# Supplementary material for: Automatic validation of computational models using pseudo-3D spatio-temporal model checking
Source: BMC Syst Biol. 2014 Dec 2;8:124. doi: 10.1186/s12918-014-0124-0 (PMC4272535; doi:10.1186/s12918-014-0124-0)
Supplement: Additional file 6 — Input file containing all PBLSTL statements for the phase variation case study. The input file containing all PBLSTL statements for the phase variation case study. Any regular text editor can be used to open this file. [file 12918_2014_124_MOESM6_ESM.zip]

Archive with 1 entries (1 files):
- 4492239771372105_add6.in
