# Supplementary material for: Automatic validation of computational models using pseudo-3D spatio-temporal model checking
Source: BMC Syst Biol. 2014 Dec 2;8:124. doi: 10.1186/s12918-014-0124-0 (PMC4272535; doi:10.1186/s12918-014-0124-0)
Supplement: Additional file 6 — Input file containing all PBLSTL statements for the phase variation case study. The input file containing all PBLSTL statements for the phase variation case study. Any regular text editor can be used to open this file. [file 12918_2014_124_MOESM6_ESM.zip › 4492239771372105_add6.in]

#++++++++++++++++++++++++++++++++++++++++++++++++++++++++++++++++++++++++++++++
#
# Author: Ovidiu Parvu
# Contact: ovidiu.parvu@gmail.com
#
# Copyright Ovidiu Parvu 2014
#
# Remarks: 
#   1. Any line starting with the "#" character is interpreted as a comment.
#   2. Any line starting with the "P" character introduces a new PBLSTL 
#      statement.
#
#++++++++++++++++++++++++++++++++++++++++++++++++++++++++++++++++++++++++++++++


#++++++++++++++++++++++++++++++++++++++++++++++++++++++++++++++++++++++++++++++
#
# Natural language description:
# The probability that the number of sector-like patterns increases or stays
# constant (but never decreases) during the bacterial colony growth is greater 
# or equal to 0.95.
#
#++++++++++++++++++++++++++++++++++++++++++++++++++++++++++++++++++++++++++++++

P >= 0.95 [
    G [0, 100] (
        d(count(regions)) >= 0
    )
]


#++++++++++++++++++++++++++++++++++++++++++++++++++++++++++++++++++++++++++++++
#
# Natural language description:
# The probability that the minimum clusteredness degree of all sectors is less 
# than 0.9 is less than 0.05.
#
#++++++++++++++++++++++++++++++++++++++++++++++++++++++++++++++++++++++++++++++

P < 0.05 [
    F [0, 100] (
        (count(regions) > 0) ^ 
        (min(regions, clusteredness) < 0.9)
    )
]


#++++++++++++++++++++++++++++++++++++++++++++++++++++++++++++++++++++++++++++++
#
# Natural language description:
# The average density of the detected sectors should be greater than 0.5 with 
# probability greater than 0.95.
#
#++++++++++++++++++++++++++++++++++++++++++++++++++++++++++++++++++++++++++++++

P > 0.95 [
    (
        F [0, 100] (
            G [0, 100] (
                (count(regions) > 0) ^ 
                (avg(regions, density) > 0.5)
            )
        )
    ) V (
        G [0, 100] (
            count(regions) = 0
        )
    )
]


#++++++++++++++++++++++++++++++++++++++++++++++++++++++++++++++++++++++++++++++
#
# Natural language description:
# The average area of the sectors oscillates at least one time during the 
# growth of the bacterial colony with probability greater than 0.5.
#
#++++++++++++++++++++++++++++++++++++++++++++++++++++++++++++++++++++++++++++++

P > 0.5 [
    (
        F [0, 100] (
            (count(regions) > 0) ^
            (d(avg(regions, area)) > 0) ^
            F [0, 100] (
                (d(avg(regions, area)) < 0)
            )
        )
    ) V (
        F [0, 100] (
            (d(avg(regions, area)) < 0) ^
            F [0, 100] (
                (count(regions) > 0) ^
                (d(avg(regions, area)) > 0)
            )
        )
    ) V (
        G [0, 100] (
            count(regions) = 0
        )
    )
]


#++++++++++++++++++++++++++++++++++++++++++++++++++++++++++++++++++++++++++++++
#
# Natural language description:
# The average perimeter of the sectors oscillates at least five times during 
# the growth of the bacterial colony with probability greater than 0.6.
#
#++++++++++++++++++++++++++++++++++++++++++++++++++++++++++++++++++++++++++++++

P > 0.6 [
    (
        F [0, 100] (
            (count(regions) > 0) ^
            (d(avg(regions, perimeter)) > 0) ^
            F [0, 100] (
                (d(avg(regions, perimeter)) < 0) ^
                F [0, 100] (
                    (count(regions) > 0) ^
                    (d(avg(regions, perimeter)) > 0) ^
                    F [0, 100] (
                        (d(avg(regions, perimeter)) < 0) ^
                        F [0, 100] (
                            (count(regions) > 0) ^
                            (d(avg(regions, perimeter)) > 0) ^
                            F [0, 100] (
                                (d(avg(regions, perimeter)) < 0)
                            )
                        )
                    )
                )
            )
        )
    ) V (
        F [0, 100] (
            (d(avg(regions, perimeter)) < 0) ^
            F [0, 100] (
                (count(regions) > 0) ^
                (d(avg(regions, perimeter)) > 0) ^
                F [0, 100] (
                    (d(avg(regions, perimeter)) < 0) ^
                    F [0, 100] (
                        (count(regions) > 0) ^
                        (d(avg(regions, perimeter)) > 0) ^
                        F [0, 100] (
                            (d(avg(regions, perimeter)) < 0) ^
                            F [0, 100] (
                                (count(regions) > 0) ^
                                (d(avg(regions, perimeter)) > 0)
                            )
                        )
                    )
                )
            )
        )
    ) V (
        G [0, 100] (
            count(regions) = 0
        )
    )
]


#++++++++++++++++++++++++++++++++++++++++++++++++++++++++++++++++++++++++++++++
#
# Natural language description:
# The maximum angle described by any sector with respect to the origin is 
# expected to be greater than 120 degrees with probability less than 0.1.
#
#++++++++++++++++++++++++++++++++++++++++++++++++++++++++++++++++++++++++++++++

P < 0.01 [
    F [0, 100] (
        (count(regions) > 0) ^
        (max(regions, angle) > 120)
    )
]


#++++++++++++++++++++++++++++++++++++++++++++++++++++++++++++++++++++++++++++++
#
# Natural language description:
# The minimum distance from the origin is greater than 100 (relative to scale 
# of analysed images) with probability greater or equal to 0.95.
#
#++++++++++++++++++++++++++++++++++++++++++++++++++++++++++++++++++++++++++++++

P >= 0.95 [
    (
        F [0, 100] (
            G [0, 100] (
                (count(regions) > 0) ^
                (min(regions, distanceFromOrigin) > 100)
            )
        )
    ) V (
        G [0, 100] (
            count(regions) = 0
        )
    )
]


#++++++++++++++++++++++++++++++++++++++++++++++++++++++++++++++++++++++++++++++
#
# Natural language description:
# On average most of the sectors develop and maintain a triangular shape 
# throughout the entire bacterial colony growth with probability greater than 
# 0.8. 
#
#++++++++++++++++++++++++++++++++++++++++++++++++++++++++++++++++++++++++++++++

P > 0.8 [
    (
        F [0, 100] (
            G [0, 100] (
                (count(regions) > 0) ^
                (min(regions, triangleMeasure) > max(regions, rectangleMeasure)) ^
                (min(regions, triangleMeasure) > max(regions, circleMeasure))
            )
        )
    ) V (
        G [0, 100] (
            count(regions) = 0
        )
    )
]
