# Supplementary material for: Automatic validation of computational models using pseudo-3D spatio-temporal model checking
Source: BMC Syst Biol. 2014 Dec 2;8:124. doi: 10.1186/s12918-014-0124-0 (PMC4272535; doi:10.1186/s12918-014-0124-0)
Supplement: Additional file 8 — Dataset of STML files for the phase variation case study. The dataset of one thousand STML files corresponding to the stochastic simulations of the rectangular model for the phase variation case study. We recommend using the freely available 7zip software (Download link: http://www.7-zip.org/download.html) to extract this archive. [file 12918_2014_124_MOESM8_ESM.zip]

Archive with 1,000 entries (1,000 files):
- phase_variation_stml_1.xml
- phase_variation_stml_10.xml
- phase_variation_stml_100.xml
- phase_variation_stml_1000.xml
- phase_variation_stml_101.xml
- phase_variation_stml_102.xml
- phase_variation_stml_103.xml
- phase_variation_stml_104.xml
- phase_variation_stml_105.xml
- phase_variation_stml_106.xml
- phase_variation_stml_107.xml
- phase_variation_stml_108.xml
- phase_variation_stml_109.xml
- phase_variation_stml_11.xml
- phase_variation_stml_110.xml
- phase_variation_stml_111.xml
- phase_variation_stml_112.xml
- phase_variation_stml_113.xml
- phase_variation_stml_114.xml
- phase_variation_stml_115.xml
- phase_variation_stml_116.xml
- phase_variation_stml_117.xml
- phase_variation_stml_118.xml
- phase_variation_stml_119.xml
- phase_variation_stml_12.xml
- phase_variation_stml_120.xml
- phase_variation_stml_121.xml
- phase_variation_stml_122.xml
- phase_variation_stml_123.xml
- phase_variation_stml_124.xml
- phase_variation_stml_125.xml
- phase_variation_stml_126.xml
- phase_variation_stml_127.xml
- phase_variation_stml_128.xml
- phase_variation_stml_129.xml
- phase_variation_stml_13.xml
- phase_variation_stml_130.xml
- phase_variation_stml_131.xml
- phase_variation_stml_132.xml
- phase_variation_stml_133.xml
- phase_variation_stml_134.xml
- phase_variation_stml_135.xml
- phase_variation_stml_136.xml
- phase_variation_stml_137.xml
- phase_variation_stml_138.xml
- phase_variation_stml_139.xml
- phase_variation_stml_14.xml
- phase_variation_stml_140.xml
- phase_variation_stml_141.xml
- phase_variation_stml_142.xml
- phase_variation_stml_143.xml
- phase_variation_stml_144.xml
- phase_variation_stml_145.xml
- phase_variation_stml_146.xml
- phase_variation_stml_147.xml
- phase_variation_stml_148.xml
- phase_variation_stml_149.xml
- phase_variation_stml_15.xml
- phase_variation_stml_150.xml
- phase_variation_stml_151.xml
- phase_variation_stml_152.xml
- phase_variation_stml_153.xml
- phase_variation_stml_154.xml
- phase_variation_stml_155.xml
- phase_variation_stml_156.xml
- phase_variation_stml_157.xml
- phase_variation_stml_158.xml
- phase_variation_stml_159.xml
- phase_variation_stml_16.xml
- phase_variation_stml_160.xml
- phase_variation_stml_161.xml
- phase_variation_stml_162.xml
- phase_variation_stml_163.xml
- phase_variation_stml_164.xml
- phase_variation_stml_165.xml
- phase_variation_stml_166.xml
- phase_variation_stml_167.xml
- phase_variation_stml_168.xml
- phase_variation_stml_169.xml
- phase_variation_stml_17.xml
- phase_variation_stml_170.xml
- phase_variation_stml_171.xml
- phase_variation_stml_172.xml
- phase_variation_stml_173.xml
- phase_variation_stml_174.xml
- phase_variation_stml_175.xml
- phase_variation_stml_176.xml
- phase_variation_stml_177.xml
- phase_variation_stml_178.xml
- phase_variation_stml_179.xml
- phase_variation_stml_18.xml
- phase_variation_stml_180.xml
- phase_variation_stml_181.xml
- phase_variation_stml_182.xml
- phase_variation_stml_183.xml
- phase_variation_stml_184.xml
- phase_variation_stml_185.xml
- phase_variation_stml_186.xml
- phase_variation_stml_187.xml
- phase_variation_stml_188.xml
- phase_variation_stml_189.xml
- phase_variation_stml_19.xml
- phase_variation_stml_190.xml
- phase_variation_stml_191.xml
- phase_variation_stml_192.xml
- phase_variation_stml_193.xml
- phase_variation_stml_194.xml
- phase_variation_stml_195.xml
- phase_variation_stml_196.xml
- phase_variation_stml_197.xml
- phase_variation_stml_198.xml
- phase_variation_stml_199.xml
- phase_variation_stml_2.xml
- phase_variation_stml_20.xml
- phase_variation_stml_200.xml
- phase_variation_stml_201.xml
- phase_variation_stml_202.xml
- phase_variation_stml_203.xml
- phase_variation_stml_204.xml
- phase_variation_stml_205.xml
- phase_variation_stml_206.xml
- phase_variation_stml_207.xml
- phase_variation_stml_208.xml
- phase_variation_stml_209.xml
- phase_variation_stml_21.xml
- phase_variation_stml_210.xml
- phase_variation_stml_211.xml
- phase_variation_stml_212.xml
- phase_variation_stml_213.xml
- phase_variation_stml_214.xml
- phase_variation_stml_215.xml
- phase_variation_stml_216.xml
- phase_variation_stml_217.xml
- phase_variation_stml_218.xml
- phase_variation_stml_219.xml
- phase_variation_stml_22.xml
- phase_variation_stml_220.xml
- phase_variation_stml_221.xml
- phase_variation_stml_222.xml
- phase_variation_stml_223.xml
- phase_variation_stml_224.xml
- phase_variation_stml_225.xml
- phase_variation_stml_226.xml
- phase_variation_stml_227.xml
- phase_variation_stml_228.xml
- phase_variation_stml_229.xml
- phase_variation_stml_23.xml
- phase_variation_stml_230.xml
- phase_variation_stml_231.xml
- phase_variation_stml_232.xml
- phase_variation_stml_233.xml
- phase_variation_stml_234.xml
- phase_variation_stml_235.xml
- phase_variation_stml_236.xml
- phase_variation_stml_237.xml
- phase_variation_stml_238.xml
- phase_variation_stml_239.xml
- phase_variation_stml_24.xml
- phase_variation_stml_240.xml
- phase_variation_stml_241.xml
- phase_variation_stml_242.xml
- phase_variation_stml_243.xml
- phase_variation_stml_244.xml
- phase_variation_stml_245.xml
- phase_variation_stml_246.xml
- phase_variation_stml_247.xml
- phase_variation_stml_248.xml
- phase_variation_stml_249.xml
- phase_variation_stml_25.xml
- phase_variation_stml_250.xml
- phase_variation_stml_251.xml
- phase_variation_stml_252.xml
- phase_variation_stml_253.xml
- phase_variation_stml_254.xml
- phase_variation_stml_255.xml
- phase_variation_stml_256.xml
- phase_variation_stml_257.xml
- phase_variation_stml_258.xml
- phase_variation_stml_259.xml
- phase_variation_stml_26.xml
- phase_variation_stml_260.xml
- phase_variation_stml_261.xml
- phase_variation_stml_262.xml
- phase_variation_stml_263.xml
- phase_variation_stml_264.xml
- phase_variation_stml_265.xml
- phase_variation_stml_266.xml
- phase_variation_stml_267.xml
- phase_variation_stml_268.xml
- phase_variation_stml_269.xml
- phase_variation_stml_27.xml
- phase_variation_stml_270.xml
- phase_variation_stml_271.xml
- phase_variation_stml_272.xml
- phase_variation_stml_273.xml
- phase_variation_stml_274.xml
- phase_variation_stml_275.xml
- phase_variation_stml_276.xml
- phase_variation_stml_277.xml
- phase_variation_stml_278.xml
- phase_variation_stml_279.xml
- phase_variation_stml_28.xml
- phase_variation_stml_280.xml
- phase_variation_stml_281.xml
- phase_variation_stml_282.xml
- phase_variation_stml_283.xml
- phase_variation_stml_284.xml
- phase_variation_stml_285.xml
- phase_variation_stml_286.xml
- phase_variation_stml_287.xml
- phase_variation_stml_288.xml
- phase_variation_stml_289.xml
- phase_variation_stml_29.xml
- phase_variation_stml_290.xml
- phase_variation_stml_291.xml
- phase_variation_stml_292.xml
- phase_variation_stml_293.xml
- phase_variation_stml_294.xml
- phase_variation_stml_295.xml
- phase_variation_stml_296.xml
- phase_variation_stml_297.xml
- phase_variation_stml_298.xml
- phase_variation_stml_299.xml
- phase_variation_stml_3.xml
- phase_variation_stml_30.xml
- phase_variation_stml_300.xml
- phase_variation_stml_301.xml
- phase_variation_stml_302.xml
- phase_variation_stml_303.xml
- phase_variation_stml_304.xml
- phase_variation_stml_305.xml
- phase_variation_stml_306.xml
- phase_variation_stml_307.xml
- phase_variation_stml_308.xml
- phase_variation_stml_309.xml
- phase_variation_stml_31.xml
- phase_variation_stml_310.xml
- phase_variation_stml_311.xml
- phase_variation_stml_312.xml
- phase_variation_stml_313.xml
- phase_variation_stml_314.xml
- phase_variation_stml_315.xml
- phase_variation_stml_316.xml
- phase_variation_stml_317.xml
- phase_variation_stml_318.xml
- phase_variation_stml_319.xml
- phase_variation_stml_32.xml
- phase_variation_stml_320.xml
- phase_variation_stml_321.xml
- phase_variation_stml_322.xml
- phase_variation_stml_323.xml
- phase_variation_stml_324.xml
- phase_variation_stml_325.xml
- phase_variation_stml_326.xml
- phase_variation_stml_327.xml
- phase_variation_stml_328.xml
- phase_variation_stml_329.xml
- phase_variation_stml_33.xml
- phase_variation_stml_330.xml
- phase_variation_stml_331.xml
- phase_variation_stml_332.xml
- phase_variation_stml_333.xml
- phase_variation_stml_334.xml
- phase_variation_stml_335.xml
- phase_variation_stml_336.xml
- phase_variation_stml_337.xml
- phase_variation_stml_338.xml
- phase_variation_stml_339.xml
- phase_variation_stml_34.xml
- phase_variation_stml_340.xml
- phase_variation_stml_341.xml
- phase_variation_stml_342.xml
- phase_variation_stml_343.xml
- phase_variation_stml_344.xml
- phase_variation_stml_345.xml
- phase_variation_stml_346.xml
- phase_variation_stml_347.xml
- phase_variation_stml_348.xml
- phase_variation_stml_349.xml
- phase_variation_stml_35.xml
- phase_variation_stml_350.xml
- phase_variation_stml_351.xml
- phase_variation_stml_352.xml
- phase_variation_stml_353.xml
- phase_variation_stml_354.xml
- phase_variation_stml_355.xml
- phase_variation_stml_356.xml
- phase_variation_stml_357.xml
- phase_variation_stml_358.xml
- phase_variation_stml_359.xml
- phase_variation_stml_36.xml
- phase_variation_stml_360.xml
- phase_variation_stml_361.xml
- phase_variation_stml_362.xml
- phase_variation_stml_363.xml
- phase_variation_stml_364.xml
- phase_variation_stml_365.xml
- phase_variation_stml_366.xml
- phase_variation_stml_367.xml
- phase_variation_stml_368.xml
[truncated: 700 more entries]
