# Supplementary material for: Automatic validation of computational models using pseudo-3D spatio-temporal model checking
Source: BMC Syst Biol. 2014 Dec 2;8:124. doi: 10.1186/s12918-014-0124-0 (PMC4272535; doi:10.1186/s12918-014-0124-0)
Supplement: Additional file 8 — Dataset of STML files for the phase variation case study. The dataset of one thousand STML files corresponding to the stochastic simulations of the rectangular model for the phase variation case study. We recommend using the freely available 7zip software (Download link: http://www.7-zip.org/download.html) to extract this archive. [file 12918_2014_124_MOESM8_ESM.zip › phase_variation_stml_1.xml]

<?xml version="1.0" encoding="utf-8"?>
<!--Warning! This xml file was automatically generated by a C++ program using the Boost PropertyTree library.-->
<experiment>
	<timepoint>
		<numericStateVariable>
			<name>avgClusterednessRegions</name>
			<value>0</value>
		</numericStateVariable>
		<numericStateVariable>
			<name>avgDensityRegions</name>
			<value>0</value>
		</numericStateVariable>
	</timepoint>
	<timepoint>
		<numericStateVariable>
			<name>avgClusterednessRegions</name>
			<value>0</value>
		</numericStateVariable>
		<numericStateVariable>
			<name>avgDensityRegions</name>
			<value>0</value>
		</numericStateVariable>
	</timepoint>
	<timepoint>
		<numericStateVariable>
			<name>avgClusterednessRegions</name>
			<value>0</value>
		</numericStateVariable>
		<numericStateVariable>
			<name>avgDensityRegions</name>
			<value>0</value>
		</numericStateVariable>
	</timepoint>
	<timepoint>
		<numericStateVariable>
			<name>avgClusterednessRegions</name>
			<value>0</value>
		</numericStateVariable>
		<numericStateVariable>
			<name>avgDensityRegions</name>
			<value>0</value>
		</numericStateVariable>
	</timepoint>
	<timepoint>
		<numericStateVariable>
			<name>avgClusterednessRegions</name>
			<value>0</value>
		</numericStateVariable>
		<numericStateVariable>
			<name>avgDensityRegions</name>
			<value>0</value>
		</numericStateVariable>
	</timepoint>
	<timepoint>
		<numericStateVariable>
			<name>avgClusterednessRegions</name>
			<value>0</value>
		</numericStateVariable>
		<numericStateVariable>
			<name>avgDensityRegions</name>
			<value>0</value>
		</numericStateVariable>
	</timepoint>
	<timepoint>
		<numericStateVariable>
			<name>avgClusterednessRegions</name>
			<value>0</value>
		</numericStateVariable>
		<numericStateVariable>
			<name>avgDensityRegions</name>
			<value>0</value>
		</numericStateVariable>
	</timepoint>
	<timepoint>
		<numericStateVariable>
			<name>avgClusterednessRegions</name>
			<value>0</value>
		</numericStateVariable>
		<numericStateVariable>
			<name>avgDensityRegions</name>
			<value>0</value>
		</numericStateVariable>
	</timepoint>
	<timepoint>
		<numericStateVariable>
			<name>avgClusterednessRegions</name>
			<value>0</value>
		</numericStateVariable>
		<numericStateVariable>
			<name>avgDensityRegions</name>
			<value>0</value>
		</numericStateVariable>
	</timepoint>
	<timepoint>
		<numericStateVariable>
			<name>avgClusterednessRegions</name>
			<value>0</value>
		</numericStateVariable>
		<numericStateVariable>
			<name>avgDensityRegions</name>
			<value>0</value>
		</numericStateVariable>
	</timepoint>
	<timepoint>
		<numericStateVariable>
			<name>avgClusterednessRegions</name>
			<value>0</value>
		</numericStateVariable>
		<numericStateVariable>
			<name>avgDensityRegions</name>
			<value>0</value>
		</numericStateVariable>
	</timepoint>
	<timepoint>
		<numericStateVariable>
			<name>avgClusterednessRegions</name>
			<value>0</value>
		</numericStateVariable>
		<numericStateVariable>
			<name>avgDensityRegions</name>
			<value>0</value>
		</numericStateVariable>
	</timepoint>
	<timepoint>
		<numericStateVariable>
			<name>avgClusterednessRegions</name>
			<value>0</value>
		</numericStateVariable>
		<numericStateVariable>
			<name>avgDensityRegions</name>
			<value>0</value>
		</numericStateVariable>
	</timepoint>
	<timepoint>
		<numericStateVariable>
			<name>avgClusterednessRegions</name>
			<value>0</value>
		</numericStateVariable>
		<numericStateVariable>
			<name>avgDensityRegions</name>
			<value>0</value>
		</numericStateVariable>
	</timepoint>
	<timepoint>
		<numericStateVariable>
			<name>avgClusterednessRegions</name>
			<value>0</value>
		</numericStateVariable>
		<numericStateVariable>
			<name>avgDensityRegions</name>
			<value>0</value>
		</numericStateVariable>
	</timepoint>
	<timepoint>
		<numericStateVariable>
			<name>avgClusterednessRegions</name>
			<value>0</value>
		</numericStateVariable>
		<numericStateVariable>
			<name>avgDensityRegions</name>
			<value>0</value>
		</numericStateVariable>
	</timepoint>
	<timepoint>
		<numericStateVariable>
			<name>avgClusterednessRegions</name>
			<value>0</value>
		</numericStateVariable>
		<numericStateVariable>
			<name>avgDensityRegions</name>
			<value>0</value>
		</numericStateVariable>
	</timepoint>
	<timepoint>
		<numericStateVariable>
			<name>avgClusterednessRegions</name>
			<value>0</value>
		</numericStateVariable>
		<numericStateVariable>
			<name>avgDensityRegions</name>
			<value>0</value>
		</numericStateVariable>
	</timepoint>
	<timepoint>
		<numericStateVariable>
			<name>avgClusterednessRegions</name>
			<value>0</value>
		</numericStateVariable>
		<numericStateVariable>
			<name>avgDensityRegions</name>
			<value>0</value>
		</numericStateVariable>
	</timepoint>
	<timepoint>
		<numericStateVariable>
			<name>avgClusterednessRegions</name>
			<value>0</value>
		</numericStateVariable>
		<numericStateVariable>
			<name>avgDensityRegions</name>
			<value>0</value>
		</numericStateVariable>
	</timepoint>
	<timepoint>
		<numericStateVariable>
			<name>avgClusterednessRegions</name>
			<value>0</value>
		</numericStateVariable>
		<numericStateVariable>
			<name>avgDensityRegions</name>
			<value>0</value>
		</numericStateVariable>
	</timepoint>
	<timepoint>
		<numericStateVariable>
			<name>avgClusterednessRegions</name>
			<value>0</value>
		</numericStateVariable>
		<numericStateVariable>
			<name>avgDensityRegions</name>
			<value>0</value>
		</numericStateVariable>
	</timepoint>
	<timepoint>
		<numericStateVariable>
			<name>avgClusterednessRegions</name>
			<value>0</value>
		</numericStateVariable>
		<numericStateVariable>
			<name>avgDensityRegions</name>
			<value>0</value>
		</numericStateVariable>
	</timepoint>
	<timepoint>
		<numericStateVariable>
			<name>avgClusterednessRegions</name>
			<value>0</value>
		</numericStateVariable>
		<numericStateVariable>
			<name>avgDensityRegions</name>
			<value>0</value>
		</numericStateVariable>
	</timepoint>
	<timepoint>
		<numericStateVariable>
			<name>avgClusterednessRegions</name>
			<value>0</value>
		</numericStateVariable>
		<numericStateVariable>
			<name>avgDensityRegions</name>
			<value>0</value>
		</numericStateVariable>
	</timepoint>
	<timepoint>
		<numericStateVariable>
			<name>avgClusterednessRegions</name>
			<value>0</value>
		</numericStateVariable>
		<numericStateVariable>
			<name>avgDensityRegions</name>
			<value>0</value>
		</numericStateVariable>
	</timepoint>
	<timepoint>
		<numericStateVariable>
			<name>avgClusterednessRegions</name>
			<value>0</value>
		</numericStateVariable>
		<numericStateVariable>
			<name>avgDensityRegions</name>
			<value>0</value>
		</numericStateVariable>
	</timepoint>
	<timepoint>
		<numericStateVariable>
			<name>avgClusterednessRegions</name>
			<value>0</value>
		</numericStateVariable>
		<numericStateVariable>
			<name>avgDensityRegions</name>
			<value>0</value>
		</numericStateVariable>
	</timepoint>
	<timepoint>
		<numericStateVariable>
			<name>avgClusterednessRegions</name>
			<value>0</value>
		</numericStateVariable>
		<numericStateVariable>
			<name>avgDensityRegions</name>
			<value>0</value>
		</numericStateVariable>
	</timepoint>
	<timepoint>
		<numericStateVariable>
			<name>avgClusterednessRegions</name>
			<value>0</value>
		</numericStateVariable>
		<numericStateVariable>
			<name>avgDensityRegions</name>
			<value>0</value>
		</numericStateVariable>
	</timepoint>
	<timepoint>
		<spatialEntity>
			<pseudo3D type="region">
				<clusteredness>1</clusteredness>
				<density>0.5488118876636712</density>
				<area>22185</area>
				<perimeter>653.8417677879333</perimeter>
				<distanceFromOrigin>329.0744596592085</distanceFromOrigin>
				<angle>61.64004328055046</angle>
				<shape>triangular</shape>
				<triangleMeasure>0.686654763309546</triangleMeasure>
				<rectangleMeasure>0.656994950517384</rectangleMeasure>
				<circleMeasure>0.5370366672657826</circleMeasure>
				<centroid>
					<x>299.1577</x>
					<y>487.2279</y>
				</centroid>
			</pseudo3D>
		</spatialEntity>
		<numericStateVariable>
			<name>avgClusterednessRegions</name>
			<value>0</value>
		</numericStateVariable>
		<numericStateVariable>
			<name>avgDensityRegions</name>
			<value>0.5488118876636712</value>
		</numericStateVariable>
	</timepoint>
	<timepoint>
		<spatialEntity>
			<pseudo3D type="region">
				<clusteredness>1</clusteredness>
				<density>0.5622109311357394</density>
				<area>25559</area>
				<perimeter>689.571995973587</perimeter>
				<distanceFromOrigin>329.0744596592085</distanceFromOrigin>
				<angle>60.6083403898236</angle>
				<shape>triangular</shape>
				<triangleMeasure>0.7037914426860634</triangleMeasure>
				<rectangleMeasure>0.6778451145941992</rectangleMeasure>
				<circleMeasure>0.531889403589602</circleMeasure>
				<centroid>
					<x>287.8849</x>
					<y>484.3745</y>
				</centroid>
			</pseudo3D>
		</spatialEntity>
		<numericStateVariable>
			<name>avgClusterednessRegions</name>
			<value>0</value>
		</numericStateVariable>
		<numericStateVariable>
			<name>avgDensityRegions</name>
			<value>0.5622109311357394</value>
		</numericStateVariable>
	</timepoint>
	<timepoint>
		<spatialEntity>
			<pseudo3D type="region">
				<clusteredness>1</clusteredness>
				<density>0.5624266072168796</density>
				<area>28192</area>
				<perimeter>709.5358610153198</perimeter>
				<distanceFromOrigin>328.6350559511264</distanceFromOrigin>
				<angle>58.87407958320602</angle>
				<shape>triangular</shape>
				<triangleMeasure>0.7287502635441498</triangleMeasure>
				<rectangleMeasure>0.6658384992314464</rectangleMeasure>
				<circleMeasure>0.5093723384857731</circleMeasure>
				<centroid>
					<x>279.3951</x>
					<y>481.9993</y>
				</centroid>
			</pseudo3D>
		</spatialEntity>
		<numericStateVariable>
			<name>avgClusterednessRegions</name>
			<value>0</value>
		</numericStateVariable>
		<numericStateVariable>
			<name>avgDensityRegions</name>
			<value>0.5624266072168796</value>
		</numericStateVariable>
	</timepoint>
	<timepoint>
		<spatialEntity>
			<pseudo3D type="region">
				<clusteredness>1</clusteredness>
				<density>0.5742156525766886</density>
				<area>31655</area>
				<perimeter>772.9458041191101</perimeter>
				<distanceFromOrigin>329.0744596592085</distanceFromOrigin>
				<angle>57.40477608269869</angle>
				<shape>triangular</shape>
				<triangleMeasure>0.742997449283654</triangleMeasure>
				<rectangleMeasure>0.6478748362560406</rectangleMeasure>
				<circleMeasure>0.4836504021113774</circleMeasure>
				<centroid>
					<x>269.5626</x>
					<y>476.9217</y>
				</centroid>
			</pseudo3D>
		</spatialEntity>
		<numericStateVariable>
			<name>avgClusterednessRegions</name>
			<value>0</value>
		</numericStateVariable>
		<numericStateVariable>
			<name>avgDensityRegions</name>
			<value>0.5742156525766886</value>
		</numericStateVariable>
	</timepoint>
	<timepoint>
		<spatialEntity>
			<pseudo3D type="region">
				<clusteredness>1</clusteredness>
				<density>0.5862043977658258</density>
				<area>37123.5</area>
				<perimeter>824.7689843177795</perimeter>
				<distanceFromOrigin>329.0744596592085</distanceFromOrigin>
				<angle>55.63549888700942</angle>
				<shape>triangular</shape>
				<triangleMeasure>0.741475495991002</triangleMeasure>
				<rectangleMeasure>0.6803194681381938</rectangleMeasure>
				<circleMeasure>0.5132568454051436</circleMeasure>
				<centroid>
					<x>253.948</x>
					<y>471.1172</y>
				</centroid>
			</pseudo3D>
		</spatialEntity>
		<numericStateVariable>
			<name>avgClusterednessRegions</name>
			<value>0</value>
		</numericStateVariable>
		<numericStateVariable>
			<name>avgDensityRegions</name>
			<value>0.5862043977658258</value>
		</numericStateVariable>
	</timepoint>
	<timepoint>
		<spatialEntity>
			<pseudo3D type="region">
				<clusteredness>1</clusteredness>
				<density>0.5923905284951836</density>
				<area>38881</area>
				<perimeter>837.0091366767883</perimeter>
				<distanceFromOrigin>329.0744596592085</distanceFromOrigin>
				<angle>54.47243754172696</angle>
				<shape>triangular</shape>
				<triangleMeasure>0.7430005843359159</triangleMeasure>
				<rectangleMeasure>0.6862984003758063</rectangleMeasure>
				<circleMeasure>0.4837649625497054</circleMeasure>
				<centroid>
					<x>249.2157</x>
					<y>469.018</y>
				</centroid>
			</pseudo3D>
		</spatialEntity>
		<numericStateVariable>
			<name>avgClusterednessRegions</name>
			<value>0</value>
		</numericStateVariable>
		<numericStateVariable>
			<name>avgDensityRegions</name>
			<value>0.5923905284951836</value>
		</numericStateVariable>
	</timepoint>
	<timepoint>
		<spatialEntity>
			<pseudo3D type="region">
				<clusteredness>1</clusteredness>
				<density>0.5923905284951836</density>
				<area>38881</area>
				<perimeter>837.0091366767883</perimeter>
				<distanceFromOrigin>329.0744596592085</distanceFromOrigin>
				<angle>54.47243754172696</angle>
				<shape>triangular</shape>
				<triangleMeasure>0.7430005843359159</triangleMeasure>
				<rectangleMeasure>0.6862984003758063</rectangleMeasure>
				<circleMeasure>0.4837649625497054</circleMeasure>
				<centroid>
					<x>249.2157</x>
					<y>469.018</y>
				</centroid>
			</pseudo3D>
		</spatialEntity>
		<numericStateVariable>
			<name>avgClusterednessRegions</name>
			<value>0</value>
		</numericStateVariable>
		<numericStateVariable>
			<name>avgDensityRegions</name>
			<value>0.5923905284951836</value>
		</numericStateVariable>
	</timepoint>
	<timepoint>
		<spatialEntity>
			<pseudo3D type="region">
				<clusteredness>1</clusteredness>
				<density>0.5923905284951836</density>
				<area>38881</area>
				<perimeter>837.0091366767883</perimeter>
				<distanceFromOrigin>329.0744596592085</distanceFromOrigin>
				<angle>54.47243754172696</angle>
				<shape>triangular</shape>
				<triangleMeasure>0.7430005843359159</triangleMeasure>
				<rectangleMeasure>0.6862984003758063</rectangleMeasure>
				<circleMeasure>0.4837649625497054</circleMeasure>
				<centroid>
					<x>249.2157</x>
					<y>469.018</y>
				</centroid>
			</pseudo3D>
		</spatialEntity>
		<numericStateVariable>
			<name>avgClusterednessRegions</name>
			<value>0</value>
		</numericStateVariable>
		<numericStateVariable>
			<name>avgDensityRegions</name>
			<value>0.5923905284951836</value>
		</numericStateVariable>
	</timepoint>
	<timepoint>
		<spatialEntity>
			<pseudo3D type="region">
				<clusteredness>1</clusteredness>
				<density>0.5923905284951836</density>
				<area>38881</area>
				<perimeter>837.0091366767883</perimeter>
				<distanceFromOrigin>329.0744596592085</distanceFromOrigin>
				<angle>54.47243754172696</angle>
				<shape>triangular</shape>
				<triangleMeasure>0.7430005843359159</triangleMeasure>
				<rectangleMeasure>0.6862984003758063</rectangleMeasure>
				<circleMeasure>0.4837649625497054</circleMeasure>
				<centroid>
					<x>249.2157</x>
					<y>469.018</y>
				</centroid>
			</pseudo3D>
		</spatialEntity>
		<numericStateVariable>
			<name>avgClusterednessRegions</name>
			<value>0</value>
		</numericStateVariable>
		<numericStateVariable>
			<name>avgDensityRegions</name>
			<value>0.5923905284951836</value>
		</numericStateVariable>
	</timepoint>
	<timepoint>
		<spatialEntity>
			<pseudo3D type="region">
				<clusteredness>1</clusteredness>
				<density>0.5923905284951836</density>
				<area>38881</area>
				<perimeter>837.0091366767883</perimeter>
				<distanceFromOrigin>329.0744596592085</distanceFromOrigin>
				<angle>54.47243754172696</angle>
				<shape>triangular</shape>
				<triangleMeasure>0.7430005843359159</triangleMeasure>
				<rectangleMeasure>0.6862984003758063</rectangleMeasure>
				<circleMeasure>0.4837649625497054</circleMeasure>
				<centroid>
					<x>249.2157</x>
					<y>469.018</y>
				</centroid>
			</pseudo3D>
		</spatialEntity>
		<numericStateVariable>
			<name>avgClusterednessRegions</name>
			<value>0</value>
		</numericStateVariable>
		<numericStateVariable>
			<name>avgDensityRegions</name>
			<value>0.5923905284951836</value>
		</numericStateVariable>
	</timepoint>
	<timepoint>
		<spatialEntity>
			<pseudo3D type="region">
				<clusteredness>1</clusteredness>
				<density>0.5923905284951836</density>
				<area>38881</area>
				<perimeter>837.0091366767883</perimeter>
				<distanceFromOrigin>329.0744596592085</distanceFromOrigin>
				<angle>54.47243754172696</angle>
				<shape>triangular</shape>
				<triangleMeasure>0.7430005843359159</triangleMeasure>
				<rectangleMeasure>0.6862984003758063</rectangleMeasure>
				<circleMeasure>0.4837649625497054</circleMeasure>
				<centroid>
					<x>249.2157</x>
					<y>469.018</y>
				</centroid>
			</pseudo3D>
		</spatialEntity>
		<numericStateVariable>
			<name>avgClusterednessRegions</name>
			<value>0</value>
		</numericStateVariable>
		<numericStateVariable>
			<name>avgDensityRegions</name>
			<value>0.5923905284951836</value>
		</numericStateVariable>
	</timepoint>
	<timepoint>
		<spatialEntity>
			<pseudo3D type="region">
				<clusteredness>1</clusteredness>
				<density>0.5923905284951836</density>
				<area>38881</area>
				<perimeter>837.0091366767883</perimeter>
				<distanceFromOrigin>329.0744596592085</distanceFromOrigin>
				<angle>54.47243754172696</angle>
				<shape>triangular</shape>
				<triangleMeasure>0.7430005843359159</triangleMeasure>
				<rectangleMeasure>0.6862984003758063</rectangleMeasure>
				<circleMeasure>0.4837649625497054</circleMeasure>
				<centroid>
					<x>249.2157</x>
					<y>469.018</y>
				</centroid>
			</pseudo3D>
		</spatialEntity>
		<numericStateVariable>
			<name>avgClusterednessRegions</name>
			<value>0</value>
		</numericStateVariable>
		<numericStateVariable>
			<name>avgDensityRegions</name>
			<value>0.5923905284951836</value>
		</numericStateVariable>
	</timepoint>
	<timepoint>
		<spatialEntity>
			<pseudo3D type="region">
				<clusteredness>1</clusteredness>
				<density>0.5923905284951836</density>
				<area>38881</area>
				<perimeter>837.0091366767883</perimeter>
				<distanceFromOrigin>329.0744596592085</distanceFromOrigin>
				<angle>54.47243754172696</angle>
				<shape>triangular</shape>
				<triangleMeasure>0.7430005843359159</triangleMeasure>
				<rectangleMeasure>0.6862984003758063</rectangleMeasure>
				<circleMeasure>0.4837649625497054</circleMeasure>
				<centroid>
					<x>249.2157</x>
					<y>469.018</y>
				</centroid>
			</pseudo3D>
		</spatialEntity>
		<numericStateVariable>
			<name>avgClusterednessRegions</name>
			<value>0</value>
		</numericStateVariable>
		<numericStateVariable>
			<name>avgDensityRegions</name>
			<value>0.5923905284951836</value>
		</numericStateVariable>
	</timepoint>
	<timepoint>
		<spatialEntity>
			<pseudo3D type="region">
				<clusteredness>1</clusteredness>
				<density>0.5923905284951836</density>
				<area>38881</area>
				<perimeter>837.0091366767883</perimeter>
				<distanceFromOrigin>329.0744596592085</distanceFromOrigin>
				<angle>54.47243754172696</angle>
				<shape>triangular</shape>
				<triangleMeasure>0.7430005843359159</triangleMeasure>
				<rectangleMeasure>0.6862984003758063</rectangleMeasure>
				<circleMeasure>0.4837649625497054</circleMeasure>
				<centroid>
					<x>249.2157</x>
					<y>469.018</y>
				</centroid>
			</pseudo3D>
		</spatialEntity>
		<numericStateVariable>
			<name>avgClusterednessRegions</name>
			<value>0</value>
		</numericStateVariable>
		<numericStateVariable>
			<name>avgDensityRegions</name>
			<value>0.5923905284951836</value>
		</numericStateVariable>
	</timepoint>
	<timepoint>
		<spatialEntity>
			<pseudo3D type="region">
				<clusteredness>1</clusteredness>
				<density>0.5923905284951836</density>
				<area>38881</area>
				<perimeter>837.0091366767883</perimeter>
				<distanceFromOrigin>329.0744596592085</distanceFromOrigin>
				<angle>54.47243754172696</angle>
				<shape>triangular</shape>
				<triangleMeasure>0.7430005843359159</triangleMeasure>
				<rectangleMeasure>0.6862984003758063</rectangleMeasure>
				<circleMeasure>0.4837649625497054</circleMeasure>
				<centroid>
					<x>249.2157</x>
					<y>469.018</y>
				</centroid>
			</pseudo3D>
		</spatialEntity>
		<numericStateVariable>
			<name>avgClusterednessRegions</name>
			<value>0</value>
		</numericStateVariable>
		<numericStateVariable>
			<name>avgDensityRegions</name>
			<value>0.5923905284951836</value>
		</numericStateVariable>
	</timepoint>
	<timepoint>
		<spatialEntity>
			<pseudo3D type="region">
				<clusteredness>1</clusteredness>
				<density>0.5923905284951836</density>
				<area>38881</area>
				<perimeter>837.0091366767883</perimeter>
				<distanceFromOrigin>329.0744596592085</distanceFromOrigin>
				<angle>54.47243754172696</angle>
				<shape>triangular</shape>
				<triangleMeasure>0.7430005843359159</triangleMeasure>
				<rectangleMeasure>0.6862984003758063</rectangleMeasure>
				<circleMeasure>0.4837649625497054</circleMeasure>
				<centroid>
					<x>249.2157</x>
					<y>469.018</y>
				</centroid>
			</pseudo3D>
		</spatialEntity>
		<numericStateVariable>
			<name>avgClusterednessRegions</name>
			<value>0</value>
		</numericStateVariable>
		<numericStateVariable>
			<name>avgDensityRegions</name>
			<value>0.5923905284951836</value>
		</numericStateVariable>
	</timepoint>
	<timepoint>
		<spatialEntity>
			<pseudo3D type="region">
				<clusteredness>1</clusteredness>
				<density>0.5923905284951836</density>
				<area>38881</area>
				<perimeter>837.0091366767883</perimeter>
				<distanceFromOrigin>329.0744596592085</distanceFromOrigin>
				<angle>54.47243754172696</angle>
				<shape>triangular</shape>
				<triangleMeasure>0.7430005843359159</triangleMeasure>
				<rectangleMeasure>0.6862984003758063</rectangleMeasure>
				<circleMeasure>0.4837649625497054</circleMeasure>
				<centroid>
					<x>249.2157</x>
					<y>469.018</y>
				</centroid>
			</pseudo3D>
		</spatialEntity>
		<numericStateVariable>
			<name>avgClusterednessRegions</name>
			<value>0</value>
		</numericStateVariable>
		<numericStateVariable>
			<name>avgDensityRegions</name>
			<value>0.5923905284951836</value>
		</numericStateVariable>
	</timepoint>
	<timepoint>
		<spatialEntity>
			<pseudo3D type="region">
				<clusteredness>1</clusteredness>
				<density>0.5923905284951836</density>
				<area>38881</area>
				<perimeter>837.0091366767883</perimeter>
				<distanceFromOrigin>329.0744596592085</distanceFromOrigin>
				<angle>54.47243754172696</angle>
				<shape>triangular</shape>
				<triangleMeasure>0.7430005843359159</triangleMeasure>
				<rectangleMeasure>0.6862984003758063</rectangleMeasure>
				<circleMeasure>0.4837649625497054</circleMeasure>
				<centroid>
					<x>249.2157</x>
					<y>469.018</y>
				</centroid>
			</pseudo3D>
		</spatialEntity>
		<numericStateVariable>
			<name>avgClusterednessRegions</name>
			<value>0</value>
		</numericStateVariable>
		<numericStateVariable>
			<name>avgDensityRegions</name>
			<value>0.5923905284951836</value>
		</numericStateVariable>
	</timepoint>
	<timepoint>
		<spatialEntity>
			<pseudo3D type="region">
				<clusteredness>1</clusteredness>
				<density>0.5923905284951836</density>
				<area>38881</area>
				<perimeter>837.0091366767883</perimeter>
				<distanceFromOrigin>329.0744596592085</distanceFromOrigin>
				<angle>54.47243754172696</angle>
				<shape>triangular</shape>
				<triangleMeasure>0.7430005843359159</triangleMeasure>
				<rectangleMeasure>0.6862984003758063</rectangleMeasure>
				<circleMeasure>0.4837649625497054</circleMeasure>
				<centroid>
					<x>249.2157</x>
					<y>469.018</y>
				</centroid>
			</pseudo3D>
		</spatialEntity>
		<numericStateVariable>
			<name>avgClusterednessRegions</name>
			<value>0</value>
		</numericStateVariable>
		<numericStateVariable>
			<name>avgDensityRegions</name>
			<value>0.5923905284951836</value>
		</numericStateVariable>
	</timepoint>
	<timepoint>
		<spatialEntity>
			<pseudo3D type="region">
				<clusteredness>1</clusteredness>
				<density>0.5923905284951836</density>
				<area>38881</area>
				<perimeter>837.0091366767883</perimeter>
				<distanceFromOrigin>329.0744596592085</distanceFromOrigin>
				<angle>54.47243754172696</angle>
				<shape>triangular</shape>
				<triangleMeasure>0.7430005843359159</triangleMeasure>
				<rectangleMeasure>0.6862984003758063</rectangleMeasure>
				<circleMeasure>0.4837649625497054</circleMeasure>
				<centroid>
					<x>249.2157</x>
					<y>469.018</y>
				</centroid>
			</pseudo3D>
		</spatialEntity>
		<numericStateVariable>
			<name>avgClusterednessRegions</name>
			<value>0</value>
		</numericStateVariable>
		<numericStateVariable>
			<name>avgDensityRegions</name>
			<value>0.5923905284951836</value>
		</numericStateVariable>
	</timepoint>
	<timepoint>
		<spatialEntity>
			<pseudo3D type="region">
				<clusteredness>1</clusteredness>
				<density>0.5923905284951836</density>
				<area>38881</area>
				<perimeter>837.0091366767883</perimeter>
				<distanceFromOrigin>329.0744596592085</distanceFromOrigin>
				<angle>54.47243754172696</angle>
				<shape>triangular</shape>
				<triangleMeasure>0.7430005843359159</triangleMeasure>
				<rectangleMeasure>0.6862984003758063</rectangleMeasure>
				<circleMeasure>0.4837649625497054</circleMeasure>
				<centroid>
					<x>249.2157</x>
					<y>469.018</y>
				</centroid>
			</pseudo3D>
		</spatialEntity>
		<numericStateVariable>
			<name>avgClusterednessRegions</name>
			<value>0</value>
		</numericStateVariable>
		<numericStateVariable>
			<name>avgDensityRegions</name>
			<value>0.5923905284951836</value>
		</numericStateVariable>
	</timepoint>
	<timepoint>
		<spatialEntity>
			<pseudo3D type="region">
				<clusteredness>1</clusteredness>
				<density>0.5923905284951836</density>
				<area>38881</area>
				<perimeter>837.0091366767883</perimeter>
				<distanceFromOrigin>329.0744596592085</distanceFromOrigin>
				<angle>54.47243754172696</angle>
				<shape>triangular</shape>
				<triangleMeasure>0.7430005843359159</triangleMeasure>
				<rectangleMeasure>0.6862984003758063</rectangleMeasure>
				<circleMeasure>0.4837649625497054</circleMeasure>
				<centroid>
					<x>249.2157</x>
					<y>469.018</y>
				</centroid>
			</pseudo3D>
		</spatialEntity>
		<numericStateVariable>
			<name>avgClusterednessRegions</name>
			<value>0</value>
		</numericStateVariable>
		<numericStateVariable>
			<name>avgDensityRegions</name>
			<value>0.5923905284951836</value>
		</numericStateVariable>
	</timepoint>
	<timepoint>
		<spatialEntity>
			<pseudo3D type="region">
				<clusteredness>1</clusteredness>
				<density>0.5923905284951836</density>
				<area>38881</area>
				<perimeter>837.0091366767883</perimeter>
				<distanceFromOrigin>329.0744596592085</distanceFromOrigin>
				<angle>54.47243754172696</angle>
				<shape>triangular</shape>
				<triangleMeasure>0.7430005843359159</triangleMeasure>
				<rectangleMeasure>0.6862984003758063</rectangleMeasure>
				<circleMeasure>0.4837649625497054</circleMeasure>
				<centroid>
					<x>249.2157</x>
					<y>469.018</y>
				</centroid>
			</pseudo3D>
		</spatialEntity>
		<numericStateVariable>
			<name>avgClusterednessRegions</name>
			<value>0</value>
		</numericStateVariable>
		<numericStateVariable>
			<name>avgDensityRegions</name>
			<value>0.5923905284951836</value>
		</numericStateVariable>
	</timepoint>
	<timepoint>
		<spatialEntity>
			<pseudo3D type="region">
				<clusteredness>1</clusteredness>
				<density>0.5923905284951836</density>
				<area>38881</area>
				<perimeter>837.0091366767883</perimeter>
				<distanceFromOrigin>329.0744596592085</distanceFromOrigin>
				<angle>54.47243754172696</angle>
				<shape>triangular</shape>
				<triangleMeasure>0.7430005843359159</triangleMeasure>
				<rectangleMeasure>0.6862984003758063</rectangleMeasure>
				<circleMeasure>0.4837649625497054</circleMeasure>
				<centroid>
					<x>249.2157</x>
					<y>469.018</y>
				</centroid>
			</pseudo3D>
		</spatialEntity>
		<numericStateVariable>
			<name>avgClusterednessRegions</name>
			<value>0</value>
		</numericStateVariable>
		<numericStateVariable>
			<name>avgDensityRegions</name>
			<value>0.5923905284951836</value>
		</numericStateVariable>
	</timepoint>
	<timepoint>
		<spatialEntity>
			<pseudo3D type="region">
				<clusteredness>1</clusteredness>
				<density>0.5923905284951836</density>
				<area>38881</area>
				<perimeter>837.0091366767883</perimeter>
				<distanceFromOrigin>329.0744596592085</distanceFromOrigin>
				<angle>54.47243754172696</angle>
				<shape>triangular</shape>
				<triangleMeasure>0.7430005843359159</triangleMeasure>
				<rectangleMeasure>0.6862984003758063</rectangleMeasure>
				<circleMeasure>0.4837649625497054</circleMeasure>
				<centroid>
					<x>249.2157</x>
					<y>469.018</y>
				</centroid>
			</pseudo3D>
		</spatialEntity>
		<numericStateVariable>
			<name>avgClusterednessRegions</name>
			<value>0</value>
		</numericStateVariable>
		<numericStateVariable>
			<name>avgDensityRegions</name>
			<value>0.5923905284951836</value>
		</numericStateVariable>
	</timepoint>
	<timepoint>
		<spatialEntity>
			<pseudo3D type="region">
				<clusteredness>1</clusteredness>
				<density>0.5923905284951836</density>
				<area>38881</area>
				<perimeter>837.0091366767883</perimeter>
				<distanceFromOrigin>329.0744596592085</distanceFromOrigin>
				<angle>54.47243754172696</angle>
				<shape>triangular</shape>
				<triangleMeasure>0.7430005843359159</triangleMeasure>
				<rectangleMeasure>0.6862984003758063</rectangleMeasure>
				<circleMeasure>0.4837649625497054</circleMeasure>
				<centroid>
					<x>249.2157</x>
					<y>469.018</y>
				</centroid>
			</pseudo3D>
		</spatialEntity>
		<numericStateVariable>
			<name>avgClusterednessRegions</name>
			<value>0</value>
		</numericStateVariable>
		<numericStateVariable>
			<name>avgDensityRegions</name>
			<value>0.5923905284951836</value>
		</numericStateVariable>
	</timepoint>
	<timepoint>
		<spatialEntity>
			<pseudo3D type="region">
				<clusteredness>1</clusteredness>
				<density>0.5923905284951836</density>
				<area>38881</area>
				<perimeter>837.0091366767883</perimeter>
				<distanceFromOrigin>329.0744596592085</distanceFromOrigin>
				<angle>54.47243754172696</angle>
				<shape>triangular</shape>
				<triangleMeasure>0.7430005843359159</triangleMeasure>
				<rectangleMeasure>0.6862984003758063</rectangleMeasure>
				<circleMeasure>0.4837649625497054</circleMeasure>
				<centroid>
					<x>249.2157</x>
					<y>469.018</y>
				</centroid>
			</pseudo3D>
		</spatialEntity>
		<numericStateVariable>
			<name>avgClusterednessRegions</name>
			<value>0</value>
		</numericStateVariable>
		<numericStateVariable>
			<name>avgDensityRegions</name>
			<value>0.5923905284951836</value>
		</numericStateVariable>
	</timepoint>
	<timepoint>
		<spatialEntity>
			<pseudo3D type="region">
				<clusteredness>1</clusteredness>
				<density>0.5923905284951836</density>
				<area>38881</area>
				<perimeter>837.0091366767883</perimeter>
				<distanceFromOrigin>329.0744596592085</distanceFromOrigin>
				<angle>54.47243754172696</angle>
				<shape>triangular</shape>
				<triangleMeasure>0.7430005843359159</triangleMeasure>
				<rectangleMeasure>0.6862984003758063</rectangleMeasure>
				<circleMeasure>0.4837649625497054</circleMeasure>
				<centroid>
					<x>249.2157</x>
					<y>469.018</y>
				</centroid>
			</pseudo3D>
		</spatialEntity>
		<numericStateVariable>
			<name>avgClusterednessRegions</name>
			<value>0</value>
		</numericStateVariable>
		<numericStateVariable>
			<name>avgDensityRegions</name>
			<value>0.5923905284951836</value>
		</numericStateVariable>
	</timepoint>
	<timepoint>
		<spatialEntity>
			<pseudo3D type="region">
				<clusteredness>1</clusteredness>
				<density>0.5923905284951836</density>
				<area>38881</area>
				<perimeter>837.0091366767883</perimeter>
				<distanceFromOrigin>329.0744596592085</distanceFromOrigin>
				<angle>54.47243754172696</angle>
				<shape>triangular</shape>
				<triangleMeasure>0.7430005843359159</triangleMeasure>
				<rectangleMeasure>0.6862984003758063</rectangleMeasure>
				<circleMeasure>0.4837649625497054</circleMeasure>
				<centroid>
					<x>249.2157</x>
					<y>469.018</y>
				</centroid>
			</pseudo3D>
		</spatialEntity>
		<numericStateVariable>
			<name>avgClusterednessRegions</name>
			<value>0</value>
		</numericStateVariable>
		<numericStateVariable>
			<name>avgDensityRegions</name>
			<value>0.5923905284951836</value>
		</numericStateVariable>
	</timepoint>
	<timepoint>
		<spatialEntity>
			<pseudo3D type="region">
				<clusteredness>1</clusteredness>
				<density>0.5923905284951836</density>
				<area>38881</area>
				<perimeter>837.0091366767883</perimeter>
				<distanceFromOrigin>329.0744596592085</distanceFromOrigin>
				<angle>54.47243754172696</angle>
				<shape>triangular</shape>
				<triangleMeasure>0.7430005843359159</triangleMeasure>
				<rectangleMeasure>0.6862984003758063</rectangleMeasure>
				<circleMeasure>0.4837649625497054</circleMeasure>
				<centroid>
					<x>249.2157</x>
					<y>469.018</y>
				</centroid>
			</pseudo3D>
		</spatialEntity>
		<numericStateVariable>
			<name>avgClusterednessRegions</name>
			<value>0</value>
		</numericStateVariable>
		<numericStateVariable>
			<name>avgDensityRegions</name>
			<value>0.5923905284951836</value>
		</numericStateVariable>
	</timepoint>
	<timepoint>
		<spatialEntity>
			<pseudo3D type="region">
				<clusteredness>1</clusteredness>
				<density>0.5923905284951836</density>
				<area>38881</area>
				<perimeter>837.0091366767883</perimeter>
				<distanceFromOrigin>329.0744596592085</distanceFromOrigin>
				<angle>54.47243754172696</angle>
				<shape>triangular</shape>
				<triangleMeasure>0.7430005843359159</triangleMeasure>
				<rectangleMeasure>0.6862984003758063</rectangleMeasure>
				<circleMeasure>0.4837649625497054</circleMeasure>
				<centroid>
					<x>249.2157</x>
					<y>469.018</y>
				</centroid>
			</pseudo3D>
		</spatialEntity>
		<numericStateVariable>
			<name>avgClusterednessRegions</name>
			<value>0</value>
		</numericStateVariable>
		<numericStateVariable>
			<name>avgDensityRegions</name>
			<value>0.5923905284951836</value>
		</numericStateVariable>
	</timepoint>
	<timepoint>
		<spatialEntity>
			<pseudo3D type="region">
				<clusteredness>1</clusteredness>
				<density>0.5923905284951836</density>
				<area>38881</area>
				<perimeter>837.0091366767883</perimeter>
				<distanceFromOrigin>329.0744596592085</distanceFromOrigin>
				<angle>54.47243754172696</angle>
				<shape>triangular</shape>
				<triangleMeasure>0.7430005843359159</triangleMeasure>
				<rectangleMeasure>0.6862984003758063</rectangleMeasure>
				<circleMeasure>0.4837649625497054</circleMeasure>
				<centroid>
					<x>249.2157</x>
					<y>469.018</y>
				</centroid>
			</pseudo3D>
		</spatialEntity>
		<numericStateVariable>
			<name>avgClusterednessRegions</name>
			<value>0</value>
		</numericStateVariable>
		<numericStateVariable>
			<name>avgDensityRegions</name>
			<value>0.5923905284951836</value>
		</numericStateVariable>
	</timepoint>
	<timepoint>
		<spatialEntity>
			<pseudo3D type="region">
				<clusteredness>1</clusteredness>
				<density>0.5923905284951836</density>
				<area>38881</area>
				<perimeter>837.0091366767883</perimeter>
				<distanceFromOrigin>329.0744596592085</distanceFromOrigin>
				<angle>54.47243754172696</angle>
				<shape>triangular</shape>
				<triangleMeasure>0.7430005843359159</triangleMeasure>
				<rectangleMeasure>0.6862984003758063</rectangleMeasure>
				<circleMeasure>0.4837649625497054</circleMeasure>
				<centroid>
					<x>249.2157</x>
					<y>469.018</y>
				</centroid>
			</pseudo3D>
		</spatialEntity>
		<numericStateVariable>
			<name>avgClusterednessRegions</name>
			<value>0</value>
		</numericStateVariable>
		<numericStateVariable>
			<name>avgDensityRegions</name>
			<value>0.5923905284951836</value>
		</numericStateVariable>
	</timepoint>
	<timepoint>
		<spatialEntity>
			<pseudo3D type="region">
				<clusteredness>1</clusteredness>
				<density>0.5923905284951836</density>
				<area>38881</area>
				<perimeter>837.0091366767883</perimeter>
				<distanceFromOrigin>329.0744596592085</distanceFromOrigin>
				<angle>54.47243754172696</angle>
				<shape>triangular</shape>
				<triangleMeasure>0.7430005843359159</triangleMeasure>
				<rectangleMeasure>0.6862984003758063</rectangleMeasure>
				<circleMeasure>0.4837649625497054</circleMeasure>
				<centroid>
					<x>249.2157</x>
					<y>469.018</y>
				</centroid>
			</pseudo3D>
		</spatialEntity>
		<numericStateVariable>
			<name>avgClusterednessRegions</name>
			<value>0</value>
		</numericStateVariable>
		<numericStateVariable>
			<name>avgDensityRegions</name>
			<value>0.5923905284951836</value>
		</numericStateVariable>
	</timepoint>
	<timepoint>
		<spatialEntity>
			<pseudo3D type="region">
				<clusteredness>1</clusteredness>
				<density>0.5923905284951836</density>
				<area>38881</area>
				<perimeter>837.0091366767883</perimeter>
				<distanceFromOrigin>329.0744596592085</distanceFromOrigin>
				<angle>54.47243754172696</angle>
				<shape>triangular</shape>
				<triangleMeasure>0.7430005843359159</triangleMeasure>
				<rectangleMeasure>0.6862984003758063</rectangleMeasure>
				<circleMeasure>0.4837649625497054</circleMeasure>
				<centroid>
					<x>249.2157</x>
					<y>469.018</y>
				</centroid>
			</pseudo3D>
		</spatialEntity>
		<numericStateVariable>
			<name>avgClusterednessRegions</name>
			<value>0</value>
		</numericStateVariable>
		<numericStateVariable>
			<name>avgDensityRegions</name>
			<value>0.5923905284951836</value>
		</numericStateVariable>
	</timepoint>
	<timepoint>
		<spatialEntity>
			<pseudo3D type="region">
				<clusteredness>1</clusteredness>
				<density>0.5923905284951836</density>
				<area>38881</area>
				<perimeter>837.0091366767883</perimeter>
				<distanceFromOrigin>329.0744596592085</distanceFromOrigin>
				<angle>54.47243754172696</angle>
				<shape>triangular</shape>
				<triangleMeasure>0.7430005843359159</triangleMeasure>
				<rectangleMeasure>0.6862984003758063</rectangleMeasure>
				<circleMeasure>0.4837649625497054</circleMeasure>
				<centroid>
					<x>249.2157</x>
					<y>469.018</y>
				</centroid>
			</pseudo3D>
		</spatialEntity>
		<numericStateVariable>
			<name>avgClusterednessRegions</name>
			<value>0</value>
		</numericStateVariable>
		<numericStateVariable>
			<name>avgDensityRegions</name>
			<value>0.5923905284951836</value>
		</numericStateVariable>
	</timepoint>
	<timepoint>
		<spatialEntity>
			<pseudo3D type="region">
				<clusteredness>1</clusteredness>
				<density>0.5923905284951836</density>
				<area>38881</area>
				<perimeter>837.0091366767883</perimeter>
				<distanceFromOrigin>329.0744596592085</distanceFromOrigin>
				<angle>54.47243754172696</angle>
				<shape>triangular</shape>
				<triangleMeasure>0.7430005843359159</triangleMeasure>
				<rectangleMeasure>0.6862984003758063</rectangleMeasure>
				<circleMeasure>0.4837649625497054</circleMeasure>
				<centroid>
					<x>249.2157</x>
					<y>469.018</y>
				</centroid>
			</pseudo3D>
		</spatialEntity>
		<numericStateVariable>
			<name>avgClusterednessRegions</name>
			<value>0</value>
		</numericStateVariable>
		<numericStateVariable>
			<name>avgDensityRegions</name>
			<value>0.5923905284951836</value>
		</numericStateVariable>
	</timepoint>
	<timepoint>
		<spatialEntity>
			<pseudo3D type="region">
				<clusteredness>1</clusteredness>
				<density>0.5923905284951836</density>
				<area>38881</area>
				<perimeter>837.0091366767883</perimeter>
				<distanceFromOrigin>329.0744596592085</distanceFromOrigin>
				<angle>54.47243754172696</angle>
				<shape>triangular</shape>
				<triangleMeasure>0.7430005843359159</triangleMeasure>
				<rectangleMeasure>0.6862984003758063</rectangleMeasure>
				<circleMeasure>0.4837649625497054</circleMeasure>
				<centroid>
					<x>249.2157</x>
					<y>469.018</y>
				</centroid>
			</pseudo3D>
		</spatialEntity>
		<numericStateVariable>
			<name>avgClusterednessRegions</name>
			<value>0</value>
		</numericStateVariable>
		<numericStateVariable>
			<name>avgDensityRegions</name>
			<value>0.5923905284951836</value>
		</numericStateVariable>
	</timepoint>
	<timepoint>
		<spatialEntity>
			<pseudo3D type="region">
				<clusteredness>1</clusteredness>
				<density>0.5923905284951836</density>
				<area>38881</area>
				<perimeter>837.0091366767883</perimeter>
				<distanceFromOrigin>329.0744596592085</distanceFromOrigin>
				<angle>54.47243754172696</angle>
				<shape>triangular</shape>
				<triangleMeasure>0.7430005843359159</triangleMeasure>
				<rectangleMeasure>0.6862984003758063</rectangleMeasure>
				<circleMeasure>0.4837649625497054</circleMeasure>
				<centroid>
					<x>249.2157</x>
					<y>469.018</y>
				</centroid>
			</pseudo3D>
		</spatialEntity>
		<numericStateVariable>
			<name>avgClusterednessRegions</name>
			<value>0</value>
		</numericStateVariable>
		<numericStateVariable>
			<name>avgDensityRegions</name>
			<value>0.5923905284951836</value>
		</numericStateVariable>
	</timepoint>
	<timepoint>
		<spatialEntity>
			<pseudo3D type="region">
				<clusteredness>1</clusteredness>
				<density>0.5923905284951836</density>
				<area>38881</area>
				<perimeter>837.0091366767883</perimeter>
				<distanceFromOrigin>329.0744596592085</distanceFromOrigin>
				<angle>54.47243754172696</angle>
				<shape>triangular</shape>
				<triangleMeasure>0.7430005843359159</triangleMeasure>
				<rectangleMeasure>0.6862984003758063</rectangleMeasure>
				<circleMeasure>0.4837649625497054</circleMeasure>
				<centroid>
					<x>249.2157</x>
					<y>469.018</y>
				</centroid>
			</pseudo3D>
		</spatialEntity>
		<numericStateVariable>
			<name>avgClusterednessRegions</name>
			<value>0</value>
		</numericStateVariable>
		<numericStateVariable>
			<name>avgDensityRegions</name>
			<value>0.5923905284951836</value>
		</numericStateVariable>
	</timepoint>
	<timepoint>
		<spatialEntity>
			<pseudo3D type="region">
				<clusteredness>1</clusteredness>
				<density>0.5923905284951836</density>
				<area>38881</area>
				<perimeter>837.0091366767883</perimeter>
				<distanceFromOrigin>329.0744596592085</distanceFromOrigin>
				<angle>54.47243754172696</angle>
				<shape>triangular</shape>
				<triangleMeasure>0.7430005843359159</triangleMeasure>
				<rectangleMeasure>0.6862984003758063</rectangleMeasure>
				<circleMeasure>0.4837649625497054</circleMeasure>
				<centroid>
					<x>249.2157</x>
					<y>469.018</y>
				</centroid>
			</pseudo3D>
		</spatialEntity>
		<numericStateVariable>
			<name>avgClusterednessRegions</name>
			<value>0</value>
		</numericStateVariable>
		<numericStateVariable>
			<name>avgDensityRegions</name>
			<value>0.5923905284951836</value>
		</numericStateVariable>
	</timepoint>
	<timepoint>
		<spatialEntity>
			<pseudo3D type="region">
				<clusteredness>1</clusteredness>
				<density>0.5923905284951836</density>
				<area>38881</area>
				<perimeter>837.0091366767883</perimeter>
				<distanceFromOrigin>329.0744596592085</distanceFromOrigin>
				<angle>54.47243754172696</angle>
				<shape>triangular</shape>
				<triangleMeasure>0.7430005843359159</triangleMeasure>
				<rectangleMeasure>0.6862984003758063</rectangleMeasure>
				<circleMeasure>0.4837649625497054</circleMeasure>
				<centroid>
					<x>249.2157</x>
					<y>469.018</y>
				</centroid>
			</pseudo3D>
		</spatialEntity>
		<numericStateVariable>
			<name>avgClusterednessRegions</name>
			<value>0</value>
		</numericStateVariable>
		<numericStateVariable>
			<name>avgDensityRegions</name>
			<value>0.5923905284951836</value>
		</numericStateVariable>
	</timepoint>
	<timepoint>
		<spatialEntity>
			<pseudo3D type="region">
				<clusteredness>1</clusteredness>
				<density>0.5923905284951836</density>
				<area>38881</area>
				<perimeter>837.0091366767883</perimeter>
				<distanceFromOrigin>329.0744596592085</distanceFromOrigin>
				<angle>54.47243754172696</angle>
				<shape>triangular</shape>
				<triangleMeasure>0.7430005843359159</triangleMeasure>
				<rectangleMeasure>0.6862984003758063</rectangleMeasure>
				<circleMeasure>0.4837649625497054</circleMeasure>
				<centroid>
					<x>249.2157</x>
					<y>469.018</y>
				</centroid>
			</pseudo3D>
		</spatialEntity>
		<numericStateVariable>
			<name>avgClusterednessRegions</name>
			<value>0</value>
		</numericStateVariable>
		<numericStateVariable>
			<name>avgDensityRegions</name>
			<value>0.5923905284951836</value>
		</numericStateVariable>
	</timepoint>
	<timepoint>
		<spatialEntity>
			<pseudo3D type="region">
				<clusteredness>1</clusteredness>
				<density>0.5923905284951836</density>
				<area>38881</area>
				<perimeter>837.0091366767883</perimeter>
				<distanceFromOrigin>329.0744596592085</distanceFromOrigin>
				<angle>54.47243754172696</angle>
				<shape>triangular</shape>
				<triangleMeasure>0.7430005843359159</triangleMeasure>
				<rectangleMeasure>0.6862984003758063</rectangleMeasure>
				<circleMeasure>0.4837649625497054</circleMeasure>
				<centroid>
					<x>249.2157</x>
					<y>469.018</y>
				</centroid>
			</pseudo3D>
		</spatialEntity>
		<numericStateVariable>
			<name>avgClusterednessRegions</name>
			<value>0</value>
		</numericStateVariable>
		<numericStateVariable>
			<name>avgDensityRegions</name>
			<value>0.5923905284951836</value>
		</numericStateVariable>
	</timepoint>
	<timepoint>
		<spatialEntity>
			<pseudo3D type="region">
				<clusteredness>1</clusteredness>
				<density>0.5923905284951836</density>
				<area>38881</area>
				<perimeter>837.0091366767883</perimeter>
				<distanceFromOrigin>329.0744596592085</distanceFromOrigin>
				<angle>54.47243754172696</angle>
				<shape>triangular</shape>
				<triangleMeasure>0.7430005843359159</triangleMeasure>
				<rectangleMeasure>0.6862984003758063</rectangleMeasure>
				<circleMeasure>0.4837649625497054</circleMeasure>
				<centroid>
					<x>249.2157</x>
					<y>469.018</y>
				</centroid>
			</pseudo3D>
		</spatialEntity>
		<numericStateVariable>
			<name>avgClusterednessRegions</name>
			<value>0</value>
		</numericStateVariable>
		<numericStateVariable>
			<name>avgDensityRegions</name>
			<value>0.5923905284951836</value>
		</numericStateVariable>
	</timepoint>
	<timepoint>
		<spatialEntity>
			<pseudo3D type="region">
				<clusteredness>1</clusteredness>
				<density>0.5923905284951836</density>
				<area>38881</area>
				<perimeter>837.0091366767883</perimeter>
				<distanceFromOrigin>329.0744596592085</distanceFromOrigin>
				<angle>54.47243754172696</angle>
				<shape>triangular</shape>
				<triangleMeasure>0.7430005843359159</triangleMeasure>
				<rectangleMeasure>0.6862984003758063</rectangleMeasure>
				<circleMeasure>0.4837649625497054</circleMeasure>
				<centroid>
					<x>249.2157</x>
					<y>469.018</y>
				</centroid>
			</pseudo3D>
		</spatialEntity>
		<numericStateVariable>
			<name>avgClusterednessRegions</name>
			<value>0</value>
		</numericStateVariable>
		<numericStateVariable>
			<name>avgDensityRegions</name>
			<value>0.5923905284951836</value>
		</numericStateVariable>
	</timepoint>
	<timepoint>
		<spatialEntity>
			<pseudo3D type="region">
				<clusteredness>1</clusteredness>
				<density>0.5923905284951836</density>
				<area>38881</area>
				<perimeter>837.0091366767883</perimeter>
				<distanceFromOrigin>329.0744596592085</distanceFromOrigin>
				<angle>54.47243754172696</angle>
				<shape>triangular</shape>
				<triangleMeasure>0.7430005843359159</triangleMeasure>
				<rectangleMeasure>0.6862984003758063</rectangleMeasure>
				<circleMeasure>0.4837649625497054</circleMeasure>
				<centroid>
					<x>249.2157</x>
					<y>469.018</y>
				</centroid>
			</pseudo3D>
		</spatialEntity>
		<numericStateVariable>
			<name>avgClusterednessRegions</name>
			<value>0</value>
		</numericStateVariable>
		<numericStateVariable>
			<name>avgDensityRegions</name>
			<value>0.5923905284951836</value>
		</numericStateVariable>
	</timepoint>
	<timepoint>
		<spatialEntity>
			<pseudo3D type="region">
				<clusteredness>1</clusteredness>
				<density>0.5923905284951836</density>
				<area>38881</area>
				<perimeter>837.0091366767883</perimeter>
				<distanceFromOrigin>329.0744596592085</distanceFromOrigin>
				<angle>54.47243754172696</angle>
				<shape>triangular</shape>
				<triangleMeasure>0.7430005843359159</triangleMeasure>
				<rectangleMeasure>0.6862984003758063</rectangleMeasure>
				<circleMeasure>0.4837649625497054</circleMeasure>
				<centroid>
					<x>249.2157</x>
					<y>469.018</y>
				</centroid>
			</pseudo3D>
		</spatialEntity>
		<numericStateVariable>
			<name>avgClusterednessRegions</name>
			<value>0</value>
		</numericStateVariable>
		<numericStateVariable>
			<name>avgDensityRegions</name>
			<value>0.5923905284951836</value>
		</numericStateVariable>
	</timepoint>
	<timepoint>
		<spatialEntity>
			<pseudo3D type="region">
				<clusteredness>1</clusteredness>
				<density>0.5923905284951836</density>
				<area>38881</area>
				<perimeter>837.0091366767883</perimeter>
				<distanceFromOrigin>329.0744596592085</distanceFromOrigin>
				<angle>54.47243754172696</angle>
				<shape>triangular</shape>
				<triangleMeasure>0.7430005843359159</triangleMeasure>
				<rectangleMeasure>0.6862984003758063</rectangleMeasure>
				<circleMeasure>0.4837649625497054</circleMeasure>
				<centroid>
					<x>249.2157</x>
					<y>469.018</y>
				</centroid>
			</pseudo3D>
		</spatialEntity>
		<numericStateVariable>
			<name>avgClusterednessRegions</name>
			<value>0</value>
		</numericStateVariable>
		<numericStateVariable>
			<name>avgDensityRegions</name>
			<value>0.5923905284951836</value>
		</numericStateVariable>
	</timepoint>
	<timepoint>
		<spatialEntity>
			<pseudo3D type="region">
				<clusteredness>1</clusteredness>
				<density>0.5923905284951836</density>
				<area>38881</area>
				<perimeter>837.0091366767883</perimeter>
				<distanceFromOrigin>329.0744596592085</distanceFromOrigin>
				<angle>54.47243754172696</angle>
				<shape>triangular</shape>
				<triangleMeasure>0.7430005843359159</triangleMeasure>
				<rectangleMeasure>0.6862984003758063</rectangleMeasure>
				<circleMeasure>0.4837649625497054</circleMeasure>
				<centroid>
					<x>249.2157</x>
					<y>469.018</y>
				</centroid>
			</pseudo3D>
		</spatialEntity>
		<numericStateVariable>
			<name>avgClusterednessRegions</name>
			<value>0</value>
		</numericStateVariable>
		<numericStateVariable>
			<name>avgDensityRegions</name>
			<value>0.5923905284951836</value>
		</numericStateVariable>
	</timepoint>
	<timepoint>
		<spatialEntity>
			<pseudo3D type="region">
				<clusteredness>1</clusteredness>
				<density>0.5923905284951836</density>
				<area>38881</area>
				<perimeter>837.0091366767883</perimeter>
				<distanceFromOrigin>329.0744596592085</distanceFromOrigin>
				<angle>54.47243754172696</angle>
				<shape>triangular</shape>
				<triangleMeasure>0.7430005843359159</triangleMeasure>
				<rectangleMeasure>0.6862984003758063</rectangleMeasure>
				<circleMeasure>0.4837649625497054</circleMeasure>
				<centroid>
					<x>249.2157</x>
					<y>469.018</y>
				</centroid>
			</pseudo3D>
		</spatialEntity>
		<numericStateVariable>
			<name>avgClusterednessRegions</name>
			<value>0</value>
		</numericStateVariable>
		<numericStateVariable>
			<name>avgDensityRegions</name>
			<value>0.5923905284951836</value>
		</numericStateVariable>
	</timepoint>
	<timepoint>
		<spatialEntity>
			<pseudo3D type="region">
				<clusteredness>1</clusteredness>
				<density>0.5923905284951836</density>
				<area>38881</area>
				<perimeter>837.0091366767883</perimeter>
				<distanceFromOrigin>329.0744596592085</distanceFromOrigin>
				<angle>54.47243754172696</angle>
				<shape>triangular</shape>
				<triangleMeasure>0.7430005843359159</triangleMeasure>
				<rectangleMeasure>0.6862984003758063</rectangleMeasure>
				<circleMeasure>0.4837649625497054</circleMeasure>
				<centroid>
					<x>249.2157</x>
					<y>469.018</y>
				</centroid>
			</pseudo3D>
		</spatialEntity>
		<numericStateVariable>
			<name>avgClusterednessRegions</name>
			<value>0</value>
		</numericStateVariable>
		<numericStateVariable>
			<name>avgDensityRegions</name>
			<value>0.5923905284951836</value>
		</numericStateVariable>
	</timepoint>
	<timepoint>
		<spatialEntity>
			<pseudo3D type="region">
				<clusteredness>1</clusteredness>
				<density>0.5923905284951836</density>
				<area>38881</area>
				<perimeter>837.0091366767883</perimeter>
				<distanceFromOrigin>329.0744596592085</distanceFromOrigin>
				<angle>54.47243754172696</angle>
				<shape>triangular</shape>
				<triangleMeasure>0.7430005843359159</triangleMeasure>
				<rectangleMeasure>0.6862984003758063</rectangleMeasure>
				<circleMeasure>0.4837649625497054</circleMeasure>
				<centroid>
					<x>249.2157</x>
					<y>469.018</y>
				</centroid>
			</pseudo3D>
		</spatialEntity>
		<numericStateVariable>
			<name>avgClusterednessRegions</name>
			<value>0</value>
		</numericStateVariable>
		<numericStateVariable>
			<name>avgDensityRegions</name>
			<value>0.5923905284951836</value>
		</numericStateVariable>
	</timepoint>
	<timepoint>
		<spatialEntity>
			<pseudo3D type="region">
				<clusteredness>1</clusteredness>
				<density>0.5923905284951836</density>
				<area>38881</area>
				<perimeter>837.0091366767883</perimeter>
				<distanceFromOrigin>329.0744596592085</distanceFromOrigin>
				<angle>54.47243754172696</angle>
				<shape>triangular</shape>
				<triangleMeasure>0.7430005843359159</triangleMeasure>
				<rectangleMeasure>0.6862984003758063</rectangleMeasure>
				<circleMeasure>0.4837649625497054</circleMeasure>
				<centroid>
					<x>249.2157</x>
					<y>469.018</y>
				</centroid>
			</pseudo3D>
		</spatialEntity>
		<numericStateVariable>
			<name>avgClusterednessRegions</name>
			<value>0</value>
		</numericStateVariable>
		<numericStateVariable>
			<name>avgDensityRegions</name>
			<value>0.5923905284951836</value>
		</numericStateVariable>
	</timepoint>
	<timepoint>
		<spatialEntity>
			<pseudo3D type="region">
				<clusteredness>1</clusteredness>
				<density>0.5923905284951836</density>
				<area>38881</area>
				<perimeter>837.0091366767883</perimeter>
				<distanceFromOrigin>329.0744596592085</distanceFromOrigin>
				<angle>54.47243754172696</angle>
				<shape>triangular</shape>
				<triangleMeasure>0.7430005843359159</triangleMeasure>
				<rectangleMeasure>0.6862984003758063</rectangleMeasure>
				<circleMeasure>0.4837649625497054</circleMeasure>
				<centroid>
					<x>249.2157</x>
					<y>469.018</y>
				</centroid>
			</pseudo3D>
		</spatialEntity>
		<numericStateVariable>
			<name>avgClusterednessRegions</name>
			<value>0</value>
		</numericStateVariable>
		<numericStateVariable>
			<name>avgDensityRegions</name>
			<value>0.5923905284951836</value>
		</numericStateVariable>
	</timepoint>
	<timepoint>
		<spatialEntity>
			<pseudo3D type="region">
				<clusteredness>1</clusteredness>
				<density>0.5923905284951836</density>
				<area>38881</area>
				<perimeter>837.0091366767883</perimeter>
				<distanceFromOrigin>329.0744596592085</distanceFromOrigin>
				<angle>54.47243754172696</angle>
				<shape>triangular</shape>
				<triangleMeasure>0.7430005843359159</triangleMeasure>
				<rectangleMeasure>0.6862984003758063</rectangleMeasure>
				<circleMeasure>0.4837649625497054</circleMeasure>
				<centroid>
					<x>249.2157</x>
					<y>469.018</y>
				</centroid>
			</pseudo3D>
		</spatialEntity>
		<numericStateVariable>
			<name>avgClusterednessRegions</name>
			<value>0</value>
		</numericStateVariable>
		<numericStateVariable>
			<name>avgDensityRegions</name>
			<value>0.5923905284951836</value>
		</numericStateVariable>
	</timepoint>
	<timepoint>
		<spatialEntity>
			<pseudo3D type="region">
				<clusteredness>1</clusteredness>
				<density>0.5923905284951836</density>
				<area>38881</area>
				<perimeter>837.0091366767883</perimeter>
				<distanceFromOrigin>329.0744596592085</distanceFromOrigin>
				<angle>54.47243754172696</angle>
				<shape>triangular</shape>
				<triangleMeasure>0.7430005843359159</triangleMeasure>
				<rectangleMeasure>0.6862984003758063</rectangleMeasure>
				<circleMeasure>0.4837649625497054</circleMeasure>
				<centroid>
					<x>249.2157</x>
					<y>469.018</y>
				</centroid>
			</pseudo3D>
		</spatialEntity>
		<numericStateVariable>
			<name>avgClusterednessRegions</name>
			<value>0</value>
		</numericStateVariable>
		<numericStateVariable>
			<name>avgDensityRegions</name>
			<value>0.5923905284951836</value>
		</numericStateVariable>
	</timepoint>
	<timepoint>
		<spatialEntity>
			<pseudo3D type="region">
				<clusteredness>1</clusteredness>
				<density>0.5923905284951836</density>
				<area>38881</area>
				<perimeter>837.0091366767883</perimeter>
				<distanceFromOrigin>329.0744596592085</distanceFromOrigin>
				<angle>54.47243754172696</angle>
				<shape>triangular</shape>
				<triangleMeasure>0.7430005843359159</triangleMeasure>
				<rectangleMeasure>0.6862984003758063</rectangleMeasure>
				<circleMeasure>0.4837649625497054</circleMeasure>
				<centroid>
					<x>249.2157</x>
					<y>469.018</y>
				</centroid>
			</pseudo3D>
		</spatialEntity>
		<numericStateVariable>
			<name>avgClusterednessRegions</name>
			<value>0</value>
		</numericStateVariable>
		<numericStateVariable>
			<name>avgDensityRegions</name>
			<value>0.5923905284951836</value>
		</numericStateVariable>
	</timepoint>
	<timepoint>
		<spatialEntity>
			<pseudo3D type="region">
				<clusteredness>1</clusteredness>
				<density>0.5923905284951836</density>
				<area>38881</area>
				<perimeter>837.0091366767883</perimeter>
				<distanceFromOrigin>329.0744596592085</distanceFromOrigin>
				<angle>54.47243754172696</angle>
				<shape>triangular</shape>
				<triangleMeasure>0.7430005843359159</triangleMeasure>
				<rectangleMeasure>0.6862984003758063</rectangleMeasure>
				<circleMeasure>0.4837649625497054</circleMeasure>
				<centroid>
					<x>249.2157</x>
					<y>469.018</y>
				</centroid>
			</pseudo3D>
		</spatialEntity>
		<numericStateVariable>
			<name>avgClusterednessRegions</name>
			<value>0</value>
		</numericStateVariable>
		<numericStateVariable>
			<name>avgDensityRegions</name>
			<value>0.5923905284951836</value>
		</numericStateVariable>
	</timepoint>
	<timepoint>
		<spatialEntity>
			<pseudo3D type="region">
				<clusteredness>1</clusteredness>
				<density>0.5923905284951836</density>
				<area>38881</area>
				<perimeter>837.0091366767883</perimeter>
				<distanceFromOrigin>329.0744596592085</distanceFromOrigin>
				<angle>54.47243754172696</angle>
				<shape>triangular</shape>
				<triangleMeasure>0.7430005843359159</triangleMeasure>
				<rectangleMeasure>0.6862984003758063</rectangleMeasure>
				<circleMeasure>0.4837649625497054</circleMeasure>
				<centroid>
					<x>249.2157</x>
					<y>469.018</y>
				</centroid>
			</pseudo3D>
		</spatialEntity>
		<numericStateVariable>
			<name>avgClusterednessRegions</name>
			<value>0</value>
		</numericStateVariable>
		<numericStateVariable>
			<name>avgDensityRegions</name>
			<value>0.5923905284951836</value>
		</numericStateVariable>
	</timepoint>
	<timepoint>
		<spatialEntity>
			<pseudo3D type="region">
				<clusteredness>1</clusteredness>
				<density>0.5923905284951836</density>
				<area>38881</area>
				<perimeter>837.0091366767883</perimeter>
				<distanceFromOrigin>329.0744596592085</distanceFromOrigin>
				<angle>54.47243754172696</angle>
				<shape>triangular</shape>
				<triangleMeasure>0.7430005843359159</triangleMeasure>
				<rectangleMeasure>0.6862984003758063</rectangleMeasure>
				<circleMeasure>0.4837649625497054</circleMeasure>
				<centroid>
					<x>249.2157</x>
					<y>469.018</y>
				</centroid>
			</pseudo3D>
		</spatialEntity>
		<numericStateVariable>
			<name>avgClusterednessRegions</name>
			<value>0</value>
		</numericStateVariable>
		<numericStateVariable>
			<name>avgDensityRegions</name>
			<value>0.5923905284951836</value>
		</numericStateVariable>
	</timepoint>
	<timepoint>
		<spatialEntity>
			<pseudo3D type="region">
				<clusteredness>1</clusteredness>
				<density>0.5923905284951836</density>
				<area>38881</area>
				<perimeter>837.0091366767883</perimeter>
				<distanceFromOrigin>329.0744596592085</distanceFromOrigin>
				<angle>54.47243754172696</angle>
				<shape>triangular</shape>
				<triangleMeasure>0.7430005843359159</triangleMeasure>
				<rectangleMeasure>0.6862984003758063</rectangleMeasure>
				<circleMeasure>0.4837649625497054</circleMeasure>
				<centroid>
					<x>249.2157</x>
					<y>469.018</y>
				</centroid>
			</pseudo3D>
		</spatialEntity>
		<numericStateVariable>
			<name>avgClusterednessRegions</name>
			<value>0</value>
		</numericStateVariable>
		<numericStateVariable>
			<name>avgDensityRegions</name>
			<value>0.5923905284951836</value>
		</numericStateVariable>
	</timepoint>
	<timepoint>
		<spatialEntity>
			<pseudo3D type="region">
				<clusteredness>1</clusteredness>
				<density>0.5923905284951836</density>
				<area>38881</area>
				<perimeter>837.0091366767883</perimeter>
				<distanceFromOrigin>329.0744596592085</distanceFromOrigin>
				<angle>54.47243754172696</angle>
				<shape>triangular</shape>
				<triangleMeasure>0.7430005843359159</triangleMeasure>
				<rectangleMeasure>0.6862984003758063</rectangleMeasure>
				<circleMeasure>0.4837649625497054</circleMeasure>
				<centroid>
					<x>249.2157</x>
					<y>469.018</y>
				</centroid>
			</pseudo3D>
		</spatialEntity>
		<numericStateVariable>
			<name>avgClusterednessRegions</name>
			<value>0</value>
		</numericStateVariable>
		<numericStateVariable>
			<name>avgDensityRegions</name>
			<value>0.5923905284951836</value>
		</numericStateVariable>
	</timepoint>
	<timepoint>
		<spatialEntity>
			<pseudo3D type="region">
				<clusteredness>1</clusteredness>
				<density>0.5923905284951836</density>
				<area>38881</area>
				<perimeter>837.0091366767883</perimeter>
				<distanceFromOrigin>329.0744596592085</distanceFromOrigin>
				<angle>54.47243754172696</angle>
				<shape>triangular</shape>
				<triangleMeasure>0.7430005843359159</triangleMeasure>
				<rectangleMeasure>0.6862984003758063</rectangleMeasure>
				<circleMeasure>0.4837649625497054</circleMeasure>
				<centroid>
					<x>249.2157</x>
					<y>469.018</y>
				</centroid>
			</pseudo3D>
		</spatialEntity>
		<numericStateVariable>
			<name>avgClusterednessRegions</name>
			<value>0</value>
		</numericStateVariable>
		<numericStateVariable>
			<name>avgDensityRegions</name>
			<value>0.5923905284951836</value>
		</numericStateVariable>
	</timepoint>
	<timepoint>
		<spatialEntity>
			<pseudo3D type="region">
				<clusteredness>1</clusteredness>
				<density>0.5923905284951836</density>
				<area>38881</area>
				<perimeter>837.0091366767883</perimeter>
				<distanceFromOrigin>329.0744596592085</distanceFromOrigin>
				<angle>54.47243754172696</angle>
				<shape>triangular</shape>
				<triangleMeasure>0.7430005843359159</triangleMeasure>
				<rectangleMeasure>0.6862984003758063</rectangleMeasure>
				<circleMeasure>0.4837649625497054</circleMeasure>
				<centroid>
					<x>249.2157</x>
					<y>469.018</y>
				</centroid>
			</pseudo3D>
		</spatialEntity>
		<numericStateVariable>
			<name>avgClusterednessRegions</name>
			<value>0</value>
		</numericStateVariable>
		<numericStateVariable>
			<name>avgDensityRegions</name>
			<value>0.5923905284951836</value>
		</numericStateVariable>
	</timepoint>
	<timepoint>
		<spatialEntity>
			<pseudo3D type="region">
				<clusteredness>1</clusteredness>
				<density>0.5923905284951836</density>
				<area>38881</area>
				<perimeter>837.0091366767883</perimeter>
				<distanceFromOrigin>329.0744596592085</distanceFromOrigin>
				<angle>54.47243754172696</angle>
				<shape>triangular</shape>
				<triangleMeasure>0.7430005843359159</triangleMeasure>
				<rectangleMeasure>0.6862984003758063</rectangleMeasure>
				<circleMeasure>0.4837649625497054</circleMeasure>
				<centroid>
					<x>249.2157</x>
					<y>469.018</y>
				</centroid>
			</pseudo3D>
		</spatialEntity>
		<numericStateVariable>
			<name>avgClusterednessRegions</name>
			<value>0</value>
		</numericStateVariable>
		<numericStateVariable>
			<name>avgDensityRegions</name>
			<value>0.5923905284951836</value>
		</numericStateVariable>
	</timepoint>
	<timepoint>
		<spatialEntity>
			<pseudo3D type="region">
				<clusteredness>1</clusteredness>
				<density>0.5923905284951836</density>
				<area>38881</area>
				<perimeter>837.0091366767883</perimeter>
				<distanceFromOrigin>329.0744596592085</distanceFromOrigin>
				<angle>54.47243754172696</angle>
				<shape>triangular</shape>
				<triangleMeasure>0.7430005843359159</triangleMeasure>
				<rectangleMeasure>0.6862984003758063</rectangleMeasure>
				<circleMeasure>0.4837649625497054</circleMeasure>
				<centroid>
					<x>249.2157</x>
					<y>469.018</y>
				</centroid>
			</pseudo3D>
		</spatialEntity>
		<numericStateVariable>
			<name>avgClusterednessRegions</name>
			<value>0</value>
		</numericStateVariable>
		<numericStateVariable>
			<name>avgDensityRegions</name>
			<value>0.5923905284951836</value>
		</numericStateVariable>
	</timepoint>
	<timepoint>
		<spatialEntity>
			<pseudo3D type="region">
				<clusteredness>1</clusteredness>
				<density>0.5923905284951836</density>
				<area>38881</area>
				<perimeter>837.0091366767883</perimeter>
				<distanceFromOrigin>329.0744596592085</distanceFromOrigin>
				<angle>54.47243754172696</angle>
				<shape>triangular</shape>
				<triangleMeasure>0.7430005843359159</triangleMeasure>
				<rectangleMeasure>0.6862984003758063</rectangleMeasure>
				<circleMeasure>0.4837649625497054</circleMeasure>
				<centroid>
					<x>249.2157</x>
					<y>469.018</y>
				</centroid>
			</pseudo3D>
		</spatialEntity>
		<numericStateVariable>
			<name>avgClusterednessRegions</name>
			<value>0</value>
		</numericStateVariable>
		<numericStateVariable>
			<name>avgDensityRegions</name>
			<value>0.5923905284951836</value>
		</numericStateVariable>
	</timepoint>
	<timepoint>
		<spatialEntity>
			<pseudo3D type="region">
				<clusteredness>1</clusteredness>
				<density>0.5923905284951836</density>
				<area>38881</area>
				<perimeter>837.0091366767883</perimeter>
				<distanceFromOrigin>329.0744596592085</distanceFromOrigin>
				<angle>54.47243754172696</angle>
				<shape>triangular</shape>
				<triangleMeasure>0.7430005843359159</triangleMeasure>
				<rectangleMeasure>0.6862984003758063</rectangleMeasure>
				<circleMeasure>0.4837649625497054</circleMeasure>
				<centroid>
					<x>249.2157</x>
					<y>469.018</y>
				</centroid>
			</pseudo3D>
		</spatialEntity>
		<numericStateVariable>
			<name>avgClusterednessRegions</name>
			<value>0</value>
		</numericStateVariable>
		<numericStateVariable>
			<name>avgDensityRegions</name>
			<value>0.5923905284951836</value>
		</numericStateVariable>
	</timepoint>
	<timepoint>
		<spatialEntity>
			<pseudo3D type="region">
				<clusteredness>1</clusteredness>
				<density>0.5923905284951836</density>
				<area>38881</area>
				<perimeter>837.0091366767883</perimeter>
				<distanceFromOrigin>329.0744596592085</distanceFromOrigin>
				<angle>54.47243754172696</angle>
				<shape>triangular</shape>
				<triangleMeasure>0.7430005843359159</triangleMeasure>
				<rectangleMeasure>0.6862984003758063</rectangleMeasure>
				<circleMeasure>0.4837649625497054</circleMeasure>
				<centroid>
					<x>249.2157</x>
					<y>469.018</y>
				</centroid>
			</pseudo3D>
		</spatialEntity>
		<numericStateVariable>
			<name>avgClusterednessRegions</name>
			<value>0</value>
		</numericStateVariable>
		<numericStateVariable>
			<name>avgDensityRegions</name>
			<value>0.5923905284951836</value>
		</numericStateVariable>
	</timepoint>
	<timepoint>
		<spatialEntity>
			<pseudo3D type="region">
				<clusteredness>1</clusteredness>
				<density>0.5923905284951836</density>
				<area>38881</area>
				<perimeter>837.0091366767883</perimeter>
				<distanceFromOrigin>329.0744596592085</distanceFromOrigin>
				<angle>54.47243754172696</angle>
				<shape>triangular</shape>
				<triangleMeasure>0.7430005843359159</triangleMeasure>
				<rectangleMeasure>0.6862984003758063</rectangleMeasure>
				<circleMeasure>0.4837649625497054</circleMeasure>
				<centroid>
					<x>249.2157</x>
					<y>469.018</y>
				</centroid>
			</pseudo3D>
		</spatialEntity>
		<numericStateVariable>
			<name>avgClusterednessRegions</name>
			<value>0</value>
		</numericStateVariable>
		<numericStateVariable>
			<name>avgDensityRegions</name>
			<value>0.5923905284951836</value>
		</numericStateVariable>
	</timepoint>
</experiment>
