# Supplementary material for: Automatic validation of computational models using pseudo-3D spatio-temporal model checking
Source: BMC Syst Biol. 2014 Dec 2;8:124. doi: 10.1186/s12918-014-0124-0 (PMC4272535; doi:10.1186/s12918-014-0124-0)
Supplement: Additional file 8 — Dataset of STML files for the phase variation case study. The dataset of one thousand STML files corresponding to the stochastic simulations of the rectangular model for the phase variation case study. We recommend using the freely available 7zip software (Download link: http://www.7-zip.org/download.html) to extract this archive. [file 12918_2014_124_MOESM8_ESM.zip › phase_variation_stml_10.xml]

<?xml version="1.0" encoding="utf-8"?>
<!--Warning! This xml file was automatically generated by a C++ program using the Boost PropertyTree library.-->
<experiment>
	<timepoint>
		<numericStateVariable>
			<name>avgClusterednessRegions</name>
			<value>0</value>
		</numericStateVariable>
		<numericStateVariable>
			<name>avgDensityRegions</name>
			<value>0</value>
		</numericStateVariable>
	</timepoint>
	<timepoint>
		<numericStateVariable>
			<name>avgClusterednessRegions</name>
			<value>0</value>
		</numericStateVariable>
		<numericStateVariable>
			<name>avgDensityRegions</name>
			<value>0</value>
		</numericStateVariable>
	</timepoint>
	<timepoint>
		<numericStateVariable>
			<name>avgClusterednessRegions</name>
			<value>0</value>
		</numericStateVariable>
		<numericStateVariable>
			<name>avgDensityRegions</name>
			<value>0</value>
		</numericStateVariable>
	</timepoint>
	<timepoint>
		<numericStateVariable>
			<name>avgClusterednessRegions</name>
			<value>0</value>
		</numericStateVariable>
		<numericStateVariable>
			<name>avgDensityRegions</name>
			<value>0</value>
		</numericStateVariable>
	</timepoint>
	<timepoint>
		<numericStateVariable>
			<name>avgClusterednessRegions</name>
			<value>0</value>
		</numericStateVariable>
		<numericStateVariable>
			<name>avgDensityRegions</name>
			<value>0</value>
		</numericStateVariable>
	</timepoint>
	<timepoint>
		<numericStateVariable>
			<name>avgClusterednessRegions</name>
			<value>0</value>
		</numericStateVariable>
		<numericStateVariable>
			<name>avgDensityRegions</name>
			<value>0</value>
		</numericStateVariable>
	</timepoint>
	<timepoint>
		<numericStateVariable>
			<name>avgClusterednessRegions</name>
			<value>0</value>
		</numericStateVariable>
		<numericStateVariable>
			<name>avgDensityRegions</name>
			<value>0</value>
		</numericStateVariable>
	</timepoint>
	<timepoint>
		<numericStateVariable>
			<name>avgClusterednessRegions</name>
			<value>0</value>
		</numericStateVariable>
		<numericStateVariable>
			<name>avgDensityRegions</name>
			<value>0</value>
		</numericStateVariable>
	</timepoint>
	<timepoint>
		<numericStateVariable>
			<name>avgClusterednessRegions</name>
			<value>0</value>
		</numericStateVariable>
		<numericStateVariable>
			<name>avgDensityRegions</name>
			<value>0</value>
		</numericStateVariable>
	</timepoint>
	<timepoint>
		<numericStateVariable>
			<name>avgClusterednessRegions</name>
			<value>0</value>
		</numericStateVariable>
		<numericStateVariable>
			<name>avgDensityRegions</name>
			<value>0</value>
		</numericStateVariable>
	</timepoint>
	<timepoint>
		<numericStateVariable>
			<name>avgClusterednessRegions</name>
			<value>0</value>
		</numericStateVariable>
		<numericStateVariable>
			<name>avgDensityRegions</name>
			<value>0</value>
		</numericStateVariable>
	</timepoint>
	<timepoint>
		<numericStateVariable>
			<name>avgClusterednessRegions</name>
			<value>0</value>
		</numericStateVariable>
		<numericStateVariable>
			<name>avgDensityRegions</name>
			<value>0</value>
		</numericStateVariable>
	</timepoint>
	<timepoint>
		<numericStateVariable>
			<name>avgClusterednessRegions</name>
			<value>0</value>
		</numericStateVariable>
		<numericStateVariable>
			<name>avgDensityRegions</name>
			<value>0</value>
		</numericStateVariable>
	</timepoint>
	<timepoint>
		<numericStateVariable>
			<name>avgClusterednessRegions</name>
			<value>0</value>
		</numericStateVariable>
		<numericStateVariable>
			<name>avgDensityRegions</name>
			<value>0</value>
		</numericStateVariable>
	</timepoint>
	<timepoint>
		<numericStateVariable>
			<name>avgClusterednessRegions</name>
			<value>0</value>
		</numericStateVariable>
		<numericStateVariable>
			<name>avgDensityRegions</name>
			<value>0</value>
		</numericStateVariable>
	</timepoint>
	<timepoint>
		<numericStateVariable>
			<name>avgClusterednessRegions</name>
			<value>0</value>
		</numericStateVariable>
		<numericStateVariable>
			<name>avgDensityRegions</name>
			<value>0</value>
		</numericStateVariable>
	</timepoint>
	<timepoint>
		<numericStateVariable>
			<name>avgClusterednessRegions</name>
			<value>0</value>
		</numericStateVariable>
		<numericStateVariable>
			<name>avgDensityRegions</name>
			<value>0</value>
		</numericStateVariable>
	</timepoint>
	<timepoint>
		<spatialEntity>
			<pseudo3D type="region">
				<clusteredness>1</clusteredness>
				<density>0.6959963858919108</density>
				<area>20750</area>
				<perimeter>583.8069972991943</perimeter>
				<distanceFromOrigin>158.2403235588199</distanceFromOrigin>
				<angle>76.66308833092923</angle>
				<shape>triangular</shape>
				<triangleMeasure>0.7533435291875236</triangleMeasure>
				<rectangleMeasure>0.6791646428318915</rectangleMeasure>
				<circleMeasure>0.6321152533431544</circleMeasure>
				<centroid>
					<x>925.6627</x>
					<y>786.6384</y>
				</centroid>
			</pseudo3D>
		</spatialEntity>
		<numericStateVariable>
			<name>avgClusterednessRegions</name>
			<value>0</value>
		</numericStateVariable>
		<numericStateVariable>
			<name>avgDensityRegions</name>
			<value>0.6959963858919108</value>
		</numericStateVariable>
	</timepoint>
	<timepoint>
		<spatialEntity>
			<pseudo3D type="region">
				<clusteredness>1</clusteredness>
				<density>0.7008628521672863</density>
				<area>24620</area>
				<perimeter>658.455150604248</perimeter>
				<distanceFromOrigin>158.2403235588199</distanceFromOrigin>
				<angle>74.29627899749867</angle>
				<shape>triangular</shape>
				<triangleMeasure>0.7548616061504971</triangleMeasure>
				<rectangleMeasure>0.6480107766008263</rectangleMeasure>
				<circleMeasure>0.5835487371021594</circleMeasure>
				<centroid>
					<x>936.5789</x>
					<y>787.9027</y>
				</centroid>
			</pseudo3D>
		</spatialEntity>
		<numericStateVariable>
			<name>avgClusterednessRegions</name>
			<value>0</value>
		</numericStateVariable>
		<numericStateVariable>
			<name>avgDensityRegions</name>
			<value>0.7008628521672863</value>
		</numericStateVariable>
	</timepoint>
	<timepoint>
		<spatialEntity>
			<pseudo3D type="region">
				<clusteredness>1</clusteredness>
				<density>0.7081758687190339</density>
				<area>29042</area>
				<perimeter>711.7225213050842</perimeter>
				<distanceFromOrigin>158.1455026233753</distanceFromOrigin>
				<angle>75.70343053550462</angle>
				<shape>triangular</shape>
				<triangleMeasure>0.782183917720134</triangleMeasure>
				<rectangleMeasure>0.6518558213411826</rectangleMeasure>
				<circleMeasure>0.5325348557988259</circleMeasure>
				<centroid>
					<x>947.4011</x>
					<y>789.9062</y>
				</centroid>
			</pseudo3D>
		</spatialEntity>
		<numericStateVariable>
			<name>avgClusterednessRegions</name>
			<value>0</value>
		</numericStateVariable>
		<numericStateVariable>
			<name>avgDensityRegions</name>
			<value>0.7081758687190339</value>
		</numericStateVariable>
	</timepoint>
	<timepoint>
		<spatialEntity>
			<pseudo3D type="region">
				<clusteredness>1</clusteredness>
				<density>0.7119298065458363</density>
				<area>34023</area>
				<perimeter>794.2033975124359</perimeter>
				<distanceFromOrigin>158.2403235588199</distanceFromOrigin>
				<angle>77.92085973729598</angle>
				<shape>triangular</shape>
				<triangleMeasure>0.7742441999385574</triangleMeasure>
				<rectangleMeasure>0.6445830607757875</rectangleMeasure>
				<circleMeasure>0.5206572171543276</circleMeasure>
				<centroid>
					<x>959.0237</x>
					<y>791.6722</y>
				</centroid>
			</pseudo3D>
		</spatialEntity>
		<numericStateVariable>
			<name>avgClusterednessRegions</name>
			<value>0</value>
		</numericStateVariable>
		<numericStateVariable>
			<name>avgDensityRegions</name>
			<value>0.7119298065458363</value>
		</numericStateVariable>
	</timepoint>
	<timepoint>
		<spatialEntity>
			<pseudo3D type="region">
				<clusteredness>1</clusteredness>
				<density>0.710707161749961</density>
				<area>38527.5</area>
				<perimeter>849.3006267547607</perimeter>
				<distanceFromOrigin>158.1455026233753</distanceFromOrigin>
				<angle>77.39235865430828</angle>
				<shape>triangular</shape>
				<triangleMeasure>0.7594281743861153</triangleMeasure>
				<rectangleMeasure>0.640257872987972</rectangleMeasure>
				<circleMeasure>0.5217556036098069</circleMeasure>
				<centroid>
					<x>968.8316</x>
					<y>793.4972</y>
				</centroid>
			</pseudo3D>
		</spatialEntity>
		<numericStateVariable>
			<name>avgClusterednessRegions</name>
			<value>0</value>
		</numericStateVariable>
		<numericStateVariable>
			<name>avgDensityRegions</name>
			<value>0.710707161749961</value>
		</numericStateVariable>
	</timepoint>
	<timepoint>
		<spatialEntity>
			<pseudo3D type="region">
				<clusteredness>1</clusteredness>
				<density>0.7099456617663902</density>
				<area>43286.5</area>
				<perimeter>867.5801796913147</perimeter>
				<distanceFromOrigin>158.2403235588199</distanceFromOrigin>
				<angle>73.24155272160617</angle>
				<shape>triangular</shape>
				<triangleMeasure>0.772616224199979</triangleMeasure>
				<rectangleMeasure>0.6493940973719841</rectangleMeasure>
				<circleMeasure>0.5557999000219432</circleMeasure>
				<centroid>
					<x>978.4045</x>
					<y>798.4273</y>
				</centroid>
			</pseudo3D>
		</spatialEntity>
		<numericStateVariable>
			<name>avgClusterednessRegions</name>
			<value>0</value>
		</numericStateVariable>
		<numericStateVariable>
			<name>avgDensityRegions</name>
			<value>0.7099456617663902</value>
		</numericStateVariable>
	</timepoint>
	<timepoint>
		<spatialEntity>
			<pseudo3D type="region">
				<clusteredness>1</clusteredness>
				<density>0.7075934431117846</density>
				<area>50085</area>
				<perimeter>962.0586547851562</perimeter>
				<distanceFromOrigin>158.2403235588199</distanceFromOrigin>
				<angle>76.05959772058998</angle>
				<shape>triangular</shape>
				<triangleMeasure>0.7809430255402751</triangleMeasure>
				<rectangleMeasure>0.6654792105738747</rectangleMeasure>
				<circleMeasure>0.5441721022706926</circleMeasure>
				<centroid>
					<x>990.1834</x>
					<y>804.3795</y>
				</centroid>
			</pseudo3D>
		</spatialEntity>
		<numericStateVariable>
			<name>avgClusterednessRegions</name>
			<value>0</value>
		</numericStateVariable>
		<numericStateVariable>
			<name>avgDensityRegions</name>
			<value>0.7075934431117846</value>
		</numericStateVariable>
	</timepoint>
	<timepoint>
		<spatialEntity>
			<pseudo3D type="region">
				<clusteredness>1</clusteredness>
				<density>0.7071442183570363</density>
				<area>55951</area>
				<perimeter>991.220085144043</perimeter>
				<distanceFromOrigin>158.2403235588199</distanceFromOrigin>
				<angle>73.67637748165438</angle>
				<shape>triangular</shape>
				<triangleMeasure>0.7865342679264579</triangleMeasure>
				<rectangleMeasure>0.6540427900139708</rectangleMeasure>
				<circleMeasure>0.5587268881492042</circleMeasure>
				<centroid>
					<x>1000.074</x>
					<y>809.5099</y>
				</centroid>
			</pseudo3D>
		</spatialEntity>
		<numericStateVariable>
			<name>avgClusterednessRegions</name>
			<value>0</value>
		</numericStateVariable>
		<numericStateVariable>
			<name>avgDensityRegions</name>
			<value>0.7071442183570363</value>
		</numericStateVariable>
	</timepoint>
	<timepoint>
		<spatialEntity>
			<pseudo3D type="region">
				<clusteredness>1</clusteredness>
				<density>0.7031421240893684</density>
				<area>62349.5</area>
				<perimeter>1076.604308128357</perimeter>
				<distanceFromOrigin>158.2403235588199</distanceFromOrigin>
				<angle>72.26951071568742</angle>
				<shape>triangular</shape>
				<triangleMeasure>0.7966523721680522</triangleMeasure>
				<rectangleMeasure>0.6203783741428996</rectangleMeasure>
				<circleMeasure>0.5289494362104216</circleMeasure>
				<centroid>
					<x>1010.633</x>
					<y>812.4996</y>
				</centroid>
			</pseudo3D>
		</spatialEntity>
		<numericStateVariable>
			<name>avgClusterednessRegions</name>
			<value>0</value>
		</numericStateVariable>
		<numericStateVariable>
			<name>avgDensityRegions</name>
			<value>0.7031421240893684</value>
		</numericStateVariable>
	</timepoint>
	<timepoint>
		<spatialEntity>
			<pseudo3D type="region">
				<clusteredness>1</clusteredness>
				<density>0.7074932745180645</density>
				<area>70726</area>
				<perimeter>1101.815361976624</perimeter>
				<distanceFromOrigin>158.2403235588199</distanceFromOrigin>
				<angle>71.32739805527736</angle>
				<shape>triangular</shape>
				<triangleMeasure>0.7928457125561557</triangleMeasure>
				<rectangleMeasure>0.6397286901272464</rectangleMeasure>
				<circleMeasure>0.5679684636732407</circleMeasure>
				<centroid>
					<x>1023.679</x>
					<y>817.9153</y>
				</centroid>
			</pseudo3D>
		</spatialEntity>
		<numericStateVariable>
			<name>avgClusterednessRegions</name>
			<value>0</value>
		</numericStateVariable>
		<numericStateVariable>
			<name>avgDensityRegions</name>
			<value>0.7074932745180645</value>
		</numericStateVariable>
	</timepoint>
	<timepoint>
		<spatialEntity>
			<pseudo3D type="region">
				<clusteredness>1</clusteredness>
				<density>0.6994924809970258</density>
				<area>76449.5</area>
				<perimeter>1157.179780006409</perimeter>
				<distanceFromOrigin>158.1455026233753</distanceFromOrigin>
				<angle>70.7522095588362</angle>
				<shape>triangular</shape>
				<triangleMeasure>0.7830694063178596</triangleMeasure>
				<rectangleMeasure>0.6337873921365574</rectangleMeasure>
				<circleMeasure>0.5368288118522951</circleMeasure>
				<centroid>
					<x>1032.089</x>
					<y>820.8878</y>
				</centroid>
			</pseudo3D>
		</spatialEntity>
		<numericStateVariable>
			<name>avgClusterednessRegions</name>
			<value>0</value>
		</numericStateVariable>
		<numericStateVariable>
			<name>avgDensityRegions</name>
			<value>0.6994924809970258</value>
		</numericStateVariable>
	</timepoint>
	<timepoint>
		<spatialEntity>
			<pseudo3D type="region">
				<clusteredness>1</clusteredness>
				<density>0.6978748457586639</density>
				<area>84254.5</area>
				<perimeter>1243.968954086304</perimeter>
				<distanceFromOrigin>158.2403235588199</distanceFromOrigin>
				<angle>70.13312017002194</angle>
				<shape>triangular</shape>
				<triangleMeasure>0.7996308133258357</triangleMeasure>
				<rectangleMeasure>0.6232917897020404</rectangleMeasure>
				<circleMeasure>0.5218354731498701</circleMeasure>
				<centroid>
					<x>1042.828</x>
					<y>826.5757</y>
				</centroid>
			</pseudo3D>
		</spatialEntity>
		<numericStateVariable>
			<name>avgClusterednessRegions</name>
			<value>0</value>
		</numericStateVariable>
		<numericStateVariable>
			<name>avgDensityRegions</name>
			<value>0.6978748457586639</value>
		</numericStateVariable>
	</timepoint>
	<timepoint>
		<spatialEntity>
			<pseudo3D type="region">
				<clusteredness>1</clusteredness>
				<density>0.7029944638607155</density>
				<area>91529.5</area>
				<perimeter>1280.547352790833</perimeter>
				<distanceFromOrigin>158.2403235588199</distanceFromOrigin>
				<angle>68.83424165821646</angle>
				<shape>triangular</shape>
				<triangleMeasure>0.7902830827079842</triangleMeasure>
				<rectangleMeasure>0.6265511528686762</rectangleMeasure>
				<circleMeasure>0.5433333982472414</circleMeasure>
				<centroid>
					<x>1052.297</x>
					<y>832.8323</y>
				</centroid>
			</pseudo3D>
		</spatialEntity>
		<numericStateVariable>
			<name>avgClusterednessRegions</name>
			<value>0</value>
		</numericStateVariable>
		<numericStateVariable>
			<name>avgDensityRegions</name>
			<value>0.7029944638607155</value>
		</numericStateVariable>
	</timepoint>
	<timepoint>
		<spatialEntity>
			<pseudo3D type="region">
				<clusteredness>1</clusteredness>
				<density>0.7000149588748114</density>
				<area>99825.5</area>
				<perimeter>1347.457887172699</perimeter>
				<distanceFromOrigin>158.2403235588199</distanceFromOrigin>
				<angle>69.14150718844753</angle>
				<shape>triangular</shape>
				<triangleMeasure>0.7695652257707659</triangleMeasure>
				<rectangleMeasure>0.6395526197270683</rectangleMeasure>
				<circleMeasure>0.5519208525929726</circleMeasure>
				<centroid>
					<x>1063.484</x>
					<y>836.2727</y>
				</centroid>
			</pseudo3D>
		</spatialEntity>
		<numericStateVariable>
			<name>avgClusterednessRegions</name>
			<value>0</value>
		</numericStateVariable>
		<numericStateVariable>
			<name>avgDensityRegions</name>
			<value>0.7000149588748114</value>
		</numericStateVariable>
	</timepoint>
	<timepoint>
		<spatialEntity>
			<pseudo3D type="region">
				<clusteredness>1</clusteredness>
				<density>0.7006167467677521</density>
				<area>108027.5</area>
				<perimeter>1400.123188018799</perimeter>
				<distanceFromOrigin>158.1455026233753</distanceFromOrigin>
				<angle>68.30907080626757</angle>
				<shape>triangular</shape>
				<triangleMeasure>0.7935073830655009</triangleMeasure>
				<rectangleMeasure>0.6152695555319628</rectangleMeasure>
				<circleMeasure>0.5195467591186768</circleMeasure>
				<centroid>
					<x>1073.892</x>
					<y>839.0406</y>
				</centroid>
			</pseudo3D>
		</spatialEntity>
		<spatialEntity>
			<pseudo3D type="region">
				<clusteredness>1</clusteredness>
				<density>0.5244389022844858</density>
				<area>21019</area>
				<perimeter>708.5520067214966</perimeter>
				<distanceFromOrigin>342.7943990207542</distanceFromOrigin>
				<angle>52.22155092519308</angle>
				<shape>triangular</shape>
				<triangleMeasure>0.7333187238269057</triangleMeasure>
				<rectangleMeasure>0.5307099561771033</rectangleMeasure>
				<circleMeasure>0.388095367495246</circleMeasure>
				<centroid>
					<x>431.7636</x>
					<y>297.2217</y>
				</centroid>
			</pseudo3D>
		</spatialEntity>
		<numericStateVariable>
			<name>avgClusterednessRegions</name>
			<value>1680.353659546264</value>
		</numericStateVariable>
		<numericStateVariable>
			<name>avgDensityRegions</name>
			<value>0.612527824526119</value>
		</numericStateVariable>
	</timepoint>
	<timepoint>
		<spatialEntity>
			<pseudo3D type="region">
				<clusteredness>1</clusteredness>
				<density>0.7022776137932276</density>
				<area>117076.5</area>
				<perimeter>1445.493495941162</perimeter>
				<distanceFromOrigin>158.1455026233753</distanceFromOrigin>
				<angle>68.34279825669472</angle>
				<shape>triangular</shape>
				<triangleMeasure>0.7941441311584384</triangleMeasure>
				<rectangleMeasure>0.6196576527955318</rectangleMeasure>
				<circleMeasure>0.522750140740754</circleMeasure>
				<centroid>
					<x>1084.819</x>
					<y>843.2921</y>
				</centroid>
			</pseudo3D>
		</spatialEntity>
		<spatialEntity>
			<pseudo3D type="region">
				<clusteredness>1</clusteredness>
				<density>0.5302224896778831</density>
				<area>25419.5</area>
				<perimeter>898.173440694809</perimeter>
				<distanceFromOrigin>342.7943990207542</distanceFromOrigin>
				<angle>62.54315597197535</angle>
				<shape>triangular</shape>
				<triangleMeasure>0.6873786834390905</triangleMeasure>
				<rectangleMeasure>0.4649175569428972</rectangleMeasure>
				<circleMeasure>0.367688581473846</circleMeasure>
				<centroid>
					<x>429.796</x>
					<y>282.2892</y>
				</centroid>
			</pseudo3D>
		</spatialEntity>
		<numericStateVariable>
			<name>avgClusterednessRegions</name>
			<value>1724.852679162473</value>
		</numericStateVariable>
		<numericStateVariable>
			<name>avgDensityRegions</name>
			<value>0.6162500517355554</value>
		</numericStateVariable>
	</timepoint>
	<timepoint>
		<spatialEntity>
			<pseudo3D type="region">
				<clusteredness>1</clusteredness>
				<density>0.702189371846311</density>
				<area>127088</area>
				<perimeter>1543.548136234283</perimeter>
				<distanceFromOrigin>158.1455026233753</distanceFromOrigin>
				<angle>68.01948801396223</angle>
				<shape>triangular</shape>
				<triangleMeasure>0.8026614750849869</triangleMeasure>
				<rectangleMeasure>0.6114485272587652</rectangleMeasure>
				<circleMeasure>0.512663320081267</circleMeasure>
				<centroid>
					<x>1096.045</x>
					<y>848.1998</y>
				</centroid>
			</pseudo3D>
		</spatialEntity>
		<spatialEntity>
			<pseudo3D type="region">
				<clusteredness>1</clusteredness>
				<density>0.5272048970258689</density>
				<area>29200.5</area>
				<perimeter>934.2151596546173</perimeter>
				<distanceFromOrigin>342.7943990207542</distanceFromOrigin>
				<angle>63.4769883360593</angle>
				<shape>triangular</shape>
				<triangleMeasure>0.6885781186384161</triangleMeasure>
				<rectangleMeasure>0.4859108608825119</rectangleMeasure>
				<circleMeasure>0.3775987496686982</circleMeasure>
				<centroid>
					<x>424.8064</x>
					<y>271.5294</y>
				</centroid>
			</pseudo3D>
		</spatialEntity>
		<numericStateVariable>
			<name>avgClusterednessRegions</name>
			<value>1769.870331602408</value>
		</numericStateVariable>
		<numericStateVariable>
			<name>avgDensityRegions</name>
			<value>0.61469713443609</value>
		</numericStateVariable>
	</timepoint>
	<timepoint>
		<spatialEntity>
			<pseudo3D type="region">
				<clusteredness>1</clusteredness>
				<density>0.7013447466177771</density>
				<area>135623.5</area>
				<perimeter>1571.076859474182</perimeter>
				<distanceFromOrigin>158.2403235588199</distanceFromOrigin>
				<angle>67.48405747774547</angle>
				<shape>triangular</shape>
				<triangleMeasure>0.7981139292649915</triangleMeasure>
				<rectangleMeasure>0.6249994779612522</rectangleMeasure>
				<circleMeasure>0.5283482278165875</circleMeasure>
				<centroid>
					<x>1105.536</x>
					<y>853.5097</y>
				</centroid>
			</pseudo3D>
		</spatialEntity>
		<spatialEntity>
			<pseudo3D type="region">
				<clusteredness>1</clusteredness>
				<density>0.5245092177729636</density>
				<area>32998</area>
				<perimeter>1018.104588747025</perimeter>
				<distanceFromOrigin>342.7943990207542</distanceFromOrigin>
				<angle>64.86039398802731</angle>
				<shape>triangular</shape>
				<triangleMeasure>0.6599967123171226</triangleMeasure>
				<rectangleMeasure>0.4824265148728065</rectangleMeasure>
				<circleMeasure>0.3811864530983887</circleMeasure>
				<centroid>
					<x>421.794</x>
					<y>261.1549</y>
				</centroid>
			</pseudo3D>
		</spatialEntity>
		<numericStateVariable>
			<name>avgClusterednessRegions</name>
			<value>1809.295813647376</value>
		</numericStateVariable>
		<numericStateVariable>
			<name>avgDensityRegions</name>
			<value>0.6129269821953703</value>
		</numericStateVariable>
	</timepoint>
	<timepoint>
		<spatialEntity>
			<pseudo3D type="region">
				<clusteredness>1</clusteredness>
				<density>0.7017488373272367</density>
				<area>138520.5</area>
				<perimeter>1581.760815620422</perimeter>
				<distanceFromOrigin>158.2403235588199</distanceFromOrigin>
				<angle>67.41743862374661</angle>
				<shape>triangular</shape>
				<triangleMeasure>0.8069227806172046</triangleMeasure>
				<rectangleMeasure>0.6372155272422513</rectangleMeasure>
				<circleMeasure>0.542361599545288</circleMeasure>
				<centroid>
					<x>1108.99</x>
					<y>853.9625</y>
				</centroid>
			</pseudo3D>
		</spatialEntity>
		<spatialEntity>
			<pseudo3D type="region">
				<clusteredness>1</clusteredness>
				<density>0.5246957393957182</density>
				<area>34426.5</area>
				<perimeter>1042.611541509628</perimeter>
				<distanceFromOrigin>342.7943990207542</distanceFromOrigin>
				<angle>65.32982502400635</angle>
				<shape>triangular</shape>
				<triangleMeasure>0.6788535786614116</triangleMeasure>
				<rectangleMeasure>0.49505033028318</rectangleMeasure>
				<circleMeasure>0.3934839348708129</circleMeasure>
				<centroid>
					<x>419.5363</x>
					<y>257.9331</y>
				</centroid>
			</pseudo3D>
		</spatialEntity>
		<numericStateVariable>
			<name>avgClusterednessRegions</name>
			<value>1822.742647509176</value>
		</numericStateVariable>
		<numericStateVariable>
			<name>avgDensityRegions</name>
			<value>0.6132222883614775</value>
		</numericStateVariable>
	</timepoint>
	<timepoint>
		<spatialEntity>
			<pseudo3D type="region">
				<clusteredness>1</clusteredness>
				<density>0.7017488373272367</density>
				<area>138520.5</area>
				<perimeter>1581.760815620422</perimeter>
				<distanceFromOrigin>158.2403235588199</distanceFromOrigin>
				<angle>67.41743862374661</angle>
				<shape>triangular</shape>
				<triangleMeasure>0.8069227806172046</triangleMeasure>
				<rectangleMeasure>0.6372155272422513</rectangleMeasure>
				<circleMeasure>0.542361599545288</circleMeasure>
				<centroid>
					<x>1108.99</x>
					<y>853.9625</y>
				</centroid>
			</pseudo3D>
		</spatialEntity>
		<spatialEntity>
			<pseudo3D type="region">
				<clusteredness>1</clusteredness>
				<density>0.5246957393957182</density>
				<area>34426.5</area>
				<perimeter>1042.611541509628</perimeter>
				<distanceFromOrigin>342.7943990207542</distanceFromOrigin>
				<angle>65.32982502400635</angle>
				<shape>triangular</shape>
				<triangleMeasure>0.6788535786614116</triangleMeasure>
				<rectangleMeasure>0.49505033028318</rectangleMeasure>
				<circleMeasure>0.3934839348708129</circleMeasure>
				<centroid>
					<x>419.5363</x>
					<y>257.9331</y>
				</centroid>
			</pseudo3D>
		</spatialEntity>
		<numericStateVariable>
			<name>avgClusterednessRegions</name>
			<value>1822.742647509176</value>
		</numericStateVariable>
		<numericStateVariable>
			<name>avgDensityRegions</name>
			<value>0.6132222883614775</value>
		</numericStateVariable>
	</timepoint>
	<timepoint>
		<spatialEntity>
			<pseudo3D type="region">
				<clusteredness>1</clusteredness>
				<density>0.7017488373272367</density>
				<area>138520.5</area>
				<perimeter>1581.760815620422</perimeter>
				<distanceFromOrigin>158.2403235588199</distanceFromOrigin>
				<angle>67.41743862374661</angle>
				<shape>triangular</shape>
				<triangleMeasure>0.8069227806172046</triangleMeasure>
				<rectangleMeasure>0.6372155272422513</rectangleMeasure>
				<circleMeasure>0.542361599545288</circleMeasure>
				<centroid>
					<x>1108.99</x>
					<y>853.9625</y>
				</centroid>
			</pseudo3D>
		</spatialEntity>
		<spatialEntity>
			<pseudo3D type="region">
				<clusteredness>1</clusteredness>
				<density>0.5246957393957182</density>
				<area>34426.5</area>
				<perimeter>1042.611541509628</perimeter>
				<distanceFromOrigin>342.7943990207542</distanceFromOrigin>
				<angle>65.32982502400635</angle>
				<shape>triangular</shape>
				<triangleMeasure>0.6788535786614116</triangleMeasure>
				<rectangleMeasure>0.49505033028318</rectangleMeasure>
				<circleMeasure>0.3934839348708129</circleMeasure>
				<centroid>
					<x>419.5363</x>
					<y>257.9331</y>
				</centroid>
			</pseudo3D>
		</spatialEntity>
		<numericStateVariable>
			<name>avgClusterednessRegions</name>
			<value>1822.742647509176</value>
		</numericStateVariable>
		<numericStateVariable>
			<name>avgDensityRegions</name>
			<value>0.6132222883614775</value>
		</numericStateVariable>
	</timepoint>
	<timepoint>
		<spatialEntity>
			<pseudo3D type="region">
				<clusteredness>1</clusteredness>
				<density>0.7017488373272367</density>
				<area>138520.5</area>
				<perimeter>1581.760815620422</perimeter>
				<distanceFromOrigin>158.2403235588199</distanceFromOrigin>
				<angle>67.41743862374661</angle>
				<shape>triangular</shape>
				<triangleMeasure>0.8069227806172046</triangleMeasure>
				<rectangleMeasure>0.6372155272422513</rectangleMeasure>
				<circleMeasure>0.542361599545288</circleMeasure>
				<centroid>
					<x>1108.99</x>
					<y>853.9625</y>
				</centroid>
			</pseudo3D>
		</spatialEntity>
		<spatialEntity>
			<pseudo3D type="region">
				<clusteredness>1</clusteredness>
				<density>0.5246957393957182</density>
				<area>34426.5</area>
				<perimeter>1042.611541509628</perimeter>
				<distanceFromOrigin>342.7943990207542</distanceFromOrigin>
				<angle>65.32982502400635</angle>
				<shape>triangular</shape>
				<triangleMeasure>0.6788535786614116</triangleMeasure>
				<rectangleMeasure>0.49505033028318</rectangleMeasure>
				<circleMeasure>0.3934839348708129</circleMeasure>
				<centroid>
					<x>419.5363</x>
					<y>257.9331</y>
				</centroid>
			</pseudo3D>
		</spatialEntity>
		<numericStateVariable>
			<name>avgClusterednessRegions</name>
			<value>1822.742647509176</value>
		</numericStateVariable>
		<numericStateVariable>
			<name>avgDensityRegions</name>
			<value>0.6132222883614775</value>
		</numericStateVariable>
	</timepoint>
	<timepoint>
		<spatialEntity>
			<pseudo3D type="region">
				<clusteredness>1</clusteredness>
				<density>0.7017488373272367</density>
				<area>138520.5</area>
				<perimeter>1581.760815620422</perimeter>
				<distanceFromOrigin>158.2403235588199</distanceFromOrigin>
				<angle>67.41743862374661</angle>
				<shape>triangular</shape>
				<triangleMeasure>0.8069227806172046</triangleMeasure>
				<rectangleMeasure>0.6372155272422513</rectangleMeasure>
				<circleMeasure>0.542361599545288</circleMeasure>
				<centroid>
					<x>1108.99</x>
					<y>853.9625</y>
				</centroid>
			</pseudo3D>
		</spatialEntity>
		<spatialEntity>
			<pseudo3D type="region">
				<clusteredness>1</clusteredness>
				<density>0.5246957393957182</density>
				<area>34426.5</area>
				<perimeter>1042.611541509628</perimeter>
				<distanceFromOrigin>342.7943990207542</distanceFromOrigin>
				<angle>65.32982502400635</angle>
				<shape>triangular</shape>
				<triangleMeasure>0.6788535786614116</triangleMeasure>
				<rectangleMeasure>0.49505033028318</rectangleMeasure>
				<circleMeasure>0.3934839348708129</circleMeasure>
				<centroid>
					<x>419.5363</x>
					<y>257.9331</y>
				</centroid>
			</pseudo3D>
		</spatialEntity>
		<numericStateVariable>
			<name>avgClusterednessRegions</name>
			<value>1822.742647509176</value>
		</numericStateVariable>
		<numericStateVariable>
			<name>avgDensityRegions</name>
			<value>0.6132222883614775</value>
		</numericStateVariable>
	</timepoint>
	<timepoint>
		<spatialEntity>
			<pseudo3D type="region">
				<clusteredness>1</clusteredness>
				<density>0.7017488373272367</density>
				<area>138520.5</area>
				<perimeter>1581.760815620422</perimeter>
				<distanceFromOrigin>158.2403235588199</distanceFromOrigin>
				<angle>67.41743862374661</angle>
				<shape>triangular</shape>
				<triangleMeasure>0.8069227806172046</triangleMeasure>
				<rectangleMeasure>0.6372155272422513</rectangleMeasure>
				<circleMeasure>0.542361599545288</circleMeasure>
				<centroid>
					<x>1108.99</x>
					<y>853.9625</y>
				</centroid>
			</pseudo3D>
		</spatialEntity>
		<spatialEntity>
			<pseudo3D type="region">
				<clusteredness>1</clusteredness>
				<density>0.5246957393957182</density>
				<area>34426.5</area>
				<perimeter>1042.611541509628</perimeter>
				<distanceFromOrigin>342.7943990207542</distanceFromOrigin>
				<angle>65.32982502400635</angle>
				<shape>triangular</shape>
				<triangleMeasure>0.6788535786614116</triangleMeasure>
				<rectangleMeasure>0.49505033028318</rectangleMeasure>
				<circleMeasure>0.3934839348708129</circleMeasure>
				<centroid>
					<x>419.5363</x>
					<y>257.9331</y>
				</centroid>
			</pseudo3D>
		</spatialEntity>
		<numericStateVariable>
			<name>avgClusterednessRegions</name>
			<value>1822.742647509176</value>
		</numericStateVariable>
		<numericStateVariable>
			<name>avgDensityRegions</name>
			<value>0.6132222883614775</value>
		</numericStateVariable>
	</timepoint>
	<timepoint>
		<spatialEntity>
			<pseudo3D type="region">
				<clusteredness>1</clusteredness>
				<density>0.7017488373272367</density>
				<area>138520.5</area>
				<perimeter>1581.760815620422</perimeter>
				<distanceFromOrigin>158.2403235588199</distanceFromOrigin>
				<angle>67.41743862374661</angle>
				<shape>triangular</shape>
				<triangleMeasure>0.8069227806172046</triangleMeasure>
				<rectangleMeasure>0.6372155272422513</rectangleMeasure>
				<circleMeasure>0.542361599545288</circleMeasure>
				<centroid>
					<x>1108.99</x>
					<y>853.9625</y>
				</centroid>
			</pseudo3D>
		</spatialEntity>
		<spatialEntity>
			<pseudo3D type="region">
				<clusteredness>1</clusteredness>
				<density>0.5246957393957182</density>
				<area>34426.5</area>
				<perimeter>1042.611541509628</perimeter>
				<distanceFromOrigin>342.7943990207542</distanceFromOrigin>
				<angle>65.32982502400635</angle>
				<shape>triangular</shape>
				<triangleMeasure>0.6788535786614116</triangleMeasure>
				<rectangleMeasure>0.49505033028318</rectangleMeasure>
				<circleMeasure>0.3934839348708129</circleMeasure>
				<centroid>
					<x>419.5363</x>
					<y>257.9331</y>
				</centroid>
			</pseudo3D>
		</spatialEntity>
		<numericStateVariable>
			<name>avgClusterednessRegions</name>
			<value>1822.742647509176</value>
		</numericStateVariable>
		<numericStateVariable>
			<name>avgDensityRegions</name>
			<value>0.6132222883614775</value>
		</numericStateVariable>
	</timepoint>
	<timepoint>
		<spatialEntity>
			<pseudo3D type="region">
				<clusteredness>1</clusteredness>
				<density>0.7017488373272367</density>
				<area>138520.5</area>
				<perimeter>1581.760815620422</perimeter>
				<distanceFromOrigin>158.2403235588199</distanceFromOrigin>
				<angle>67.41743862374661</angle>
				<shape>triangular</shape>
				<triangleMeasure>0.8069227806172046</triangleMeasure>
				<rectangleMeasure>0.6372155272422513</rectangleMeasure>
				<circleMeasure>0.542361599545288</circleMeasure>
				<centroid>
					<x>1108.99</x>
					<y>853.9625</y>
				</centroid>
			</pseudo3D>
		</spatialEntity>
		<spatialEntity>
			<pseudo3D type="region">
				<clusteredness>1</clusteredness>
				<density>0.5246957393957182</density>
				<area>34426.5</area>
				<perimeter>1042.611541509628</perimeter>
				<distanceFromOrigin>342.7943990207542</distanceFromOrigin>
				<angle>65.32982502400635</angle>
				<shape>triangular</shape>
				<triangleMeasure>0.6788535786614116</triangleMeasure>
				<rectangleMeasure>0.49505033028318</rectangleMeasure>
				<circleMeasure>0.3934839348708129</circleMeasure>
				<centroid>
					<x>419.5363</x>
					<y>257.9331</y>
				</centroid>
			</pseudo3D>
		</spatialEntity>
		<numericStateVariable>
			<name>avgClusterednessRegions</name>
			<value>1822.742647509176</value>
		</numericStateVariable>
		<numericStateVariable>
			<name>avgDensityRegions</name>
			<value>0.6132222883614775</value>
		</numericStateVariable>
	</timepoint>
	<timepoint>
		<spatialEntity>
			<pseudo3D type="region">
				<clusteredness>1</clusteredness>
				<density>0.7017488373272367</density>
				<area>138520.5</area>
				<perimeter>1581.760815620422</perimeter>
				<distanceFromOrigin>158.2403235588199</distanceFromOrigin>
				<angle>67.41743862374661</angle>
				<shape>triangular</shape>
				<triangleMeasure>0.8069227806172046</triangleMeasure>
				<rectangleMeasure>0.6372155272422513</rectangleMeasure>
				<circleMeasure>0.542361599545288</circleMeasure>
				<centroid>
					<x>1108.99</x>
					<y>853.9625</y>
				</centroid>
			</pseudo3D>
		</spatialEntity>
		<spatialEntity>
			<pseudo3D type="region">
				<clusteredness>1</clusteredness>
				<density>0.5246957393957182</density>
				<area>34426.5</area>
				<perimeter>1042.611541509628</perimeter>
				<distanceFromOrigin>342.7943990207542</distanceFromOrigin>
				<angle>65.32982502400635</angle>
				<shape>triangular</shape>
				<triangleMeasure>0.6788535786614116</triangleMeasure>
				<rectangleMeasure>0.49505033028318</rectangleMeasure>
				<circleMeasure>0.3934839348708129</circleMeasure>
				<centroid>
					<x>419.5363</x>
					<y>257.9331</y>
				</centroid>
			</pseudo3D>
		</spatialEntity>
		<numericStateVariable>
			<name>avgClusterednessRegions</name>
			<value>1822.742647509176</value>
		</numericStateVariable>
		<numericStateVariable>
			<name>avgDensityRegions</name>
			<value>0.6132222883614775</value>
		</numericStateVariable>
	</timepoint>
	<timepoint>
		<spatialEntity>
			<pseudo3D type="region">
				<clusteredness>1</clusteredness>
				<density>0.7017488373272367</density>
				<area>138520.5</area>
				<perimeter>1581.760815620422</perimeter>
				<distanceFromOrigin>158.2403235588199</distanceFromOrigin>
				<angle>67.41743862374661</angle>
				<shape>triangular</shape>
				<triangleMeasure>0.8069227806172046</triangleMeasure>
				<rectangleMeasure>0.6372155272422513</rectangleMeasure>
				<circleMeasure>0.542361599545288</circleMeasure>
				<centroid>
					<x>1108.99</x>
					<y>853.9625</y>
				</centroid>
			</pseudo3D>
		</spatialEntity>
		<spatialEntity>
			<pseudo3D type="region">
				<clusteredness>1</clusteredness>
				<density>0.5246957393957182</density>
				<area>34426.5</area>
				<perimeter>1042.611541509628</perimeter>
				<distanceFromOrigin>342.7943990207542</distanceFromOrigin>
				<angle>65.32982502400635</angle>
				<shape>triangular</shape>
				<triangleMeasure>0.6788535786614116</triangleMeasure>
				<rectangleMeasure>0.49505033028318</rectangleMeasure>
				<circleMeasure>0.3934839348708129</circleMeasure>
				<centroid>
					<x>419.5363</x>
					<y>257.9331</y>
				</centroid>
			</pseudo3D>
		</spatialEntity>
		<numericStateVariable>
			<name>avgClusterednessRegions</name>
			<value>1822.742647509176</value>
		</numericStateVariable>
		<numericStateVariable>
			<name>avgDensityRegions</name>
			<value>0.6132222883614775</value>
		</numericStateVariable>
	</timepoint>
	<timepoint>
		<spatialEntity>
			<pseudo3D type="region">
				<clusteredness>1</clusteredness>
				<density>0.7017488373272367</density>
				<area>138520.5</area>
				<perimeter>1581.760815620422</perimeter>
				<distanceFromOrigin>158.2403235588199</distanceFromOrigin>
				<angle>67.41743862374661</angle>
				<shape>triangular</shape>
				<triangleMeasure>0.8069227806172046</triangleMeasure>
				<rectangleMeasure>0.6372155272422513</rectangleMeasure>
				<circleMeasure>0.542361599545288</circleMeasure>
				<centroid>
					<x>1108.99</x>
					<y>853.9625</y>
				</centroid>
			</pseudo3D>
		</spatialEntity>
		<spatialEntity>
			<pseudo3D type="region">
				<clusteredness>1</clusteredness>
				<density>0.5246957393957182</density>
				<area>34426.5</area>
				<perimeter>1042.611541509628</perimeter>
				<distanceFromOrigin>342.7943990207542</distanceFromOrigin>
				<angle>65.32982502400635</angle>
				<shape>triangular</shape>
				<triangleMeasure>0.6788535786614116</triangleMeasure>
				<rectangleMeasure>0.49505033028318</rectangleMeasure>
				<circleMeasure>0.3934839348708129</circleMeasure>
				<centroid>
					<x>419.5363</x>
					<y>257.9331</y>
				</centroid>
			</pseudo3D>
		</spatialEntity>
		<numericStateVariable>
			<name>avgClusterednessRegions</name>
			<value>1822.742647509176</value>
		</numericStateVariable>
		<numericStateVariable>
			<name>avgDensityRegions</name>
			<value>0.6132222883614775</value>
		</numericStateVariable>
	</timepoint>
	<timepoint>
		<spatialEntity>
			<pseudo3D type="region">
				<clusteredness>1</clusteredness>
				<density>0.7017488373272367</density>
				<area>138520.5</area>
				<perimeter>1581.760815620422</perimeter>
				<distanceFromOrigin>158.2403235588199</distanceFromOrigin>
				<angle>67.41743862374661</angle>
				<shape>triangular</shape>
				<triangleMeasure>0.8069227806172046</triangleMeasure>
				<rectangleMeasure>0.6372155272422513</rectangleMeasure>
				<circleMeasure>0.542361599545288</circleMeasure>
				<centroid>
					<x>1108.99</x>
					<y>853.9625</y>
				</centroid>
			</pseudo3D>
		</spatialEntity>
		<spatialEntity>
			<pseudo3D type="region">
				<clusteredness>1</clusteredness>
				<density>0.5246957393957182</density>
				<area>34426.5</area>
				<perimeter>1042.611541509628</perimeter>
				<distanceFromOrigin>342.7943990207542</distanceFromOrigin>
				<angle>65.32982502400635</angle>
				<shape>triangular</shape>
				<triangleMeasure>0.6788535786614116</triangleMeasure>
				<rectangleMeasure>0.49505033028318</rectangleMeasure>
				<circleMeasure>0.3934839348708129</circleMeasure>
				<centroid>
					<x>419.5363</x>
					<y>257.9331</y>
				</centroid>
			</pseudo3D>
		</spatialEntity>
		<numericStateVariable>
			<name>avgClusterednessRegions</name>
			<value>1822.742647509176</value>
		</numericStateVariable>
		<numericStateVariable>
			<name>avgDensityRegions</name>
			<value>0.6132222883614775</value>
		</numericStateVariable>
	</timepoint>
	<timepoint>
		<spatialEntity>
			<pseudo3D type="region">
				<clusteredness>1</clusteredness>
				<density>0.7017488373272367</density>
				<area>138520.5</area>
				<perimeter>1581.760815620422</perimeter>
				<distanceFromOrigin>158.2403235588199</distanceFromOrigin>
				<angle>67.41743862374661</angle>
				<shape>triangular</shape>
				<triangleMeasure>0.8069227806172046</triangleMeasure>
				<rectangleMeasure>0.6372155272422513</rectangleMeasure>
				<circleMeasure>0.542361599545288</circleMeasure>
				<centroid>
					<x>1108.99</x>
					<y>853.9625</y>
				</centroid>
			</pseudo3D>
		</spatialEntity>
		<spatialEntity>
			<pseudo3D type="region">
				<clusteredness>1</clusteredness>
				<density>0.5246957393957182</density>
				<area>34426.5</area>
				<perimeter>1042.611541509628</perimeter>
				<distanceFromOrigin>342.7943990207542</distanceFromOrigin>
				<angle>65.32982502400635</angle>
				<shape>triangular</shape>
				<triangleMeasure>0.6788535786614116</triangleMeasure>
				<rectangleMeasure>0.49505033028318</rectangleMeasure>
				<circleMeasure>0.3934839348708129</circleMeasure>
				<centroid>
					<x>419.5363</x>
					<y>257.9331</y>
				</centroid>
			</pseudo3D>
		</spatialEntity>
		<numericStateVariable>
			<name>avgClusterednessRegions</name>
			<value>1822.742647509176</value>
		</numericStateVariable>
		<numericStateVariable>
			<name>avgDensityRegions</name>
			<value>0.6132222883614775</value>
		</numericStateVariable>
	</timepoint>
	<timepoint>
		<spatialEntity>
			<pseudo3D type="region">
				<clusteredness>1</clusteredness>
				<density>0.7017488373272367</density>
				<area>138520.5</area>
				<perimeter>1581.760815620422</perimeter>
				<distanceFromOrigin>158.2403235588199</distanceFromOrigin>
				<angle>67.41743862374661</angle>
				<shape>triangular</shape>
				<triangleMeasure>0.8069227806172046</triangleMeasure>
				<rectangleMeasure>0.6372155272422513</rectangleMeasure>
				<circleMeasure>0.542361599545288</circleMeasure>
				<centroid>
					<x>1108.99</x>
					<y>853.9625</y>
				</centroid>
			</pseudo3D>
		</spatialEntity>
		<spatialEntity>
			<pseudo3D type="region">
				<clusteredness>1</clusteredness>
				<density>0.5246957393957182</density>
				<area>34426.5</area>
				<perimeter>1042.611541509628</perimeter>
				<distanceFromOrigin>342.7943990207542</distanceFromOrigin>
				<angle>65.32982502400635</angle>
				<shape>triangular</shape>
				<triangleMeasure>0.6788535786614116</triangleMeasure>
				<rectangleMeasure>0.49505033028318</rectangleMeasure>
				<circleMeasure>0.3934839348708129</circleMeasure>
				<centroid>
					<x>419.5363</x>
					<y>257.9331</y>
				</centroid>
			</pseudo3D>
		</spatialEntity>
		<numericStateVariable>
			<name>avgClusterednessRegions</name>
			<value>1822.742647509176</value>
		</numericStateVariable>
		<numericStateVariable>
			<name>avgDensityRegions</name>
			<value>0.6132222883614775</value>
		</numericStateVariable>
	</timepoint>
	<timepoint>
		<spatialEntity>
			<pseudo3D type="region">
				<clusteredness>1</clusteredness>
				<density>0.7017488373272367</density>
				<area>138520.5</area>
				<perimeter>1581.760815620422</perimeter>
				<distanceFromOrigin>158.2403235588199</distanceFromOrigin>
				<angle>67.41743862374661</angle>
				<shape>triangular</shape>
				<triangleMeasure>0.8069227806172046</triangleMeasure>
				<rectangleMeasure>0.6372155272422513</rectangleMeasure>
				<circleMeasure>0.542361599545288</circleMeasure>
				<centroid>
					<x>1108.99</x>
					<y>853.9625</y>
				</centroid>
			</pseudo3D>
		</spatialEntity>
		<spatialEntity>
			<pseudo3D type="region">
				<clusteredness>1</clusteredness>
				<density>0.5246957393957182</density>
				<area>34426.5</area>
				<perimeter>1042.611541509628</perimeter>
				<distanceFromOrigin>342.7943990207542</distanceFromOrigin>
				<angle>65.32982502400635</angle>
				<shape>triangular</shape>
				<triangleMeasure>0.6788535786614116</triangleMeasure>
				<rectangleMeasure>0.49505033028318</rectangleMeasure>
				<circleMeasure>0.3934839348708129</circleMeasure>
				<centroid>
					<x>419.5363</x>
					<y>257.9331</y>
				</centroid>
			</pseudo3D>
		</spatialEntity>
		<numericStateVariable>
			<name>avgClusterednessRegions</name>
			<value>1822.742647509176</value>
		</numericStateVariable>
		<numericStateVariable>
			<name>avgDensityRegions</name>
			<value>0.6132222883614775</value>
		</numericStateVariable>
	</timepoint>
	<timepoint>
		<spatialEntity>
			<pseudo3D type="region">
				<clusteredness>1</clusteredness>
				<density>0.7017488373272367</density>
				<area>138520.5</area>
				<perimeter>1581.760815620422</perimeter>
				<distanceFromOrigin>158.2403235588199</distanceFromOrigin>
				<angle>67.41743862374661</angle>
				<shape>triangular</shape>
				<triangleMeasure>0.8069227806172046</triangleMeasure>
				<rectangleMeasure>0.6372155272422513</rectangleMeasure>
				<circleMeasure>0.542361599545288</circleMeasure>
				<centroid>
					<x>1108.99</x>
					<y>853.9625</y>
				</centroid>
			</pseudo3D>
		</spatialEntity>
		<spatialEntity>
			<pseudo3D type="region">
				<clusteredness>1</clusteredness>
				<density>0.5246957393957182</density>
				<area>34426.5</area>
				<perimeter>1042.611541509628</perimeter>
				<distanceFromOrigin>342.7943990207542</distanceFromOrigin>
				<angle>65.32982502400635</angle>
				<shape>triangular</shape>
				<triangleMeasure>0.6788535786614116</triangleMeasure>
				<rectangleMeasure>0.49505033028318</rectangleMeasure>
				<circleMeasure>0.3934839348708129</circleMeasure>
				<centroid>
					<x>419.5363</x>
					<y>257.9331</y>
				</centroid>
			</pseudo3D>
		</spatialEntity>
		<numericStateVariable>
			<name>avgClusterednessRegions</name>
			<value>1822.742647509176</value>
		</numericStateVariable>
		<numericStateVariable>
			<name>avgDensityRegions</name>
			<value>0.6132222883614775</value>
		</numericStateVariable>
	</timepoint>
	<timepoint>
		<spatialEntity>
			<pseudo3D type="region">
				<clusteredness>1</clusteredness>
				<density>0.7017488373272367</density>
				<area>138520.5</area>
				<perimeter>1581.760815620422</perimeter>
				<distanceFromOrigin>158.2403235588199</distanceFromOrigin>
				<angle>67.41743862374661</angle>
				<shape>triangular</shape>
				<triangleMeasure>0.8069227806172046</triangleMeasure>
				<rectangleMeasure>0.6372155272422513</rectangleMeasure>
				<circleMeasure>0.542361599545288</circleMeasure>
				<centroid>
					<x>1108.99</x>
					<y>853.9625</y>
				</centroid>
			</pseudo3D>
		</spatialEntity>
		<spatialEntity>
			<pseudo3D type="region">
				<clusteredness>1</clusteredness>
				<density>0.5246957393957182</density>
				<area>34426.5</area>
				<perimeter>1042.611541509628</perimeter>
				<distanceFromOrigin>342.7943990207542</distanceFromOrigin>
				<angle>65.32982502400635</angle>
				<shape>triangular</shape>
				<triangleMeasure>0.6788535786614116</triangleMeasure>
				<rectangleMeasure>0.49505033028318</rectangleMeasure>
				<circleMeasure>0.3934839348708129</circleMeasure>
				<centroid>
					<x>419.5363</x>
					<y>257.9331</y>
				</centroid>
			</pseudo3D>
		</spatialEntity>
		<numericStateVariable>
			<name>avgClusterednessRegions</name>
			<value>1822.742647509176</value>
		</numericStateVariable>
		<numericStateVariable>
			<name>avgDensityRegions</name>
			<value>0.6132222883614775</value>
		</numericStateVariable>
	</timepoint>
	<timepoint>
		<spatialEntity>
			<pseudo3D type="region">
				<clusteredness>1</clusteredness>
				<density>0.7017488373272367</density>
				<area>138520.5</area>
				<perimeter>1581.760815620422</perimeter>
				<distanceFromOrigin>158.2403235588199</distanceFromOrigin>
				<angle>67.41743862374661</angle>
				<shape>triangular</shape>
				<triangleMeasure>0.8069227806172046</triangleMeasure>
				<rectangleMeasure>0.6372155272422513</rectangleMeasure>
				<circleMeasure>0.542361599545288</circleMeasure>
				<centroid>
					<x>1108.99</x>
					<y>853.9625</y>
				</centroid>
			</pseudo3D>
		</spatialEntity>
		<spatialEntity>
			<pseudo3D type="region">
				<clusteredness>1</clusteredness>
				<density>0.5246957393957182</density>
				<area>34426.5</area>
				<perimeter>1042.611541509628</perimeter>
				<distanceFromOrigin>342.7943990207542</distanceFromOrigin>
				<angle>65.32982502400635</angle>
				<shape>triangular</shape>
				<triangleMeasure>0.6788535786614116</triangleMeasure>
				<rectangleMeasure>0.49505033028318</rectangleMeasure>
				<circleMeasure>0.3934839348708129</circleMeasure>
				<centroid>
					<x>419.5363</x>
					<y>257.9331</y>
				</centroid>
			</pseudo3D>
		</spatialEntity>
		<numericStateVariable>
			<name>avgClusterednessRegions</name>
			<value>1822.742647509176</value>
		</numericStateVariable>
		<numericStateVariable>
			<name>avgDensityRegions</name>
			<value>0.6132222883614775</value>
		</numericStateVariable>
	</timepoint>
	<timepoint>
		<spatialEntity>
			<pseudo3D type="region">
				<clusteredness>1</clusteredness>
				<density>0.7017488373272367</density>
				<area>138520.5</area>
				<perimeter>1581.760815620422</perimeter>
				<distanceFromOrigin>158.2403235588199</distanceFromOrigin>
				<angle>67.41743862374661</angle>
				<shape>triangular</shape>
				<triangleMeasure>0.8069227806172046</triangleMeasure>
				<rectangleMeasure>0.6372155272422513</rectangleMeasure>
				<circleMeasure>0.542361599545288</circleMeasure>
				<centroid>
					<x>1108.99</x>
					<y>853.9625</y>
				</centroid>
			</pseudo3D>
		</spatialEntity>
		<spatialEntity>
			<pseudo3D type="region">
				<clusteredness>1</clusteredness>
				<density>0.5246957393957182</density>
				<area>34426.5</area>
				<perimeter>1042.611541509628</perimeter>
				<distanceFromOrigin>342.7943990207542</distanceFromOrigin>
				<angle>65.32982502400635</angle>
				<shape>triangular</shape>
				<triangleMeasure>0.6788535786614116</triangleMeasure>
				<rectangleMeasure>0.49505033028318</rectangleMeasure>
				<circleMeasure>0.3934839348708129</circleMeasure>
				<centroid>
					<x>419.5363</x>
					<y>257.9331</y>
				</centroid>
			</pseudo3D>
		</spatialEntity>
		<numericStateVariable>
			<name>avgClusterednessRegions</name>
			<value>1822.742647509176</value>
		</numericStateVariable>
		<numericStateVariable>
			<name>avgDensityRegions</name>
			<value>0.6132222883614775</value>
		</numericStateVariable>
	</timepoint>
	<timepoint>
		<spatialEntity>
			<pseudo3D type="region">
				<clusteredness>1</clusteredness>
				<density>0.7017488373272367</density>
				<area>138520.5</area>
				<perimeter>1581.760815620422</perimeter>
				<distanceFromOrigin>158.2403235588199</distanceFromOrigin>
				<angle>67.41743862374661</angle>
				<shape>triangular</shape>
				<triangleMeasure>0.8069227806172046</triangleMeasure>
				<rectangleMeasure>0.6372155272422513</rectangleMeasure>
				<circleMeasure>0.542361599545288</circleMeasure>
				<centroid>
					<x>1108.99</x>
					<y>853.9625</y>
				</centroid>
			</pseudo3D>
		</spatialEntity>
		<spatialEntity>
			<pseudo3D type="region">
				<clusteredness>1</clusteredness>
				<density>0.5246957393957182</density>
				<area>34426.5</area>
				<perimeter>1042.611541509628</perimeter>
				<distanceFromOrigin>342.7943990207542</distanceFromOrigin>
				<angle>65.32982502400635</angle>
				<shape>triangular</shape>
				<triangleMeasure>0.6788535786614116</triangleMeasure>
				<rectangleMeasure>0.49505033028318</rectangleMeasure>
				<circleMeasure>0.3934839348708129</circleMeasure>
				<centroid>
					<x>419.5363</x>
					<y>257.9331</y>
				</centroid>
			</pseudo3D>
		</spatialEntity>
		<numericStateVariable>
			<name>avgClusterednessRegions</name>
			<value>1822.742647509176</value>
		</numericStateVariable>
		<numericStateVariable>
			<name>avgDensityRegions</name>
			<value>0.6132222883614775</value>
		</numericStateVariable>
	</timepoint>
	<timepoint>
		<spatialEntity>
			<pseudo3D type="region">
				<clusteredness>1</clusteredness>
				<density>0.7017488373272367</density>
				<area>138520.5</area>
				<perimeter>1581.760815620422</perimeter>
				<distanceFromOrigin>158.2403235588199</distanceFromOrigin>
				<angle>67.41743862374661</angle>
				<shape>triangular</shape>
				<triangleMeasure>0.8069227806172046</triangleMeasure>
				<rectangleMeasure>0.6372155272422513</rectangleMeasure>
				<circleMeasure>0.542361599545288</circleMeasure>
				<centroid>
					<x>1108.99</x>
					<y>853.9625</y>
				</centroid>
			</pseudo3D>
		</spatialEntity>
		<spatialEntity>
			<pseudo3D type="region">
				<clusteredness>1</clusteredness>
				<density>0.5246957393957182</density>
				<area>34426.5</area>
				<perimeter>1042.611541509628</perimeter>
				<distanceFromOrigin>342.7943990207542</distanceFromOrigin>
				<angle>65.32982502400635</angle>
				<shape>triangular</shape>
				<triangleMeasure>0.6788535786614116</triangleMeasure>
				<rectangleMeasure>0.49505033028318</rectangleMeasure>
				<circleMeasure>0.3934839348708129</circleMeasure>
				<centroid>
					<x>419.5363</x>
					<y>257.9331</y>
				</centroid>
			</pseudo3D>
		</spatialEntity>
		<numericStateVariable>
			<name>avgClusterednessRegions</name>
			<value>1822.742647509176</value>
		</numericStateVariable>
		<numericStateVariable>
			<name>avgDensityRegions</name>
			<value>0.6132222883614775</value>
		</numericStateVariable>
	</timepoint>
	<timepoint>
		<spatialEntity>
			<pseudo3D type="region">
				<clusteredness>1</clusteredness>
				<density>0.7017488373272367</density>
				<area>138520.5</area>
				<perimeter>1581.760815620422</perimeter>
				<distanceFromOrigin>158.2403235588199</distanceFromOrigin>
				<angle>67.41743862374661</angle>
				<shape>triangular</shape>
				<triangleMeasure>0.8069227806172046</triangleMeasure>
				<rectangleMeasure>0.6372155272422513</rectangleMeasure>
				<circleMeasure>0.542361599545288</circleMeasure>
				<centroid>
					<x>1108.99</x>
					<y>853.9625</y>
				</centroid>
			</pseudo3D>
		</spatialEntity>
		<spatialEntity>
			<pseudo3D type="region">
				<clusteredness>1</clusteredness>
				<density>0.5246957393957182</density>
				<area>34426.5</area>
				<perimeter>1042.611541509628</perimeter>
				<distanceFromOrigin>342.7943990207542</distanceFromOrigin>
				<angle>65.32982502400635</angle>
				<shape>triangular</shape>
				<triangleMeasure>0.6788535786614116</triangleMeasure>
				<rectangleMeasure>0.49505033028318</rectangleMeasure>
				<circleMeasure>0.3934839348708129</circleMeasure>
				<centroid>
					<x>419.5363</x>
					<y>257.9331</y>
				</centroid>
			</pseudo3D>
		</spatialEntity>
		<numericStateVariable>
			<name>avgClusterednessRegions</name>
			<value>1822.742647509176</value>
		</numericStateVariable>
		<numericStateVariable>
			<name>avgDensityRegions</name>
			<value>0.6132222883614775</value>
		</numericStateVariable>
	</timepoint>
	<timepoint>
		<spatialEntity>
			<pseudo3D type="region">
				<clusteredness>1</clusteredness>
				<density>0.7017488373272367</density>
				<area>138520.5</area>
				<perimeter>1581.760815620422</perimeter>
				<distanceFromOrigin>158.2403235588199</distanceFromOrigin>
				<angle>67.41743862374661</angle>
				<shape>triangular</shape>
				<triangleMeasure>0.8069227806172046</triangleMeasure>
				<rectangleMeasure>0.6372155272422513</rectangleMeasure>
				<circleMeasure>0.542361599545288</circleMeasure>
				<centroid>
					<x>1108.99</x>
					<y>853.9625</y>
				</centroid>
			</pseudo3D>
		</spatialEntity>
		<spatialEntity>
			<pseudo3D type="region">
				<clusteredness>1</clusteredness>
				<density>0.5246957393957182</density>
				<area>34426.5</area>
				<perimeter>1042.611541509628</perimeter>
				<distanceFromOrigin>342.7943990207542</distanceFromOrigin>
				<angle>65.32982502400635</angle>
				<shape>triangular</shape>
				<triangleMeasure>0.6788535786614116</triangleMeasure>
				<rectangleMeasure>0.49505033028318</rectangleMeasure>
				<circleMeasure>0.3934839348708129</circleMeasure>
				<centroid>
					<x>419.5363</x>
					<y>257.9331</y>
				</centroid>
			</pseudo3D>
		</spatialEntity>
		<numericStateVariable>
			<name>avgClusterednessRegions</name>
			<value>1822.742647509176</value>
		</numericStateVariable>
		<numericStateVariable>
			<name>avgDensityRegions</name>
			<value>0.6132222883614775</value>
		</numericStateVariable>
	</timepoint>
	<timepoint>
		<spatialEntity>
			<pseudo3D type="region">
				<clusteredness>1</clusteredness>
				<density>0.7017488373272367</density>
				<area>138520.5</area>
				<perimeter>1581.760815620422</perimeter>
				<distanceFromOrigin>158.2403235588199</distanceFromOrigin>
				<angle>67.41743862374661</angle>
				<shape>triangular</shape>
				<triangleMeasure>0.8069227806172046</triangleMeasure>
				<rectangleMeasure>0.6372155272422513</rectangleMeasure>
				<circleMeasure>0.542361599545288</circleMeasure>
				<centroid>
					<x>1108.99</x>
					<y>853.9625</y>
				</centroid>
			</pseudo3D>
		</spatialEntity>
		<spatialEntity>
			<pseudo3D type="region">
				<clusteredness>1</clusteredness>
				<density>0.5246957393957182</density>
				<area>34426.5</area>
				<perimeter>1042.611541509628</perimeter>
				<distanceFromOrigin>342.7943990207542</distanceFromOrigin>
				<angle>65.32982502400635</angle>
				<shape>triangular</shape>
				<triangleMeasure>0.6788535786614116</triangleMeasure>
				<rectangleMeasure>0.49505033028318</rectangleMeasure>
				<circleMeasure>0.3934839348708129</circleMeasure>
				<centroid>
					<x>419.5363</x>
					<y>257.9331</y>
				</centroid>
			</pseudo3D>
		</spatialEntity>
		<numericStateVariable>
			<name>avgClusterednessRegions</name>
			<value>1822.742647509176</value>
		</numericStateVariable>
		<numericStateVariable>
			<name>avgDensityRegions</name>
			<value>0.6132222883614775</value>
		</numericStateVariable>
	</timepoint>
	<timepoint>
		<spatialEntity>
			<pseudo3D type="region">
				<clusteredness>1</clusteredness>
				<density>0.7017488373272367</density>
				<area>138520.5</area>
				<perimeter>1581.760815620422</perimeter>
				<distanceFromOrigin>158.2403235588199</distanceFromOrigin>
				<angle>67.41743862374661</angle>
				<shape>triangular</shape>
				<triangleMeasure>0.8069227806172046</triangleMeasure>
				<rectangleMeasure>0.6372155272422513</rectangleMeasure>
				<circleMeasure>0.542361599545288</circleMeasure>
				<centroid>
					<x>1108.99</x>
					<y>853.9625</y>
				</centroid>
			</pseudo3D>
		</spatialEntity>
		<spatialEntity>
			<pseudo3D type="region">
				<clusteredness>1</clusteredness>
				<density>0.5246957393957182</density>
				<area>34426.5</area>
				<perimeter>1042.611541509628</perimeter>
				<distanceFromOrigin>342.7943990207542</distanceFromOrigin>
				<angle>65.32982502400635</angle>
				<shape>triangular</shape>
				<triangleMeasure>0.6788535786614116</triangleMeasure>
				<rectangleMeasure>0.49505033028318</rectangleMeasure>
				<circleMeasure>0.3934839348708129</circleMeasure>
				<centroid>
					<x>419.5363</x>
					<y>257.9331</y>
				</centroid>
			</pseudo3D>
		</spatialEntity>
		<numericStateVariable>
			<name>avgClusterednessRegions</name>
			<value>1822.742647509176</value>
		</numericStateVariable>
		<numericStateVariable>
			<name>avgDensityRegions</name>
			<value>0.6132222883614775</value>
		</numericStateVariable>
	</timepoint>
	<timepoint>
		<spatialEntity>
			<pseudo3D type="region">
				<clusteredness>1</clusteredness>
				<density>0.7017488373272367</density>
				<area>138520.5</area>
				<perimeter>1581.760815620422</perimeter>
				<distanceFromOrigin>158.2403235588199</distanceFromOrigin>
				<angle>67.41743862374661</angle>
				<shape>triangular</shape>
				<triangleMeasure>0.8069227806172046</triangleMeasure>
				<rectangleMeasure>0.6372155272422513</rectangleMeasure>
				<circleMeasure>0.542361599545288</circleMeasure>
				<centroid>
					<x>1108.99</x>
					<y>853.9625</y>
				</centroid>
			</pseudo3D>
		</spatialEntity>
		<spatialEntity>
			<pseudo3D type="region">
				<clusteredness>1</clusteredness>
				<density>0.5246957393957182</density>
				<area>34426.5</area>
				<perimeter>1042.611541509628</perimeter>
				<distanceFromOrigin>342.7943990207542</distanceFromOrigin>
				<angle>65.32982502400635</angle>
				<shape>triangular</shape>
				<triangleMeasure>0.6788535786614116</triangleMeasure>
				<rectangleMeasure>0.49505033028318</rectangleMeasure>
				<circleMeasure>0.3934839348708129</circleMeasure>
				<centroid>
					<x>419.5363</x>
					<y>257.9331</y>
				</centroid>
			</pseudo3D>
		</spatialEntity>
		<numericStateVariable>
			<name>avgClusterednessRegions</name>
			<value>1822.742647509176</value>
		</numericStateVariable>
		<numericStateVariable>
			<name>avgDensityRegions</name>
			<value>0.6132222883614775</value>
		</numericStateVariable>
	</timepoint>
	<timepoint>
		<spatialEntity>
			<pseudo3D type="region">
				<clusteredness>1</clusteredness>
				<density>0.7017488373272367</density>
				<area>138520.5</area>
				<perimeter>1581.760815620422</perimeter>
				<distanceFromOrigin>158.2403235588199</distanceFromOrigin>
				<angle>67.41743862374661</angle>
				<shape>triangular</shape>
				<triangleMeasure>0.8069227806172046</triangleMeasure>
				<rectangleMeasure>0.6372155272422513</rectangleMeasure>
				<circleMeasure>0.542361599545288</circleMeasure>
				<centroid>
					<x>1108.99</x>
					<y>853.9625</y>
				</centroid>
			</pseudo3D>
		</spatialEntity>
		<spatialEntity>
			<pseudo3D type="region">
				<clusteredness>1</clusteredness>
				<density>0.5246957393957182</density>
				<area>34426.5</area>
				<perimeter>1042.611541509628</perimeter>
				<distanceFromOrigin>342.7943990207542</distanceFromOrigin>
				<angle>65.32982502400635</angle>
				<shape>triangular</shape>
				<triangleMeasure>0.6788535786614116</triangleMeasure>
				<rectangleMeasure>0.49505033028318</rectangleMeasure>
				<circleMeasure>0.3934839348708129</circleMeasure>
				<centroid>
					<x>419.5363</x>
					<y>257.9331</y>
				</centroid>
			</pseudo3D>
		</spatialEntity>
		<numericStateVariable>
			<name>avgClusterednessRegions</name>
			<value>1822.742647509176</value>
		</numericStateVariable>
		<numericStateVariable>
			<name>avgDensityRegions</name>
			<value>0.6132222883614775</value>
		</numericStateVariable>
	</timepoint>
	<timepoint>
		<spatialEntity>
			<pseudo3D type="region">
				<clusteredness>1</clusteredness>
				<density>0.7017488373272367</density>
				<area>138520.5</area>
				<perimeter>1581.760815620422</perimeter>
				<distanceFromOrigin>158.2403235588199</distanceFromOrigin>
				<angle>67.41743862374661</angle>
				<shape>triangular</shape>
				<triangleMeasure>0.8069227806172046</triangleMeasure>
				<rectangleMeasure>0.6372155272422513</rectangleMeasure>
				<circleMeasure>0.542361599545288</circleMeasure>
				<centroid>
					<x>1108.99</x>
					<y>853.9625</y>
				</centroid>
			</pseudo3D>
		</spatialEntity>
		<spatialEntity>
			<pseudo3D type="region">
				<clusteredness>1</clusteredness>
				<density>0.5246957393957182</density>
				<area>34426.5</area>
				<perimeter>1042.611541509628</perimeter>
				<distanceFromOrigin>342.7943990207542</distanceFromOrigin>
				<angle>65.32982502400635</angle>
				<shape>triangular</shape>
				<triangleMeasure>0.6788535786614116</triangleMeasure>
				<rectangleMeasure>0.49505033028318</rectangleMeasure>
				<circleMeasure>0.3934839348708129</circleMeasure>
				<centroid>
					<x>419.5363</x>
					<y>257.9331</y>
				</centroid>
			</pseudo3D>
		</spatialEntity>
		<numericStateVariable>
			<name>avgClusterednessRegions</name>
			<value>1822.742647509176</value>
		</numericStateVariable>
		<numericStateVariable>
			<name>avgDensityRegions</name>
			<value>0.6132222883614775</value>
		</numericStateVariable>
	</timepoint>
	<timepoint>
		<spatialEntity>
			<pseudo3D type="region">
				<clusteredness>1</clusteredness>
				<density>0.7017488373272367</density>
				<area>138520.5</area>
				<perimeter>1581.760815620422</perimeter>
				<distanceFromOrigin>158.2403235588199</distanceFromOrigin>
				<angle>67.41743862374661</angle>
				<shape>triangular</shape>
				<triangleMeasure>0.8069227806172046</triangleMeasure>
				<rectangleMeasure>0.6372155272422513</rectangleMeasure>
				<circleMeasure>0.542361599545288</circleMeasure>
				<centroid>
					<x>1108.99</x>
					<y>853.9625</y>
				</centroid>
			</pseudo3D>
		</spatialEntity>
		<spatialEntity>
			<pseudo3D type="region">
				<clusteredness>1</clusteredness>
				<density>0.5246957393957182</density>
				<area>34426.5</area>
				<perimeter>1042.611541509628</perimeter>
				<distanceFromOrigin>342.7943990207542</distanceFromOrigin>
				<angle>65.32982502400635</angle>
				<shape>triangular</shape>
				<triangleMeasure>0.6788535786614116</triangleMeasure>
				<rectangleMeasure>0.49505033028318</rectangleMeasure>
				<circleMeasure>0.3934839348708129</circleMeasure>
				<centroid>
					<x>419.5363</x>
					<y>257.9331</y>
				</centroid>
			</pseudo3D>
		</spatialEntity>
		<numericStateVariable>
			<name>avgClusterednessRegions</name>
			<value>1822.742647509176</value>
		</numericStateVariable>
		<numericStateVariable>
			<name>avgDensityRegions</name>
			<value>0.6132222883614775</value>
		</numericStateVariable>
	</timepoint>
	<timepoint>
		<spatialEntity>
			<pseudo3D type="region">
				<clusteredness>1</clusteredness>
				<density>0.7017488373272367</density>
				<area>138520.5</area>
				<perimeter>1581.760815620422</perimeter>
				<distanceFromOrigin>158.2403235588199</distanceFromOrigin>
				<angle>67.41743862374661</angle>
				<shape>triangular</shape>
				<triangleMeasure>0.8069227806172046</triangleMeasure>
				<rectangleMeasure>0.6372155272422513</rectangleMeasure>
				<circleMeasure>0.542361599545288</circleMeasure>
				<centroid>
					<x>1108.99</x>
					<y>853.9625</y>
				</centroid>
			</pseudo3D>
		</spatialEntity>
		<spatialEntity>
			<pseudo3D type="region">
				<clusteredness>1</clusteredness>
				<density>0.5246957393957182</density>
				<area>34426.5</area>
				<perimeter>1042.611541509628</perimeter>
				<distanceFromOrigin>342.7943990207542</distanceFromOrigin>
				<angle>65.32982502400635</angle>
				<shape>triangular</shape>
				<triangleMeasure>0.6788535786614116</triangleMeasure>
				<rectangleMeasure>0.49505033028318</rectangleMeasure>
				<circleMeasure>0.3934839348708129</circleMeasure>
				<centroid>
					<x>419.5363</x>
					<y>257.9331</y>
				</centroid>
			</pseudo3D>
		</spatialEntity>
		<numericStateVariable>
			<name>avgClusterednessRegions</name>
			<value>1822.742647509176</value>
		</numericStateVariable>
		<numericStateVariable>
			<name>avgDensityRegions</name>
			<value>0.6132222883614775</value>
		</numericStateVariable>
	</timepoint>
	<timepoint>
		<spatialEntity>
			<pseudo3D type="region">
				<clusteredness>1</clusteredness>
				<density>0.7017488373272367</density>
				<area>138520.5</area>
				<perimeter>1581.760815620422</perimeter>
				<distanceFromOrigin>158.2403235588199</distanceFromOrigin>
				<angle>67.41743862374661</angle>
				<shape>triangular</shape>
				<triangleMeasure>0.8069227806172046</triangleMeasure>
				<rectangleMeasure>0.6372155272422513</rectangleMeasure>
				<circleMeasure>0.542361599545288</circleMeasure>
				<centroid>
					<x>1108.99</x>
					<y>853.9625</y>
				</centroid>
			</pseudo3D>
		</spatialEntity>
		<spatialEntity>
			<pseudo3D type="region">
				<clusteredness>1</clusteredness>
				<density>0.5246957393957182</density>
				<area>34426.5</area>
				<perimeter>1042.611541509628</perimeter>
				<distanceFromOrigin>342.7943990207542</distanceFromOrigin>
				<angle>65.32982502400635</angle>
				<shape>triangular</shape>
				<triangleMeasure>0.6788535786614116</triangleMeasure>
				<rectangleMeasure>0.49505033028318</rectangleMeasure>
				<circleMeasure>0.3934839348708129</circleMeasure>
				<centroid>
					<x>419.5363</x>
					<y>257.9331</y>
				</centroid>
			</pseudo3D>
		</spatialEntity>
		<numericStateVariable>
			<name>avgClusterednessRegions</name>
			<value>1822.742647509176</value>
		</numericStateVariable>
		<numericStateVariable>
			<name>avgDensityRegions</name>
			<value>0.6132222883614775</value>
		</numericStateVariable>
	</timepoint>
	<timepoint>
		<spatialEntity>
			<pseudo3D type="region">
				<clusteredness>1</clusteredness>
				<density>0.7017488373272367</density>
				<area>138520.5</area>
				<perimeter>1581.760815620422</perimeter>
				<distanceFromOrigin>158.2403235588199</distanceFromOrigin>
				<angle>67.41743862374661</angle>
				<shape>triangular</shape>
				<triangleMeasure>0.8069227806172046</triangleMeasure>
				<rectangleMeasure>0.6372155272422513</rectangleMeasure>
				<circleMeasure>0.542361599545288</circleMeasure>
				<centroid>
					<x>1108.99</x>
					<y>853.9625</y>
				</centroid>
			</pseudo3D>
		</spatialEntity>
		<spatialEntity>
			<pseudo3D type="region">
				<clusteredness>1</clusteredness>
				<density>0.5246957393957182</density>
				<area>34426.5</area>
				<perimeter>1042.611541509628</perimeter>
				<distanceFromOrigin>342.7943990207542</distanceFromOrigin>
				<angle>65.32982502400635</angle>
				<shape>triangular</shape>
				<triangleMeasure>0.6788535786614116</triangleMeasure>
				<rectangleMeasure>0.49505033028318</rectangleMeasure>
				<circleMeasure>0.3934839348708129</circleMeasure>
				<centroid>
					<x>419.5363</x>
					<y>257.9331</y>
				</centroid>
			</pseudo3D>
		</spatialEntity>
		<numericStateVariable>
			<name>avgClusterednessRegions</name>
			<value>1822.742647509176</value>
		</numericStateVariable>
		<numericStateVariable>
			<name>avgDensityRegions</name>
			<value>0.6132222883614775</value>
		</numericStateVariable>
	</timepoint>
	<timepoint>
		<spatialEntity>
			<pseudo3D type="region">
				<clusteredness>1</clusteredness>
				<density>0.7017488373272367</density>
				<area>138520.5</area>
				<perimeter>1581.760815620422</perimeter>
				<distanceFromOrigin>158.2403235588199</distanceFromOrigin>
				<angle>67.41743862374661</angle>
				<shape>triangular</shape>
				<triangleMeasure>0.8069227806172046</triangleMeasure>
				<rectangleMeasure>0.6372155272422513</rectangleMeasure>
				<circleMeasure>0.542361599545288</circleMeasure>
				<centroid>
					<x>1108.99</x>
					<y>853.9625</y>
				</centroid>
			</pseudo3D>
		</spatialEntity>
		<spatialEntity>
			<pseudo3D type="region">
				<clusteredness>1</clusteredness>
				<density>0.5246957393957182</density>
				<area>34426.5</area>
				<perimeter>1042.611541509628</perimeter>
				<distanceFromOrigin>342.7943990207542</distanceFromOrigin>
				<angle>65.32982502400635</angle>
				<shape>triangular</shape>
				<triangleMeasure>0.6788535786614116</triangleMeasure>
				<rectangleMeasure>0.49505033028318</rectangleMeasure>
				<circleMeasure>0.3934839348708129</circleMeasure>
				<centroid>
					<x>419.5363</x>
					<y>257.9331</y>
				</centroid>
			</pseudo3D>
		</spatialEntity>
		<numericStateVariable>
			<name>avgClusterednessRegions</name>
			<value>1822.742647509176</value>
		</numericStateVariable>
		<numericStateVariable>
			<name>avgDensityRegions</name>
			<value>0.6132222883614775</value>
		</numericStateVariable>
	</timepoint>
	<timepoint>
		<spatialEntity>
			<pseudo3D type="region">
				<clusteredness>1</clusteredness>
				<density>0.7017488373272367</density>
				<area>138520.5</area>
				<perimeter>1581.760815620422</perimeter>
				<distanceFromOrigin>158.2403235588199</distanceFromOrigin>
				<angle>67.41743862374661</angle>
				<shape>triangular</shape>
				<triangleMeasure>0.8069227806172046</triangleMeasure>
				<rectangleMeasure>0.6372155272422513</rectangleMeasure>
				<circleMeasure>0.542361599545288</circleMeasure>
				<centroid>
					<x>1108.99</x>
					<y>853.9625</y>
				</centroid>
			</pseudo3D>
		</spatialEntity>
		<spatialEntity>
			<pseudo3D type="region">
				<clusteredness>1</clusteredness>
				<density>0.5246957393957182</density>
				<area>34426.5</area>
				<perimeter>1042.611541509628</perimeter>
				<distanceFromOrigin>342.7943990207542</distanceFromOrigin>
				<angle>65.32982502400635</angle>
				<shape>triangular</shape>
				<triangleMeasure>0.6788535786614116</triangleMeasure>
				<rectangleMeasure>0.49505033028318</rectangleMeasure>
				<circleMeasure>0.3934839348708129</circleMeasure>
				<centroid>
					<x>419.5363</x>
					<y>257.9331</y>
				</centroid>
			</pseudo3D>
		</spatialEntity>
		<numericStateVariable>
			<name>avgClusterednessRegions</name>
			<value>1822.742647509176</value>
		</numericStateVariable>
		<numericStateVariable>
			<name>avgDensityRegions</name>
			<value>0.6132222883614775</value>
		</numericStateVariable>
	</timepoint>
	<timepoint>
		<spatialEntity>
			<pseudo3D type="region">
				<clusteredness>1</clusteredness>
				<density>0.7017488373272367</density>
				<area>138520.5</area>
				<perimeter>1581.760815620422</perimeter>
				<distanceFromOrigin>158.2403235588199</distanceFromOrigin>
				<angle>67.41743862374661</angle>
				<shape>triangular</shape>
				<triangleMeasure>0.8069227806172046</triangleMeasure>
				<rectangleMeasure>0.6372155272422513</rectangleMeasure>
				<circleMeasure>0.542361599545288</circleMeasure>
				<centroid>
					<x>1108.99</x>
					<y>853.9625</y>
				</centroid>
			</pseudo3D>
		</spatialEntity>
		<spatialEntity>
			<pseudo3D type="region">
				<clusteredness>1</clusteredness>
				<density>0.5246957393957182</density>
				<area>34426.5</area>
				<perimeter>1042.611541509628</perimeter>
				<distanceFromOrigin>342.7943990207542</distanceFromOrigin>
				<angle>65.32982502400635</angle>
				<shape>triangular</shape>
				<triangleMeasure>0.6788535786614116</triangleMeasure>
				<rectangleMeasure>0.49505033028318</rectangleMeasure>
				<circleMeasure>0.3934839348708129</circleMeasure>
				<centroid>
					<x>419.5363</x>
					<y>257.9331</y>
				</centroid>
			</pseudo3D>
		</spatialEntity>
		<numericStateVariable>
			<name>avgClusterednessRegions</name>
			<value>1822.742647509176</value>
		</numericStateVariable>
		<numericStateVariable>
			<name>avgDensityRegions</name>
			<value>0.6132222883614775</value>
		</numericStateVariable>
	</timepoint>
	<timepoint>
		<spatialEntity>
			<pseudo3D type="region">
				<clusteredness>1</clusteredness>
				<density>0.7017488373272367</density>
				<area>138520.5</area>
				<perimeter>1581.760815620422</perimeter>
				<distanceFromOrigin>158.2403235588199</distanceFromOrigin>
				<angle>67.41743862374661</angle>
				<shape>triangular</shape>
				<triangleMeasure>0.8069227806172046</triangleMeasure>
				<rectangleMeasure>0.6372155272422513</rectangleMeasure>
				<circleMeasure>0.542361599545288</circleMeasure>
				<centroid>
					<x>1108.99</x>
					<y>853.9625</y>
				</centroid>
			</pseudo3D>
		</spatialEntity>
		<spatialEntity>
			<pseudo3D type="region">
				<clusteredness>1</clusteredness>
				<density>0.5246957393957182</density>
				<area>34426.5</area>
				<perimeter>1042.611541509628</perimeter>
				<distanceFromOrigin>342.7943990207542</distanceFromOrigin>
				<angle>65.32982502400635</angle>
				<shape>triangular</shape>
				<triangleMeasure>0.6788535786614116</triangleMeasure>
				<rectangleMeasure>0.49505033028318</rectangleMeasure>
				<circleMeasure>0.3934839348708129</circleMeasure>
				<centroid>
					<x>419.5363</x>
					<y>257.9331</y>
				</centroid>
			</pseudo3D>
		</spatialEntity>
		<numericStateVariable>
			<name>avgClusterednessRegions</name>
			<value>1822.742647509176</value>
		</numericStateVariable>
		<numericStateVariable>
			<name>avgDensityRegions</name>
			<value>0.6132222883614775</value>
		</numericStateVariable>
	</timepoint>
	<timepoint>
		<spatialEntity>
			<pseudo3D type="region">
				<clusteredness>1</clusteredness>
				<density>0.7017488373272367</density>
				<area>138520.5</area>
				<perimeter>1581.760815620422</perimeter>
				<distanceFromOrigin>158.2403235588199</distanceFromOrigin>
				<angle>67.41743862374661</angle>
				<shape>triangular</shape>
				<triangleMeasure>0.8069227806172046</triangleMeasure>
				<rectangleMeasure>0.6372155272422513</rectangleMeasure>
				<circleMeasure>0.542361599545288</circleMeasure>
				<centroid>
					<x>1108.99</x>
					<y>853.9625</y>
				</centroid>
			</pseudo3D>
		</spatialEntity>
		<spatialEntity>
			<pseudo3D type="region">
				<clusteredness>1</clusteredness>
				<density>0.5246957393957182</density>
				<area>34426.5</area>
				<perimeter>1042.611541509628</perimeter>
				<distanceFromOrigin>342.7943990207542</distanceFromOrigin>
				<angle>65.32982502400635</angle>
				<shape>triangular</shape>
				<triangleMeasure>0.6788535786614116</triangleMeasure>
				<rectangleMeasure>0.49505033028318</rectangleMeasure>
				<circleMeasure>0.3934839348708129</circleMeasure>
				<centroid>
					<x>419.5363</x>
					<y>257.9331</y>
				</centroid>
			</pseudo3D>
		</spatialEntity>
		<numericStateVariable>
			<name>avgClusterednessRegions</name>
			<value>1822.742647509176</value>
		</numericStateVariable>
		<numericStateVariable>
			<name>avgDensityRegions</name>
			<value>0.6132222883614775</value>
		</numericStateVariable>
	</timepoint>
	<timepoint>
		<spatialEntity>
			<pseudo3D type="region">
				<clusteredness>1</clusteredness>
				<density>0.7017488373272367</density>
				<area>138520.5</area>
				<perimeter>1581.760815620422</perimeter>
				<distanceFromOrigin>158.2403235588199</distanceFromOrigin>
				<angle>67.41743862374661</angle>
				<shape>triangular</shape>
				<triangleMeasure>0.8069227806172046</triangleMeasure>
				<rectangleMeasure>0.6372155272422513</rectangleMeasure>
				<circleMeasure>0.542361599545288</circleMeasure>
				<centroid>
					<x>1108.99</x>
					<y>853.9625</y>
				</centroid>
			</pseudo3D>
		</spatialEntity>
		<spatialEntity>
			<pseudo3D type="region">
				<clusteredness>1</clusteredness>
				<density>0.5246957393957182</density>
				<area>34426.5</area>
				<perimeter>1042.611541509628</perimeter>
				<distanceFromOrigin>342.7943990207542</distanceFromOrigin>
				<angle>65.32982502400635</angle>
				<shape>triangular</shape>
				<triangleMeasure>0.6788535786614116</triangleMeasure>
				<rectangleMeasure>0.49505033028318</rectangleMeasure>
				<circleMeasure>0.3934839348708129</circleMeasure>
				<centroid>
					<x>419.5363</x>
					<y>257.9331</y>
				</centroid>
			</pseudo3D>
		</spatialEntity>
		<numericStateVariable>
			<name>avgClusterednessRegions</name>
			<value>1822.742647509176</value>
		</numericStateVariable>
		<numericStateVariable>
			<name>avgDensityRegions</name>
			<value>0.6132222883614775</value>
		</numericStateVariable>
	</timepoint>
	<timepoint>
		<spatialEntity>
			<pseudo3D type="region">
				<clusteredness>1</clusteredness>
				<density>0.7017488373272367</density>
				<area>138520.5</area>
				<perimeter>1581.760815620422</perimeter>
				<distanceFromOrigin>158.2403235588199</distanceFromOrigin>
				<angle>67.41743862374661</angle>
				<shape>triangular</shape>
				<triangleMeasure>0.8069227806172046</triangleMeasure>
				<rectangleMeasure>0.6372155272422513</rectangleMeasure>
				<circleMeasure>0.542361599545288</circleMeasure>
				<centroid>
					<x>1108.99</x>
					<y>853.9625</y>
				</centroid>
			</pseudo3D>
		</spatialEntity>
		<spatialEntity>
			<pseudo3D type="region">
				<clusteredness>1</clusteredness>
				<density>0.5246957393957182</density>
				<area>34426.5</area>
				<perimeter>1042.611541509628</perimeter>
				<distanceFromOrigin>342.7943990207542</distanceFromOrigin>
				<angle>65.32982502400635</angle>
				<shape>triangular</shape>
				<triangleMeasure>0.6788535786614116</triangleMeasure>
				<rectangleMeasure>0.49505033028318</rectangleMeasure>
				<circleMeasure>0.3934839348708129</circleMeasure>
				<centroid>
					<x>419.5363</x>
					<y>257.9331</y>
				</centroid>
			</pseudo3D>
		</spatialEntity>
		<numericStateVariable>
			<name>avgClusterednessRegions</name>
			<value>1822.742647509176</value>
		</numericStateVariable>
		<numericStateVariable>
			<name>avgDensityRegions</name>
			<value>0.6132222883614775</value>
		</numericStateVariable>
	</timepoint>
	<timepoint>
		<spatialEntity>
			<pseudo3D type="region">
				<clusteredness>1</clusteredness>
				<density>0.7017488373272367</density>
				<area>138520.5</area>
				<perimeter>1581.760815620422</perimeter>
				<distanceFromOrigin>158.2403235588199</distanceFromOrigin>
				<angle>67.41743862374661</angle>
				<shape>triangular</shape>
				<triangleMeasure>0.8069227806172046</triangleMeasure>
				<rectangleMeasure>0.6372155272422513</rectangleMeasure>
				<circleMeasure>0.542361599545288</circleMeasure>
				<centroid>
					<x>1108.99</x>
					<y>853.9625</y>
				</centroid>
			</pseudo3D>
		</spatialEntity>
		<spatialEntity>
			<pseudo3D type="region">
				<clusteredness>1</clusteredness>
				<density>0.5246957393957182</density>
				<area>34426.5</area>
				<perimeter>1042.611541509628</perimeter>
				<distanceFromOrigin>342.7943990207542</distanceFromOrigin>
				<angle>65.32982502400635</angle>
				<shape>triangular</shape>
				<triangleMeasure>0.6788535786614116</triangleMeasure>
				<rectangleMeasure>0.49505033028318</rectangleMeasure>
				<circleMeasure>0.3934839348708129</circleMeasure>
				<centroid>
					<x>419.5363</x>
					<y>257.9331</y>
				</centroid>
			</pseudo3D>
		</spatialEntity>
		<numericStateVariable>
			<name>avgClusterednessRegions</name>
			<value>1822.742647509176</value>
		</numericStateVariable>
		<numericStateVariable>
			<name>avgDensityRegions</name>
			<value>0.6132222883614775</value>
		</numericStateVariable>
	</timepoint>
	<timepoint>
		<spatialEntity>
			<pseudo3D type="region">
				<clusteredness>1</clusteredness>
				<density>0.7017488373272367</density>
				<area>138520.5</area>
				<perimeter>1581.760815620422</perimeter>
				<distanceFromOrigin>158.2403235588199</distanceFromOrigin>
				<angle>67.41743862374661</angle>
				<shape>triangular</shape>
				<triangleMeasure>0.8069227806172046</triangleMeasure>
				<rectangleMeasure>0.6372155272422513</rectangleMeasure>
				<circleMeasure>0.542361599545288</circleMeasure>
				<centroid>
					<x>1108.99</x>
					<y>853.9625</y>
				</centroid>
			</pseudo3D>
		</spatialEntity>
		<spatialEntity>
			<pseudo3D type="region">
				<clusteredness>1</clusteredness>
				<density>0.5246957393957182</density>
				<area>34426.5</area>
				<perimeter>1042.611541509628</perimeter>
				<distanceFromOrigin>342.7943990207542</distanceFromOrigin>
				<angle>65.32982502400635</angle>
				<shape>triangular</shape>
				<triangleMeasure>0.6788535786614116</triangleMeasure>
				<rectangleMeasure>0.49505033028318</rectangleMeasure>
				<circleMeasure>0.3934839348708129</circleMeasure>
				<centroid>
					<x>419.5363</x>
					<y>257.9331</y>
				</centroid>
			</pseudo3D>
		</spatialEntity>
		<numericStateVariable>
			<name>avgClusterednessRegions</name>
			<value>1822.742647509176</value>
		</numericStateVariable>
		<numericStateVariable>
			<name>avgDensityRegions</name>
			<value>0.6132222883614775</value>
		</numericStateVariable>
	</timepoint>
	<timepoint>
		<spatialEntity>
			<pseudo3D type="region">
				<clusteredness>1</clusteredness>
				<density>0.7017488373272367</density>
				<area>138520.5</area>
				<perimeter>1581.760815620422</perimeter>
				<distanceFromOrigin>158.2403235588199</distanceFromOrigin>
				<angle>67.41743862374661</angle>
				<shape>triangular</shape>
				<triangleMeasure>0.8069227806172046</triangleMeasure>
				<rectangleMeasure>0.6372155272422513</rectangleMeasure>
				<circleMeasure>0.542361599545288</circleMeasure>
				<centroid>
					<x>1108.99</x>
					<y>853.9625</y>
				</centroid>
			</pseudo3D>
		</spatialEntity>
		<spatialEntity>
			<pseudo3D type="region">
				<clusteredness>1</clusteredness>
				<density>0.5246957393957182</density>
				<area>34426.5</area>
				<perimeter>1042.611541509628</perimeter>
				<distanceFromOrigin>342.7943990207542</distanceFromOrigin>
				<angle>65.32982502400635</angle>
				<shape>triangular</shape>
				<triangleMeasure>0.6788535786614116</triangleMeasure>
				<rectangleMeasure>0.49505033028318</rectangleMeasure>
				<circleMeasure>0.3934839348708129</circleMeasure>
				<centroid>
					<x>419.5363</x>
					<y>257.9331</y>
				</centroid>
			</pseudo3D>
		</spatialEntity>
		<numericStateVariable>
			<name>avgClusterednessRegions</name>
			<value>1822.742647509176</value>
		</numericStateVariable>
		<numericStateVariable>
			<name>avgDensityRegions</name>
			<value>0.6132222883614775</value>
		</numericStateVariable>
	</timepoint>
	<timepoint>
		<spatialEntity>
			<pseudo3D type="region">
				<clusteredness>1</clusteredness>
				<density>0.7017488373272367</density>
				<area>138520.5</area>
				<perimeter>1581.760815620422</perimeter>
				<distanceFromOrigin>158.2403235588199</distanceFromOrigin>
				<angle>67.41743862374661</angle>
				<shape>triangular</shape>
				<triangleMeasure>0.8069227806172046</triangleMeasure>
				<rectangleMeasure>0.6372155272422513</rectangleMeasure>
				<circleMeasure>0.542361599545288</circleMeasure>
				<centroid>
					<x>1108.99</x>
					<y>853.9625</y>
				</centroid>
			</pseudo3D>
		</spatialEntity>
		<spatialEntity>
			<pseudo3D type="region">
				<clusteredness>1</clusteredness>
				<density>0.5246957393957182</density>
				<area>34426.5</area>
				<perimeter>1042.611541509628</perimeter>
				<distanceFromOrigin>342.7943990207542</distanceFromOrigin>
				<angle>65.32982502400635</angle>
				<shape>triangular</shape>
				<triangleMeasure>0.6788535786614116</triangleMeasure>
				<rectangleMeasure>0.49505033028318</rectangleMeasure>
				<circleMeasure>0.3934839348708129</circleMeasure>
				<centroid>
					<x>419.5363</x>
					<y>257.9331</y>
				</centroid>
			</pseudo3D>
		</spatialEntity>
		<numericStateVariable>
			<name>avgClusterednessRegions</name>
			<value>1822.742647509176</value>
		</numericStateVariable>
		<numericStateVariable>
			<name>avgDensityRegions</name>
			<value>0.6132222883614775</value>
		</numericStateVariable>
	</timepoint>
	<timepoint>
		<spatialEntity>
			<pseudo3D type="region">
				<clusteredness>1</clusteredness>
				<density>0.7017488373272367</density>
				<area>138520.5</area>
				<perimeter>1581.760815620422</perimeter>
				<distanceFromOrigin>158.2403235588199</distanceFromOrigin>
				<angle>67.41743862374661</angle>
				<shape>triangular</shape>
				<triangleMeasure>0.8069227806172046</triangleMeasure>
				<rectangleMeasure>0.6372155272422513</rectangleMeasure>
				<circleMeasure>0.542361599545288</circleMeasure>
				<centroid>
					<x>1108.99</x>
					<y>853.9625</y>
				</centroid>
			</pseudo3D>
		</spatialEntity>
		<spatialEntity>
			<pseudo3D type="region">
				<clusteredness>1</clusteredness>
				<density>0.5246957393957182</density>
				<area>34426.5</area>
				<perimeter>1042.611541509628</perimeter>
				<distanceFromOrigin>342.7943990207542</distanceFromOrigin>
				<angle>65.32982502400635</angle>
				<shape>triangular</shape>
				<triangleMeasure>0.6788535786614116</triangleMeasure>
				<rectangleMeasure>0.49505033028318</rectangleMeasure>
				<circleMeasure>0.3934839348708129</circleMeasure>
				<centroid>
					<x>419.5363</x>
					<y>257.9331</y>
				</centroid>
			</pseudo3D>
		</spatialEntity>
		<numericStateVariable>
			<name>avgClusterednessRegions</name>
			<value>1822.742647509176</value>
		</numericStateVariable>
		<numericStateVariable>
			<name>avgDensityRegions</name>
			<value>0.6132222883614775</value>
		</numericStateVariable>
	</timepoint>
	<timepoint>
		<spatialEntity>
			<pseudo3D type="region">
				<clusteredness>1</clusteredness>
				<density>0.7017488373272367</density>
				<area>138520.5</area>
				<perimeter>1581.760815620422</perimeter>
				<distanceFromOrigin>158.2403235588199</distanceFromOrigin>
				<angle>67.41743862374661</angle>
				<shape>triangular</shape>
				<triangleMeasure>0.8069227806172046</triangleMeasure>
				<rectangleMeasure>0.6372155272422513</rectangleMeasure>
				<circleMeasure>0.542361599545288</circleMeasure>
				<centroid>
					<x>1108.99</x>
					<y>853.9625</y>
				</centroid>
			</pseudo3D>
		</spatialEntity>
		<spatialEntity>
			<pseudo3D type="region">
				<clusteredness>1</clusteredness>
				<density>0.5246957393957182</density>
				<area>34426.5</area>
				<perimeter>1042.611541509628</perimeter>
				<distanceFromOrigin>342.7943990207542</distanceFromOrigin>
				<angle>65.32982502400635</angle>
				<shape>triangular</shape>
				<triangleMeasure>0.6788535786614116</triangleMeasure>
				<rectangleMeasure>0.49505033028318</rectangleMeasure>
				<circleMeasure>0.3934839348708129</circleMeasure>
				<centroid>
					<x>419.5363</x>
					<y>257.9331</y>
				</centroid>
			</pseudo3D>
		</spatialEntity>
		<numericStateVariable>
			<name>avgClusterednessRegions</name>
			<value>1822.742647509176</value>
		</numericStateVariable>
		<numericStateVariable>
			<name>avgDensityRegions</name>
			<value>0.6132222883614775</value>
		</numericStateVariable>
	</timepoint>
	<timepoint>
		<spatialEntity>
			<pseudo3D type="region">
				<clusteredness>1</clusteredness>
				<density>0.7017488373272367</density>
				<area>138520.5</area>
				<perimeter>1581.760815620422</perimeter>
				<distanceFromOrigin>158.2403235588199</distanceFromOrigin>
				<angle>67.41743862374661</angle>
				<shape>triangular</shape>
				<triangleMeasure>0.8069227806172046</triangleMeasure>
				<rectangleMeasure>0.6372155272422513</rectangleMeasure>
				<circleMeasure>0.542361599545288</circleMeasure>
				<centroid>
					<x>1108.99</x>
					<y>853.9625</y>
				</centroid>
			</pseudo3D>
		</spatialEntity>
		<spatialEntity>
			<pseudo3D type="region">
				<clusteredness>1</clusteredness>
				<density>0.5246957393957182</density>
				<area>34426.5</area>
				<perimeter>1042.611541509628</perimeter>
				<distanceFromOrigin>342.7943990207542</distanceFromOrigin>
				<angle>65.32982502400635</angle>
				<shape>triangular</shape>
				<triangleMeasure>0.6788535786614116</triangleMeasure>
				<rectangleMeasure>0.49505033028318</rectangleMeasure>
				<circleMeasure>0.3934839348708129</circleMeasure>
				<centroid>
					<x>419.5363</x>
					<y>257.9331</y>
				</centroid>
			</pseudo3D>
		</spatialEntity>
		<numericStateVariable>
			<name>avgClusterednessRegions</name>
			<value>1822.742647509176</value>
		</numericStateVariable>
		<numericStateVariable>
			<name>avgDensityRegions</name>
			<value>0.6132222883614775</value>
		</numericStateVariable>
	</timepoint>
	<timepoint>
		<spatialEntity>
			<pseudo3D type="region">
				<clusteredness>1</clusteredness>
				<density>0.7017488373272367</density>
				<area>138520.5</area>
				<perimeter>1581.760815620422</perimeter>
				<distanceFromOrigin>158.2403235588199</distanceFromOrigin>
				<angle>67.41743862374661</angle>
				<shape>triangular</shape>
				<triangleMeasure>0.8069227806172046</triangleMeasure>
				<rectangleMeasure>0.6372155272422513</rectangleMeasure>
				<circleMeasure>0.542361599545288</circleMeasure>
				<centroid>
					<x>1108.99</x>
					<y>853.9625</y>
				</centroid>
			</pseudo3D>
		</spatialEntity>
		<spatialEntity>
			<pseudo3D type="region">
				<clusteredness>1</clusteredness>
				<density>0.5246957393957182</density>
				<area>34426.5</area>
				<perimeter>1042.611541509628</perimeter>
				<distanceFromOrigin>342.7943990207542</distanceFromOrigin>
				<angle>65.32982502400635</angle>
				<shape>triangular</shape>
				<triangleMeasure>0.6788535786614116</triangleMeasure>
				<rectangleMeasure>0.49505033028318</rectangleMeasure>
				<circleMeasure>0.3934839348708129</circleMeasure>
				<centroid>
					<x>419.5363</x>
					<y>257.9331</y>
				</centroid>
			</pseudo3D>
		</spatialEntity>
		<numericStateVariable>
			<name>avgClusterednessRegions</name>
			<value>1822.742647509176</value>
		</numericStateVariable>
		<numericStateVariable>
			<name>avgDensityRegions</name>
			<value>0.6132222883614775</value>
		</numericStateVariable>
	</timepoint>
	<timepoint>
		<spatialEntity>
			<pseudo3D type="region">
				<clusteredness>1</clusteredness>
				<density>0.7017488373272367</density>
				<area>138520.5</area>
				<perimeter>1581.760815620422</perimeter>
				<distanceFromOrigin>158.2403235588199</distanceFromOrigin>
				<angle>67.41743862374661</angle>
				<shape>triangular</shape>
				<triangleMeasure>0.8069227806172046</triangleMeasure>
				<rectangleMeasure>0.6372155272422513</rectangleMeasure>
				<circleMeasure>0.542361599545288</circleMeasure>
				<centroid>
					<x>1108.99</x>
					<y>853.9625</y>
				</centroid>
			</pseudo3D>
		</spatialEntity>
		<spatialEntity>
			<pseudo3D type="region">
				<clusteredness>1</clusteredness>
				<density>0.5246957393957182</density>
				<area>34426.5</area>
				<perimeter>1042.611541509628</perimeter>
				<distanceFromOrigin>342.7943990207542</distanceFromOrigin>
				<angle>65.32982502400635</angle>
				<shape>triangular</shape>
				<triangleMeasure>0.6788535786614116</triangleMeasure>
				<rectangleMeasure>0.49505033028318</rectangleMeasure>
				<circleMeasure>0.3934839348708129</circleMeasure>
				<centroid>
					<x>419.5363</x>
					<y>257.9331</y>
				</centroid>
			</pseudo3D>
		</spatialEntity>
		<numericStateVariable>
			<name>avgClusterednessRegions</name>
			<value>1822.742647509176</value>
		</numericStateVariable>
		<numericStateVariable>
			<name>avgDensityRegions</name>
			<value>0.6132222883614775</value>
		</numericStateVariable>
	</timepoint>
	<timepoint>
		<spatialEntity>
			<pseudo3D type="region">
				<clusteredness>1</clusteredness>
				<density>0.7017488373272367</density>
				<area>138520.5</area>
				<perimeter>1581.760815620422</perimeter>
				<distanceFromOrigin>158.2403235588199</distanceFromOrigin>
				<angle>67.41743862374661</angle>
				<shape>triangular</shape>
				<triangleMeasure>0.8069227806172046</triangleMeasure>
				<rectangleMeasure>0.6372155272422513</rectangleMeasure>
				<circleMeasure>0.542361599545288</circleMeasure>
				<centroid>
					<x>1108.99</x>
					<y>853.9625</y>
				</centroid>
			</pseudo3D>
		</spatialEntity>
		<spatialEntity>
			<pseudo3D type="region">
				<clusteredness>1</clusteredness>
				<density>0.5246957393957182</density>
				<area>34426.5</area>
				<perimeter>1042.611541509628</perimeter>
				<distanceFromOrigin>342.7943990207542</distanceFromOrigin>
				<angle>65.32982502400635</angle>
				<shape>triangular</shape>
				<triangleMeasure>0.6788535786614116</triangleMeasure>
				<rectangleMeasure>0.49505033028318</rectangleMeasure>
				<circleMeasure>0.3934839348708129</circleMeasure>
				<centroid>
					<x>419.5363</x>
					<y>257.9331</y>
				</centroid>
			</pseudo3D>
		</spatialEntity>
		<numericStateVariable>
			<name>avgClusterednessRegions</name>
			<value>1822.742647509176</value>
		</numericStateVariable>
		<numericStateVariable>
			<name>avgDensityRegions</name>
			<value>0.6132222883614775</value>
		</numericStateVariable>
	</timepoint>
	<timepoint>
		<spatialEntity>
			<pseudo3D type="region">
				<clusteredness>1</clusteredness>
				<density>0.7017488373272367</density>
				<area>138520.5</area>
				<perimeter>1581.760815620422</perimeter>
				<distanceFromOrigin>158.2403235588199</distanceFromOrigin>
				<angle>67.41743862374661</angle>
				<shape>triangular</shape>
				<triangleMeasure>0.8069227806172046</triangleMeasure>
				<rectangleMeasure>0.6372155272422513</rectangleMeasure>
				<circleMeasure>0.542361599545288</circleMeasure>
				<centroid>
					<x>1108.99</x>
					<y>853.9625</y>
				</centroid>
			</pseudo3D>
		</spatialEntity>
		<spatialEntity>
			<pseudo3D type="region">
				<clusteredness>1</clusteredness>
				<density>0.5246957393957182</density>
				<area>34426.5</area>
				<perimeter>1042.611541509628</perimeter>
				<distanceFromOrigin>342.7943990207542</distanceFromOrigin>
				<angle>65.32982502400635</angle>
				<shape>triangular</shape>
				<triangleMeasure>0.6788535786614116</triangleMeasure>
				<rectangleMeasure>0.49505033028318</rectangleMeasure>
				<circleMeasure>0.3934839348708129</circleMeasure>
				<centroid>
					<x>419.5363</x>
					<y>257.9331</y>
				</centroid>
			</pseudo3D>
		</spatialEntity>
		<numericStateVariable>
			<name>avgClusterednessRegions</name>
			<value>1822.742647509176</value>
		</numericStateVariable>
		<numericStateVariable>
			<name>avgDensityRegions</name>
			<value>0.6132222883614775</value>
		</numericStateVariable>
	</timepoint>
	<timepoint>
		<spatialEntity>
			<pseudo3D type="region">
				<clusteredness>1</clusteredness>
				<density>0.7017488373272367</density>
				<area>138520.5</area>
				<perimeter>1581.760815620422</perimeter>
				<distanceFromOrigin>158.2403235588199</distanceFromOrigin>
				<angle>67.41743862374661</angle>
				<shape>triangular</shape>
				<triangleMeasure>0.8069227806172046</triangleMeasure>
				<rectangleMeasure>0.6372155272422513</rectangleMeasure>
				<circleMeasure>0.542361599545288</circleMeasure>
				<centroid>
					<x>1108.99</x>
					<y>853.9625</y>
				</centroid>
			</pseudo3D>
		</spatialEntity>
		<spatialEntity>
			<pseudo3D type="region">
				<clusteredness>1</clusteredness>
				<density>0.5246957393957182</density>
				<area>34426.5</area>
				<perimeter>1042.611541509628</perimeter>
				<distanceFromOrigin>342.7943990207542</distanceFromOrigin>
				<angle>65.32982502400635</angle>
				<shape>triangular</shape>
				<triangleMeasure>0.6788535786614116</triangleMeasure>
				<rectangleMeasure>0.49505033028318</rectangleMeasure>
				<circleMeasure>0.3934839348708129</circleMeasure>
				<centroid>
					<x>419.5363</x>
					<y>257.9331</y>
				</centroid>
			</pseudo3D>
		</spatialEntity>
		<numericStateVariable>
			<name>avgClusterednessRegions</name>
			<value>1822.742647509176</value>
		</numericStateVariable>
		<numericStateVariable>
			<name>avgDensityRegions</name>
			<value>0.6132222883614775</value>
		</numericStateVariable>
	</timepoint>
	<timepoint>
		<spatialEntity>
			<pseudo3D type="region">
				<clusteredness>1</clusteredness>
				<density>0.7017488373272367</density>
				<area>138520.5</area>
				<perimeter>1581.760815620422</perimeter>
				<distanceFromOrigin>158.2403235588199</distanceFromOrigin>
				<angle>67.41743862374661</angle>
				<shape>triangular</shape>
				<triangleMeasure>0.8069227806172046</triangleMeasure>
				<rectangleMeasure>0.6372155272422513</rectangleMeasure>
				<circleMeasure>0.542361599545288</circleMeasure>
				<centroid>
					<x>1108.99</x>
					<y>853.9625</y>
				</centroid>
			</pseudo3D>
		</spatialEntity>
		<spatialEntity>
			<pseudo3D type="region">
				<clusteredness>1</clusteredness>
				<density>0.5246957393957182</density>
				<area>34426.5</area>
				<perimeter>1042.611541509628</perimeter>
				<distanceFromOrigin>342.7943990207542</distanceFromOrigin>
				<angle>65.32982502400635</angle>
				<shape>triangular</shape>
				<triangleMeasure>0.6788535786614116</triangleMeasure>
				<rectangleMeasure>0.49505033028318</rectangleMeasure>
				<circleMeasure>0.3934839348708129</circleMeasure>
				<centroid>
					<x>419.5363</x>
					<y>257.9331</y>
				</centroid>
			</pseudo3D>
		</spatialEntity>
		<numericStateVariable>
			<name>avgClusterednessRegions</name>
			<value>1822.742647509176</value>
		</numericStateVariable>
		<numericStateVariable>
			<name>avgDensityRegions</name>
			<value>0.6132222883614775</value>
		</numericStateVariable>
	</timepoint>
	<timepoint>
		<spatialEntity>
			<pseudo3D type="region">
				<clusteredness>1</clusteredness>
				<density>0.7017488373272367</density>
				<area>138520.5</area>
				<perimeter>1581.760815620422</perimeter>
				<distanceFromOrigin>158.2403235588199</distanceFromOrigin>
				<angle>67.41743862374661</angle>
				<shape>triangular</shape>
				<triangleMeasure>0.8069227806172046</triangleMeasure>
				<rectangleMeasure>0.6372155272422513</rectangleMeasure>
				<circleMeasure>0.542361599545288</circleMeasure>
				<centroid>
					<x>1108.99</x>
					<y>853.9625</y>
				</centroid>
			</pseudo3D>
		</spatialEntity>
		<spatialEntity>
			<pseudo3D type="region">
				<clusteredness>1</clusteredness>
				<density>0.5246957393957182</density>
				<area>34426.5</area>
				<perimeter>1042.611541509628</perimeter>
				<distanceFromOrigin>342.7943990207542</distanceFromOrigin>
				<angle>65.32982502400635</angle>
				<shape>triangular</shape>
				<triangleMeasure>0.6788535786614116</triangleMeasure>
				<rectangleMeasure>0.49505033028318</rectangleMeasure>
				<circleMeasure>0.3934839348708129</circleMeasure>
				<centroid>
					<x>419.5363</x>
					<y>257.9331</y>
				</centroid>
			</pseudo3D>
		</spatialEntity>
		<numericStateVariable>
			<name>avgClusterednessRegions</name>
			<value>1822.742647509176</value>
		</numericStateVariable>
		<numericStateVariable>
			<name>avgDensityRegions</name>
			<value>0.6132222883614775</value>
		</numericStateVariable>
	</timepoint>
	<timepoint>
		<spatialEntity>
			<pseudo3D type="region">
				<clusteredness>1</clusteredness>
				<density>0.7017488373272367</density>
				<area>138520.5</area>
				<perimeter>1581.760815620422</perimeter>
				<distanceFromOrigin>158.2403235588199</distanceFromOrigin>
				<angle>67.41743862374661</angle>
				<shape>triangular</shape>
				<triangleMeasure>0.8069227806172046</triangleMeasure>
				<rectangleMeasure>0.6372155272422513</rectangleMeasure>
				<circleMeasure>0.542361599545288</circleMeasure>
				<centroid>
					<x>1108.99</x>
					<y>853.9625</y>
				</centroid>
			</pseudo3D>
		</spatialEntity>
		<spatialEntity>
			<pseudo3D type="region">
				<clusteredness>1</clusteredness>
				<density>0.5246957393957182</density>
				<area>34426.5</area>
				<perimeter>1042.611541509628</perimeter>
				<distanceFromOrigin>342.7943990207542</distanceFromOrigin>
				<angle>65.32982502400635</angle>
				<shape>triangular</shape>
				<triangleMeasure>0.6788535786614116</triangleMeasure>
				<rectangleMeasure>0.49505033028318</rectangleMeasure>
				<circleMeasure>0.3934839348708129</circleMeasure>
				<centroid>
					<x>419.5363</x>
					<y>257.9331</y>
				</centroid>
			</pseudo3D>
		</spatialEntity>
		<numericStateVariable>
			<name>avgClusterednessRegions</name>
			<value>1822.742647509176</value>
		</numericStateVariable>
		<numericStateVariable>
			<name>avgDensityRegions</name>
			<value>0.6132222883614775</value>
		</numericStateVariable>
	</timepoint>
	<timepoint>
		<spatialEntity>
			<pseudo3D type="region">
				<clusteredness>1</clusteredness>
				<density>0.7017488373272367</density>
				<area>138520.5</area>
				<perimeter>1581.760815620422</perimeter>
				<distanceFromOrigin>158.2403235588199</distanceFromOrigin>
				<angle>67.41743862374661</angle>
				<shape>triangular</shape>
				<triangleMeasure>0.8069227806172046</triangleMeasure>
				<rectangleMeasure>0.6372155272422513</rectangleMeasure>
				<circleMeasure>0.542361599545288</circleMeasure>
				<centroid>
					<x>1108.99</x>
					<y>853.9625</y>
				</centroid>
			</pseudo3D>
		</spatialEntity>
		<spatialEntity>
			<pseudo3D type="region">
				<clusteredness>1</clusteredness>
				<density>0.5246957393957182</density>
				<area>34426.5</area>
				<perimeter>1042.611541509628</perimeter>
				<distanceFromOrigin>342.7943990207542</distanceFromOrigin>
				<angle>65.32982502400635</angle>
				<shape>triangular</shape>
				<triangleMeasure>0.6788535786614116</triangleMeasure>
				<rectangleMeasure>0.49505033028318</rectangleMeasure>
				<circleMeasure>0.3934839348708129</circleMeasure>
				<centroid>
					<x>419.5363</x>
					<y>257.9331</y>
				</centroid>
			</pseudo3D>
		</spatialEntity>
		<numericStateVariable>
			<name>avgClusterednessRegions</name>
			<value>1822.742647509176</value>
		</numericStateVariable>
		<numericStateVariable>
			<name>avgDensityRegions</name>
			<value>0.6132222883614775</value>
		</numericStateVariable>
	</timepoint>
	<timepoint>
		<spatialEntity>
			<pseudo3D type="region">
				<clusteredness>1</clusteredness>
				<density>0.7017488373272367</density>
				<area>138520.5</area>
				<perimeter>1581.760815620422</perimeter>
				<distanceFromOrigin>158.2403235588199</distanceFromOrigin>
				<angle>67.41743862374661</angle>
				<shape>triangular</shape>
				<triangleMeasure>0.8069227806172046</triangleMeasure>
				<rectangleMeasure>0.6372155272422513</rectangleMeasure>
				<circleMeasure>0.542361599545288</circleMeasure>
				<centroid>
					<x>1108.99</x>
					<y>853.9625</y>
				</centroid>
			</pseudo3D>
		</spatialEntity>
		<spatialEntity>
			<pseudo3D type="region">
				<clusteredness>1</clusteredness>
				<density>0.5246957393957182</density>
				<area>34426.5</area>
				<perimeter>1042.611541509628</perimeter>
				<distanceFromOrigin>342.7943990207542</distanceFromOrigin>
				<angle>65.32982502400635</angle>
				<shape>triangular</shape>
				<triangleMeasure>0.6788535786614116</triangleMeasure>
				<rectangleMeasure>0.49505033028318</rectangleMeasure>
				<circleMeasure>0.3934839348708129</circleMeasure>
				<centroid>
					<x>419.5363</x>
					<y>257.9331</y>
				</centroid>
			</pseudo3D>
		</spatialEntity>
		<numericStateVariable>
			<name>avgClusterednessRegions</name>
			<value>1822.742647509176</value>
		</numericStateVariable>
		<numericStateVariable>
			<name>avgDensityRegions</name>
			<value>0.6132222883614775</value>
		</numericStateVariable>
	</timepoint>
	<timepoint>
		<spatialEntity>
			<pseudo3D type="region">
				<clusteredness>1</clusteredness>
				<density>0.7017488373272367</density>
				<area>138520.5</area>
				<perimeter>1581.760815620422</perimeter>
				<distanceFromOrigin>158.2403235588199</distanceFromOrigin>
				<angle>67.41743862374661</angle>
				<shape>triangular</shape>
				<triangleMeasure>0.8069227806172046</triangleMeasure>
				<rectangleMeasure>0.6372155272422513</rectangleMeasure>
				<circleMeasure>0.542361599545288</circleMeasure>
				<centroid>
					<x>1108.99</x>
					<y>853.9625</y>
				</centroid>
			</pseudo3D>
		</spatialEntity>
		<spatialEntity>
			<pseudo3D type="region">
				<clusteredness>1</clusteredness>
				<density>0.5246957393957182</density>
				<area>34426.5</area>
				<perimeter>1042.611541509628</perimeter>
				<distanceFromOrigin>342.7943990207542</distanceFromOrigin>
				<angle>65.32982502400635</angle>
				<shape>triangular</shape>
				<triangleMeasure>0.6788535786614116</triangleMeasure>
				<rectangleMeasure>0.49505033028318</rectangleMeasure>
				<circleMeasure>0.3934839348708129</circleMeasure>
				<centroid>
					<x>419.5363</x>
					<y>257.9331</y>
				</centroid>
			</pseudo3D>
		</spatialEntity>
		<numericStateVariable>
			<name>avgClusterednessRegions</name>
			<value>1822.742647509176</value>
		</numericStateVariable>
		<numericStateVariable>
			<name>avgDensityRegions</name>
			<value>0.6132222883614775</value>
		</numericStateVariable>
	</timepoint>
	<timepoint>
		<spatialEntity>
			<pseudo3D type="region">
				<clusteredness>1</clusteredness>
				<density>0.7017488373272367</density>
				<area>138520.5</area>
				<perimeter>1581.760815620422</perimeter>
				<distanceFromOrigin>158.2403235588199</distanceFromOrigin>
				<angle>67.41743862374661</angle>
				<shape>triangular</shape>
				<triangleMeasure>0.8069227806172046</triangleMeasure>
				<rectangleMeasure>0.6372155272422513</rectangleMeasure>
				<circleMeasure>0.542361599545288</circleMeasure>
				<centroid>
					<x>1108.99</x>
					<y>853.9625</y>
				</centroid>
			</pseudo3D>
		</spatialEntity>
		<spatialEntity>
			<pseudo3D type="region">
				<clusteredness>1</clusteredness>
				<density>0.5246957393957182</density>
				<area>34426.5</area>
				<perimeter>1042.611541509628</perimeter>
				<distanceFromOrigin>342.7943990207542</distanceFromOrigin>
				<angle>65.32982502400635</angle>
				<shape>triangular</shape>
				<triangleMeasure>0.6788535786614116</triangleMeasure>
				<rectangleMeasure>0.49505033028318</rectangleMeasure>
				<circleMeasure>0.3934839348708129</circleMeasure>
				<centroid>
					<x>419.5363</x>
					<y>257.9331</y>
				</centroid>
			</pseudo3D>
		</spatialEntity>
		<numericStateVariable>
			<name>avgClusterednessRegions</name>
			<value>1822.742647509176</value>
		</numericStateVariable>
		<numericStateVariable>
			<name>avgDensityRegions</name>
			<value>0.6132222883614775</value>
		</numericStateVariable>
	</timepoint>
	<timepoint>
		<spatialEntity>
			<pseudo3D type="region">
				<clusteredness>1</clusteredness>
				<density>0.7017488373272367</density>
				<area>138520.5</area>
				<perimeter>1581.760815620422</perimeter>
				<distanceFromOrigin>158.2403235588199</distanceFromOrigin>
				<angle>67.41743862374661</angle>
				<shape>triangular</shape>
				<triangleMeasure>0.8069227806172046</triangleMeasure>
				<rectangleMeasure>0.6372155272422513</rectangleMeasure>
				<circleMeasure>0.542361599545288</circleMeasure>
				<centroid>
					<x>1108.99</x>
					<y>853.9625</y>
				</centroid>
			</pseudo3D>
		</spatialEntity>
		<spatialEntity>
			<pseudo3D type="region">
				<clusteredness>1</clusteredness>
				<density>0.5246957393957182</density>
				<area>34426.5</area>
				<perimeter>1042.611541509628</perimeter>
				<distanceFromOrigin>342.7943990207542</distanceFromOrigin>
				<angle>65.32982502400635</angle>
				<shape>triangular</shape>
				<triangleMeasure>0.6788535786614116</triangleMeasure>
				<rectangleMeasure>0.49505033028318</rectangleMeasure>
				<circleMeasure>0.3934839348708129</circleMeasure>
				<centroid>
					<x>419.5363</x>
					<y>257.9331</y>
				</centroid>
			</pseudo3D>
		</spatialEntity>
		<numericStateVariable>
			<name>avgClusterednessRegions</name>
			<value>1822.742647509176</value>
		</numericStateVariable>
		<numericStateVariable>
			<name>avgDensityRegions</name>
			<value>0.6132222883614775</value>
		</numericStateVariable>
	</timepoint>
	<timepoint>
		<spatialEntity>
			<pseudo3D type="region">
				<clusteredness>1</clusteredness>
				<density>0.7017488373272367</density>
				<area>138520.5</area>
				<perimeter>1581.760815620422</perimeter>
				<distanceFromOrigin>158.2403235588199</distanceFromOrigin>
				<angle>67.41743862374661</angle>
				<shape>triangular</shape>
				<triangleMeasure>0.8069227806172046</triangleMeasure>
				<rectangleMeasure>0.6372155272422513</rectangleMeasure>
				<circleMeasure>0.542361599545288</circleMeasure>
				<centroid>
					<x>1108.99</x>
					<y>853.9625</y>
				</centroid>
			</pseudo3D>
		</spatialEntity>
		<spatialEntity>
			<pseudo3D type="region">
				<clusteredness>1</clusteredness>
				<density>0.5246957393957182</density>
				<area>34426.5</area>
				<perimeter>1042.611541509628</perimeter>
				<distanceFromOrigin>342.7943990207542</distanceFromOrigin>
				<angle>65.32982502400635</angle>
				<shape>triangular</shape>
				<triangleMeasure>0.6788535786614116</triangleMeasure>
				<rectangleMeasure>0.49505033028318</rectangleMeasure>
				<circleMeasure>0.3934839348708129</circleMeasure>
				<centroid>
					<x>419.5363</x>
					<y>257.9331</y>
				</centroid>
			</pseudo3D>
		</spatialEntity>
		<numericStateVariable>
			<name>avgClusterednessRegions</name>
			<value>1822.742647509176</value>
		</numericStateVariable>
		<numericStateVariable>
			<name>avgDensityRegions</name>
			<value>0.6132222883614775</value>
		</numericStateVariable>
	</timepoint>
	<timepoint>
		<spatialEntity>
			<pseudo3D type="region">
				<clusteredness>1</clusteredness>
				<density>0.7017488373272367</density>
				<area>138520.5</area>
				<perimeter>1581.760815620422</perimeter>
				<distanceFromOrigin>158.2403235588199</distanceFromOrigin>
				<angle>67.41743862374661</angle>
				<shape>triangular</shape>
				<triangleMeasure>0.8069227806172046</triangleMeasure>
				<rectangleMeasure>0.6372155272422513</rectangleMeasure>
				<circleMeasure>0.542361599545288</circleMeasure>
				<centroid>
					<x>1108.99</x>
					<y>853.9625</y>
				</centroid>
			</pseudo3D>
		</spatialEntity>
		<spatialEntity>
			<pseudo3D type="region">
				<clusteredness>1</clusteredness>
				<density>0.5246957393957182</density>
				<area>34426.5</area>
				<perimeter>1042.611541509628</perimeter>
				<distanceFromOrigin>342.7943990207542</distanceFromOrigin>
				<angle>65.32982502400635</angle>
				<shape>triangular</shape>
				<triangleMeasure>0.6788535786614116</triangleMeasure>
				<rectangleMeasure>0.49505033028318</rectangleMeasure>
				<circleMeasure>0.3934839348708129</circleMeasure>
				<centroid>
					<x>419.5363</x>
					<y>257.9331</y>
				</centroid>
			</pseudo3D>
		</spatialEntity>
		<numericStateVariable>
			<name>avgClusterednessRegions</name>
			<value>1822.742647509176</value>
		</numericStateVariable>
		<numericStateVariable>
			<name>avgDensityRegions</name>
			<value>0.6132222883614775</value>
		</numericStateVariable>
	</timepoint>
	<timepoint>
		<spatialEntity>
			<pseudo3D type="region">
				<clusteredness>1</clusteredness>
				<density>0.7017488373272367</density>
				<area>138520.5</area>
				<perimeter>1581.760815620422</perimeter>
				<distanceFromOrigin>158.2403235588199</distanceFromOrigin>
				<angle>67.41743862374661</angle>
				<shape>triangular</shape>
				<triangleMeasure>0.8069227806172046</triangleMeasure>
				<rectangleMeasure>0.6372155272422513</rectangleMeasure>
				<circleMeasure>0.542361599545288</circleMeasure>
				<centroid>
					<x>1108.99</x>
					<y>853.9625</y>
				</centroid>
			</pseudo3D>
		</spatialEntity>
		<spatialEntity>
			<pseudo3D type="region">
				<clusteredness>1</clusteredness>
				<density>0.5246957393957182</density>
				<area>34426.5</area>
				<perimeter>1042.611541509628</perimeter>
				<distanceFromOrigin>342.7943990207542</distanceFromOrigin>
				<angle>65.32982502400635</angle>
				<shape>triangular</shape>
				<triangleMeasure>0.6788535786614116</triangleMeasure>
				<rectangleMeasure>0.49505033028318</rectangleMeasure>
				<circleMeasure>0.3934839348708129</circleMeasure>
				<centroid>
					<x>419.5363</x>
					<y>257.9331</y>
				</centroid>
			</pseudo3D>
		</spatialEntity>
		<numericStateVariable>
			<name>avgClusterednessRegions</name>
			<value>1822.742647509176</value>
		</numericStateVariable>
		<numericStateVariable>
			<name>avgDensityRegions</name>
			<value>0.6132222883614775</value>
		</numericStateVariable>
	</timepoint>
	<timepoint>
		<spatialEntity>
			<pseudo3D type="region">
				<clusteredness>1</clusteredness>
				<density>0.7017488373272367</density>
				<area>138520.5</area>
				<perimeter>1581.760815620422</perimeter>
				<distanceFromOrigin>158.2403235588199</distanceFromOrigin>
				<angle>67.41743862374661</angle>
				<shape>triangular</shape>
				<triangleMeasure>0.8069227806172046</triangleMeasure>
				<rectangleMeasure>0.6372155272422513</rectangleMeasure>
				<circleMeasure>0.542361599545288</circleMeasure>
				<centroid>
					<x>1108.99</x>
					<y>853.9625</y>
				</centroid>
			</pseudo3D>
		</spatialEntity>
		<spatialEntity>
			<pseudo3D type="region">
				<clusteredness>1</clusteredness>
				<density>0.5246957393957182</density>
				<area>34426.5</area>
				<perimeter>1042.611541509628</perimeter>
				<distanceFromOrigin>342.7943990207542</distanceFromOrigin>
				<angle>65.32982502400635</angle>
				<shape>triangular</shape>
				<triangleMeasure>0.6788535786614116</triangleMeasure>
				<rectangleMeasure>0.49505033028318</rectangleMeasure>
				<circleMeasure>0.3934839348708129</circleMeasure>
				<centroid>
					<x>419.5363</x>
					<y>257.9331</y>
				</centroid>
			</pseudo3D>
		</spatialEntity>
		<numericStateVariable>
			<name>avgClusterednessRegions</name>
			<value>1822.742647509176</value>
		</numericStateVariable>
		<numericStateVariable>
			<name>avgDensityRegions</name>
			<value>0.6132222883614775</value>
		</numericStateVariable>
	</timepoint>
	<timepoint>
		<spatialEntity>
			<pseudo3D type="region">
				<clusteredness>1</clusteredness>
				<density>0.7017488373272367</density>
				<area>138520.5</area>
				<perimeter>1581.760815620422</perimeter>
				<distanceFromOrigin>158.2403235588199</distanceFromOrigin>
				<angle>67.41743862374661</angle>
				<shape>triangular</shape>
				<triangleMeasure>0.8069227806172046</triangleMeasure>
				<rectangleMeasure>0.6372155272422513</rectangleMeasure>
				<circleMeasure>0.542361599545288</circleMeasure>
				<centroid>
					<x>1108.99</x>
					<y>853.9625</y>
				</centroid>
			</pseudo3D>
		</spatialEntity>
		<spatialEntity>
			<pseudo3D type="region">
				<clusteredness>1</clusteredness>
				<density>0.5246957393957182</density>
				<area>34426.5</area>
				<perimeter>1042.611541509628</perimeter>
				<distanceFromOrigin>342.7943990207542</distanceFromOrigin>
				<angle>65.32982502400635</angle>
				<shape>triangular</shape>
				<triangleMeasure>0.6788535786614116</triangleMeasure>
				<rectangleMeasure>0.49505033028318</rectangleMeasure>
				<circleMeasure>0.3934839348708129</circleMeasure>
				<centroid>
					<x>419.5363</x>
					<y>257.9331</y>
				</centroid>
			</pseudo3D>
		</spatialEntity>
		<numericStateVariable>
			<name>avgClusterednessRegions</name>
			<value>1822.742647509176</value>
		</numericStateVariable>
		<numericStateVariable>
			<name>avgDensityRegions</name>
			<value>0.6132222883614775</value>
		</numericStateVariable>
	</timepoint>
	<timepoint>
		<spatialEntity>
			<pseudo3D type="region">
				<clusteredness>1</clusteredness>
				<density>0.7017488373272367</density>
				<area>138520.5</area>
				<perimeter>1581.760815620422</perimeter>
				<distanceFromOrigin>158.2403235588199</distanceFromOrigin>
				<angle>67.41743862374661</angle>
				<shape>triangular</shape>
				<triangleMeasure>0.8069227806172046</triangleMeasure>
				<rectangleMeasure>0.6372155272422513</rectangleMeasure>
				<circleMeasure>0.542361599545288</circleMeasure>
				<centroid>
					<x>1108.99</x>
					<y>853.9625</y>
				</centroid>
			</pseudo3D>
		</spatialEntity>
		<spatialEntity>
			<pseudo3D type="region">
				<clusteredness>1</clusteredness>
				<density>0.5246957393957182</density>
				<area>34426.5</area>
				<perimeter>1042.611541509628</perimeter>
				<distanceFromOrigin>342.7943990207542</distanceFromOrigin>
				<angle>65.32982502400635</angle>
				<shape>triangular</shape>
				<triangleMeasure>0.6788535786614116</triangleMeasure>
				<rectangleMeasure>0.49505033028318</rectangleMeasure>
				<circleMeasure>0.3934839348708129</circleMeasure>
				<centroid>
					<x>419.5363</x>
					<y>257.9331</y>
				</centroid>
			</pseudo3D>
		</spatialEntity>
		<numericStateVariable>
			<name>avgClusterednessRegions</name>
			<value>1822.742647509176</value>
		</numericStateVariable>
		<numericStateVariable>
			<name>avgDensityRegions</name>
			<value>0.6132222883614775</value>
		</numericStateVariable>
	</timepoint>
	<timepoint>
		<spatialEntity>
			<pseudo3D type="region">
				<clusteredness>1</clusteredness>
				<density>0.7017488373272367</density>
				<area>138520.5</area>
				<perimeter>1581.760815620422</perimeter>
				<distanceFromOrigin>158.2403235588199</distanceFromOrigin>
				<angle>67.41743862374661</angle>
				<shape>triangular</shape>
				<triangleMeasure>0.8069227806172046</triangleMeasure>
				<rectangleMeasure>0.6372155272422513</rectangleMeasure>
				<circleMeasure>0.542361599545288</circleMeasure>
				<centroid>
					<x>1108.99</x>
					<y>853.9625</y>
				</centroid>
			</pseudo3D>
		</spatialEntity>
		<spatialEntity>
			<pseudo3D type="region">
				<clusteredness>1</clusteredness>
				<density>0.5246957393957182</density>
				<area>34426.5</area>
				<perimeter>1042.611541509628</perimeter>
				<distanceFromOrigin>342.7943990207542</distanceFromOrigin>
				<angle>65.32982502400635</angle>
				<shape>triangular</shape>
				<triangleMeasure>0.6788535786614116</triangleMeasure>
				<rectangleMeasure>0.49505033028318</rectangleMeasure>
				<circleMeasure>0.3934839348708129</circleMeasure>
				<centroid>
					<x>419.5363</x>
					<y>257.9331</y>
				</centroid>
			</pseudo3D>
		</spatialEntity>
		<numericStateVariable>
			<name>avgClusterednessRegions</name>
			<value>1822.742647509176</value>
		</numericStateVariable>
		<numericStateVariable>
			<name>avgDensityRegions</name>
			<value>0.6132222883614775</value>
		</numericStateVariable>
	</timepoint>
</experiment>
