# Supplementary material for: Automatic validation of computational models using pseudo-3D spatio-temporal model checking
Source: BMC Syst Biol. 2014 Dec 2;8:124. doi: 10.1186/s12918-014-0124-0 (PMC4272535; doi:10.1186/s12918-014-0124-0)
Supplement: Additional file 8 — Dataset of STML files for the phase variation case study. The dataset of one thousand STML files corresponding to the stochastic simulations of the rectangular model for the phase variation case study. We recommend using the freely available 7zip software (Download link: http://www.7-zip.org/download.html) to extract this archive. [file 12918_2014_124_MOESM8_ESM.zip › phase_variation_stml_1000.xml]

<?xml version="1.0" encoding="utf-8"?>
<!--Warning! This xml file was automatically generated by a C++ program using the Boost PropertyTree library.-->
<experiment>
	<timepoint>
		<numericStateVariable>
			<name>avgClusterednessRegions</name>
			<value>0</value>
		</numericStateVariable>
		<numericStateVariable>
			<name>avgDensityRegions</name>
			<value>0</value>
		</numericStateVariable>
	</timepoint>
	<timepoint>
		<numericStateVariable>
			<name>avgClusterednessRegions</name>
			<value>0</value>
		</numericStateVariable>
		<numericStateVariable>
			<name>avgDensityRegions</name>
			<value>0</value>
		</numericStateVariable>
	</timepoint>
	<timepoint>
		<numericStateVariable>
			<name>avgClusterednessRegions</name>
			<value>0</value>
		</numericStateVariable>
		<numericStateVariable>
			<name>avgDensityRegions</name>
			<value>0</value>
		</numericStateVariable>
	</timepoint>
	<timepoint>
		<numericStateVariable>
			<name>avgClusterednessRegions</name>
			<value>0</value>
		</numericStateVariable>
		<numericStateVariable>
			<name>avgDensityRegions</name>
			<value>0</value>
		</numericStateVariable>
	</timepoint>
	<timepoint>
		<numericStateVariable>
			<name>avgClusterednessRegions</name>
			<value>0</value>
		</numericStateVariable>
		<numericStateVariable>
			<name>avgDensityRegions</name>
			<value>0</value>
		</numericStateVariable>
	</timepoint>
	<timepoint>
		<numericStateVariable>
			<name>avgClusterednessRegions</name>
			<value>0</value>
		</numericStateVariable>
		<numericStateVariable>
			<name>avgDensityRegions</name>
			<value>0</value>
		</numericStateVariable>
	</timepoint>
	<timepoint>
		<numericStateVariable>
			<name>avgClusterednessRegions</name>
			<value>0</value>
		</numericStateVariable>
		<numericStateVariable>
			<name>avgDensityRegions</name>
			<value>0</value>
		</numericStateVariable>
	</timepoint>
	<timepoint>
		<numericStateVariable>
			<name>avgClusterednessRegions</name>
			<value>0</value>
		</numericStateVariable>
		<numericStateVariable>
			<name>avgDensityRegions</name>
			<value>0</value>
		</numericStateVariable>
	</timepoint>
	<timepoint>
		<numericStateVariable>
			<name>avgClusterednessRegions</name>
			<value>0</value>
		</numericStateVariable>
		<numericStateVariable>
			<name>avgDensityRegions</name>
			<value>0</value>
		</numericStateVariable>
	</timepoint>
	<timepoint>
		<numericStateVariable>
			<name>avgClusterednessRegions</name>
			<value>0</value>
		</numericStateVariable>
		<numericStateVariable>
			<name>avgDensityRegions</name>
			<value>0</value>
		</numericStateVariable>
	</timepoint>
	<timepoint>
		<numericStateVariable>
			<name>avgClusterednessRegions</name>
			<value>0</value>
		</numericStateVariable>
		<numericStateVariable>
			<name>avgDensityRegions</name>
			<value>0</value>
		</numericStateVariable>
	</timepoint>
	<timepoint>
		<numericStateVariable>
			<name>avgClusterednessRegions</name>
			<value>0</value>
		</numericStateVariable>
		<numericStateVariable>
			<name>avgDensityRegions</name>
			<value>0</value>
		</numericStateVariable>
	</timepoint>
	<timepoint>
		<numericStateVariable>
			<name>avgClusterednessRegions</name>
			<value>0</value>
		</numericStateVariable>
		<numericStateVariable>
			<name>avgDensityRegions</name>
			<value>0</value>
		</numericStateVariable>
	</timepoint>
	<timepoint>
		<numericStateVariable>
			<name>avgClusterednessRegions</name>
			<value>0</value>
		</numericStateVariable>
		<numericStateVariable>
			<name>avgDensityRegions</name>
			<value>0</value>
		</numericStateVariable>
	</timepoint>
	<timepoint>
		<numericStateVariable>
			<name>avgClusterednessRegions</name>
			<value>0</value>
		</numericStateVariable>
		<numericStateVariable>
			<name>avgDensityRegions</name>
			<value>0</value>
		</numericStateVariable>
	</timepoint>
	<timepoint>
		<numericStateVariable>
			<name>avgClusterednessRegions</name>
			<value>0</value>
		</numericStateVariable>
		<numericStateVariable>
			<name>avgDensityRegions</name>
			<value>0</value>
		</numericStateVariable>
	</timepoint>
	<timepoint>
		<numericStateVariable>
			<name>avgClusterednessRegions</name>
			<value>0</value>
		</numericStateVariable>
		<numericStateVariable>
			<name>avgDensityRegions</name>
			<value>0</value>
		</numericStateVariable>
	</timepoint>
	<timepoint>
		<numericStateVariable>
			<name>avgClusterednessRegions</name>
			<value>0</value>
		</numericStateVariable>
		<numericStateVariable>
			<name>avgDensityRegions</name>
			<value>0</value>
		</numericStateVariable>
	</timepoint>
	<timepoint>
		<spatialEntity>
			<pseudo3D type="region">
				<clusteredness>1</clusteredness>
				<density>0.5261486828168674</density>
				<area>23085</area>
				<perimeter>651.6725063323975</perimeter>
				<distanceFromOrigin>274.1550656106868</distanceFromOrigin>
				<angle>59.48214355874406</angle>
				<shape>triangular</shape>
				<triangleMeasure>0.7592828994838209</triangleMeasure>
				<rectangleMeasure>0.6680009142150264</rectangleMeasure>
				<circleMeasure>0.5399124814863303</circleMeasure>
				<centroid>
					<x>1044.942</x>
					<y>550.4829</y>
				</centroid>
			</pseudo3D>
		</spatialEntity>
		<numericStateVariable>
			<name>avgClusterednessRegions</name>
			<value>0</value>
		</numericStateVariable>
		<numericStateVariable>
			<name>avgDensityRegions</name>
			<value>0.5261486828168674</value>
		</numericStateVariable>
	</timepoint>
	<timepoint>
		<spatialEntity>
			<pseudo3D type="region">
				<clusteredness>1</clusteredness>
				<density>0.5273341674292781</density>
				<area>29400</area>
				<perimeter>820.9098944664001</perimeter>
				<distanceFromOrigin>274.2353004264768</distanceFromOrigin>
				<angle>63.29056188229359</angle>
				<shape>triangular</shape>
				<triangleMeasure>0.6616070976489319</triangleMeasure>
				<rectangleMeasure>0.6006005047457367</rectangleMeasure>
				<circleMeasure>0.486856588621192</circleMeasure>
				<centroid>
					<x>1063.714</x>
					<y>537.7002</y>
				</centroid>
			</pseudo3D>
		</spatialEntity>
		<numericStateVariable>
			<name>avgClusterednessRegions</name>
			<value>0</value>
		</numericStateVariable>
		<numericStateVariable>
			<name>avgDensityRegions</name>
			<value>0.5273341674292781</value>
		</numericStateVariable>
	</timepoint>
	<timepoint>
		<spatialEntity>
			<pseudo3D type="region">
				<clusteredness>1</clusteredness>
				<density>0.5174045782228018</density>
				<area>35253</area>
				<perimeter>968.2409698963165</perimeter>
				<distanceFromOrigin>274.1550656106868</distanceFromOrigin>
				<angle>59.99083822157792</angle>
				<shape>triangular</shape>
				<triangleMeasure>0.6756133903802757</triangleMeasure>
				<rectangleMeasure>0.5147010379833467</rectangleMeasure>
				<circleMeasure>0.4260092541868645</circleMeasure>
				<centroid>
					<x>1081.797</x>
					<y>534.9712</y>
				</centroid>
			</pseudo3D>
		</spatialEntity>
		<numericStateVariable>
			<name>avgClusterednessRegions</name>
			<value>0</value>
		</numericStateVariable>
		<numericStateVariable>
			<name>avgDensityRegions</name>
			<value>0.5174045782228018</value>
		</numericStateVariable>
	</timepoint>
	<timepoint>
		<spatialEntity>
			<pseudo3D type="region">
				<clusteredness>1</clusteredness>
				<density>0.5103769927870556</density>
				<area>39749.5</area>
				<perimeter>933.8612177371979</perimeter>
				<distanceFromOrigin>274.2353004264768</distanceFromOrigin>
				<angle>56.40939670566143</angle>
				<shape>triangular</shape>
				<triangleMeasure>0.6954327209584845</triangleMeasure>
				<rectangleMeasure>0.5891505541767108</rectangleMeasure>
				<circleMeasure>0.4500044977233588</circleMeasure>
				<centroid>
					<x>1096.456</x>
					<y>530.9916</y>
				</centroid>
			</pseudo3D>
		</spatialEntity>
		<numericStateVariable>
			<name>avgClusterednessRegions</name>
			<value>0</value>
		</numericStateVariable>
		<numericStateVariable>
			<name>avgDensityRegions</name>
			<value>0.5103769927870556</value>
		</numericStateVariable>
	</timepoint>
	<timepoint>
		<spatialEntity>
			<pseudo3D type="region">
				<clusteredness>1</clusteredness>
				<density>0.505430920236329</density>
				<area>44143</area>
				<perimeter>952.9537744522095</perimeter>
				<distanceFromOrigin>274.2353004264768</distanceFromOrigin>
				<angle>50.70816747703498</angle>
				<shape>triangular</shape>
				<triangleMeasure>0.7109339533853735</triangleMeasure>
				<rectangleMeasure>0.66238915250168</rectangleMeasure>
				<circleMeasure>0.4395038628586473</circleMeasure>
				<centroid>
					<x>1109.41</x>
					<y>525.4716</y>
				</centroid>
			</pseudo3D>
		</spatialEntity>
		<numericStateVariable>
			<name>avgClusterednessRegions</name>
			<value>0</value>
		</numericStateVariable>
		<numericStateVariable>
			<name>avgDensityRegions</name>
			<value>0.505430920236329</value>
		</numericStateVariable>
	</timepoint>
	<timepoint>
		<spatialEntity>
			<pseudo3D type="region">
				<clusteredness>1</clusteredness>
				<density>0.5109778277235386</density>
				<area>50178.5</area>
				<perimeter>1017.770533084869</perimeter>
				<distanceFromOrigin>274.2353004264768</distanceFromOrigin>
				<angle>49.26219282507439</angle>
				<shape>triangular</shape>
				<triangleMeasure>0.6991345025980596</triangleMeasure>
				<rectangleMeasure>0.6668734234320758</rectangleMeasure>
				<circleMeasure>0.4196896938984753</circleMeasure>
				<centroid>
					<x>1126.326</x>
					<y>518.6538</y>
				</centroid>
			</pseudo3D>
		</spatialEntity>
		<numericStateVariable>
			<name>avgClusterednessRegions</name>
			<value>0</value>
		</numericStateVariable>
		<numericStateVariable>
			<name>avgDensityRegions</name>
			<value>0.5109778277235386</value>
		</numericStateVariable>
	</timepoint>
	<timepoint>
		<spatialEntity>
			<pseudo3D type="region">
				<clusteredness>1</clusteredness>
				<density>0.5092073733696978</density>
				<area>54967</area>
				<perimeter>1046.511003017426</perimeter>
				<distanceFromOrigin>274.2353004264768</distanceFromOrigin>
				<angle>46.49438649869251</angle>
				<shape>rectangular</shape>
				<triangleMeasure>0.6634455153955189</triangleMeasure>
				<rectangleMeasure>0.6747176328049795</rectangleMeasure>
				<circleMeasure>0.3756223081369144</circleMeasure>
				<centroid>
					<x>1139.684</x>
					<y>512.7361</y>
				</centroid>
			</pseudo3D>
		</spatialEntity>
		<numericStateVariable>
			<name>avgClusterednessRegions</name>
			<value>0</value>
		</numericStateVariable>
		<numericStateVariable>
			<name>avgDensityRegions</name>
			<value>0.5092073733696978</value>
		</numericStateVariable>
	</timepoint>
	<timepoint>
		<spatialEntity>
			<pseudo3D type="region">
				<clusteredness>1</clusteredness>
				<density>0.5092073733696978</density>
				<area>54967</area>
				<perimeter>1046.511003017426</perimeter>
				<distanceFromOrigin>274.2353004264768</distanceFromOrigin>
				<angle>46.49438649869251</angle>
				<shape>rectangular</shape>
				<triangleMeasure>0.6634455153955189</triangleMeasure>
				<rectangleMeasure>0.6747176328049795</rectangleMeasure>
				<circleMeasure>0.3756223081369144</circleMeasure>
				<centroid>
					<x>1139.684</x>
					<y>512.7361</y>
				</centroid>
			</pseudo3D>
		</spatialEntity>
		<numericStateVariable>
			<name>avgClusterednessRegions</name>
			<value>0</value>
		</numericStateVariable>
		<numericStateVariable>
			<name>avgDensityRegions</name>
			<value>0.5092073733696978</value>
		</numericStateVariable>
	</timepoint>
	<timepoint>
		<spatialEntity>
			<pseudo3D type="region">
				<clusteredness>1</clusteredness>
				<density>0.5092073733696978</density>
				<area>54967</area>
				<perimeter>1046.511003017426</perimeter>
				<distanceFromOrigin>274.2353004264768</distanceFromOrigin>
				<angle>46.49438649869251</angle>
				<shape>rectangular</shape>
				<triangleMeasure>0.6634455153955189</triangleMeasure>
				<rectangleMeasure>0.6747176328049795</rectangleMeasure>
				<circleMeasure>0.3756223081369144</circleMeasure>
				<centroid>
					<x>1139.684</x>
					<y>512.7361</y>
				</centroid>
			</pseudo3D>
		</spatialEntity>
		<numericStateVariable>
			<name>avgClusterednessRegions</name>
			<value>0</value>
		</numericStateVariable>
		<numericStateVariable>
			<name>avgDensityRegions</name>
			<value>0.5092073733696978</value>
		</numericStateVariable>
	</timepoint>
	<timepoint>
		<spatialEntity>
			<pseudo3D type="region">
				<clusteredness>1</clusteredness>
				<density>0.5092073733696978</density>
				<area>54967</area>
				<perimeter>1046.511003017426</perimeter>
				<distanceFromOrigin>274.2353004264768</distanceFromOrigin>
				<angle>46.49438649869251</angle>
				<shape>rectangular</shape>
				<triangleMeasure>0.6634455153955189</triangleMeasure>
				<rectangleMeasure>0.6747176328049795</rectangleMeasure>
				<circleMeasure>0.3756223081369144</circleMeasure>
				<centroid>
					<x>1139.684</x>
					<y>512.7361</y>
				</centroid>
			</pseudo3D>
		</spatialEntity>
		<numericStateVariable>
			<name>avgClusterednessRegions</name>
			<value>0</value>
		</numericStateVariable>
		<numericStateVariable>
			<name>avgDensityRegions</name>
			<value>0.5092073733696978</value>
		</numericStateVariable>
	</timepoint>
	<timepoint>
		<spatialEntity>
			<pseudo3D type="region">
				<clusteredness>1</clusteredness>
				<density>0.5092073733696978</density>
				<area>54967</area>
				<perimeter>1046.511003017426</perimeter>
				<distanceFromOrigin>274.2353004264768</distanceFromOrigin>
				<angle>46.49438649869251</angle>
				<shape>rectangular</shape>
				<triangleMeasure>0.6634455153955189</triangleMeasure>
				<rectangleMeasure>0.6747176328049795</rectangleMeasure>
				<circleMeasure>0.3756223081369144</circleMeasure>
				<centroid>
					<x>1139.684</x>
					<y>512.7361</y>
				</centroid>
			</pseudo3D>
		</spatialEntity>
		<numericStateVariable>
			<name>avgClusterednessRegions</name>
			<value>0</value>
		</numericStateVariable>
		<numericStateVariable>
			<name>avgDensityRegions</name>
			<value>0.5092073733696978</value>
		</numericStateVariable>
	</timepoint>
	<timepoint>
		<spatialEntity>
			<pseudo3D type="region">
				<clusteredness>1</clusteredness>
				<density>0.5092073733696978</density>
				<area>54967</area>
				<perimeter>1046.511003017426</perimeter>
				<distanceFromOrigin>274.2353004264768</distanceFromOrigin>
				<angle>46.49438649869251</angle>
				<shape>rectangular</shape>
				<triangleMeasure>0.6634455153955189</triangleMeasure>
				<rectangleMeasure>0.6747176328049795</rectangleMeasure>
				<circleMeasure>0.3756223081369144</circleMeasure>
				<centroid>
					<x>1139.684</x>
					<y>512.7361</y>
				</centroid>
			</pseudo3D>
		</spatialEntity>
		<numericStateVariable>
			<name>avgClusterednessRegions</name>
			<value>0</value>
		</numericStateVariable>
		<numericStateVariable>
			<name>avgDensityRegions</name>
			<value>0.5092073733696978</value>
		</numericStateVariable>
	</timepoint>
	<timepoint>
		<spatialEntity>
			<pseudo3D type="region">
				<clusteredness>1</clusteredness>
				<density>0.5092073733696978</density>
				<area>54967</area>
				<perimeter>1046.511003017426</perimeter>
				<distanceFromOrigin>274.2353004264768</distanceFromOrigin>
				<angle>46.49438649869251</angle>
				<shape>rectangular</shape>
				<triangleMeasure>0.6634455153955189</triangleMeasure>
				<rectangleMeasure>0.6747176328049795</rectangleMeasure>
				<circleMeasure>0.3756223081369144</circleMeasure>
				<centroid>
					<x>1139.684</x>
					<y>512.7361</y>
				</centroid>
			</pseudo3D>
		</spatialEntity>
		<numericStateVariable>
			<name>avgClusterednessRegions</name>
			<value>0</value>
		</numericStateVariable>
		<numericStateVariable>
			<name>avgDensityRegions</name>
			<value>0.5092073733696978</value>
		</numericStateVariable>
	</timepoint>
	<timepoint>
		<spatialEntity>
			<pseudo3D type="region">
				<clusteredness>1</clusteredness>
				<density>0.5092073733696978</density>
				<area>54967</area>
				<perimeter>1046.511003017426</perimeter>
				<distanceFromOrigin>274.2353004264768</distanceFromOrigin>
				<angle>46.49438649869251</angle>
				<shape>rectangular</shape>
				<triangleMeasure>0.6634455153955189</triangleMeasure>
				<rectangleMeasure>0.6747176328049795</rectangleMeasure>
				<circleMeasure>0.3756223081369144</circleMeasure>
				<centroid>
					<x>1139.684</x>
					<y>512.7361</y>
				</centroid>
			</pseudo3D>
		</spatialEntity>
		<numericStateVariable>
			<name>avgClusterednessRegions</name>
			<value>0</value>
		</numericStateVariable>
		<numericStateVariable>
			<name>avgDensityRegions</name>
			<value>0.5092073733696978</value>
		</numericStateVariable>
	</timepoint>
	<timepoint>
		<spatialEntity>
			<pseudo3D type="region">
				<clusteredness>1</clusteredness>
				<density>0.5092073733696978</density>
				<area>54967</area>
				<perimeter>1046.511003017426</perimeter>
				<distanceFromOrigin>274.2353004264768</distanceFromOrigin>
				<angle>46.49438649869251</angle>
				<shape>rectangular</shape>
				<triangleMeasure>0.6634455153955189</triangleMeasure>
				<rectangleMeasure>0.6747176328049795</rectangleMeasure>
				<circleMeasure>0.3756223081369144</circleMeasure>
				<centroid>
					<x>1139.684</x>
					<y>512.7361</y>
				</centroid>
			</pseudo3D>
		</spatialEntity>
		<numericStateVariable>
			<name>avgClusterednessRegions</name>
			<value>0</value>
		</numericStateVariable>
		<numericStateVariable>
			<name>avgDensityRegions</name>
			<value>0.5092073733696978</value>
		</numericStateVariable>
	</timepoint>
	<timepoint>
		<spatialEntity>
			<pseudo3D type="region">
				<clusteredness>1</clusteredness>
				<density>0.5092073733696978</density>
				<area>54967</area>
				<perimeter>1046.511003017426</perimeter>
				<distanceFromOrigin>274.2353004264768</distanceFromOrigin>
				<angle>46.49438649869251</angle>
				<shape>rectangular</shape>
				<triangleMeasure>0.6634455153955189</triangleMeasure>
				<rectangleMeasure>0.6747176328049795</rectangleMeasure>
				<circleMeasure>0.3756223081369144</circleMeasure>
				<centroid>
					<x>1139.684</x>
					<y>512.7361</y>
				</centroid>
			</pseudo3D>
		</spatialEntity>
		<numericStateVariable>
			<name>avgClusterednessRegions</name>
			<value>0</value>
		</numericStateVariable>
		<numericStateVariable>
			<name>avgDensityRegions</name>
			<value>0.5092073733696978</value>
		</numericStateVariable>
	</timepoint>
	<timepoint>
		<spatialEntity>
			<pseudo3D type="region">
				<clusteredness>1</clusteredness>
				<density>0.5092073733696978</density>
				<area>54967</area>
				<perimeter>1046.511003017426</perimeter>
				<distanceFromOrigin>274.2353004264768</distanceFromOrigin>
				<angle>46.49438649869251</angle>
				<shape>rectangular</shape>
				<triangleMeasure>0.6634455153955189</triangleMeasure>
				<rectangleMeasure>0.6747176328049795</rectangleMeasure>
				<circleMeasure>0.3756223081369144</circleMeasure>
				<centroid>
					<x>1139.684</x>
					<y>512.7361</y>
				</centroid>
			</pseudo3D>
		</spatialEntity>
		<numericStateVariable>
			<name>avgClusterednessRegions</name>
			<value>0</value>
		</numericStateVariable>
		<numericStateVariable>
			<name>avgDensityRegions</name>
			<value>0.5092073733696978</value>
		</numericStateVariable>
	</timepoint>
	<timepoint>
		<spatialEntity>
			<pseudo3D type="region">
				<clusteredness>1</clusteredness>
				<density>0.5092073733696978</density>
				<area>54967</area>
				<perimeter>1046.511003017426</perimeter>
				<distanceFromOrigin>274.2353004264768</distanceFromOrigin>
				<angle>46.49438649869251</angle>
				<shape>rectangular</shape>
				<triangleMeasure>0.6634455153955189</triangleMeasure>
				<rectangleMeasure>0.6747176328049795</rectangleMeasure>
				<circleMeasure>0.3756223081369144</circleMeasure>
				<centroid>
					<x>1139.684</x>
					<y>512.7361</y>
				</centroid>
			</pseudo3D>
		</spatialEntity>
		<numericStateVariable>
			<name>avgClusterednessRegions</name>
			<value>0</value>
		</numericStateVariable>
		<numericStateVariable>
			<name>avgDensityRegions</name>
			<value>0.5092073733696978</value>
		</numericStateVariable>
	</timepoint>
	<timepoint>
		<spatialEntity>
			<pseudo3D type="region">
				<clusteredness>1</clusteredness>
				<density>0.5092073733696978</density>
				<area>54967</area>
				<perimeter>1046.511003017426</perimeter>
				<distanceFromOrigin>274.2353004264768</distanceFromOrigin>
				<angle>46.49438649869251</angle>
				<shape>rectangular</shape>
				<triangleMeasure>0.6634455153955189</triangleMeasure>
				<rectangleMeasure>0.6747176328049795</rectangleMeasure>
				<circleMeasure>0.3756223081369144</circleMeasure>
				<centroid>
					<x>1139.684</x>
					<y>512.7361</y>
				</centroid>
			</pseudo3D>
		</spatialEntity>
		<numericStateVariable>
			<name>avgClusterednessRegions</name>
			<value>0</value>
		</numericStateVariable>
		<numericStateVariable>
			<name>avgDensityRegions</name>
			<value>0.5092073733696978</value>
		</numericStateVariable>
	</timepoint>
	<timepoint>
		<spatialEntity>
			<pseudo3D type="region">
				<clusteredness>1</clusteredness>
				<density>0.5092073733696978</density>
				<area>54967</area>
				<perimeter>1046.511003017426</perimeter>
				<distanceFromOrigin>274.2353004264768</distanceFromOrigin>
				<angle>46.49438649869251</angle>
				<shape>rectangular</shape>
				<triangleMeasure>0.6634455153955189</triangleMeasure>
				<rectangleMeasure>0.6747176328049795</rectangleMeasure>
				<circleMeasure>0.3756223081369144</circleMeasure>
				<centroid>
					<x>1139.684</x>
					<y>512.7361</y>
				</centroid>
			</pseudo3D>
		</spatialEntity>
		<numericStateVariable>
			<name>avgClusterednessRegions</name>
			<value>0</value>
		</numericStateVariable>
		<numericStateVariable>
			<name>avgDensityRegions</name>
			<value>0.5092073733696978</value>
		</numericStateVariable>
	</timepoint>
	<timepoint>
		<spatialEntity>
			<pseudo3D type="region">
				<clusteredness>1</clusteredness>
				<density>0.5092073733696978</density>
				<area>54967</area>
				<perimeter>1046.511003017426</perimeter>
				<distanceFromOrigin>274.2353004264768</distanceFromOrigin>
				<angle>46.49438649869251</angle>
				<shape>rectangular</shape>
				<triangleMeasure>0.6634455153955189</triangleMeasure>
				<rectangleMeasure>0.6747176328049795</rectangleMeasure>
				<circleMeasure>0.3756223081369144</circleMeasure>
				<centroid>
					<x>1139.684</x>
					<y>512.7361</y>
				</centroid>
			</pseudo3D>
		</spatialEntity>
		<numericStateVariable>
			<name>avgClusterednessRegions</name>
			<value>0</value>
		</numericStateVariable>
		<numericStateVariable>
			<name>avgDensityRegions</name>
			<value>0.5092073733696978</value>
		</numericStateVariable>
	</timepoint>
	<timepoint>
		<spatialEntity>
			<pseudo3D type="region">
				<clusteredness>1</clusteredness>
				<density>0.5092073733696978</density>
				<area>54967</area>
				<perimeter>1046.511003017426</perimeter>
				<distanceFromOrigin>274.2353004264768</distanceFromOrigin>
				<angle>46.49438649869251</angle>
				<shape>rectangular</shape>
				<triangleMeasure>0.6634455153955189</triangleMeasure>
				<rectangleMeasure>0.6747176328049795</rectangleMeasure>
				<circleMeasure>0.3756223081369144</circleMeasure>
				<centroid>
					<x>1139.684</x>
					<y>512.7361</y>
				</centroid>
			</pseudo3D>
		</spatialEntity>
		<numericStateVariable>
			<name>avgClusterednessRegions</name>
			<value>0</value>
		</numericStateVariable>
		<numericStateVariable>
			<name>avgDensityRegions</name>
			<value>0.5092073733696978</value>
		</numericStateVariable>
	</timepoint>
	<timepoint>
		<spatialEntity>
			<pseudo3D type="region">
				<clusteredness>1</clusteredness>
				<density>0.5092073733696978</density>
				<area>54967</area>
				<perimeter>1046.511003017426</perimeter>
				<distanceFromOrigin>274.2353004264768</distanceFromOrigin>
				<angle>46.49438649869251</angle>
				<shape>rectangular</shape>
				<triangleMeasure>0.6634455153955189</triangleMeasure>
				<rectangleMeasure>0.6747176328049795</rectangleMeasure>
				<circleMeasure>0.3756223081369144</circleMeasure>
				<centroid>
					<x>1139.684</x>
					<y>512.7361</y>
				</centroid>
			</pseudo3D>
		</spatialEntity>
		<numericStateVariable>
			<name>avgClusterednessRegions</name>
			<value>0</value>
		</numericStateVariable>
		<numericStateVariable>
			<name>avgDensityRegions</name>
			<value>0.5092073733696978</value>
		</numericStateVariable>
	</timepoint>
	<timepoint>
		<spatialEntity>
			<pseudo3D type="region">
				<clusteredness>1</clusteredness>
				<density>0.5092073733696978</density>
				<area>54967</area>
				<perimeter>1046.511003017426</perimeter>
				<distanceFromOrigin>274.2353004264768</distanceFromOrigin>
				<angle>46.49438649869251</angle>
				<shape>rectangular</shape>
				<triangleMeasure>0.6634455153955189</triangleMeasure>
				<rectangleMeasure>0.6747176328049795</rectangleMeasure>
				<circleMeasure>0.3756223081369144</circleMeasure>
				<centroid>
					<x>1139.684</x>
					<y>512.7361</y>
				</centroid>
			</pseudo3D>
		</spatialEntity>
		<numericStateVariable>
			<name>avgClusterednessRegions</name>
			<value>0</value>
		</numericStateVariable>
		<numericStateVariable>
			<name>avgDensityRegions</name>
			<value>0.5092073733696978</value>
		</numericStateVariable>
	</timepoint>
	<timepoint>
		<spatialEntity>
			<pseudo3D type="region">
				<clusteredness>1</clusteredness>
				<density>0.5092073733696978</density>
				<area>54967</area>
				<perimeter>1046.511003017426</perimeter>
				<distanceFromOrigin>274.2353004264768</distanceFromOrigin>
				<angle>46.49438649869251</angle>
				<shape>rectangular</shape>
				<triangleMeasure>0.6634455153955189</triangleMeasure>
				<rectangleMeasure>0.6747176328049795</rectangleMeasure>
				<circleMeasure>0.3756223081369144</circleMeasure>
				<centroid>
					<x>1139.684</x>
					<y>512.7361</y>
				</centroid>
			</pseudo3D>
		</spatialEntity>
		<numericStateVariable>
			<name>avgClusterednessRegions</name>
			<value>0</value>
		</numericStateVariable>
		<numericStateVariable>
			<name>avgDensityRegions</name>
			<value>0.5092073733696978</value>
		</numericStateVariable>
	</timepoint>
	<timepoint>
		<spatialEntity>
			<pseudo3D type="region">
				<clusteredness>1</clusteredness>
				<density>0.5092073733696978</density>
				<area>54967</area>
				<perimeter>1046.511003017426</perimeter>
				<distanceFromOrigin>274.2353004264768</distanceFromOrigin>
				<angle>46.49438649869251</angle>
				<shape>rectangular</shape>
				<triangleMeasure>0.6634455153955189</triangleMeasure>
				<rectangleMeasure>0.6747176328049795</rectangleMeasure>
				<circleMeasure>0.3756223081369144</circleMeasure>
				<centroid>
					<x>1139.684</x>
					<y>512.7361</y>
				</centroid>
			</pseudo3D>
		</spatialEntity>
		<numericStateVariable>
			<name>avgClusterednessRegions</name>
			<value>0</value>
		</numericStateVariable>
		<numericStateVariable>
			<name>avgDensityRegions</name>
			<value>0.5092073733696978</value>
		</numericStateVariable>
	</timepoint>
	<timepoint>
		<spatialEntity>
			<pseudo3D type="region">
				<clusteredness>1</clusteredness>
				<density>0.5092073733696978</density>
				<area>54967</area>
				<perimeter>1046.511003017426</perimeter>
				<distanceFromOrigin>274.2353004264768</distanceFromOrigin>
				<angle>46.49438649869251</angle>
				<shape>rectangular</shape>
				<triangleMeasure>0.6634455153955189</triangleMeasure>
				<rectangleMeasure>0.6747176328049795</rectangleMeasure>
				<circleMeasure>0.3756223081369144</circleMeasure>
				<centroid>
					<x>1139.684</x>
					<y>512.7361</y>
				</centroid>
			</pseudo3D>
		</spatialEntity>
		<numericStateVariable>
			<name>avgClusterednessRegions</name>
			<value>0</value>
		</numericStateVariable>
		<numericStateVariable>
			<name>avgDensityRegions</name>
			<value>0.5092073733696978</value>
		</numericStateVariable>
	</timepoint>
	<timepoint>
		<spatialEntity>
			<pseudo3D type="region">
				<clusteredness>1</clusteredness>
				<density>0.5092073733696978</density>
				<area>54967</area>
				<perimeter>1046.511003017426</perimeter>
				<distanceFromOrigin>274.2353004264768</distanceFromOrigin>
				<angle>46.49438649869251</angle>
				<shape>rectangular</shape>
				<triangleMeasure>0.6634455153955189</triangleMeasure>
				<rectangleMeasure>0.6747176328049795</rectangleMeasure>
				<circleMeasure>0.3756223081369144</circleMeasure>
				<centroid>
					<x>1139.684</x>
					<y>512.7361</y>
				</centroid>
			</pseudo3D>
		</spatialEntity>
		<numericStateVariable>
			<name>avgClusterednessRegions</name>
			<value>0</value>
		</numericStateVariable>
		<numericStateVariable>
			<name>avgDensityRegions</name>
			<value>0.5092073733696978</value>
		</numericStateVariable>
	</timepoint>
	<timepoint>
		<spatialEntity>
			<pseudo3D type="region">
				<clusteredness>1</clusteredness>
				<density>0.5092073733696978</density>
				<area>54967</area>
				<perimeter>1046.511003017426</perimeter>
				<distanceFromOrigin>274.2353004264768</distanceFromOrigin>
				<angle>46.49438649869251</angle>
				<shape>rectangular</shape>
				<triangleMeasure>0.6634455153955189</triangleMeasure>
				<rectangleMeasure>0.6747176328049795</rectangleMeasure>
				<circleMeasure>0.3756223081369144</circleMeasure>
				<centroid>
					<x>1139.684</x>
					<y>512.7361</y>
				</centroid>
			</pseudo3D>
		</spatialEntity>
		<numericStateVariable>
			<name>avgClusterednessRegions</name>
			<value>0</value>
		</numericStateVariable>
		<numericStateVariable>
			<name>avgDensityRegions</name>
			<value>0.5092073733696978</value>
		</numericStateVariable>
	</timepoint>
	<timepoint>
		<spatialEntity>
			<pseudo3D type="region">
				<clusteredness>1</clusteredness>
				<density>0.5092073733696978</density>
				<area>54967</area>
				<perimeter>1046.511003017426</perimeter>
				<distanceFromOrigin>274.2353004264768</distanceFromOrigin>
				<angle>46.49438649869251</angle>
				<shape>rectangular</shape>
				<triangleMeasure>0.6634455153955189</triangleMeasure>
				<rectangleMeasure>0.6747176328049795</rectangleMeasure>
				<circleMeasure>0.3756223081369144</circleMeasure>
				<centroid>
					<x>1139.684</x>
					<y>512.7361</y>
				</centroid>
			</pseudo3D>
		</spatialEntity>
		<numericStateVariable>
			<name>avgClusterednessRegions</name>
			<value>0</value>
		</numericStateVariable>
		<numericStateVariable>
			<name>avgDensityRegions</name>
			<value>0.5092073733696978</value>
		</numericStateVariable>
	</timepoint>
	<timepoint>
		<spatialEntity>
			<pseudo3D type="region">
				<clusteredness>1</clusteredness>
				<density>0.5092073733696978</density>
				<area>54967</area>
				<perimeter>1046.511003017426</perimeter>
				<distanceFromOrigin>274.2353004264768</distanceFromOrigin>
				<angle>46.49438649869251</angle>
				<shape>rectangular</shape>
				<triangleMeasure>0.6634455153955189</triangleMeasure>
				<rectangleMeasure>0.6747176328049795</rectangleMeasure>
				<circleMeasure>0.3756223081369144</circleMeasure>
				<centroid>
					<x>1139.684</x>
					<y>512.7361</y>
				</centroid>
			</pseudo3D>
		</spatialEntity>
		<numericStateVariable>
			<name>avgClusterednessRegions</name>
			<value>0</value>
		</numericStateVariable>
		<numericStateVariable>
			<name>avgDensityRegions</name>
			<value>0.5092073733696978</value>
		</numericStateVariable>
	</timepoint>
	<timepoint>
		<spatialEntity>
			<pseudo3D type="region">
				<clusteredness>1</clusteredness>
				<density>0.5092073733696978</density>
				<area>54967</area>
				<perimeter>1046.511003017426</perimeter>
				<distanceFromOrigin>274.2353004264768</distanceFromOrigin>
				<angle>46.49438649869251</angle>
				<shape>rectangular</shape>
				<triangleMeasure>0.6634455153955189</triangleMeasure>
				<rectangleMeasure>0.6747176328049795</rectangleMeasure>
				<circleMeasure>0.3756223081369144</circleMeasure>
				<centroid>
					<x>1139.684</x>
					<y>512.7361</y>
				</centroid>
			</pseudo3D>
		</spatialEntity>
		<numericStateVariable>
			<name>avgClusterednessRegions</name>
			<value>0</value>
		</numericStateVariable>
		<numericStateVariable>
			<name>avgDensityRegions</name>
			<value>0.5092073733696978</value>
		</numericStateVariable>
	</timepoint>
	<timepoint>
		<spatialEntity>
			<pseudo3D type="region">
				<clusteredness>1</clusteredness>
				<density>0.5092073733696978</density>
				<area>54967</area>
				<perimeter>1046.511003017426</perimeter>
				<distanceFromOrigin>274.2353004264768</distanceFromOrigin>
				<angle>46.49438649869251</angle>
				<shape>rectangular</shape>
				<triangleMeasure>0.6634455153955189</triangleMeasure>
				<rectangleMeasure>0.6747176328049795</rectangleMeasure>
				<circleMeasure>0.3756223081369144</circleMeasure>
				<centroid>
					<x>1139.684</x>
					<y>512.7361</y>
				</centroid>
			</pseudo3D>
		</spatialEntity>
		<numericStateVariable>
			<name>avgClusterednessRegions</name>
			<value>0</value>
		</numericStateVariable>
		<numericStateVariable>
			<name>avgDensityRegions</name>
			<value>0.5092073733696978</value>
		</numericStateVariable>
	</timepoint>
	<timepoint>
		<spatialEntity>
			<pseudo3D type="region">
				<clusteredness>1</clusteredness>
				<density>0.5092073733696978</density>
				<area>54967</area>
				<perimeter>1046.511003017426</perimeter>
				<distanceFromOrigin>274.2353004264768</distanceFromOrigin>
				<angle>46.49438649869251</angle>
				<shape>rectangular</shape>
				<triangleMeasure>0.6634455153955189</triangleMeasure>
				<rectangleMeasure>0.6747176328049795</rectangleMeasure>
				<circleMeasure>0.3756223081369144</circleMeasure>
				<centroid>
					<x>1139.684</x>
					<y>512.7361</y>
				</centroid>
			</pseudo3D>
		</spatialEntity>
		<numericStateVariable>
			<name>avgClusterednessRegions</name>
			<value>0</value>
		</numericStateVariable>
		<numericStateVariable>
			<name>avgDensityRegions</name>
			<value>0.5092073733696978</value>
		</numericStateVariable>
	</timepoint>
	<timepoint>
		<spatialEntity>
			<pseudo3D type="region">
				<clusteredness>1</clusteredness>
				<density>0.5092073733696978</density>
				<area>54967</area>
				<perimeter>1046.511003017426</perimeter>
				<distanceFromOrigin>274.2353004264768</distanceFromOrigin>
				<angle>46.49438649869251</angle>
				<shape>rectangular</shape>
				<triangleMeasure>0.6634455153955189</triangleMeasure>
				<rectangleMeasure>0.6747176328049795</rectangleMeasure>
				<circleMeasure>0.3756223081369144</circleMeasure>
				<centroid>
					<x>1139.684</x>
					<y>512.7361</y>
				</centroid>
			</pseudo3D>
		</spatialEntity>
		<numericStateVariable>
			<name>avgClusterednessRegions</name>
			<value>0</value>
		</numericStateVariable>
		<numericStateVariable>
			<name>avgDensityRegions</name>
			<value>0.5092073733696978</value>
		</numericStateVariable>
	</timepoint>
	<timepoint>
		<spatialEntity>
			<pseudo3D type="region">
				<clusteredness>1</clusteredness>
				<density>0.5092073733696978</density>
				<area>54967</area>
				<perimeter>1046.511003017426</perimeter>
				<distanceFromOrigin>274.2353004264768</distanceFromOrigin>
				<angle>46.49438649869251</angle>
				<shape>rectangular</shape>
				<triangleMeasure>0.6634455153955189</triangleMeasure>
				<rectangleMeasure>0.6747176328049795</rectangleMeasure>
				<circleMeasure>0.3756223081369144</circleMeasure>
				<centroid>
					<x>1139.684</x>
					<y>512.7361</y>
				</centroid>
			</pseudo3D>
		</spatialEntity>
		<numericStateVariable>
			<name>avgClusterednessRegions</name>
			<value>0</value>
		</numericStateVariable>
		<numericStateVariable>
			<name>avgDensityRegions</name>
			<value>0.5092073733696978</value>
		</numericStateVariable>
	</timepoint>
	<timepoint>
		<spatialEntity>
			<pseudo3D type="region">
				<clusteredness>1</clusteredness>
				<density>0.5092073733696978</density>
				<area>54967</area>
				<perimeter>1046.511003017426</perimeter>
				<distanceFromOrigin>274.2353004264768</distanceFromOrigin>
				<angle>46.49438649869251</angle>
				<shape>rectangular</shape>
				<triangleMeasure>0.6634455153955189</triangleMeasure>
				<rectangleMeasure>0.6747176328049795</rectangleMeasure>
				<circleMeasure>0.3756223081369144</circleMeasure>
				<centroid>
					<x>1139.684</x>
					<y>512.7361</y>
				</centroid>
			</pseudo3D>
		</spatialEntity>
		<numericStateVariable>
			<name>avgClusterednessRegions</name>
			<value>0</value>
		</numericStateVariable>
		<numericStateVariable>
			<name>avgDensityRegions</name>
			<value>0.5092073733696978</value>
		</numericStateVariable>
	</timepoint>
	<timepoint>
		<spatialEntity>
			<pseudo3D type="region">
				<clusteredness>1</clusteredness>
				<density>0.5092073733696978</density>
				<area>54967</area>
				<perimeter>1046.511003017426</perimeter>
				<distanceFromOrigin>274.2353004264768</distanceFromOrigin>
				<angle>46.49438649869251</angle>
				<shape>rectangular</shape>
				<triangleMeasure>0.6634455153955189</triangleMeasure>
				<rectangleMeasure>0.6747176328049795</rectangleMeasure>
				<circleMeasure>0.3756223081369144</circleMeasure>
				<centroid>
					<x>1139.684</x>
					<y>512.7361</y>
				</centroid>
			</pseudo3D>
		</spatialEntity>
		<numericStateVariable>
			<name>avgClusterednessRegions</name>
			<value>0</value>
		</numericStateVariable>
		<numericStateVariable>
			<name>avgDensityRegions</name>
			<value>0.5092073733696978</value>
		</numericStateVariable>
	</timepoint>
	<timepoint>
		<spatialEntity>
			<pseudo3D type="region">
				<clusteredness>1</clusteredness>
				<density>0.5092073733696978</density>
				<area>54967</area>
				<perimeter>1046.511003017426</perimeter>
				<distanceFromOrigin>274.2353004264768</distanceFromOrigin>
				<angle>46.49438649869251</angle>
				<shape>rectangular</shape>
				<triangleMeasure>0.6634455153955189</triangleMeasure>
				<rectangleMeasure>0.6747176328049795</rectangleMeasure>
				<circleMeasure>0.3756223081369144</circleMeasure>
				<centroid>
					<x>1139.684</x>
					<y>512.7361</y>
				</centroid>
			</pseudo3D>
		</spatialEntity>
		<numericStateVariable>
			<name>avgClusterednessRegions</name>
			<value>0</value>
		</numericStateVariable>
		<numericStateVariable>
			<name>avgDensityRegions</name>
			<value>0.5092073733696978</value>
		</numericStateVariable>
	</timepoint>
	<timepoint>
		<spatialEntity>
			<pseudo3D type="region">
				<clusteredness>1</clusteredness>
				<density>0.5092073733696978</density>
				<area>54967</area>
				<perimeter>1046.511003017426</perimeter>
				<distanceFromOrigin>274.2353004264768</distanceFromOrigin>
				<angle>46.49438649869251</angle>
				<shape>rectangular</shape>
				<triangleMeasure>0.6634455153955189</triangleMeasure>
				<rectangleMeasure>0.6747176328049795</rectangleMeasure>
				<circleMeasure>0.3756223081369144</circleMeasure>
				<centroid>
					<x>1139.684</x>
					<y>512.7361</y>
				</centroid>
			</pseudo3D>
		</spatialEntity>
		<numericStateVariable>
			<name>avgClusterednessRegions</name>
			<value>0</value>
		</numericStateVariable>
		<numericStateVariable>
			<name>avgDensityRegions</name>
			<value>0.5092073733696978</value>
		</numericStateVariable>
	</timepoint>
	<timepoint>
		<spatialEntity>
			<pseudo3D type="region">
				<clusteredness>1</clusteredness>
				<density>0.5092073733696978</density>
				<area>54967</area>
				<perimeter>1046.511003017426</perimeter>
				<distanceFromOrigin>274.2353004264768</distanceFromOrigin>
				<angle>46.49438649869251</angle>
				<shape>rectangular</shape>
				<triangleMeasure>0.6634455153955189</triangleMeasure>
				<rectangleMeasure>0.6747176328049795</rectangleMeasure>
				<circleMeasure>0.3756223081369144</circleMeasure>
				<centroid>
					<x>1139.684</x>
					<y>512.7361</y>
				</centroid>
			</pseudo3D>
		</spatialEntity>
		<numericStateVariable>
			<name>avgClusterednessRegions</name>
			<value>0</value>
		</numericStateVariable>
		<numericStateVariable>
			<name>avgDensityRegions</name>
			<value>0.5092073733696978</value>
		</numericStateVariable>
	</timepoint>
	<timepoint>
		<spatialEntity>
			<pseudo3D type="region">
				<clusteredness>1</clusteredness>
				<density>0.5092073733696978</density>
				<area>54967</area>
				<perimeter>1046.511003017426</perimeter>
				<distanceFromOrigin>274.2353004264768</distanceFromOrigin>
				<angle>46.49438649869251</angle>
				<shape>rectangular</shape>
				<triangleMeasure>0.6634455153955189</triangleMeasure>
				<rectangleMeasure>0.6747176328049795</rectangleMeasure>
				<circleMeasure>0.3756223081369144</circleMeasure>
				<centroid>
					<x>1139.684</x>
					<y>512.7361</y>
				</centroid>
			</pseudo3D>
		</spatialEntity>
		<numericStateVariable>
			<name>avgClusterednessRegions</name>
			<value>0</value>
		</numericStateVariable>
		<numericStateVariable>
			<name>avgDensityRegions</name>
			<value>0.5092073733696978</value>
		</numericStateVariable>
	</timepoint>
	<timepoint>
		<spatialEntity>
			<pseudo3D type="region">
				<clusteredness>1</clusteredness>
				<density>0.5092073733696978</density>
				<area>54967</area>
				<perimeter>1046.511003017426</perimeter>
				<distanceFromOrigin>274.2353004264768</distanceFromOrigin>
				<angle>46.49438649869251</angle>
				<shape>rectangular</shape>
				<triangleMeasure>0.6634455153955189</triangleMeasure>
				<rectangleMeasure>0.6747176328049795</rectangleMeasure>
				<circleMeasure>0.3756223081369144</circleMeasure>
				<centroid>
					<x>1139.684</x>
					<y>512.7361</y>
				</centroid>
			</pseudo3D>
		</spatialEntity>
		<numericStateVariable>
			<name>avgClusterednessRegions</name>
			<value>0</value>
		</numericStateVariable>
		<numericStateVariable>
			<name>avgDensityRegions</name>
			<value>0.5092073733696978</value>
		</numericStateVariable>
	</timepoint>
	<timepoint>
		<spatialEntity>
			<pseudo3D type="region">
				<clusteredness>1</clusteredness>
				<density>0.5092073733696978</density>
				<area>54967</area>
				<perimeter>1046.511003017426</perimeter>
				<distanceFromOrigin>274.2353004264768</distanceFromOrigin>
				<angle>46.49438649869251</angle>
				<shape>rectangular</shape>
				<triangleMeasure>0.6634455153955189</triangleMeasure>
				<rectangleMeasure>0.6747176328049795</rectangleMeasure>
				<circleMeasure>0.3756223081369144</circleMeasure>
				<centroid>
					<x>1139.684</x>
					<y>512.7361</y>
				</centroid>
			</pseudo3D>
		</spatialEntity>
		<numericStateVariable>
			<name>avgClusterednessRegions</name>
			<value>0</value>
		</numericStateVariable>
		<numericStateVariable>
			<name>avgDensityRegions</name>
			<value>0.5092073733696978</value>
		</numericStateVariable>
	</timepoint>
	<timepoint>
		<spatialEntity>
			<pseudo3D type="region">
				<clusteredness>1</clusteredness>
				<density>0.5092073733696978</density>
				<area>54967</area>
				<perimeter>1046.511003017426</perimeter>
				<distanceFromOrigin>274.2353004264768</distanceFromOrigin>
				<angle>46.49438649869251</angle>
				<shape>rectangular</shape>
				<triangleMeasure>0.6634455153955189</triangleMeasure>
				<rectangleMeasure>0.6747176328049795</rectangleMeasure>
				<circleMeasure>0.3756223081369144</circleMeasure>
				<centroid>
					<x>1139.684</x>
					<y>512.7361</y>
				</centroid>
			</pseudo3D>
		</spatialEntity>
		<numericStateVariable>
			<name>avgClusterednessRegions</name>
			<value>0</value>
		</numericStateVariable>
		<numericStateVariable>
			<name>avgDensityRegions</name>
			<value>0.5092073733696978</value>
		</numericStateVariable>
	</timepoint>
	<timepoint>
		<spatialEntity>
			<pseudo3D type="region">
				<clusteredness>1</clusteredness>
				<density>0.5092073733696978</density>
				<area>54967</area>
				<perimeter>1046.511003017426</perimeter>
				<distanceFromOrigin>274.2353004264768</distanceFromOrigin>
				<angle>46.49438649869251</angle>
				<shape>rectangular</shape>
				<triangleMeasure>0.6634455153955189</triangleMeasure>
				<rectangleMeasure>0.6747176328049795</rectangleMeasure>
				<circleMeasure>0.3756223081369144</circleMeasure>
				<centroid>
					<x>1139.684</x>
					<y>512.7361</y>
				</centroid>
			</pseudo3D>
		</spatialEntity>
		<numericStateVariable>
			<name>avgClusterednessRegions</name>
			<value>0</value>
		</numericStateVariable>
		<numericStateVariable>
			<name>avgDensityRegions</name>
			<value>0.5092073733696978</value>
		</numericStateVariable>
	</timepoint>
	<timepoint>
		<spatialEntity>
			<pseudo3D type="region">
				<clusteredness>1</clusteredness>
				<density>0.5092073733696978</density>
				<area>54967</area>
				<perimeter>1046.511003017426</perimeter>
				<distanceFromOrigin>274.2353004264768</distanceFromOrigin>
				<angle>46.49438649869251</angle>
				<shape>rectangular</shape>
				<triangleMeasure>0.6634455153955189</triangleMeasure>
				<rectangleMeasure>0.6747176328049795</rectangleMeasure>
				<circleMeasure>0.3756223081369144</circleMeasure>
				<centroid>
					<x>1139.684</x>
					<y>512.7361</y>
				</centroid>
			</pseudo3D>
		</spatialEntity>
		<numericStateVariable>
			<name>avgClusterednessRegions</name>
			<value>0</value>
		</numericStateVariable>
		<numericStateVariable>
			<name>avgDensityRegions</name>
			<value>0.5092073733696978</value>
		</numericStateVariable>
	</timepoint>
	<timepoint>
		<spatialEntity>
			<pseudo3D type="region">
				<clusteredness>1</clusteredness>
				<density>0.5092073733696978</density>
				<area>54967</area>
				<perimeter>1046.511003017426</perimeter>
				<distanceFromOrigin>274.2353004264768</distanceFromOrigin>
				<angle>46.49438649869251</angle>
				<shape>rectangular</shape>
				<triangleMeasure>0.6634455153955189</triangleMeasure>
				<rectangleMeasure>0.6747176328049795</rectangleMeasure>
				<circleMeasure>0.3756223081369144</circleMeasure>
				<centroid>
					<x>1139.684</x>
					<y>512.7361</y>
				</centroid>
			</pseudo3D>
		</spatialEntity>
		<numericStateVariable>
			<name>avgClusterednessRegions</name>
			<value>0</value>
		</numericStateVariable>
		<numericStateVariable>
			<name>avgDensityRegions</name>
			<value>0.5092073733696978</value>
		</numericStateVariable>
	</timepoint>
	<timepoint>
		<spatialEntity>
			<pseudo3D type="region">
				<clusteredness>1</clusteredness>
				<density>0.5092073733696978</density>
				<area>54967</area>
				<perimeter>1046.511003017426</perimeter>
				<distanceFromOrigin>274.2353004264768</distanceFromOrigin>
				<angle>46.49438649869251</angle>
				<shape>rectangular</shape>
				<triangleMeasure>0.6634455153955189</triangleMeasure>
				<rectangleMeasure>0.6747176328049795</rectangleMeasure>
				<circleMeasure>0.3756223081369144</circleMeasure>
				<centroid>
					<x>1139.684</x>
					<y>512.7361</y>
				</centroid>
			</pseudo3D>
		</spatialEntity>
		<numericStateVariable>
			<name>avgClusterednessRegions</name>
			<value>0</value>
		</numericStateVariable>
		<numericStateVariable>
			<name>avgDensityRegions</name>
			<value>0.5092073733696978</value>
		</numericStateVariable>
	</timepoint>
	<timepoint>
		<spatialEntity>
			<pseudo3D type="region">
				<clusteredness>1</clusteredness>
				<density>0.5092073733696978</density>
				<area>54967</area>
				<perimeter>1046.511003017426</perimeter>
				<distanceFromOrigin>274.2353004264768</distanceFromOrigin>
				<angle>46.49438649869251</angle>
				<shape>rectangular</shape>
				<triangleMeasure>0.6634455153955189</triangleMeasure>
				<rectangleMeasure>0.6747176328049795</rectangleMeasure>
				<circleMeasure>0.3756223081369144</circleMeasure>
				<centroid>
					<x>1139.684</x>
					<y>512.7361</y>
				</centroid>
			</pseudo3D>
		</spatialEntity>
		<numericStateVariable>
			<name>avgClusterednessRegions</name>
			<value>0</value>
		</numericStateVariable>
		<numericStateVariable>
			<name>avgDensityRegions</name>
			<value>0.5092073733696978</value>
		</numericStateVariable>
	</timepoint>
	<timepoint>
		<spatialEntity>
			<pseudo3D type="region">
				<clusteredness>1</clusteredness>
				<density>0.5092073733696978</density>
				<area>54967</area>
				<perimeter>1046.511003017426</perimeter>
				<distanceFromOrigin>274.2353004264768</distanceFromOrigin>
				<angle>46.49438649869251</angle>
				<shape>rectangular</shape>
				<triangleMeasure>0.6634455153955189</triangleMeasure>
				<rectangleMeasure>0.6747176328049795</rectangleMeasure>
				<circleMeasure>0.3756223081369144</circleMeasure>
				<centroid>
					<x>1139.684</x>
					<y>512.7361</y>
				</centroid>
			</pseudo3D>
		</spatialEntity>
		<numericStateVariable>
			<name>avgClusterednessRegions</name>
			<value>0</value>
		</numericStateVariable>
		<numericStateVariable>
			<name>avgDensityRegions</name>
			<value>0.5092073733696978</value>
		</numericStateVariable>
	</timepoint>
	<timepoint>
		<spatialEntity>
			<pseudo3D type="region">
				<clusteredness>1</clusteredness>
				<density>0.5092073733696978</density>
				<area>54967</area>
				<perimeter>1046.511003017426</perimeter>
				<distanceFromOrigin>274.2353004264768</distanceFromOrigin>
				<angle>46.49438649869251</angle>
				<shape>rectangular</shape>
				<triangleMeasure>0.6634455153955189</triangleMeasure>
				<rectangleMeasure>0.6747176328049795</rectangleMeasure>
				<circleMeasure>0.3756223081369144</circleMeasure>
				<centroid>
					<x>1139.684</x>
					<y>512.7361</y>
				</centroid>
			</pseudo3D>
		</spatialEntity>
		<numericStateVariable>
			<name>avgClusterednessRegions</name>
			<value>0</value>
		</numericStateVariable>
		<numericStateVariable>
			<name>avgDensityRegions</name>
			<value>0.5092073733696978</value>
		</numericStateVariable>
	</timepoint>
	<timepoint>
		<spatialEntity>
			<pseudo3D type="region">
				<clusteredness>1</clusteredness>
				<density>0.5092073733696978</density>
				<area>54967</area>
				<perimeter>1046.511003017426</perimeter>
				<distanceFromOrigin>274.2353004264768</distanceFromOrigin>
				<angle>46.49438649869251</angle>
				<shape>rectangular</shape>
				<triangleMeasure>0.6634455153955189</triangleMeasure>
				<rectangleMeasure>0.6747176328049795</rectangleMeasure>
				<circleMeasure>0.3756223081369144</circleMeasure>
				<centroid>
					<x>1139.684</x>
					<y>512.7361</y>
				</centroid>
			</pseudo3D>
		</spatialEntity>
		<numericStateVariable>
			<name>avgClusterednessRegions</name>
			<value>0</value>
		</numericStateVariable>
		<numericStateVariable>
			<name>avgDensityRegions</name>
			<value>0.5092073733696978</value>
		</numericStateVariable>
	</timepoint>
	<timepoint>
		<spatialEntity>
			<pseudo3D type="region">
				<clusteredness>1</clusteredness>
				<density>0.5092073733696978</density>
				<area>54967</area>
				<perimeter>1046.511003017426</perimeter>
				<distanceFromOrigin>274.2353004264768</distanceFromOrigin>
				<angle>46.49438649869251</angle>
				<shape>rectangular</shape>
				<triangleMeasure>0.6634455153955189</triangleMeasure>
				<rectangleMeasure>0.6747176328049795</rectangleMeasure>
				<circleMeasure>0.3756223081369144</circleMeasure>
				<centroid>
					<x>1139.684</x>
					<y>512.7361</y>
				</centroid>
			</pseudo3D>
		</spatialEntity>
		<numericStateVariable>
			<name>avgClusterednessRegions</name>
			<value>0</value>
		</numericStateVariable>
		<numericStateVariable>
			<name>avgDensityRegions</name>
			<value>0.5092073733696978</value>
		</numericStateVariable>
	</timepoint>
	<timepoint>
		<spatialEntity>
			<pseudo3D type="region">
				<clusteredness>1</clusteredness>
				<density>0.5092073733696978</density>
				<area>54967</area>
				<perimeter>1046.511003017426</perimeter>
				<distanceFromOrigin>274.2353004264768</distanceFromOrigin>
				<angle>46.49438649869251</angle>
				<shape>rectangular</shape>
				<triangleMeasure>0.6634455153955189</triangleMeasure>
				<rectangleMeasure>0.6747176328049795</rectangleMeasure>
				<circleMeasure>0.3756223081369144</circleMeasure>
				<centroid>
					<x>1139.684</x>
					<y>512.7361</y>
				</centroid>
			</pseudo3D>
		</spatialEntity>
		<numericStateVariable>
			<name>avgClusterednessRegions</name>
			<value>0</value>
		</numericStateVariable>
		<numericStateVariable>
			<name>avgDensityRegions</name>
			<value>0.5092073733696978</value>
		</numericStateVariable>
	</timepoint>
	<timepoint>
		<spatialEntity>
			<pseudo3D type="region">
				<clusteredness>1</clusteredness>
				<density>0.5092073733696978</density>
				<area>54967</area>
				<perimeter>1046.511003017426</perimeter>
				<distanceFromOrigin>274.2353004264768</distanceFromOrigin>
				<angle>46.49438649869251</angle>
				<shape>rectangular</shape>
				<triangleMeasure>0.6634455153955189</triangleMeasure>
				<rectangleMeasure>0.6747176328049795</rectangleMeasure>
				<circleMeasure>0.3756223081369144</circleMeasure>
				<centroid>
					<x>1139.684</x>
					<y>512.7361</y>
				</centroid>
			</pseudo3D>
		</spatialEntity>
		<numericStateVariable>
			<name>avgClusterednessRegions</name>
			<value>0</value>
		</numericStateVariable>
		<numericStateVariable>
			<name>avgDensityRegions</name>
			<value>0.5092073733696978</value>
		</numericStateVariable>
	</timepoint>
	<timepoint>
		<spatialEntity>
			<pseudo3D type="region">
				<clusteredness>1</clusteredness>
				<density>0.5092073733696978</density>
				<area>54967</area>
				<perimeter>1046.511003017426</perimeter>
				<distanceFromOrigin>274.2353004264768</distanceFromOrigin>
				<angle>46.49438649869251</angle>
				<shape>rectangular</shape>
				<triangleMeasure>0.6634455153955189</triangleMeasure>
				<rectangleMeasure>0.6747176328049795</rectangleMeasure>
				<circleMeasure>0.3756223081369144</circleMeasure>
				<centroid>
					<x>1139.684</x>
					<y>512.7361</y>
				</centroid>
			</pseudo3D>
		</spatialEntity>
		<numericStateVariable>
			<name>avgClusterednessRegions</name>
			<value>0</value>
		</numericStateVariable>
		<numericStateVariable>
			<name>avgDensityRegions</name>
			<value>0.5092073733696978</value>
		</numericStateVariable>
	</timepoint>
	<timepoint>
		<spatialEntity>
			<pseudo3D type="region">
				<clusteredness>1</clusteredness>
				<density>0.5092073733696978</density>
				<area>54967</area>
				<perimeter>1046.511003017426</perimeter>
				<distanceFromOrigin>274.2353004264768</distanceFromOrigin>
				<angle>46.49438649869251</angle>
				<shape>rectangular</shape>
				<triangleMeasure>0.6634455153955189</triangleMeasure>
				<rectangleMeasure>0.6747176328049795</rectangleMeasure>
				<circleMeasure>0.3756223081369144</circleMeasure>
				<centroid>
					<x>1139.684</x>
					<y>512.7361</y>
				</centroid>
			</pseudo3D>
		</spatialEntity>
		<numericStateVariable>
			<name>avgClusterednessRegions</name>
			<value>0</value>
		</numericStateVariable>
		<numericStateVariable>
			<name>avgDensityRegions</name>
			<value>0.5092073733696978</value>
		</numericStateVariable>
	</timepoint>
	<timepoint>
		<spatialEntity>
			<pseudo3D type="region">
				<clusteredness>1</clusteredness>
				<density>0.5092073733696978</density>
				<area>54967</area>
				<perimeter>1046.511003017426</perimeter>
				<distanceFromOrigin>274.2353004264768</distanceFromOrigin>
				<angle>46.49438649869251</angle>
				<shape>rectangular</shape>
				<triangleMeasure>0.6634455153955189</triangleMeasure>
				<rectangleMeasure>0.6747176328049795</rectangleMeasure>
				<circleMeasure>0.3756223081369144</circleMeasure>
				<centroid>
					<x>1139.684</x>
					<y>512.7361</y>
				</centroid>
			</pseudo3D>
		</spatialEntity>
		<numericStateVariable>
			<name>avgClusterednessRegions</name>
			<value>0</value>
		</numericStateVariable>
		<numericStateVariable>
			<name>avgDensityRegions</name>
			<value>0.5092073733696978</value>
		</numericStateVariable>
	</timepoint>
	<timepoint>
		<spatialEntity>
			<pseudo3D type="region">
				<clusteredness>1</clusteredness>
				<density>0.5092073733696978</density>
				<area>54967</area>
				<perimeter>1046.511003017426</perimeter>
				<distanceFromOrigin>274.2353004264768</distanceFromOrigin>
				<angle>46.49438649869251</angle>
				<shape>rectangular</shape>
				<triangleMeasure>0.6634455153955189</triangleMeasure>
				<rectangleMeasure>0.6747176328049795</rectangleMeasure>
				<circleMeasure>0.3756223081369144</circleMeasure>
				<centroid>
					<x>1139.684</x>
					<y>512.7361</y>
				</centroid>
			</pseudo3D>
		</spatialEntity>
		<numericStateVariable>
			<name>avgClusterednessRegions</name>
			<value>0</value>
		</numericStateVariable>
		<numericStateVariable>
			<name>avgDensityRegions</name>
			<value>0.5092073733696978</value>
		</numericStateVariable>
	</timepoint>
	<timepoint>
		<spatialEntity>
			<pseudo3D type="region">
				<clusteredness>1</clusteredness>
				<density>0.5092073733696978</density>
				<area>54967</area>
				<perimeter>1046.511003017426</perimeter>
				<distanceFromOrigin>274.2353004264768</distanceFromOrigin>
				<angle>46.49438649869251</angle>
				<shape>rectangular</shape>
				<triangleMeasure>0.6634455153955189</triangleMeasure>
				<rectangleMeasure>0.6747176328049795</rectangleMeasure>
				<circleMeasure>0.3756223081369144</circleMeasure>
				<centroid>
					<x>1139.684</x>
					<y>512.7361</y>
				</centroid>
			</pseudo3D>
		</spatialEntity>
		<numericStateVariable>
			<name>avgClusterednessRegions</name>
			<value>0</value>
		</numericStateVariable>
		<numericStateVariable>
			<name>avgDensityRegions</name>
			<value>0.5092073733696978</value>
		</numericStateVariable>
	</timepoint>
	<timepoint>
		<spatialEntity>
			<pseudo3D type="region">
				<clusteredness>1</clusteredness>
				<density>0.5092073733696978</density>
				<area>54967</area>
				<perimeter>1046.511003017426</perimeter>
				<distanceFromOrigin>274.2353004264768</distanceFromOrigin>
				<angle>46.49438649869251</angle>
				<shape>rectangular</shape>
				<triangleMeasure>0.6634455153955189</triangleMeasure>
				<rectangleMeasure>0.6747176328049795</rectangleMeasure>
				<circleMeasure>0.3756223081369144</circleMeasure>
				<centroid>
					<x>1139.684</x>
					<y>512.7361</y>
				</centroid>
			</pseudo3D>
		</spatialEntity>
		<numericStateVariable>
			<name>avgClusterednessRegions</name>
			<value>0</value>
		</numericStateVariable>
		<numericStateVariable>
			<name>avgDensityRegions</name>
			<value>0.5092073733696978</value>
		</numericStateVariable>
	</timepoint>
	<timepoint>
		<spatialEntity>
			<pseudo3D type="region">
				<clusteredness>1</clusteredness>
				<density>0.5092073733696978</density>
				<area>54967</area>
				<perimeter>1046.511003017426</perimeter>
				<distanceFromOrigin>274.2353004264768</distanceFromOrigin>
				<angle>46.49438649869251</angle>
				<shape>rectangular</shape>
				<triangleMeasure>0.6634455153955189</triangleMeasure>
				<rectangleMeasure>0.6747176328049795</rectangleMeasure>
				<circleMeasure>0.3756223081369144</circleMeasure>
				<centroid>
					<x>1139.684</x>
					<y>512.7361</y>
				</centroid>
			</pseudo3D>
		</spatialEntity>
		<numericStateVariable>
			<name>avgClusterednessRegions</name>
			<value>0</value>
		</numericStateVariable>
		<numericStateVariable>
			<name>avgDensityRegions</name>
			<value>0.5092073733696978</value>
		</numericStateVariable>
	</timepoint>
	<timepoint>
		<spatialEntity>
			<pseudo3D type="region">
				<clusteredness>1</clusteredness>
				<density>0.5092073733696978</density>
				<area>54967</area>
				<perimeter>1046.511003017426</perimeter>
				<distanceFromOrigin>274.2353004264768</distanceFromOrigin>
				<angle>46.49438649869251</angle>
				<shape>rectangular</shape>
				<triangleMeasure>0.6634455153955189</triangleMeasure>
				<rectangleMeasure>0.6747176328049795</rectangleMeasure>
				<circleMeasure>0.3756223081369144</circleMeasure>
				<centroid>
					<x>1139.684</x>
					<y>512.7361</y>
				</centroid>
			</pseudo3D>
		</spatialEntity>
		<numericStateVariable>
			<name>avgClusterednessRegions</name>
			<value>0</value>
		</numericStateVariable>
		<numericStateVariable>
			<name>avgDensityRegions</name>
			<value>0.5092073733696978</value>
		</numericStateVariable>
	</timepoint>
	<timepoint>
		<spatialEntity>
			<pseudo3D type="region">
				<clusteredness>1</clusteredness>
				<density>0.5092073733696978</density>
				<area>54967</area>
				<perimeter>1046.511003017426</perimeter>
				<distanceFromOrigin>274.2353004264768</distanceFromOrigin>
				<angle>46.49438649869251</angle>
				<shape>rectangular</shape>
				<triangleMeasure>0.6634455153955189</triangleMeasure>
				<rectangleMeasure>0.6747176328049795</rectangleMeasure>
				<circleMeasure>0.3756223081369144</circleMeasure>
				<centroid>
					<x>1139.684</x>
					<y>512.7361</y>
				</centroid>
			</pseudo3D>
		</spatialEntity>
		<numericStateVariable>
			<name>avgClusterednessRegions</name>
			<value>0</value>
		</numericStateVariable>
		<numericStateVariable>
			<name>avgDensityRegions</name>
			<value>0.5092073733696978</value>
		</numericStateVariable>
	</timepoint>
	<timepoint>
		<spatialEntity>
			<pseudo3D type="region">
				<clusteredness>1</clusteredness>
				<density>0.5092073733696978</density>
				<area>54967</area>
				<perimeter>1046.511003017426</perimeter>
				<distanceFromOrigin>274.2353004264768</distanceFromOrigin>
				<angle>46.49438649869251</angle>
				<shape>rectangular</shape>
				<triangleMeasure>0.6634455153955189</triangleMeasure>
				<rectangleMeasure>0.6747176328049795</rectangleMeasure>
				<circleMeasure>0.3756223081369144</circleMeasure>
				<centroid>
					<x>1139.684</x>
					<y>512.7361</y>
				</centroid>
			</pseudo3D>
		</spatialEntity>
		<numericStateVariable>
			<name>avgClusterednessRegions</name>
			<value>0</value>
		</numericStateVariable>
		<numericStateVariable>
			<name>avgDensityRegions</name>
			<value>0.5092073733696978</value>
		</numericStateVariable>
	</timepoint>
	<timepoint>
		<spatialEntity>
			<pseudo3D type="region">
				<clusteredness>1</clusteredness>
				<density>0.5092073733696978</density>
				<area>54967</area>
				<perimeter>1046.511003017426</perimeter>
				<distanceFromOrigin>274.2353004264768</distanceFromOrigin>
				<angle>46.49438649869251</angle>
				<shape>rectangular</shape>
				<triangleMeasure>0.6634455153955189</triangleMeasure>
				<rectangleMeasure>0.6747176328049795</rectangleMeasure>
				<circleMeasure>0.3756223081369144</circleMeasure>
				<centroid>
					<x>1139.684</x>
					<y>512.7361</y>
				</centroid>
			</pseudo3D>
		</spatialEntity>
		<numericStateVariable>
			<name>avgClusterednessRegions</name>
			<value>0</value>
		</numericStateVariable>
		<numericStateVariable>
			<name>avgDensityRegions</name>
			<value>0.5092073733696978</value>
		</numericStateVariable>
	</timepoint>
	<timepoint>
		<spatialEntity>
			<pseudo3D type="region">
				<clusteredness>1</clusteredness>
				<density>0.5092073733696978</density>
				<area>54967</area>
				<perimeter>1046.511003017426</perimeter>
				<distanceFromOrigin>274.2353004264768</distanceFromOrigin>
				<angle>46.49438649869251</angle>
				<shape>rectangular</shape>
				<triangleMeasure>0.6634455153955189</triangleMeasure>
				<rectangleMeasure>0.6747176328049795</rectangleMeasure>
				<circleMeasure>0.3756223081369144</circleMeasure>
				<centroid>
					<x>1139.684</x>
					<y>512.7361</y>
				</centroid>
			</pseudo3D>
		</spatialEntity>
		<numericStateVariable>
			<name>avgClusterednessRegions</name>
			<value>0</value>
		</numericStateVariable>
		<numericStateVariable>
			<name>avgDensityRegions</name>
			<value>0.5092073733696978</value>
		</numericStateVariable>
	</timepoint>
	<timepoint>
		<spatialEntity>
			<pseudo3D type="region">
				<clusteredness>1</clusteredness>
				<density>0.5092073733696978</density>
				<area>54967</area>
				<perimeter>1046.511003017426</perimeter>
				<distanceFromOrigin>274.2353004264768</distanceFromOrigin>
				<angle>46.49438649869251</angle>
				<shape>rectangular</shape>
				<triangleMeasure>0.6634455153955189</triangleMeasure>
				<rectangleMeasure>0.6747176328049795</rectangleMeasure>
				<circleMeasure>0.3756223081369144</circleMeasure>
				<centroid>
					<x>1139.684</x>
					<y>512.7361</y>
				</centroid>
			</pseudo3D>
		</spatialEntity>
		<numericStateVariable>
			<name>avgClusterednessRegions</name>
			<value>0</value>
		</numericStateVariable>
		<numericStateVariable>
			<name>avgDensityRegions</name>
			<value>0.5092073733696978</value>
		</numericStateVariable>
	</timepoint>
	<timepoint>
		<spatialEntity>
			<pseudo3D type="region">
				<clusteredness>1</clusteredness>
				<density>0.5092073733696978</density>
				<area>54967</area>
				<perimeter>1046.511003017426</perimeter>
				<distanceFromOrigin>274.2353004264768</distanceFromOrigin>
				<angle>46.49438649869251</angle>
				<shape>rectangular</shape>
				<triangleMeasure>0.6634455153955189</triangleMeasure>
				<rectangleMeasure>0.6747176328049795</rectangleMeasure>
				<circleMeasure>0.3756223081369144</circleMeasure>
				<centroid>
					<x>1139.684</x>
					<y>512.7361</y>
				</centroid>
			</pseudo3D>
		</spatialEntity>
		<numericStateVariable>
			<name>avgClusterednessRegions</name>
			<value>0</value>
		</numericStateVariable>
		<numericStateVariable>
			<name>avgDensityRegions</name>
			<value>0.5092073733696978</value>
		</numericStateVariable>
	</timepoint>
	<timepoint>
		<spatialEntity>
			<pseudo3D type="region">
				<clusteredness>1</clusteredness>
				<density>0.5092073733696978</density>
				<area>54967</area>
				<perimeter>1046.511003017426</perimeter>
				<distanceFromOrigin>274.2353004264768</distanceFromOrigin>
				<angle>46.49438649869251</angle>
				<shape>rectangular</shape>
				<triangleMeasure>0.6634455153955189</triangleMeasure>
				<rectangleMeasure>0.6747176328049795</rectangleMeasure>
				<circleMeasure>0.3756223081369144</circleMeasure>
				<centroid>
					<x>1139.684</x>
					<y>512.7361</y>
				</centroid>
			</pseudo3D>
		</spatialEntity>
		<numericStateVariable>
			<name>avgClusterednessRegions</name>
			<value>0</value>
		</numericStateVariable>
		<numericStateVariable>
			<name>avgDensityRegions</name>
			<value>0.5092073733696978</value>
		</numericStateVariable>
	</timepoint>
	<timepoint>
		<spatialEntity>
			<pseudo3D type="region">
				<clusteredness>1</clusteredness>
				<density>0.5092073733696978</density>
				<area>54967</area>
				<perimeter>1046.511003017426</perimeter>
				<distanceFromOrigin>274.2353004264768</distanceFromOrigin>
				<angle>46.49438649869251</angle>
				<shape>rectangular</shape>
				<triangleMeasure>0.6634455153955189</triangleMeasure>
				<rectangleMeasure>0.6747176328049795</rectangleMeasure>
				<circleMeasure>0.3756223081369144</circleMeasure>
				<centroid>
					<x>1139.684</x>
					<y>512.7361</y>
				</centroid>
			</pseudo3D>
		</spatialEntity>
		<numericStateVariable>
			<name>avgClusterednessRegions</name>
			<value>0</value>
		</numericStateVariable>
		<numericStateVariable>
			<name>avgDensityRegions</name>
			<value>0.5092073733696978</value>
		</numericStateVariable>
	</timepoint>
	<timepoint>
		<spatialEntity>
			<pseudo3D type="region">
				<clusteredness>1</clusteredness>
				<density>0.5092073733696978</density>
				<area>54967</area>
				<perimeter>1046.511003017426</perimeter>
				<distanceFromOrigin>274.2353004264768</distanceFromOrigin>
				<angle>46.49438649869251</angle>
				<shape>rectangular</shape>
				<triangleMeasure>0.6634455153955189</triangleMeasure>
				<rectangleMeasure>0.6747176328049795</rectangleMeasure>
				<circleMeasure>0.3756223081369144</circleMeasure>
				<centroid>
					<x>1139.684</x>
					<y>512.7361</y>
				</centroid>
			</pseudo3D>
		</spatialEntity>
		<numericStateVariable>
			<name>avgClusterednessRegions</name>
			<value>0</value>
		</numericStateVariable>
		<numericStateVariable>
			<name>avgDensityRegions</name>
			<value>0.5092073733696978</value>
		</numericStateVariable>
	</timepoint>
	<timepoint>
		<spatialEntity>
			<pseudo3D type="region">
				<clusteredness>1</clusteredness>
				<density>0.5092073733696978</density>
				<area>54967</area>
				<perimeter>1046.511003017426</perimeter>
				<distanceFromOrigin>274.2353004264768</distanceFromOrigin>
				<angle>46.49438649869251</angle>
				<shape>rectangular</shape>
				<triangleMeasure>0.6634455153955189</triangleMeasure>
				<rectangleMeasure>0.6747176328049795</rectangleMeasure>
				<circleMeasure>0.3756223081369144</circleMeasure>
				<centroid>
					<x>1139.684</x>
					<y>512.7361</y>
				</centroid>
			</pseudo3D>
		</spatialEntity>
		<numericStateVariable>
			<name>avgClusterednessRegions</name>
			<value>0</value>
		</numericStateVariable>
		<numericStateVariable>
			<name>avgDensityRegions</name>
			<value>0.5092073733696978</value>
		</numericStateVariable>
	</timepoint>
	<timepoint>
		<spatialEntity>
			<pseudo3D type="region">
				<clusteredness>1</clusteredness>
				<density>0.5092073733696978</density>
				<area>54967</area>
				<perimeter>1046.511003017426</perimeter>
				<distanceFromOrigin>274.2353004264768</distanceFromOrigin>
				<angle>46.49438649869251</angle>
				<shape>rectangular</shape>
				<triangleMeasure>0.6634455153955189</triangleMeasure>
				<rectangleMeasure>0.6747176328049795</rectangleMeasure>
				<circleMeasure>0.3756223081369144</circleMeasure>
				<centroid>
					<x>1139.684</x>
					<y>512.7361</y>
				</centroid>
			</pseudo3D>
		</spatialEntity>
		<numericStateVariable>
			<name>avgClusterednessRegions</name>
			<value>0</value>
		</numericStateVariable>
		<numericStateVariable>
			<name>avgDensityRegions</name>
			<value>0.5092073733696978</value>
		</numericStateVariable>
	</timepoint>
	<timepoint>
		<spatialEntity>
			<pseudo3D type="region">
				<clusteredness>1</clusteredness>
				<density>0.5092073733696978</density>
				<area>54967</area>
				<perimeter>1046.511003017426</perimeter>
				<distanceFromOrigin>274.2353004264768</distanceFromOrigin>
				<angle>46.49438649869251</angle>
				<shape>rectangular</shape>
				<triangleMeasure>0.6634455153955189</triangleMeasure>
				<rectangleMeasure>0.6747176328049795</rectangleMeasure>
				<circleMeasure>0.3756223081369144</circleMeasure>
				<centroid>
					<x>1139.684</x>
					<y>512.7361</y>
				</centroid>
			</pseudo3D>
		</spatialEntity>
		<numericStateVariable>
			<name>avgClusterednessRegions</name>
			<value>0</value>
		</numericStateVariable>
		<numericStateVariable>
			<name>avgDensityRegions</name>
			<value>0.5092073733696978</value>
		</numericStateVariable>
	</timepoint>
	<timepoint>
		<spatialEntity>
			<pseudo3D type="region">
				<clusteredness>1</clusteredness>
				<density>0.5092073733696978</density>
				<area>54967</area>
				<perimeter>1046.511003017426</perimeter>
				<distanceFromOrigin>274.2353004264768</distanceFromOrigin>
				<angle>46.49438649869251</angle>
				<shape>rectangular</shape>
				<triangleMeasure>0.6634455153955189</triangleMeasure>
				<rectangleMeasure>0.6747176328049795</rectangleMeasure>
				<circleMeasure>0.3756223081369144</circleMeasure>
				<centroid>
					<x>1139.684</x>
					<y>512.7361</y>
				</centroid>
			</pseudo3D>
		</spatialEntity>
		<numericStateVariable>
			<name>avgClusterednessRegions</name>
			<value>0</value>
		</numericStateVariable>
		<numericStateVariable>
			<name>avgDensityRegions</name>
			<value>0.5092073733696978</value>
		</numericStateVariable>
	</timepoint>
	<timepoint>
		<spatialEntity>
			<pseudo3D type="region">
				<clusteredness>1</clusteredness>
				<density>0.5092073733696978</density>
				<area>54967</area>
				<perimeter>1046.511003017426</perimeter>
				<distanceFromOrigin>274.2353004264768</distanceFromOrigin>
				<angle>46.49438649869251</angle>
				<shape>rectangular</shape>
				<triangleMeasure>0.6634455153955189</triangleMeasure>
				<rectangleMeasure>0.6747176328049795</rectangleMeasure>
				<circleMeasure>0.3756223081369144</circleMeasure>
				<centroid>
					<x>1139.684</x>
					<y>512.7361</y>
				</centroid>
			</pseudo3D>
		</spatialEntity>
		<numericStateVariable>
			<name>avgClusterednessRegions</name>
			<value>0</value>
		</numericStateVariable>
		<numericStateVariable>
			<name>avgDensityRegions</name>
			<value>0.5092073733696978</value>
		</numericStateVariable>
	</timepoint>
	<timepoint>
		<spatialEntity>
			<pseudo3D type="region">
				<clusteredness>1</clusteredness>
				<density>0.5092073733696978</density>
				<area>54967</area>
				<perimeter>1046.511003017426</perimeter>
				<distanceFromOrigin>274.2353004264768</distanceFromOrigin>
				<angle>46.49438649869251</angle>
				<shape>rectangular</shape>
				<triangleMeasure>0.6634455153955189</triangleMeasure>
				<rectangleMeasure>0.6747176328049795</rectangleMeasure>
				<circleMeasure>0.3756223081369144</circleMeasure>
				<centroid>
					<x>1139.684</x>
					<y>512.7361</y>
				</centroid>
			</pseudo3D>
		</spatialEntity>
		<numericStateVariable>
			<name>avgClusterednessRegions</name>
			<value>0</value>
		</numericStateVariable>
		<numericStateVariable>
			<name>avgDensityRegions</name>
			<value>0.5092073733696978</value>
		</numericStateVariable>
	</timepoint>
	<timepoint>
		<spatialEntity>
			<pseudo3D type="region">
				<clusteredness>1</clusteredness>
				<density>0.5092073733696978</density>
				<area>54967</area>
				<perimeter>1046.511003017426</perimeter>
				<distanceFromOrigin>274.2353004264768</distanceFromOrigin>
				<angle>46.49438649869251</angle>
				<shape>rectangular</shape>
				<triangleMeasure>0.6634455153955189</triangleMeasure>
				<rectangleMeasure>0.6747176328049795</rectangleMeasure>
				<circleMeasure>0.3756223081369144</circleMeasure>
				<centroid>
					<x>1139.684</x>
					<y>512.7361</y>
				</centroid>
			</pseudo3D>
		</spatialEntity>
		<numericStateVariable>
			<name>avgClusterednessRegions</name>
			<value>0</value>
		</numericStateVariable>
		<numericStateVariable>
			<name>avgDensityRegions</name>
			<value>0.5092073733696978</value>
		</numericStateVariable>
	</timepoint>
	<timepoint>
		<spatialEntity>
			<pseudo3D type="region">
				<clusteredness>1</clusteredness>
				<density>0.5092073733696978</density>
				<area>54967</area>
				<perimeter>1046.511003017426</perimeter>
				<distanceFromOrigin>274.2353004264768</distanceFromOrigin>
				<angle>46.49438649869251</angle>
				<shape>rectangular</shape>
				<triangleMeasure>0.6634455153955189</triangleMeasure>
				<rectangleMeasure>0.6747176328049795</rectangleMeasure>
				<circleMeasure>0.3756223081369144</circleMeasure>
				<centroid>
					<x>1139.684</x>
					<y>512.7361</y>
				</centroid>
			</pseudo3D>
		</spatialEntity>
		<numericStateVariable>
			<name>avgClusterednessRegions</name>
			<value>0</value>
		</numericStateVariable>
		<numericStateVariable>
			<name>avgDensityRegions</name>
			<value>0.5092073733696978</value>
		</numericStateVariable>
	</timepoint>
	<timepoint>
		<spatialEntity>
			<pseudo3D type="region">
				<clusteredness>1</clusteredness>
				<density>0.5092073733696978</density>
				<area>54967</area>
				<perimeter>1046.511003017426</perimeter>
				<distanceFromOrigin>274.2353004264768</distanceFromOrigin>
				<angle>46.49438649869251</angle>
				<shape>rectangular</shape>
				<triangleMeasure>0.6634455153955189</triangleMeasure>
				<rectangleMeasure>0.6747176328049795</rectangleMeasure>
				<circleMeasure>0.3756223081369144</circleMeasure>
				<centroid>
					<x>1139.684</x>
					<y>512.7361</y>
				</centroid>
			</pseudo3D>
		</spatialEntity>
		<numericStateVariable>
			<name>avgClusterednessRegions</name>
			<value>0</value>
		</numericStateVariable>
		<numericStateVariable>
			<name>avgDensityRegions</name>
			<value>0.5092073733696978</value>
		</numericStateVariable>
	</timepoint>
	<timepoint>
		<spatialEntity>
			<pseudo3D type="region">
				<clusteredness>1</clusteredness>
				<density>0.5092073733696978</density>
				<area>54967</area>
				<perimeter>1046.511003017426</perimeter>
				<distanceFromOrigin>274.2353004264768</distanceFromOrigin>
				<angle>46.49438649869251</angle>
				<shape>rectangular</shape>
				<triangleMeasure>0.6634455153955189</triangleMeasure>
				<rectangleMeasure>0.6747176328049795</rectangleMeasure>
				<circleMeasure>0.3756223081369144</circleMeasure>
				<centroid>
					<x>1139.684</x>
					<y>512.7361</y>
				</centroid>
			</pseudo3D>
		</spatialEntity>
		<numericStateVariable>
			<name>avgClusterednessRegions</name>
			<value>0</value>
		</numericStateVariable>
		<numericStateVariable>
			<name>avgDensityRegions</name>
			<value>0.5092073733696978</value>
		</numericStateVariable>
	</timepoint>
</experiment>
