# Supplementary material for: Automatic validation of computational models using pseudo-3D spatio-temporal model checking
Source: BMC Syst Biol. 2014 Dec 2;8:124. doi: 10.1186/s12918-014-0124-0 (PMC4272535; doi:10.1186/s12918-014-0124-0)
Supplement: Additional file 8 — Dataset of STML files for the phase variation case study. The dataset of one thousand STML files corresponding to the stochastic simulations of the rectangular model for the phase variation case study. We recommend using the freely available 7zip software (Download link: http://www.7-zip.org/download.html) to extract this archive. [file 12918_2014_124_MOESM8_ESM.zip › phase_variation_stml_101.xml]

<?xml version="1.0" encoding="utf-8"?>
<!--Warning! This xml file was automatically generated by a C++ program using the Boost PropertyTree library.-->
<experiment>
	<timepoint>
		<numericStateVariable>
			<name>avgClusterednessRegions</name>
			<value>0</value>
		</numericStateVariable>
		<numericStateVariable>
			<name>avgDensityRegions</name>
			<value>0</value>
		</numericStateVariable>
	</timepoint>
	<timepoint>
		<numericStateVariable>
			<name>avgClusterednessRegions</name>
			<value>0</value>
		</numericStateVariable>
		<numericStateVariable>
			<name>avgDensityRegions</name>
			<value>0</value>
		</numericStateVariable>
	</timepoint>
	<timepoint>
		<numericStateVariable>
			<name>avgClusterednessRegions</name>
			<value>0</value>
		</numericStateVariable>
		<numericStateVariable>
			<name>avgDensityRegions</name>
			<value>0</value>
		</numericStateVariable>
	</timepoint>
	<timepoint>
		<numericStateVariable>
			<name>avgClusterednessRegions</name>
			<value>0</value>
		</numericStateVariable>
		<numericStateVariable>
			<name>avgDensityRegions</name>
			<value>0</value>
		</numericStateVariable>
	</timepoint>
	<timepoint>
		<numericStateVariable>
			<name>avgClusterednessRegions</name>
			<value>0</value>
		</numericStateVariable>
		<numericStateVariable>
			<name>avgDensityRegions</name>
			<value>0</value>
		</numericStateVariable>
	</timepoint>
	<timepoint>
		<numericStateVariable>
			<name>avgClusterednessRegions</name>
			<value>0</value>
		</numericStateVariable>
		<numericStateVariable>
			<name>avgDensityRegions</name>
			<value>0</value>
		</numericStateVariable>
	</timepoint>
	<timepoint>
		<numericStateVariable>
			<name>avgClusterednessRegions</name>
			<value>0</value>
		</numericStateVariable>
		<numericStateVariable>
			<name>avgDensityRegions</name>
			<value>0</value>
		</numericStateVariable>
	</timepoint>
	<timepoint>
		<numericStateVariable>
			<name>avgClusterednessRegions</name>
			<value>0</value>
		</numericStateVariable>
		<numericStateVariable>
			<name>avgDensityRegions</name>
			<value>0</value>
		</numericStateVariable>
	</timepoint>
	<timepoint>
		<numericStateVariable>
			<name>avgClusterednessRegions</name>
			<value>0</value>
		</numericStateVariable>
		<numericStateVariable>
			<name>avgDensityRegions</name>
			<value>0</value>
		</numericStateVariable>
	</timepoint>
	<timepoint>
		<numericStateVariable>
			<name>avgClusterednessRegions</name>
			<value>0</value>
		</numericStateVariable>
		<numericStateVariable>
			<name>avgDensityRegions</name>
			<value>0</value>
		</numericStateVariable>
	</timepoint>
	<timepoint>
		<numericStateVariable>
			<name>avgClusterednessRegions</name>
			<value>0</value>
		</numericStateVariable>
		<numericStateVariable>
			<name>avgDensityRegions</name>
			<value>0</value>
		</numericStateVariable>
	</timepoint>
	<timepoint>
		<numericStateVariable>
			<name>avgClusterednessRegions</name>
			<value>0</value>
		</numericStateVariable>
		<numericStateVariable>
			<name>avgDensityRegions</name>
			<value>0</value>
		</numericStateVariable>
	</timepoint>
	<timepoint>
		<numericStateVariable>
			<name>avgClusterednessRegions</name>
			<value>0</value>
		</numericStateVariable>
		<numericStateVariable>
			<name>avgDensityRegions</name>
			<value>0</value>
		</numericStateVariable>
	</timepoint>
	<timepoint>
		<numericStateVariable>
			<name>avgClusterednessRegions</name>
			<value>0</value>
		</numericStateVariable>
		<numericStateVariable>
			<name>avgDensityRegions</name>
			<value>0</value>
		</numericStateVariable>
	</timepoint>
	<timepoint>
		<numericStateVariable>
			<name>avgClusterednessRegions</name>
			<value>0</value>
		</numericStateVariable>
		<numericStateVariable>
			<name>avgDensityRegions</name>
			<value>0</value>
		</numericStateVariable>
	</timepoint>
	<timepoint>
		<numericStateVariable>
			<name>avgClusterednessRegions</name>
			<value>0</value>
		</numericStateVariable>
		<numericStateVariable>
			<name>avgDensityRegions</name>
			<value>0</value>
		</numericStateVariable>
	</timepoint>
	<timepoint>
		<numericStateVariable>
			<name>avgClusterednessRegions</name>
			<value>0</value>
		</numericStateVariable>
		<numericStateVariable>
			<name>avgDensityRegions</name>
			<value>0</value>
		</numericStateVariable>
	</timepoint>
	<timepoint>
		<numericStateVariable>
			<name>avgClusterednessRegions</name>
			<value>0</value>
		</numericStateVariable>
		<numericStateVariable>
			<name>avgDensityRegions</name>
			<value>0</value>
		</numericStateVariable>
	</timepoint>
	<timepoint>
		<numericStateVariable>
			<name>avgClusterednessRegions</name>
			<value>0</value>
		</numericStateVariable>
		<numericStateVariable>
			<name>avgDensityRegions</name>
			<value>0</value>
		</numericStateVariable>
	</timepoint>
	<timepoint>
		<numericStateVariable>
			<name>avgClusterednessRegions</name>
			<value>0</value>
		</numericStateVariable>
		<numericStateVariable>
			<name>avgDensityRegions</name>
			<value>0</value>
		</numericStateVariable>
	</timepoint>
	<timepoint>
		<numericStateVariable>
			<name>avgClusterednessRegions</name>
			<value>0</value>
		</numericStateVariable>
		<numericStateVariable>
			<name>avgDensityRegions</name>
			<value>0</value>
		</numericStateVariable>
	</timepoint>
	<timepoint>
		<numericStateVariable>
			<name>avgClusterednessRegions</name>
			<value>0</value>
		</numericStateVariable>
		<numericStateVariable>
			<name>avgDensityRegions</name>
			<value>0</value>
		</numericStateVariable>
	</timepoint>
	<timepoint>
		<numericStateVariable>
			<name>avgClusterednessRegions</name>
			<value>0</value>
		</numericStateVariable>
		<numericStateVariable>
			<name>avgDensityRegions</name>
			<value>0</value>
		</numericStateVariable>
	</timepoint>
	<timepoint>
		<spatialEntity>
			<pseudo3D type="region">
				<clusteredness>1</clusteredness>
				<density>0.5451476050257122</density>
				<area>23711</area>
				<perimeter>753.3900375366211</perimeter>
				<distanceFromOrigin>163.6001222493431</distanceFromOrigin>
				<angle>60.69259772246663</angle>
				<shape>triangular</shape>
				<triangleMeasure>0.7440816854889009</triangleMeasure>
				<rectangleMeasure>0.5754125445860601</rectangleMeasure>
				<circleMeasure>0.4277908468420332</circleMeasure>
				<centroid>
					<x>881.8252</x>
					<y>942.2694</y>
				</centroid>
			</pseudo3D>
		</spatialEntity>
		<numericStateVariable>
			<name>avgClusterednessRegions</name>
			<value>0</value>
		</numericStateVariable>
		<numericStateVariable>
			<name>avgDensityRegions</name>
			<value>0.5451476050257122</value>
		</numericStateVariable>
	</timepoint>
	<timepoint>
		<spatialEntity>
			<pseudo3D type="region">
				<clusteredness>1</clusteredness>
				<density>0.5539670449853248</density>
				<area>27734.5</area>
				<perimeter>833.5414834022522</perimeter>
				<distanceFromOrigin>163.6001222493431</distanceFromOrigin>
				<angle>57.62947802915324</angle>
				<shape>triangular</shape>
				<triangleMeasure>0.7366449976427466</triangleMeasure>
				<rectangleMeasure>0.563969546099497</rectangleMeasure>
				<circleMeasure>0.4323574650739454</circleMeasure>
				<centroid>
					<x>889.6306</x>
					<y>951.4203</y>
				</centroid>
			</pseudo3D>
		</spatialEntity>
		<numericStateVariable>
			<name>avgClusterednessRegions</name>
			<value>0</value>
		</numericStateVariable>
		<numericStateVariable>
			<name>avgDensityRegions</name>
			<value>0.5539670449853248</value>
		</numericStateVariable>
	</timepoint>
	<timepoint>
		<spatialEntity>
			<pseudo3D type="region">
				<clusteredness>1</clusteredness>
				<density>0.5569043142980001</density>
				<area>31124.5</area>
				<perimeter>823.5317482948303</perimeter>
				<distanceFromOrigin>163.6001222493431</distanceFromOrigin>
				<angle>55.75252065590585</angle>
				<shape>triangular</shape>
				<triangleMeasure>0.7267791781717562</triangleMeasure>
				<rectangleMeasure>0.5986070742549146</rectangleMeasure>
				<circleMeasure>0.4404961631878895</circleMeasure>
				<centroid>
					<x>895.9252</x>
					<y>958.9394</y>
				</centroid>
			</pseudo3D>
		</spatialEntity>
		<numericStateVariable>
			<name>avgClusterednessRegions</name>
			<value>0</value>
		</numericStateVariable>
		<numericStateVariable>
			<name>avgDensityRegions</name>
			<value>0.5569043142980001</value>
		</numericStateVariable>
	</timepoint>
	<timepoint>
		<spatialEntity>
			<pseudo3D type="region">
				<clusteredness>1</clusteredness>
				<density>0.564130364676445</density>
				<area>35166</area>
				<perimeter>897.2840995788574</perimeter>
				<distanceFromOrigin>163.6001222493431</distanceFromOrigin>
				<angle>54.95810354239641</angle>
				<shape>triangular</shape>
				<triangleMeasure>0.7200411557391525</triangleMeasure>
				<rectangleMeasure>0.588784373757151</rectangleMeasure>
				<circleMeasure>0.4336865470545017</circleMeasure>
				<centroid>
					<x>903.2515</x>
					<y>967.7122</y>
				</centroid>
			</pseudo3D>
		</spatialEntity>
		<numericStateVariable>
			<name>avgClusterednessRegions</name>
			<value>0</value>
		</numericStateVariable>
		<numericStateVariable>
			<name>avgDensityRegions</name>
			<value>0.564130364676445</value>
		</numericStateVariable>
	</timepoint>
	<timepoint>
		<spatialEntity>
			<pseudo3D type="region">
				<clusteredness>1</clusteredness>
				<density>0.5680275260845689</density>
				<area>38445.5</area>
				<perimeter>901.2983136177063</perimeter>
				<distanceFromOrigin>163.6001222493431</distanceFromOrigin>
				<angle>53.99506931215771</angle>
				<shape>triangular</shape>
				<triangleMeasure>0.7256572024480821</triangleMeasure>
				<rectangleMeasure>0.6035147911911553</rectangleMeasure>
				<circleMeasure>0.437959857855764</circleMeasure>
				<centroid>
					<x>909.4335</x>
					<y>974.3196</y>
				</centroid>
			</pseudo3D>
		</spatialEntity>
		<numericStateVariable>
			<name>avgClusterednessRegions</name>
			<value>0</value>
		</numericStateVariable>
		<numericStateVariable>
			<name>avgDensityRegions</name>
			<value>0.5680275260845689</value>
		</numericStateVariable>
	</timepoint>
	<timepoint>
		<spatialEntity>
			<pseudo3D type="region">
				<clusteredness>1</clusteredness>
				<density>0.5831306420948676</density>
				<area>44576</area>
				<perimeter>1087.648268699646</perimeter>
				<distanceFromOrigin>163.6001222493431</distanceFromOrigin>
				<angle>59.17913977656294</angle>
				<shape>triangular</shape>
				<triangleMeasure>0.7499926390483762</triangleMeasure>
				<rectangleMeasure>0.5333126952231562</rectangleMeasure>
				<circleMeasure>0.4284266367282515</circleMeasure>
				<centroid>
					<x>913.6815</x>
					<y>988.1685</y>
				</centroid>
			</pseudo3D>
		</spatialEntity>
		<numericStateVariable>
			<name>avgClusterednessRegions</name>
			<value>0</value>
		</numericStateVariable>
		<numericStateVariable>
			<name>avgDensityRegions</name>
			<value>0.5831306420948676</value>
		</numericStateVariable>
	</timepoint>
	<timepoint>
		<spatialEntity>
			<pseudo3D type="region">
				<clusteredness>1</clusteredness>
				<density>0.5890020860228748</density>
				<area>50262.5</area>
				<perimeter>1196.230693340302</perimeter>
				<distanceFromOrigin>163.6001222493431</distanceFromOrigin>
				<angle>61.0867723832221</angle>
				<shape>triangular</shape>
				<triangleMeasure>0.7343407004817684</triangleMeasure>
				<rectangleMeasure>0.521608450549839</rectangleMeasure>
				<circleMeasure>0.412134133824823</circleMeasure>
				<centroid>
					<x>918.6451</x>
					<y>999.4235</y>
				</centroid>
			</pseudo3D>
		</spatialEntity>
		<numericStateVariable>
			<name>avgClusterednessRegions</name>
			<value>0</value>
		</numericStateVariable>
		<numericStateVariable>
			<name>avgDensityRegions</name>
			<value>0.5890020860228748</value>
		</numericStateVariable>
	</timepoint>
	<timepoint>
		<spatialEntity>
			<pseudo3D type="region">
				<clusteredness>1</clusteredness>
				<density>0.5939119525916026</density>
				<area>56472.5</area>
				<perimeter>1246.139560699463</perimeter>
				<distanceFromOrigin>163.6001222493431</distanceFromOrigin>
				<angle>60.76804816176264</angle>
				<shape>triangular</shape>
				<triangleMeasure>0.7623975240390295</triangleMeasure>
				<rectangleMeasure>0.5316347255923201</rectangleMeasure>
				<circleMeasure>0.4189107588571355</circleMeasure>
				<centroid>
					<x>922.9134</x>
					<y>1011.53</y>
				</centroid>
			</pseudo3D>
		</spatialEntity>
		<numericStateVariable>
			<name>avgClusterednessRegions</name>
			<value>0</value>
		</numericStateVariable>
		<numericStateVariable>
			<name>avgDensityRegions</name>
			<value>0.5939119525916026</value>
		</numericStateVariable>
	</timepoint>
	<timepoint>
		<spatialEntity>
			<pseudo3D type="region">
				<clusteredness>1</clusteredness>
				<density>0.5992542734984009</density>
				<area>63626.5</area>
				<perimeter>1292.764838218689</perimeter>
				<distanceFromOrigin>163.6001222493431</distanceFromOrigin>
				<angle>62.69571463739069</angle>
				<shape>triangular</shape>
				<triangleMeasure>0.7518840973615252</triangleMeasure>
				<rectangleMeasure>0.5378246088580477</rectangleMeasure>
				<circleMeasure>0.4283625222499637</circleMeasure>
				<centroid>
					<x>928.7946</x>
					<y>1023.664</y>
				</centroid>
			</pseudo3D>
		</spatialEntity>
		<numericStateVariable>
			<name>avgClusterednessRegions</name>
			<value>0</value>
		</numericStateVariable>
		<numericStateVariable>
			<name>avgDensityRegions</name>
			<value>0.5992542734984009</value>
		</numericStateVariable>
	</timepoint>
	<timepoint>
		<spatialEntity>
			<pseudo3D type="region">
				<clusteredness>1</clusteredness>
				<density>0.6031407800040732</density>
				<area>72297</area>
				<perimeter>1506.677045822144</perimeter>
				<distanceFromOrigin>163.6001222493431</distanceFromOrigin>
				<angle>69.84484342923039</angle>
				<shape>triangular</shape>
				<triangleMeasure>0.6578794110688482</triangleMeasure>
				<rectangleMeasure>0.512019036850368</rectangleMeasure>
				<circleMeasure>0.409973172517722</circleMeasure>
				<centroid>
					<x>925.9401</x>
					<y>1039.323</y>
				</centroid>
			</pseudo3D>
		</spatialEntity>
		<numericStateVariable>
			<name>avgClusterednessRegions</name>
			<value>0</value>
		</numericStateVariable>
		<numericStateVariable>
			<name>avgDensityRegions</name>
			<value>0.6031407800040732</value>
		</numericStateVariable>
	</timepoint>
	<timepoint>
		<spatialEntity>
			<pseudo3D type="region">
				<clusteredness>1</clusteredness>
				<density>0.603963388484178</density>
				<area>80202.5</area>
				<perimeter>1619.669345855713</perimeter>
				<distanceFromOrigin>163.6001222493431</distanceFromOrigin>
				<angle>71.53996546085557</angle>
				<shape>triangular</shape>
				<triangleMeasure>0.6623632292504359</triangleMeasure>
				<rectangleMeasure>0.5039744878723137</rectangleMeasure>
				<circleMeasure>0.396804632217</circleMeasure>
				<centroid>
					<x>926.5141</x>
					<y>1051.763</y>
				</centroid>
			</pseudo3D>
		</spatialEntity>
		<numericStateVariable>
			<name>avgClusterednessRegions</name>
			<value>0</value>
		</numericStateVariable>
		<numericStateVariable>
			<name>avgDensityRegions</name>
			<value>0.603963388484178</value>
		</numericStateVariable>
	</timepoint>
	<timepoint>
		<spatialEntity>
			<pseudo3D type="region">
				<clusteredness>1</clusteredness>
				<density>0.6029621363353155</density>
				<area>88136</area>
				<perimeter>1655.735819578171</perimeter>
				<distanceFromOrigin>163.6001222493431</distanceFromOrigin>
				<angle>69.85382880186145</angle>
				<shape>triangular</shape>
				<triangleMeasure>0.6752086661074147</triangleMeasure>
				<rectangleMeasure>0.5280659153713347</rectangleMeasure>
				<circleMeasure>0.4272268551146507</circleMeasure>
				<centroid>
					<x>929.1014</x>
					<y>1063.573</y>
				</centroid>
			</pseudo3D>
		</spatialEntity>
		<spatialEntity>
			<pseudo3D type="region">
				<clusteredness>1</clusteredness>
				<density>0.6093878384435051</density>
				<area>22824.5</area>
				<perimeter>686.7384457588196</perimeter>
				<distanceFromOrigin>351.1424212481311</distanceFromOrigin>
				<angle>53.93821239067406</angle>
				<shape>triangular</shape>
				<triangleMeasure>0.7808587068080739</triangleMeasure>
				<rectangleMeasure>0.5629996885859025</rectangleMeasure>
				<circleMeasure>0.4260425693688514</circleMeasure>
				<centroid>
					<x>690.0063</x>
					<y>214.1702</y>
				</centroid>
			</pseudo3D>
		</spatialEntity>
		<numericStateVariable>
			<name>avgClusterednessRegions</name>
			<value>1764.824907052164</value>
		</numericStateVariable>
		<numericStateVariable>
			<name>avgDensityRegions</name>
			<value>0.6061749873894102</value>
		</numericStateVariable>
	</timepoint>
	<timepoint>
		<spatialEntity>
			<pseudo3D type="region">
				<clusteredness>1</clusteredness>
				<density>0.6032425218076855</density>
				<area>95592.5</area>
				<perimeter>1756.410101175308</perimeter>
				<distanceFromOrigin>163.6001222493431</distanceFromOrigin>
				<angle>68.90116395922517</angle>
				<shape>triangular</shape>
				<triangleMeasure>0.6672081760353313</triangleMeasure>
				<rectangleMeasure>0.5389261170904973</rectangleMeasure>
				<circleMeasure>0.4363675579692564</circleMeasure>
				<centroid>
					<x>932.1343</x>
					<y>1073.813</y>
				</centroid>
			</pseudo3D>
		</spatialEntity>
		<spatialEntity>
			<pseudo3D type="region">
				<clusteredness>1</clusteredness>
				<density>0.6135328938587642</density>
				<area>25955</area>
				<perimeter>747.9704580307007</perimeter>
				<distanceFromOrigin>351.1424212481311</distanceFromOrigin>
				<angle>53.55478931765023</angle>
				<shape>triangular</shape>
				<triangleMeasure>0.7977861472834487</triangleMeasure>
				<rectangleMeasure>0.5454085930779976</rectangleMeasure>
				<circleMeasure>0.4306795923234555</circleMeasure>
				<centroid>
					<x>689.4815</x>
					<y>203.5269</y>
				</centroid>
			</pseudo3D>
		</spatialEntity>
		<numericStateVariable>
			<name>avgClusterednessRegions</name>
			<value>1806.963269013184</value>
		</numericStateVariable>
		<numericStateVariable>
			<name>avgDensityRegions</name>
			<value>0.6083877078332248</value>
		</numericStateVariable>
	</timepoint>
	<timepoint>
		<spatialEntity>
			<pseudo3D type="region">
				<clusteredness>1</clusteredness>
				<density>0.6032425218076855</density>
				<area>95592.5</area>
				<perimeter>1756.410101175308</perimeter>
				<distanceFromOrigin>163.6001222493431</distanceFromOrigin>
				<angle>68.90116395922517</angle>
				<shape>triangular</shape>
				<triangleMeasure>0.6672081760353313</triangleMeasure>
				<rectangleMeasure>0.5389261170904973</rectangleMeasure>
				<circleMeasure>0.4363675579692564</circleMeasure>
				<centroid>
					<x>932.1343</x>
					<y>1073.813</y>
				</centroid>
			</pseudo3D>
		</spatialEntity>
		<spatialEntity>
			<pseudo3D type="region">
				<clusteredness>1</clusteredness>
				<density>0.6135328938587642</density>
				<area>25955</area>
				<perimeter>747.9704580307007</perimeter>
				<distanceFromOrigin>351.1424212481311</distanceFromOrigin>
				<angle>53.55478931765023</angle>
				<shape>triangular</shape>
				<triangleMeasure>0.7977861472834487</triangleMeasure>
				<rectangleMeasure>0.5454085930779976</rectangleMeasure>
				<circleMeasure>0.4306795923234555</circleMeasure>
				<centroid>
					<x>689.4815</x>
					<y>203.5269</y>
				</centroid>
			</pseudo3D>
		</spatialEntity>
		<numericStateVariable>
			<name>avgClusterednessRegions</name>
			<value>1806.963269013184</value>
		</numericStateVariable>
		<numericStateVariable>
			<name>avgDensityRegions</name>
			<value>0.6083877078332248</value>
		</numericStateVariable>
	</timepoint>
	<timepoint>
		<spatialEntity>
			<pseudo3D type="region">
				<clusteredness>1</clusteredness>
				<density>0.6032425218076855</density>
				<area>95592.5</area>
				<perimeter>1756.410101175308</perimeter>
				<distanceFromOrigin>163.6001222493431</distanceFromOrigin>
				<angle>68.90116395922517</angle>
				<shape>triangular</shape>
				<triangleMeasure>0.6672081760353313</triangleMeasure>
				<rectangleMeasure>0.5389261170904973</rectangleMeasure>
				<circleMeasure>0.4363675579692564</circleMeasure>
				<centroid>
					<x>932.1343</x>
					<y>1073.813</y>
				</centroid>
			</pseudo3D>
		</spatialEntity>
		<spatialEntity>
			<pseudo3D type="region">
				<clusteredness>1</clusteredness>
				<density>0.6135328938587642</density>
				<area>25955</area>
				<perimeter>747.9704580307007</perimeter>
				<distanceFromOrigin>351.1424212481311</distanceFromOrigin>
				<angle>53.55478931765023</angle>
				<shape>triangular</shape>
				<triangleMeasure>0.7977861472834487</triangleMeasure>
				<rectangleMeasure>0.5454085930779976</rectangleMeasure>
				<circleMeasure>0.4306795923234555</circleMeasure>
				<centroid>
					<x>689.4815</x>
					<y>203.5269</y>
				</centroid>
			</pseudo3D>
		</spatialEntity>
		<numericStateVariable>
			<name>avgClusterednessRegions</name>
			<value>1806.963269013184</value>
		</numericStateVariable>
		<numericStateVariable>
			<name>avgDensityRegions</name>
			<value>0.6083877078332248</value>
		</numericStateVariable>
	</timepoint>
	<timepoint>
		<spatialEntity>
			<pseudo3D type="region">
				<clusteredness>1</clusteredness>
				<density>0.6032425218076855</density>
				<area>95592.5</area>
				<perimeter>1756.410101175308</perimeter>
				<distanceFromOrigin>163.6001222493431</distanceFromOrigin>
				<angle>68.90116395922517</angle>
				<shape>triangular</shape>
				<triangleMeasure>0.6672081760353313</triangleMeasure>
				<rectangleMeasure>0.5389261170904973</rectangleMeasure>
				<circleMeasure>0.4363675579692564</circleMeasure>
				<centroid>
					<x>932.1343</x>
					<y>1073.813</y>
				</centroid>
			</pseudo3D>
		</spatialEntity>
		<spatialEntity>
			<pseudo3D type="region">
				<clusteredness>1</clusteredness>
				<density>0.6135328938587642</density>
				<area>25955</area>
				<perimeter>747.9704580307007</perimeter>
				<distanceFromOrigin>351.1424212481311</distanceFromOrigin>
				<angle>53.55478931765023</angle>
				<shape>triangular</shape>
				<triangleMeasure>0.7977861472834487</triangleMeasure>
				<rectangleMeasure>0.5454085930779976</rectangleMeasure>
				<circleMeasure>0.4306795923234555</circleMeasure>
				<centroid>
					<x>689.4815</x>
					<y>203.5269</y>
				</centroid>
			</pseudo3D>
		</spatialEntity>
		<numericStateVariable>
			<name>avgClusterednessRegions</name>
			<value>1806.963269013184</value>
		</numericStateVariable>
		<numericStateVariable>
			<name>avgDensityRegions</name>
			<value>0.6083877078332248</value>
		</numericStateVariable>
	</timepoint>
	<timepoint>
		<spatialEntity>
			<pseudo3D type="region">
				<clusteredness>1</clusteredness>
				<density>0.6032425218076855</density>
				<area>95592.5</area>
				<perimeter>1756.410101175308</perimeter>
				<distanceFromOrigin>163.6001222493431</distanceFromOrigin>
				<angle>68.90116395922517</angle>
				<shape>triangular</shape>
				<triangleMeasure>0.6672081760353313</triangleMeasure>
				<rectangleMeasure>0.5389261170904973</rectangleMeasure>
				<circleMeasure>0.4363675579692564</circleMeasure>
				<centroid>
					<x>932.1343</x>
					<y>1073.813</y>
				</centroid>
			</pseudo3D>
		</spatialEntity>
		<spatialEntity>
			<pseudo3D type="region">
				<clusteredness>1</clusteredness>
				<density>0.6135328938587642</density>
				<area>25955</area>
				<perimeter>747.9704580307007</perimeter>
				<distanceFromOrigin>351.1424212481311</distanceFromOrigin>
				<angle>53.55478931765023</angle>
				<shape>triangular</shape>
				<triangleMeasure>0.7977861472834487</triangleMeasure>
				<rectangleMeasure>0.5454085930779976</rectangleMeasure>
				<circleMeasure>0.4306795923234555</circleMeasure>
				<centroid>
					<x>689.4815</x>
					<y>203.5269</y>
				</centroid>
			</pseudo3D>
		</spatialEntity>
		<numericStateVariable>
			<name>avgClusterednessRegions</name>
			<value>1806.963269013184</value>
		</numericStateVariable>
		<numericStateVariable>
			<name>avgDensityRegions</name>
			<value>0.6083877078332248</value>
		</numericStateVariable>
	</timepoint>
	<timepoint>
		<spatialEntity>
			<pseudo3D type="region">
				<clusteredness>1</clusteredness>
				<density>0.6032425218076855</density>
				<area>95592.5</area>
				<perimeter>1756.410101175308</perimeter>
				<distanceFromOrigin>163.6001222493431</distanceFromOrigin>
				<angle>68.90116395922517</angle>
				<shape>triangular</shape>
				<triangleMeasure>0.6672081760353313</triangleMeasure>
				<rectangleMeasure>0.5389261170904973</rectangleMeasure>
				<circleMeasure>0.4363675579692564</circleMeasure>
				<centroid>
					<x>932.1343</x>
					<y>1073.813</y>
				</centroid>
			</pseudo3D>
		</spatialEntity>
		<spatialEntity>
			<pseudo3D type="region">
				<clusteredness>1</clusteredness>
				<density>0.6135328938587642</density>
				<area>25955</area>
				<perimeter>747.9704580307007</perimeter>
				<distanceFromOrigin>351.1424212481311</distanceFromOrigin>
				<angle>53.55478931765023</angle>
				<shape>triangular</shape>
				<triangleMeasure>0.7977861472834487</triangleMeasure>
				<rectangleMeasure>0.5454085930779976</rectangleMeasure>
				<circleMeasure>0.4306795923234555</circleMeasure>
				<centroid>
					<x>689.4815</x>
					<y>203.5269</y>
				</centroid>
			</pseudo3D>
		</spatialEntity>
		<numericStateVariable>
			<name>avgClusterednessRegions</name>
			<value>1806.963269013184</value>
		</numericStateVariable>
		<numericStateVariable>
			<name>avgDensityRegions</name>
			<value>0.6083877078332248</value>
		</numericStateVariable>
	</timepoint>
	<timepoint>
		<spatialEntity>
			<pseudo3D type="region">
				<clusteredness>1</clusteredness>
				<density>0.6032425218076855</density>
				<area>95592.5</area>
				<perimeter>1756.410101175308</perimeter>
				<distanceFromOrigin>163.6001222493431</distanceFromOrigin>
				<angle>68.90116395922517</angle>
				<shape>triangular</shape>
				<triangleMeasure>0.6672081760353313</triangleMeasure>
				<rectangleMeasure>0.5389261170904973</rectangleMeasure>
				<circleMeasure>0.4363675579692564</circleMeasure>
				<centroid>
					<x>932.1343</x>
					<y>1073.813</y>
				</centroid>
			</pseudo3D>
		</spatialEntity>
		<spatialEntity>
			<pseudo3D type="region">
				<clusteredness>1</clusteredness>
				<density>0.6135328938587642</density>
				<area>25955</area>
				<perimeter>747.9704580307007</perimeter>
				<distanceFromOrigin>351.1424212481311</distanceFromOrigin>
				<angle>53.55478931765023</angle>
				<shape>triangular</shape>
				<triangleMeasure>0.7977861472834487</triangleMeasure>
				<rectangleMeasure>0.5454085930779976</rectangleMeasure>
				<circleMeasure>0.4306795923234555</circleMeasure>
				<centroid>
					<x>689.4815</x>
					<y>203.5269</y>
				</centroid>
			</pseudo3D>
		</spatialEntity>
		<numericStateVariable>
			<name>avgClusterednessRegions</name>
			<value>1806.963269013184</value>
		</numericStateVariable>
		<numericStateVariable>
			<name>avgDensityRegions</name>
			<value>0.6083877078332248</value>
		</numericStateVariable>
	</timepoint>
	<timepoint>
		<spatialEntity>
			<pseudo3D type="region">
				<clusteredness>1</clusteredness>
				<density>0.6032425218076855</density>
				<area>95592.5</area>
				<perimeter>1756.410101175308</perimeter>
				<distanceFromOrigin>163.6001222493431</distanceFromOrigin>
				<angle>68.90116395922517</angle>
				<shape>triangular</shape>
				<triangleMeasure>0.6672081760353313</triangleMeasure>
				<rectangleMeasure>0.5389261170904973</rectangleMeasure>
				<circleMeasure>0.4363675579692564</circleMeasure>
				<centroid>
					<x>932.1343</x>
					<y>1073.813</y>
				</centroid>
			</pseudo3D>
		</spatialEntity>
		<spatialEntity>
			<pseudo3D type="region">
				<clusteredness>1</clusteredness>
				<density>0.6135328938587642</density>
				<area>25955</area>
				<perimeter>747.9704580307007</perimeter>
				<distanceFromOrigin>351.1424212481311</distanceFromOrigin>
				<angle>53.55478931765023</angle>
				<shape>triangular</shape>
				<triangleMeasure>0.7977861472834487</triangleMeasure>
				<rectangleMeasure>0.5454085930779976</rectangleMeasure>
				<circleMeasure>0.4306795923234555</circleMeasure>
				<centroid>
					<x>689.4815</x>
					<y>203.5269</y>
				</centroid>
			</pseudo3D>
		</spatialEntity>
		<numericStateVariable>
			<name>avgClusterednessRegions</name>
			<value>1806.963269013184</value>
		</numericStateVariable>
		<numericStateVariable>
			<name>avgDensityRegions</name>
			<value>0.6083877078332248</value>
		</numericStateVariable>
	</timepoint>
	<timepoint>
		<spatialEntity>
			<pseudo3D type="region">
				<clusteredness>1</clusteredness>
				<density>0.6032425218076855</density>
				<area>95592.5</area>
				<perimeter>1756.410101175308</perimeter>
				<distanceFromOrigin>163.6001222493431</distanceFromOrigin>
				<angle>68.90116395922517</angle>
				<shape>triangular</shape>
				<triangleMeasure>0.6672081760353313</triangleMeasure>
				<rectangleMeasure>0.5389261170904973</rectangleMeasure>
				<circleMeasure>0.4363675579692564</circleMeasure>
				<centroid>
					<x>932.1343</x>
					<y>1073.813</y>
				</centroid>
			</pseudo3D>
		</spatialEntity>
		<spatialEntity>
			<pseudo3D type="region">
				<clusteredness>1</clusteredness>
				<density>0.6135328938587642</density>
				<area>25955</area>
				<perimeter>747.9704580307007</perimeter>
				<distanceFromOrigin>351.1424212481311</distanceFromOrigin>
				<angle>53.55478931765023</angle>
				<shape>triangular</shape>
				<triangleMeasure>0.7977861472834487</triangleMeasure>
				<rectangleMeasure>0.5454085930779976</rectangleMeasure>
				<circleMeasure>0.4306795923234555</circleMeasure>
				<centroid>
					<x>689.4815</x>
					<y>203.5269</y>
				</centroid>
			</pseudo3D>
		</spatialEntity>
		<numericStateVariable>
			<name>avgClusterednessRegions</name>
			<value>1806.963269013184</value>
		</numericStateVariable>
		<numericStateVariable>
			<name>avgDensityRegions</name>
			<value>0.6083877078332248</value>
		</numericStateVariable>
	</timepoint>
	<timepoint>
		<spatialEntity>
			<pseudo3D type="region">
				<clusteredness>1</clusteredness>
				<density>0.6032425218076855</density>
				<area>95592.5</area>
				<perimeter>1756.410101175308</perimeter>
				<distanceFromOrigin>163.6001222493431</distanceFromOrigin>
				<angle>68.90116395922517</angle>
				<shape>triangular</shape>
				<triangleMeasure>0.6672081760353313</triangleMeasure>
				<rectangleMeasure>0.5389261170904973</rectangleMeasure>
				<circleMeasure>0.4363675579692564</circleMeasure>
				<centroid>
					<x>932.1343</x>
					<y>1073.813</y>
				</centroid>
			</pseudo3D>
		</spatialEntity>
		<spatialEntity>
			<pseudo3D type="region">
				<clusteredness>1</clusteredness>
				<density>0.6135328938587642</density>
				<area>25955</area>
				<perimeter>747.9704580307007</perimeter>
				<distanceFromOrigin>351.1424212481311</distanceFromOrigin>
				<angle>53.55478931765023</angle>
				<shape>triangular</shape>
				<triangleMeasure>0.7977861472834487</triangleMeasure>
				<rectangleMeasure>0.5454085930779976</rectangleMeasure>
				<circleMeasure>0.4306795923234555</circleMeasure>
				<centroid>
					<x>689.4815</x>
					<y>203.5269</y>
				</centroid>
			</pseudo3D>
		</spatialEntity>
		<numericStateVariable>
			<name>avgClusterednessRegions</name>
			<value>1806.963269013184</value>
		</numericStateVariable>
		<numericStateVariable>
			<name>avgDensityRegions</name>
			<value>0.6083877078332248</value>
		</numericStateVariable>
	</timepoint>
	<timepoint>
		<spatialEntity>
			<pseudo3D type="region">
				<clusteredness>1</clusteredness>
				<density>0.6032425218076855</density>
				<area>95592.5</area>
				<perimeter>1756.410101175308</perimeter>
				<distanceFromOrigin>163.6001222493431</distanceFromOrigin>
				<angle>68.90116395922517</angle>
				<shape>triangular</shape>
				<triangleMeasure>0.6672081760353313</triangleMeasure>
				<rectangleMeasure>0.5389261170904973</rectangleMeasure>
				<circleMeasure>0.4363675579692564</circleMeasure>
				<centroid>
					<x>932.1343</x>
					<y>1073.813</y>
				</centroid>
			</pseudo3D>
		</spatialEntity>
		<spatialEntity>
			<pseudo3D type="region">
				<clusteredness>1</clusteredness>
				<density>0.6135328938587642</density>
				<area>25955</area>
				<perimeter>747.9704580307007</perimeter>
				<distanceFromOrigin>351.1424212481311</distanceFromOrigin>
				<angle>53.55478931765023</angle>
				<shape>triangular</shape>
				<triangleMeasure>0.7977861472834487</triangleMeasure>
				<rectangleMeasure>0.5454085930779976</rectangleMeasure>
				<circleMeasure>0.4306795923234555</circleMeasure>
				<centroid>
					<x>689.4815</x>
					<y>203.5269</y>
				</centroid>
			</pseudo3D>
		</spatialEntity>
		<numericStateVariable>
			<name>avgClusterednessRegions</name>
			<value>1806.963269013184</value>
		</numericStateVariable>
		<numericStateVariable>
			<name>avgDensityRegions</name>
			<value>0.6083877078332248</value>
		</numericStateVariable>
	</timepoint>
	<timepoint>
		<spatialEntity>
			<pseudo3D type="region">
				<clusteredness>1</clusteredness>
				<density>0.6032425218076855</density>
				<area>95592.5</area>
				<perimeter>1756.410101175308</perimeter>
				<distanceFromOrigin>163.6001222493431</distanceFromOrigin>
				<angle>68.90116395922517</angle>
				<shape>triangular</shape>
				<triangleMeasure>0.6672081760353313</triangleMeasure>
				<rectangleMeasure>0.5389261170904973</rectangleMeasure>
				<circleMeasure>0.4363675579692564</circleMeasure>
				<centroid>
					<x>932.1343</x>
					<y>1073.813</y>
				</centroid>
			</pseudo3D>
		</spatialEntity>
		<spatialEntity>
			<pseudo3D type="region">
				<clusteredness>1</clusteredness>
				<density>0.6135328938587642</density>
				<area>25955</area>
				<perimeter>747.9704580307007</perimeter>
				<distanceFromOrigin>351.1424212481311</distanceFromOrigin>
				<angle>53.55478931765023</angle>
				<shape>triangular</shape>
				<triangleMeasure>0.7977861472834487</triangleMeasure>
				<rectangleMeasure>0.5454085930779976</rectangleMeasure>
				<circleMeasure>0.4306795923234555</circleMeasure>
				<centroid>
					<x>689.4815</x>
					<y>203.5269</y>
				</centroid>
			</pseudo3D>
		</spatialEntity>
		<numericStateVariable>
			<name>avgClusterednessRegions</name>
			<value>1806.963269013184</value>
		</numericStateVariable>
		<numericStateVariable>
			<name>avgDensityRegions</name>
			<value>0.6083877078332248</value>
		</numericStateVariable>
	</timepoint>
	<timepoint>
		<spatialEntity>
			<pseudo3D type="region">
				<clusteredness>1</clusteredness>
				<density>0.6032425218076855</density>
				<area>95592.5</area>
				<perimeter>1756.410101175308</perimeter>
				<distanceFromOrigin>163.6001222493431</distanceFromOrigin>
				<angle>68.90116395922517</angle>
				<shape>triangular</shape>
				<triangleMeasure>0.6672081760353313</triangleMeasure>
				<rectangleMeasure>0.5389261170904973</rectangleMeasure>
				<circleMeasure>0.4363675579692564</circleMeasure>
				<centroid>
					<x>932.1343</x>
					<y>1073.813</y>
				</centroid>
			</pseudo3D>
		</spatialEntity>
		<spatialEntity>
			<pseudo3D type="region">
				<clusteredness>1</clusteredness>
				<density>0.6135328938587642</density>
				<area>25955</area>
				<perimeter>747.9704580307007</perimeter>
				<distanceFromOrigin>351.1424212481311</distanceFromOrigin>
				<angle>53.55478931765023</angle>
				<shape>triangular</shape>
				<triangleMeasure>0.7977861472834487</triangleMeasure>
				<rectangleMeasure>0.5454085930779976</rectangleMeasure>
				<circleMeasure>0.4306795923234555</circleMeasure>
				<centroid>
					<x>689.4815</x>
					<y>203.5269</y>
				</centroid>
			</pseudo3D>
		</spatialEntity>
		<numericStateVariable>
			<name>avgClusterednessRegions</name>
			<value>1806.963269013184</value>
		</numericStateVariable>
		<numericStateVariable>
			<name>avgDensityRegions</name>
			<value>0.6083877078332248</value>
		</numericStateVariable>
	</timepoint>
	<timepoint>
		<spatialEntity>
			<pseudo3D type="region">
				<clusteredness>1</clusteredness>
				<density>0.6032425218076855</density>
				<area>95592.5</area>
				<perimeter>1756.410101175308</perimeter>
				<distanceFromOrigin>163.6001222493431</distanceFromOrigin>
				<angle>68.90116395922517</angle>
				<shape>triangular</shape>
				<triangleMeasure>0.6672081760353313</triangleMeasure>
				<rectangleMeasure>0.5389261170904973</rectangleMeasure>
				<circleMeasure>0.4363675579692564</circleMeasure>
				<centroid>
					<x>932.1343</x>
					<y>1073.813</y>
				</centroid>
			</pseudo3D>
		</spatialEntity>
		<spatialEntity>
			<pseudo3D type="region">
				<clusteredness>1</clusteredness>
				<density>0.6135328938587642</density>
				<area>25955</area>
				<perimeter>747.9704580307007</perimeter>
				<distanceFromOrigin>351.1424212481311</distanceFromOrigin>
				<angle>53.55478931765023</angle>
				<shape>triangular</shape>
				<triangleMeasure>0.7977861472834487</triangleMeasure>
				<rectangleMeasure>0.5454085930779976</rectangleMeasure>
				<circleMeasure>0.4306795923234555</circleMeasure>
				<centroid>
					<x>689.4815</x>
					<y>203.5269</y>
				</centroid>
			</pseudo3D>
		</spatialEntity>
		<numericStateVariable>
			<name>avgClusterednessRegions</name>
			<value>1806.963269013184</value>
		</numericStateVariable>
		<numericStateVariable>
			<name>avgDensityRegions</name>
			<value>0.6083877078332248</value>
		</numericStateVariable>
	</timepoint>
	<timepoint>
		<spatialEntity>
			<pseudo3D type="region">
				<clusteredness>1</clusteredness>
				<density>0.6032425218076855</density>
				<area>95592.5</area>
				<perimeter>1756.410101175308</perimeter>
				<distanceFromOrigin>163.6001222493431</distanceFromOrigin>
				<angle>68.90116395922517</angle>
				<shape>triangular</shape>
				<triangleMeasure>0.6672081760353313</triangleMeasure>
				<rectangleMeasure>0.5389261170904973</rectangleMeasure>
				<circleMeasure>0.4363675579692564</circleMeasure>
				<centroid>
					<x>932.1343</x>
					<y>1073.813</y>
				</centroid>
			</pseudo3D>
		</spatialEntity>
		<spatialEntity>
			<pseudo3D type="region">
				<clusteredness>1</clusteredness>
				<density>0.6135328938587642</density>
				<area>25955</area>
				<perimeter>747.9704580307007</perimeter>
				<distanceFromOrigin>351.1424212481311</distanceFromOrigin>
				<angle>53.55478931765023</angle>
				<shape>triangular</shape>
				<triangleMeasure>0.7977861472834487</triangleMeasure>
				<rectangleMeasure>0.5454085930779976</rectangleMeasure>
				<circleMeasure>0.4306795923234555</circleMeasure>
				<centroid>
					<x>689.4815</x>
					<y>203.5269</y>
				</centroid>
			</pseudo3D>
		</spatialEntity>
		<numericStateVariable>
			<name>avgClusterednessRegions</name>
			<value>1806.963269013184</value>
		</numericStateVariable>
		<numericStateVariable>
			<name>avgDensityRegions</name>
			<value>0.6083877078332248</value>
		</numericStateVariable>
	</timepoint>
	<timepoint>
		<spatialEntity>
			<pseudo3D type="region">
				<clusteredness>1</clusteredness>
				<density>0.6032425218076855</density>
				<area>95592.5</area>
				<perimeter>1756.410101175308</perimeter>
				<distanceFromOrigin>163.6001222493431</distanceFromOrigin>
				<angle>68.90116395922517</angle>
				<shape>triangular</shape>
				<triangleMeasure>0.6672081760353313</triangleMeasure>
				<rectangleMeasure>0.5389261170904973</rectangleMeasure>
				<circleMeasure>0.4363675579692564</circleMeasure>
				<centroid>
					<x>932.1343</x>
					<y>1073.813</y>
				</centroid>
			</pseudo3D>
		</spatialEntity>
		<spatialEntity>
			<pseudo3D type="region">
				<clusteredness>1</clusteredness>
				<density>0.6135328938587642</density>
				<area>25955</area>
				<perimeter>747.9704580307007</perimeter>
				<distanceFromOrigin>351.1424212481311</distanceFromOrigin>
				<angle>53.55478931765023</angle>
				<shape>triangular</shape>
				<triangleMeasure>0.7977861472834487</triangleMeasure>
				<rectangleMeasure>0.5454085930779976</rectangleMeasure>
				<circleMeasure>0.4306795923234555</circleMeasure>
				<centroid>
					<x>689.4815</x>
					<y>203.5269</y>
				</centroid>
			</pseudo3D>
		</spatialEntity>
		<numericStateVariable>
			<name>avgClusterednessRegions</name>
			<value>1806.963269013184</value>
		</numericStateVariable>
		<numericStateVariable>
			<name>avgDensityRegions</name>
			<value>0.6083877078332248</value>
		</numericStateVariable>
	</timepoint>
	<timepoint>
		<spatialEntity>
			<pseudo3D type="region">
				<clusteredness>1</clusteredness>
				<density>0.6032425218076855</density>
				<area>95592.5</area>
				<perimeter>1756.410101175308</perimeter>
				<distanceFromOrigin>163.6001222493431</distanceFromOrigin>
				<angle>68.90116395922517</angle>
				<shape>triangular</shape>
				<triangleMeasure>0.6672081760353313</triangleMeasure>
				<rectangleMeasure>0.5389261170904973</rectangleMeasure>
				<circleMeasure>0.4363675579692564</circleMeasure>
				<centroid>
					<x>932.1343</x>
					<y>1073.813</y>
				</centroid>
			</pseudo3D>
		</spatialEntity>
		<spatialEntity>
			<pseudo3D type="region">
				<clusteredness>1</clusteredness>
				<density>0.6135328938587642</density>
				<area>25955</area>
				<perimeter>747.9704580307007</perimeter>
				<distanceFromOrigin>351.1424212481311</distanceFromOrigin>
				<angle>53.55478931765023</angle>
				<shape>triangular</shape>
				<triangleMeasure>0.7977861472834487</triangleMeasure>
				<rectangleMeasure>0.5454085930779976</rectangleMeasure>
				<circleMeasure>0.4306795923234555</circleMeasure>
				<centroid>
					<x>689.4815</x>
					<y>203.5269</y>
				</centroid>
			</pseudo3D>
		</spatialEntity>
		<numericStateVariable>
			<name>avgClusterednessRegions</name>
			<value>1806.963269013184</value>
		</numericStateVariable>
		<numericStateVariable>
			<name>avgDensityRegions</name>
			<value>0.6083877078332248</value>
		</numericStateVariable>
	</timepoint>
	<timepoint>
		<spatialEntity>
			<pseudo3D type="region">
				<clusteredness>1</clusteredness>
				<density>0.6032425218076855</density>
				<area>95592.5</area>
				<perimeter>1756.410101175308</perimeter>
				<distanceFromOrigin>163.6001222493431</distanceFromOrigin>
				<angle>68.90116395922517</angle>
				<shape>triangular</shape>
				<triangleMeasure>0.6672081760353313</triangleMeasure>
				<rectangleMeasure>0.5389261170904973</rectangleMeasure>
				<circleMeasure>0.4363675579692564</circleMeasure>
				<centroid>
					<x>932.1343</x>
					<y>1073.813</y>
				</centroid>
			</pseudo3D>
		</spatialEntity>
		<spatialEntity>
			<pseudo3D type="region">
				<clusteredness>1</clusteredness>
				<density>0.6135328938587642</density>
				<area>25955</area>
				<perimeter>747.9704580307007</perimeter>
				<distanceFromOrigin>351.1424212481311</distanceFromOrigin>
				<angle>53.55478931765023</angle>
				<shape>triangular</shape>
				<triangleMeasure>0.7977861472834487</triangleMeasure>
				<rectangleMeasure>0.5454085930779976</rectangleMeasure>
				<circleMeasure>0.4306795923234555</circleMeasure>
				<centroid>
					<x>689.4815</x>
					<y>203.5269</y>
				</centroid>
			</pseudo3D>
		</spatialEntity>
		<numericStateVariable>
			<name>avgClusterednessRegions</name>
			<value>1806.963269013184</value>
		</numericStateVariable>
		<numericStateVariable>
			<name>avgDensityRegions</name>
			<value>0.6083877078332248</value>
		</numericStateVariable>
	</timepoint>
	<timepoint>
		<spatialEntity>
			<pseudo3D type="region">
				<clusteredness>1</clusteredness>
				<density>0.6032425218076855</density>
				<area>95592.5</area>
				<perimeter>1756.410101175308</perimeter>
				<distanceFromOrigin>163.6001222493431</distanceFromOrigin>
				<angle>68.90116395922517</angle>
				<shape>triangular</shape>
				<triangleMeasure>0.6672081760353313</triangleMeasure>
				<rectangleMeasure>0.5389261170904973</rectangleMeasure>
				<circleMeasure>0.4363675579692564</circleMeasure>
				<centroid>
					<x>932.1343</x>
					<y>1073.813</y>
				</centroid>
			</pseudo3D>
		</spatialEntity>
		<spatialEntity>
			<pseudo3D type="region">
				<clusteredness>1</clusteredness>
				<density>0.6135328938587642</density>
				<area>25955</area>
				<perimeter>747.9704580307007</perimeter>
				<distanceFromOrigin>351.1424212481311</distanceFromOrigin>
				<angle>53.55478931765023</angle>
				<shape>triangular</shape>
				<triangleMeasure>0.7977861472834487</triangleMeasure>
				<rectangleMeasure>0.5454085930779976</rectangleMeasure>
				<circleMeasure>0.4306795923234555</circleMeasure>
				<centroid>
					<x>689.4815</x>
					<y>203.5269</y>
				</centroid>
			</pseudo3D>
		</spatialEntity>
		<numericStateVariable>
			<name>avgClusterednessRegions</name>
			<value>1806.963269013184</value>
		</numericStateVariable>
		<numericStateVariable>
			<name>avgDensityRegions</name>
			<value>0.6083877078332248</value>
		</numericStateVariable>
	</timepoint>
	<timepoint>
		<spatialEntity>
			<pseudo3D type="region">
				<clusteredness>1</clusteredness>
				<density>0.6032425218076855</density>
				<area>95592.5</area>
				<perimeter>1756.410101175308</perimeter>
				<distanceFromOrigin>163.6001222493431</distanceFromOrigin>
				<angle>68.90116395922517</angle>
				<shape>triangular</shape>
				<triangleMeasure>0.6672081760353313</triangleMeasure>
				<rectangleMeasure>0.5389261170904973</rectangleMeasure>
				<circleMeasure>0.4363675579692564</circleMeasure>
				<centroid>
					<x>932.1343</x>
					<y>1073.813</y>
				</centroid>
			</pseudo3D>
		</spatialEntity>
		<spatialEntity>
			<pseudo3D type="region">
				<clusteredness>1</clusteredness>
				<density>0.6135328938587642</density>
				<area>25955</area>
				<perimeter>747.9704580307007</perimeter>
				<distanceFromOrigin>351.1424212481311</distanceFromOrigin>
				<angle>53.55478931765023</angle>
				<shape>triangular</shape>
				<triangleMeasure>0.7977861472834487</triangleMeasure>
				<rectangleMeasure>0.5454085930779976</rectangleMeasure>
				<circleMeasure>0.4306795923234555</circleMeasure>
				<centroid>
					<x>689.4815</x>
					<y>203.5269</y>
				</centroid>
			</pseudo3D>
		</spatialEntity>
		<numericStateVariable>
			<name>avgClusterednessRegions</name>
			<value>1806.963269013184</value>
		</numericStateVariable>
		<numericStateVariable>
			<name>avgDensityRegions</name>
			<value>0.6083877078332248</value>
		</numericStateVariable>
	</timepoint>
	<timepoint>
		<spatialEntity>
			<pseudo3D type="region">
				<clusteredness>1</clusteredness>
				<density>0.6032425218076855</density>
				<area>95592.5</area>
				<perimeter>1756.410101175308</perimeter>
				<distanceFromOrigin>163.6001222493431</distanceFromOrigin>
				<angle>68.90116395922517</angle>
				<shape>triangular</shape>
				<triangleMeasure>0.6672081760353313</triangleMeasure>
				<rectangleMeasure>0.5389261170904973</rectangleMeasure>
				<circleMeasure>0.4363675579692564</circleMeasure>
				<centroid>
					<x>932.1343</x>
					<y>1073.813</y>
				</centroid>
			</pseudo3D>
		</spatialEntity>
		<spatialEntity>
			<pseudo3D type="region">
				<clusteredness>1</clusteredness>
				<density>0.6135328938587642</density>
				<area>25955</area>
				<perimeter>747.9704580307007</perimeter>
				<distanceFromOrigin>351.1424212481311</distanceFromOrigin>
				<angle>53.55478931765023</angle>
				<shape>triangular</shape>
				<triangleMeasure>0.7977861472834487</triangleMeasure>
				<rectangleMeasure>0.5454085930779976</rectangleMeasure>
				<circleMeasure>0.4306795923234555</circleMeasure>
				<centroid>
					<x>689.4815</x>
					<y>203.5269</y>
				</centroid>
			</pseudo3D>
		</spatialEntity>
		<numericStateVariable>
			<name>avgClusterednessRegions</name>
			<value>1806.963269013184</value>
		</numericStateVariable>
		<numericStateVariable>
			<name>avgDensityRegions</name>
			<value>0.6083877078332248</value>
		</numericStateVariable>
	</timepoint>
	<timepoint>
		<spatialEntity>
			<pseudo3D type="region">
				<clusteredness>1</clusteredness>
				<density>0.6032425218076855</density>
				<area>95592.5</area>
				<perimeter>1756.410101175308</perimeter>
				<distanceFromOrigin>163.6001222493431</distanceFromOrigin>
				<angle>68.90116395922517</angle>
				<shape>triangular</shape>
				<triangleMeasure>0.6672081760353313</triangleMeasure>
				<rectangleMeasure>0.5389261170904973</rectangleMeasure>
				<circleMeasure>0.4363675579692564</circleMeasure>
				<centroid>
					<x>932.1343</x>
					<y>1073.813</y>
				</centroid>
			</pseudo3D>
		</spatialEntity>
		<spatialEntity>
			<pseudo3D type="region">
				<clusteredness>1</clusteredness>
				<density>0.6135328938587642</density>
				<area>25955</area>
				<perimeter>747.9704580307007</perimeter>
				<distanceFromOrigin>351.1424212481311</distanceFromOrigin>
				<angle>53.55478931765023</angle>
				<shape>triangular</shape>
				<triangleMeasure>0.7977861472834487</triangleMeasure>
				<rectangleMeasure>0.5454085930779976</rectangleMeasure>
				<circleMeasure>0.4306795923234555</circleMeasure>
				<centroid>
					<x>689.4815</x>
					<y>203.5269</y>
				</centroid>
			</pseudo3D>
		</spatialEntity>
		<numericStateVariable>
			<name>avgClusterednessRegions</name>
			<value>1806.963269013184</value>
		</numericStateVariable>
		<numericStateVariable>
			<name>avgDensityRegions</name>
			<value>0.6083877078332248</value>
		</numericStateVariable>
	</timepoint>
	<timepoint>
		<spatialEntity>
			<pseudo3D type="region">
				<clusteredness>1</clusteredness>
				<density>0.6032425218076855</density>
				<area>95592.5</area>
				<perimeter>1756.410101175308</perimeter>
				<distanceFromOrigin>163.6001222493431</distanceFromOrigin>
				<angle>68.90116395922517</angle>
				<shape>triangular</shape>
				<triangleMeasure>0.6672081760353313</triangleMeasure>
				<rectangleMeasure>0.5389261170904973</rectangleMeasure>
				<circleMeasure>0.4363675579692564</circleMeasure>
				<centroid>
					<x>932.1343</x>
					<y>1073.813</y>
				</centroid>
			</pseudo3D>
		</spatialEntity>
		<spatialEntity>
			<pseudo3D type="region">
				<clusteredness>1</clusteredness>
				<density>0.6135328938587642</density>
				<area>25955</area>
				<perimeter>747.9704580307007</perimeter>
				<distanceFromOrigin>351.1424212481311</distanceFromOrigin>
				<angle>53.55478931765023</angle>
				<shape>triangular</shape>
				<triangleMeasure>0.7977861472834487</triangleMeasure>
				<rectangleMeasure>0.5454085930779976</rectangleMeasure>
				<circleMeasure>0.4306795923234555</circleMeasure>
				<centroid>
					<x>689.4815</x>
					<y>203.5269</y>
				</centroid>
			</pseudo3D>
		</spatialEntity>
		<numericStateVariable>
			<name>avgClusterednessRegions</name>
			<value>1806.963269013184</value>
		</numericStateVariable>
		<numericStateVariable>
			<name>avgDensityRegions</name>
			<value>0.6083877078332248</value>
		</numericStateVariable>
	</timepoint>
	<timepoint>
		<spatialEntity>
			<pseudo3D type="region">
				<clusteredness>1</clusteredness>
				<density>0.6032425218076855</density>
				<area>95592.5</area>
				<perimeter>1756.410101175308</perimeter>
				<distanceFromOrigin>163.6001222493431</distanceFromOrigin>
				<angle>68.90116395922517</angle>
				<shape>triangular</shape>
				<triangleMeasure>0.6672081760353313</triangleMeasure>
				<rectangleMeasure>0.5389261170904973</rectangleMeasure>
				<circleMeasure>0.4363675579692564</circleMeasure>
				<centroid>
					<x>932.1343</x>
					<y>1073.813</y>
				</centroid>
			</pseudo3D>
		</spatialEntity>
		<spatialEntity>
			<pseudo3D type="region">
				<clusteredness>1</clusteredness>
				<density>0.6135328938587642</density>
				<area>25955</area>
				<perimeter>747.9704580307007</perimeter>
				<distanceFromOrigin>351.1424212481311</distanceFromOrigin>
				<angle>53.55478931765023</angle>
				<shape>triangular</shape>
				<triangleMeasure>0.7977861472834487</triangleMeasure>
				<rectangleMeasure>0.5454085930779976</rectangleMeasure>
				<circleMeasure>0.4306795923234555</circleMeasure>
				<centroid>
					<x>689.4815</x>
					<y>203.5269</y>
				</centroid>
			</pseudo3D>
		</spatialEntity>
		<numericStateVariable>
			<name>avgClusterednessRegions</name>
			<value>1806.963269013184</value>
		</numericStateVariable>
		<numericStateVariable>
			<name>avgDensityRegions</name>
			<value>0.6083877078332248</value>
		</numericStateVariable>
	</timepoint>
	<timepoint>
		<spatialEntity>
			<pseudo3D type="region">
				<clusteredness>1</clusteredness>
				<density>0.6032425218076855</density>
				<area>95592.5</area>
				<perimeter>1756.410101175308</perimeter>
				<distanceFromOrigin>163.6001222493431</distanceFromOrigin>
				<angle>68.90116395922517</angle>
				<shape>triangular</shape>
				<triangleMeasure>0.6672081760353313</triangleMeasure>
				<rectangleMeasure>0.5389261170904973</rectangleMeasure>
				<circleMeasure>0.4363675579692564</circleMeasure>
				<centroid>
					<x>932.1343</x>
					<y>1073.813</y>
				</centroid>
			</pseudo3D>
		</spatialEntity>
		<spatialEntity>
			<pseudo3D type="region">
				<clusteredness>1</clusteredness>
				<density>0.6135328938587642</density>
				<area>25955</area>
				<perimeter>747.9704580307007</perimeter>
				<distanceFromOrigin>351.1424212481311</distanceFromOrigin>
				<angle>53.55478931765023</angle>
				<shape>triangular</shape>
				<triangleMeasure>0.7977861472834487</triangleMeasure>
				<rectangleMeasure>0.5454085930779976</rectangleMeasure>
				<circleMeasure>0.4306795923234555</circleMeasure>
				<centroid>
					<x>689.4815</x>
					<y>203.5269</y>
				</centroid>
			</pseudo3D>
		</spatialEntity>
		<numericStateVariable>
			<name>avgClusterednessRegions</name>
			<value>1806.963269013184</value>
		</numericStateVariable>
		<numericStateVariable>
			<name>avgDensityRegions</name>
			<value>0.6083877078332248</value>
		</numericStateVariable>
	</timepoint>
	<timepoint>
		<spatialEntity>
			<pseudo3D type="region">
				<clusteredness>1</clusteredness>
				<density>0.6032425218076855</density>
				<area>95592.5</area>
				<perimeter>1756.410101175308</perimeter>
				<distanceFromOrigin>163.6001222493431</distanceFromOrigin>
				<angle>68.90116395922517</angle>
				<shape>triangular</shape>
				<triangleMeasure>0.6672081760353313</triangleMeasure>
				<rectangleMeasure>0.5389261170904973</rectangleMeasure>
				<circleMeasure>0.4363675579692564</circleMeasure>
				<centroid>
					<x>932.1343</x>
					<y>1073.813</y>
				</centroid>
			</pseudo3D>
		</spatialEntity>
		<spatialEntity>
			<pseudo3D type="region">
				<clusteredness>1</clusteredness>
				<density>0.6135328938587642</density>
				<area>25955</area>
				<perimeter>747.9704580307007</perimeter>
				<distanceFromOrigin>351.1424212481311</distanceFromOrigin>
				<angle>53.55478931765023</angle>
				<shape>triangular</shape>
				<triangleMeasure>0.7977861472834487</triangleMeasure>
				<rectangleMeasure>0.5454085930779976</rectangleMeasure>
				<circleMeasure>0.4306795923234555</circleMeasure>
				<centroid>
					<x>689.4815</x>
					<y>203.5269</y>
				</centroid>
			</pseudo3D>
		</spatialEntity>
		<numericStateVariable>
			<name>avgClusterednessRegions</name>
			<value>1806.963269013184</value>
		</numericStateVariable>
		<numericStateVariable>
			<name>avgDensityRegions</name>
			<value>0.6083877078332248</value>
		</numericStateVariable>
	</timepoint>
	<timepoint>
		<spatialEntity>
			<pseudo3D type="region">
				<clusteredness>1</clusteredness>
				<density>0.6032425218076855</density>
				<area>95592.5</area>
				<perimeter>1756.410101175308</perimeter>
				<distanceFromOrigin>163.6001222493431</distanceFromOrigin>
				<angle>68.90116395922517</angle>
				<shape>triangular</shape>
				<triangleMeasure>0.6672081760353313</triangleMeasure>
				<rectangleMeasure>0.5389261170904973</rectangleMeasure>
				<circleMeasure>0.4363675579692564</circleMeasure>
				<centroid>
					<x>932.1343</x>
					<y>1073.813</y>
				</centroid>
			</pseudo3D>
		</spatialEntity>
		<spatialEntity>
			<pseudo3D type="region">
				<clusteredness>1</clusteredness>
				<density>0.6135328938587642</density>
				<area>25955</area>
				<perimeter>747.9704580307007</perimeter>
				<distanceFromOrigin>351.1424212481311</distanceFromOrigin>
				<angle>53.55478931765023</angle>
				<shape>triangular</shape>
				<triangleMeasure>0.7977861472834487</triangleMeasure>
				<rectangleMeasure>0.5454085930779976</rectangleMeasure>
				<circleMeasure>0.4306795923234555</circleMeasure>
				<centroid>
					<x>689.4815</x>
					<y>203.5269</y>
				</centroid>
			</pseudo3D>
		</spatialEntity>
		<numericStateVariable>
			<name>avgClusterednessRegions</name>
			<value>1806.963269013184</value>
		</numericStateVariable>
		<numericStateVariable>
			<name>avgDensityRegions</name>
			<value>0.6083877078332248</value>
		</numericStateVariable>
	</timepoint>
	<timepoint>
		<spatialEntity>
			<pseudo3D type="region">
				<clusteredness>1</clusteredness>
				<density>0.6032425218076855</density>
				<area>95592.5</area>
				<perimeter>1756.410101175308</perimeter>
				<distanceFromOrigin>163.6001222493431</distanceFromOrigin>
				<angle>68.90116395922517</angle>
				<shape>triangular</shape>
				<triangleMeasure>0.6672081760353313</triangleMeasure>
				<rectangleMeasure>0.5389261170904973</rectangleMeasure>
				<circleMeasure>0.4363675579692564</circleMeasure>
				<centroid>
					<x>932.1343</x>
					<y>1073.813</y>
				</centroid>
			</pseudo3D>
		</spatialEntity>
		<spatialEntity>
			<pseudo3D type="region">
				<clusteredness>1</clusteredness>
				<density>0.6135328938587642</density>
				<area>25955</area>
				<perimeter>747.9704580307007</perimeter>
				<distanceFromOrigin>351.1424212481311</distanceFromOrigin>
				<angle>53.55478931765023</angle>
				<shape>triangular</shape>
				<triangleMeasure>0.7977861472834487</triangleMeasure>
				<rectangleMeasure>0.5454085930779976</rectangleMeasure>
				<circleMeasure>0.4306795923234555</circleMeasure>
				<centroid>
					<x>689.4815</x>
					<y>203.5269</y>
				</centroid>
			</pseudo3D>
		</spatialEntity>
		<numericStateVariable>
			<name>avgClusterednessRegions</name>
			<value>1806.963269013184</value>
		</numericStateVariable>
		<numericStateVariable>
			<name>avgDensityRegions</name>
			<value>0.6083877078332248</value>
		</numericStateVariable>
	</timepoint>
	<timepoint>
		<spatialEntity>
			<pseudo3D type="region">
				<clusteredness>1</clusteredness>
				<density>0.6032425218076855</density>
				<area>95592.5</area>
				<perimeter>1756.410101175308</perimeter>
				<distanceFromOrigin>163.6001222493431</distanceFromOrigin>
				<angle>68.90116395922517</angle>
				<shape>triangular</shape>
				<triangleMeasure>0.6672081760353313</triangleMeasure>
				<rectangleMeasure>0.5389261170904973</rectangleMeasure>
				<circleMeasure>0.4363675579692564</circleMeasure>
				<centroid>
					<x>932.1343</x>
					<y>1073.813</y>
				</centroid>
			</pseudo3D>
		</spatialEntity>
		<spatialEntity>
			<pseudo3D type="region">
				<clusteredness>1</clusteredness>
				<density>0.6135328938587642</density>
				<area>25955</area>
				<perimeter>747.9704580307007</perimeter>
				<distanceFromOrigin>351.1424212481311</distanceFromOrigin>
				<angle>53.55478931765023</angle>
				<shape>triangular</shape>
				<triangleMeasure>0.7977861472834487</triangleMeasure>
				<rectangleMeasure>0.5454085930779976</rectangleMeasure>
				<circleMeasure>0.4306795923234555</circleMeasure>
				<centroid>
					<x>689.4815</x>
					<y>203.5269</y>
				</centroid>
			</pseudo3D>
		</spatialEntity>
		<numericStateVariable>
			<name>avgClusterednessRegions</name>
			<value>1806.963269013184</value>
		</numericStateVariable>
		<numericStateVariable>
			<name>avgDensityRegions</name>
			<value>0.6083877078332248</value>
		</numericStateVariable>
	</timepoint>
	<timepoint>
		<spatialEntity>
			<pseudo3D type="region">
				<clusteredness>1</clusteredness>
				<density>0.6032425218076855</density>
				<area>95592.5</area>
				<perimeter>1756.410101175308</perimeter>
				<distanceFromOrigin>163.6001222493431</distanceFromOrigin>
				<angle>68.90116395922517</angle>
				<shape>triangular</shape>
				<triangleMeasure>0.6672081760353313</triangleMeasure>
				<rectangleMeasure>0.5389261170904973</rectangleMeasure>
				<circleMeasure>0.4363675579692564</circleMeasure>
				<centroid>
					<x>932.1343</x>
					<y>1073.813</y>
				</centroid>
			</pseudo3D>
		</spatialEntity>
		<spatialEntity>
			<pseudo3D type="region">
				<clusteredness>1</clusteredness>
				<density>0.6135328938587642</density>
				<area>25955</area>
				<perimeter>747.9704580307007</perimeter>
				<distanceFromOrigin>351.1424212481311</distanceFromOrigin>
				<angle>53.55478931765023</angle>
				<shape>triangular</shape>
				<triangleMeasure>0.7977861472834487</triangleMeasure>
				<rectangleMeasure>0.5454085930779976</rectangleMeasure>
				<circleMeasure>0.4306795923234555</circleMeasure>
				<centroid>
					<x>689.4815</x>
					<y>203.5269</y>
				</centroid>
			</pseudo3D>
		</spatialEntity>
		<numericStateVariable>
			<name>avgClusterednessRegions</name>
			<value>1806.963269013184</value>
		</numericStateVariable>
		<numericStateVariable>
			<name>avgDensityRegions</name>
			<value>0.6083877078332248</value>
		</numericStateVariable>
	</timepoint>
	<timepoint>
		<spatialEntity>
			<pseudo3D type="region">
				<clusteredness>1</clusteredness>
				<density>0.6032425218076855</density>
				<area>95592.5</area>
				<perimeter>1756.410101175308</perimeter>
				<distanceFromOrigin>163.6001222493431</distanceFromOrigin>
				<angle>68.90116395922517</angle>
				<shape>triangular</shape>
				<triangleMeasure>0.6672081760353313</triangleMeasure>
				<rectangleMeasure>0.5389261170904973</rectangleMeasure>
				<circleMeasure>0.4363675579692564</circleMeasure>
				<centroid>
					<x>932.1343</x>
					<y>1073.813</y>
				</centroid>
			</pseudo3D>
		</spatialEntity>
		<spatialEntity>
			<pseudo3D type="region">
				<clusteredness>1</clusteredness>
				<density>0.6135328938587642</density>
				<area>25955</area>
				<perimeter>747.9704580307007</perimeter>
				<distanceFromOrigin>351.1424212481311</distanceFromOrigin>
				<angle>53.55478931765023</angle>
				<shape>triangular</shape>
				<triangleMeasure>0.7977861472834487</triangleMeasure>
				<rectangleMeasure>0.5454085930779976</rectangleMeasure>
				<circleMeasure>0.4306795923234555</circleMeasure>
				<centroid>
					<x>689.4815</x>
					<y>203.5269</y>
				</centroid>
			</pseudo3D>
		</spatialEntity>
		<numericStateVariable>
			<name>avgClusterednessRegions</name>
			<value>1806.963269013184</value>
		</numericStateVariable>
		<numericStateVariable>
			<name>avgDensityRegions</name>
			<value>0.6083877078332248</value>
		</numericStateVariable>
	</timepoint>
	<timepoint>
		<spatialEntity>
			<pseudo3D type="region">
				<clusteredness>1</clusteredness>
				<density>0.6032425218076855</density>
				<area>95592.5</area>
				<perimeter>1756.410101175308</perimeter>
				<distanceFromOrigin>163.6001222493431</distanceFromOrigin>
				<angle>68.90116395922517</angle>
				<shape>triangular</shape>
				<triangleMeasure>0.6672081760353313</triangleMeasure>
				<rectangleMeasure>0.5389261170904973</rectangleMeasure>
				<circleMeasure>0.4363675579692564</circleMeasure>
				<centroid>
					<x>932.1343</x>
					<y>1073.813</y>
				</centroid>
			</pseudo3D>
		</spatialEntity>
		<spatialEntity>
			<pseudo3D type="region">
				<clusteredness>1</clusteredness>
				<density>0.6135328938587642</density>
				<area>25955</area>
				<perimeter>747.9704580307007</perimeter>
				<distanceFromOrigin>351.1424212481311</distanceFromOrigin>
				<angle>53.55478931765023</angle>
				<shape>triangular</shape>
				<triangleMeasure>0.7977861472834487</triangleMeasure>
				<rectangleMeasure>0.5454085930779976</rectangleMeasure>
				<circleMeasure>0.4306795923234555</circleMeasure>
				<centroid>
					<x>689.4815</x>
					<y>203.5269</y>
				</centroid>
			</pseudo3D>
		</spatialEntity>
		<numericStateVariable>
			<name>avgClusterednessRegions</name>
			<value>1806.963269013184</value>
		</numericStateVariable>
		<numericStateVariable>
			<name>avgDensityRegions</name>
			<value>0.6083877078332248</value>
		</numericStateVariable>
	</timepoint>
	<timepoint>
		<spatialEntity>
			<pseudo3D type="region">
				<clusteredness>1</clusteredness>
				<density>0.6032425218076855</density>
				<area>95592.5</area>
				<perimeter>1756.410101175308</perimeter>
				<distanceFromOrigin>163.6001222493431</distanceFromOrigin>
				<angle>68.90116395922517</angle>
				<shape>triangular</shape>
				<triangleMeasure>0.6672081760353313</triangleMeasure>
				<rectangleMeasure>0.5389261170904973</rectangleMeasure>
				<circleMeasure>0.4363675579692564</circleMeasure>
				<centroid>
					<x>932.1343</x>
					<y>1073.813</y>
				</centroid>
			</pseudo3D>
		</spatialEntity>
		<spatialEntity>
			<pseudo3D type="region">
				<clusteredness>1</clusteredness>
				<density>0.6135328938587642</density>
				<area>25955</area>
				<perimeter>747.9704580307007</perimeter>
				<distanceFromOrigin>351.1424212481311</distanceFromOrigin>
				<angle>53.55478931765023</angle>
				<shape>triangular</shape>
				<triangleMeasure>0.7977861472834487</triangleMeasure>
				<rectangleMeasure>0.5454085930779976</rectangleMeasure>
				<circleMeasure>0.4306795923234555</circleMeasure>
				<centroid>
					<x>689.4815</x>
					<y>203.5269</y>
				</centroid>
			</pseudo3D>
		</spatialEntity>
		<numericStateVariable>
			<name>avgClusterednessRegions</name>
			<value>1806.963269013184</value>
		</numericStateVariable>
		<numericStateVariable>
			<name>avgDensityRegions</name>
			<value>0.6083877078332248</value>
		</numericStateVariable>
	</timepoint>
	<timepoint>
		<spatialEntity>
			<pseudo3D type="region">
				<clusteredness>1</clusteredness>
				<density>0.6032425218076855</density>
				<area>95592.5</area>
				<perimeter>1756.410101175308</perimeter>
				<distanceFromOrigin>163.6001222493431</distanceFromOrigin>
				<angle>68.90116395922517</angle>
				<shape>triangular</shape>
				<triangleMeasure>0.6672081760353313</triangleMeasure>
				<rectangleMeasure>0.5389261170904973</rectangleMeasure>
				<circleMeasure>0.4363675579692564</circleMeasure>
				<centroid>
					<x>932.1343</x>
					<y>1073.813</y>
				</centroid>
			</pseudo3D>
		</spatialEntity>
		<spatialEntity>
			<pseudo3D type="region">
				<clusteredness>1</clusteredness>
				<density>0.6135328938587642</density>
				<area>25955</area>
				<perimeter>747.9704580307007</perimeter>
				<distanceFromOrigin>351.1424212481311</distanceFromOrigin>
				<angle>53.55478931765023</angle>
				<shape>triangular</shape>
				<triangleMeasure>0.7977861472834487</triangleMeasure>
				<rectangleMeasure>0.5454085930779976</rectangleMeasure>
				<circleMeasure>0.4306795923234555</circleMeasure>
				<centroid>
					<x>689.4815</x>
					<y>203.5269</y>
				</centroid>
			</pseudo3D>
		</spatialEntity>
		<numericStateVariable>
			<name>avgClusterednessRegions</name>
			<value>1806.963269013184</value>
		</numericStateVariable>
		<numericStateVariable>
			<name>avgDensityRegions</name>
			<value>0.6083877078332248</value>
		</numericStateVariable>
	</timepoint>
	<timepoint>
		<spatialEntity>
			<pseudo3D type="region">
				<clusteredness>1</clusteredness>
				<density>0.6032425218076855</density>
				<area>95592.5</area>
				<perimeter>1756.410101175308</perimeter>
				<distanceFromOrigin>163.6001222493431</distanceFromOrigin>
				<angle>68.90116395922517</angle>
				<shape>triangular</shape>
				<triangleMeasure>0.6672081760353313</triangleMeasure>
				<rectangleMeasure>0.5389261170904973</rectangleMeasure>
				<circleMeasure>0.4363675579692564</circleMeasure>
				<centroid>
					<x>932.1343</x>
					<y>1073.813</y>
				</centroid>
			</pseudo3D>
		</spatialEntity>
		<spatialEntity>
			<pseudo3D type="region">
				<clusteredness>1</clusteredness>
				<density>0.6135328938587642</density>
				<area>25955</area>
				<perimeter>747.9704580307007</perimeter>
				<distanceFromOrigin>351.1424212481311</distanceFromOrigin>
				<angle>53.55478931765023</angle>
				<shape>triangular</shape>
				<triangleMeasure>0.7977861472834487</triangleMeasure>
				<rectangleMeasure>0.5454085930779976</rectangleMeasure>
				<circleMeasure>0.4306795923234555</circleMeasure>
				<centroid>
					<x>689.4815</x>
					<y>203.5269</y>
				</centroid>
			</pseudo3D>
		</spatialEntity>
		<numericStateVariable>
			<name>avgClusterednessRegions</name>
			<value>1806.963269013184</value>
		</numericStateVariable>
		<numericStateVariable>
			<name>avgDensityRegions</name>
			<value>0.6083877078332248</value>
		</numericStateVariable>
	</timepoint>
	<timepoint>
		<spatialEntity>
			<pseudo3D type="region">
				<clusteredness>1</clusteredness>
				<density>0.6032425218076855</density>
				<area>95592.5</area>
				<perimeter>1756.410101175308</perimeter>
				<distanceFromOrigin>163.6001222493431</distanceFromOrigin>
				<angle>68.90116395922517</angle>
				<shape>triangular</shape>
				<triangleMeasure>0.6672081760353313</triangleMeasure>
				<rectangleMeasure>0.5389261170904973</rectangleMeasure>
				<circleMeasure>0.4363675579692564</circleMeasure>
				<centroid>
					<x>932.1343</x>
					<y>1073.813</y>
				</centroid>
			</pseudo3D>
		</spatialEntity>
		<spatialEntity>
			<pseudo3D type="region">
				<clusteredness>1</clusteredness>
				<density>0.6135328938587642</density>
				<area>25955</area>
				<perimeter>747.9704580307007</perimeter>
				<distanceFromOrigin>351.1424212481311</distanceFromOrigin>
				<angle>53.55478931765023</angle>
				<shape>triangular</shape>
				<triangleMeasure>0.7977861472834487</triangleMeasure>
				<rectangleMeasure>0.5454085930779976</rectangleMeasure>
				<circleMeasure>0.4306795923234555</circleMeasure>
				<centroid>
					<x>689.4815</x>
					<y>203.5269</y>
				</centroid>
			</pseudo3D>
		</spatialEntity>
		<numericStateVariable>
			<name>avgClusterednessRegions</name>
			<value>1806.963269013184</value>
		</numericStateVariable>
		<numericStateVariable>
			<name>avgDensityRegions</name>
			<value>0.6083877078332248</value>
		</numericStateVariable>
	</timepoint>
	<timepoint>
		<spatialEntity>
			<pseudo3D type="region">
				<clusteredness>1</clusteredness>
				<density>0.6032425218076855</density>
				<area>95592.5</area>
				<perimeter>1756.410101175308</perimeter>
				<distanceFromOrigin>163.6001222493431</distanceFromOrigin>
				<angle>68.90116395922517</angle>
				<shape>triangular</shape>
				<triangleMeasure>0.6672081760353313</triangleMeasure>
				<rectangleMeasure>0.5389261170904973</rectangleMeasure>
				<circleMeasure>0.4363675579692564</circleMeasure>
				<centroid>
					<x>932.1343</x>
					<y>1073.813</y>
				</centroid>
			</pseudo3D>
		</spatialEntity>
		<spatialEntity>
			<pseudo3D type="region">
				<clusteredness>1</clusteredness>
				<density>0.6135328938587642</density>
				<area>25955</area>
				<perimeter>747.9704580307007</perimeter>
				<distanceFromOrigin>351.1424212481311</distanceFromOrigin>
				<angle>53.55478931765023</angle>
				<shape>triangular</shape>
				<triangleMeasure>0.7977861472834487</triangleMeasure>
				<rectangleMeasure>0.5454085930779976</rectangleMeasure>
				<circleMeasure>0.4306795923234555</circleMeasure>
				<centroid>
					<x>689.4815</x>
					<y>203.5269</y>
				</centroid>
			</pseudo3D>
		</spatialEntity>
		<numericStateVariable>
			<name>avgClusterednessRegions</name>
			<value>1806.963269013184</value>
		</numericStateVariable>
		<numericStateVariable>
			<name>avgDensityRegions</name>
			<value>0.6083877078332248</value>
		</numericStateVariable>
	</timepoint>
	<timepoint>
		<spatialEntity>
			<pseudo3D type="region">
				<clusteredness>1</clusteredness>
				<density>0.6032425218076855</density>
				<area>95592.5</area>
				<perimeter>1756.410101175308</perimeter>
				<distanceFromOrigin>163.6001222493431</distanceFromOrigin>
				<angle>68.90116395922517</angle>
				<shape>triangular</shape>
				<triangleMeasure>0.6672081760353313</triangleMeasure>
				<rectangleMeasure>0.5389261170904973</rectangleMeasure>
				<circleMeasure>0.4363675579692564</circleMeasure>
				<centroid>
					<x>932.1343</x>
					<y>1073.813</y>
				</centroid>
			</pseudo3D>
		</spatialEntity>
		<spatialEntity>
			<pseudo3D type="region">
				<clusteredness>1</clusteredness>
				<density>0.6135328938587642</density>
				<area>25955</area>
				<perimeter>747.9704580307007</perimeter>
				<distanceFromOrigin>351.1424212481311</distanceFromOrigin>
				<angle>53.55478931765023</angle>
				<shape>triangular</shape>
				<triangleMeasure>0.7977861472834487</triangleMeasure>
				<rectangleMeasure>0.5454085930779976</rectangleMeasure>
				<circleMeasure>0.4306795923234555</circleMeasure>
				<centroid>
					<x>689.4815</x>
					<y>203.5269</y>
				</centroid>
			</pseudo3D>
		</spatialEntity>
		<numericStateVariable>
			<name>avgClusterednessRegions</name>
			<value>1806.963269013184</value>
		</numericStateVariable>
		<numericStateVariable>
			<name>avgDensityRegions</name>
			<value>0.6083877078332248</value>
		</numericStateVariable>
	</timepoint>
	<timepoint>
		<spatialEntity>
			<pseudo3D type="region">
				<clusteredness>1</clusteredness>
				<density>0.6032425218076855</density>
				<area>95592.5</area>
				<perimeter>1756.410101175308</perimeter>
				<distanceFromOrigin>163.6001222493431</distanceFromOrigin>
				<angle>68.90116395922517</angle>
				<shape>triangular</shape>
				<triangleMeasure>0.6672081760353313</triangleMeasure>
				<rectangleMeasure>0.5389261170904973</rectangleMeasure>
				<circleMeasure>0.4363675579692564</circleMeasure>
				<centroid>
					<x>932.1343</x>
					<y>1073.813</y>
				</centroid>
			</pseudo3D>
		</spatialEntity>
		<spatialEntity>
			<pseudo3D type="region">
				<clusteredness>1</clusteredness>
				<density>0.6135328938587642</density>
				<area>25955</area>
				<perimeter>747.9704580307007</perimeter>
				<distanceFromOrigin>351.1424212481311</distanceFromOrigin>
				<angle>53.55478931765023</angle>
				<shape>triangular</shape>
				<triangleMeasure>0.7977861472834487</triangleMeasure>
				<rectangleMeasure>0.5454085930779976</rectangleMeasure>
				<circleMeasure>0.4306795923234555</circleMeasure>
				<centroid>
					<x>689.4815</x>
					<y>203.5269</y>
				</centroid>
			</pseudo3D>
		</spatialEntity>
		<numericStateVariable>
			<name>avgClusterednessRegions</name>
			<value>1806.963269013184</value>
		</numericStateVariable>
		<numericStateVariable>
			<name>avgDensityRegions</name>
			<value>0.6083877078332248</value>
		</numericStateVariable>
	</timepoint>
	<timepoint>
		<spatialEntity>
			<pseudo3D type="region">
				<clusteredness>1</clusteredness>
				<density>0.6032425218076855</density>
				<area>95592.5</area>
				<perimeter>1756.410101175308</perimeter>
				<distanceFromOrigin>163.6001222493431</distanceFromOrigin>
				<angle>68.90116395922517</angle>
				<shape>triangular</shape>
				<triangleMeasure>0.6672081760353313</triangleMeasure>
				<rectangleMeasure>0.5389261170904973</rectangleMeasure>
				<circleMeasure>0.4363675579692564</circleMeasure>
				<centroid>
					<x>932.1343</x>
					<y>1073.813</y>
				</centroid>
			</pseudo3D>
		</spatialEntity>
		<spatialEntity>
			<pseudo3D type="region">
				<clusteredness>1</clusteredness>
				<density>0.6135328938587642</density>
				<area>25955</area>
				<perimeter>747.9704580307007</perimeter>
				<distanceFromOrigin>351.1424212481311</distanceFromOrigin>
				<angle>53.55478931765023</angle>
				<shape>triangular</shape>
				<triangleMeasure>0.7977861472834487</triangleMeasure>
				<rectangleMeasure>0.5454085930779976</rectangleMeasure>
				<circleMeasure>0.4306795923234555</circleMeasure>
				<centroid>
					<x>689.4815</x>
					<y>203.5269</y>
				</centroid>
			</pseudo3D>
		</spatialEntity>
		<numericStateVariable>
			<name>avgClusterednessRegions</name>
			<value>1806.963269013184</value>
		</numericStateVariable>
		<numericStateVariable>
			<name>avgDensityRegions</name>
			<value>0.6083877078332248</value>
		</numericStateVariable>
	</timepoint>
	<timepoint>
		<spatialEntity>
			<pseudo3D type="region">
				<clusteredness>1</clusteredness>
				<density>0.6032425218076855</density>
				<area>95592.5</area>
				<perimeter>1756.410101175308</perimeter>
				<distanceFromOrigin>163.6001222493431</distanceFromOrigin>
				<angle>68.90116395922517</angle>
				<shape>triangular</shape>
				<triangleMeasure>0.6672081760353313</triangleMeasure>
				<rectangleMeasure>0.5389261170904973</rectangleMeasure>
				<circleMeasure>0.4363675579692564</circleMeasure>
				<centroid>
					<x>932.1343</x>
					<y>1073.813</y>
				</centroid>
			</pseudo3D>
		</spatialEntity>
		<spatialEntity>
			<pseudo3D type="region">
				<clusteredness>1</clusteredness>
				<density>0.6135328938587642</density>
				<area>25955</area>
				<perimeter>747.9704580307007</perimeter>
				<distanceFromOrigin>351.1424212481311</distanceFromOrigin>
				<angle>53.55478931765023</angle>
				<shape>triangular</shape>
				<triangleMeasure>0.7977861472834487</triangleMeasure>
				<rectangleMeasure>0.5454085930779976</rectangleMeasure>
				<circleMeasure>0.4306795923234555</circleMeasure>
				<centroid>
					<x>689.4815</x>
					<y>203.5269</y>
				</centroid>
			</pseudo3D>
		</spatialEntity>
		<numericStateVariable>
			<name>avgClusterednessRegions</name>
			<value>1806.963269013184</value>
		</numericStateVariable>
		<numericStateVariable>
			<name>avgDensityRegions</name>
			<value>0.6083877078332248</value>
		</numericStateVariable>
	</timepoint>
	<timepoint>
		<spatialEntity>
			<pseudo3D type="region">
				<clusteredness>1</clusteredness>
				<density>0.6032425218076855</density>
				<area>95592.5</area>
				<perimeter>1756.410101175308</perimeter>
				<distanceFromOrigin>163.6001222493431</distanceFromOrigin>
				<angle>68.90116395922517</angle>
				<shape>triangular</shape>
				<triangleMeasure>0.6672081760353313</triangleMeasure>
				<rectangleMeasure>0.5389261170904973</rectangleMeasure>
				<circleMeasure>0.4363675579692564</circleMeasure>
				<centroid>
					<x>932.1343</x>
					<y>1073.813</y>
				</centroid>
			</pseudo3D>
		</spatialEntity>
		<spatialEntity>
			<pseudo3D type="region">
				<clusteredness>1</clusteredness>
				<density>0.6135328938587642</density>
				<area>25955</area>
				<perimeter>747.9704580307007</perimeter>
				<distanceFromOrigin>351.1424212481311</distanceFromOrigin>
				<angle>53.55478931765023</angle>
				<shape>triangular</shape>
				<triangleMeasure>0.7977861472834487</triangleMeasure>
				<rectangleMeasure>0.5454085930779976</rectangleMeasure>
				<circleMeasure>0.4306795923234555</circleMeasure>
				<centroid>
					<x>689.4815</x>
					<y>203.5269</y>
				</centroid>
			</pseudo3D>
		</spatialEntity>
		<numericStateVariable>
			<name>avgClusterednessRegions</name>
			<value>1806.963269013184</value>
		</numericStateVariable>
		<numericStateVariable>
			<name>avgDensityRegions</name>
			<value>0.6083877078332248</value>
		</numericStateVariable>
	</timepoint>
	<timepoint>
		<spatialEntity>
			<pseudo3D type="region">
				<clusteredness>1</clusteredness>
				<density>0.6032425218076855</density>
				<area>95592.5</area>
				<perimeter>1756.410101175308</perimeter>
				<distanceFromOrigin>163.6001222493431</distanceFromOrigin>
				<angle>68.90116395922517</angle>
				<shape>triangular</shape>
				<triangleMeasure>0.6672081760353313</triangleMeasure>
				<rectangleMeasure>0.5389261170904973</rectangleMeasure>
				<circleMeasure>0.4363675579692564</circleMeasure>
				<centroid>
					<x>932.1343</x>
					<y>1073.813</y>
				</centroid>
			</pseudo3D>
		</spatialEntity>
		<spatialEntity>
			<pseudo3D type="region">
				<clusteredness>1</clusteredness>
				<density>0.6135328938587642</density>
				<area>25955</area>
				<perimeter>747.9704580307007</perimeter>
				<distanceFromOrigin>351.1424212481311</distanceFromOrigin>
				<angle>53.55478931765023</angle>
				<shape>triangular</shape>
				<triangleMeasure>0.7977861472834487</triangleMeasure>
				<rectangleMeasure>0.5454085930779976</rectangleMeasure>
				<circleMeasure>0.4306795923234555</circleMeasure>
				<centroid>
					<x>689.4815</x>
					<y>203.5269</y>
				</centroid>
			</pseudo3D>
		</spatialEntity>
		<numericStateVariable>
			<name>avgClusterednessRegions</name>
			<value>1806.963269013184</value>
		</numericStateVariable>
		<numericStateVariable>
			<name>avgDensityRegions</name>
			<value>0.6083877078332248</value>
		</numericStateVariable>
	</timepoint>
	<timepoint>
		<spatialEntity>
			<pseudo3D type="region">
				<clusteredness>1</clusteredness>
				<density>0.6032425218076855</density>
				<area>95592.5</area>
				<perimeter>1756.410101175308</perimeter>
				<distanceFromOrigin>163.6001222493431</distanceFromOrigin>
				<angle>68.90116395922517</angle>
				<shape>triangular</shape>
				<triangleMeasure>0.6672081760353313</triangleMeasure>
				<rectangleMeasure>0.5389261170904973</rectangleMeasure>
				<circleMeasure>0.4363675579692564</circleMeasure>
				<centroid>
					<x>932.1343</x>
					<y>1073.813</y>
				</centroid>
			</pseudo3D>
		</spatialEntity>
		<spatialEntity>
			<pseudo3D type="region">
				<clusteredness>1</clusteredness>
				<density>0.6135328938587642</density>
				<area>25955</area>
				<perimeter>747.9704580307007</perimeter>
				<distanceFromOrigin>351.1424212481311</distanceFromOrigin>
				<angle>53.55478931765023</angle>
				<shape>triangular</shape>
				<triangleMeasure>0.7977861472834487</triangleMeasure>
				<rectangleMeasure>0.5454085930779976</rectangleMeasure>
				<circleMeasure>0.4306795923234555</circleMeasure>
				<centroid>
					<x>689.4815</x>
					<y>203.5269</y>
				</centroid>
			</pseudo3D>
		</spatialEntity>
		<numericStateVariable>
			<name>avgClusterednessRegions</name>
			<value>1806.963269013184</value>
		</numericStateVariable>
		<numericStateVariable>
			<name>avgDensityRegions</name>
			<value>0.6083877078332248</value>
		</numericStateVariable>
	</timepoint>
	<timepoint>
		<spatialEntity>
			<pseudo3D type="region">
				<clusteredness>1</clusteredness>
				<density>0.6032425218076855</density>
				<area>95592.5</area>
				<perimeter>1756.410101175308</perimeter>
				<distanceFromOrigin>163.6001222493431</distanceFromOrigin>
				<angle>68.90116395922517</angle>
				<shape>triangular</shape>
				<triangleMeasure>0.6672081760353313</triangleMeasure>
				<rectangleMeasure>0.5389261170904973</rectangleMeasure>
				<circleMeasure>0.4363675579692564</circleMeasure>
				<centroid>
					<x>932.1343</x>
					<y>1073.813</y>
				</centroid>
			</pseudo3D>
		</spatialEntity>
		<spatialEntity>
			<pseudo3D type="region">
				<clusteredness>1</clusteredness>
				<density>0.6135328938587642</density>
				<area>25955</area>
				<perimeter>747.9704580307007</perimeter>
				<distanceFromOrigin>351.1424212481311</distanceFromOrigin>
				<angle>53.55478931765023</angle>
				<shape>triangular</shape>
				<triangleMeasure>0.7977861472834487</triangleMeasure>
				<rectangleMeasure>0.5454085930779976</rectangleMeasure>
				<circleMeasure>0.4306795923234555</circleMeasure>
				<centroid>
					<x>689.4815</x>
					<y>203.5269</y>
				</centroid>
			</pseudo3D>
		</spatialEntity>
		<numericStateVariable>
			<name>avgClusterednessRegions</name>
			<value>1806.963269013184</value>
		</numericStateVariable>
		<numericStateVariable>
			<name>avgDensityRegions</name>
			<value>0.6083877078332248</value>
		</numericStateVariable>
	</timepoint>
	<timepoint>
		<spatialEntity>
			<pseudo3D type="region">
				<clusteredness>1</clusteredness>
				<density>0.6032425218076855</density>
				<area>95592.5</area>
				<perimeter>1756.410101175308</perimeter>
				<distanceFromOrigin>163.6001222493431</distanceFromOrigin>
				<angle>68.90116395922517</angle>
				<shape>triangular</shape>
				<triangleMeasure>0.6672081760353313</triangleMeasure>
				<rectangleMeasure>0.5389261170904973</rectangleMeasure>
				<circleMeasure>0.4363675579692564</circleMeasure>
				<centroid>
					<x>932.1343</x>
					<y>1073.813</y>
				</centroid>
			</pseudo3D>
		</spatialEntity>
		<spatialEntity>
			<pseudo3D type="region">
				<clusteredness>1</clusteredness>
				<density>0.6135328938587642</density>
				<area>25955</area>
				<perimeter>747.9704580307007</perimeter>
				<distanceFromOrigin>351.1424212481311</distanceFromOrigin>
				<angle>53.55478931765023</angle>
				<shape>triangular</shape>
				<triangleMeasure>0.7977861472834487</triangleMeasure>
				<rectangleMeasure>0.5454085930779976</rectangleMeasure>
				<circleMeasure>0.4306795923234555</circleMeasure>
				<centroid>
					<x>689.4815</x>
					<y>203.5269</y>
				</centroid>
			</pseudo3D>
		</spatialEntity>
		<numericStateVariable>
			<name>avgClusterednessRegions</name>
			<value>1806.963269013184</value>
		</numericStateVariable>
		<numericStateVariable>
			<name>avgDensityRegions</name>
			<value>0.6083877078332248</value>
		</numericStateVariable>
	</timepoint>
	<timepoint>
		<spatialEntity>
			<pseudo3D type="region">
				<clusteredness>1</clusteredness>
				<density>0.6032425218076855</density>
				<area>95592.5</area>
				<perimeter>1756.410101175308</perimeter>
				<distanceFromOrigin>163.6001222493431</distanceFromOrigin>
				<angle>68.90116395922517</angle>
				<shape>triangular</shape>
				<triangleMeasure>0.6672081760353313</triangleMeasure>
				<rectangleMeasure>0.5389261170904973</rectangleMeasure>
				<circleMeasure>0.4363675579692564</circleMeasure>
				<centroid>
					<x>932.1343</x>
					<y>1073.813</y>
				</centroid>
			</pseudo3D>
		</spatialEntity>
		<spatialEntity>
			<pseudo3D type="region">
				<clusteredness>1</clusteredness>
				<density>0.6135328938587642</density>
				<area>25955</area>
				<perimeter>747.9704580307007</perimeter>
				<distanceFromOrigin>351.1424212481311</distanceFromOrigin>
				<angle>53.55478931765023</angle>
				<shape>triangular</shape>
				<triangleMeasure>0.7977861472834487</triangleMeasure>
				<rectangleMeasure>0.5454085930779976</rectangleMeasure>
				<circleMeasure>0.4306795923234555</circleMeasure>
				<centroid>
					<x>689.4815</x>
					<y>203.5269</y>
				</centroid>
			</pseudo3D>
		</spatialEntity>
		<numericStateVariable>
			<name>avgClusterednessRegions</name>
			<value>1806.963269013184</value>
		</numericStateVariable>
		<numericStateVariable>
			<name>avgDensityRegions</name>
			<value>0.6083877078332248</value>
		</numericStateVariable>
	</timepoint>
	<timepoint>
		<spatialEntity>
			<pseudo3D type="region">
				<clusteredness>1</clusteredness>
				<density>0.6032425218076855</density>
				<area>95592.5</area>
				<perimeter>1756.410101175308</perimeter>
				<distanceFromOrigin>163.6001222493431</distanceFromOrigin>
				<angle>68.90116395922517</angle>
				<shape>triangular</shape>
				<triangleMeasure>0.6672081760353313</triangleMeasure>
				<rectangleMeasure>0.5389261170904973</rectangleMeasure>
				<circleMeasure>0.4363675579692564</circleMeasure>
				<centroid>
					<x>932.1343</x>
					<y>1073.813</y>
				</centroid>
			</pseudo3D>
		</spatialEntity>
		<spatialEntity>
			<pseudo3D type="region">
				<clusteredness>1</clusteredness>
				<density>0.6135328938587642</density>
				<area>25955</area>
				<perimeter>747.9704580307007</perimeter>
				<distanceFromOrigin>351.1424212481311</distanceFromOrigin>
				<angle>53.55478931765023</angle>
				<shape>triangular</shape>
				<triangleMeasure>0.7977861472834487</triangleMeasure>
				<rectangleMeasure>0.5454085930779976</rectangleMeasure>
				<circleMeasure>0.4306795923234555</circleMeasure>
				<centroid>
					<x>689.4815</x>
					<y>203.5269</y>
				</centroid>
			</pseudo3D>
		</spatialEntity>
		<numericStateVariable>
			<name>avgClusterednessRegions</name>
			<value>1806.963269013184</value>
		</numericStateVariable>
		<numericStateVariable>
			<name>avgDensityRegions</name>
			<value>0.6083877078332248</value>
		</numericStateVariable>
	</timepoint>
	<timepoint>
		<spatialEntity>
			<pseudo3D type="region">
				<clusteredness>1</clusteredness>
				<density>0.6032425218076855</density>
				<area>95592.5</area>
				<perimeter>1756.410101175308</perimeter>
				<distanceFromOrigin>163.6001222493431</distanceFromOrigin>
				<angle>68.90116395922517</angle>
				<shape>triangular</shape>
				<triangleMeasure>0.6672081760353313</triangleMeasure>
				<rectangleMeasure>0.5389261170904973</rectangleMeasure>
				<circleMeasure>0.4363675579692564</circleMeasure>
				<centroid>
					<x>932.1343</x>
					<y>1073.813</y>
				</centroid>
			</pseudo3D>
		</spatialEntity>
		<spatialEntity>
			<pseudo3D type="region">
				<clusteredness>1</clusteredness>
				<density>0.6135328938587642</density>
				<area>25955</area>
				<perimeter>747.9704580307007</perimeter>
				<distanceFromOrigin>351.1424212481311</distanceFromOrigin>
				<angle>53.55478931765023</angle>
				<shape>triangular</shape>
				<triangleMeasure>0.7977861472834487</triangleMeasure>
				<rectangleMeasure>0.5454085930779976</rectangleMeasure>
				<circleMeasure>0.4306795923234555</circleMeasure>
				<centroid>
					<x>689.4815</x>
					<y>203.5269</y>
				</centroid>
			</pseudo3D>
		</spatialEntity>
		<numericStateVariable>
			<name>avgClusterednessRegions</name>
			<value>1806.963269013184</value>
		</numericStateVariable>
		<numericStateVariable>
			<name>avgDensityRegions</name>
			<value>0.6083877078332248</value>
		</numericStateVariable>
	</timepoint>
	<timepoint>
		<spatialEntity>
			<pseudo3D type="region">
				<clusteredness>1</clusteredness>
				<density>0.6032425218076855</density>
				<area>95592.5</area>
				<perimeter>1756.410101175308</perimeter>
				<distanceFromOrigin>163.6001222493431</distanceFromOrigin>
				<angle>68.90116395922517</angle>
				<shape>triangular</shape>
				<triangleMeasure>0.6672081760353313</triangleMeasure>
				<rectangleMeasure>0.5389261170904973</rectangleMeasure>
				<circleMeasure>0.4363675579692564</circleMeasure>
				<centroid>
					<x>932.1343</x>
					<y>1073.813</y>
				</centroid>
			</pseudo3D>
		</spatialEntity>
		<spatialEntity>
			<pseudo3D type="region">
				<clusteredness>1</clusteredness>
				<density>0.6135328938587642</density>
				<area>25955</area>
				<perimeter>747.9704580307007</perimeter>
				<distanceFromOrigin>351.1424212481311</distanceFromOrigin>
				<angle>53.55478931765023</angle>
				<shape>triangular</shape>
				<triangleMeasure>0.7977861472834487</triangleMeasure>
				<rectangleMeasure>0.5454085930779976</rectangleMeasure>
				<circleMeasure>0.4306795923234555</circleMeasure>
				<centroid>
					<x>689.4815</x>
					<y>203.5269</y>
				</centroid>
			</pseudo3D>
		</spatialEntity>
		<numericStateVariable>
			<name>avgClusterednessRegions</name>
			<value>1806.963269013184</value>
		</numericStateVariable>
		<numericStateVariable>
			<name>avgDensityRegions</name>
			<value>0.6083877078332248</value>
		</numericStateVariable>
	</timepoint>
	<timepoint>
		<spatialEntity>
			<pseudo3D type="region">
				<clusteredness>1</clusteredness>
				<density>0.6032425218076855</density>
				<area>95592.5</area>
				<perimeter>1756.410101175308</perimeter>
				<distanceFromOrigin>163.6001222493431</distanceFromOrigin>
				<angle>68.90116395922517</angle>
				<shape>triangular</shape>
				<triangleMeasure>0.6672081760353313</triangleMeasure>
				<rectangleMeasure>0.5389261170904973</rectangleMeasure>
				<circleMeasure>0.4363675579692564</circleMeasure>
				<centroid>
					<x>932.1343</x>
					<y>1073.813</y>
				</centroid>
			</pseudo3D>
		</spatialEntity>
		<spatialEntity>
			<pseudo3D type="region">
				<clusteredness>1</clusteredness>
				<density>0.6135328938587642</density>
				<area>25955</area>
				<perimeter>747.9704580307007</perimeter>
				<distanceFromOrigin>351.1424212481311</distanceFromOrigin>
				<angle>53.55478931765023</angle>
				<shape>triangular</shape>
				<triangleMeasure>0.7977861472834487</triangleMeasure>
				<rectangleMeasure>0.5454085930779976</rectangleMeasure>
				<circleMeasure>0.4306795923234555</circleMeasure>
				<centroid>
					<x>689.4815</x>
					<y>203.5269</y>
				</centroid>
			</pseudo3D>
		</spatialEntity>
		<numericStateVariable>
			<name>avgClusterednessRegions</name>
			<value>1806.963269013184</value>
		</numericStateVariable>
		<numericStateVariable>
			<name>avgDensityRegions</name>
			<value>0.6083877078332248</value>
		</numericStateVariable>
	</timepoint>
	<timepoint>
		<spatialEntity>
			<pseudo3D type="region">
				<clusteredness>1</clusteredness>
				<density>0.6032425218076855</density>
				<area>95592.5</area>
				<perimeter>1756.410101175308</perimeter>
				<distanceFromOrigin>163.6001222493431</distanceFromOrigin>
				<angle>68.90116395922517</angle>
				<shape>triangular</shape>
				<triangleMeasure>0.6672081760353313</triangleMeasure>
				<rectangleMeasure>0.5389261170904973</rectangleMeasure>
				<circleMeasure>0.4363675579692564</circleMeasure>
				<centroid>
					<x>932.1343</x>
					<y>1073.813</y>
				</centroid>
			</pseudo3D>
		</spatialEntity>
		<spatialEntity>
			<pseudo3D type="region">
				<clusteredness>1</clusteredness>
				<density>0.6135328938587642</density>
				<area>25955</area>
				<perimeter>747.9704580307007</perimeter>
				<distanceFromOrigin>351.1424212481311</distanceFromOrigin>
				<angle>53.55478931765023</angle>
				<shape>triangular</shape>
				<triangleMeasure>0.7977861472834487</triangleMeasure>
				<rectangleMeasure>0.5454085930779976</rectangleMeasure>
				<circleMeasure>0.4306795923234555</circleMeasure>
				<centroid>
					<x>689.4815</x>
					<y>203.5269</y>
				</centroid>
			</pseudo3D>
		</spatialEntity>
		<numericStateVariable>
			<name>avgClusterednessRegions</name>
			<value>1806.963269013184</value>
		</numericStateVariable>
		<numericStateVariable>
			<name>avgDensityRegions</name>
			<value>0.6083877078332248</value>
		</numericStateVariable>
	</timepoint>
	<timepoint>
		<spatialEntity>
			<pseudo3D type="region">
				<clusteredness>1</clusteredness>
				<density>0.6032425218076855</density>
				<area>95592.5</area>
				<perimeter>1756.410101175308</perimeter>
				<distanceFromOrigin>163.6001222493431</distanceFromOrigin>
				<angle>68.90116395922517</angle>
				<shape>triangular</shape>
				<triangleMeasure>0.6672081760353313</triangleMeasure>
				<rectangleMeasure>0.5389261170904973</rectangleMeasure>
				<circleMeasure>0.4363675579692564</circleMeasure>
				<centroid>
					<x>932.1343</x>
					<y>1073.813</y>
				</centroid>
			</pseudo3D>
		</spatialEntity>
		<spatialEntity>
			<pseudo3D type="region">
				<clusteredness>1</clusteredness>
				<density>0.6135328938587642</density>
				<area>25955</area>
				<perimeter>747.9704580307007</perimeter>
				<distanceFromOrigin>351.1424212481311</distanceFromOrigin>
				<angle>53.55478931765023</angle>
				<shape>triangular</shape>
				<triangleMeasure>0.7977861472834487</triangleMeasure>
				<rectangleMeasure>0.5454085930779976</rectangleMeasure>
				<circleMeasure>0.4306795923234555</circleMeasure>
				<centroid>
					<x>689.4815</x>
					<y>203.5269</y>
				</centroid>
			</pseudo3D>
		</spatialEntity>
		<numericStateVariable>
			<name>avgClusterednessRegions</name>
			<value>1806.963269013184</value>
		</numericStateVariable>
		<numericStateVariable>
			<name>avgDensityRegions</name>
			<value>0.6083877078332248</value>
		</numericStateVariable>
	</timepoint>
	<timepoint>
		<spatialEntity>
			<pseudo3D type="region">
				<clusteredness>1</clusteredness>
				<density>0.6032425218076855</density>
				<area>95592.5</area>
				<perimeter>1756.410101175308</perimeter>
				<distanceFromOrigin>163.6001222493431</distanceFromOrigin>
				<angle>68.90116395922517</angle>
				<shape>triangular</shape>
				<triangleMeasure>0.6672081760353313</triangleMeasure>
				<rectangleMeasure>0.5389261170904973</rectangleMeasure>
				<circleMeasure>0.4363675579692564</circleMeasure>
				<centroid>
					<x>932.1343</x>
					<y>1073.813</y>
				</centroid>
			</pseudo3D>
		</spatialEntity>
		<spatialEntity>
			<pseudo3D type="region">
				<clusteredness>1</clusteredness>
				<density>0.6135328938587642</density>
				<area>25955</area>
				<perimeter>747.9704580307007</perimeter>
				<distanceFromOrigin>351.1424212481311</distanceFromOrigin>
				<angle>53.55478931765023</angle>
				<shape>triangular</shape>
				<triangleMeasure>0.7977861472834487</triangleMeasure>
				<rectangleMeasure>0.5454085930779976</rectangleMeasure>
				<circleMeasure>0.4306795923234555</circleMeasure>
				<centroid>
					<x>689.4815</x>
					<y>203.5269</y>
				</centroid>
			</pseudo3D>
		</spatialEntity>
		<numericStateVariable>
			<name>avgClusterednessRegions</name>
			<value>1806.963269013184</value>
		</numericStateVariable>
		<numericStateVariable>
			<name>avgDensityRegions</name>
			<value>0.6083877078332248</value>
		</numericStateVariable>
	</timepoint>
	<timepoint>
		<spatialEntity>
			<pseudo3D type="region">
				<clusteredness>1</clusteredness>
				<density>0.6032425218076855</density>
				<area>95592.5</area>
				<perimeter>1756.410101175308</perimeter>
				<distanceFromOrigin>163.6001222493431</distanceFromOrigin>
				<angle>68.90116395922517</angle>
				<shape>triangular</shape>
				<triangleMeasure>0.6672081760353313</triangleMeasure>
				<rectangleMeasure>0.5389261170904973</rectangleMeasure>
				<circleMeasure>0.4363675579692564</circleMeasure>
				<centroid>
					<x>932.1343</x>
					<y>1073.813</y>
				</centroid>
			</pseudo3D>
		</spatialEntity>
		<spatialEntity>
			<pseudo3D type="region">
				<clusteredness>1</clusteredness>
				<density>0.6135328938587642</density>
				<area>25955</area>
				<perimeter>747.9704580307007</perimeter>
				<distanceFromOrigin>351.1424212481311</distanceFromOrigin>
				<angle>53.55478931765023</angle>
				<shape>triangular</shape>
				<triangleMeasure>0.7977861472834487</triangleMeasure>
				<rectangleMeasure>0.5454085930779976</rectangleMeasure>
				<circleMeasure>0.4306795923234555</circleMeasure>
				<centroid>
					<x>689.4815</x>
					<y>203.5269</y>
				</centroid>
			</pseudo3D>
		</spatialEntity>
		<numericStateVariable>
			<name>avgClusterednessRegions</name>
			<value>1806.963269013184</value>
		</numericStateVariable>
		<numericStateVariable>
			<name>avgDensityRegions</name>
			<value>0.6083877078332248</value>
		</numericStateVariable>
	</timepoint>
	<timepoint>
		<spatialEntity>
			<pseudo3D type="region">
				<clusteredness>1</clusteredness>
				<density>0.6032425218076855</density>
				<area>95592.5</area>
				<perimeter>1756.410101175308</perimeter>
				<distanceFromOrigin>163.6001222493431</distanceFromOrigin>
				<angle>68.90116395922517</angle>
				<shape>triangular</shape>
				<triangleMeasure>0.6672081760353313</triangleMeasure>
				<rectangleMeasure>0.5389261170904973</rectangleMeasure>
				<circleMeasure>0.4363675579692564</circleMeasure>
				<centroid>
					<x>932.1343</x>
					<y>1073.813</y>
				</centroid>
			</pseudo3D>
		</spatialEntity>
		<spatialEntity>
			<pseudo3D type="region">
				<clusteredness>1</clusteredness>
				<density>0.6135328938587642</density>
				<area>25955</area>
				<perimeter>747.9704580307007</perimeter>
				<distanceFromOrigin>351.1424212481311</distanceFromOrigin>
				<angle>53.55478931765023</angle>
				<shape>triangular</shape>
				<triangleMeasure>0.7977861472834487</triangleMeasure>
				<rectangleMeasure>0.5454085930779976</rectangleMeasure>
				<circleMeasure>0.4306795923234555</circleMeasure>
				<centroid>
					<x>689.4815</x>
					<y>203.5269</y>
				</centroid>
			</pseudo3D>
		</spatialEntity>
		<numericStateVariable>
			<name>avgClusterednessRegions</name>
			<value>1806.963269013184</value>
		</numericStateVariable>
		<numericStateVariable>
			<name>avgDensityRegions</name>
			<value>0.6083877078332248</value>
		</numericStateVariable>
	</timepoint>
	<timepoint>
		<spatialEntity>
			<pseudo3D type="region">
				<clusteredness>1</clusteredness>
				<density>0.6032425218076855</density>
				<area>95592.5</area>
				<perimeter>1756.410101175308</perimeter>
				<distanceFromOrigin>163.6001222493431</distanceFromOrigin>
				<angle>68.90116395922517</angle>
				<shape>triangular</shape>
				<triangleMeasure>0.6672081760353313</triangleMeasure>
				<rectangleMeasure>0.5389261170904973</rectangleMeasure>
				<circleMeasure>0.4363675579692564</circleMeasure>
				<centroid>
					<x>932.1343</x>
					<y>1073.813</y>
				</centroid>
			</pseudo3D>
		</spatialEntity>
		<spatialEntity>
			<pseudo3D type="region">
				<clusteredness>1</clusteredness>
				<density>0.6135328938587642</density>
				<area>25955</area>
				<perimeter>747.9704580307007</perimeter>
				<distanceFromOrigin>351.1424212481311</distanceFromOrigin>
				<angle>53.55478931765023</angle>
				<shape>triangular</shape>
				<triangleMeasure>0.7977861472834487</triangleMeasure>
				<rectangleMeasure>0.5454085930779976</rectangleMeasure>
				<circleMeasure>0.4306795923234555</circleMeasure>
				<centroid>
					<x>689.4815</x>
					<y>203.5269</y>
				</centroid>
			</pseudo3D>
		</spatialEntity>
		<numericStateVariable>
			<name>avgClusterednessRegions</name>
			<value>1806.963269013184</value>
		</numericStateVariable>
		<numericStateVariable>
			<name>avgDensityRegions</name>
			<value>0.6083877078332248</value>
		</numericStateVariable>
	</timepoint>
	<timepoint>
		<spatialEntity>
			<pseudo3D type="region">
				<clusteredness>1</clusteredness>
				<density>0.6032425218076855</density>
				<area>95592.5</area>
				<perimeter>1756.410101175308</perimeter>
				<distanceFromOrigin>163.6001222493431</distanceFromOrigin>
				<angle>68.90116395922517</angle>
				<shape>triangular</shape>
				<triangleMeasure>0.6672081760353313</triangleMeasure>
				<rectangleMeasure>0.5389261170904973</rectangleMeasure>
				<circleMeasure>0.4363675579692564</circleMeasure>
				<centroid>
					<x>932.1343</x>
					<y>1073.813</y>
				</centroid>
			</pseudo3D>
		</spatialEntity>
		<spatialEntity>
			<pseudo3D type="region">
				<clusteredness>1</clusteredness>
				<density>0.6135328938587642</density>
				<area>25955</area>
				<perimeter>747.9704580307007</perimeter>
				<distanceFromOrigin>351.1424212481311</distanceFromOrigin>
				<angle>53.55478931765023</angle>
				<shape>triangular</shape>
				<triangleMeasure>0.7977861472834487</triangleMeasure>
				<rectangleMeasure>0.5454085930779976</rectangleMeasure>
				<circleMeasure>0.4306795923234555</circleMeasure>
				<centroid>
					<x>689.4815</x>
					<y>203.5269</y>
				</centroid>
			</pseudo3D>
		</spatialEntity>
		<numericStateVariable>
			<name>avgClusterednessRegions</name>
			<value>1806.963269013184</value>
		</numericStateVariable>
		<numericStateVariable>
			<name>avgDensityRegions</name>
			<value>0.6083877078332248</value>
		</numericStateVariable>
	</timepoint>
	<timepoint>
		<spatialEntity>
			<pseudo3D type="region">
				<clusteredness>1</clusteredness>
				<density>0.6032425218076855</density>
				<area>95592.5</area>
				<perimeter>1756.410101175308</perimeter>
				<distanceFromOrigin>163.6001222493431</distanceFromOrigin>
				<angle>68.90116395922517</angle>
				<shape>triangular</shape>
				<triangleMeasure>0.6672081760353313</triangleMeasure>
				<rectangleMeasure>0.5389261170904973</rectangleMeasure>
				<circleMeasure>0.4363675579692564</circleMeasure>
				<centroid>
					<x>932.1343</x>
					<y>1073.813</y>
				</centroid>
			</pseudo3D>
		</spatialEntity>
		<spatialEntity>
			<pseudo3D type="region">
				<clusteredness>1</clusteredness>
				<density>0.6135328938587642</density>
				<area>25955</area>
				<perimeter>747.9704580307007</perimeter>
				<distanceFromOrigin>351.1424212481311</distanceFromOrigin>
				<angle>53.55478931765023</angle>
				<shape>triangular</shape>
				<triangleMeasure>0.7977861472834487</triangleMeasure>
				<rectangleMeasure>0.5454085930779976</rectangleMeasure>
				<circleMeasure>0.4306795923234555</circleMeasure>
				<centroid>
					<x>689.4815</x>
					<y>203.5269</y>
				</centroid>
			</pseudo3D>
		</spatialEntity>
		<numericStateVariable>
			<name>avgClusterednessRegions</name>
			<value>1806.963269013184</value>
		</numericStateVariable>
		<numericStateVariable>
			<name>avgDensityRegions</name>
			<value>0.6083877078332248</value>
		</numericStateVariable>
	</timepoint>
	<timepoint>
		<spatialEntity>
			<pseudo3D type="region">
				<clusteredness>1</clusteredness>
				<density>0.6032425218076855</density>
				<area>95592.5</area>
				<perimeter>1756.410101175308</perimeter>
				<distanceFromOrigin>163.6001222493431</distanceFromOrigin>
				<angle>68.90116395922517</angle>
				<shape>triangular</shape>
				<triangleMeasure>0.6672081760353313</triangleMeasure>
				<rectangleMeasure>0.5389261170904973</rectangleMeasure>
				<circleMeasure>0.4363675579692564</circleMeasure>
				<centroid>
					<x>932.1343</x>
					<y>1073.813</y>
				</centroid>
			</pseudo3D>
		</spatialEntity>
		<spatialEntity>
			<pseudo3D type="region">
				<clusteredness>1</clusteredness>
				<density>0.6135328938587642</density>
				<area>25955</area>
				<perimeter>747.9704580307007</perimeter>
				<distanceFromOrigin>351.1424212481311</distanceFromOrigin>
				<angle>53.55478931765023</angle>
				<shape>triangular</shape>
				<triangleMeasure>0.7977861472834487</triangleMeasure>
				<rectangleMeasure>0.5454085930779976</rectangleMeasure>
				<circleMeasure>0.4306795923234555</circleMeasure>
				<centroid>
					<x>689.4815</x>
					<y>203.5269</y>
				</centroid>
			</pseudo3D>
		</spatialEntity>
		<numericStateVariable>
			<name>avgClusterednessRegions</name>
			<value>1806.963269013184</value>
		</numericStateVariable>
		<numericStateVariable>
			<name>avgDensityRegions</name>
			<value>0.6083877078332248</value>
		</numericStateVariable>
	</timepoint>
	<timepoint>
		<spatialEntity>
			<pseudo3D type="region">
				<clusteredness>1</clusteredness>
				<density>0.6032425218076855</density>
				<area>95592.5</area>
				<perimeter>1756.410101175308</perimeter>
				<distanceFromOrigin>163.6001222493431</distanceFromOrigin>
				<angle>68.90116395922517</angle>
				<shape>triangular</shape>
				<triangleMeasure>0.6672081760353313</triangleMeasure>
				<rectangleMeasure>0.5389261170904973</rectangleMeasure>
				<circleMeasure>0.4363675579692564</circleMeasure>
				<centroid>
					<x>932.1343</x>
					<y>1073.813</y>
				</centroid>
			</pseudo3D>
		</spatialEntity>
		<spatialEntity>
			<pseudo3D type="region">
				<clusteredness>1</clusteredness>
				<density>0.6135328938587642</density>
				<area>25955</area>
				<perimeter>747.9704580307007</perimeter>
				<distanceFromOrigin>351.1424212481311</distanceFromOrigin>
				<angle>53.55478931765023</angle>
				<shape>triangular</shape>
				<triangleMeasure>0.7977861472834487</triangleMeasure>
				<rectangleMeasure>0.5454085930779976</rectangleMeasure>
				<circleMeasure>0.4306795923234555</circleMeasure>
				<centroid>
					<x>689.4815</x>
					<y>203.5269</y>
				</centroid>
			</pseudo3D>
		</spatialEntity>
		<numericStateVariable>
			<name>avgClusterednessRegions</name>
			<value>1806.963269013184</value>
		</numericStateVariable>
		<numericStateVariable>
			<name>avgDensityRegions</name>
			<value>0.6083877078332248</value>
		</numericStateVariable>
	</timepoint>
	<timepoint>
		<spatialEntity>
			<pseudo3D type="region">
				<clusteredness>1</clusteredness>
				<density>0.6032425218076855</density>
				<area>95592.5</area>
				<perimeter>1756.410101175308</perimeter>
				<distanceFromOrigin>163.6001222493431</distanceFromOrigin>
				<angle>68.90116395922517</angle>
				<shape>triangular</shape>
				<triangleMeasure>0.6672081760353313</triangleMeasure>
				<rectangleMeasure>0.5389261170904973</rectangleMeasure>
				<circleMeasure>0.4363675579692564</circleMeasure>
				<centroid>
					<x>932.1343</x>
					<y>1073.813</y>
				</centroid>
			</pseudo3D>
		</spatialEntity>
		<spatialEntity>
			<pseudo3D type="region">
				<clusteredness>1</clusteredness>
				<density>0.6135328938587642</density>
				<area>25955</area>
				<perimeter>747.9704580307007</perimeter>
				<distanceFromOrigin>351.1424212481311</distanceFromOrigin>
				<angle>53.55478931765023</angle>
				<shape>triangular</shape>
				<triangleMeasure>0.7977861472834487</triangleMeasure>
				<rectangleMeasure>0.5454085930779976</rectangleMeasure>
				<circleMeasure>0.4306795923234555</circleMeasure>
				<centroid>
					<x>689.4815</x>
					<y>203.5269</y>
				</centroid>
			</pseudo3D>
		</spatialEntity>
		<numericStateVariable>
			<name>avgClusterednessRegions</name>
			<value>1806.963269013184</value>
		</numericStateVariable>
		<numericStateVariable>
			<name>avgDensityRegions</name>
			<value>0.6083877078332248</value>
		</numericStateVariable>
	</timepoint>
	<timepoint>
		<spatialEntity>
			<pseudo3D type="region">
				<clusteredness>1</clusteredness>
				<density>0.6032425218076855</density>
				<area>95592.5</area>
				<perimeter>1756.410101175308</perimeter>
				<distanceFromOrigin>163.6001222493431</distanceFromOrigin>
				<angle>68.90116395922517</angle>
				<shape>triangular</shape>
				<triangleMeasure>0.6672081760353313</triangleMeasure>
				<rectangleMeasure>0.5389261170904973</rectangleMeasure>
				<circleMeasure>0.4363675579692564</circleMeasure>
				<centroid>
					<x>932.1343</x>
					<y>1073.813</y>
				</centroid>
			</pseudo3D>
		</spatialEntity>
		<spatialEntity>
			<pseudo3D type="region">
				<clusteredness>1</clusteredness>
				<density>0.6135328938587642</density>
				<area>25955</area>
				<perimeter>747.9704580307007</perimeter>
				<distanceFromOrigin>351.1424212481311</distanceFromOrigin>
				<angle>53.55478931765023</angle>
				<shape>triangular</shape>
				<triangleMeasure>0.7977861472834487</triangleMeasure>
				<rectangleMeasure>0.5454085930779976</rectangleMeasure>
				<circleMeasure>0.4306795923234555</circleMeasure>
				<centroid>
					<x>689.4815</x>
					<y>203.5269</y>
				</centroid>
			</pseudo3D>
		</spatialEntity>
		<numericStateVariable>
			<name>avgClusterednessRegions</name>
			<value>1806.963269013184</value>
		</numericStateVariable>
		<numericStateVariable>
			<name>avgDensityRegions</name>
			<value>0.6083877078332248</value>
		</numericStateVariable>
	</timepoint>
	<timepoint>
		<spatialEntity>
			<pseudo3D type="region">
				<clusteredness>1</clusteredness>
				<density>0.6032425218076855</density>
				<area>95592.5</area>
				<perimeter>1756.410101175308</perimeter>
				<distanceFromOrigin>163.6001222493431</distanceFromOrigin>
				<angle>68.90116395922517</angle>
				<shape>triangular</shape>
				<triangleMeasure>0.6672081760353313</triangleMeasure>
				<rectangleMeasure>0.5389261170904973</rectangleMeasure>
				<circleMeasure>0.4363675579692564</circleMeasure>
				<centroid>
					<x>932.1343</x>
					<y>1073.813</y>
				</centroid>
			</pseudo3D>
		</spatialEntity>
		<spatialEntity>
			<pseudo3D type="region">
				<clusteredness>1</clusteredness>
				<density>0.6135328938587642</density>
				<area>25955</area>
				<perimeter>747.9704580307007</perimeter>
				<distanceFromOrigin>351.1424212481311</distanceFromOrigin>
				<angle>53.55478931765023</angle>
				<shape>triangular</shape>
				<triangleMeasure>0.7977861472834487</triangleMeasure>
				<rectangleMeasure>0.5454085930779976</rectangleMeasure>
				<circleMeasure>0.4306795923234555</circleMeasure>
				<centroid>
					<x>689.4815</x>
					<y>203.5269</y>
				</centroid>
			</pseudo3D>
		</spatialEntity>
		<numericStateVariable>
			<name>avgClusterednessRegions</name>
			<value>1806.963269013184</value>
		</numericStateVariable>
		<numericStateVariable>
			<name>avgDensityRegions</name>
			<value>0.6083877078332248</value>
		</numericStateVariable>
	</timepoint>
	<timepoint>
		<spatialEntity>
			<pseudo3D type="region">
				<clusteredness>1</clusteredness>
				<density>0.6032425218076855</density>
				<area>95592.5</area>
				<perimeter>1756.410101175308</perimeter>
				<distanceFromOrigin>163.6001222493431</distanceFromOrigin>
				<angle>68.90116395922517</angle>
				<shape>triangular</shape>
				<triangleMeasure>0.6672081760353313</triangleMeasure>
				<rectangleMeasure>0.5389261170904973</rectangleMeasure>
				<circleMeasure>0.4363675579692564</circleMeasure>
				<centroid>
					<x>932.1343</x>
					<y>1073.813</y>
				</centroid>
			</pseudo3D>
		</spatialEntity>
		<spatialEntity>
			<pseudo3D type="region">
				<clusteredness>1</clusteredness>
				<density>0.6135328938587642</density>
				<area>25955</area>
				<perimeter>747.9704580307007</perimeter>
				<distanceFromOrigin>351.1424212481311</distanceFromOrigin>
				<angle>53.55478931765023</angle>
				<shape>triangular</shape>
				<triangleMeasure>0.7977861472834487</triangleMeasure>
				<rectangleMeasure>0.5454085930779976</rectangleMeasure>
				<circleMeasure>0.4306795923234555</circleMeasure>
				<centroid>
					<x>689.4815</x>
					<y>203.5269</y>
				</centroid>
			</pseudo3D>
		</spatialEntity>
		<numericStateVariable>
			<name>avgClusterednessRegions</name>
			<value>1806.963269013184</value>
		</numericStateVariable>
		<numericStateVariable>
			<name>avgDensityRegions</name>
			<value>0.6083877078332248</value>
		</numericStateVariable>
	</timepoint>
	<timepoint>
		<spatialEntity>
			<pseudo3D type="region">
				<clusteredness>1</clusteredness>
				<density>0.6032425218076855</density>
				<area>95592.5</area>
				<perimeter>1756.410101175308</perimeter>
				<distanceFromOrigin>163.6001222493431</distanceFromOrigin>
				<angle>68.90116395922517</angle>
				<shape>triangular</shape>
				<triangleMeasure>0.6672081760353313</triangleMeasure>
				<rectangleMeasure>0.5389261170904973</rectangleMeasure>
				<circleMeasure>0.4363675579692564</circleMeasure>
				<centroid>
					<x>932.1343</x>
					<y>1073.813</y>
				</centroid>
			</pseudo3D>
		</spatialEntity>
		<spatialEntity>
			<pseudo3D type="region">
				<clusteredness>1</clusteredness>
				<density>0.6135328938587642</density>
				<area>25955</area>
				<perimeter>747.9704580307007</perimeter>
				<distanceFromOrigin>351.1424212481311</distanceFromOrigin>
				<angle>53.55478931765023</angle>
				<shape>triangular</shape>
				<triangleMeasure>0.7977861472834487</triangleMeasure>
				<rectangleMeasure>0.5454085930779976</rectangleMeasure>
				<circleMeasure>0.4306795923234555</circleMeasure>
				<centroid>
					<x>689.4815</x>
					<y>203.5269</y>
				</centroid>
			</pseudo3D>
		</spatialEntity>
		<numericStateVariable>
			<name>avgClusterednessRegions</name>
			<value>1806.963269013184</value>
		</numericStateVariable>
		<numericStateVariable>
			<name>avgDensityRegions</name>
			<value>0.6083877078332248</value>
		</numericStateVariable>
	</timepoint>
</experiment>
