# Supplementary material for: Automatic validation of computational models using pseudo-3D spatio-temporal model checking
Source: BMC Syst Biol. 2014 Dec 2;8:124. doi: 10.1186/s12918-014-0124-0 (PMC4272535; doi:10.1186/s12918-014-0124-0)
Supplement: Additional file 8 — Dataset of STML files for the phase variation case study. The dataset of one thousand STML files corresponding to the stochastic simulations of the rectangular model for the phase variation case study. We recommend using the freely available 7zip software (Download link: http://www.7-zip.org/download.html) to extract this archive. [file 12918_2014_124_MOESM8_ESM.zip › phase_variation_stml_103.xml]

<?xml version="1.0" encoding="utf-8"?>
<!--Warning! This xml file was automatically generated by a C++ program using the Boost PropertyTree library.-->
<experiment>
	<timepoint>
		<numericStateVariable>
			<name>avgClusterednessRegions</name>
			<value>0</value>
		</numericStateVariable>
		<numericStateVariable>
			<name>avgDensityRegions</name>
			<value>0</value>
		</numericStateVariable>
	</timepoint>
	<timepoint>
		<numericStateVariable>
			<name>avgClusterednessRegions</name>
			<value>0</value>
		</numericStateVariable>
		<numericStateVariable>
			<name>avgDensityRegions</name>
			<value>0</value>
		</numericStateVariable>
	</timepoint>
	<timepoint>
		<numericStateVariable>
			<name>avgClusterednessRegions</name>
			<value>0</value>
		</numericStateVariable>
		<numericStateVariable>
			<name>avgDensityRegions</name>
			<value>0</value>
		</numericStateVariable>
	</timepoint>
	<timepoint>
		<numericStateVariable>
			<name>avgClusterednessRegions</name>
			<value>0</value>
		</numericStateVariable>
		<numericStateVariable>
			<name>avgDensityRegions</name>
			<value>0</value>
		</numericStateVariable>
	</timepoint>
	<timepoint>
		<numericStateVariable>
			<name>avgClusterednessRegions</name>
			<value>0</value>
		</numericStateVariable>
		<numericStateVariable>
			<name>avgDensityRegions</name>
			<value>0</value>
		</numericStateVariable>
	</timepoint>
	<timepoint>
		<numericStateVariable>
			<name>avgClusterednessRegions</name>
			<value>0</value>
		</numericStateVariable>
		<numericStateVariable>
			<name>avgDensityRegions</name>
			<value>0</value>
		</numericStateVariable>
	</timepoint>
	<timepoint>
		<numericStateVariable>
			<name>avgClusterednessRegions</name>
			<value>0</value>
		</numericStateVariable>
		<numericStateVariable>
			<name>avgDensityRegions</name>
			<value>0</value>
		</numericStateVariable>
	</timepoint>
	<timepoint>
		<numericStateVariable>
			<name>avgClusterednessRegions</name>
			<value>0</value>
		</numericStateVariable>
		<numericStateVariable>
			<name>avgDensityRegions</name>
			<value>0</value>
		</numericStateVariable>
	</timepoint>
	<timepoint>
		<numericStateVariable>
			<name>avgClusterednessRegions</name>
			<value>0</value>
		</numericStateVariable>
		<numericStateVariable>
			<name>avgDensityRegions</name>
			<value>0</value>
		</numericStateVariable>
	</timepoint>
	<timepoint>
		<numericStateVariable>
			<name>avgClusterednessRegions</name>
			<value>0</value>
		</numericStateVariable>
		<numericStateVariable>
			<name>avgDensityRegions</name>
			<value>0</value>
		</numericStateVariable>
	</timepoint>
	<timepoint>
		<numericStateVariable>
			<name>avgClusterednessRegions</name>
			<value>0</value>
		</numericStateVariable>
		<numericStateVariable>
			<name>avgDensityRegions</name>
			<value>0</value>
		</numericStateVariable>
	</timepoint>
	<timepoint>
		<numericStateVariable>
			<name>avgClusterednessRegions</name>
			<value>0</value>
		</numericStateVariable>
		<numericStateVariable>
			<name>avgDensityRegions</name>
			<value>0</value>
		</numericStateVariable>
	</timepoint>
	<timepoint>
		<numericStateVariable>
			<name>avgClusterednessRegions</name>
			<value>0</value>
		</numericStateVariable>
		<numericStateVariable>
			<name>avgDensityRegions</name>
			<value>0</value>
		</numericStateVariable>
	</timepoint>
	<timepoint>
		<numericStateVariable>
			<name>avgClusterednessRegions</name>
			<value>0</value>
		</numericStateVariable>
		<numericStateVariable>
			<name>avgDensityRegions</name>
			<value>0</value>
		</numericStateVariable>
	</timepoint>
	<timepoint>
		<numericStateVariable>
			<name>avgClusterednessRegions</name>
			<value>0</value>
		</numericStateVariable>
		<numericStateVariable>
			<name>avgDensityRegions</name>
			<value>0</value>
		</numericStateVariable>
	</timepoint>
	<timepoint>
		<numericStateVariable>
			<name>avgClusterednessRegions</name>
			<value>0</value>
		</numericStateVariable>
		<numericStateVariable>
			<name>avgDensityRegions</name>
			<value>0</value>
		</numericStateVariable>
	</timepoint>
	<timepoint>
		<numericStateVariable>
			<name>avgClusterednessRegions</name>
			<value>0</value>
		</numericStateVariable>
		<numericStateVariable>
			<name>avgDensityRegions</name>
			<value>0</value>
		</numericStateVariable>
	</timepoint>
	<timepoint>
		<numericStateVariable>
			<name>avgClusterednessRegions</name>
			<value>0</value>
		</numericStateVariable>
		<numericStateVariable>
			<name>avgDensityRegions</name>
			<value>0</value>
		</numericStateVariable>
	</timepoint>
	<timepoint>
		<numericStateVariable>
			<name>avgClusterednessRegions</name>
			<value>0</value>
		</numericStateVariable>
		<numericStateVariable>
			<name>avgDensityRegions</name>
			<value>0</value>
		</numericStateVariable>
	</timepoint>
	<timepoint>
		<numericStateVariable>
			<name>avgClusterednessRegions</name>
			<value>0</value>
		</numericStateVariable>
		<numericStateVariable>
			<name>avgDensityRegions</name>
			<value>0</value>
		</numericStateVariable>
	</timepoint>
	<timepoint>
		<numericStateVariable>
			<name>avgClusterednessRegions</name>
			<value>0</value>
		</numericStateVariable>
		<numericStateVariable>
			<name>avgDensityRegions</name>
			<value>0</value>
		</numericStateVariable>
	</timepoint>
	<timepoint>
		<numericStateVariable>
			<name>avgClusterednessRegions</name>
			<value>0</value>
		</numericStateVariable>
		<numericStateVariable>
			<name>avgDensityRegions</name>
			<value>0</value>
		</numericStateVariable>
	</timepoint>
	<timepoint>
		<numericStateVariable>
			<name>avgClusterednessRegions</name>
			<value>0</value>
		</numericStateVariable>
		<numericStateVariable>
			<name>avgDensityRegions</name>
			<value>0</value>
		</numericStateVariable>
	</timepoint>
	<timepoint>
		<numericStateVariable>
			<name>avgClusterednessRegions</name>
			<value>0</value>
		</numericStateVariable>
		<numericStateVariable>
			<name>avgDensityRegions</name>
			<value>0</value>
		</numericStateVariable>
	</timepoint>
	<timepoint>
		<numericStateVariable>
			<name>avgClusterednessRegions</name>
			<value>0</value>
		</numericStateVariable>
		<numericStateVariable>
			<name>avgDensityRegions</name>
			<value>0</value>
		</numericStateVariable>
	</timepoint>
	<timepoint>
		<numericStateVariable>
			<name>avgClusterednessRegions</name>
			<value>0</value>
		</numericStateVariable>
		<numericStateVariable>
			<name>avgDensityRegions</name>
			<value>0</value>
		</numericStateVariable>
	</timepoint>
	<timepoint>
		<numericStateVariable>
			<name>avgClusterednessRegions</name>
			<value>0</value>
		</numericStateVariable>
		<numericStateVariable>
			<name>avgDensityRegions</name>
			<value>0</value>
		</numericStateVariable>
	</timepoint>
	<timepoint>
		<numericStateVariable>
			<name>avgClusterednessRegions</name>
			<value>0</value>
		</numericStateVariable>
		<numericStateVariable>
			<name>avgDensityRegions</name>
			<value>0</value>
		</numericStateVariable>
	</timepoint>
	<timepoint>
		<numericStateVariable>
			<name>avgClusterednessRegions</name>
			<value>0</value>
		</numericStateVariable>
		<numericStateVariable>
			<name>avgDensityRegions</name>
			<value>0</value>
		</numericStateVariable>
	</timepoint>
	<timepoint>
		<spatialEntity>
			<pseudo3D type="region">
				<clusteredness>1</clusteredness>
				<density>0.637974761224672</density>
				<area>20803.5</area>
				<perimeter>613.4300575256348</perimeter>
				<distanceFromOrigin>276.1467001432391</distanceFromOrigin>
				<angle>71.33141652772888</angle>
				<shape>triangular</shape>
				<triangleMeasure>0.7724956136686439</triangleMeasure>
				<rectangleMeasure>0.6354930351906158</rectangleMeasure>
				<circleMeasure>0.5468553641293218</circleMeasure>
				<centroid>
					<x>758.7017</x>
					<y>1074.339</y>
				</centroid>
			</pseudo3D>
		</spatialEntity>
		<numericStateVariable>
			<name>avgClusterednessRegions</name>
			<value>0</value>
		</numericStateVariable>
		<numericStateVariable>
			<name>avgDensityRegions</name>
			<value>0.637974761224672</value>
		</numericStateVariable>
	</timepoint>
	<timepoint>
		<spatialEntity>
			<pseudo3D type="region">
				<clusteredness>1</clusteredness>
				<density>0.6212384712998738</density>
				<area>24569</area>
				<perimeter>735.5330357551575</perimeter>
				<distanceFromOrigin>276.240836952106</distanceFromOrigin>
				<angle>71.496884026424</angle>
				<shape>triangular</shape>
				<triangleMeasure>0.756731783566517</triangleMeasure>
				<rectangleMeasure>0.5532741283729643</rectangleMeasure>
				<circleMeasure>0.4602075932787369</circleMeasure>
				<centroid>
					<x>765.0916</x>
					<y>1085.946</y>
				</centroid>
			</pseudo3D>
		</spatialEntity>
		<numericStateVariable>
			<name>avgClusterednessRegions</name>
			<value>0</value>
		</numericStateVariable>
		<numericStateVariable>
			<name>avgDensityRegions</name>
			<value>0.6212384712998738</value>
		</numericStateVariable>
	</timepoint>
	<timepoint>
		<spatialEntity>
			<pseudo3D type="region">
				<clusteredness>1</clusteredness>
				<density>0.6114987528852287</density>
				<area>28898</area>
				<perimeter>845.8622810840607</perimeter>
				<distanceFromOrigin>276.1467001432391</distanceFromOrigin>
				<angle>74.70839049516223</angle>
				<shape>triangular</shape>
				<triangleMeasure>0.6957736051211518</triangleMeasure>
				<rectangleMeasure>0.5354511986529413</rectangleMeasure>
				<circleMeasure>0.4426345003881278</circleMeasure>
				<centroid>
					<x>768.5934</x>
					<y>1098.346</y>
				</centroid>
			</pseudo3D>
		</spatialEntity>
		<numericStateVariable>
			<name>avgClusterednessRegions</name>
			<value>0</value>
		</numericStateVariable>
		<numericStateVariable>
			<name>avgDensityRegions</name>
			<value>0.6114987528852287</value>
		</numericStateVariable>
	</timepoint>
	<timepoint>
		<spatialEntity>
			<pseudo3D type="region">
				<clusteredness>1</clusteredness>
				<density>0.6078110201735417</density>
				<area>31826.5</area>
				<perimeter>880.343827009201</perimeter>
				<distanceFromOrigin>276.240836952106</distanceFromOrigin>
				<angle>72.59518990153391</angle>
				<shape>triangular</shape>
				<triangleMeasure>0.701103373453501</triangleMeasure>
				<rectangleMeasure>0.538025408008575</rectangleMeasure>
				<circleMeasure>0.4505091970698104</circleMeasure>
				<centroid>
					<x>774.0155</x>
					<y>1106.649</y>
				</centroid>
			</pseudo3D>
		</spatialEntity>
		<numericStateVariable>
			<name>avgClusterednessRegions</name>
			<value>0</value>
		</numericStateVariable>
		<numericStateVariable>
			<name>avgDensityRegions</name>
			<value>0.6078110201735417</value>
		</numericStateVariable>
	</timepoint>
	<timepoint>
		<spatialEntity>
			<pseudo3D type="region">
				<clusteredness>1</clusteredness>
				<density>0.6061989011542921</density>
				<area>34596</area>
				<perimeter>897.5884747505188</perimeter>
				<distanceFromOrigin>276.1467001432391</distanceFromOrigin>
				<angle>69.84001641808555</angle>
				<shape>triangular</shape>
				<triangleMeasure>0.7301872904228347</triangleMeasure>
				<rectangleMeasure>0.5626111284815811</rectangleMeasure>
				<circleMeasure>0.4597115184864342</circleMeasure>
				<centroid>
					<x>775.8174</x>
					<y>1114.854</y>
				</centroid>
			</pseudo3D>
		</spatialEntity>
		<numericStateVariable>
			<name>avgClusterednessRegions</name>
			<value>0</value>
		</numericStateVariable>
		<numericStateVariable>
			<name>avgDensityRegions</name>
			<value>0.6061989011542921</value>
		</numericStateVariable>
	</timepoint>
	<timepoint>
		<spatialEntity>
			<pseudo3D type="region">
				<clusteredness>1</clusteredness>
				<density>0.6021743963986464</density>
				<area>38166</area>
				<perimeter>997.0317420959473</perimeter>
				<distanceFromOrigin>276.1467001432391</distanceFromOrigin>
				<angle>70.1690643592006</angle>
				<shape>triangular</shape>
				<triangleMeasure>0.7023539235509672</triangleMeasure>
				<rectangleMeasure>0.5300767188777484</rectangleMeasure>
				<circleMeasure>0.4499587911658094</circleMeasure>
				<centroid>
					<x>778.6748</x>
					<y>1124.56</y>
				</centroid>
			</pseudo3D>
		</spatialEntity>
		<numericStateVariable>
			<name>avgClusterednessRegions</name>
			<value>0</value>
		</numericStateVariable>
		<numericStateVariable>
			<name>avgDensityRegions</name>
			<value>0.6021743963986464</value>
		</numericStateVariable>
	</timepoint>
	<timepoint>
		<spatialEntity>
			<pseudo3D type="region">
				<clusteredness>1</clusteredness>
				<density>0.6076840385276917</density>
				<area>41464</area>
				<perimeter>1088.370833396912</perimeter>
				<distanceFromOrigin>276.240836952106</distanceFromOrigin>
				<angle>65.1088175866884</angle>
				<shape>triangular</shape>
				<triangleMeasure>0.6716707737602281</triangleMeasure>
				<rectangleMeasure>0.541723234474529</rectangleMeasure>
				<circleMeasure>0.4476490601305176</circleMeasure>
				<centroid>
					<x>785.2615</x>
					<y>1133.514</y>
				</centroid>
			</pseudo3D>
		</spatialEntity>
		<numericStateVariable>
			<name>avgClusterednessRegions</name>
			<value>0</value>
		</numericStateVariable>
		<numericStateVariable>
			<name>avgDensityRegions</name>
			<value>0.6076840385276917</value>
		</numericStateVariable>
	</timepoint>
	<timepoint>
		<spatialEntity>
			<pseudo3D type="region">
				<clusteredness>1</clusteredness>
				<density>0.6091280358859044</density>
				<area>41955</area>
				<perimeter>1111.18164563179</perimeter>
				<distanceFromOrigin>276.1467001432391</distanceFromOrigin>
				<angle>64.36131386166309</angle>
				<shape>triangular</shape>
				<triangleMeasure>0.6795363668573164</triangleMeasure>
				<rectangleMeasure>0.5123035112877266</rectangleMeasure>
				<circleMeasure>0.4228538100799957</circleMeasure>
				<centroid>
					<x>785.4686</x>
					<y>1134.838</y>
				</centroid>
			</pseudo3D>
		</spatialEntity>
		<numericStateVariable>
			<name>avgClusterednessRegions</name>
			<value>0</value>
		</numericStateVariable>
		<numericStateVariable>
			<name>avgDensityRegions</name>
			<value>0.6091280358859044</value>
		</numericStateVariable>
	</timepoint>
	<timepoint>
		<spatialEntity>
			<pseudo3D type="region">
				<clusteredness>1</clusteredness>
				<density>0.6091280358859044</density>
				<area>41955</area>
				<perimeter>1111.18164563179</perimeter>
				<distanceFromOrigin>276.1467001432391</distanceFromOrigin>
				<angle>64.36131386166309</angle>
				<shape>triangular</shape>
				<triangleMeasure>0.6795363668573164</triangleMeasure>
				<rectangleMeasure>0.5123035112877266</rectangleMeasure>
				<circleMeasure>0.4228538100799957</circleMeasure>
				<centroid>
					<x>785.4686</x>
					<y>1134.838</y>
				</centroid>
			</pseudo3D>
		</spatialEntity>
		<numericStateVariable>
			<name>avgClusterednessRegions</name>
			<value>0</value>
		</numericStateVariable>
		<numericStateVariable>
			<name>avgDensityRegions</name>
			<value>0.6091280358859044</value>
		</numericStateVariable>
	</timepoint>
	<timepoint>
		<spatialEntity>
			<pseudo3D type="region">
				<clusteredness>1</clusteredness>
				<density>0.6091280358859044</density>
				<area>41955</area>
				<perimeter>1111.18164563179</perimeter>
				<distanceFromOrigin>276.1467001432391</distanceFromOrigin>
				<angle>64.36131386166309</angle>
				<shape>triangular</shape>
				<triangleMeasure>0.6795363668573164</triangleMeasure>
				<rectangleMeasure>0.5123035112877266</rectangleMeasure>
				<circleMeasure>0.4228538100799957</circleMeasure>
				<centroid>
					<x>785.4686</x>
					<y>1134.838</y>
				</centroid>
			</pseudo3D>
		</spatialEntity>
		<numericStateVariable>
			<name>avgClusterednessRegions</name>
			<value>0</value>
		</numericStateVariable>
		<numericStateVariable>
			<name>avgDensityRegions</name>
			<value>0.6091280358859044</value>
		</numericStateVariable>
	</timepoint>
	<timepoint>
		<spatialEntity>
			<pseudo3D type="region">
				<clusteredness>1</clusteredness>
				<density>0.6091280358859044</density>
				<area>41955</area>
				<perimeter>1111.18164563179</perimeter>
				<distanceFromOrigin>276.1467001432391</distanceFromOrigin>
				<angle>64.36131386166309</angle>
				<shape>triangular</shape>
				<triangleMeasure>0.6795363668573164</triangleMeasure>
				<rectangleMeasure>0.5123035112877266</rectangleMeasure>
				<circleMeasure>0.4228538100799957</circleMeasure>
				<centroid>
					<x>785.4686</x>
					<y>1134.838</y>
				</centroid>
			</pseudo3D>
		</spatialEntity>
		<numericStateVariable>
			<name>avgClusterednessRegions</name>
			<value>0</value>
		</numericStateVariable>
		<numericStateVariable>
			<name>avgDensityRegions</name>
			<value>0.6091280358859044</value>
		</numericStateVariable>
	</timepoint>
	<timepoint>
		<spatialEntity>
			<pseudo3D type="region">
				<clusteredness>1</clusteredness>
				<density>0.6091280358859044</density>
				<area>41955</area>
				<perimeter>1111.18164563179</perimeter>
				<distanceFromOrigin>276.1467001432391</distanceFromOrigin>
				<angle>64.36131386166309</angle>
				<shape>triangular</shape>
				<triangleMeasure>0.6795363668573164</triangleMeasure>
				<rectangleMeasure>0.5123035112877266</rectangleMeasure>
				<circleMeasure>0.4228538100799957</circleMeasure>
				<centroid>
					<x>785.4686</x>
					<y>1134.838</y>
				</centroid>
			</pseudo3D>
		</spatialEntity>
		<numericStateVariable>
			<name>avgClusterednessRegions</name>
			<value>0</value>
		</numericStateVariable>
		<numericStateVariable>
			<name>avgDensityRegions</name>
			<value>0.6091280358859044</value>
		</numericStateVariable>
	</timepoint>
	<timepoint>
		<spatialEntity>
			<pseudo3D type="region">
				<clusteredness>1</clusteredness>
				<density>0.6091280358859044</density>
				<area>41955</area>
				<perimeter>1111.18164563179</perimeter>
				<distanceFromOrigin>276.1467001432391</distanceFromOrigin>
				<angle>64.36131386166309</angle>
				<shape>triangular</shape>
				<triangleMeasure>0.6795363668573164</triangleMeasure>
				<rectangleMeasure>0.5123035112877266</rectangleMeasure>
				<circleMeasure>0.4228538100799957</circleMeasure>
				<centroid>
					<x>785.4686</x>
					<y>1134.838</y>
				</centroid>
			</pseudo3D>
		</spatialEntity>
		<numericStateVariable>
			<name>avgClusterednessRegions</name>
			<value>0</value>
		</numericStateVariable>
		<numericStateVariable>
			<name>avgDensityRegions</name>
			<value>0.6091280358859044</value>
		</numericStateVariable>
	</timepoint>
	<timepoint>
		<spatialEntity>
			<pseudo3D type="region">
				<clusteredness>1</clusteredness>
				<density>0.6091280358859044</density>
				<area>41955</area>
				<perimeter>1111.18164563179</perimeter>
				<distanceFromOrigin>276.1467001432391</distanceFromOrigin>
				<angle>64.36131386166309</angle>
				<shape>triangular</shape>
				<triangleMeasure>0.6795363668573164</triangleMeasure>
				<rectangleMeasure>0.5123035112877266</rectangleMeasure>
				<circleMeasure>0.4228538100799957</circleMeasure>
				<centroid>
					<x>785.4686</x>
					<y>1134.838</y>
				</centroid>
			</pseudo3D>
		</spatialEntity>
		<numericStateVariable>
			<name>avgClusterednessRegions</name>
			<value>0</value>
		</numericStateVariable>
		<numericStateVariable>
			<name>avgDensityRegions</name>
			<value>0.6091280358859044</value>
		</numericStateVariable>
	</timepoint>
	<timepoint>
		<spatialEntity>
			<pseudo3D type="region">
				<clusteredness>1</clusteredness>
				<density>0.6091280358859044</density>
				<area>41955</area>
				<perimeter>1111.18164563179</perimeter>
				<distanceFromOrigin>276.1467001432391</distanceFromOrigin>
				<angle>64.36131386166309</angle>
				<shape>triangular</shape>
				<triangleMeasure>0.6795363668573164</triangleMeasure>
				<rectangleMeasure>0.5123035112877266</rectangleMeasure>
				<circleMeasure>0.4228538100799957</circleMeasure>
				<centroid>
					<x>785.4686</x>
					<y>1134.838</y>
				</centroid>
			</pseudo3D>
		</spatialEntity>
		<numericStateVariable>
			<name>avgClusterednessRegions</name>
			<value>0</value>
		</numericStateVariable>
		<numericStateVariable>
			<name>avgDensityRegions</name>
			<value>0.6091280358859044</value>
		</numericStateVariable>
	</timepoint>
	<timepoint>
		<spatialEntity>
			<pseudo3D type="region">
				<clusteredness>1</clusteredness>
				<density>0.6091280358859044</density>
				<area>41955</area>
				<perimeter>1111.18164563179</perimeter>
				<distanceFromOrigin>276.1467001432391</distanceFromOrigin>
				<angle>64.36131386166309</angle>
				<shape>triangular</shape>
				<triangleMeasure>0.6795363668573164</triangleMeasure>
				<rectangleMeasure>0.5123035112877266</rectangleMeasure>
				<circleMeasure>0.4228538100799957</circleMeasure>
				<centroid>
					<x>785.4686</x>
					<y>1134.838</y>
				</centroid>
			</pseudo3D>
		</spatialEntity>
		<numericStateVariable>
			<name>avgClusterednessRegions</name>
			<value>0</value>
		</numericStateVariable>
		<numericStateVariable>
			<name>avgDensityRegions</name>
			<value>0.6091280358859044</value>
		</numericStateVariable>
	</timepoint>
	<timepoint>
		<spatialEntity>
			<pseudo3D type="region">
				<clusteredness>1</clusteredness>
				<density>0.6091280358859044</density>
				<area>41955</area>
				<perimeter>1111.18164563179</perimeter>
				<distanceFromOrigin>276.1467001432391</distanceFromOrigin>
				<angle>64.36131386166309</angle>
				<shape>triangular</shape>
				<triangleMeasure>0.6795363668573164</triangleMeasure>
				<rectangleMeasure>0.5123035112877266</rectangleMeasure>
				<circleMeasure>0.4228538100799957</circleMeasure>
				<centroid>
					<x>785.4686</x>
					<y>1134.838</y>
				</centroid>
			</pseudo3D>
		</spatialEntity>
		<numericStateVariable>
			<name>avgClusterednessRegions</name>
			<value>0</value>
		</numericStateVariable>
		<numericStateVariable>
			<name>avgDensityRegions</name>
			<value>0.6091280358859044</value>
		</numericStateVariable>
	</timepoint>
	<timepoint>
		<spatialEntity>
			<pseudo3D type="region">
				<clusteredness>1</clusteredness>
				<density>0.6091280358859044</density>
				<area>41955</area>
				<perimeter>1111.18164563179</perimeter>
				<distanceFromOrigin>276.1467001432391</distanceFromOrigin>
				<angle>64.36131386166309</angle>
				<shape>triangular</shape>
				<triangleMeasure>0.6795363668573164</triangleMeasure>
				<rectangleMeasure>0.5123035112877266</rectangleMeasure>
				<circleMeasure>0.4228538100799957</circleMeasure>
				<centroid>
					<x>785.4686</x>
					<y>1134.838</y>
				</centroid>
			</pseudo3D>
		</spatialEntity>
		<numericStateVariable>
			<name>avgClusterednessRegions</name>
			<value>0</value>
		</numericStateVariable>
		<numericStateVariable>
			<name>avgDensityRegions</name>
			<value>0.6091280358859044</value>
		</numericStateVariable>
	</timepoint>
	<timepoint>
		<spatialEntity>
			<pseudo3D type="region">
				<clusteredness>1</clusteredness>
				<density>0.6091280358859044</density>
				<area>41955</area>
				<perimeter>1111.18164563179</perimeter>
				<distanceFromOrigin>276.1467001432391</distanceFromOrigin>
				<angle>64.36131386166309</angle>
				<shape>triangular</shape>
				<triangleMeasure>0.6795363668573164</triangleMeasure>
				<rectangleMeasure>0.5123035112877266</rectangleMeasure>
				<circleMeasure>0.4228538100799957</circleMeasure>
				<centroid>
					<x>785.4686</x>
					<y>1134.838</y>
				</centroid>
			</pseudo3D>
		</spatialEntity>
		<numericStateVariable>
			<name>avgClusterednessRegions</name>
			<value>0</value>
		</numericStateVariable>
		<numericStateVariable>
			<name>avgDensityRegions</name>
			<value>0.6091280358859044</value>
		</numericStateVariable>
	</timepoint>
	<timepoint>
		<spatialEntity>
			<pseudo3D type="region">
				<clusteredness>1</clusteredness>
				<density>0.6091280358859044</density>
				<area>41955</area>
				<perimeter>1111.18164563179</perimeter>
				<distanceFromOrigin>276.1467001432391</distanceFromOrigin>
				<angle>64.36131386166309</angle>
				<shape>triangular</shape>
				<triangleMeasure>0.6795363668573164</triangleMeasure>
				<rectangleMeasure>0.5123035112877266</rectangleMeasure>
				<circleMeasure>0.4228538100799957</circleMeasure>
				<centroid>
					<x>785.4686</x>
					<y>1134.838</y>
				</centroid>
			</pseudo3D>
		</spatialEntity>
		<numericStateVariable>
			<name>avgClusterednessRegions</name>
			<value>0</value>
		</numericStateVariable>
		<numericStateVariable>
			<name>avgDensityRegions</name>
			<value>0.6091280358859044</value>
		</numericStateVariable>
	</timepoint>
	<timepoint>
		<spatialEntity>
			<pseudo3D type="region">
				<clusteredness>1</clusteredness>
				<density>0.6091280358859044</density>
				<area>41955</area>
				<perimeter>1111.18164563179</perimeter>
				<distanceFromOrigin>276.1467001432391</distanceFromOrigin>
				<angle>64.36131386166309</angle>
				<shape>triangular</shape>
				<triangleMeasure>0.6795363668573164</triangleMeasure>
				<rectangleMeasure>0.5123035112877266</rectangleMeasure>
				<circleMeasure>0.4228538100799957</circleMeasure>
				<centroid>
					<x>785.4686</x>
					<y>1134.838</y>
				</centroid>
			</pseudo3D>
		</spatialEntity>
		<numericStateVariable>
			<name>avgClusterednessRegions</name>
			<value>0</value>
		</numericStateVariable>
		<numericStateVariable>
			<name>avgDensityRegions</name>
			<value>0.6091280358859044</value>
		</numericStateVariable>
	</timepoint>
	<timepoint>
		<spatialEntity>
			<pseudo3D type="region">
				<clusteredness>1</clusteredness>
				<density>0.6091280358859044</density>
				<area>41955</area>
				<perimeter>1111.18164563179</perimeter>
				<distanceFromOrigin>276.1467001432391</distanceFromOrigin>
				<angle>64.36131386166309</angle>
				<shape>triangular</shape>
				<triangleMeasure>0.6795363668573164</triangleMeasure>
				<rectangleMeasure>0.5123035112877266</rectangleMeasure>
				<circleMeasure>0.4228538100799957</circleMeasure>
				<centroid>
					<x>785.4686</x>
					<y>1134.838</y>
				</centroid>
			</pseudo3D>
		</spatialEntity>
		<numericStateVariable>
			<name>avgClusterednessRegions</name>
			<value>0</value>
		</numericStateVariable>
		<numericStateVariable>
			<name>avgDensityRegions</name>
			<value>0.6091280358859044</value>
		</numericStateVariable>
	</timepoint>
	<timepoint>
		<spatialEntity>
			<pseudo3D type="region">
				<clusteredness>1</clusteredness>
				<density>0.6091280358859044</density>
				<area>41955</area>
				<perimeter>1111.18164563179</perimeter>
				<distanceFromOrigin>276.1467001432391</distanceFromOrigin>
				<angle>64.36131386166309</angle>
				<shape>triangular</shape>
				<triangleMeasure>0.6795363668573164</triangleMeasure>
				<rectangleMeasure>0.5123035112877266</rectangleMeasure>
				<circleMeasure>0.4228538100799957</circleMeasure>
				<centroid>
					<x>785.4686</x>
					<y>1134.838</y>
				</centroid>
			</pseudo3D>
		</spatialEntity>
		<numericStateVariable>
			<name>avgClusterednessRegions</name>
			<value>0</value>
		</numericStateVariable>
		<numericStateVariable>
			<name>avgDensityRegions</name>
			<value>0.6091280358859044</value>
		</numericStateVariable>
	</timepoint>
	<timepoint>
		<spatialEntity>
			<pseudo3D type="region">
				<clusteredness>1</clusteredness>
				<density>0.6091280358859044</density>
				<area>41955</area>
				<perimeter>1111.18164563179</perimeter>
				<distanceFromOrigin>276.1467001432391</distanceFromOrigin>
				<angle>64.36131386166309</angle>
				<shape>triangular</shape>
				<triangleMeasure>0.6795363668573164</triangleMeasure>
				<rectangleMeasure>0.5123035112877266</rectangleMeasure>
				<circleMeasure>0.4228538100799957</circleMeasure>
				<centroid>
					<x>785.4686</x>
					<y>1134.838</y>
				</centroid>
			</pseudo3D>
		</spatialEntity>
		<numericStateVariable>
			<name>avgClusterednessRegions</name>
			<value>0</value>
		</numericStateVariable>
		<numericStateVariable>
			<name>avgDensityRegions</name>
			<value>0.6091280358859044</value>
		</numericStateVariable>
	</timepoint>
	<timepoint>
		<spatialEntity>
			<pseudo3D type="region">
				<clusteredness>1</clusteredness>
				<density>0.6091280358859044</density>
				<area>41955</area>
				<perimeter>1111.18164563179</perimeter>
				<distanceFromOrigin>276.1467001432391</distanceFromOrigin>
				<angle>64.36131386166309</angle>
				<shape>triangular</shape>
				<triangleMeasure>0.6795363668573164</triangleMeasure>
				<rectangleMeasure>0.5123035112877266</rectangleMeasure>
				<circleMeasure>0.4228538100799957</circleMeasure>
				<centroid>
					<x>785.4686</x>
					<y>1134.838</y>
				</centroid>
			</pseudo3D>
		</spatialEntity>
		<numericStateVariable>
			<name>avgClusterednessRegions</name>
			<value>0</value>
		</numericStateVariable>
		<numericStateVariable>
			<name>avgDensityRegions</name>
			<value>0.6091280358859044</value>
		</numericStateVariable>
	</timepoint>
	<timepoint>
		<spatialEntity>
			<pseudo3D type="region">
				<clusteredness>1</clusteredness>
				<density>0.6091280358859044</density>
				<area>41955</area>
				<perimeter>1111.18164563179</perimeter>
				<distanceFromOrigin>276.1467001432391</distanceFromOrigin>
				<angle>64.36131386166309</angle>
				<shape>triangular</shape>
				<triangleMeasure>0.6795363668573164</triangleMeasure>
				<rectangleMeasure>0.5123035112877266</rectangleMeasure>
				<circleMeasure>0.4228538100799957</circleMeasure>
				<centroid>
					<x>785.4686</x>
					<y>1134.838</y>
				</centroid>
			</pseudo3D>
		</spatialEntity>
		<numericStateVariable>
			<name>avgClusterednessRegions</name>
			<value>0</value>
		</numericStateVariable>
		<numericStateVariable>
			<name>avgDensityRegions</name>
			<value>0.6091280358859044</value>
		</numericStateVariable>
	</timepoint>
	<timepoint>
		<spatialEntity>
			<pseudo3D type="region">
				<clusteredness>1</clusteredness>
				<density>0.6091280358859044</density>
				<area>41955</area>
				<perimeter>1111.18164563179</perimeter>
				<distanceFromOrigin>276.1467001432391</distanceFromOrigin>
				<angle>64.36131386166309</angle>
				<shape>triangular</shape>
				<triangleMeasure>0.6795363668573164</triangleMeasure>
				<rectangleMeasure>0.5123035112877266</rectangleMeasure>
				<circleMeasure>0.4228538100799957</circleMeasure>
				<centroid>
					<x>785.4686</x>
					<y>1134.838</y>
				</centroid>
			</pseudo3D>
		</spatialEntity>
		<numericStateVariable>
			<name>avgClusterednessRegions</name>
			<value>0</value>
		</numericStateVariable>
		<numericStateVariable>
			<name>avgDensityRegions</name>
			<value>0.6091280358859044</value>
		</numericStateVariable>
	</timepoint>
	<timepoint>
		<spatialEntity>
			<pseudo3D type="region">
				<clusteredness>1</clusteredness>
				<density>0.6091280358859044</density>
				<area>41955</area>
				<perimeter>1111.18164563179</perimeter>
				<distanceFromOrigin>276.1467001432391</distanceFromOrigin>
				<angle>64.36131386166309</angle>
				<shape>triangular</shape>
				<triangleMeasure>0.6795363668573164</triangleMeasure>
				<rectangleMeasure>0.5123035112877266</rectangleMeasure>
				<circleMeasure>0.4228538100799957</circleMeasure>
				<centroid>
					<x>785.4686</x>
					<y>1134.838</y>
				</centroid>
			</pseudo3D>
		</spatialEntity>
		<numericStateVariable>
			<name>avgClusterednessRegions</name>
			<value>0</value>
		</numericStateVariable>
		<numericStateVariable>
			<name>avgDensityRegions</name>
			<value>0.6091280358859044</value>
		</numericStateVariable>
	</timepoint>
	<timepoint>
		<spatialEntity>
			<pseudo3D type="region">
				<clusteredness>1</clusteredness>
				<density>0.6091280358859044</density>
				<area>41955</area>
				<perimeter>1111.18164563179</perimeter>
				<distanceFromOrigin>276.1467001432391</distanceFromOrigin>
				<angle>64.36131386166309</angle>
				<shape>triangular</shape>
				<triangleMeasure>0.6795363668573164</triangleMeasure>
				<rectangleMeasure>0.5123035112877266</rectangleMeasure>
				<circleMeasure>0.4228538100799957</circleMeasure>
				<centroid>
					<x>785.4686</x>
					<y>1134.838</y>
				</centroid>
			</pseudo3D>
		</spatialEntity>
		<numericStateVariable>
			<name>avgClusterednessRegions</name>
			<value>0</value>
		</numericStateVariable>
		<numericStateVariable>
			<name>avgDensityRegions</name>
			<value>0.6091280358859044</value>
		</numericStateVariable>
	</timepoint>
	<timepoint>
		<spatialEntity>
			<pseudo3D type="region">
				<clusteredness>1</clusteredness>
				<density>0.6091280358859044</density>
				<area>41955</area>
				<perimeter>1111.18164563179</perimeter>
				<distanceFromOrigin>276.1467001432391</distanceFromOrigin>
				<angle>64.36131386166309</angle>
				<shape>triangular</shape>
				<triangleMeasure>0.6795363668573164</triangleMeasure>
				<rectangleMeasure>0.5123035112877266</rectangleMeasure>
				<circleMeasure>0.4228538100799957</circleMeasure>
				<centroid>
					<x>785.4686</x>
					<y>1134.838</y>
				</centroid>
			</pseudo3D>
		</spatialEntity>
		<numericStateVariable>
			<name>avgClusterednessRegions</name>
			<value>0</value>
		</numericStateVariable>
		<numericStateVariable>
			<name>avgDensityRegions</name>
			<value>0.6091280358859044</value>
		</numericStateVariable>
	</timepoint>
	<timepoint>
		<spatialEntity>
			<pseudo3D type="region">
				<clusteredness>1</clusteredness>
				<density>0.6091280358859044</density>
				<area>41955</area>
				<perimeter>1111.18164563179</perimeter>
				<distanceFromOrigin>276.1467001432391</distanceFromOrigin>
				<angle>64.36131386166309</angle>
				<shape>triangular</shape>
				<triangleMeasure>0.6795363668573164</triangleMeasure>
				<rectangleMeasure>0.5123035112877266</rectangleMeasure>
				<circleMeasure>0.4228538100799957</circleMeasure>
				<centroid>
					<x>785.4686</x>
					<y>1134.838</y>
				</centroid>
			</pseudo3D>
		</spatialEntity>
		<numericStateVariable>
			<name>avgClusterednessRegions</name>
			<value>0</value>
		</numericStateVariable>
		<numericStateVariable>
			<name>avgDensityRegions</name>
			<value>0.6091280358859044</value>
		</numericStateVariable>
	</timepoint>
	<timepoint>
		<spatialEntity>
			<pseudo3D type="region">
				<clusteredness>1</clusteredness>
				<density>0.6091280358859044</density>
				<area>41955</area>
				<perimeter>1111.18164563179</perimeter>
				<distanceFromOrigin>276.1467001432391</distanceFromOrigin>
				<angle>64.36131386166309</angle>
				<shape>triangular</shape>
				<triangleMeasure>0.6795363668573164</triangleMeasure>
				<rectangleMeasure>0.5123035112877266</rectangleMeasure>
				<circleMeasure>0.4228538100799957</circleMeasure>
				<centroid>
					<x>785.4686</x>
					<y>1134.838</y>
				</centroid>
			</pseudo3D>
		</spatialEntity>
		<numericStateVariable>
			<name>avgClusterednessRegions</name>
			<value>0</value>
		</numericStateVariable>
		<numericStateVariable>
			<name>avgDensityRegions</name>
			<value>0.6091280358859044</value>
		</numericStateVariable>
	</timepoint>
	<timepoint>
		<spatialEntity>
			<pseudo3D type="region">
				<clusteredness>1</clusteredness>
				<density>0.6091280358859044</density>
				<area>41955</area>
				<perimeter>1111.18164563179</perimeter>
				<distanceFromOrigin>276.1467001432391</distanceFromOrigin>
				<angle>64.36131386166309</angle>
				<shape>triangular</shape>
				<triangleMeasure>0.6795363668573164</triangleMeasure>
				<rectangleMeasure>0.5123035112877266</rectangleMeasure>
				<circleMeasure>0.4228538100799957</circleMeasure>
				<centroid>
					<x>785.4686</x>
					<y>1134.838</y>
				</centroid>
			</pseudo3D>
		</spatialEntity>
		<numericStateVariable>
			<name>avgClusterednessRegions</name>
			<value>0</value>
		</numericStateVariable>
		<numericStateVariable>
			<name>avgDensityRegions</name>
			<value>0.6091280358859044</value>
		</numericStateVariable>
	</timepoint>
	<timepoint>
		<spatialEntity>
			<pseudo3D type="region">
				<clusteredness>1</clusteredness>
				<density>0.6091280358859044</density>
				<area>41955</area>
				<perimeter>1111.18164563179</perimeter>
				<distanceFromOrigin>276.1467001432391</distanceFromOrigin>
				<angle>64.36131386166309</angle>
				<shape>triangular</shape>
				<triangleMeasure>0.6795363668573164</triangleMeasure>
				<rectangleMeasure>0.5123035112877266</rectangleMeasure>
				<circleMeasure>0.4228538100799957</circleMeasure>
				<centroid>
					<x>785.4686</x>
					<y>1134.838</y>
				</centroid>
			</pseudo3D>
		</spatialEntity>
		<numericStateVariable>
			<name>avgClusterednessRegions</name>
			<value>0</value>
		</numericStateVariable>
		<numericStateVariable>
			<name>avgDensityRegions</name>
			<value>0.6091280358859044</value>
		</numericStateVariable>
	</timepoint>
	<timepoint>
		<spatialEntity>
			<pseudo3D type="region">
				<clusteredness>1</clusteredness>
				<density>0.6091280358859044</density>
				<area>41955</area>
				<perimeter>1111.18164563179</perimeter>
				<distanceFromOrigin>276.1467001432391</distanceFromOrigin>
				<angle>64.36131386166309</angle>
				<shape>triangular</shape>
				<triangleMeasure>0.6795363668573164</triangleMeasure>
				<rectangleMeasure>0.5123035112877266</rectangleMeasure>
				<circleMeasure>0.4228538100799957</circleMeasure>
				<centroid>
					<x>785.4686</x>
					<y>1134.838</y>
				</centroid>
			</pseudo3D>
		</spatialEntity>
		<numericStateVariable>
			<name>avgClusterednessRegions</name>
			<value>0</value>
		</numericStateVariable>
		<numericStateVariable>
			<name>avgDensityRegions</name>
			<value>0.6091280358859044</value>
		</numericStateVariable>
	</timepoint>
	<timepoint>
		<spatialEntity>
			<pseudo3D type="region">
				<clusteredness>1</clusteredness>
				<density>0.6091280358859044</density>
				<area>41955</area>
				<perimeter>1111.18164563179</perimeter>
				<distanceFromOrigin>276.1467001432391</distanceFromOrigin>
				<angle>64.36131386166309</angle>
				<shape>triangular</shape>
				<triangleMeasure>0.6795363668573164</triangleMeasure>
				<rectangleMeasure>0.5123035112877266</rectangleMeasure>
				<circleMeasure>0.4228538100799957</circleMeasure>
				<centroid>
					<x>785.4686</x>
					<y>1134.838</y>
				</centroid>
			</pseudo3D>
		</spatialEntity>
		<numericStateVariable>
			<name>avgClusterednessRegions</name>
			<value>0</value>
		</numericStateVariable>
		<numericStateVariable>
			<name>avgDensityRegions</name>
			<value>0.6091280358859044</value>
		</numericStateVariable>
	</timepoint>
	<timepoint>
		<spatialEntity>
			<pseudo3D type="region">
				<clusteredness>1</clusteredness>
				<density>0.6091280358859044</density>
				<area>41955</area>
				<perimeter>1111.18164563179</perimeter>
				<distanceFromOrigin>276.1467001432391</distanceFromOrigin>
				<angle>64.36131386166309</angle>
				<shape>triangular</shape>
				<triangleMeasure>0.6795363668573164</triangleMeasure>
				<rectangleMeasure>0.5123035112877266</rectangleMeasure>
				<circleMeasure>0.4228538100799957</circleMeasure>
				<centroid>
					<x>785.4686</x>
					<y>1134.838</y>
				</centroid>
			</pseudo3D>
		</spatialEntity>
		<numericStateVariable>
			<name>avgClusterednessRegions</name>
			<value>0</value>
		</numericStateVariable>
		<numericStateVariable>
			<name>avgDensityRegions</name>
			<value>0.6091280358859044</value>
		</numericStateVariable>
	</timepoint>
	<timepoint>
		<spatialEntity>
			<pseudo3D type="region">
				<clusteredness>1</clusteredness>
				<density>0.6091280358859044</density>
				<area>41955</area>
				<perimeter>1111.18164563179</perimeter>
				<distanceFromOrigin>276.1467001432391</distanceFromOrigin>
				<angle>64.36131386166309</angle>
				<shape>triangular</shape>
				<triangleMeasure>0.6795363668573164</triangleMeasure>
				<rectangleMeasure>0.5123035112877266</rectangleMeasure>
				<circleMeasure>0.4228538100799957</circleMeasure>
				<centroid>
					<x>785.4686</x>
					<y>1134.838</y>
				</centroid>
			</pseudo3D>
		</spatialEntity>
		<numericStateVariable>
			<name>avgClusterednessRegions</name>
			<value>0</value>
		</numericStateVariable>
		<numericStateVariable>
			<name>avgDensityRegions</name>
			<value>0.6091280358859044</value>
		</numericStateVariable>
	</timepoint>
	<timepoint>
		<spatialEntity>
			<pseudo3D type="region">
				<clusteredness>1</clusteredness>
				<density>0.6091280358859044</density>
				<area>41955</area>
				<perimeter>1111.18164563179</perimeter>
				<distanceFromOrigin>276.1467001432391</distanceFromOrigin>
				<angle>64.36131386166309</angle>
				<shape>triangular</shape>
				<triangleMeasure>0.6795363668573164</triangleMeasure>
				<rectangleMeasure>0.5123035112877266</rectangleMeasure>
				<circleMeasure>0.4228538100799957</circleMeasure>
				<centroid>
					<x>785.4686</x>
					<y>1134.838</y>
				</centroid>
			</pseudo3D>
		</spatialEntity>
		<numericStateVariable>
			<name>avgClusterednessRegions</name>
			<value>0</value>
		</numericStateVariable>
		<numericStateVariable>
			<name>avgDensityRegions</name>
			<value>0.6091280358859044</value>
		</numericStateVariable>
	</timepoint>
	<timepoint>
		<spatialEntity>
			<pseudo3D type="region">
				<clusteredness>1</clusteredness>
				<density>0.6091280358859044</density>
				<area>41955</area>
				<perimeter>1111.18164563179</perimeter>
				<distanceFromOrigin>276.1467001432391</distanceFromOrigin>
				<angle>64.36131386166309</angle>
				<shape>triangular</shape>
				<triangleMeasure>0.6795363668573164</triangleMeasure>
				<rectangleMeasure>0.5123035112877266</rectangleMeasure>
				<circleMeasure>0.4228538100799957</circleMeasure>
				<centroid>
					<x>785.4686</x>
					<y>1134.838</y>
				</centroid>
			</pseudo3D>
		</spatialEntity>
		<numericStateVariable>
			<name>avgClusterednessRegions</name>
			<value>0</value>
		</numericStateVariable>
		<numericStateVariable>
			<name>avgDensityRegions</name>
			<value>0.6091280358859044</value>
		</numericStateVariable>
	</timepoint>
	<timepoint>
		<spatialEntity>
			<pseudo3D type="region">
				<clusteredness>1</clusteredness>
				<density>0.6091280358859044</density>
				<area>41955</area>
				<perimeter>1111.18164563179</perimeter>
				<distanceFromOrigin>276.1467001432391</distanceFromOrigin>
				<angle>64.36131386166309</angle>
				<shape>triangular</shape>
				<triangleMeasure>0.6795363668573164</triangleMeasure>
				<rectangleMeasure>0.5123035112877266</rectangleMeasure>
				<circleMeasure>0.4228538100799957</circleMeasure>
				<centroid>
					<x>785.4686</x>
					<y>1134.838</y>
				</centroid>
			</pseudo3D>
		</spatialEntity>
		<numericStateVariable>
			<name>avgClusterednessRegions</name>
			<value>0</value>
		</numericStateVariable>
		<numericStateVariable>
			<name>avgDensityRegions</name>
			<value>0.6091280358859044</value>
		</numericStateVariable>
	</timepoint>
	<timepoint>
		<spatialEntity>
			<pseudo3D type="region">
				<clusteredness>1</clusteredness>
				<density>0.6091280358859044</density>
				<area>41955</area>
				<perimeter>1111.18164563179</perimeter>
				<distanceFromOrigin>276.1467001432391</distanceFromOrigin>
				<angle>64.36131386166309</angle>
				<shape>triangular</shape>
				<triangleMeasure>0.6795363668573164</triangleMeasure>
				<rectangleMeasure>0.5123035112877266</rectangleMeasure>
				<circleMeasure>0.4228538100799957</circleMeasure>
				<centroid>
					<x>785.4686</x>
					<y>1134.838</y>
				</centroid>
			</pseudo3D>
		</spatialEntity>
		<numericStateVariable>
			<name>avgClusterednessRegions</name>
			<value>0</value>
		</numericStateVariable>
		<numericStateVariable>
			<name>avgDensityRegions</name>
			<value>0.6091280358859044</value>
		</numericStateVariable>
	</timepoint>
	<timepoint>
		<spatialEntity>
			<pseudo3D type="region">
				<clusteredness>1</clusteredness>
				<density>0.6091280358859044</density>
				<area>41955</area>
				<perimeter>1111.18164563179</perimeter>
				<distanceFromOrigin>276.1467001432391</distanceFromOrigin>
				<angle>64.36131386166309</angle>
				<shape>triangular</shape>
				<triangleMeasure>0.6795363668573164</triangleMeasure>
				<rectangleMeasure>0.5123035112877266</rectangleMeasure>
				<circleMeasure>0.4228538100799957</circleMeasure>
				<centroid>
					<x>785.4686</x>
					<y>1134.838</y>
				</centroid>
			</pseudo3D>
		</spatialEntity>
		<numericStateVariable>
			<name>avgClusterednessRegions</name>
			<value>0</value>
		</numericStateVariable>
		<numericStateVariable>
			<name>avgDensityRegions</name>
			<value>0.6091280358859044</value>
		</numericStateVariable>
	</timepoint>
	<timepoint>
		<spatialEntity>
			<pseudo3D type="region">
				<clusteredness>1</clusteredness>
				<density>0.6091280358859044</density>
				<area>41955</area>
				<perimeter>1111.18164563179</perimeter>
				<distanceFromOrigin>276.1467001432391</distanceFromOrigin>
				<angle>64.36131386166309</angle>
				<shape>triangular</shape>
				<triangleMeasure>0.6795363668573164</triangleMeasure>
				<rectangleMeasure>0.5123035112877266</rectangleMeasure>
				<circleMeasure>0.4228538100799957</circleMeasure>
				<centroid>
					<x>785.4686</x>
					<y>1134.838</y>
				</centroid>
			</pseudo3D>
		</spatialEntity>
		<numericStateVariable>
			<name>avgClusterednessRegions</name>
			<value>0</value>
		</numericStateVariable>
		<numericStateVariable>
			<name>avgDensityRegions</name>
			<value>0.6091280358859044</value>
		</numericStateVariable>
	</timepoint>
	<timepoint>
		<spatialEntity>
			<pseudo3D type="region">
				<clusteredness>1</clusteredness>
				<density>0.6091280358859044</density>
				<area>41955</area>
				<perimeter>1111.18164563179</perimeter>
				<distanceFromOrigin>276.1467001432391</distanceFromOrigin>
				<angle>64.36131386166309</angle>
				<shape>triangular</shape>
				<triangleMeasure>0.6795363668573164</triangleMeasure>
				<rectangleMeasure>0.5123035112877266</rectangleMeasure>
				<circleMeasure>0.4228538100799957</circleMeasure>
				<centroid>
					<x>785.4686</x>
					<y>1134.838</y>
				</centroid>
			</pseudo3D>
		</spatialEntity>
		<numericStateVariable>
			<name>avgClusterednessRegions</name>
			<value>0</value>
		</numericStateVariable>
		<numericStateVariable>
			<name>avgDensityRegions</name>
			<value>0.6091280358859044</value>
		</numericStateVariable>
	</timepoint>
	<timepoint>
		<spatialEntity>
			<pseudo3D type="region">
				<clusteredness>1</clusteredness>
				<density>0.6091280358859044</density>
				<area>41955</area>
				<perimeter>1111.18164563179</perimeter>
				<distanceFromOrigin>276.1467001432391</distanceFromOrigin>
				<angle>64.36131386166309</angle>
				<shape>triangular</shape>
				<triangleMeasure>0.6795363668573164</triangleMeasure>
				<rectangleMeasure>0.5123035112877266</rectangleMeasure>
				<circleMeasure>0.4228538100799957</circleMeasure>
				<centroid>
					<x>785.4686</x>
					<y>1134.838</y>
				</centroid>
			</pseudo3D>
		</spatialEntity>
		<numericStateVariable>
			<name>avgClusterednessRegions</name>
			<value>0</value>
		</numericStateVariable>
		<numericStateVariable>
			<name>avgDensityRegions</name>
			<value>0.6091280358859044</value>
		</numericStateVariable>
	</timepoint>
	<timepoint>
		<spatialEntity>
			<pseudo3D type="region">
				<clusteredness>1</clusteredness>
				<density>0.6091280358859044</density>
				<area>41955</area>
				<perimeter>1111.18164563179</perimeter>
				<distanceFromOrigin>276.1467001432391</distanceFromOrigin>
				<angle>64.36131386166309</angle>
				<shape>triangular</shape>
				<triangleMeasure>0.6795363668573164</triangleMeasure>
				<rectangleMeasure>0.5123035112877266</rectangleMeasure>
				<circleMeasure>0.4228538100799957</circleMeasure>
				<centroid>
					<x>785.4686</x>
					<y>1134.838</y>
				</centroid>
			</pseudo3D>
		</spatialEntity>
		<numericStateVariable>
			<name>avgClusterednessRegions</name>
			<value>0</value>
		</numericStateVariable>
		<numericStateVariable>
			<name>avgDensityRegions</name>
			<value>0.6091280358859044</value>
		</numericStateVariable>
	</timepoint>
	<timepoint>
		<spatialEntity>
			<pseudo3D type="region">
				<clusteredness>1</clusteredness>
				<density>0.6091280358859044</density>
				<area>41955</area>
				<perimeter>1111.18164563179</perimeter>
				<distanceFromOrigin>276.1467001432391</distanceFromOrigin>
				<angle>64.36131386166309</angle>
				<shape>triangular</shape>
				<triangleMeasure>0.6795363668573164</triangleMeasure>
				<rectangleMeasure>0.5123035112877266</rectangleMeasure>
				<circleMeasure>0.4228538100799957</circleMeasure>
				<centroid>
					<x>785.4686</x>
					<y>1134.838</y>
				</centroid>
			</pseudo3D>
		</spatialEntity>
		<numericStateVariable>
			<name>avgClusterednessRegions</name>
			<value>0</value>
		</numericStateVariable>
		<numericStateVariable>
			<name>avgDensityRegions</name>
			<value>0.6091280358859044</value>
		</numericStateVariable>
	</timepoint>
	<timepoint>
		<spatialEntity>
			<pseudo3D type="region">
				<clusteredness>1</clusteredness>
				<density>0.6091280358859044</density>
				<area>41955</area>
				<perimeter>1111.18164563179</perimeter>
				<distanceFromOrigin>276.1467001432391</distanceFromOrigin>
				<angle>64.36131386166309</angle>
				<shape>triangular</shape>
				<triangleMeasure>0.6795363668573164</triangleMeasure>
				<rectangleMeasure>0.5123035112877266</rectangleMeasure>
				<circleMeasure>0.4228538100799957</circleMeasure>
				<centroid>
					<x>785.4686</x>
					<y>1134.838</y>
				</centroid>
			</pseudo3D>
		</spatialEntity>
		<numericStateVariable>
			<name>avgClusterednessRegions</name>
			<value>0</value>
		</numericStateVariable>
		<numericStateVariable>
			<name>avgDensityRegions</name>
			<value>0.6091280358859044</value>
		</numericStateVariable>
	</timepoint>
	<timepoint>
		<spatialEntity>
			<pseudo3D type="region">
				<clusteredness>1</clusteredness>
				<density>0.6091280358859044</density>
				<area>41955</area>
				<perimeter>1111.18164563179</perimeter>
				<distanceFromOrigin>276.1467001432391</distanceFromOrigin>
				<angle>64.36131386166309</angle>
				<shape>triangular</shape>
				<triangleMeasure>0.6795363668573164</triangleMeasure>
				<rectangleMeasure>0.5123035112877266</rectangleMeasure>
				<circleMeasure>0.4228538100799957</circleMeasure>
				<centroid>
					<x>785.4686</x>
					<y>1134.838</y>
				</centroid>
			</pseudo3D>
		</spatialEntity>
		<numericStateVariable>
			<name>avgClusterednessRegions</name>
			<value>0</value>
		</numericStateVariable>
		<numericStateVariable>
			<name>avgDensityRegions</name>
			<value>0.6091280358859044</value>
		</numericStateVariable>
	</timepoint>
	<timepoint>
		<spatialEntity>
			<pseudo3D type="region">
				<clusteredness>1</clusteredness>
				<density>0.6091280358859044</density>
				<area>41955</area>
				<perimeter>1111.18164563179</perimeter>
				<distanceFromOrigin>276.1467001432391</distanceFromOrigin>
				<angle>64.36131386166309</angle>
				<shape>triangular</shape>
				<triangleMeasure>0.6795363668573164</triangleMeasure>
				<rectangleMeasure>0.5123035112877266</rectangleMeasure>
				<circleMeasure>0.4228538100799957</circleMeasure>
				<centroid>
					<x>785.4686</x>
					<y>1134.838</y>
				</centroid>
			</pseudo3D>
		</spatialEntity>
		<numericStateVariable>
			<name>avgClusterednessRegions</name>
			<value>0</value>
		</numericStateVariable>
		<numericStateVariable>
			<name>avgDensityRegions</name>
			<value>0.6091280358859044</value>
		</numericStateVariable>
	</timepoint>
	<timepoint>
		<spatialEntity>
			<pseudo3D type="region">
				<clusteredness>1</clusteredness>
				<density>0.6091280358859044</density>
				<area>41955</area>
				<perimeter>1111.18164563179</perimeter>
				<distanceFromOrigin>276.1467001432391</distanceFromOrigin>
				<angle>64.36131386166309</angle>
				<shape>triangular</shape>
				<triangleMeasure>0.6795363668573164</triangleMeasure>
				<rectangleMeasure>0.5123035112877266</rectangleMeasure>
				<circleMeasure>0.4228538100799957</circleMeasure>
				<centroid>
					<x>785.4686</x>
					<y>1134.838</y>
				</centroid>
			</pseudo3D>
		</spatialEntity>
		<numericStateVariable>
			<name>avgClusterednessRegions</name>
			<value>0</value>
		</numericStateVariable>
		<numericStateVariable>
			<name>avgDensityRegions</name>
			<value>0.6091280358859044</value>
		</numericStateVariable>
	</timepoint>
	<timepoint>
		<spatialEntity>
			<pseudo3D type="region">
				<clusteredness>1</clusteredness>
				<density>0.6091280358859044</density>
				<area>41955</area>
				<perimeter>1111.18164563179</perimeter>
				<distanceFromOrigin>276.1467001432391</distanceFromOrigin>
				<angle>64.36131386166309</angle>
				<shape>triangular</shape>
				<triangleMeasure>0.6795363668573164</triangleMeasure>
				<rectangleMeasure>0.5123035112877266</rectangleMeasure>
				<circleMeasure>0.4228538100799957</circleMeasure>
				<centroid>
					<x>785.4686</x>
					<y>1134.838</y>
				</centroid>
			</pseudo3D>
		</spatialEntity>
		<numericStateVariable>
			<name>avgClusterednessRegions</name>
			<value>0</value>
		</numericStateVariable>
		<numericStateVariable>
			<name>avgDensityRegions</name>
			<value>0.6091280358859044</value>
		</numericStateVariable>
	</timepoint>
	<timepoint>
		<spatialEntity>
			<pseudo3D type="region">
				<clusteredness>1</clusteredness>
				<density>0.6091280358859044</density>
				<area>41955</area>
				<perimeter>1111.18164563179</perimeter>
				<distanceFromOrigin>276.1467001432391</distanceFromOrigin>
				<angle>64.36131386166309</angle>
				<shape>triangular</shape>
				<triangleMeasure>0.6795363668573164</triangleMeasure>
				<rectangleMeasure>0.5123035112877266</rectangleMeasure>
				<circleMeasure>0.4228538100799957</circleMeasure>
				<centroid>
					<x>785.4686</x>
					<y>1134.838</y>
				</centroid>
			</pseudo3D>
		</spatialEntity>
		<numericStateVariable>
			<name>avgClusterednessRegions</name>
			<value>0</value>
		</numericStateVariable>
		<numericStateVariable>
			<name>avgDensityRegions</name>
			<value>0.6091280358859044</value>
		</numericStateVariable>
	</timepoint>
	<timepoint>
		<spatialEntity>
			<pseudo3D type="region">
				<clusteredness>1</clusteredness>
				<density>0.6091280358859044</density>
				<area>41955</area>
				<perimeter>1111.18164563179</perimeter>
				<distanceFromOrigin>276.1467001432391</distanceFromOrigin>
				<angle>64.36131386166309</angle>
				<shape>triangular</shape>
				<triangleMeasure>0.6795363668573164</triangleMeasure>
				<rectangleMeasure>0.5123035112877266</rectangleMeasure>
				<circleMeasure>0.4228538100799957</circleMeasure>
				<centroid>
					<x>785.4686</x>
					<y>1134.838</y>
				</centroid>
			</pseudo3D>
		</spatialEntity>
		<numericStateVariable>
			<name>avgClusterednessRegions</name>
			<value>0</value>
		</numericStateVariable>
		<numericStateVariable>
			<name>avgDensityRegions</name>
			<value>0.6091280358859044</value>
		</numericStateVariable>
	</timepoint>
	<timepoint>
		<spatialEntity>
			<pseudo3D type="region">
				<clusteredness>1</clusteredness>
				<density>0.6091280358859044</density>
				<area>41955</area>
				<perimeter>1111.18164563179</perimeter>
				<distanceFromOrigin>276.1467001432391</distanceFromOrigin>
				<angle>64.36131386166309</angle>
				<shape>triangular</shape>
				<triangleMeasure>0.6795363668573164</triangleMeasure>
				<rectangleMeasure>0.5123035112877266</rectangleMeasure>
				<circleMeasure>0.4228538100799957</circleMeasure>
				<centroid>
					<x>785.4686</x>
					<y>1134.838</y>
				</centroid>
			</pseudo3D>
		</spatialEntity>
		<numericStateVariable>
			<name>avgClusterednessRegions</name>
			<value>0</value>
		</numericStateVariable>
		<numericStateVariable>
			<name>avgDensityRegions</name>
			<value>0.6091280358859044</value>
		</numericStateVariable>
	</timepoint>
	<timepoint>
		<spatialEntity>
			<pseudo3D type="region">
				<clusteredness>1</clusteredness>
				<density>0.6091280358859044</density>
				<area>41955</area>
				<perimeter>1111.18164563179</perimeter>
				<distanceFromOrigin>276.1467001432391</distanceFromOrigin>
				<angle>64.36131386166309</angle>
				<shape>triangular</shape>
				<triangleMeasure>0.6795363668573164</triangleMeasure>
				<rectangleMeasure>0.5123035112877266</rectangleMeasure>
				<circleMeasure>0.4228538100799957</circleMeasure>
				<centroid>
					<x>785.4686</x>
					<y>1134.838</y>
				</centroid>
			</pseudo3D>
		</spatialEntity>
		<numericStateVariable>
			<name>avgClusterednessRegions</name>
			<value>0</value>
		</numericStateVariable>
		<numericStateVariable>
			<name>avgDensityRegions</name>
			<value>0.6091280358859044</value>
		</numericStateVariable>
	</timepoint>
	<timepoint>
		<spatialEntity>
			<pseudo3D type="region">
				<clusteredness>1</clusteredness>
				<density>0.6091280358859044</density>
				<area>41955</area>
				<perimeter>1111.18164563179</perimeter>
				<distanceFromOrigin>276.1467001432391</distanceFromOrigin>
				<angle>64.36131386166309</angle>
				<shape>triangular</shape>
				<triangleMeasure>0.6795363668573164</triangleMeasure>
				<rectangleMeasure>0.5123035112877266</rectangleMeasure>
				<circleMeasure>0.4228538100799957</circleMeasure>
				<centroid>
					<x>785.4686</x>
					<y>1134.838</y>
				</centroid>
			</pseudo3D>
		</spatialEntity>
		<numericStateVariable>
			<name>avgClusterednessRegions</name>
			<value>0</value>
		</numericStateVariable>
		<numericStateVariable>
			<name>avgDensityRegions</name>
			<value>0.6091280358859044</value>
		</numericStateVariable>
	</timepoint>
	<timepoint>
		<spatialEntity>
			<pseudo3D type="region">
				<clusteredness>1</clusteredness>
				<density>0.6091280358859044</density>
				<area>41955</area>
				<perimeter>1111.18164563179</perimeter>
				<distanceFromOrigin>276.1467001432391</distanceFromOrigin>
				<angle>64.36131386166309</angle>
				<shape>triangular</shape>
				<triangleMeasure>0.6795363668573164</triangleMeasure>
				<rectangleMeasure>0.5123035112877266</rectangleMeasure>
				<circleMeasure>0.4228538100799957</circleMeasure>
				<centroid>
					<x>785.4686</x>
					<y>1134.838</y>
				</centroid>
			</pseudo3D>
		</spatialEntity>
		<numericStateVariable>
			<name>avgClusterednessRegions</name>
			<value>0</value>
		</numericStateVariable>
		<numericStateVariable>
			<name>avgDensityRegions</name>
			<value>0.6091280358859044</value>
		</numericStateVariable>
	</timepoint>
	<timepoint>
		<spatialEntity>
			<pseudo3D type="region">
				<clusteredness>1</clusteredness>
				<density>0.6091280358859044</density>
				<area>41955</area>
				<perimeter>1111.18164563179</perimeter>
				<distanceFromOrigin>276.1467001432391</distanceFromOrigin>
				<angle>64.36131386166309</angle>
				<shape>triangular</shape>
				<triangleMeasure>0.6795363668573164</triangleMeasure>
				<rectangleMeasure>0.5123035112877266</rectangleMeasure>
				<circleMeasure>0.4228538100799957</circleMeasure>
				<centroid>
					<x>785.4686</x>
					<y>1134.838</y>
				</centroid>
			</pseudo3D>
		</spatialEntity>
		<numericStateVariable>
			<name>avgClusterednessRegions</name>
			<value>0</value>
		</numericStateVariable>
		<numericStateVariable>
			<name>avgDensityRegions</name>
			<value>0.6091280358859044</value>
		</numericStateVariable>
	</timepoint>
	<timepoint>
		<spatialEntity>
			<pseudo3D type="region">
				<clusteredness>1</clusteredness>
				<density>0.6091280358859044</density>
				<area>41955</area>
				<perimeter>1111.18164563179</perimeter>
				<distanceFromOrigin>276.1467001432391</distanceFromOrigin>
				<angle>64.36131386166309</angle>
				<shape>triangular</shape>
				<triangleMeasure>0.6795363668573164</triangleMeasure>
				<rectangleMeasure>0.5123035112877266</rectangleMeasure>
				<circleMeasure>0.4228538100799957</circleMeasure>
				<centroid>
					<x>785.4686</x>
					<y>1134.838</y>
				</centroid>
			</pseudo3D>
		</spatialEntity>
		<numericStateVariable>
			<name>avgClusterednessRegions</name>
			<value>0</value>
		</numericStateVariable>
		<numericStateVariable>
			<name>avgDensityRegions</name>
			<value>0.6091280358859044</value>
		</numericStateVariable>
	</timepoint>
	<timepoint>
		<spatialEntity>
			<pseudo3D type="region">
				<clusteredness>1</clusteredness>
				<density>0.6091280358859044</density>
				<area>41955</area>
				<perimeter>1111.18164563179</perimeter>
				<distanceFromOrigin>276.1467001432391</distanceFromOrigin>
				<angle>64.36131386166309</angle>
				<shape>triangular</shape>
				<triangleMeasure>0.6795363668573164</triangleMeasure>
				<rectangleMeasure>0.5123035112877266</rectangleMeasure>
				<circleMeasure>0.4228538100799957</circleMeasure>
				<centroid>
					<x>785.4686</x>
					<y>1134.838</y>
				</centroid>
			</pseudo3D>
		</spatialEntity>
		<numericStateVariable>
			<name>avgClusterednessRegions</name>
			<value>0</value>
		</numericStateVariable>
		<numericStateVariable>
			<name>avgDensityRegions</name>
			<value>0.6091280358859044</value>
		</numericStateVariable>
	</timepoint>
	<timepoint>
		<spatialEntity>
			<pseudo3D type="region">
				<clusteredness>1</clusteredness>
				<density>0.6091280358859044</density>
				<area>41955</area>
				<perimeter>1111.18164563179</perimeter>
				<distanceFromOrigin>276.1467001432391</distanceFromOrigin>
				<angle>64.36131386166309</angle>
				<shape>triangular</shape>
				<triangleMeasure>0.6795363668573164</triangleMeasure>
				<rectangleMeasure>0.5123035112877266</rectangleMeasure>
				<circleMeasure>0.4228538100799957</circleMeasure>
				<centroid>
					<x>785.4686</x>
					<y>1134.838</y>
				</centroid>
			</pseudo3D>
		</spatialEntity>
		<numericStateVariable>
			<name>avgClusterednessRegions</name>
			<value>0</value>
		</numericStateVariable>
		<numericStateVariable>
			<name>avgDensityRegions</name>
			<value>0.6091280358859044</value>
		</numericStateVariable>
	</timepoint>
	<timepoint>
		<spatialEntity>
			<pseudo3D type="region">
				<clusteredness>1</clusteredness>
				<density>0.6091280358859044</density>
				<area>41955</area>
				<perimeter>1111.18164563179</perimeter>
				<distanceFromOrigin>276.1467001432391</distanceFromOrigin>
				<angle>64.36131386166309</angle>
				<shape>triangular</shape>
				<triangleMeasure>0.6795363668573164</triangleMeasure>
				<rectangleMeasure>0.5123035112877266</rectangleMeasure>
				<circleMeasure>0.4228538100799957</circleMeasure>
				<centroid>
					<x>785.4686</x>
					<y>1134.838</y>
				</centroid>
			</pseudo3D>
		</spatialEntity>
		<numericStateVariable>
			<name>avgClusterednessRegions</name>
			<value>0</value>
		</numericStateVariable>
		<numericStateVariable>
			<name>avgDensityRegions</name>
			<value>0.6091280358859044</value>
		</numericStateVariable>
	</timepoint>
	<timepoint>
		<spatialEntity>
			<pseudo3D type="region">
				<clusteredness>1</clusteredness>
				<density>0.6091280358859044</density>
				<area>41955</area>
				<perimeter>1111.18164563179</perimeter>
				<distanceFromOrigin>276.1467001432391</distanceFromOrigin>
				<angle>64.36131386166309</angle>
				<shape>triangular</shape>
				<triangleMeasure>0.6795363668573164</triangleMeasure>
				<rectangleMeasure>0.5123035112877266</rectangleMeasure>
				<circleMeasure>0.4228538100799957</circleMeasure>
				<centroid>
					<x>785.4686</x>
					<y>1134.838</y>
				</centroid>
			</pseudo3D>
		</spatialEntity>
		<numericStateVariable>
			<name>avgClusterednessRegions</name>
			<value>0</value>
		</numericStateVariable>
		<numericStateVariable>
			<name>avgDensityRegions</name>
			<value>0.6091280358859044</value>
		</numericStateVariable>
	</timepoint>
	<timepoint>
		<spatialEntity>
			<pseudo3D type="region">
				<clusteredness>1</clusteredness>
				<density>0.6091280358859044</density>
				<area>41955</area>
				<perimeter>1111.18164563179</perimeter>
				<distanceFromOrigin>276.1467001432391</distanceFromOrigin>
				<angle>64.36131386166309</angle>
				<shape>triangular</shape>
				<triangleMeasure>0.6795363668573164</triangleMeasure>
				<rectangleMeasure>0.5123035112877266</rectangleMeasure>
				<circleMeasure>0.4228538100799957</circleMeasure>
				<centroid>
					<x>785.4686</x>
					<y>1134.838</y>
				</centroid>
			</pseudo3D>
		</spatialEntity>
		<numericStateVariable>
			<name>avgClusterednessRegions</name>
			<value>0</value>
		</numericStateVariable>
		<numericStateVariable>
			<name>avgDensityRegions</name>
			<value>0.6091280358859044</value>
		</numericStateVariable>
	</timepoint>
	<timepoint>
		<spatialEntity>
			<pseudo3D type="region">
				<clusteredness>1</clusteredness>
				<density>0.6091280358859044</density>
				<area>41955</area>
				<perimeter>1111.18164563179</perimeter>
				<distanceFromOrigin>276.1467001432391</distanceFromOrigin>
				<angle>64.36131386166309</angle>
				<shape>triangular</shape>
				<triangleMeasure>0.6795363668573164</triangleMeasure>
				<rectangleMeasure>0.5123035112877266</rectangleMeasure>
				<circleMeasure>0.4228538100799957</circleMeasure>
				<centroid>
					<x>785.4686</x>
					<y>1134.838</y>
				</centroid>
			</pseudo3D>
		</spatialEntity>
		<numericStateVariable>
			<name>avgClusterednessRegions</name>
			<value>0</value>
		</numericStateVariable>
		<numericStateVariable>
			<name>avgDensityRegions</name>
			<value>0.6091280358859044</value>
		</numericStateVariable>
	</timepoint>
	<timepoint>
		<spatialEntity>
			<pseudo3D type="region">
				<clusteredness>1</clusteredness>
				<density>0.6091280358859044</density>
				<area>41955</area>
				<perimeter>1111.18164563179</perimeter>
				<distanceFromOrigin>276.1467001432391</distanceFromOrigin>
				<angle>64.36131386166309</angle>
				<shape>triangular</shape>
				<triangleMeasure>0.6795363668573164</triangleMeasure>
				<rectangleMeasure>0.5123035112877266</rectangleMeasure>
				<circleMeasure>0.4228538100799957</circleMeasure>
				<centroid>
					<x>785.4686</x>
					<y>1134.838</y>
				</centroid>
			</pseudo3D>
		</spatialEntity>
		<numericStateVariable>
			<name>avgClusterednessRegions</name>
			<value>0</value>
		</numericStateVariable>
		<numericStateVariable>
			<name>avgDensityRegions</name>
			<value>0.6091280358859044</value>
		</numericStateVariable>
	</timepoint>
	<timepoint>
		<spatialEntity>
			<pseudo3D type="region">
				<clusteredness>1</clusteredness>
				<density>0.6091280358859044</density>
				<area>41955</area>
				<perimeter>1111.18164563179</perimeter>
				<distanceFromOrigin>276.1467001432391</distanceFromOrigin>
				<angle>64.36131386166309</angle>
				<shape>triangular</shape>
				<triangleMeasure>0.6795363668573164</triangleMeasure>
				<rectangleMeasure>0.5123035112877266</rectangleMeasure>
				<circleMeasure>0.4228538100799957</circleMeasure>
				<centroid>
					<x>785.4686</x>
					<y>1134.838</y>
				</centroid>
			</pseudo3D>
		</spatialEntity>
		<numericStateVariable>
			<name>avgClusterednessRegions</name>
			<value>0</value>
		</numericStateVariable>
		<numericStateVariable>
			<name>avgDensityRegions</name>
			<value>0.6091280358859044</value>
		</numericStateVariable>
	</timepoint>
	<timepoint>
		<spatialEntity>
			<pseudo3D type="region">
				<clusteredness>1</clusteredness>
				<density>0.6091280358859044</density>
				<area>41955</area>
				<perimeter>1111.18164563179</perimeter>
				<distanceFromOrigin>276.1467001432391</distanceFromOrigin>
				<angle>64.36131386166309</angle>
				<shape>triangular</shape>
				<triangleMeasure>0.6795363668573164</triangleMeasure>
				<rectangleMeasure>0.5123035112877266</rectangleMeasure>
				<circleMeasure>0.4228538100799957</circleMeasure>
				<centroid>
					<x>785.4686</x>
					<y>1134.838</y>
				</centroid>
			</pseudo3D>
		</spatialEntity>
		<numericStateVariable>
			<name>avgClusterednessRegions</name>
			<value>0</value>
		</numericStateVariable>
		<numericStateVariable>
			<name>avgDensityRegions</name>
			<value>0.6091280358859044</value>
		</numericStateVariable>
	</timepoint>
	<timepoint>
		<spatialEntity>
			<pseudo3D type="region">
				<clusteredness>1</clusteredness>
				<density>0.6091280358859044</density>
				<area>41955</area>
				<perimeter>1111.18164563179</perimeter>
				<distanceFromOrigin>276.1467001432391</distanceFromOrigin>
				<angle>64.36131386166309</angle>
				<shape>triangular</shape>
				<triangleMeasure>0.6795363668573164</triangleMeasure>
				<rectangleMeasure>0.5123035112877266</rectangleMeasure>
				<circleMeasure>0.4228538100799957</circleMeasure>
				<centroid>
					<x>785.4686</x>
					<y>1134.838</y>
				</centroid>
			</pseudo3D>
		</spatialEntity>
		<numericStateVariable>
			<name>avgClusterednessRegions</name>
			<value>0</value>
		</numericStateVariable>
		<numericStateVariable>
			<name>avgDensityRegions</name>
			<value>0.6091280358859044</value>
		</numericStateVariable>
	</timepoint>
	<timepoint>
		<spatialEntity>
			<pseudo3D type="region">
				<clusteredness>1</clusteredness>
				<density>0.6091280358859044</density>
				<area>41955</area>
				<perimeter>1111.18164563179</perimeter>
				<distanceFromOrigin>276.1467001432391</distanceFromOrigin>
				<angle>64.36131386166309</angle>
				<shape>triangular</shape>
				<triangleMeasure>0.6795363668573164</triangleMeasure>
				<rectangleMeasure>0.5123035112877266</rectangleMeasure>
				<circleMeasure>0.4228538100799957</circleMeasure>
				<centroid>
					<x>785.4686</x>
					<y>1134.838</y>
				</centroid>
			</pseudo3D>
		</spatialEntity>
		<numericStateVariable>
			<name>avgClusterednessRegions</name>
			<value>0</value>
		</numericStateVariable>
		<numericStateVariable>
			<name>avgDensityRegions</name>
			<value>0.6091280358859044</value>
		</numericStateVariable>
	</timepoint>
</experiment>
