# Supplementary material for: Automatic validation of computational models using pseudo-3D spatio-temporal model checking
Source: BMC Syst Biol. 2014 Dec 2;8:124. doi: 10.1186/s12918-014-0124-0 (PMC4272535; doi:10.1186/s12918-014-0124-0)
Supplement: Additional file 8 — Dataset of STML files for the phase variation case study. The dataset of one thousand STML files corresponding to the stochastic simulations of the rectangular model for the phase variation case study. We recommend using the freely available 7zip software (Download link: http://www.7-zip.org/download.html) to extract this archive. [file 12918_2014_124_MOESM8_ESM.zip › phase_variation_stml_104.xml]

<?xml version="1.0" encoding="utf-8"?>
<!--Warning! This xml file was automatically generated by a C++ program using the Boost PropertyTree library.-->
<experiment>
	<timepoint>
		<numericStateVariable>
			<name>avgClusterednessRegions</name>
			<value>0</value>
		</numericStateVariable>
		<numericStateVariable>
			<name>avgDensityRegions</name>
			<value>0</value>
		</numericStateVariable>
	</timepoint>
	<timepoint>
		<numericStateVariable>
			<name>avgClusterednessRegions</name>
			<value>0</value>
		</numericStateVariable>
		<numericStateVariable>
			<name>avgDensityRegions</name>
			<value>0</value>
		</numericStateVariable>
	</timepoint>
	<timepoint>
		<numericStateVariable>
			<name>avgClusterednessRegions</name>
			<value>0</value>
		</numericStateVariable>
		<numericStateVariable>
			<name>avgDensityRegions</name>
			<value>0</value>
		</numericStateVariable>
	</timepoint>
	<timepoint>
		<numericStateVariable>
			<name>avgClusterednessRegions</name>
			<value>0</value>
		</numericStateVariable>
		<numericStateVariable>
			<name>avgDensityRegions</name>
			<value>0</value>
		</numericStateVariable>
	</timepoint>
	<timepoint>
		<numericStateVariable>
			<name>avgClusterednessRegions</name>
			<value>0</value>
		</numericStateVariable>
		<numericStateVariable>
			<name>avgDensityRegions</name>
			<value>0</value>
		</numericStateVariable>
	</timepoint>
	<timepoint>
		<numericStateVariable>
			<name>avgClusterednessRegions</name>
			<value>0</value>
		</numericStateVariable>
		<numericStateVariable>
			<name>avgDensityRegions</name>
			<value>0</value>
		</numericStateVariable>
	</timepoint>
	<timepoint>
		<numericStateVariable>
			<name>avgClusterednessRegions</name>
			<value>0</value>
		</numericStateVariable>
		<numericStateVariable>
			<name>avgDensityRegions</name>
			<value>0</value>
		</numericStateVariable>
	</timepoint>
	<timepoint>
		<numericStateVariable>
			<name>avgClusterednessRegions</name>
			<value>0</value>
		</numericStateVariable>
		<numericStateVariable>
			<name>avgDensityRegions</name>
			<value>0</value>
		</numericStateVariable>
	</timepoint>
	<timepoint>
		<numericStateVariable>
			<name>avgClusterednessRegions</name>
			<value>0</value>
		</numericStateVariable>
		<numericStateVariable>
			<name>avgDensityRegions</name>
			<value>0</value>
		</numericStateVariable>
	</timepoint>
	<timepoint>
		<numericStateVariable>
			<name>avgClusterednessRegions</name>
			<value>0</value>
		</numericStateVariable>
		<numericStateVariable>
			<name>avgDensityRegions</name>
			<value>0</value>
		</numericStateVariable>
	</timepoint>
	<timepoint>
		<numericStateVariable>
			<name>avgClusterednessRegions</name>
			<value>0</value>
		</numericStateVariable>
		<numericStateVariable>
			<name>avgDensityRegions</name>
			<value>0</value>
		</numericStateVariable>
	</timepoint>
	<timepoint>
		<numericStateVariable>
			<name>avgClusterednessRegions</name>
			<value>0</value>
		</numericStateVariable>
		<numericStateVariable>
			<name>avgDensityRegions</name>
			<value>0</value>
		</numericStateVariable>
	</timepoint>
	<timepoint>
		<numericStateVariable>
			<name>avgClusterednessRegions</name>
			<value>0</value>
		</numericStateVariable>
		<numericStateVariable>
			<name>avgDensityRegions</name>
			<value>0</value>
		</numericStateVariable>
	</timepoint>
	<timepoint>
		<numericStateVariable>
			<name>avgClusterednessRegions</name>
			<value>0</value>
		</numericStateVariable>
		<numericStateVariable>
			<name>avgDensityRegions</name>
			<value>0</value>
		</numericStateVariable>
	</timepoint>
	<timepoint>
		<numericStateVariable>
			<name>avgClusterednessRegions</name>
			<value>0</value>
		</numericStateVariable>
		<numericStateVariable>
			<name>avgDensityRegions</name>
			<value>0</value>
		</numericStateVariable>
	</timepoint>
	<timepoint>
		<numericStateVariable>
			<name>avgClusterednessRegions</name>
			<value>0</value>
		</numericStateVariable>
		<numericStateVariable>
			<name>avgDensityRegions</name>
			<value>0</value>
		</numericStateVariable>
	</timepoint>
	<timepoint>
		<numericStateVariable>
			<name>avgClusterednessRegions</name>
			<value>0</value>
		</numericStateVariable>
		<numericStateVariable>
			<name>avgDensityRegions</name>
			<value>0</value>
		</numericStateVariable>
	</timepoint>
	<timepoint>
		<numericStateVariable>
			<name>avgClusterednessRegions</name>
			<value>0</value>
		</numericStateVariable>
		<numericStateVariable>
			<name>avgDensityRegions</name>
			<value>0</value>
		</numericStateVariable>
	</timepoint>
	<timepoint>
		<numericStateVariable>
			<name>avgClusterednessRegions</name>
			<value>0</value>
		</numericStateVariable>
		<numericStateVariable>
			<name>avgDensityRegions</name>
			<value>0</value>
		</numericStateVariable>
	</timepoint>
	<timepoint>
		<numericStateVariable>
			<name>avgClusterednessRegions</name>
			<value>0</value>
		</numericStateVariable>
		<numericStateVariable>
			<name>avgDensityRegions</name>
			<value>0</value>
		</numericStateVariable>
	</timepoint>
	<timepoint>
		<numericStateVariable>
			<name>avgClusterednessRegions</name>
			<value>0</value>
		</numericStateVariable>
		<numericStateVariable>
			<name>avgDensityRegions</name>
			<value>0</value>
		</numericStateVariable>
	</timepoint>
	<timepoint>
		<numericStateVariable>
			<name>avgClusterednessRegions</name>
			<value>0</value>
		</numericStateVariable>
		<numericStateVariable>
			<name>avgDensityRegions</name>
			<value>0</value>
		</numericStateVariable>
	</timepoint>
	<timepoint>
		<numericStateVariable>
			<name>avgClusterednessRegions</name>
			<value>0</value>
		</numericStateVariable>
		<numericStateVariable>
			<name>avgDensityRegions</name>
			<value>0</value>
		</numericStateVariable>
	</timepoint>
	<timepoint>
		<numericStateVariable>
			<name>avgClusterednessRegions</name>
			<value>0</value>
		</numericStateVariable>
		<numericStateVariable>
			<name>avgDensityRegions</name>
			<value>0</value>
		</numericStateVariable>
	</timepoint>
	<timepoint>
		<numericStateVariable>
			<name>avgClusterednessRegions</name>
			<value>0</value>
		</numericStateVariable>
		<numericStateVariable>
			<name>avgDensityRegions</name>
			<value>0</value>
		</numericStateVariable>
	</timepoint>
	<timepoint>
		<numericStateVariable>
			<name>avgClusterednessRegions</name>
			<value>0</value>
		</numericStateVariable>
		<numericStateVariable>
			<name>avgDensityRegions</name>
			<value>0</value>
		</numericStateVariable>
	</timepoint>
	<timepoint>
		<numericStateVariable>
			<name>avgClusterednessRegions</name>
			<value>0</value>
		</numericStateVariable>
		<numericStateVariable>
			<name>avgDensityRegions</name>
			<value>0</value>
		</numericStateVariable>
	</timepoint>
	<timepoint>
		<numericStateVariable>
			<name>avgClusterednessRegions</name>
			<value>0</value>
		</numericStateVariable>
		<numericStateVariable>
			<name>avgDensityRegions</name>
			<value>0</value>
		</numericStateVariable>
	</timepoint>
	<timepoint>
		<spatialEntity>
			<pseudo3D type="region">
				<clusteredness>1</clusteredness>
				<density>0.591254669522339</density>
				<area>23238.5</area>
				<perimeter>868.3822047710419</perimeter>
				<distanceFromOrigin>226.2962659877533</distanceFromOrigin>
				<angle>49.64311767112909</angle>
				<shape>triangular</shape>
				<triangleMeasure>0.6237372297059267</triangleMeasure>
				<rectangleMeasure>0.4607894273329753</rectangleMeasure>
				<circleMeasure>0.332183817878504</circleMeasure>
				<centroid>
					<x>946.5559</x>
					<y>986.0415</y>
				</centroid>
			</pseudo3D>
		</spatialEntity>
		<numericStateVariable>
			<name>avgClusterednessRegions</name>
			<value>0</value>
		</numericStateVariable>
		<numericStateVariable>
			<name>avgDensityRegions</name>
			<value>0.591254669522339</value>
		</numericStateVariable>
	</timepoint>
	<timepoint>
		<spatialEntity>
			<pseudo3D type="region">
				<clusteredness>1</clusteredness>
				<density>0.5957859601856009</density>
				<area>25820.5</area>
				<perimeter>870.3056395053864</perimeter>
				<distanceFromOrigin>226.2962659877533</distanceFromOrigin>
				<angle>47.09840471918329</angle>
				<shape>triangular</shape>
				<triangleMeasure>0.6511797991898239</triangleMeasure>
				<rectangleMeasure>0.498181462448168</rectangleMeasure>
				<circleMeasure>0.3476589448935673</circleMeasure>
				<centroid>
					<x>952.4608</x>
					<y>995.7894</y>
				</centroid>
			</pseudo3D>
		</spatialEntity>
		<numericStateVariable>
			<name>avgClusterednessRegions</name>
			<value>0</value>
		</numericStateVariable>
		<numericStateVariable>
			<name>avgDensityRegions</name>
			<value>0.5957859601856009</value>
		</numericStateVariable>
	</timepoint>
	<timepoint>
		<spatialEntity>
			<pseudo3D type="region">
				<clusteredness>1</clusteredness>
				<density>0.6006446485918933</density>
				<area>29559.5</area>
				<perimeter>898.0119788646698</perimeter>
				<distanceFromOrigin>226.2962659877533</distanceFromOrigin>
				<angle>45.2386013599472</angle>
				<shape>triangular</shape>
				<triangleMeasure>0.6877901227386423</triangleMeasure>
				<rectangleMeasure>0.5109033712647371</rectangleMeasure>
				<circleMeasure>0.3305336217378535</circleMeasure>
				<centroid>
					<x>962.6368</x>
					<y>1006.845</y>
				</centroid>
			</pseudo3D>
		</spatialEntity>
		<numericStateVariable>
			<name>avgClusterednessRegions</name>
			<value>0</value>
		</numericStateVariable>
		<numericStateVariable>
			<name>avgDensityRegions</name>
			<value>0.6006446485918933</value>
		</numericStateVariable>
	</timepoint>
	<timepoint>
		<spatialEntity>
			<pseudo3D type="region">
				<clusteredness>1</clusteredness>
				<density>0.5962708483567273</density>
				<area>32942.5</area>
				<perimeter>939.1966230869293</perimeter>
				<distanceFromOrigin>226.2962659877533</distanceFromOrigin>
				<angle>44.51748735801882</angle>
				<shape>triangular</shape>
				<triangleMeasure>0.6972806214512878</triangleMeasure>
				<rectangleMeasure>0.5092848243113258</rectangleMeasure>
				<circleMeasure>0.3328923044067396</circleMeasure>
				<centroid>
					<x>967.4675</x>
					<y>1017.573</y>
				</centroid>
			</pseudo3D>
		</spatialEntity>
		<numericStateVariable>
			<name>avgClusterednessRegions</name>
			<value>0</value>
		</numericStateVariable>
		<numericStateVariable>
			<name>avgDensityRegions</name>
			<value>0.5962708483567273</value>
		</numericStateVariable>
	</timepoint>
	<timepoint>
		<spatialEntity>
			<pseudo3D type="region">
				<clusteredness>1</clusteredness>
				<density>0.6009276087470864</density>
				<area>36516</area>
				<perimeter>1001.839797258377</perimeter>
				<distanceFromOrigin>226.2962659877533</distanceFromOrigin>
				<angle>44.35894780228416</angle>
				<shape>triangular</shape>
				<triangleMeasure>0.6916383937344183</triangleMeasure>
				<rectangleMeasure>0.5261814814389532</rectangleMeasure>
				<circleMeasure>0.3410094789766682</circleMeasure>
				<centroid>
					<x>974.4215</x>
					<y>1027.589</y>
				</centroid>
			</pseudo3D>
		</spatialEntity>
		<spatialEntity>
			<pseudo3D type="region">
				<clusteredness>1</clusteredness>
				<density>0.5504930971962669</density>
				<area>20830.5</area>
				<perimeter>628.1766443252563</perimeter>
				<distanceFromOrigin>283</distanceFromOrigin>
				<angle>49.75937900225731</angle>
				<shape>triangular</shape>
				<triangleMeasure>0.7597407260082086</triangleMeasure>
				<rectangleMeasure>0.6127149830568923</rectangleMeasure>
				<circleMeasure>0.445405732492854</circleMeasure>
				<centroid>
					<x>259.8446</x>
					<y>712.4644</y>
				</centroid>
			</pseudo3D>
		</spatialEntity>
		<numericStateVariable>
			<name>avgClusterednessRegions</name>
			<value>1561.952469586833</value>
		</numericStateVariable>
		<numericStateVariable>
			<name>avgDensityRegions</name>
			<value>0.5757103529716767</value>
		</numericStateVariable>
	</timepoint>
	<timepoint>
		<spatialEntity>
			<pseudo3D type="region">
				<clusteredness>1</clusteredness>
				<density>0.5977900622883494</density>
				<area>39561.5</area>
				<perimeter>1015.333431482315</perimeter>
				<distanceFromOrigin>225.729927125315</distanceFromOrigin>
				<angle>45.15918944353075</angle>
				<shape>triangular</shape>
				<triangleMeasure>0.703595430182228</triangleMeasure>
				<rectangleMeasure>0.5430600448271794</rectangleMeasure>
				<circleMeasure>0.3421498667572797</circleMeasure>
				<centroid>
					<x>979.3151</x>
					<y>1036.077</y>
				</centroid>
			</pseudo3D>
		</spatialEntity>
		<spatialEntity>
			<pseudo3D type="region">
				<clusteredness>1</clusteredness>
				<density>0.5613906150567394</density>
				<area>22665.5</area>
				<perimeter>649.5806674957275</perimeter>
				<distanceFromOrigin>283</distanceFromOrigin>
				<angle>48.97832143814477</angle>
				<shape>triangular</shape>
				<triangleMeasure>0.7227511930492735</triangleMeasure>
				<rectangleMeasure>0.6475245029850415</rectangleMeasure>
				<circleMeasure>0.4241698100265791</circleMeasure>
				<centroid>
					<x>251.7924</x>
					<y>713.6263</y>
				</centroid>
			</pseudo3D>
		</spatialEntity>
		<numericStateVariable>
			<name>avgClusterednessRegions</name>
			<value>1591.55738791194</value>
		</numericStateVariable>
		<numericStateVariable>
			<name>avgDensityRegions</name>
			<value>0.5795903386725444</value>
		</numericStateVariable>
	</timepoint>
	<timepoint>
		<spatialEntity>
			<pseudo3D type="region">
				<clusteredness>1</clusteredness>
				<density>0.5955018712592121</density>
				<area>42035.5</area>
				<perimeter>1036.020315885544</perimeter>
				<distanceFromOrigin>226.2962659877533</distanceFromOrigin>
				<angle>44.2834707480325</angle>
				<shape>triangular</shape>
				<triangleMeasure>0.6920605782469023</triangleMeasure>
				<rectangleMeasure>0.5443351567729086</rectangleMeasure>
				<circleMeasure>0.3239720091425579</circleMeasure>
				<centroid>
					<x>983.6431</x>
					<y>1042.736</y>
				</centroid>
			</pseudo3D>
		</spatialEntity>
		<spatialEntity>
			<pseudo3D type="region">
				<clusteredness>1</clusteredness>
				<density>0.5773486952330679</density>
				<area>25309.5</area>
				<perimeter>697.8408703804016</perimeter>
				<distanceFromOrigin>283</distanceFromOrigin>
				<angle>46.98949108592246</angle>
				<shape>triangular</shape>
				<triangleMeasure>0.7370036522404609</triangleMeasure>
				<rectangleMeasure>0.6440954694441871</rectangleMeasure>
				<circleMeasure>0.3947446876140787</circleMeasure>
				<centroid>
					<x>240.5213</x>
					<y>716.2394</y>
				</centroid>
			</pseudo3D>
		</spatialEntity>
		<spatialEntity>
			<pseudo3D type="region">
				<clusteredness>1</clusteredness>
				<density>0.5943692123120758</density>
				<area>20626.5</area>
				<perimeter>667.7226057052612</perimeter>
				<distanceFromOrigin>434.3328216932264</distanceFromOrigin>
				<angle>60.16235639733307</angle>
				<shape>rectangular</shape>
				<triangleMeasure>0.6494400462839972</triangleMeasure>
				<rectangleMeasure>0.6692316993015909</rectangleMeasure>
				<circleMeasure>0.5150935013402542</circleMeasure>
				<centroid>
					<x>1094.931</x>
					<y>336.1572</y>
				</centroid>
			</pseudo3D>
		</spatialEntity>
		<numericStateVariable>
			<name>avgClusterednessRegions</name>
			<value>2462.107911138948</value>
		</numericStateVariable>
		<numericStateVariable>
			<name>avgDensityRegions</name>
			<value>0.589073259601452</value>
		</numericStateVariable>
	</timepoint>
	<timepoint>
		<spatialEntity>
			<pseudo3D type="region">
				<clusteredness>1</clusteredness>
				<density>0.599410595794821</density>
				<area>45484.5</area>
				<perimeter>1086.29879450798</perimeter>
				<distanceFromOrigin>226.2962659877533</distanceFromOrigin>
				<angle>43.90669546572454</angle>
				<shape>triangular</shape>
				<triangleMeasure>0.6903436578674772</triangleMeasure>
				<rectangleMeasure>0.5585275175256474</rectangleMeasure>
				<circleMeasure>0.315254670198059</circleMeasure>
				<centroid>
					<x>990.03</x>
					<y>1051.796</y>
				</centroid>
			</pseudo3D>
		</spatialEntity>
		<spatialEntity>
			<pseudo3D type="region">
				<clusteredness>1</clusteredness>
				<density>0.5819309075728809</density>
				<area>27508.5</area>
				<perimeter>751.5769906044006</perimeter>
				<distanceFromOrigin>283</distanceFromOrigin>
				<angle>46.99130950410868</angle>
				<shape>triangular</shape>
				<triangleMeasure>0.7199946998590718</triangleMeasure>
				<rectangleMeasure>0.6771351724949606</rectangleMeasure>
				<circleMeasure>0.3878382038894653</circleMeasure>
				<centroid>
					<x>231.2926</x>
					<y>716.0754</y>
				</centroid>
			</pseudo3D>
		</spatialEntity>
		<spatialEntity>
			<pseudo3D type="region">
				<clusteredness>1</clusteredness>
				<density>0.5966334120662011</density>
				<area>23627.5</area>
				<perimeter>705.4814076423645</perimeter>
				<distanceFromOrigin>434.3328216932264</distanceFromOrigin>
				<angle>56.02563000534839</angle>
				<shape>rectangular</shape>
				<triangleMeasure>0.6534797572354853</triangleMeasure>
				<rectangleMeasure>0.6701155649779355</rectangleMeasure>
				<circleMeasure>0.4963513627578305</circleMeasure>
				<centroid>
					<x>1103.495</x>
					<y>328.2701</y>
				</centroid>
			</pseudo3D>
		</spatialEntity>
		<numericStateVariable>
			<name>avgClusterednessRegions</name>
			<value>2516.593952311146</value>
		</numericStateVariable>
		<numericStateVariable>
			<name>avgDensityRegions</name>
			<value>0.5926583051446344</value>
		</numericStateVariable>
	</timepoint>
	<timepoint>
		<spatialEntity>
			<pseudo3D type="region">
				<clusteredness>1</clusteredness>
				<density>0.6044962652016806</density>
				<area>47887</area>
				<perimeter>1136.048693418503</perimeter>
				<distanceFromOrigin>226.2962659877533</distanceFromOrigin>
				<angle>43.34332376556851</angle>
				<shape>triangular</shape>
				<triangleMeasure>0.6803918643393505</triangleMeasure>
				<rectangleMeasure>0.5629655264511879</rectangleMeasure>
				<circleMeasure>0.3036182860182804</circleMeasure>
				<centroid>
					<x>994.278</x>
					<y>1058.109</y>
				</centroid>
			</pseudo3D>
		</spatialEntity>
		<spatialEntity>
			<pseudo3D type="region">
				<clusteredness>1</clusteredness>
				<density>0.5902172451572795</density>
				<area>29095.5</area>
				<perimeter>786.9143075942993</perimeter>
				<distanceFromOrigin>283</distanceFromOrigin>
				<angle>47.06160357439953</angle>
				<shape>triangular</shape>
				<triangleMeasure>0.7274574041099262</triangleMeasure>
				<rectangleMeasure>0.6586984978368079</rectangleMeasure>
				<circleMeasure>0.3891473576683069</circleMeasure>
				<centroid>
					<x>224.8877</x>
					<y>716.7552</y>
				</centroid>
			</pseudo3D>
		</spatialEntity>
		<spatialEntity>
			<pseudo3D type="region">
				<clusteredness>1</clusteredness>
				<density>0.595343830974686</density>
				<area>24773</area>
				<perimeter>713.8503293991089</perimeter>
				<distanceFromOrigin>434.3328216932264</distanceFromOrigin>
				<angle>55.75830051864354</angle>
				<shape>rectangular</shape>
				<triangleMeasure>0.6428471800993217</triangleMeasure>
				<rectangleMeasure>0.708728465930032</rectangleMeasure>
				<circleMeasure>0.5020542879931799</circleMeasure>
				<centroid>
					<x>1107.739</x>
					<y>326.3524</y>
				</centroid>
			</pseudo3D>
		</spatialEntity>
		<numericStateVariable>
			<name>avgClusterednessRegions</name>
			<value>2547.533317288877</value>
		</numericStateVariable>
		<numericStateVariable>
			<name>avgDensityRegions</name>
			<value>0.5966857804445488</value>
		</numericStateVariable>
	</timepoint>
	<timepoint>
		<spatialEntity>
			<pseudo3D type="region">
				<clusteredness>1</clusteredness>
				<density>0.6044962652016806</density>
				<area>47887</area>
				<perimeter>1136.048693418503</perimeter>
				<distanceFromOrigin>226.2962659877533</distanceFromOrigin>
				<angle>43.34332376556851</angle>
				<shape>triangular</shape>
				<triangleMeasure>0.6803918643393505</triangleMeasure>
				<rectangleMeasure>0.5629655264511879</rectangleMeasure>
				<circleMeasure>0.3036182860182804</circleMeasure>
				<centroid>
					<x>994.278</x>
					<y>1058.109</y>
				</centroid>
			</pseudo3D>
		</spatialEntity>
		<spatialEntity>
			<pseudo3D type="region">
				<clusteredness>1</clusteredness>
				<density>0.5902172451572795</density>
				<area>29095.5</area>
				<perimeter>786.9143075942993</perimeter>
				<distanceFromOrigin>283</distanceFromOrigin>
				<angle>47.06160357439953</angle>
				<shape>triangular</shape>
				<triangleMeasure>0.7274574041099262</triangleMeasure>
				<rectangleMeasure>0.6586984978368079</rectangleMeasure>
				<circleMeasure>0.3891473576683069</circleMeasure>
				<centroid>
					<x>224.8877</x>
					<y>716.7552</y>
				</centroid>
			</pseudo3D>
		</spatialEntity>
		<spatialEntity>
			<pseudo3D type="region">
				<clusteredness>1</clusteredness>
				<density>0.595343830974686</density>
				<area>24773</area>
				<perimeter>713.8503293991089</perimeter>
				<distanceFromOrigin>434.3328216932264</distanceFromOrigin>
				<angle>55.75830051864354</angle>
				<shape>rectangular</shape>
				<triangleMeasure>0.6428471800993217</triangleMeasure>
				<rectangleMeasure>0.708728465930032</rectangleMeasure>
				<circleMeasure>0.5020542879931799</circleMeasure>
				<centroid>
					<x>1107.739</x>
					<y>326.3524</y>
				</centroid>
			</pseudo3D>
		</spatialEntity>
		<numericStateVariable>
			<name>avgClusterednessRegions</name>
			<value>2547.533317288877</value>
		</numericStateVariable>
		<numericStateVariable>
			<name>avgDensityRegions</name>
			<value>0.5966857804445488</value>
		</numericStateVariable>
	</timepoint>
	<timepoint>
		<spatialEntity>
			<pseudo3D type="region">
				<clusteredness>1</clusteredness>
				<density>0.6044962652016806</density>
				<area>47887</area>
				<perimeter>1136.048693418503</perimeter>
				<distanceFromOrigin>226.2962659877533</distanceFromOrigin>
				<angle>43.34332376556851</angle>
				<shape>triangular</shape>
				<triangleMeasure>0.6803918643393505</triangleMeasure>
				<rectangleMeasure>0.5629655264511879</rectangleMeasure>
				<circleMeasure>0.3036182860182804</circleMeasure>
				<centroid>
					<x>994.278</x>
					<y>1058.109</y>
				</centroid>
			</pseudo3D>
		</spatialEntity>
		<spatialEntity>
			<pseudo3D type="region">
				<clusteredness>1</clusteredness>
				<density>0.5902172451572795</density>
				<area>29095.5</area>
				<perimeter>786.9143075942993</perimeter>
				<distanceFromOrigin>283</distanceFromOrigin>
				<angle>47.06160357439953</angle>
				<shape>triangular</shape>
				<triangleMeasure>0.7274574041099262</triangleMeasure>
				<rectangleMeasure>0.6586984978368079</rectangleMeasure>
				<circleMeasure>0.3891473576683069</circleMeasure>
				<centroid>
					<x>224.8877</x>
					<y>716.7552</y>
				</centroid>
			</pseudo3D>
		</spatialEntity>
		<spatialEntity>
			<pseudo3D type="region">
				<clusteredness>1</clusteredness>
				<density>0.595343830974686</density>
				<area>24773</area>
				<perimeter>713.8503293991089</perimeter>
				<distanceFromOrigin>434.3328216932264</distanceFromOrigin>
				<angle>55.75830051864354</angle>
				<shape>rectangular</shape>
				<triangleMeasure>0.6428471800993217</triangleMeasure>
				<rectangleMeasure>0.708728465930032</rectangleMeasure>
				<circleMeasure>0.5020542879931799</circleMeasure>
				<centroid>
					<x>1107.739</x>
					<y>326.3524</y>
				</centroid>
			</pseudo3D>
		</spatialEntity>
		<numericStateVariable>
			<name>avgClusterednessRegions</name>
			<value>2547.533317288877</value>
		</numericStateVariable>
		<numericStateVariable>
			<name>avgDensityRegions</name>
			<value>0.5966857804445488</value>
		</numericStateVariable>
	</timepoint>
	<timepoint>
		<spatialEntity>
			<pseudo3D type="region">
				<clusteredness>1</clusteredness>
				<density>0.6044962652016806</density>
				<area>47887</area>
				<perimeter>1136.048693418503</perimeter>
				<distanceFromOrigin>226.2962659877533</distanceFromOrigin>
				<angle>43.34332376556851</angle>
				<shape>triangular</shape>
				<triangleMeasure>0.6803918643393505</triangleMeasure>
				<rectangleMeasure>0.5629655264511879</rectangleMeasure>
				<circleMeasure>0.3036182860182804</circleMeasure>
				<centroid>
					<x>994.278</x>
					<y>1058.109</y>
				</centroid>
			</pseudo3D>
		</spatialEntity>
		<spatialEntity>
			<pseudo3D type="region">
				<clusteredness>1</clusteredness>
				<density>0.5902172451572795</density>
				<area>29095.5</area>
				<perimeter>786.9143075942993</perimeter>
				<distanceFromOrigin>283</distanceFromOrigin>
				<angle>47.06160357439953</angle>
				<shape>triangular</shape>
				<triangleMeasure>0.7274574041099262</triangleMeasure>
				<rectangleMeasure>0.6586984978368079</rectangleMeasure>
				<circleMeasure>0.3891473576683069</circleMeasure>
				<centroid>
					<x>224.8877</x>
					<y>716.7552</y>
				</centroid>
			</pseudo3D>
		</spatialEntity>
		<spatialEntity>
			<pseudo3D type="region">
				<clusteredness>1</clusteredness>
				<density>0.595343830974686</density>
				<area>24773</area>
				<perimeter>713.8503293991089</perimeter>
				<distanceFromOrigin>434.3328216932264</distanceFromOrigin>
				<angle>55.75830051864354</angle>
				<shape>rectangular</shape>
				<triangleMeasure>0.6428471800993217</triangleMeasure>
				<rectangleMeasure>0.708728465930032</rectangleMeasure>
				<circleMeasure>0.5020542879931799</circleMeasure>
				<centroid>
					<x>1107.739</x>
					<y>326.3524</y>
				</centroid>
			</pseudo3D>
		</spatialEntity>
		<numericStateVariable>
			<name>avgClusterednessRegions</name>
			<value>2547.533317288877</value>
		</numericStateVariable>
		<numericStateVariable>
			<name>avgDensityRegions</name>
			<value>0.5966857804445488</value>
		</numericStateVariable>
	</timepoint>
	<timepoint>
		<spatialEntity>
			<pseudo3D type="region">
				<clusteredness>1</clusteredness>
				<density>0.6044962652016806</density>
				<area>47887</area>
				<perimeter>1136.048693418503</perimeter>
				<distanceFromOrigin>226.2962659877533</distanceFromOrigin>
				<angle>43.34332376556851</angle>
				<shape>triangular</shape>
				<triangleMeasure>0.6803918643393505</triangleMeasure>
				<rectangleMeasure>0.5629655264511879</rectangleMeasure>
				<circleMeasure>0.3036182860182804</circleMeasure>
				<centroid>
					<x>994.278</x>
					<y>1058.109</y>
				</centroid>
			</pseudo3D>
		</spatialEntity>
		<spatialEntity>
			<pseudo3D type="region">
				<clusteredness>1</clusteredness>
				<density>0.5902172451572795</density>
				<area>29095.5</area>
				<perimeter>786.9143075942993</perimeter>
				<distanceFromOrigin>283</distanceFromOrigin>
				<angle>47.06160357439953</angle>
				<shape>triangular</shape>
				<triangleMeasure>0.7274574041099262</triangleMeasure>
				<rectangleMeasure>0.6586984978368079</rectangleMeasure>
				<circleMeasure>0.3891473576683069</circleMeasure>
				<centroid>
					<x>224.8877</x>
					<y>716.7552</y>
				</centroid>
			</pseudo3D>
		</spatialEntity>
		<spatialEntity>
			<pseudo3D type="region">
				<clusteredness>1</clusteredness>
				<density>0.595343830974686</density>
				<area>24773</area>
				<perimeter>713.8503293991089</perimeter>
				<distanceFromOrigin>434.3328216932264</distanceFromOrigin>
				<angle>55.75830051864354</angle>
				<shape>rectangular</shape>
				<triangleMeasure>0.6428471800993217</triangleMeasure>
				<rectangleMeasure>0.708728465930032</rectangleMeasure>
				<circleMeasure>0.5020542879931799</circleMeasure>
				<centroid>
					<x>1107.739</x>
					<y>326.3524</y>
				</centroid>
			</pseudo3D>
		</spatialEntity>
		<numericStateVariable>
			<name>avgClusterednessRegions</name>
			<value>2547.533317288877</value>
		</numericStateVariable>
		<numericStateVariable>
			<name>avgDensityRegions</name>
			<value>0.5966857804445488</value>
		</numericStateVariable>
	</timepoint>
	<timepoint>
		<spatialEntity>
			<pseudo3D type="region">
				<clusteredness>1</clusteredness>
				<density>0.6044962652016806</density>
				<area>47887</area>
				<perimeter>1136.048693418503</perimeter>
				<distanceFromOrigin>226.2962659877533</distanceFromOrigin>
				<angle>43.34332376556851</angle>
				<shape>triangular</shape>
				<triangleMeasure>0.6803918643393505</triangleMeasure>
				<rectangleMeasure>0.5629655264511879</rectangleMeasure>
				<circleMeasure>0.3036182860182804</circleMeasure>
				<centroid>
					<x>994.278</x>
					<y>1058.109</y>
				</centroid>
			</pseudo3D>
		</spatialEntity>
		<spatialEntity>
			<pseudo3D type="region">
				<clusteredness>1</clusteredness>
				<density>0.5902172451572795</density>
				<area>29095.5</area>
				<perimeter>786.9143075942993</perimeter>
				<distanceFromOrigin>283</distanceFromOrigin>
				<angle>47.06160357439953</angle>
				<shape>triangular</shape>
				<triangleMeasure>0.7274574041099262</triangleMeasure>
				<rectangleMeasure>0.6586984978368079</rectangleMeasure>
				<circleMeasure>0.3891473576683069</circleMeasure>
				<centroid>
					<x>224.8877</x>
					<y>716.7552</y>
				</centroid>
			</pseudo3D>
		</spatialEntity>
		<spatialEntity>
			<pseudo3D type="region">
				<clusteredness>1</clusteredness>
				<density>0.595343830974686</density>
				<area>24773</area>
				<perimeter>713.8503293991089</perimeter>
				<distanceFromOrigin>434.3328216932264</distanceFromOrigin>
				<angle>55.75830051864354</angle>
				<shape>rectangular</shape>
				<triangleMeasure>0.6428471800993217</triangleMeasure>
				<rectangleMeasure>0.708728465930032</rectangleMeasure>
				<circleMeasure>0.5020542879931799</circleMeasure>
				<centroid>
					<x>1107.739</x>
					<y>326.3524</y>
				</centroid>
			</pseudo3D>
		</spatialEntity>
		<numericStateVariable>
			<name>avgClusterednessRegions</name>
			<value>2547.533317288877</value>
		</numericStateVariable>
		<numericStateVariable>
			<name>avgDensityRegions</name>
			<value>0.5966857804445488</value>
		</numericStateVariable>
	</timepoint>
	<timepoint>
		<spatialEntity>
			<pseudo3D type="region">
				<clusteredness>1</clusteredness>
				<density>0.6044962652016806</density>
				<area>47887</area>
				<perimeter>1136.048693418503</perimeter>
				<distanceFromOrigin>226.2962659877533</distanceFromOrigin>
				<angle>43.34332376556851</angle>
				<shape>triangular</shape>
				<triangleMeasure>0.6803918643393505</triangleMeasure>
				<rectangleMeasure>0.5629655264511879</rectangleMeasure>
				<circleMeasure>0.3036182860182804</circleMeasure>
				<centroid>
					<x>994.278</x>
					<y>1058.109</y>
				</centroid>
			</pseudo3D>
		</spatialEntity>
		<spatialEntity>
			<pseudo3D type="region">
				<clusteredness>1</clusteredness>
				<density>0.5902172451572795</density>
				<area>29095.5</area>
				<perimeter>786.9143075942993</perimeter>
				<distanceFromOrigin>283</distanceFromOrigin>
				<angle>47.06160357439953</angle>
				<shape>triangular</shape>
				<triangleMeasure>0.7274574041099262</triangleMeasure>
				<rectangleMeasure>0.6586984978368079</rectangleMeasure>
				<circleMeasure>0.3891473576683069</circleMeasure>
				<centroid>
					<x>224.8877</x>
					<y>716.7552</y>
				</centroid>
			</pseudo3D>
		</spatialEntity>
		<spatialEntity>
			<pseudo3D type="region">
				<clusteredness>1</clusteredness>
				<density>0.595343830974686</density>
				<area>24773</area>
				<perimeter>713.8503293991089</perimeter>
				<distanceFromOrigin>434.3328216932264</distanceFromOrigin>
				<angle>55.75830051864354</angle>
				<shape>rectangular</shape>
				<triangleMeasure>0.6428471800993217</triangleMeasure>
				<rectangleMeasure>0.708728465930032</rectangleMeasure>
				<circleMeasure>0.5020542879931799</circleMeasure>
				<centroid>
					<x>1107.739</x>
					<y>326.3524</y>
				</centroid>
			</pseudo3D>
		</spatialEntity>
		<numericStateVariable>
			<name>avgClusterednessRegions</name>
			<value>2547.533317288877</value>
		</numericStateVariable>
		<numericStateVariable>
			<name>avgDensityRegions</name>
			<value>0.5966857804445488</value>
		</numericStateVariable>
	</timepoint>
	<timepoint>
		<spatialEntity>
			<pseudo3D type="region">
				<clusteredness>1</clusteredness>
				<density>0.6044962652016806</density>
				<area>47887</area>
				<perimeter>1136.048693418503</perimeter>
				<distanceFromOrigin>226.2962659877533</distanceFromOrigin>
				<angle>43.34332376556851</angle>
				<shape>triangular</shape>
				<triangleMeasure>0.6803918643393505</triangleMeasure>
				<rectangleMeasure>0.5629655264511879</rectangleMeasure>
				<circleMeasure>0.3036182860182804</circleMeasure>
				<centroid>
					<x>994.278</x>
					<y>1058.109</y>
				</centroid>
			</pseudo3D>
		</spatialEntity>
		<spatialEntity>
			<pseudo3D type="region">
				<clusteredness>1</clusteredness>
				<density>0.5902172451572795</density>
				<area>29095.5</area>
				<perimeter>786.9143075942993</perimeter>
				<distanceFromOrigin>283</distanceFromOrigin>
				<angle>47.06160357439953</angle>
				<shape>triangular</shape>
				<triangleMeasure>0.7274574041099262</triangleMeasure>
				<rectangleMeasure>0.6586984978368079</rectangleMeasure>
				<circleMeasure>0.3891473576683069</circleMeasure>
				<centroid>
					<x>224.8877</x>
					<y>716.7552</y>
				</centroid>
			</pseudo3D>
		</spatialEntity>
		<spatialEntity>
			<pseudo3D type="region">
				<clusteredness>1</clusteredness>
				<density>0.595343830974686</density>
				<area>24773</area>
				<perimeter>713.8503293991089</perimeter>
				<distanceFromOrigin>434.3328216932264</distanceFromOrigin>
				<angle>55.75830051864354</angle>
				<shape>rectangular</shape>
				<triangleMeasure>0.6428471800993217</triangleMeasure>
				<rectangleMeasure>0.708728465930032</rectangleMeasure>
				<circleMeasure>0.5020542879931799</circleMeasure>
				<centroid>
					<x>1107.739</x>
					<y>326.3524</y>
				</centroid>
			</pseudo3D>
		</spatialEntity>
		<numericStateVariable>
			<name>avgClusterednessRegions</name>
			<value>2547.533317288877</value>
		</numericStateVariable>
		<numericStateVariable>
			<name>avgDensityRegions</name>
			<value>0.5966857804445488</value>
		</numericStateVariable>
	</timepoint>
	<timepoint>
		<spatialEntity>
			<pseudo3D type="region">
				<clusteredness>1</clusteredness>
				<density>0.6044962652016806</density>
				<area>47887</area>
				<perimeter>1136.048693418503</perimeter>
				<distanceFromOrigin>226.2962659877533</distanceFromOrigin>
				<angle>43.34332376556851</angle>
				<shape>triangular</shape>
				<triangleMeasure>0.6803918643393505</triangleMeasure>
				<rectangleMeasure>0.5629655264511879</rectangleMeasure>
				<circleMeasure>0.3036182860182804</circleMeasure>
				<centroid>
					<x>994.278</x>
					<y>1058.109</y>
				</centroid>
			</pseudo3D>
		</spatialEntity>
		<spatialEntity>
			<pseudo3D type="region">
				<clusteredness>1</clusteredness>
				<density>0.5902172451572795</density>
				<area>29095.5</area>
				<perimeter>786.9143075942993</perimeter>
				<distanceFromOrigin>283</distanceFromOrigin>
				<angle>47.06160357439953</angle>
				<shape>triangular</shape>
				<triangleMeasure>0.7274574041099262</triangleMeasure>
				<rectangleMeasure>0.6586984978368079</rectangleMeasure>
				<circleMeasure>0.3891473576683069</circleMeasure>
				<centroid>
					<x>224.8877</x>
					<y>716.7552</y>
				</centroid>
			</pseudo3D>
		</spatialEntity>
		<spatialEntity>
			<pseudo3D type="region">
				<clusteredness>1</clusteredness>
				<density>0.595343830974686</density>
				<area>24773</area>
				<perimeter>713.8503293991089</perimeter>
				<distanceFromOrigin>434.3328216932264</distanceFromOrigin>
				<angle>55.75830051864354</angle>
				<shape>rectangular</shape>
				<triangleMeasure>0.6428471800993217</triangleMeasure>
				<rectangleMeasure>0.708728465930032</rectangleMeasure>
				<circleMeasure>0.5020542879931799</circleMeasure>
				<centroid>
					<x>1107.739</x>
					<y>326.3524</y>
				</centroid>
			</pseudo3D>
		</spatialEntity>
		<numericStateVariable>
			<name>avgClusterednessRegions</name>
			<value>2547.533317288877</value>
		</numericStateVariable>
		<numericStateVariable>
			<name>avgDensityRegions</name>
			<value>0.5966857804445488</value>
		</numericStateVariable>
	</timepoint>
	<timepoint>
		<spatialEntity>
			<pseudo3D type="region">
				<clusteredness>1</clusteredness>
				<density>0.6044962652016806</density>
				<area>47887</area>
				<perimeter>1136.048693418503</perimeter>
				<distanceFromOrigin>226.2962659877533</distanceFromOrigin>
				<angle>43.34332376556851</angle>
				<shape>triangular</shape>
				<triangleMeasure>0.6803918643393505</triangleMeasure>
				<rectangleMeasure>0.5629655264511879</rectangleMeasure>
				<circleMeasure>0.3036182860182804</circleMeasure>
				<centroid>
					<x>994.278</x>
					<y>1058.109</y>
				</centroid>
			</pseudo3D>
		</spatialEntity>
		<spatialEntity>
			<pseudo3D type="region">
				<clusteredness>1</clusteredness>
				<density>0.5902172451572795</density>
				<area>29095.5</area>
				<perimeter>786.9143075942993</perimeter>
				<distanceFromOrigin>283</distanceFromOrigin>
				<angle>47.06160357439953</angle>
				<shape>triangular</shape>
				<triangleMeasure>0.7274574041099262</triangleMeasure>
				<rectangleMeasure>0.6586984978368079</rectangleMeasure>
				<circleMeasure>0.3891473576683069</circleMeasure>
				<centroid>
					<x>224.8877</x>
					<y>716.7552</y>
				</centroid>
			</pseudo3D>
		</spatialEntity>
		<spatialEntity>
			<pseudo3D type="region">
				<clusteredness>1</clusteredness>
				<density>0.595343830974686</density>
				<area>24773</area>
				<perimeter>713.8503293991089</perimeter>
				<distanceFromOrigin>434.3328216932264</distanceFromOrigin>
				<angle>55.75830051864354</angle>
				<shape>rectangular</shape>
				<triangleMeasure>0.6428471800993217</triangleMeasure>
				<rectangleMeasure>0.708728465930032</rectangleMeasure>
				<circleMeasure>0.5020542879931799</circleMeasure>
				<centroid>
					<x>1107.739</x>
					<y>326.3524</y>
				</centroid>
			</pseudo3D>
		</spatialEntity>
		<numericStateVariable>
			<name>avgClusterednessRegions</name>
			<value>2547.533317288877</value>
		</numericStateVariable>
		<numericStateVariable>
			<name>avgDensityRegions</name>
			<value>0.5966857804445488</value>
		</numericStateVariable>
	</timepoint>
	<timepoint>
		<spatialEntity>
			<pseudo3D type="region">
				<clusteredness>1</clusteredness>
				<density>0.6044962652016806</density>
				<area>47887</area>
				<perimeter>1136.048693418503</perimeter>
				<distanceFromOrigin>226.2962659877533</distanceFromOrigin>
				<angle>43.34332376556851</angle>
				<shape>triangular</shape>
				<triangleMeasure>0.6803918643393505</triangleMeasure>
				<rectangleMeasure>0.5629655264511879</rectangleMeasure>
				<circleMeasure>0.3036182860182804</circleMeasure>
				<centroid>
					<x>994.278</x>
					<y>1058.109</y>
				</centroid>
			</pseudo3D>
		</spatialEntity>
		<spatialEntity>
			<pseudo3D type="region">
				<clusteredness>1</clusteredness>
				<density>0.5902172451572795</density>
				<area>29095.5</area>
				<perimeter>786.9143075942993</perimeter>
				<distanceFromOrigin>283</distanceFromOrigin>
				<angle>47.06160357439953</angle>
				<shape>triangular</shape>
				<triangleMeasure>0.7274574041099262</triangleMeasure>
				<rectangleMeasure>0.6586984978368079</rectangleMeasure>
				<circleMeasure>0.3891473576683069</circleMeasure>
				<centroid>
					<x>224.8877</x>
					<y>716.7552</y>
				</centroid>
			</pseudo3D>
		</spatialEntity>
		<spatialEntity>
			<pseudo3D type="region">
				<clusteredness>1</clusteredness>
				<density>0.595343830974686</density>
				<area>24773</area>
				<perimeter>713.8503293991089</perimeter>
				<distanceFromOrigin>434.3328216932264</distanceFromOrigin>
				<angle>55.75830051864354</angle>
				<shape>rectangular</shape>
				<triangleMeasure>0.6428471800993217</triangleMeasure>
				<rectangleMeasure>0.708728465930032</rectangleMeasure>
				<circleMeasure>0.5020542879931799</circleMeasure>
				<centroid>
					<x>1107.739</x>
					<y>326.3524</y>
				</centroid>
			</pseudo3D>
		</spatialEntity>
		<numericStateVariable>
			<name>avgClusterednessRegions</name>
			<value>2547.533317288877</value>
		</numericStateVariable>
		<numericStateVariable>
			<name>avgDensityRegions</name>
			<value>0.5966857804445488</value>
		</numericStateVariable>
	</timepoint>
	<timepoint>
		<spatialEntity>
			<pseudo3D type="region">
				<clusteredness>1</clusteredness>
				<density>0.6044962652016806</density>
				<area>47887</area>
				<perimeter>1136.048693418503</perimeter>
				<distanceFromOrigin>226.2962659877533</distanceFromOrigin>
				<angle>43.34332376556851</angle>
				<shape>triangular</shape>
				<triangleMeasure>0.6803918643393505</triangleMeasure>
				<rectangleMeasure>0.5629655264511879</rectangleMeasure>
				<circleMeasure>0.3036182860182804</circleMeasure>
				<centroid>
					<x>994.278</x>
					<y>1058.109</y>
				</centroid>
			</pseudo3D>
		</spatialEntity>
		<spatialEntity>
			<pseudo3D type="region">
				<clusteredness>1</clusteredness>
				<density>0.5902172451572795</density>
				<area>29095.5</area>
				<perimeter>786.9143075942993</perimeter>
				<distanceFromOrigin>283</distanceFromOrigin>
				<angle>47.06160357439953</angle>
				<shape>triangular</shape>
				<triangleMeasure>0.7274574041099262</triangleMeasure>
				<rectangleMeasure>0.6586984978368079</rectangleMeasure>
				<circleMeasure>0.3891473576683069</circleMeasure>
				<centroid>
					<x>224.8877</x>
					<y>716.7552</y>
				</centroid>
			</pseudo3D>
		</spatialEntity>
		<spatialEntity>
			<pseudo3D type="region">
				<clusteredness>1</clusteredness>
				<density>0.595343830974686</density>
				<area>24773</area>
				<perimeter>713.8503293991089</perimeter>
				<distanceFromOrigin>434.3328216932264</distanceFromOrigin>
				<angle>55.75830051864354</angle>
				<shape>rectangular</shape>
				<triangleMeasure>0.6428471800993217</triangleMeasure>
				<rectangleMeasure>0.708728465930032</rectangleMeasure>
				<circleMeasure>0.5020542879931799</circleMeasure>
				<centroid>
					<x>1107.739</x>
					<y>326.3524</y>
				</centroid>
			</pseudo3D>
		</spatialEntity>
		<numericStateVariable>
			<name>avgClusterednessRegions</name>
			<value>2547.533317288877</value>
		</numericStateVariable>
		<numericStateVariable>
			<name>avgDensityRegions</name>
			<value>0.5966857804445488</value>
		</numericStateVariable>
	</timepoint>
	<timepoint>
		<spatialEntity>
			<pseudo3D type="region">
				<clusteredness>1</clusteredness>
				<density>0.6044962652016806</density>
				<area>47887</area>
				<perimeter>1136.048693418503</perimeter>
				<distanceFromOrigin>226.2962659877533</distanceFromOrigin>
				<angle>43.34332376556851</angle>
				<shape>triangular</shape>
				<triangleMeasure>0.6803918643393505</triangleMeasure>
				<rectangleMeasure>0.5629655264511879</rectangleMeasure>
				<circleMeasure>0.3036182860182804</circleMeasure>
				<centroid>
					<x>994.278</x>
					<y>1058.109</y>
				</centroid>
			</pseudo3D>
		</spatialEntity>
		<spatialEntity>
			<pseudo3D type="region">
				<clusteredness>1</clusteredness>
				<density>0.5902172451572795</density>
				<area>29095.5</area>
				<perimeter>786.9143075942993</perimeter>
				<distanceFromOrigin>283</distanceFromOrigin>
				<angle>47.06160357439953</angle>
				<shape>triangular</shape>
				<triangleMeasure>0.7274574041099262</triangleMeasure>
				<rectangleMeasure>0.6586984978368079</rectangleMeasure>
				<circleMeasure>0.3891473576683069</circleMeasure>
				<centroid>
					<x>224.8877</x>
					<y>716.7552</y>
				</centroid>
			</pseudo3D>
		</spatialEntity>
		<spatialEntity>
			<pseudo3D type="region">
				<clusteredness>1</clusteredness>
				<density>0.595343830974686</density>
				<area>24773</area>
				<perimeter>713.8503293991089</perimeter>
				<distanceFromOrigin>434.3328216932264</distanceFromOrigin>
				<angle>55.75830051864354</angle>
				<shape>rectangular</shape>
				<triangleMeasure>0.6428471800993217</triangleMeasure>
				<rectangleMeasure>0.708728465930032</rectangleMeasure>
				<circleMeasure>0.5020542879931799</circleMeasure>
				<centroid>
					<x>1107.739</x>
					<y>326.3524</y>
				</centroid>
			</pseudo3D>
		</spatialEntity>
		<numericStateVariable>
			<name>avgClusterednessRegions</name>
			<value>2547.533317288877</value>
		</numericStateVariable>
		<numericStateVariable>
			<name>avgDensityRegions</name>
			<value>0.5966857804445488</value>
		</numericStateVariable>
	</timepoint>
	<timepoint>
		<spatialEntity>
			<pseudo3D type="region">
				<clusteredness>1</clusteredness>
				<density>0.6044962652016806</density>
				<area>47887</area>
				<perimeter>1136.048693418503</perimeter>
				<distanceFromOrigin>226.2962659877533</distanceFromOrigin>
				<angle>43.34332376556851</angle>
				<shape>triangular</shape>
				<triangleMeasure>0.6803918643393505</triangleMeasure>
				<rectangleMeasure>0.5629655264511879</rectangleMeasure>
				<circleMeasure>0.3036182860182804</circleMeasure>
				<centroid>
					<x>994.278</x>
					<y>1058.109</y>
				</centroid>
			</pseudo3D>
		</spatialEntity>
		<spatialEntity>
			<pseudo3D type="region">
				<clusteredness>1</clusteredness>
				<density>0.5902172451572795</density>
				<area>29095.5</area>
				<perimeter>786.9143075942993</perimeter>
				<distanceFromOrigin>283</distanceFromOrigin>
				<angle>47.06160357439953</angle>
				<shape>triangular</shape>
				<triangleMeasure>0.7274574041099262</triangleMeasure>
				<rectangleMeasure>0.6586984978368079</rectangleMeasure>
				<circleMeasure>0.3891473576683069</circleMeasure>
				<centroid>
					<x>224.8877</x>
					<y>716.7552</y>
				</centroid>
			</pseudo3D>
		</spatialEntity>
		<spatialEntity>
			<pseudo3D type="region">
				<clusteredness>1</clusteredness>
				<density>0.595343830974686</density>
				<area>24773</area>
				<perimeter>713.8503293991089</perimeter>
				<distanceFromOrigin>434.3328216932264</distanceFromOrigin>
				<angle>55.75830051864354</angle>
				<shape>rectangular</shape>
				<triangleMeasure>0.6428471800993217</triangleMeasure>
				<rectangleMeasure>0.708728465930032</rectangleMeasure>
				<circleMeasure>0.5020542879931799</circleMeasure>
				<centroid>
					<x>1107.739</x>
					<y>326.3524</y>
				</centroid>
			</pseudo3D>
		</spatialEntity>
		<numericStateVariable>
			<name>avgClusterednessRegions</name>
			<value>2547.533317288877</value>
		</numericStateVariable>
		<numericStateVariable>
			<name>avgDensityRegions</name>
			<value>0.5966857804445488</value>
		</numericStateVariable>
	</timepoint>
	<timepoint>
		<spatialEntity>
			<pseudo3D type="region">
				<clusteredness>1</clusteredness>
				<density>0.6044962652016806</density>
				<area>47887</area>
				<perimeter>1136.048693418503</perimeter>
				<distanceFromOrigin>226.2962659877533</distanceFromOrigin>
				<angle>43.34332376556851</angle>
				<shape>triangular</shape>
				<triangleMeasure>0.6803918643393505</triangleMeasure>
				<rectangleMeasure>0.5629655264511879</rectangleMeasure>
				<circleMeasure>0.3036182860182804</circleMeasure>
				<centroid>
					<x>994.278</x>
					<y>1058.109</y>
				</centroid>
			</pseudo3D>
		</spatialEntity>
		<spatialEntity>
			<pseudo3D type="region">
				<clusteredness>1</clusteredness>
				<density>0.5902172451572795</density>
				<area>29095.5</area>
				<perimeter>786.9143075942993</perimeter>
				<distanceFromOrigin>283</distanceFromOrigin>
				<angle>47.06160357439953</angle>
				<shape>triangular</shape>
				<triangleMeasure>0.7274574041099262</triangleMeasure>
				<rectangleMeasure>0.6586984978368079</rectangleMeasure>
				<circleMeasure>0.3891473576683069</circleMeasure>
				<centroid>
					<x>224.8877</x>
					<y>716.7552</y>
				</centroid>
			</pseudo3D>
		</spatialEntity>
		<spatialEntity>
			<pseudo3D type="region">
				<clusteredness>1</clusteredness>
				<density>0.595343830974686</density>
				<area>24773</area>
				<perimeter>713.8503293991089</perimeter>
				<distanceFromOrigin>434.3328216932264</distanceFromOrigin>
				<angle>55.75830051864354</angle>
				<shape>rectangular</shape>
				<triangleMeasure>0.6428471800993217</triangleMeasure>
				<rectangleMeasure>0.708728465930032</rectangleMeasure>
				<circleMeasure>0.5020542879931799</circleMeasure>
				<centroid>
					<x>1107.739</x>
					<y>326.3524</y>
				</centroid>
			</pseudo3D>
		</spatialEntity>
		<numericStateVariable>
			<name>avgClusterednessRegions</name>
			<value>2547.533317288877</value>
		</numericStateVariable>
		<numericStateVariable>
			<name>avgDensityRegions</name>
			<value>0.5966857804445488</value>
		</numericStateVariable>
	</timepoint>
	<timepoint>
		<spatialEntity>
			<pseudo3D type="region">
				<clusteredness>1</clusteredness>
				<density>0.6044962652016806</density>
				<area>47887</area>
				<perimeter>1136.048693418503</perimeter>
				<distanceFromOrigin>226.2962659877533</distanceFromOrigin>
				<angle>43.34332376556851</angle>
				<shape>triangular</shape>
				<triangleMeasure>0.6803918643393505</triangleMeasure>
				<rectangleMeasure>0.5629655264511879</rectangleMeasure>
				<circleMeasure>0.3036182860182804</circleMeasure>
				<centroid>
					<x>994.278</x>
					<y>1058.109</y>
				</centroid>
			</pseudo3D>
		</spatialEntity>
		<spatialEntity>
			<pseudo3D type="region">
				<clusteredness>1</clusteredness>
				<density>0.5902172451572795</density>
				<area>29095.5</area>
				<perimeter>786.9143075942993</perimeter>
				<distanceFromOrigin>283</distanceFromOrigin>
				<angle>47.06160357439953</angle>
				<shape>triangular</shape>
				<triangleMeasure>0.7274574041099262</triangleMeasure>
				<rectangleMeasure>0.6586984978368079</rectangleMeasure>
				<circleMeasure>0.3891473576683069</circleMeasure>
				<centroid>
					<x>224.8877</x>
					<y>716.7552</y>
				</centroid>
			</pseudo3D>
		</spatialEntity>
		<spatialEntity>
			<pseudo3D type="region">
				<clusteredness>1</clusteredness>
				<density>0.595343830974686</density>
				<area>24773</area>
				<perimeter>713.8503293991089</perimeter>
				<distanceFromOrigin>434.3328216932264</distanceFromOrigin>
				<angle>55.75830051864354</angle>
				<shape>rectangular</shape>
				<triangleMeasure>0.6428471800993217</triangleMeasure>
				<rectangleMeasure>0.708728465930032</rectangleMeasure>
				<circleMeasure>0.5020542879931799</circleMeasure>
				<centroid>
					<x>1107.739</x>
					<y>326.3524</y>
				</centroid>
			</pseudo3D>
		</spatialEntity>
		<numericStateVariable>
			<name>avgClusterednessRegions</name>
			<value>2547.533317288877</value>
		</numericStateVariable>
		<numericStateVariable>
			<name>avgDensityRegions</name>
			<value>0.5966857804445488</value>
		</numericStateVariable>
	</timepoint>
	<timepoint>
		<spatialEntity>
			<pseudo3D type="region">
				<clusteredness>1</clusteredness>
				<density>0.6044962652016806</density>
				<area>47887</area>
				<perimeter>1136.048693418503</perimeter>
				<distanceFromOrigin>226.2962659877533</distanceFromOrigin>
				<angle>43.34332376556851</angle>
				<shape>triangular</shape>
				<triangleMeasure>0.6803918643393505</triangleMeasure>
				<rectangleMeasure>0.5629655264511879</rectangleMeasure>
				<circleMeasure>0.3036182860182804</circleMeasure>
				<centroid>
					<x>994.278</x>
					<y>1058.109</y>
				</centroid>
			</pseudo3D>
		</spatialEntity>
		<spatialEntity>
			<pseudo3D type="region">
				<clusteredness>1</clusteredness>
				<density>0.5902172451572795</density>
				<area>29095.5</area>
				<perimeter>786.9143075942993</perimeter>
				<distanceFromOrigin>283</distanceFromOrigin>
				<angle>47.06160357439953</angle>
				<shape>triangular</shape>
				<triangleMeasure>0.7274574041099262</triangleMeasure>
				<rectangleMeasure>0.6586984978368079</rectangleMeasure>
				<circleMeasure>0.3891473576683069</circleMeasure>
				<centroid>
					<x>224.8877</x>
					<y>716.7552</y>
				</centroid>
			</pseudo3D>
		</spatialEntity>
		<spatialEntity>
			<pseudo3D type="region">
				<clusteredness>1</clusteredness>
				<density>0.595343830974686</density>
				<area>24773</area>
				<perimeter>713.8503293991089</perimeter>
				<distanceFromOrigin>434.3328216932264</distanceFromOrigin>
				<angle>55.75830051864354</angle>
				<shape>rectangular</shape>
				<triangleMeasure>0.6428471800993217</triangleMeasure>
				<rectangleMeasure>0.708728465930032</rectangleMeasure>
				<circleMeasure>0.5020542879931799</circleMeasure>
				<centroid>
					<x>1107.739</x>
					<y>326.3524</y>
				</centroid>
			</pseudo3D>
		</spatialEntity>
		<numericStateVariable>
			<name>avgClusterednessRegions</name>
			<value>2547.533317288877</value>
		</numericStateVariable>
		<numericStateVariable>
			<name>avgDensityRegions</name>
			<value>0.5966857804445488</value>
		</numericStateVariable>
	</timepoint>
	<timepoint>
		<spatialEntity>
			<pseudo3D type="region">
				<clusteredness>1</clusteredness>
				<density>0.6044962652016806</density>
				<area>47887</area>
				<perimeter>1136.048693418503</perimeter>
				<distanceFromOrigin>226.2962659877533</distanceFromOrigin>
				<angle>43.34332376556851</angle>
				<shape>triangular</shape>
				<triangleMeasure>0.6803918643393505</triangleMeasure>
				<rectangleMeasure>0.5629655264511879</rectangleMeasure>
				<circleMeasure>0.3036182860182804</circleMeasure>
				<centroid>
					<x>994.278</x>
					<y>1058.109</y>
				</centroid>
			</pseudo3D>
		</spatialEntity>
		<spatialEntity>
			<pseudo3D type="region">
				<clusteredness>1</clusteredness>
				<density>0.5902172451572795</density>
				<area>29095.5</area>
				<perimeter>786.9143075942993</perimeter>
				<distanceFromOrigin>283</distanceFromOrigin>
				<angle>47.06160357439953</angle>
				<shape>triangular</shape>
				<triangleMeasure>0.7274574041099262</triangleMeasure>
				<rectangleMeasure>0.6586984978368079</rectangleMeasure>
				<circleMeasure>0.3891473576683069</circleMeasure>
				<centroid>
					<x>224.8877</x>
					<y>716.7552</y>
				</centroid>
			</pseudo3D>
		</spatialEntity>
		<spatialEntity>
			<pseudo3D type="region">
				<clusteredness>1</clusteredness>
				<density>0.595343830974686</density>
				<area>24773</area>
				<perimeter>713.8503293991089</perimeter>
				<distanceFromOrigin>434.3328216932264</distanceFromOrigin>
				<angle>55.75830051864354</angle>
				<shape>rectangular</shape>
				<triangleMeasure>0.6428471800993217</triangleMeasure>
				<rectangleMeasure>0.708728465930032</rectangleMeasure>
				<circleMeasure>0.5020542879931799</circleMeasure>
				<centroid>
					<x>1107.739</x>
					<y>326.3524</y>
				</centroid>
			</pseudo3D>
		</spatialEntity>
		<numericStateVariable>
			<name>avgClusterednessRegions</name>
			<value>2547.533317288877</value>
		</numericStateVariable>
		<numericStateVariable>
			<name>avgDensityRegions</name>
			<value>0.5966857804445488</value>
		</numericStateVariable>
	</timepoint>
	<timepoint>
		<spatialEntity>
			<pseudo3D type="region">
				<clusteredness>1</clusteredness>
				<density>0.6044962652016806</density>
				<area>47887</area>
				<perimeter>1136.048693418503</perimeter>
				<distanceFromOrigin>226.2962659877533</distanceFromOrigin>
				<angle>43.34332376556851</angle>
				<shape>triangular</shape>
				<triangleMeasure>0.6803918643393505</triangleMeasure>
				<rectangleMeasure>0.5629655264511879</rectangleMeasure>
				<circleMeasure>0.3036182860182804</circleMeasure>
				<centroid>
					<x>994.278</x>
					<y>1058.109</y>
				</centroid>
			</pseudo3D>
		</spatialEntity>
		<spatialEntity>
			<pseudo3D type="region">
				<clusteredness>1</clusteredness>
				<density>0.5902172451572795</density>
				<area>29095.5</area>
				<perimeter>786.9143075942993</perimeter>
				<distanceFromOrigin>283</distanceFromOrigin>
				<angle>47.06160357439953</angle>
				<shape>triangular</shape>
				<triangleMeasure>0.7274574041099262</triangleMeasure>
				<rectangleMeasure>0.6586984978368079</rectangleMeasure>
				<circleMeasure>0.3891473576683069</circleMeasure>
				<centroid>
					<x>224.8877</x>
					<y>716.7552</y>
				</centroid>
			</pseudo3D>
		</spatialEntity>
		<spatialEntity>
			<pseudo3D type="region">
				<clusteredness>1</clusteredness>
				<density>0.595343830974686</density>
				<area>24773</area>
				<perimeter>713.8503293991089</perimeter>
				<distanceFromOrigin>434.3328216932264</distanceFromOrigin>
				<angle>55.75830051864354</angle>
				<shape>rectangular</shape>
				<triangleMeasure>0.6428471800993217</triangleMeasure>
				<rectangleMeasure>0.708728465930032</rectangleMeasure>
				<circleMeasure>0.5020542879931799</circleMeasure>
				<centroid>
					<x>1107.739</x>
					<y>326.3524</y>
				</centroid>
			</pseudo3D>
		</spatialEntity>
		<numericStateVariable>
			<name>avgClusterednessRegions</name>
			<value>2547.533317288877</value>
		</numericStateVariable>
		<numericStateVariable>
			<name>avgDensityRegions</name>
			<value>0.5966857804445488</value>
		</numericStateVariable>
	</timepoint>
	<timepoint>
		<spatialEntity>
			<pseudo3D type="region">
				<clusteredness>1</clusteredness>
				<density>0.6044962652016806</density>
				<area>47887</area>
				<perimeter>1136.048693418503</perimeter>
				<distanceFromOrigin>226.2962659877533</distanceFromOrigin>
				<angle>43.34332376556851</angle>
				<shape>triangular</shape>
				<triangleMeasure>0.6803918643393505</triangleMeasure>
				<rectangleMeasure>0.5629655264511879</rectangleMeasure>
				<circleMeasure>0.3036182860182804</circleMeasure>
				<centroid>
					<x>994.278</x>
					<y>1058.109</y>
				</centroid>
			</pseudo3D>
		</spatialEntity>
		<spatialEntity>
			<pseudo3D type="region">
				<clusteredness>1</clusteredness>
				<density>0.5902172451572795</density>
				<area>29095.5</area>
				<perimeter>786.9143075942993</perimeter>
				<distanceFromOrigin>283</distanceFromOrigin>
				<angle>47.06160357439953</angle>
				<shape>triangular</shape>
				<triangleMeasure>0.7274574041099262</triangleMeasure>
				<rectangleMeasure>0.6586984978368079</rectangleMeasure>
				<circleMeasure>0.3891473576683069</circleMeasure>
				<centroid>
					<x>224.8877</x>
					<y>716.7552</y>
				</centroid>
			</pseudo3D>
		</spatialEntity>
		<spatialEntity>
			<pseudo3D type="region">
				<clusteredness>1</clusteredness>
				<density>0.595343830974686</density>
				<area>24773</area>
				<perimeter>713.8503293991089</perimeter>
				<distanceFromOrigin>434.3328216932264</distanceFromOrigin>
				<angle>55.75830051864354</angle>
				<shape>rectangular</shape>
				<triangleMeasure>0.6428471800993217</triangleMeasure>
				<rectangleMeasure>0.708728465930032</rectangleMeasure>
				<circleMeasure>0.5020542879931799</circleMeasure>
				<centroid>
					<x>1107.739</x>
					<y>326.3524</y>
				</centroid>
			</pseudo3D>
		</spatialEntity>
		<numericStateVariable>
			<name>avgClusterednessRegions</name>
			<value>2547.533317288877</value>
		</numericStateVariable>
		<numericStateVariable>
			<name>avgDensityRegions</name>
			<value>0.5966857804445488</value>
		</numericStateVariable>
	</timepoint>
	<timepoint>
		<spatialEntity>
			<pseudo3D type="region">
				<clusteredness>1</clusteredness>
				<density>0.6044962652016806</density>
				<area>47887</area>
				<perimeter>1136.048693418503</perimeter>
				<distanceFromOrigin>226.2962659877533</distanceFromOrigin>
				<angle>43.34332376556851</angle>
				<shape>triangular</shape>
				<triangleMeasure>0.6803918643393505</triangleMeasure>
				<rectangleMeasure>0.5629655264511879</rectangleMeasure>
				<circleMeasure>0.3036182860182804</circleMeasure>
				<centroid>
					<x>994.278</x>
					<y>1058.109</y>
				</centroid>
			</pseudo3D>
		</spatialEntity>
		<spatialEntity>
			<pseudo3D type="region">
				<clusteredness>1</clusteredness>
				<density>0.5902172451572795</density>
				<area>29095.5</area>
				<perimeter>786.9143075942993</perimeter>
				<distanceFromOrigin>283</distanceFromOrigin>
				<angle>47.06160357439953</angle>
				<shape>triangular</shape>
				<triangleMeasure>0.7274574041099262</triangleMeasure>
				<rectangleMeasure>0.6586984978368079</rectangleMeasure>
				<circleMeasure>0.3891473576683069</circleMeasure>
				<centroid>
					<x>224.8877</x>
					<y>716.7552</y>
				</centroid>
			</pseudo3D>
		</spatialEntity>
		<spatialEntity>
			<pseudo3D type="region">
				<clusteredness>1</clusteredness>
				<density>0.595343830974686</density>
				<area>24773</area>
				<perimeter>713.8503293991089</perimeter>
				<distanceFromOrigin>434.3328216932264</distanceFromOrigin>
				<angle>55.75830051864354</angle>
				<shape>rectangular</shape>
				<triangleMeasure>0.6428471800993217</triangleMeasure>
				<rectangleMeasure>0.708728465930032</rectangleMeasure>
				<circleMeasure>0.5020542879931799</circleMeasure>
				<centroid>
					<x>1107.739</x>
					<y>326.3524</y>
				</centroid>
			</pseudo3D>
		</spatialEntity>
		<numericStateVariable>
			<name>avgClusterednessRegions</name>
			<value>2547.533317288877</value>
		</numericStateVariable>
		<numericStateVariable>
			<name>avgDensityRegions</name>
			<value>0.5966857804445488</value>
		</numericStateVariable>
	</timepoint>
	<timepoint>
		<spatialEntity>
			<pseudo3D type="region">
				<clusteredness>1</clusteredness>
				<density>0.6044962652016806</density>
				<area>47887</area>
				<perimeter>1136.048693418503</perimeter>
				<distanceFromOrigin>226.2962659877533</distanceFromOrigin>
				<angle>43.34332376556851</angle>
				<shape>triangular</shape>
				<triangleMeasure>0.6803918643393505</triangleMeasure>
				<rectangleMeasure>0.5629655264511879</rectangleMeasure>
				<circleMeasure>0.3036182860182804</circleMeasure>
				<centroid>
					<x>994.278</x>
					<y>1058.109</y>
				</centroid>
			</pseudo3D>
		</spatialEntity>
		<spatialEntity>
			<pseudo3D type="region">
				<clusteredness>1</clusteredness>
				<density>0.5902172451572795</density>
				<area>29095.5</area>
				<perimeter>786.9143075942993</perimeter>
				<distanceFromOrigin>283</distanceFromOrigin>
				<angle>47.06160357439953</angle>
				<shape>triangular</shape>
				<triangleMeasure>0.7274574041099262</triangleMeasure>
				<rectangleMeasure>0.6586984978368079</rectangleMeasure>
				<circleMeasure>0.3891473576683069</circleMeasure>
				<centroid>
					<x>224.8877</x>
					<y>716.7552</y>
				</centroid>
			</pseudo3D>
		</spatialEntity>
		<spatialEntity>
			<pseudo3D type="region">
				<clusteredness>1</clusteredness>
				<density>0.595343830974686</density>
				<area>24773</area>
				<perimeter>713.8503293991089</perimeter>
				<distanceFromOrigin>434.3328216932264</distanceFromOrigin>
				<angle>55.75830051864354</angle>
				<shape>rectangular</shape>
				<triangleMeasure>0.6428471800993217</triangleMeasure>
				<rectangleMeasure>0.708728465930032</rectangleMeasure>
				<circleMeasure>0.5020542879931799</circleMeasure>
				<centroid>
					<x>1107.739</x>
					<y>326.3524</y>
				</centroid>
			</pseudo3D>
		</spatialEntity>
		<numericStateVariable>
			<name>avgClusterednessRegions</name>
			<value>2547.533317288877</value>
		</numericStateVariable>
		<numericStateVariable>
			<name>avgDensityRegions</name>
			<value>0.5966857804445488</value>
		</numericStateVariable>
	</timepoint>
	<timepoint>
		<spatialEntity>
			<pseudo3D type="region">
				<clusteredness>1</clusteredness>
				<density>0.6044962652016806</density>
				<area>47887</area>
				<perimeter>1136.048693418503</perimeter>
				<distanceFromOrigin>226.2962659877533</distanceFromOrigin>
				<angle>43.34332376556851</angle>
				<shape>triangular</shape>
				<triangleMeasure>0.6803918643393505</triangleMeasure>
				<rectangleMeasure>0.5629655264511879</rectangleMeasure>
				<circleMeasure>0.3036182860182804</circleMeasure>
				<centroid>
					<x>994.278</x>
					<y>1058.109</y>
				</centroid>
			</pseudo3D>
		</spatialEntity>
		<spatialEntity>
			<pseudo3D type="region">
				<clusteredness>1</clusteredness>
				<density>0.5902172451572795</density>
				<area>29095.5</area>
				<perimeter>786.9143075942993</perimeter>
				<distanceFromOrigin>283</distanceFromOrigin>
				<angle>47.06160357439953</angle>
				<shape>triangular</shape>
				<triangleMeasure>0.7274574041099262</triangleMeasure>
				<rectangleMeasure>0.6586984978368079</rectangleMeasure>
				<circleMeasure>0.3891473576683069</circleMeasure>
				<centroid>
					<x>224.8877</x>
					<y>716.7552</y>
				</centroid>
			</pseudo3D>
		</spatialEntity>
		<spatialEntity>
			<pseudo3D type="region">
				<clusteredness>1</clusteredness>
				<density>0.595343830974686</density>
				<area>24773</area>
				<perimeter>713.8503293991089</perimeter>
				<distanceFromOrigin>434.3328216932264</distanceFromOrigin>
				<angle>55.75830051864354</angle>
				<shape>rectangular</shape>
				<triangleMeasure>0.6428471800993217</triangleMeasure>
				<rectangleMeasure>0.708728465930032</rectangleMeasure>
				<circleMeasure>0.5020542879931799</circleMeasure>
				<centroid>
					<x>1107.739</x>
					<y>326.3524</y>
				</centroid>
			</pseudo3D>
		</spatialEntity>
		<numericStateVariable>
			<name>avgClusterednessRegions</name>
			<value>2547.533317288877</value>
		</numericStateVariable>
		<numericStateVariable>
			<name>avgDensityRegions</name>
			<value>0.5966857804445488</value>
		</numericStateVariable>
	</timepoint>
	<timepoint>
		<spatialEntity>
			<pseudo3D type="region">
				<clusteredness>1</clusteredness>
				<density>0.6044962652016806</density>
				<area>47887</area>
				<perimeter>1136.048693418503</perimeter>
				<distanceFromOrigin>226.2962659877533</distanceFromOrigin>
				<angle>43.34332376556851</angle>
				<shape>triangular</shape>
				<triangleMeasure>0.6803918643393505</triangleMeasure>
				<rectangleMeasure>0.5629655264511879</rectangleMeasure>
				<circleMeasure>0.3036182860182804</circleMeasure>
				<centroid>
					<x>994.278</x>
					<y>1058.109</y>
				</centroid>
			</pseudo3D>
		</spatialEntity>
		<spatialEntity>
			<pseudo3D type="region">
				<clusteredness>1</clusteredness>
				<density>0.5902172451572795</density>
				<area>29095.5</area>
				<perimeter>786.9143075942993</perimeter>
				<distanceFromOrigin>283</distanceFromOrigin>
				<angle>47.06160357439953</angle>
				<shape>triangular</shape>
				<triangleMeasure>0.7274574041099262</triangleMeasure>
				<rectangleMeasure>0.6586984978368079</rectangleMeasure>
				<circleMeasure>0.3891473576683069</circleMeasure>
				<centroid>
					<x>224.8877</x>
					<y>716.7552</y>
				</centroid>
			</pseudo3D>
		</spatialEntity>
		<spatialEntity>
			<pseudo3D type="region">
				<clusteredness>1</clusteredness>
				<density>0.595343830974686</density>
				<area>24773</area>
				<perimeter>713.8503293991089</perimeter>
				<distanceFromOrigin>434.3328216932264</distanceFromOrigin>
				<angle>55.75830051864354</angle>
				<shape>rectangular</shape>
				<triangleMeasure>0.6428471800993217</triangleMeasure>
				<rectangleMeasure>0.708728465930032</rectangleMeasure>
				<circleMeasure>0.5020542879931799</circleMeasure>
				<centroid>
					<x>1107.739</x>
					<y>326.3524</y>
				</centroid>
			</pseudo3D>
		</spatialEntity>
		<numericStateVariable>
			<name>avgClusterednessRegions</name>
			<value>2547.533317288877</value>
		</numericStateVariable>
		<numericStateVariable>
			<name>avgDensityRegions</name>
			<value>0.5966857804445488</value>
		</numericStateVariable>
	</timepoint>
	<timepoint>
		<spatialEntity>
			<pseudo3D type="region">
				<clusteredness>1</clusteredness>
				<density>0.6044962652016806</density>
				<area>47887</area>
				<perimeter>1136.048693418503</perimeter>
				<distanceFromOrigin>226.2962659877533</distanceFromOrigin>
				<angle>43.34332376556851</angle>
				<shape>triangular</shape>
				<triangleMeasure>0.6803918643393505</triangleMeasure>
				<rectangleMeasure>0.5629655264511879</rectangleMeasure>
				<circleMeasure>0.3036182860182804</circleMeasure>
				<centroid>
					<x>994.278</x>
					<y>1058.109</y>
				</centroid>
			</pseudo3D>
		</spatialEntity>
		<spatialEntity>
			<pseudo3D type="region">
				<clusteredness>1</clusteredness>
				<density>0.5902172451572795</density>
				<area>29095.5</area>
				<perimeter>786.9143075942993</perimeter>
				<distanceFromOrigin>283</distanceFromOrigin>
				<angle>47.06160357439953</angle>
				<shape>triangular</shape>
				<triangleMeasure>0.7274574041099262</triangleMeasure>
				<rectangleMeasure>0.6586984978368079</rectangleMeasure>
				<circleMeasure>0.3891473576683069</circleMeasure>
				<centroid>
					<x>224.8877</x>
					<y>716.7552</y>
				</centroid>
			</pseudo3D>
		</spatialEntity>
		<spatialEntity>
			<pseudo3D type="region">
				<clusteredness>1</clusteredness>
				<density>0.595343830974686</density>
				<area>24773</area>
				<perimeter>713.8503293991089</perimeter>
				<distanceFromOrigin>434.3328216932264</distanceFromOrigin>
				<angle>55.75830051864354</angle>
				<shape>rectangular</shape>
				<triangleMeasure>0.6428471800993217</triangleMeasure>
				<rectangleMeasure>0.708728465930032</rectangleMeasure>
				<circleMeasure>0.5020542879931799</circleMeasure>
				<centroid>
					<x>1107.739</x>
					<y>326.3524</y>
				</centroid>
			</pseudo3D>
		</spatialEntity>
		<numericStateVariable>
			<name>avgClusterednessRegions</name>
			<value>2547.533317288877</value>
		</numericStateVariable>
		<numericStateVariable>
			<name>avgDensityRegions</name>
			<value>0.5966857804445488</value>
		</numericStateVariable>
	</timepoint>
	<timepoint>
		<spatialEntity>
			<pseudo3D type="region">
				<clusteredness>1</clusteredness>
				<density>0.6044962652016806</density>
				<area>47887</area>
				<perimeter>1136.048693418503</perimeter>
				<distanceFromOrigin>226.2962659877533</distanceFromOrigin>
				<angle>43.34332376556851</angle>
				<shape>triangular</shape>
				<triangleMeasure>0.6803918643393505</triangleMeasure>
				<rectangleMeasure>0.5629655264511879</rectangleMeasure>
				<circleMeasure>0.3036182860182804</circleMeasure>
				<centroid>
					<x>994.278</x>
					<y>1058.109</y>
				</centroid>
			</pseudo3D>
		</spatialEntity>
		<spatialEntity>
			<pseudo3D type="region">
				<clusteredness>1</clusteredness>
				<density>0.5902172451572795</density>
				<area>29095.5</area>
				<perimeter>786.9143075942993</perimeter>
				<distanceFromOrigin>283</distanceFromOrigin>
				<angle>47.06160357439953</angle>
				<shape>triangular</shape>
				<triangleMeasure>0.7274574041099262</triangleMeasure>
				<rectangleMeasure>0.6586984978368079</rectangleMeasure>
				<circleMeasure>0.3891473576683069</circleMeasure>
				<centroid>
					<x>224.8877</x>
					<y>716.7552</y>
				</centroid>
			</pseudo3D>
		</spatialEntity>
		<spatialEntity>
			<pseudo3D type="region">
				<clusteredness>1</clusteredness>
				<density>0.595343830974686</density>
				<area>24773</area>
				<perimeter>713.8503293991089</perimeter>
				<distanceFromOrigin>434.3328216932264</distanceFromOrigin>
				<angle>55.75830051864354</angle>
				<shape>rectangular</shape>
				<triangleMeasure>0.6428471800993217</triangleMeasure>
				<rectangleMeasure>0.708728465930032</rectangleMeasure>
				<circleMeasure>0.5020542879931799</circleMeasure>
				<centroid>
					<x>1107.739</x>
					<y>326.3524</y>
				</centroid>
			</pseudo3D>
		</spatialEntity>
		<numericStateVariable>
			<name>avgClusterednessRegions</name>
			<value>2547.533317288877</value>
		</numericStateVariable>
		<numericStateVariable>
			<name>avgDensityRegions</name>
			<value>0.5966857804445488</value>
		</numericStateVariable>
	</timepoint>
	<timepoint>
		<spatialEntity>
			<pseudo3D type="region">
				<clusteredness>1</clusteredness>
				<density>0.6044962652016806</density>
				<area>47887</area>
				<perimeter>1136.048693418503</perimeter>
				<distanceFromOrigin>226.2962659877533</distanceFromOrigin>
				<angle>43.34332376556851</angle>
				<shape>triangular</shape>
				<triangleMeasure>0.6803918643393505</triangleMeasure>
				<rectangleMeasure>0.5629655264511879</rectangleMeasure>
				<circleMeasure>0.3036182860182804</circleMeasure>
				<centroid>
					<x>994.278</x>
					<y>1058.109</y>
				</centroid>
			</pseudo3D>
		</spatialEntity>
		<spatialEntity>
			<pseudo3D type="region">
				<clusteredness>1</clusteredness>
				<density>0.5902172451572795</density>
				<area>29095.5</area>
				<perimeter>786.9143075942993</perimeter>
				<distanceFromOrigin>283</distanceFromOrigin>
				<angle>47.06160357439953</angle>
				<shape>triangular</shape>
				<triangleMeasure>0.7274574041099262</triangleMeasure>
				<rectangleMeasure>0.6586984978368079</rectangleMeasure>
				<circleMeasure>0.3891473576683069</circleMeasure>
				<centroid>
					<x>224.8877</x>
					<y>716.7552</y>
				</centroid>
			</pseudo3D>
		</spatialEntity>
		<spatialEntity>
			<pseudo3D type="region">
				<clusteredness>1</clusteredness>
				<density>0.595343830974686</density>
				<area>24773</area>
				<perimeter>713.8503293991089</perimeter>
				<distanceFromOrigin>434.3328216932264</distanceFromOrigin>
				<angle>55.75830051864354</angle>
				<shape>rectangular</shape>
				<triangleMeasure>0.6428471800993217</triangleMeasure>
				<rectangleMeasure>0.708728465930032</rectangleMeasure>
				<circleMeasure>0.5020542879931799</circleMeasure>
				<centroid>
					<x>1107.739</x>
					<y>326.3524</y>
				</centroid>
			</pseudo3D>
		</spatialEntity>
		<numericStateVariable>
			<name>avgClusterednessRegions</name>
			<value>2547.533317288877</value>
		</numericStateVariable>
		<numericStateVariable>
			<name>avgDensityRegions</name>
			<value>0.5966857804445488</value>
		</numericStateVariable>
	</timepoint>
	<timepoint>
		<spatialEntity>
			<pseudo3D type="region">
				<clusteredness>1</clusteredness>
				<density>0.6044962652016806</density>
				<area>47887</area>
				<perimeter>1136.048693418503</perimeter>
				<distanceFromOrigin>226.2962659877533</distanceFromOrigin>
				<angle>43.34332376556851</angle>
				<shape>triangular</shape>
				<triangleMeasure>0.6803918643393505</triangleMeasure>
				<rectangleMeasure>0.5629655264511879</rectangleMeasure>
				<circleMeasure>0.3036182860182804</circleMeasure>
				<centroid>
					<x>994.278</x>
					<y>1058.109</y>
				</centroid>
			</pseudo3D>
		</spatialEntity>
		<spatialEntity>
			<pseudo3D type="region">
				<clusteredness>1</clusteredness>
				<density>0.5902172451572795</density>
				<area>29095.5</area>
				<perimeter>786.9143075942993</perimeter>
				<distanceFromOrigin>283</distanceFromOrigin>
				<angle>47.06160357439953</angle>
				<shape>triangular</shape>
				<triangleMeasure>0.7274574041099262</triangleMeasure>
				<rectangleMeasure>0.6586984978368079</rectangleMeasure>
				<circleMeasure>0.3891473576683069</circleMeasure>
				<centroid>
					<x>224.8877</x>
					<y>716.7552</y>
				</centroid>
			</pseudo3D>
		</spatialEntity>
		<spatialEntity>
			<pseudo3D type="region">
				<clusteredness>1</clusteredness>
				<density>0.595343830974686</density>
				<area>24773</area>
				<perimeter>713.8503293991089</perimeter>
				<distanceFromOrigin>434.3328216932264</distanceFromOrigin>
				<angle>55.75830051864354</angle>
				<shape>rectangular</shape>
				<triangleMeasure>0.6428471800993217</triangleMeasure>
				<rectangleMeasure>0.708728465930032</rectangleMeasure>
				<circleMeasure>0.5020542879931799</circleMeasure>
				<centroid>
					<x>1107.739</x>
					<y>326.3524</y>
				</centroid>
			</pseudo3D>
		</spatialEntity>
		<numericStateVariable>
			<name>avgClusterednessRegions</name>
			<value>2547.533317288877</value>
		</numericStateVariable>
		<numericStateVariable>
			<name>avgDensityRegions</name>
			<value>0.5966857804445488</value>
		</numericStateVariable>
	</timepoint>
	<timepoint>
		<spatialEntity>
			<pseudo3D type="region">
				<clusteredness>1</clusteredness>
				<density>0.6044962652016806</density>
				<area>47887</area>
				<perimeter>1136.048693418503</perimeter>
				<distanceFromOrigin>226.2962659877533</distanceFromOrigin>
				<angle>43.34332376556851</angle>
				<shape>triangular</shape>
				<triangleMeasure>0.6803918643393505</triangleMeasure>
				<rectangleMeasure>0.5629655264511879</rectangleMeasure>
				<circleMeasure>0.3036182860182804</circleMeasure>
				<centroid>
					<x>994.278</x>
					<y>1058.109</y>
				</centroid>
			</pseudo3D>
		</spatialEntity>
		<spatialEntity>
			<pseudo3D type="region">
				<clusteredness>1</clusteredness>
				<density>0.5902172451572795</density>
				<area>29095.5</area>
				<perimeter>786.9143075942993</perimeter>
				<distanceFromOrigin>283</distanceFromOrigin>
				<angle>47.06160357439953</angle>
				<shape>triangular</shape>
				<triangleMeasure>0.7274574041099262</triangleMeasure>
				<rectangleMeasure>0.6586984978368079</rectangleMeasure>
				<circleMeasure>0.3891473576683069</circleMeasure>
				<centroid>
					<x>224.8877</x>
					<y>716.7552</y>
				</centroid>
			</pseudo3D>
		</spatialEntity>
		<spatialEntity>
			<pseudo3D type="region">
				<clusteredness>1</clusteredness>
				<density>0.595343830974686</density>
				<area>24773</area>
				<perimeter>713.8503293991089</perimeter>
				<distanceFromOrigin>434.3328216932264</distanceFromOrigin>
				<angle>55.75830051864354</angle>
				<shape>rectangular</shape>
				<triangleMeasure>0.6428471800993217</triangleMeasure>
				<rectangleMeasure>0.708728465930032</rectangleMeasure>
				<circleMeasure>0.5020542879931799</circleMeasure>
				<centroid>
					<x>1107.739</x>
					<y>326.3524</y>
				</centroid>
			</pseudo3D>
		</spatialEntity>
		<numericStateVariable>
			<name>avgClusterednessRegions</name>
			<value>2547.533317288877</value>
		</numericStateVariable>
		<numericStateVariable>
			<name>avgDensityRegions</name>
			<value>0.5966857804445488</value>
		</numericStateVariable>
	</timepoint>
	<timepoint>
		<spatialEntity>
			<pseudo3D type="region">
				<clusteredness>1</clusteredness>
				<density>0.6044962652016806</density>
				<area>47887</area>
				<perimeter>1136.048693418503</perimeter>
				<distanceFromOrigin>226.2962659877533</distanceFromOrigin>
				<angle>43.34332376556851</angle>
				<shape>triangular</shape>
				<triangleMeasure>0.6803918643393505</triangleMeasure>
				<rectangleMeasure>0.5629655264511879</rectangleMeasure>
				<circleMeasure>0.3036182860182804</circleMeasure>
				<centroid>
					<x>994.278</x>
					<y>1058.109</y>
				</centroid>
			</pseudo3D>
		</spatialEntity>
		<spatialEntity>
			<pseudo3D type="region">
				<clusteredness>1</clusteredness>
				<density>0.5902172451572795</density>
				<area>29095.5</area>
				<perimeter>786.9143075942993</perimeter>
				<distanceFromOrigin>283</distanceFromOrigin>
				<angle>47.06160357439953</angle>
				<shape>triangular</shape>
				<triangleMeasure>0.7274574041099262</triangleMeasure>
				<rectangleMeasure>0.6586984978368079</rectangleMeasure>
				<circleMeasure>0.3891473576683069</circleMeasure>
				<centroid>
					<x>224.8877</x>
					<y>716.7552</y>
				</centroid>
			</pseudo3D>
		</spatialEntity>
		<spatialEntity>
			<pseudo3D type="region">
				<clusteredness>1</clusteredness>
				<density>0.595343830974686</density>
				<area>24773</area>
				<perimeter>713.8503293991089</perimeter>
				<distanceFromOrigin>434.3328216932264</distanceFromOrigin>
				<angle>55.75830051864354</angle>
				<shape>rectangular</shape>
				<triangleMeasure>0.6428471800993217</triangleMeasure>
				<rectangleMeasure>0.708728465930032</rectangleMeasure>
				<circleMeasure>0.5020542879931799</circleMeasure>
				<centroid>
					<x>1107.739</x>
					<y>326.3524</y>
				</centroid>
			</pseudo3D>
		</spatialEntity>
		<numericStateVariable>
			<name>avgClusterednessRegions</name>
			<value>2547.533317288877</value>
		</numericStateVariable>
		<numericStateVariable>
			<name>avgDensityRegions</name>
			<value>0.5966857804445488</value>
		</numericStateVariable>
	</timepoint>
	<timepoint>
		<spatialEntity>
			<pseudo3D type="region">
				<clusteredness>1</clusteredness>
				<density>0.6044962652016806</density>
				<area>47887</area>
				<perimeter>1136.048693418503</perimeter>
				<distanceFromOrigin>226.2962659877533</distanceFromOrigin>
				<angle>43.34332376556851</angle>
				<shape>triangular</shape>
				<triangleMeasure>0.6803918643393505</triangleMeasure>
				<rectangleMeasure>0.5629655264511879</rectangleMeasure>
				<circleMeasure>0.3036182860182804</circleMeasure>
				<centroid>
					<x>994.278</x>
					<y>1058.109</y>
				</centroid>
			</pseudo3D>
		</spatialEntity>
		<spatialEntity>
			<pseudo3D type="region">
				<clusteredness>1</clusteredness>
				<density>0.5902172451572795</density>
				<area>29095.5</area>
				<perimeter>786.9143075942993</perimeter>
				<distanceFromOrigin>283</distanceFromOrigin>
				<angle>47.06160357439953</angle>
				<shape>triangular</shape>
				<triangleMeasure>0.7274574041099262</triangleMeasure>
				<rectangleMeasure>0.6586984978368079</rectangleMeasure>
				<circleMeasure>0.3891473576683069</circleMeasure>
				<centroid>
					<x>224.8877</x>
					<y>716.7552</y>
				</centroid>
			</pseudo3D>
		</spatialEntity>
		<spatialEntity>
			<pseudo3D type="region">
				<clusteredness>1</clusteredness>
				<density>0.595343830974686</density>
				<area>24773</area>
				<perimeter>713.8503293991089</perimeter>
				<distanceFromOrigin>434.3328216932264</distanceFromOrigin>
				<angle>55.75830051864354</angle>
				<shape>rectangular</shape>
				<triangleMeasure>0.6428471800993217</triangleMeasure>
				<rectangleMeasure>0.708728465930032</rectangleMeasure>
				<circleMeasure>0.5020542879931799</circleMeasure>
				<centroid>
					<x>1107.739</x>
					<y>326.3524</y>
				</centroid>
			</pseudo3D>
		</spatialEntity>
		<numericStateVariable>
			<name>avgClusterednessRegions</name>
			<value>2547.533317288877</value>
		</numericStateVariable>
		<numericStateVariable>
			<name>avgDensityRegions</name>
			<value>0.5966857804445488</value>
		</numericStateVariable>
	</timepoint>
	<timepoint>
		<spatialEntity>
			<pseudo3D type="region">
				<clusteredness>1</clusteredness>
				<density>0.6044962652016806</density>
				<area>47887</area>
				<perimeter>1136.048693418503</perimeter>
				<distanceFromOrigin>226.2962659877533</distanceFromOrigin>
				<angle>43.34332376556851</angle>
				<shape>triangular</shape>
				<triangleMeasure>0.6803918643393505</triangleMeasure>
				<rectangleMeasure>0.5629655264511879</rectangleMeasure>
				<circleMeasure>0.3036182860182804</circleMeasure>
				<centroid>
					<x>994.278</x>
					<y>1058.109</y>
				</centroid>
			</pseudo3D>
		</spatialEntity>
		<spatialEntity>
			<pseudo3D type="region">
				<clusteredness>1</clusteredness>
				<density>0.5902172451572795</density>
				<area>29095.5</area>
				<perimeter>786.9143075942993</perimeter>
				<distanceFromOrigin>283</distanceFromOrigin>
				<angle>47.06160357439953</angle>
				<shape>triangular</shape>
				<triangleMeasure>0.7274574041099262</triangleMeasure>
				<rectangleMeasure>0.6586984978368079</rectangleMeasure>
				<circleMeasure>0.3891473576683069</circleMeasure>
				<centroid>
					<x>224.8877</x>
					<y>716.7552</y>
				</centroid>
			</pseudo3D>
		</spatialEntity>
		<spatialEntity>
			<pseudo3D type="region">
				<clusteredness>1</clusteredness>
				<density>0.595343830974686</density>
				<area>24773</area>
				<perimeter>713.8503293991089</perimeter>
				<distanceFromOrigin>434.3328216932264</distanceFromOrigin>
				<angle>55.75830051864354</angle>
				<shape>rectangular</shape>
				<triangleMeasure>0.6428471800993217</triangleMeasure>
				<rectangleMeasure>0.708728465930032</rectangleMeasure>
				<circleMeasure>0.5020542879931799</circleMeasure>
				<centroid>
					<x>1107.739</x>
					<y>326.3524</y>
				</centroid>
			</pseudo3D>
		</spatialEntity>
		<numericStateVariable>
			<name>avgClusterednessRegions</name>
			<value>2547.533317288877</value>
		</numericStateVariable>
		<numericStateVariable>
			<name>avgDensityRegions</name>
			<value>0.5966857804445488</value>
		</numericStateVariable>
	</timepoint>
	<timepoint>
		<spatialEntity>
			<pseudo3D type="region">
				<clusteredness>1</clusteredness>
				<density>0.6044962652016806</density>
				<area>47887</area>
				<perimeter>1136.048693418503</perimeter>
				<distanceFromOrigin>226.2962659877533</distanceFromOrigin>
				<angle>43.34332376556851</angle>
				<shape>triangular</shape>
				<triangleMeasure>0.6803918643393505</triangleMeasure>
				<rectangleMeasure>0.5629655264511879</rectangleMeasure>
				<circleMeasure>0.3036182860182804</circleMeasure>
				<centroid>
					<x>994.278</x>
					<y>1058.109</y>
				</centroid>
			</pseudo3D>
		</spatialEntity>
		<spatialEntity>
			<pseudo3D type="region">
				<clusteredness>1</clusteredness>
				<density>0.5902172451572795</density>
				<area>29095.5</area>
				<perimeter>786.9143075942993</perimeter>
				<distanceFromOrigin>283</distanceFromOrigin>
				<angle>47.06160357439953</angle>
				<shape>triangular</shape>
				<triangleMeasure>0.7274574041099262</triangleMeasure>
				<rectangleMeasure>0.6586984978368079</rectangleMeasure>
				<circleMeasure>0.3891473576683069</circleMeasure>
				<centroid>
					<x>224.8877</x>
					<y>716.7552</y>
				</centroid>
			</pseudo3D>
		</spatialEntity>
		<spatialEntity>
			<pseudo3D type="region">
				<clusteredness>1</clusteredness>
				<density>0.595343830974686</density>
				<area>24773</area>
				<perimeter>713.8503293991089</perimeter>
				<distanceFromOrigin>434.3328216932264</distanceFromOrigin>
				<angle>55.75830051864354</angle>
				<shape>rectangular</shape>
				<triangleMeasure>0.6428471800993217</triangleMeasure>
				<rectangleMeasure>0.708728465930032</rectangleMeasure>
				<circleMeasure>0.5020542879931799</circleMeasure>
				<centroid>
					<x>1107.739</x>
					<y>326.3524</y>
				</centroid>
			</pseudo3D>
		</spatialEntity>
		<numericStateVariable>
			<name>avgClusterednessRegions</name>
			<value>2547.533317288877</value>
		</numericStateVariable>
		<numericStateVariable>
			<name>avgDensityRegions</name>
			<value>0.5966857804445488</value>
		</numericStateVariable>
	</timepoint>
	<timepoint>
		<spatialEntity>
			<pseudo3D type="region">
				<clusteredness>1</clusteredness>
				<density>0.6044962652016806</density>
				<area>47887</area>
				<perimeter>1136.048693418503</perimeter>
				<distanceFromOrigin>226.2962659877533</distanceFromOrigin>
				<angle>43.34332376556851</angle>
				<shape>triangular</shape>
				<triangleMeasure>0.6803918643393505</triangleMeasure>
				<rectangleMeasure>0.5629655264511879</rectangleMeasure>
				<circleMeasure>0.3036182860182804</circleMeasure>
				<centroid>
					<x>994.278</x>
					<y>1058.109</y>
				</centroid>
			</pseudo3D>
		</spatialEntity>
		<spatialEntity>
			<pseudo3D type="region">
				<clusteredness>1</clusteredness>
				<density>0.5902172451572795</density>
				<area>29095.5</area>
				<perimeter>786.9143075942993</perimeter>
				<distanceFromOrigin>283</distanceFromOrigin>
				<angle>47.06160357439953</angle>
				<shape>triangular</shape>
				<triangleMeasure>0.7274574041099262</triangleMeasure>
				<rectangleMeasure>0.6586984978368079</rectangleMeasure>
				<circleMeasure>0.3891473576683069</circleMeasure>
				<centroid>
					<x>224.8877</x>
					<y>716.7552</y>
				</centroid>
			</pseudo3D>
		</spatialEntity>
		<spatialEntity>
			<pseudo3D type="region">
				<clusteredness>1</clusteredness>
				<density>0.595343830974686</density>
				<area>24773</area>
				<perimeter>713.8503293991089</perimeter>
				<distanceFromOrigin>434.3328216932264</distanceFromOrigin>
				<angle>55.75830051864354</angle>
				<shape>rectangular</shape>
				<triangleMeasure>0.6428471800993217</triangleMeasure>
				<rectangleMeasure>0.708728465930032</rectangleMeasure>
				<circleMeasure>0.5020542879931799</circleMeasure>
				<centroid>
					<x>1107.739</x>
					<y>326.3524</y>
				</centroid>
			</pseudo3D>
		</spatialEntity>
		<numericStateVariable>
			<name>avgClusterednessRegions</name>
			<value>2547.533317288877</value>
		</numericStateVariable>
		<numericStateVariable>
			<name>avgDensityRegions</name>
			<value>0.5966857804445488</value>
		</numericStateVariable>
	</timepoint>
	<timepoint>
		<spatialEntity>
			<pseudo3D type="region">
				<clusteredness>1</clusteredness>
				<density>0.6044962652016806</density>
				<area>47887</area>
				<perimeter>1136.048693418503</perimeter>
				<distanceFromOrigin>226.2962659877533</distanceFromOrigin>
				<angle>43.34332376556851</angle>
				<shape>triangular</shape>
				<triangleMeasure>0.6803918643393505</triangleMeasure>
				<rectangleMeasure>0.5629655264511879</rectangleMeasure>
				<circleMeasure>0.3036182860182804</circleMeasure>
				<centroid>
					<x>994.278</x>
					<y>1058.109</y>
				</centroid>
			</pseudo3D>
		</spatialEntity>
		<spatialEntity>
			<pseudo3D type="region">
				<clusteredness>1</clusteredness>
				<density>0.5902172451572795</density>
				<area>29095.5</area>
				<perimeter>786.9143075942993</perimeter>
				<distanceFromOrigin>283</distanceFromOrigin>
				<angle>47.06160357439953</angle>
				<shape>triangular</shape>
				<triangleMeasure>0.7274574041099262</triangleMeasure>
				<rectangleMeasure>0.6586984978368079</rectangleMeasure>
				<circleMeasure>0.3891473576683069</circleMeasure>
				<centroid>
					<x>224.8877</x>
					<y>716.7552</y>
				</centroid>
			</pseudo3D>
		</spatialEntity>
		<spatialEntity>
			<pseudo3D type="region">
				<clusteredness>1</clusteredness>
				<density>0.595343830974686</density>
				<area>24773</area>
				<perimeter>713.8503293991089</perimeter>
				<distanceFromOrigin>434.3328216932264</distanceFromOrigin>
				<angle>55.75830051864354</angle>
				<shape>rectangular</shape>
				<triangleMeasure>0.6428471800993217</triangleMeasure>
				<rectangleMeasure>0.708728465930032</rectangleMeasure>
				<circleMeasure>0.5020542879931799</circleMeasure>
				<centroid>
					<x>1107.739</x>
					<y>326.3524</y>
				</centroid>
			</pseudo3D>
		</spatialEntity>
		<numericStateVariable>
			<name>avgClusterednessRegions</name>
			<value>2547.533317288877</value>
		</numericStateVariable>
		<numericStateVariable>
			<name>avgDensityRegions</name>
			<value>0.5966857804445488</value>
		</numericStateVariable>
	</timepoint>
	<timepoint>
		<spatialEntity>
			<pseudo3D type="region">
				<clusteredness>1</clusteredness>
				<density>0.6044962652016806</density>
				<area>47887</area>
				<perimeter>1136.048693418503</perimeter>
				<distanceFromOrigin>226.2962659877533</distanceFromOrigin>
				<angle>43.34332376556851</angle>
				<shape>triangular</shape>
				<triangleMeasure>0.6803918643393505</triangleMeasure>
				<rectangleMeasure>0.5629655264511879</rectangleMeasure>
				<circleMeasure>0.3036182860182804</circleMeasure>
				<centroid>
					<x>994.278</x>
					<y>1058.109</y>
				</centroid>
			</pseudo3D>
		</spatialEntity>
		<spatialEntity>
			<pseudo3D type="region">
				<clusteredness>1</clusteredness>
				<density>0.5902172451572795</density>
				<area>29095.5</area>
				<perimeter>786.9143075942993</perimeter>
				<distanceFromOrigin>283</distanceFromOrigin>
				<angle>47.06160357439953</angle>
				<shape>triangular</shape>
				<triangleMeasure>0.7274574041099262</triangleMeasure>
				<rectangleMeasure>0.6586984978368079</rectangleMeasure>
				<circleMeasure>0.3891473576683069</circleMeasure>
				<centroid>
					<x>224.8877</x>
					<y>716.7552</y>
				</centroid>
			</pseudo3D>
		</spatialEntity>
		<spatialEntity>
			<pseudo3D type="region">
				<clusteredness>1</clusteredness>
				<density>0.595343830974686</density>
				<area>24773</area>
				<perimeter>713.8503293991089</perimeter>
				<distanceFromOrigin>434.3328216932264</distanceFromOrigin>
				<angle>55.75830051864354</angle>
				<shape>rectangular</shape>
				<triangleMeasure>0.6428471800993217</triangleMeasure>
				<rectangleMeasure>0.708728465930032</rectangleMeasure>
				<circleMeasure>0.5020542879931799</circleMeasure>
				<centroid>
					<x>1107.739</x>
					<y>326.3524</y>
				</centroid>
			</pseudo3D>
		</spatialEntity>
		<numericStateVariable>
			<name>avgClusterednessRegions</name>
			<value>2547.533317288877</value>
		</numericStateVariable>
		<numericStateVariable>
			<name>avgDensityRegions</name>
			<value>0.5966857804445488</value>
		</numericStateVariable>
	</timepoint>
	<timepoint>
		<spatialEntity>
			<pseudo3D type="region">
				<clusteredness>1</clusteredness>
				<density>0.6044962652016806</density>
				<area>47887</area>
				<perimeter>1136.048693418503</perimeter>
				<distanceFromOrigin>226.2962659877533</distanceFromOrigin>
				<angle>43.34332376556851</angle>
				<shape>triangular</shape>
				<triangleMeasure>0.6803918643393505</triangleMeasure>
				<rectangleMeasure>0.5629655264511879</rectangleMeasure>
				<circleMeasure>0.3036182860182804</circleMeasure>
				<centroid>
					<x>994.278</x>
					<y>1058.109</y>
				</centroid>
			</pseudo3D>
		</spatialEntity>
		<spatialEntity>
			<pseudo3D type="region">
				<clusteredness>1</clusteredness>
				<density>0.5902172451572795</density>
				<area>29095.5</area>
				<perimeter>786.9143075942993</perimeter>
				<distanceFromOrigin>283</distanceFromOrigin>
				<angle>47.06160357439953</angle>
				<shape>triangular</shape>
				<triangleMeasure>0.7274574041099262</triangleMeasure>
				<rectangleMeasure>0.6586984978368079</rectangleMeasure>
				<circleMeasure>0.3891473576683069</circleMeasure>
				<centroid>
					<x>224.8877</x>
					<y>716.7552</y>
				</centroid>
			</pseudo3D>
		</spatialEntity>
		<spatialEntity>
			<pseudo3D type="region">
				<clusteredness>1</clusteredness>
				<density>0.595343830974686</density>
				<area>24773</area>
				<perimeter>713.8503293991089</perimeter>
				<distanceFromOrigin>434.3328216932264</distanceFromOrigin>
				<angle>55.75830051864354</angle>
				<shape>rectangular</shape>
				<triangleMeasure>0.6428471800993217</triangleMeasure>
				<rectangleMeasure>0.708728465930032</rectangleMeasure>
				<circleMeasure>0.5020542879931799</circleMeasure>
				<centroid>
					<x>1107.739</x>
					<y>326.3524</y>
				</centroid>
			</pseudo3D>
		</spatialEntity>
		<numericStateVariable>
			<name>avgClusterednessRegions</name>
			<value>2547.533317288877</value>
		</numericStateVariable>
		<numericStateVariable>
			<name>avgDensityRegions</name>
			<value>0.5966857804445488</value>
		</numericStateVariable>
	</timepoint>
	<timepoint>
		<spatialEntity>
			<pseudo3D type="region">
				<clusteredness>1</clusteredness>
				<density>0.6044962652016806</density>
				<area>47887</area>
				<perimeter>1136.048693418503</perimeter>
				<distanceFromOrigin>226.2962659877533</distanceFromOrigin>
				<angle>43.34332376556851</angle>
				<shape>triangular</shape>
				<triangleMeasure>0.6803918643393505</triangleMeasure>
				<rectangleMeasure>0.5629655264511879</rectangleMeasure>
				<circleMeasure>0.3036182860182804</circleMeasure>
				<centroid>
					<x>994.278</x>
					<y>1058.109</y>
				</centroid>
			</pseudo3D>
		</spatialEntity>
		<spatialEntity>
			<pseudo3D type="region">
				<clusteredness>1</clusteredness>
				<density>0.5902172451572795</density>
				<area>29095.5</area>
				<perimeter>786.9143075942993</perimeter>
				<distanceFromOrigin>283</distanceFromOrigin>
				<angle>47.06160357439953</angle>
				<shape>triangular</shape>
				<triangleMeasure>0.7274574041099262</triangleMeasure>
				<rectangleMeasure>0.6586984978368079</rectangleMeasure>
				<circleMeasure>0.3891473576683069</circleMeasure>
				<centroid>
					<x>224.8877</x>
					<y>716.7552</y>
				</centroid>
			</pseudo3D>
		</spatialEntity>
		<spatialEntity>
			<pseudo3D type="region">
				<clusteredness>1</clusteredness>
				<density>0.595343830974686</density>
				<area>24773</area>
				<perimeter>713.8503293991089</perimeter>
				<distanceFromOrigin>434.3328216932264</distanceFromOrigin>
				<angle>55.75830051864354</angle>
				<shape>rectangular</shape>
				<triangleMeasure>0.6428471800993217</triangleMeasure>
				<rectangleMeasure>0.708728465930032</rectangleMeasure>
				<circleMeasure>0.5020542879931799</circleMeasure>
				<centroid>
					<x>1107.739</x>
					<y>326.3524</y>
				</centroid>
			</pseudo3D>
		</spatialEntity>
		<numericStateVariable>
			<name>avgClusterednessRegions</name>
			<value>2547.533317288877</value>
		</numericStateVariable>
		<numericStateVariable>
			<name>avgDensityRegions</name>
			<value>0.5966857804445488</value>
		</numericStateVariable>
	</timepoint>
	<timepoint>
		<spatialEntity>
			<pseudo3D type="region">
				<clusteredness>1</clusteredness>
				<density>0.6044962652016806</density>
				<area>47887</area>
				<perimeter>1136.048693418503</perimeter>
				<distanceFromOrigin>226.2962659877533</distanceFromOrigin>
				<angle>43.34332376556851</angle>
				<shape>triangular</shape>
				<triangleMeasure>0.6803918643393505</triangleMeasure>
				<rectangleMeasure>0.5629655264511879</rectangleMeasure>
				<circleMeasure>0.3036182860182804</circleMeasure>
				<centroid>
					<x>994.278</x>
					<y>1058.109</y>
				</centroid>
			</pseudo3D>
		</spatialEntity>
		<spatialEntity>
			<pseudo3D type="region">
				<clusteredness>1</clusteredness>
				<density>0.5902172451572795</density>
				<area>29095.5</area>
				<perimeter>786.9143075942993</perimeter>
				<distanceFromOrigin>283</distanceFromOrigin>
				<angle>47.06160357439953</angle>
				<shape>triangular</shape>
				<triangleMeasure>0.7274574041099262</triangleMeasure>
				<rectangleMeasure>0.6586984978368079</rectangleMeasure>
				<circleMeasure>0.3891473576683069</circleMeasure>
				<centroid>
					<x>224.8877</x>
					<y>716.7552</y>
				</centroid>
			</pseudo3D>
		</spatialEntity>
		<spatialEntity>
			<pseudo3D type="region">
				<clusteredness>1</clusteredness>
				<density>0.595343830974686</density>
				<area>24773</area>
				<perimeter>713.8503293991089</perimeter>
				<distanceFromOrigin>434.3328216932264</distanceFromOrigin>
				<angle>55.75830051864354</angle>
				<shape>rectangular</shape>
				<triangleMeasure>0.6428471800993217</triangleMeasure>
				<rectangleMeasure>0.708728465930032</rectangleMeasure>
				<circleMeasure>0.5020542879931799</circleMeasure>
				<centroid>
					<x>1107.739</x>
					<y>326.3524</y>
				</centroid>
			</pseudo3D>
		</spatialEntity>
		<numericStateVariable>
			<name>avgClusterednessRegions</name>
			<value>2547.533317288877</value>
		</numericStateVariable>
		<numericStateVariable>
			<name>avgDensityRegions</name>
			<value>0.5966857804445488</value>
		</numericStateVariable>
	</timepoint>
	<timepoint>
		<spatialEntity>
			<pseudo3D type="region">
				<clusteredness>1</clusteredness>
				<density>0.6044962652016806</density>
				<area>47887</area>
				<perimeter>1136.048693418503</perimeter>
				<distanceFromOrigin>226.2962659877533</distanceFromOrigin>
				<angle>43.34332376556851</angle>
				<shape>triangular</shape>
				<triangleMeasure>0.6803918643393505</triangleMeasure>
				<rectangleMeasure>0.5629655264511879</rectangleMeasure>
				<circleMeasure>0.3036182860182804</circleMeasure>
				<centroid>
					<x>994.278</x>
					<y>1058.109</y>
				</centroid>
			</pseudo3D>
		</spatialEntity>
		<spatialEntity>
			<pseudo3D type="region">
				<clusteredness>1</clusteredness>
				<density>0.5902172451572795</density>
				<area>29095.5</area>
				<perimeter>786.9143075942993</perimeter>
				<distanceFromOrigin>283</distanceFromOrigin>
				<angle>47.06160357439953</angle>
				<shape>triangular</shape>
				<triangleMeasure>0.7274574041099262</triangleMeasure>
				<rectangleMeasure>0.6586984978368079</rectangleMeasure>
				<circleMeasure>0.3891473576683069</circleMeasure>
				<centroid>
					<x>224.8877</x>
					<y>716.7552</y>
				</centroid>
			</pseudo3D>
		</spatialEntity>
		<spatialEntity>
			<pseudo3D type="region">
				<clusteredness>1</clusteredness>
				<density>0.595343830974686</density>
				<area>24773</area>
				<perimeter>713.8503293991089</perimeter>
				<distanceFromOrigin>434.3328216932264</distanceFromOrigin>
				<angle>55.75830051864354</angle>
				<shape>rectangular</shape>
				<triangleMeasure>0.6428471800993217</triangleMeasure>
				<rectangleMeasure>0.708728465930032</rectangleMeasure>
				<circleMeasure>0.5020542879931799</circleMeasure>
				<centroid>
					<x>1107.739</x>
					<y>326.3524</y>
				</centroid>
			</pseudo3D>
		</spatialEntity>
		<numericStateVariable>
			<name>avgClusterednessRegions</name>
			<value>2547.533317288877</value>
		</numericStateVariable>
		<numericStateVariable>
			<name>avgDensityRegions</name>
			<value>0.5966857804445488</value>
		</numericStateVariable>
	</timepoint>
	<timepoint>
		<spatialEntity>
			<pseudo3D type="region">
				<clusteredness>1</clusteredness>
				<density>0.6044962652016806</density>
				<area>47887</area>
				<perimeter>1136.048693418503</perimeter>
				<distanceFromOrigin>226.2962659877533</distanceFromOrigin>
				<angle>43.34332376556851</angle>
				<shape>triangular</shape>
				<triangleMeasure>0.6803918643393505</triangleMeasure>
				<rectangleMeasure>0.5629655264511879</rectangleMeasure>
				<circleMeasure>0.3036182860182804</circleMeasure>
				<centroid>
					<x>994.278</x>
					<y>1058.109</y>
				</centroid>
			</pseudo3D>
		</spatialEntity>
		<spatialEntity>
			<pseudo3D type="region">
				<clusteredness>1</clusteredness>
				<density>0.5902172451572795</density>
				<area>29095.5</area>
				<perimeter>786.9143075942993</perimeter>
				<distanceFromOrigin>283</distanceFromOrigin>
				<angle>47.06160357439953</angle>
				<shape>triangular</shape>
				<triangleMeasure>0.7274574041099262</triangleMeasure>
				<rectangleMeasure>0.6586984978368079</rectangleMeasure>
				<circleMeasure>0.3891473576683069</circleMeasure>
				<centroid>
					<x>224.8877</x>
					<y>716.7552</y>
				</centroid>
			</pseudo3D>
		</spatialEntity>
		<spatialEntity>
			<pseudo3D type="region">
				<clusteredness>1</clusteredness>
				<density>0.595343830974686</density>
				<area>24773</area>
				<perimeter>713.8503293991089</perimeter>
				<distanceFromOrigin>434.3328216932264</distanceFromOrigin>
				<angle>55.75830051864354</angle>
				<shape>rectangular</shape>
				<triangleMeasure>0.6428471800993217</triangleMeasure>
				<rectangleMeasure>0.708728465930032</rectangleMeasure>
				<circleMeasure>0.5020542879931799</circleMeasure>
				<centroid>
					<x>1107.739</x>
					<y>326.3524</y>
				</centroid>
			</pseudo3D>
		</spatialEntity>
		<numericStateVariable>
			<name>avgClusterednessRegions</name>
			<value>2547.533317288877</value>
		</numericStateVariable>
		<numericStateVariable>
			<name>avgDensityRegions</name>
			<value>0.5966857804445488</value>
		</numericStateVariable>
	</timepoint>
	<timepoint>
		<spatialEntity>
			<pseudo3D type="region">
				<clusteredness>1</clusteredness>
				<density>0.6044962652016806</density>
				<area>47887</area>
				<perimeter>1136.048693418503</perimeter>
				<distanceFromOrigin>226.2962659877533</distanceFromOrigin>
				<angle>43.34332376556851</angle>
				<shape>triangular</shape>
				<triangleMeasure>0.6803918643393505</triangleMeasure>
				<rectangleMeasure>0.5629655264511879</rectangleMeasure>
				<circleMeasure>0.3036182860182804</circleMeasure>
				<centroid>
					<x>994.278</x>
					<y>1058.109</y>
				</centroid>
			</pseudo3D>
		</spatialEntity>
		<spatialEntity>
			<pseudo3D type="region">
				<clusteredness>1</clusteredness>
				<density>0.5902172451572795</density>
				<area>29095.5</area>
				<perimeter>786.9143075942993</perimeter>
				<distanceFromOrigin>283</distanceFromOrigin>
				<angle>47.06160357439953</angle>
				<shape>triangular</shape>
				<triangleMeasure>0.7274574041099262</triangleMeasure>
				<rectangleMeasure>0.6586984978368079</rectangleMeasure>
				<circleMeasure>0.3891473576683069</circleMeasure>
				<centroid>
					<x>224.8877</x>
					<y>716.7552</y>
				</centroid>
			</pseudo3D>
		</spatialEntity>
		<spatialEntity>
			<pseudo3D type="region">
				<clusteredness>1</clusteredness>
				<density>0.595343830974686</density>
				<area>24773</area>
				<perimeter>713.8503293991089</perimeter>
				<distanceFromOrigin>434.3328216932264</distanceFromOrigin>
				<angle>55.75830051864354</angle>
				<shape>rectangular</shape>
				<triangleMeasure>0.6428471800993217</triangleMeasure>
				<rectangleMeasure>0.708728465930032</rectangleMeasure>
				<circleMeasure>0.5020542879931799</circleMeasure>
				<centroid>
					<x>1107.739</x>
					<y>326.3524</y>
				</centroid>
			</pseudo3D>
		</spatialEntity>
		<numericStateVariable>
			<name>avgClusterednessRegions</name>
			<value>2547.533317288877</value>
		</numericStateVariable>
		<numericStateVariable>
			<name>avgDensityRegions</name>
			<value>0.5966857804445488</value>
		</numericStateVariable>
	</timepoint>
	<timepoint>
		<spatialEntity>
			<pseudo3D type="region">
				<clusteredness>1</clusteredness>
				<density>0.6044962652016806</density>
				<area>47887</area>
				<perimeter>1136.048693418503</perimeter>
				<distanceFromOrigin>226.2962659877533</distanceFromOrigin>
				<angle>43.34332376556851</angle>
				<shape>triangular</shape>
				<triangleMeasure>0.6803918643393505</triangleMeasure>
				<rectangleMeasure>0.5629655264511879</rectangleMeasure>
				<circleMeasure>0.3036182860182804</circleMeasure>
				<centroid>
					<x>994.278</x>
					<y>1058.109</y>
				</centroid>
			</pseudo3D>
		</spatialEntity>
		<spatialEntity>
			<pseudo3D type="region">
				<clusteredness>1</clusteredness>
				<density>0.5902172451572795</density>
				<area>29095.5</area>
				<perimeter>786.9143075942993</perimeter>
				<distanceFromOrigin>283</distanceFromOrigin>
				<angle>47.06160357439953</angle>
				<shape>triangular</shape>
				<triangleMeasure>0.7274574041099262</triangleMeasure>
				<rectangleMeasure>0.6586984978368079</rectangleMeasure>
				<circleMeasure>0.3891473576683069</circleMeasure>
				<centroid>
					<x>224.8877</x>
					<y>716.7552</y>
				</centroid>
			</pseudo3D>
		</spatialEntity>
		<spatialEntity>
			<pseudo3D type="region">
				<clusteredness>1</clusteredness>
				<density>0.595343830974686</density>
				<area>24773</area>
				<perimeter>713.8503293991089</perimeter>
				<distanceFromOrigin>434.3328216932264</distanceFromOrigin>
				<angle>55.75830051864354</angle>
				<shape>rectangular</shape>
				<triangleMeasure>0.6428471800993217</triangleMeasure>
				<rectangleMeasure>0.708728465930032</rectangleMeasure>
				<circleMeasure>0.5020542879931799</circleMeasure>
				<centroid>
					<x>1107.739</x>
					<y>326.3524</y>
				</centroid>
			</pseudo3D>
		</spatialEntity>
		<numericStateVariable>
			<name>avgClusterednessRegions</name>
			<value>2547.533317288877</value>
		</numericStateVariable>
		<numericStateVariable>
			<name>avgDensityRegions</name>
			<value>0.5966857804445488</value>
		</numericStateVariable>
	</timepoint>
	<timepoint>
		<spatialEntity>
			<pseudo3D type="region">
				<clusteredness>1</clusteredness>
				<density>0.6044962652016806</density>
				<area>47887</area>
				<perimeter>1136.048693418503</perimeter>
				<distanceFromOrigin>226.2962659877533</distanceFromOrigin>
				<angle>43.34332376556851</angle>
				<shape>triangular</shape>
				<triangleMeasure>0.6803918643393505</triangleMeasure>
				<rectangleMeasure>0.5629655264511879</rectangleMeasure>
				<circleMeasure>0.3036182860182804</circleMeasure>
				<centroid>
					<x>994.278</x>
					<y>1058.109</y>
				</centroid>
			</pseudo3D>
		</spatialEntity>
		<spatialEntity>
			<pseudo3D type="region">
				<clusteredness>1</clusteredness>
				<density>0.5902172451572795</density>
				<area>29095.5</area>
				<perimeter>786.9143075942993</perimeter>
				<distanceFromOrigin>283</distanceFromOrigin>
				<angle>47.06160357439953</angle>
				<shape>triangular</shape>
				<triangleMeasure>0.7274574041099262</triangleMeasure>
				<rectangleMeasure>0.6586984978368079</rectangleMeasure>
				<circleMeasure>0.3891473576683069</circleMeasure>
				<centroid>
					<x>224.8877</x>
					<y>716.7552</y>
				</centroid>
			</pseudo3D>
		</spatialEntity>
		<spatialEntity>
			<pseudo3D type="region">
				<clusteredness>1</clusteredness>
				<density>0.595343830974686</density>
				<area>24773</area>
				<perimeter>713.8503293991089</perimeter>
				<distanceFromOrigin>434.3328216932264</distanceFromOrigin>
				<angle>55.75830051864354</angle>
				<shape>rectangular</shape>
				<triangleMeasure>0.6428471800993217</triangleMeasure>
				<rectangleMeasure>0.708728465930032</rectangleMeasure>
				<circleMeasure>0.5020542879931799</circleMeasure>
				<centroid>
					<x>1107.739</x>
					<y>326.3524</y>
				</centroid>
			</pseudo3D>
		</spatialEntity>
		<numericStateVariable>
			<name>avgClusterednessRegions</name>
			<value>2547.533317288877</value>
		</numericStateVariable>
		<numericStateVariable>
			<name>avgDensityRegions</name>
			<value>0.5966857804445488</value>
		</numericStateVariable>
	</timepoint>
	<timepoint>
		<spatialEntity>
			<pseudo3D type="region">
				<clusteredness>1</clusteredness>
				<density>0.6044962652016806</density>
				<area>47887</area>
				<perimeter>1136.048693418503</perimeter>
				<distanceFromOrigin>226.2962659877533</distanceFromOrigin>
				<angle>43.34332376556851</angle>
				<shape>triangular</shape>
				<triangleMeasure>0.6803918643393505</triangleMeasure>
				<rectangleMeasure>0.5629655264511879</rectangleMeasure>
				<circleMeasure>0.3036182860182804</circleMeasure>
				<centroid>
					<x>994.278</x>
					<y>1058.109</y>
				</centroid>
			</pseudo3D>
		</spatialEntity>
		<spatialEntity>
			<pseudo3D type="region">
				<clusteredness>1</clusteredness>
				<density>0.5902172451572795</density>
				<area>29095.5</area>
				<perimeter>786.9143075942993</perimeter>
				<distanceFromOrigin>283</distanceFromOrigin>
				<angle>47.06160357439953</angle>
				<shape>triangular</shape>
				<triangleMeasure>0.7274574041099262</triangleMeasure>
				<rectangleMeasure>0.6586984978368079</rectangleMeasure>
				<circleMeasure>0.3891473576683069</circleMeasure>
				<centroid>
					<x>224.8877</x>
					<y>716.7552</y>
				</centroid>
			</pseudo3D>
		</spatialEntity>
		<spatialEntity>
			<pseudo3D type="region">
				<clusteredness>1</clusteredness>
				<density>0.595343830974686</density>
				<area>24773</area>
				<perimeter>713.8503293991089</perimeter>
				<distanceFromOrigin>434.3328216932264</distanceFromOrigin>
				<angle>55.75830051864354</angle>
				<shape>rectangular</shape>
				<triangleMeasure>0.6428471800993217</triangleMeasure>
				<rectangleMeasure>0.708728465930032</rectangleMeasure>
				<circleMeasure>0.5020542879931799</circleMeasure>
				<centroid>
					<x>1107.739</x>
					<y>326.3524</y>
				</centroid>
			</pseudo3D>
		</spatialEntity>
		<numericStateVariable>
			<name>avgClusterednessRegions</name>
			<value>2547.533317288877</value>
		</numericStateVariable>
		<numericStateVariable>
			<name>avgDensityRegions</name>
			<value>0.5966857804445488</value>
		</numericStateVariable>
	</timepoint>
	<timepoint>
		<spatialEntity>
			<pseudo3D type="region">
				<clusteredness>1</clusteredness>
				<density>0.6044962652016806</density>
				<area>47887</area>
				<perimeter>1136.048693418503</perimeter>
				<distanceFromOrigin>226.2962659877533</distanceFromOrigin>
				<angle>43.34332376556851</angle>
				<shape>triangular</shape>
				<triangleMeasure>0.6803918643393505</triangleMeasure>
				<rectangleMeasure>0.5629655264511879</rectangleMeasure>
				<circleMeasure>0.3036182860182804</circleMeasure>
				<centroid>
					<x>994.278</x>
					<y>1058.109</y>
				</centroid>
			</pseudo3D>
		</spatialEntity>
		<spatialEntity>
			<pseudo3D type="region">
				<clusteredness>1</clusteredness>
				<density>0.5902172451572795</density>
				<area>29095.5</area>
				<perimeter>786.9143075942993</perimeter>
				<distanceFromOrigin>283</distanceFromOrigin>
				<angle>47.06160357439953</angle>
				<shape>triangular</shape>
				<triangleMeasure>0.7274574041099262</triangleMeasure>
				<rectangleMeasure>0.6586984978368079</rectangleMeasure>
				<circleMeasure>0.3891473576683069</circleMeasure>
				<centroid>
					<x>224.8877</x>
					<y>716.7552</y>
				</centroid>
			</pseudo3D>
		</spatialEntity>
		<spatialEntity>
			<pseudo3D type="region">
				<clusteredness>1</clusteredness>
				<density>0.595343830974686</density>
				<area>24773</area>
				<perimeter>713.8503293991089</perimeter>
				<distanceFromOrigin>434.3328216932264</distanceFromOrigin>
				<angle>55.75830051864354</angle>
				<shape>rectangular</shape>
				<triangleMeasure>0.6428471800993217</triangleMeasure>
				<rectangleMeasure>0.708728465930032</rectangleMeasure>
				<circleMeasure>0.5020542879931799</circleMeasure>
				<centroid>
					<x>1107.739</x>
					<y>326.3524</y>
				</centroid>
			</pseudo3D>
		</spatialEntity>
		<numericStateVariable>
			<name>avgClusterednessRegions</name>
			<value>2547.533317288877</value>
		</numericStateVariable>
		<numericStateVariable>
			<name>avgDensityRegions</name>
			<value>0.5966857804445488</value>
		</numericStateVariable>
	</timepoint>
	<timepoint>
		<spatialEntity>
			<pseudo3D type="region">
				<clusteredness>1</clusteredness>
				<density>0.6044962652016806</density>
				<area>47887</area>
				<perimeter>1136.048693418503</perimeter>
				<distanceFromOrigin>226.2962659877533</distanceFromOrigin>
				<angle>43.34332376556851</angle>
				<shape>triangular</shape>
				<triangleMeasure>0.6803918643393505</triangleMeasure>
				<rectangleMeasure>0.5629655264511879</rectangleMeasure>
				<circleMeasure>0.3036182860182804</circleMeasure>
				<centroid>
					<x>994.278</x>
					<y>1058.109</y>
				</centroid>
			</pseudo3D>
		</spatialEntity>
		<spatialEntity>
			<pseudo3D type="region">
				<clusteredness>1</clusteredness>
				<density>0.5902172451572795</density>
				<area>29095.5</area>
				<perimeter>786.9143075942993</perimeter>
				<distanceFromOrigin>283</distanceFromOrigin>
				<angle>47.06160357439953</angle>
				<shape>triangular</shape>
				<triangleMeasure>0.7274574041099262</triangleMeasure>
				<rectangleMeasure>0.6586984978368079</rectangleMeasure>
				<circleMeasure>0.3891473576683069</circleMeasure>
				<centroid>
					<x>224.8877</x>
					<y>716.7552</y>
				</centroid>
			</pseudo3D>
		</spatialEntity>
		<spatialEntity>
			<pseudo3D type="region">
				<clusteredness>1</clusteredness>
				<density>0.595343830974686</density>
				<area>24773</area>
				<perimeter>713.8503293991089</perimeter>
				<distanceFromOrigin>434.3328216932264</distanceFromOrigin>
				<angle>55.75830051864354</angle>
				<shape>rectangular</shape>
				<triangleMeasure>0.6428471800993217</triangleMeasure>
				<rectangleMeasure>0.708728465930032</rectangleMeasure>
				<circleMeasure>0.5020542879931799</circleMeasure>
				<centroid>
					<x>1107.739</x>
					<y>326.3524</y>
				</centroid>
			</pseudo3D>
		</spatialEntity>
		<numericStateVariable>
			<name>avgClusterednessRegions</name>
			<value>2547.533317288877</value>
		</numericStateVariable>
		<numericStateVariable>
			<name>avgDensityRegions</name>
			<value>0.5966857804445488</value>
		</numericStateVariable>
	</timepoint>
	<timepoint>
		<spatialEntity>
			<pseudo3D type="region">
				<clusteredness>1</clusteredness>
				<density>0.6044962652016806</density>
				<area>47887</area>
				<perimeter>1136.048693418503</perimeter>
				<distanceFromOrigin>226.2962659877533</distanceFromOrigin>
				<angle>43.34332376556851</angle>
				<shape>triangular</shape>
				<triangleMeasure>0.6803918643393505</triangleMeasure>
				<rectangleMeasure>0.5629655264511879</rectangleMeasure>
				<circleMeasure>0.3036182860182804</circleMeasure>
				<centroid>
					<x>994.278</x>
					<y>1058.109</y>
				</centroid>
			</pseudo3D>
		</spatialEntity>
		<spatialEntity>
			<pseudo3D type="region">
				<clusteredness>1</clusteredness>
				<density>0.5902172451572795</density>
				<area>29095.5</area>
				<perimeter>786.9143075942993</perimeter>
				<distanceFromOrigin>283</distanceFromOrigin>
				<angle>47.06160357439953</angle>
				<shape>triangular</shape>
				<triangleMeasure>0.7274574041099262</triangleMeasure>
				<rectangleMeasure>0.6586984978368079</rectangleMeasure>
				<circleMeasure>0.3891473576683069</circleMeasure>
				<centroid>
					<x>224.8877</x>
					<y>716.7552</y>
				</centroid>
			</pseudo3D>
		</spatialEntity>
		<spatialEntity>
			<pseudo3D type="region">
				<clusteredness>1</clusteredness>
				<density>0.595343830974686</density>
				<area>24773</area>
				<perimeter>713.8503293991089</perimeter>
				<distanceFromOrigin>434.3328216932264</distanceFromOrigin>
				<angle>55.75830051864354</angle>
				<shape>rectangular</shape>
				<triangleMeasure>0.6428471800993217</triangleMeasure>
				<rectangleMeasure>0.708728465930032</rectangleMeasure>
				<circleMeasure>0.5020542879931799</circleMeasure>
				<centroid>
					<x>1107.739</x>
					<y>326.3524</y>
				</centroid>
			</pseudo3D>
		</spatialEntity>
		<numericStateVariable>
			<name>avgClusterednessRegions</name>
			<value>2547.533317288877</value>
		</numericStateVariable>
		<numericStateVariable>
			<name>avgDensityRegions</name>
			<value>0.5966857804445488</value>
		</numericStateVariable>
	</timepoint>
	<timepoint>
		<spatialEntity>
			<pseudo3D type="region">
				<clusteredness>1</clusteredness>
				<density>0.6044962652016806</density>
				<area>47887</area>
				<perimeter>1136.048693418503</perimeter>
				<distanceFromOrigin>226.2962659877533</distanceFromOrigin>
				<angle>43.34332376556851</angle>
				<shape>triangular</shape>
				<triangleMeasure>0.6803918643393505</triangleMeasure>
				<rectangleMeasure>0.5629655264511879</rectangleMeasure>
				<circleMeasure>0.3036182860182804</circleMeasure>
				<centroid>
					<x>994.278</x>
					<y>1058.109</y>
				</centroid>
			</pseudo3D>
		</spatialEntity>
		<spatialEntity>
			<pseudo3D type="region">
				<clusteredness>1</clusteredness>
				<density>0.5902172451572795</density>
				<area>29095.5</area>
				<perimeter>786.9143075942993</perimeter>
				<distanceFromOrigin>283</distanceFromOrigin>
				<angle>47.06160357439953</angle>
				<shape>triangular</shape>
				<triangleMeasure>0.7274574041099262</triangleMeasure>
				<rectangleMeasure>0.6586984978368079</rectangleMeasure>
				<circleMeasure>0.3891473576683069</circleMeasure>
				<centroid>
					<x>224.8877</x>
					<y>716.7552</y>
				</centroid>
			</pseudo3D>
		</spatialEntity>
		<spatialEntity>
			<pseudo3D type="region">
				<clusteredness>1</clusteredness>
				<density>0.595343830974686</density>
				<area>24773</area>
				<perimeter>713.8503293991089</perimeter>
				<distanceFromOrigin>434.3328216932264</distanceFromOrigin>
				<angle>55.75830051864354</angle>
				<shape>rectangular</shape>
				<triangleMeasure>0.6428471800993217</triangleMeasure>
				<rectangleMeasure>0.708728465930032</rectangleMeasure>
				<circleMeasure>0.5020542879931799</circleMeasure>
				<centroid>
					<x>1107.739</x>
					<y>326.3524</y>
				</centroid>
			</pseudo3D>
		</spatialEntity>
		<numericStateVariable>
			<name>avgClusterednessRegions</name>
			<value>2547.533317288877</value>
		</numericStateVariable>
		<numericStateVariable>
			<name>avgDensityRegions</name>
			<value>0.5966857804445488</value>
		</numericStateVariable>
	</timepoint>
	<timepoint>
		<spatialEntity>
			<pseudo3D type="region">
				<clusteredness>1</clusteredness>
				<density>0.6044962652016806</density>
				<area>47887</area>
				<perimeter>1136.048693418503</perimeter>
				<distanceFromOrigin>226.2962659877533</distanceFromOrigin>
				<angle>43.34332376556851</angle>
				<shape>triangular</shape>
				<triangleMeasure>0.6803918643393505</triangleMeasure>
				<rectangleMeasure>0.5629655264511879</rectangleMeasure>
				<circleMeasure>0.3036182860182804</circleMeasure>
				<centroid>
					<x>994.278</x>
					<y>1058.109</y>
				</centroid>
			</pseudo3D>
		</spatialEntity>
		<spatialEntity>
			<pseudo3D type="region">
				<clusteredness>1</clusteredness>
				<density>0.5902172451572795</density>
				<area>29095.5</area>
				<perimeter>786.9143075942993</perimeter>
				<distanceFromOrigin>283</distanceFromOrigin>
				<angle>47.06160357439953</angle>
				<shape>triangular</shape>
				<triangleMeasure>0.7274574041099262</triangleMeasure>
				<rectangleMeasure>0.6586984978368079</rectangleMeasure>
				<circleMeasure>0.3891473576683069</circleMeasure>
				<centroid>
					<x>224.8877</x>
					<y>716.7552</y>
				</centroid>
			</pseudo3D>
		</spatialEntity>
		<spatialEntity>
			<pseudo3D type="region">
				<clusteredness>1</clusteredness>
				<density>0.595343830974686</density>
				<area>24773</area>
				<perimeter>713.8503293991089</perimeter>
				<distanceFromOrigin>434.3328216932264</distanceFromOrigin>
				<angle>55.75830051864354</angle>
				<shape>rectangular</shape>
				<triangleMeasure>0.6428471800993217</triangleMeasure>
				<rectangleMeasure>0.708728465930032</rectangleMeasure>
				<circleMeasure>0.5020542879931799</circleMeasure>
				<centroid>
					<x>1107.739</x>
					<y>326.3524</y>
				</centroid>
			</pseudo3D>
		</spatialEntity>
		<numericStateVariable>
			<name>avgClusterednessRegions</name>
			<value>2547.533317288877</value>
		</numericStateVariable>
		<numericStateVariable>
			<name>avgDensityRegions</name>
			<value>0.5966857804445488</value>
		</numericStateVariable>
	</timepoint>
	<timepoint>
		<spatialEntity>
			<pseudo3D type="region">
				<clusteredness>1</clusteredness>
				<density>0.6044962652016806</density>
				<area>47887</area>
				<perimeter>1136.048693418503</perimeter>
				<distanceFromOrigin>226.2962659877533</distanceFromOrigin>
				<angle>43.34332376556851</angle>
				<shape>triangular</shape>
				<triangleMeasure>0.6803918643393505</triangleMeasure>
				<rectangleMeasure>0.5629655264511879</rectangleMeasure>
				<circleMeasure>0.3036182860182804</circleMeasure>
				<centroid>
					<x>994.278</x>
					<y>1058.109</y>
				</centroid>
			</pseudo3D>
		</spatialEntity>
		<spatialEntity>
			<pseudo3D type="region">
				<clusteredness>1</clusteredness>
				<density>0.5902172451572795</density>
				<area>29095.5</area>
				<perimeter>786.9143075942993</perimeter>
				<distanceFromOrigin>283</distanceFromOrigin>
				<angle>47.06160357439953</angle>
				<shape>triangular</shape>
				<triangleMeasure>0.7274574041099262</triangleMeasure>
				<rectangleMeasure>0.6586984978368079</rectangleMeasure>
				<circleMeasure>0.3891473576683069</circleMeasure>
				<centroid>
					<x>224.8877</x>
					<y>716.7552</y>
				</centroid>
			</pseudo3D>
		</spatialEntity>
		<spatialEntity>
			<pseudo3D type="region">
				<clusteredness>1</clusteredness>
				<density>0.595343830974686</density>
				<area>24773</area>
				<perimeter>713.8503293991089</perimeter>
				<distanceFromOrigin>434.3328216932264</distanceFromOrigin>
				<angle>55.75830051864354</angle>
				<shape>rectangular</shape>
				<triangleMeasure>0.6428471800993217</triangleMeasure>
				<rectangleMeasure>0.708728465930032</rectangleMeasure>
				<circleMeasure>0.5020542879931799</circleMeasure>
				<centroid>
					<x>1107.739</x>
					<y>326.3524</y>
				</centroid>
			</pseudo3D>
		</spatialEntity>
		<numericStateVariable>
			<name>avgClusterednessRegions</name>
			<value>2547.533317288877</value>
		</numericStateVariable>
		<numericStateVariable>
			<name>avgDensityRegions</name>
			<value>0.5966857804445488</value>
		</numericStateVariable>
	</timepoint>
	<timepoint>
		<spatialEntity>
			<pseudo3D type="region">
				<clusteredness>1</clusteredness>
				<density>0.6044962652016806</density>
				<area>47887</area>
				<perimeter>1136.048693418503</perimeter>
				<distanceFromOrigin>226.2962659877533</distanceFromOrigin>
				<angle>43.34332376556851</angle>
				<shape>triangular</shape>
				<triangleMeasure>0.6803918643393505</triangleMeasure>
				<rectangleMeasure>0.5629655264511879</rectangleMeasure>
				<circleMeasure>0.3036182860182804</circleMeasure>
				<centroid>
					<x>994.278</x>
					<y>1058.109</y>
				</centroid>
			</pseudo3D>
		</spatialEntity>
		<spatialEntity>
			<pseudo3D type="region">
				<clusteredness>1</clusteredness>
				<density>0.5902172451572795</density>
				<area>29095.5</area>
				<perimeter>786.9143075942993</perimeter>
				<distanceFromOrigin>283</distanceFromOrigin>
				<angle>47.06160357439953</angle>
				<shape>triangular</shape>
				<triangleMeasure>0.7274574041099262</triangleMeasure>
				<rectangleMeasure>0.6586984978368079</rectangleMeasure>
				<circleMeasure>0.3891473576683069</circleMeasure>
				<centroid>
					<x>224.8877</x>
					<y>716.7552</y>
				</centroid>
			</pseudo3D>
		</spatialEntity>
		<spatialEntity>
			<pseudo3D type="region">
				<clusteredness>1</clusteredness>
				<density>0.595343830974686</density>
				<area>24773</area>
				<perimeter>713.8503293991089</perimeter>
				<distanceFromOrigin>434.3328216932264</distanceFromOrigin>
				<angle>55.75830051864354</angle>
				<shape>rectangular</shape>
				<triangleMeasure>0.6428471800993217</triangleMeasure>
				<rectangleMeasure>0.708728465930032</rectangleMeasure>
				<circleMeasure>0.5020542879931799</circleMeasure>
				<centroid>
					<x>1107.739</x>
					<y>326.3524</y>
				</centroid>
			</pseudo3D>
		</spatialEntity>
		<numericStateVariable>
			<name>avgClusterednessRegions</name>
			<value>2547.533317288877</value>
		</numericStateVariable>
		<numericStateVariable>
			<name>avgDensityRegions</name>
			<value>0.5966857804445488</value>
		</numericStateVariable>
	</timepoint>
	<timepoint>
		<spatialEntity>
			<pseudo3D type="region">
				<clusteredness>1</clusteredness>
				<density>0.6044962652016806</density>
				<area>47887</area>
				<perimeter>1136.048693418503</perimeter>
				<distanceFromOrigin>226.2962659877533</distanceFromOrigin>
				<angle>43.34332376556851</angle>
				<shape>triangular</shape>
				<triangleMeasure>0.6803918643393505</triangleMeasure>
				<rectangleMeasure>0.5629655264511879</rectangleMeasure>
				<circleMeasure>0.3036182860182804</circleMeasure>
				<centroid>
					<x>994.278</x>
					<y>1058.109</y>
				</centroid>
			</pseudo3D>
		</spatialEntity>
		<spatialEntity>
			<pseudo3D type="region">
				<clusteredness>1</clusteredness>
				<density>0.5902172451572795</density>
				<area>29095.5</area>
				<perimeter>786.9143075942993</perimeter>
				<distanceFromOrigin>283</distanceFromOrigin>
				<angle>47.06160357439953</angle>
				<shape>triangular</shape>
				<triangleMeasure>0.7274574041099262</triangleMeasure>
				<rectangleMeasure>0.6586984978368079</rectangleMeasure>
				<circleMeasure>0.3891473576683069</circleMeasure>
				<centroid>
					<x>224.8877</x>
					<y>716.7552</y>
				</centroid>
			</pseudo3D>
		</spatialEntity>
		<spatialEntity>
			<pseudo3D type="region">
				<clusteredness>1</clusteredness>
				<density>0.595343830974686</density>
				<area>24773</area>
				<perimeter>713.8503293991089</perimeter>
				<distanceFromOrigin>434.3328216932264</distanceFromOrigin>
				<angle>55.75830051864354</angle>
				<shape>rectangular</shape>
				<triangleMeasure>0.6428471800993217</triangleMeasure>
				<rectangleMeasure>0.708728465930032</rectangleMeasure>
				<circleMeasure>0.5020542879931799</circleMeasure>
				<centroid>
					<x>1107.739</x>
					<y>326.3524</y>
				</centroid>
			</pseudo3D>
		</spatialEntity>
		<numericStateVariable>
			<name>avgClusterednessRegions</name>
			<value>2547.533317288877</value>
		</numericStateVariable>
		<numericStateVariable>
			<name>avgDensityRegions</name>
			<value>0.5966857804445488</value>
		</numericStateVariable>
	</timepoint>
	<timepoint>
		<spatialEntity>
			<pseudo3D type="region">
				<clusteredness>1</clusteredness>
				<density>0.6044962652016806</density>
				<area>47887</area>
				<perimeter>1136.048693418503</perimeter>
				<distanceFromOrigin>226.2962659877533</distanceFromOrigin>
				<angle>43.34332376556851</angle>
				<shape>triangular</shape>
				<triangleMeasure>0.6803918643393505</triangleMeasure>
				<rectangleMeasure>0.5629655264511879</rectangleMeasure>
				<circleMeasure>0.3036182860182804</circleMeasure>
				<centroid>
					<x>994.278</x>
					<y>1058.109</y>
				</centroid>
			</pseudo3D>
		</spatialEntity>
		<spatialEntity>
			<pseudo3D type="region">
				<clusteredness>1</clusteredness>
				<density>0.5902172451572795</density>
				<area>29095.5</area>
				<perimeter>786.9143075942993</perimeter>
				<distanceFromOrigin>283</distanceFromOrigin>
				<angle>47.06160357439953</angle>
				<shape>triangular</shape>
				<triangleMeasure>0.7274574041099262</triangleMeasure>
				<rectangleMeasure>0.6586984978368079</rectangleMeasure>
				<circleMeasure>0.3891473576683069</circleMeasure>
				<centroid>
					<x>224.8877</x>
					<y>716.7552</y>
				</centroid>
			</pseudo3D>
		</spatialEntity>
		<spatialEntity>
			<pseudo3D type="region">
				<clusteredness>1</clusteredness>
				<density>0.595343830974686</density>
				<area>24773</area>
				<perimeter>713.8503293991089</perimeter>
				<distanceFromOrigin>434.3328216932264</distanceFromOrigin>
				<angle>55.75830051864354</angle>
				<shape>rectangular</shape>
				<triangleMeasure>0.6428471800993217</triangleMeasure>
				<rectangleMeasure>0.708728465930032</rectangleMeasure>
				<circleMeasure>0.5020542879931799</circleMeasure>
				<centroid>
					<x>1107.739</x>
					<y>326.3524</y>
				</centroid>
			</pseudo3D>
		</spatialEntity>
		<numericStateVariable>
			<name>avgClusterednessRegions</name>
			<value>2547.533317288877</value>
		</numericStateVariable>
		<numericStateVariable>
			<name>avgDensityRegions</name>
			<value>0.5966857804445488</value>
		</numericStateVariable>
	</timepoint>
	<timepoint>
		<spatialEntity>
			<pseudo3D type="region">
				<clusteredness>1</clusteredness>
				<density>0.6044962652016806</density>
				<area>47887</area>
				<perimeter>1136.048693418503</perimeter>
				<distanceFromOrigin>226.2962659877533</distanceFromOrigin>
				<angle>43.34332376556851</angle>
				<shape>triangular</shape>
				<triangleMeasure>0.6803918643393505</triangleMeasure>
				<rectangleMeasure>0.5629655264511879</rectangleMeasure>
				<circleMeasure>0.3036182860182804</circleMeasure>
				<centroid>
					<x>994.278</x>
					<y>1058.109</y>
				</centroid>
			</pseudo3D>
		</spatialEntity>
		<spatialEntity>
			<pseudo3D type="region">
				<clusteredness>1</clusteredness>
				<density>0.5902172451572795</density>
				<area>29095.5</area>
				<perimeter>786.9143075942993</perimeter>
				<distanceFromOrigin>283</distanceFromOrigin>
				<angle>47.06160357439953</angle>
				<shape>triangular</shape>
				<triangleMeasure>0.7274574041099262</triangleMeasure>
				<rectangleMeasure>0.6586984978368079</rectangleMeasure>
				<circleMeasure>0.3891473576683069</circleMeasure>
				<centroid>
					<x>224.8877</x>
					<y>716.7552</y>
				</centroid>
			</pseudo3D>
		</spatialEntity>
		<spatialEntity>
			<pseudo3D type="region">
				<clusteredness>1</clusteredness>
				<density>0.595343830974686</density>
				<area>24773</area>
				<perimeter>713.8503293991089</perimeter>
				<distanceFromOrigin>434.3328216932264</distanceFromOrigin>
				<angle>55.75830051864354</angle>
				<shape>rectangular</shape>
				<triangleMeasure>0.6428471800993217</triangleMeasure>
				<rectangleMeasure>0.708728465930032</rectangleMeasure>
				<circleMeasure>0.5020542879931799</circleMeasure>
				<centroid>
					<x>1107.739</x>
					<y>326.3524</y>
				</centroid>
			</pseudo3D>
		</spatialEntity>
		<numericStateVariable>
			<name>avgClusterednessRegions</name>
			<value>2547.533317288877</value>
		</numericStateVariable>
		<numericStateVariable>
			<name>avgDensityRegions</name>
			<value>0.5966857804445488</value>
		</numericStateVariable>
	</timepoint>
	<timepoint>
		<spatialEntity>
			<pseudo3D type="region">
				<clusteredness>1</clusteredness>
				<density>0.6044962652016806</density>
				<area>47887</area>
				<perimeter>1136.048693418503</perimeter>
				<distanceFromOrigin>226.2962659877533</distanceFromOrigin>
				<angle>43.34332376556851</angle>
				<shape>triangular</shape>
				<triangleMeasure>0.6803918643393505</triangleMeasure>
				<rectangleMeasure>0.5629655264511879</rectangleMeasure>
				<circleMeasure>0.3036182860182804</circleMeasure>
				<centroid>
					<x>994.278</x>
					<y>1058.109</y>
				</centroid>
			</pseudo3D>
		</spatialEntity>
		<spatialEntity>
			<pseudo3D type="region">
				<clusteredness>1</clusteredness>
				<density>0.5902172451572795</density>
				<area>29095.5</area>
				<perimeter>786.9143075942993</perimeter>
				<distanceFromOrigin>283</distanceFromOrigin>
				<angle>47.06160357439953</angle>
				<shape>triangular</shape>
				<triangleMeasure>0.7274574041099262</triangleMeasure>
				<rectangleMeasure>0.6586984978368079</rectangleMeasure>
				<circleMeasure>0.3891473576683069</circleMeasure>
				<centroid>
					<x>224.8877</x>
					<y>716.7552</y>
				</centroid>
			</pseudo3D>
		</spatialEntity>
		<spatialEntity>
			<pseudo3D type="region">
				<clusteredness>1</clusteredness>
				<density>0.595343830974686</density>
				<area>24773</area>
				<perimeter>713.8503293991089</perimeter>
				<distanceFromOrigin>434.3328216932264</distanceFromOrigin>
				<angle>55.75830051864354</angle>
				<shape>rectangular</shape>
				<triangleMeasure>0.6428471800993217</triangleMeasure>
				<rectangleMeasure>0.708728465930032</rectangleMeasure>
				<circleMeasure>0.5020542879931799</circleMeasure>
				<centroid>
					<x>1107.739</x>
					<y>326.3524</y>
				</centroid>
			</pseudo3D>
		</spatialEntity>
		<numericStateVariable>
			<name>avgClusterednessRegions</name>
			<value>2547.533317288877</value>
		</numericStateVariable>
		<numericStateVariable>
			<name>avgDensityRegions</name>
			<value>0.5966857804445488</value>
		</numericStateVariable>
	</timepoint>
	<timepoint>
		<spatialEntity>
			<pseudo3D type="region">
				<clusteredness>1</clusteredness>
				<density>0.6044962652016806</density>
				<area>47887</area>
				<perimeter>1136.048693418503</perimeter>
				<distanceFromOrigin>226.2962659877533</distanceFromOrigin>
				<angle>43.34332376556851</angle>
				<shape>triangular</shape>
				<triangleMeasure>0.6803918643393505</triangleMeasure>
				<rectangleMeasure>0.5629655264511879</rectangleMeasure>
				<circleMeasure>0.3036182860182804</circleMeasure>
				<centroid>
					<x>994.278</x>
					<y>1058.109</y>
				</centroid>
			</pseudo3D>
		</spatialEntity>
		<spatialEntity>
			<pseudo3D type="region">
				<clusteredness>1</clusteredness>
				<density>0.5902172451572795</density>
				<area>29095.5</area>
				<perimeter>786.9143075942993</perimeter>
				<distanceFromOrigin>283</distanceFromOrigin>
				<angle>47.06160357439953</angle>
				<shape>triangular</shape>
				<triangleMeasure>0.7274574041099262</triangleMeasure>
				<rectangleMeasure>0.6586984978368079</rectangleMeasure>
				<circleMeasure>0.3891473576683069</circleMeasure>
				<centroid>
					<x>224.8877</x>
					<y>716.7552</y>
				</centroid>
			</pseudo3D>
		</spatialEntity>
		<spatialEntity>
			<pseudo3D type="region">
				<clusteredness>1</clusteredness>
				<density>0.595343830974686</density>
				<area>24773</area>
				<perimeter>713.8503293991089</perimeter>
				<distanceFromOrigin>434.3328216932264</distanceFromOrigin>
				<angle>55.75830051864354</angle>
				<shape>rectangular</shape>
				<triangleMeasure>0.6428471800993217</triangleMeasure>
				<rectangleMeasure>0.708728465930032</rectangleMeasure>
				<circleMeasure>0.5020542879931799</circleMeasure>
				<centroid>
					<x>1107.739</x>
					<y>326.3524</y>
				</centroid>
			</pseudo3D>
		</spatialEntity>
		<numericStateVariable>
			<name>avgClusterednessRegions</name>
			<value>2547.533317288877</value>
		</numericStateVariable>
		<numericStateVariable>
			<name>avgDensityRegions</name>
			<value>0.5966857804445488</value>
		</numericStateVariable>
	</timepoint>
	<timepoint>
		<spatialEntity>
			<pseudo3D type="region">
				<clusteredness>1</clusteredness>
				<density>0.6044962652016806</density>
				<area>47887</area>
				<perimeter>1136.048693418503</perimeter>
				<distanceFromOrigin>226.2962659877533</distanceFromOrigin>
				<angle>43.34332376556851</angle>
				<shape>triangular</shape>
				<triangleMeasure>0.6803918643393505</triangleMeasure>
				<rectangleMeasure>0.5629655264511879</rectangleMeasure>
				<circleMeasure>0.3036182860182804</circleMeasure>
				<centroid>
					<x>994.278</x>
					<y>1058.109</y>
				</centroid>
			</pseudo3D>
		</spatialEntity>
		<spatialEntity>
			<pseudo3D type="region">
				<clusteredness>1</clusteredness>
				<density>0.5902172451572795</density>
				<area>29095.5</area>
				<perimeter>786.9143075942993</perimeter>
				<distanceFromOrigin>283</distanceFromOrigin>
				<angle>47.06160357439953</angle>
				<shape>triangular</shape>
				<triangleMeasure>0.7274574041099262</triangleMeasure>
				<rectangleMeasure>0.6586984978368079</rectangleMeasure>
				<circleMeasure>0.3891473576683069</circleMeasure>
				<centroid>
					<x>224.8877</x>
					<y>716.7552</y>
				</centroid>
			</pseudo3D>
		</spatialEntity>
		<spatialEntity>
			<pseudo3D type="region">
				<clusteredness>1</clusteredness>
				<density>0.595343830974686</density>
				<area>24773</area>
				<perimeter>713.8503293991089</perimeter>
				<distanceFromOrigin>434.3328216932264</distanceFromOrigin>
				<angle>55.75830051864354</angle>
				<shape>rectangular</shape>
				<triangleMeasure>0.6428471800993217</triangleMeasure>
				<rectangleMeasure>0.708728465930032</rectangleMeasure>
				<circleMeasure>0.5020542879931799</circleMeasure>
				<centroid>
					<x>1107.739</x>
					<y>326.3524</y>
				</centroid>
			</pseudo3D>
		</spatialEntity>
		<numericStateVariable>
			<name>avgClusterednessRegions</name>
			<value>2547.533317288877</value>
		</numericStateVariable>
		<numericStateVariable>
			<name>avgDensityRegions</name>
			<value>0.5966857804445488</value>
		</numericStateVariable>
	</timepoint>
	<timepoint>
		<spatialEntity>
			<pseudo3D type="region">
				<clusteredness>1</clusteredness>
				<density>0.6044962652016806</density>
				<area>47887</area>
				<perimeter>1136.048693418503</perimeter>
				<distanceFromOrigin>226.2962659877533</distanceFromOrigin>
				<angle>43.34332376556851</angle>
				<shape>triangular</shape>
				<triangleMeasure>0.6803918643393505</triangleMeasure>
				<rectangleMeasure>0.5629655264511879</rectangleMeasure>
				<circleMeasure>0.3036182860182804</circleMeasure>
				<centroid>
					<x>994.278</x>
					<y>1058.109</y>
				</centroid>
			</pseudo3D>
		</spatialEntity>
		<spatialEntity>
			<pseudo3D type="region">
				<clusteredness>1</clusteredness>
				<density>0.5902172451572795</density>
				<area>29095.5</area>
				<perimeter>786.9143075942993</perimeter>
				<distanceFromOrigin>283</distanceFromOrigin>
				<angle>47.06160357439953</angle>
				<shape>triangular</shape>
				<triangleMeasure>0.7274574041099262</triangleMeasure>
				<rectangleMeasure>0.6586984978368079</rectangleMeasure>
				<circleMeasure>0.3891473576683069</circleMeasure>
				<centroid>
					<x>224.8877</x>
					<y>716.7552</y>
				</centroid>
			</pseudo3D>
		</spatialEntity>
		<spatialEntity>
			<pseudo3D type="region">
				<clusteredness>1</clusteredness>
				<density>0.595343830974686</density>
				<area>24773</area>
				<perimeter>713.8503293991089</perimeter>
				<distanceFromOrigin>434.3328216932264</distanceFromOrigin>
				<angle>55.75830051864354</angle>
				<shape>rectangular</shape>
				<triangleMeasure>0.6428471800993217</triangleMeasure>
				<rectangleMeasure>0.708728465930032</rectangleMeasure>
				<circleMeasure>0.5020542879931799</circleMeasure>
				<centroid>
					<x>1107.739</x>
					<y>326.3524</y>
				</centroid>
			</pseudo3D>
		</spatialEntity>
		<numericStateVariable>
			<name>avgClusterednessRegions</name>
			<value>2547.533317288877</value>
		</numericStateVariable>
		<numericStateVariable>
			<name>avgDensityRegions</name>
			<value>0.5966857804445488</value>
		</numericStateVariable>
	</timepoint>
	<timepoint>
		<spatialEntity>
			<pseudo3D type="region">
				<clusteredness>1</clusteredness>
				<density>0.6044962652016806</density>
				<area>47887</area>
				<perimeter>1136.048693418503</perimeter>
				<distanceFromOrigin>226.2962659877533</distanceFromOrigin>
				<angle>43.34332376556851</angle>
				<shape>triangular</shape>
				<triangleMeasure>0.6803918643393505</triangleMeasure>
				<rectangleMeasure>0.5629655264511879</rectangleMeasure>
				<circleMeasure>0.3036182860182804</circleMeasure>
				<centroid>
					<x>994.278</x>
					<y>1058.109</y>
				</centroid>
			</pseudo3D>
		</spatialEntity>
		<spatialEntity>
			<pseudo3D type="region">
				<clusteredness>1</clusteredness>
				<density>0.5902172451572795</density>
				<area>29095.5</area>
				<perimeter>786.9143075942993</perimeter>
				<distanceFromOrigin>283</distanceFromOrigin>
				<angle>47.06160357439953</angle>
				<shape>triangular</shape>
				<triangleMeasure>0.7274574041099262</triangleMeasure>
				<rectangleMeasure>0.6586984978368079</rectangleMeasure>
				<circleMeasure>0.3891473576683069</circleMeasure>
				<centroid>
					<x>224.8877</x>
					<y>716.7552</y>
				</centroid>
			</pseudo3D>
		</spatialEntity>
		<spatialEntity>
			<pseudo3D type="region">
				<clusteredness>1</clusteredness>
				<density>0.595343830974686</density>
				<area>24773</area>
				<perimeter>713.8503293991089</perimeter>
				<distanceFromOrigin>434.3328216932264</distanceFromOrigin>
				<angle>55.75830051864354</angle>
				<shape>rectangular</shape>
				<triangleMeasure>0.6428471800993217</triangleMeasure>
				<rectangleMeasure>0.708728465930032</rectangleMeasure>
				<circleMeasure>0.5020542879931799</circleMeasure>
				<centroid>
					<x>1107.739</x>
					<y>326.3524</y>
				</centroid>
			</pseudo3D>
		</spatialEntity>
		<numericStateVariable>
			<name>avgClusterednessRegions</name>
			<value>2547.533317288877</value>
		</numericStateVariable>
		<numericStateVariable>
			<name>avgDensityRegions</name>
			<value>0.5966857804445488</value>
		</numericStateVariable>
	</timepoint>
	<timepoint>
		<spatialEntity>
			<pseudo3D type="region">
				<clusteredness>1</clusteredness>
				<density>0.6044962652016806</density>
				<area>47887</area>
				<perimeter>1136.048693418503</perimeter>
				<distanceFromOrigin>226.2962659877533</distanceFromOrigin>
				<angle>43.34332376556851</angle>
				<shape>triangular</shape>
				<triangleMeasure>0.6803918643393505</triangleMeasure>
				<rectangleMeasure>0.5629655264511879</rectangleMeasure>
				<circleMeasure>0.3036182860182804</circleMeasure>
				<centroid>
					<x>994.278</x>
					<y>1058.109</y>
				</centroid>
			</pseudo3D>
		</spatialEntity>
		<spatialEntity>
			<pseudo3D type="region">
				<clusteredness>1</clusteredness>
				<density>0.5902172451572795</density>
				<area>29095.5</area>
				<perimeter>786.9143075942993</perimeter>
				<distanceFromOrigin>283</distanceFromOrigin>
				<angle>47.06160357439953</angle>
				<shape>triangular</shape>
				<triangleMeasure>0.7274574041099262</triangleMeasure>
				<rectangleMeasure>0.6586984978368079</rectangleMeasure>
				<circleMeasure>0.3891473576683069</circleMeasure>
				<centroid>
					<x>224.8877</x>
					<y>716.7552</y>
				</centroid>
			</pseudo3D>
		</spatialEntity>
		<spatialEntity>
			<pseudo3D type="region">
				<clusteredness>1</clusteredness>
				<density>0.595343830974686</density>
				<area>24773</area>
				<perimeter>713.8503293991089</perimeter>
				<distanceFromOrigin>434.3328216932264</distanceFromOrigin>
				<angle>55.75830051864354</angle>
				<shape>rectangular</shape>
				<triangleMeasure>0.6428471800993217</triangleMeasure>
				<rectangleMeasure>0.708728465930032</rectangleMeasure>
				<circleMeasure>0.5020542879931799</circleMeasure>
				<centroid>
					<x>1107.739</x>
					<y>326.3524</y>
				</centroid>
			</pseudo3D>
		</spatialEntity>
		<numericStateVariable>
			<name>avgClusterednessRegions</name>
			<value>2547.533317288877</value>
		</numericStateVariable>
		<numericStateVariable>
			<name>avgDensityRegions</name>
			<value>0.5966857804445488</value>
		</numericStateVariable>
	</timepoint>
	<timepoint>
		<spatialEntity>
			<pseudo3D type="region">
				<clusteredness>1</clusteredness>
				<density>0.6044962652016806</density>
				<area>47887</area>
				<perimeter>1136.048693418503</perimeter>
				<distanceFromOrigin>226.2962659877533</distanceFromOrigin>
				<angle>43.34332376556851</angle>
				<shape>triangular</shape>
				<triangleMeasure>0.6803918643393505</triangleMeasure>
				<rectangleMeasure>0.5629655264511879</rectangleMeasure>
				<circleMeasure>0.3036182860182804</circleMeasure>
				<centroid>
					<x>994.278</x>
					<y>1058.109</y>
				</centroid>
			</pseudo3D>
		</spatialEntity>
		<spatialEntity>
			<pseudo3D type="region">
				<clusteredness>1</clusteredness>
				<density>0.5902172451572795</density>
				<area>29095.5</area>
				<perimeter>786.9143075942993</perimeter>
				<distanceFromOrigin>283</distanceFromOrigin>
				<angle>47.06160357439953</angle>
				<shape>triangular</shape>
				<triangleMeasure>0.7274574041099262</triangleMeasure>
				<rectangleMeasure>0.6586984978368079</rectangleMeasure>
				<circleMeasure>0.3891473576683069</circleMeasure>
				<centroid>
					<x>224.8877</x>
					<y>716.7552</y>
				</centroid>
			</pseudo3D>
		</spatialEntity>
		<spatialEntity>
			<pseudo3D type="region">
				<clusteredness>1</clusteredness>
				<density>0.595343830974686</density>
				<area>24773</area>
				<perimeter>713.8503293991089</perimeter>
				<distanceFromOrigin>434.3328216932264</distanceFromOrigin>
				<angle>55.75830051864354</angle>
				<shape>rectangular</shape>
				<triangleMeasure>0.6428471800993217</triangleMeasure>
				<rectangleMeasure>0.708728465930032</rectangleMeasure>
				<circleMeasure>0.5020542879931799</circleMeasure>
				<centroid>
					<x>1107.739</x>
					<y>326.3524</y>
				</centroid>
			</pseudo3D>
		</spatialEntity>
		<numericStateVariable>
			<name>avgClusterednessRegions</name>
			<value>2547.533317288877</value>
		</numericStateVariable>
		<numericStateVariable>
			<name>avgDensityRegions</name>
			<value>0.5966857804445488</value>
		</numericStateVariable>
	</timepoint>
	<timepoint>
		<spatialEntity>
			<pseudo3D type="region">
				<clusteredness>1</clusteredness>
				<density>0.6044962652016806</density>
				<area>47887</area>
				<perimeter>1136.048693418503</perimeter>
				<distanceFromOrigin>226.2962659877533</distanceFromOrigin>
				<angle>43.34332376556851</angle>
				<shape>triangular</shape>
				<triangleMeasure>0.6803918643393505</triangleMeasure>
				<rectangleMeasure>0.5629655264511879</rectangleMeasure>
				<circleMeasure>0.3036182860182804</circleMeasure>
				<centroid>
					<x>994.278</x>
					<y>1058.109</y>
				</centroid>
			</pseudo3D>
		</spatialEntity>
		<spatialEntity>
			<pseudo3D type="region">
				<clusteredness>1</clusteredness>
				<density>0.5902172451572795</density>
				<area>29095.5</area>
				<perimeter>786.9143075942993</perimeter>
				<distanceFromOrigin>283</distanceFromOrigin>
				<angle>47.06160357439953</angle>
				<shape>triangular</shape>
				<triangleMeasure>0.7274574041099262</triangleMeasure>
				<rectangleMeasure>0.6586984978368079</rectangleMeasure>
				<circleMeasure>0.3891473576683069</circleMeasure>
				<centroid>
					<x>224.8877</x>
					<y>716.7552</y>
				</centroid>
			</pseudo3D>
		</spatialEntity>
		<spatialEntity>
			<pseudo3D type="region">
				<clusteredness>1</clusteredness>
				<density>0.595343830974686</density>
				<area>24773</area>
				<perimeter>713.8503293991089</perimeter>
				<distanceFromOrigin>434.3328216932264</distanceFromOrigin>
				<angle>55.75830051864354</angle>
				<shape>rectangular</shape>
				<triangleMeasure>0.6428471800993217</triangleMeasure>
				<rectangleMeasure>0.708728465930032</rectangleMeasure>
				<circleMeasure>0.5020542879931799</circleMeasure>
				<centroid>
					<x>1107.739</x>
					<y>326.3524</y>
				</centroid>
			</pseudo3D>
		</spatialEntity>
		<numericStateVariable>
			<name>avgClusterednessRegions</name>
			<value>2547.533317288877</value>
		</numericStateVariable>
		<numericStateVariable>
			<name>avgDensityRegions</name>
			<value>0.5966857804445488</value>
		</numericStateVariable>
	</timepoint>
	<timepoint>
		<spatialEntity>
			<pseudo3D type="region">
				<clusteredness>1</clusteredness>
				<density>0.6044962652016806</density>
				<area>47887</area>
				<perimeter>1136.048693418503</perimeter>
				<distanceFromOrigin>226.2962659877533</distanceFromOrigin>
				<angle>43.34332376556851</angle>
				<shape>triangular</shape>
				<triangleMeasure>0.6803918643393505</triangleMeasure>
				<rectangleMeasure>0.5629655264511879</rectangleMeasure>
				<circleMeasure>0.3036182860182804</circleMeasure>
				<centroid>
					<x>994.278</x>
					<y>1058.109</y>
				</centroid>
			</pseudo3D>
		</spatialEntity>
		<spatialEntity>
			<pseudo3D type="region">
				<clusteredness>1</clusteredness>
				<density>0.5902172451572795</density>
				<area>29095.5</area>
				<perimeter>786.9143075942993</perimeter>
				<distanceFromOrigin>283</distanceFromOrigin>
				<angle>47.06160357439953</angle>
				<shape>triangular</shape>
				<triangleMeasure>0.7274574041099262</triangleMeasure>
				<rectangleMeasure>0.6586984978368079</rectangleMeasure>
				<circleMeasure>0.3891473576683069</circleMeasure>
				<centroid>
					<x>224.8877</x>
					<y>716.7552</y>
				</centroid>
			</pseudo3D>
		</spatialEntity>
		<spatialEntity>
			<pseudo3D type="region">
				<clusteredness>1</clusteredness>
				<density>0.595343830974686</density>
				<area>24773</area>
				<perimeter>713.8503293991089</perimeter>
				<distanceFromOrigin>434.3328216932264</distanceFromOrigin>
				<angle>55.75830051864354</angle>
				<shape>rectangular</shape>
				<triangleMeasure>0.6428471800993217</triangleMeasure>
				<rectangleMeasure>0.708728465930032</rectangleMeasure>
				<circleMeasure>0.5020542879931799</circleMeasure>
				<centroid>
					<x>1107.739</x>
					<y>326.3524</y>
				</centroid>
			</pseudo3D>
		</spatialEntity>
		<numericStateVariable>
			<name>avgClusterednessRegions</name>
			<value>2547.533317288877</value>
		</numericStateVariable>
		<numericStateVariable>
			<name>avgDensityRegions</name>
			<value>0.5966857804445488</value>
		</numericStateVariable>
	</timepoint>
	<timepoint>
		<spatialEntity>
			<pseudo3D type="region">
				<clusteredness>1</clusteredness>
				<density>0.6044962652016806</density>
				<area>47887</area>
				<perimeter>1136.048693418503</perimeter>
				<distanceFromOrigin>226.2962659877533</distanceFromOrigin>
				<angle>43.34332376556851</angle>
				<shape>triangular</shape>
				<triangleMeasure>0.6803918643393505</triangleMeasure>
				<rectangleMeasure>0.5629655264511879</rectangleMeasure>
				<circleMeasure>0.3036182860182804</circleMeasure>
				<centroid>
					<x>994.278</x>
					<y>1058.109</y>
				</centroid>
			</pseudo3D>
		</spatialEntity>
		<spatialEntity>
			<pseudo3D type="region">
				<clusteredness>1</clusteredness>
				<density>0.5902172451572795</density>
				<area>29095.5</area>
				<perimeter>786.9143075942993</perimeter>
				<distanceFromOrigin>283</distanceFromOrigin>
				<angle>47.06160357439953</angle>
				<shape>triangular</shape>
				<triangleMeasure>0.7274574041099262</triangleMeasure>
				<rectangleMeasure>0.6586984978368079</rectangleMeasure>
				<circleMeasure>0.3891473576683069</circleMeasure>
				<centroid>
					<x>224.8877</x>
					<y>716.7552</y>
				</centroid>
			</pseudo3D>
		</spatialEntity>
		<spatialEntity>
			<pseudo3D type="region">
				<clusteredness>1</clusteredness>
				<density>0.595343830974686</density>
				<area>24773</area>
				<perimeter>713.8503293991089</perimeter>
				<distanceFromOrigin>434.3328216932264</distanceFromOrigin>
				<angle>55.75830051864354</angle>
				<shape>rectangular</shape>
				<triangleMeasure>0.6428471800993217</triangleMeasure>
				<rectangleMeasure>0.708728465930032</rectangleMeasure>
				<circleMeasure>0.5020542879931799</circleMeasure>
				<centroid>
					<x>1107.739</x>
					<y>326.3524</y>
				</centroid>
			</pseudo3D>
		</spatialEntity>
		<numericStateVariable>
			<name>avgClusterednessRegions</name>
			<value>2547.533317288877</value>
		</numericStateVariable>
		<numericStateVariable>
			<name>avgDensityRegions</name>
			<value>0.5966857804445488</value>
		</numericStateVariable>
	</timepoint>
</experiment>
