# Supplementary material for: Automatic validation of computational models using pseudo-3D spatio-temporal model checking
Source: BMC Syst Biol. 2014 Dec 2;8:124. doi: 10.1186/s12918-014-0124-0 (PMC4272535; doi:10.1186/s12918-014-0124-0)
Supplement: Additional file 8 — Dataset of STML files for the phase variation case study. The dataset of one thousand STML files corresponding to the stochastic simulations of the rectangular model for the phase variation case study. We recommend using the freely available 7zip software (Download link: http://www.7-zip.org/download.html) to extract this archive. [file 12918_2014_124_MOESM8_ESM.zip › phase_variation_stml_106.xml]

<?xml version="1.0" encoding="utf-8"?>
<!--Warning! This xml file was automatically generated by a C++ program using the Boost PropertyTree library.-->
<experiment>
	<timepoint>
		<numericStateVariable>
			<name>avgClusterednessRegions</name>
			<value>0</value>
		</numericStateVariable>
		<numericStateVariable>
			<name>avgDensityRegions</name>
			<value>0</value>
		</numericStateVariable>
	</timepoint>
	<timepoint>
		<numericStateVariable>
			<name>avgClusterednessRegions</name>
			<value>0</value>
		</numericStateVariable>
		<numericStateVariable>
			<name>avgDensityRegions</name>
			<value>0</value>
		</numericStateVariable>
	</timepoint>
	<timepoint>
		<numericStateVariable>
			<name>avgClusterednessRegions</name>
			<value>0</value>
		</numericStateVariable>
		<numericStateVariable>
			<name>avgDensityRegions</name>
			<value>0</value>
		</numericStateVariable>
	</timepoint>
	<timepoint>
		<numericStateVariable>
			<name>avgClusterednessRegions</name>
			<value>0</value>
		</numericStateVariable>
		<numericStateVariable>
			<name>avgDensityRegions</name>
			<value>0</value>
		</numericStateVariable>
	</timepoint>
	<timepoint>
		<numericStateVariable>
			<name>avgClusterednessRegions</name>
			<value>0</value>
		</numericStateVariable>
		<numericStateVariable>
			<name>avgDensityRegions</name>
			<value>0</value>
		</numericStateVariable>
	</timepoint>
	<timepoint>
		<numericStateVariable>
			<name>avgClusterednessRegions</name>
			<value>0</value>
		</numericStateVariable>
		<numericStateVariable>
			<name>avgDensityRegions</name>
			<value>0</value>
		</numericStateVariable>
	</timepoint>
	<timepoint>
		<numericStateVariable>
			<name>avgClusterednessRegions</name>
			<value>0</value>
		</numericStateVariable>
		<numericStateVariable>
			<name>avgDensityRegions</name>
			<value>0</value>
		</numericStateVariable>
	</timepoint>
	<timepoint>
		<numericStateVariable>
			<name>avgClusterednessRegions</name>
			<value>0</value>
		</numericStateVariable>
		<numericStateVariable>
			<name>avgDensityRegions</name>
			<value>0</value>
		</numericStateVariable>
	</timepoint>
	<timepoint>
		<numericStateVariable>
			<name>avgClusterednessRegions</name>
			<value>0</value>
		</numericStateVariable>
		<numericStateVariable>
			<name>avgDensityRegions</name>
			<value>0</value>
		</numericStateVariable>
	</timepoint>
	<timepoint>
		<numericStateVariable>
			<name>avgClusterednessRegions</name>
			<value>0</value>
		</numericStateVariable>
		<numericStateVariable>
			<name>avgDensityRegions</name>
			<value>0</value>
		</numericStateVariable>
	</timepoint>
	<timepoint>
		<numericStateVariable>
			<name>avgClusterednessRegions</name>
			<value>0</value>
		</numericStateVariable>
		<numericStateVariable>
			<name>avgDensityRegions</name>
			<value>0</value>
		</numericStateVariable>
	</timepoint>
	<timepoint>
		<numericStateVariable>
			<name>avgClusterednessRegions</name>
			<value>0</value>
		</numericStateVariable>
		<numericStateVariable>
			<name>avgDensityRegions</name>
			<value>0</value>
		</numericStateVariable>
	</timepoint>
	<timepoint>
		<numericStateVariable>
			<name>avgClusterednessRegions</name>
			<value>0</value>
		</numericStateVariable>
		<numericStateVariable>
			<name>avgDensityRegions</name>
			<value>0</value>
		</numericStateVariable>
	</timepoint>
	<timepoint>
		<numericStateVariable>
			<name>avgClusterednessRegions</name>
			<value>0</value>
		</numericStateVariable>
		<numericStateVariable>
			<name>avgDensityRegions</name>
			<value>0</value>
		</numericStateVariable>
	</timepoint>
	<timepoint>
		<numericStateVariable>
			<name>avgClusterednessRegions</name>
			<value>0</value>
		</numericStateVariable>
		<numericStateVariable>
			<name>avgDensityRegions</name>
			<value>0</value>
		</numericStateVariable>
	</timepoint>
	<timepoint>
		<numericStateVariable>
			<name>avgClusterednessRegions</name>
			<value>0</value>
		</numericStateVariable>
		<numericStateVariable>
			<name>avgDensityRegions</name>
			<value>0</value>
		</numericStateVariable>
	</timepoint>
	<timepoint>
		<numericStateVariable>
			<name>avgClusterednessRegions</name>
			<value>0</value>
		</numericStateVariable>
		<numericStateVariable>
			<name>avgDensityRegions</name>
			<value>0</value>
		</numericStateVariable>
	</timepoint>
	<timepoint>
		<numericStateVariable>
			<name>avgClusterednessRegions</name>
			<value>0</value>
		</numericStateVariable>
		<numericStateVariable>
			<name>avgDensityRegions</name>
			<value>0</value>
		</numericStateVariable>
	</timepoint>
	<timepoint>
		<numericStateVariable>
			<name>avgClusterednessRegions</name>
			<value>0</value>
		</numericStateVariable>
		<numericStateVariable>
			<name>avgDensityRegions</name>
			<value>0</value>
		</numericStateVariable>
	</timepoint>
	<timepoint>
		<numericStateVariable>
			<name>avgClusterednessRegions</name>
			<value>0</value>
		</numericStateVariable>
		<numericStateVariable>
			<name>avgDensityRegions</name>
			<value>0</value>
		</numericStateVariable>
	</timepoint>
	<timepoint>
		<numericStateVariable>
			<name>avgClusterednessRegions</name>
			<value>0</value>
		</numericStateVariable>
		<numericStateVariable>
			<name>avgDensityRegions</name>
			<value>0</value>
		</numericStateVariable>
	</timepoint>
	<timepoint>
		<numericStateVariable>
			<name>avgClusterednessRegions</name>
			<value>0</value>
		</numericStateVariable>
		<numericStateVariable>
			<name>avgDensityRegions</name>
			<value>0</value>
		</numericStateVariable>
	</timepoint>
	<timepoint>
		<numericStateVariable>
			<name>avgClusterednessRegions</name>
			<value>0</value>
		</numericStateVariable>
		<numericStateVariable>
			<name>avgDensityRegions</name>
			<value>0</value>
		</numericStateVariable>
	</timepoint>
	<timepoint>
		<numericStateVariable>
			<name>avgClusterednessRegions</name>
			<value>0</value>
		</numericStateVariable>
		<numericStateVariable>
			<name>avgDensityRegions</name>
			<value>0</value>
		</numericStateVariable>
	</timepoint>
	<timepoint>
		<numericStateVariable>
			<name>avgClusterednessRegions</name>
			<value>0</value>
		</numericStateVariable>
		<numericStateVariable>
			<name>avgDensityRegions</name>
			<value>0</value>
		</numericStateVariable>
	</timepoint>
	<timepoint>
		<numericStateVariable>
			<name>avgClusterednessRegions</name>
			<value>0</value>
		</numericStateVariable>
		<numericStateVariable>
			<name>avgDensityRegions</name>
			<value>0</value>
		</numericStateVariable>
	</timepoint>
	<timepoint>
		<numericStateVariable>
			<name>avgClusterednessRegions</name>
			<value>0</value>
		</numericStateVariable>
		<numericStateVariable>
			<name>avgDensityRegions</name>
			<value>0</value>
		</numericStateVariable>
	</timepoint>
	<timepoint>
		<numericStateVariable>
			<name>avgClusterednessRegions</name>
			<value>0</value>
		</numericStateVariable>
		<numericStateVariable>
			<name>avgDensityRegions</name>
			<value>0</value>
		</numericStateVariable>
	</timepoint>
	<timepoint>
		<numericStateVariable>
			<name>avgClusterednessRegions</name>
			<value>0</value>
		</numericStateVariable>
		<numericStateVariable>
			<name>avgDensityRegions</name>
			<value>0</value>
		</numericStateVariable>
	</timepoint>
	<timepoint>
		<numericStateVariable>
			<name>avgClusterednessRegions</name>
			<value>0</value>
		</numericStateVariable>
		<numericStateVariable>
			<name>avgDensityRegions</name>
			<value>0</value>
		</numericStateVariable>
	</timepoint>
	<timepoint>
		<numericStateVariable>
			<name>avgClusterednessRegions</name>
			<value>0</value>
		</numericStateVariable>
		<numericStateVariable>
			<name>avgDensityRegions</name>
			<value>0</value>
		</numericStateVariable>
	</timepoint>
	<timepoint>
		<numericStateVariable>
			<name>avgClusterednessRegions</name>
			<value>0</value>
		</numericStateVariable>
		<numericStateVariable>
			<name>avgDensityRegions</name>
			<value>0</value>
		</numericStateVariable>
	</timepoint>
	<timepoint>
		<numericStateVariable>
			<name>avgClusterednessRegions</name>
			<value>0</value>
		</numericStateVariable>
		<numericStateVariable>
			<name>avgDensityRegions</name>
			<value>0</value>
		</numericStateVariable>
	</timepoint>
	<timepoint>
		<numericStateVariable>
			<name>avgClusterednessRegions</name>
			<value>0</value>
		</numericStateVariable>
		<numericStateVariable>
			<name>avgDensityRegions</name>
			<value>0</value>
		</numericStateVariable>
	</timepoint>
	<timepoint>
		<spatialEntity>
			<pseudo3D type="region">
				<clusteredness>0.8952938139895036</clusteredness>
				<density>0.4957777728225483</density>
				<area>20812</area>
				<perimeter>870.9912939071655</perimeter>
				<distanceFromOrigin>263.3191979328511</distanceFromOrigin>
				<angle>47.96935334872388</angle>
				<shape>triangular</shape>
				<triangleMeasure>0.5599129675932075</triangleMeasure>
				<rectangleMeasure>0.4501004217765303</rectangleMeasure>
				<circleMeasure>0.2946578100209592</circleMeasure>
				<centroid>
					<x>512.6238</x>
					<y>1114.054</y>
				</centroid>
			</pseudo3D>
		</spatialEntity>
		<numericStateVariable>
			<name>avgClusterednessRegions</name>
			<value>0</value>
		</numericStateVariable>
		<numericStateVariable>
			<name>avgDensityRegions</name>
			<value>0.4957777728225483</value>
		</numericStateVariable>
	</timepoint>
	<timepoint>
		<spatialEntity>
			<pseudo3D type="region">
				<clusteredness>0.902709601413705</clusteredness>
				<density>0.504019847445045</density>
				<area>22987.5</area>
				<perimeter>978.5623688697815</perimeter>
				<distanceFromOrigin>263.5033206621882</distanceFromOrigin>
				<angle>46.89354559570867</angle>
				<shape>triangular</shape>
				<triangleMeasure>0.5428509860759755</triangleMeasure>
				<rectangleMeasure>0.4453968431529961</rectangleMeasure>
				<circleMeasure>0.2549585810416767</circleMeasure>
				<centroid>
					<x>506.6567</x>
					<y>1122.429</y>
				</centroid>
			</pseudo3D>
		</spatialEntity>
		<numericStateVariable>
			<name>avgClusterednessRegions</name>
			<value>0</value>
		</numericStateVariable>
		<numericStateVariable>
			<name>avgDensityRegions</name>
			<value>0.504019847445045</value>
		</numericStateVariable>
	</timepoint>
	<timepoint>
		<spatialEntity>
			<pseudo3D type="region">
				<clusteredness>0.902709601413705</clusteredness>
				<density>0.504019847445045</density>
				<area>22987.5</area>
				<perimeter>978.5623688697815</perimeter>
				<distanceFromOrigin>263.5033206621882</distanceFromOrigin>
				<angle>46.89354559570867</angle>
				<shape>triangular</shape>
				<triangleMeasure>0.5428509860759755</triangleMeasure>
				<rectangleMeasure>0.4453968431529961</rectangleMeasure>
				<circleMeasure>0.2549585810416767</circleMeasure>
				<centroid>
					<x>506.6567</x>
					<y>1122.429</y>
				</centroid>
			</pseudo3D>
		</spatialEntity>
		<numericStateVariable>
			<name>avgClusterednessRegions</name>
			<value>0</value>
		</numericStateVariable>
		<numericStateVariable>
			<name>avgDensityRegions</name>
			<value>0.504019847445045</value>
		</numericStateVariable>
	</timepoint>
	<timepoint>
		<spatialEntity>
			<pseudo3D type="region">
				<clusteredness>0.902709601413705</clusteredness>
				<density>0.504019847445045</density>
				<area>22987.5</area>
				<perimeter>978.5623688697815</perimeter>
				<distanceFromOrigin>263.5033206621882</distanceFromOrigin>
				<angle>46.89354559570867</angle>
				<shape>triangular</shape>
				<triangleMeasure>0.5428509860759755</triangleMeasure>
				<rectangleMeasure>0.4453968431529961</rectangleMeasure>
				<circleMeasure>0.2549585810416767</circleMeasure>
				<centroid>
					<x>506.6567</x>
					<y>1122.429</y>
				</centroid>
			</pseudo3D>
		</spatialEntity>
		<numericStateVariable>
			<name>avgClusterednessRegions</name>
			<value>0</value>
		</numericStateVariable>
		<numericStateVariable>
			<name>avgDensityRegions</name>
			<value>0.504019847445045</value>
		</numericStateVariable>
	</timepoint>
	<timepoint>
		<spatialEntity>
			<pseudo3D type="region">
				<clusteredness>0.902709601413705</clusteredness>
				<density>0.504019847445045</density>
				<area>22987.5</area>
				<perimeter>978.5623688697815</perimeter>
				<distanceFromOrigin>263.5033206621882</distanceFromOrigin>
				<angle>46.89354559570867</angle>
				<shape>triangular</shape>
				<triangleMeasure>0.5428509860759755</triangleMeasure>
				<rectangleMeasure>0.4453968431529961</rectangleMeasure>
				<circleMeasure>0.2549585810416767</circleMeasure>
				<centroid>
					<x>506.6567</x>
					<y>1122.429</y>
				</centroid>
			</pseudo3D>
		</spatialEntity>
		<numericStateVariable>
			<name>avgClusterednessRegions</name>
			<value>0</value>
		</numericStateVariable>
		<numericStateVariable>
			<name>avgDensityRegions</name>
			<value>0.504019847445045</value>
		</numericStateVariable>
	</timepoint>
	<timepoint>
		<spatialEntity>
			<pseudo3D type="region">
				<clusteredness>0.902709601413705</clusteredness>
				<density>0.504019847445045</density>
				<area>22987.5</area>
				<perimeter>978.5623688697815</perimeter>
				<distanceFromOrigin>263.5033206621882</distanceFromOrigin>
				<angle>46.89354559570867</angle>
				<shape>triangular</shape>
				<triangleMeasure>0.5428509860759755</triangleMeasure>
				<rectangleMeasure>0.4453968431529961</rectangleMeasure>
				<circleMeasure>0.2549585810416767</circleMeasure>
				<centroid>
					<x>506.6567</x>
					<y>1122.429</y>
				</centroid>
			</pseudo3D>
		</spatialEntity>
		<numericStateVariable>
			<name>avgClusterednessRegions</name>
			<value>0</value>
		</numericStateVariable>
		<numericStateVariable>
			<name>avgDensityRegions</name>
			<value>0.504019847445045</value>
		</numericStateVariable>
	</timepoint>
	<timepoint>
		<spatialEntity>
			<pseudo3D type="region">
				<clusteredness>0.902709601413705</clusteredness>
				<density>0.504019847445045</density>
				<area>22987.5</area>
				<perimeter>978.5623688697815</perimeter>
				<distanceFromOrigin>263.5033206621882</distanceFromOrigin>
				<angle>46.89354559570867</angle>
				<shape>triangular</shape>
				<triangleMeasure>0.5428509860759755</triangleMeasure>
				<rectangleMeasure>0.4453968431529961</rectangleMeasure>
				<circleMeasure>0.2549585810416767</circleMeasure>
				<centroid>
					<x>506.6567</x>
					<y>1122.429</y>
				</centroid>
			</pseudo3D>
		</spatialEntity>
		<numericStateVariable>
			<name>avgClusterednessRegions</name>
			<value>0</value>
		</numericStateVariable>
		<numericStateVariable>
			<name>avgDensityRegions</name>
			<value>0.504019847445045</value>
		</numericStateVariable>
	</timepoint>
	<timepoint>
		<spatialEntity>
			<pseudo3D type="region">
				<clusteredness>0.902709601413705</clusteredness>
				<density>0.504019847445045</density>
				<area>22987.5</area>
				<perimeter>978.5623688697815</perimeter>
				<distanceFromOrigin>263.5033206621882</distanceFromOrigin>
				<angle>46.89354559570867</angle>
				<shape>triangular</shape>
				<triangleMeasure>0.5428509860759755</triangleMeasure>
				<rectangleMeasure>0.4453968431529961</rectangleMeasure>
				<circleMeasure>0.2549585810416767</circleMeasure>
				<centroid>
					<x>506.6567</x>
					<y>1122.429</y>
				</centroid>
			</pseudo3D>
		</spatialEntity>
		<numericStateVariable>
			<name>avgClusterednessRegions</name>
			<value>0</value>
		</numericStateVariable>
		<numericStateVariable>
			<name>avgDensityRegions</name>
			<value>0.504019847445045</value>
		</numericStateVariable>
	</timepoint>
	<timepoint>
		<spatialEntity>
			<pseudo3D type="region">
				<clusteredness>0.902709601413705</clusteredness>
				<density>0.504019847445045</density>
				<area>22987.5</area>
				<perimeter>978.5623688697815</perimeter>
				<distanceFromOrigin>263.5033206621882</distanceFromOrigin>
				<angle>46.89354559570867</angle>
				<shape>triangular</shape>
				<triangleMeasure>0.5428509860759755</triangleMeasure>
				<rectangleMeasure>0.4453968431529961</rectangleMeasure>
				<circleMeasure>0.2549585810416767</circleMeasure>
				<centroid>
					<x>506.6567</x>
					<y>1122.429</y>
				</centroid>
			</pseudo3D>
		</spatialEntity>
		<numericStateVariable>
			<name>avgClusterednessRegions</name>
			<value>0</value>
		</numericStateVariable>
		<numericStateVariable>
			<name>avgDensityRegions</name>
			<value>0.504019847445045</value>
		</numericStateVariable>
	</timepoint>
	<timepoint>
		<spatialEntity>
			<pseudo3D type="region">
				<clusteredness>0.902709601413705</clusteredness>
				<density>0.504019847445045</density>
				<area>22987.5</area>
				<perimeter>978.5623688697815</perimeter>
				<distanceFromOrigin>263.5033206621882</distanceFromOrigin>
				<angle>46.89354559570867</angle>
				<shape>triangular</shape>
				<triangleMeasure>0.5428509860759755</triangleMeasure>
				<rectangleMeasure>0.4453968431529961</rectangleMeasure>
				<circleMeasure>0.2549585810416767</circleMeasure>
				<centroid>
					<x>506.6567</x>
					<y>1122.429</y>
				</centroid>
			</pseudo3D>
		</spatialEntity>
		<numericStateVariable>
			<name>avgClusterednessRegions</name>
			<value>0</value>
		</numericStateVariable>
		<numericStateVariable>
			<name>avgDensityRegions</name>
			<value>0.504019847445045</value>
		</numericStateVariable>
	</timepoint>
	<timepoint>
		<spatialEntity>
			<pseudo3D type="region">
				<clusteredness>0.902709601413705</clusteredness>
				<density>0.504019847445045</density>
				<area>22987.5</area>
				<perimeter>978.5623688697815</perimeter>
				<distanceFromOrigin>263.5033206621882</distanceFromOrigin>
				<angle>46.89354559570867</angle>
				<shape>triangular</shape>
				<triangleMeasure>0.5428509860759755</triangleMeasure>
				<rectangleMeasure>0.4453968431529961</rectangleMeasure>
				<circleMeasure>0.2549585810416767</circleMeasure>
				<centroid>
					<x>506.6567</x>
					<y>1122.429</y>
				</centroid>
			</pseudo3D>
		</spatialEntity>
		<numericStateVariable>
			<name>avgClusterednessRegions</name>
			<value>0</value>
		</numericStateVariable>
		<numericStateVariable>
			<name>avgDensityRegions</name>
			<value>0.504019847445045</value>
		</numericStateVariable>
	</timepoint>
	<timepoint>
		<spatialEntity>
			<pseudo3D type="region">
				<clusteredness>0.902709601413705</clusteredness>
				<density>0.504019847445045</density>
				<area>22987.5</area>
				<perimeter>978.5623688697815</perimeter>
				<distanceFromOrigin>263.5033206621882</distanceFromOrigin>
				<angle>46.89354559570867</angle>
				<shape>triangular</shape>
				<triangleMeasure>0.5428509860759755</triangleMeasure>
				<rectangleMeasure>0.4453968431529961</rectangleMeasure>
				<circleMeasure>0.2549585810416767</circleMeasure>
				<centroid>
					<x>506.6567</x>
					<y>1122.429</y>
				</centroid>
			</pseudo3D>
		</spatialEntity>
		<numericStateVariable>
			<name>avgClusterednessRegions</name>
			<value>0</value>
		</numericStateVariable>
		<numericStateVariable>
			<name>avgDensityRegions</name>
			<value>0.504019847445045</value>
		</numericStateVariable>
	</timepoint>
	<timepoint>
		<spatialEntity>
			<pseudo3D type="region">
				<clusteredness>0.902709601413705</clusteredness>
				<density>0.504019847445045</density>
				<area>22987.5</area>
				<perimeter>978.5623688697815</perimeter>
				<distanceFromOrigin>263.5033206621882</distanceFromOrigin>
				<angle>46.89354559570867</angle>
				<shape>triangular</shape>
				<triangleMeasure>0.5428509860759755</triangleMeasure>
				<rectangleMeasure>0.4453968431529961</rectangleMeasure>
				<circleMeasure>0.2549585810416767</circleMeasure>
				<centroid>
					<x>506.6567</x>
					<y>1122.429</y>
				</centroid>
			</pseudo3D>
		</spatialEntity>
		<numericStateVariable>
			<name>avgClusterednessRegions</name>
			<value>0</value>
		</numericStateVariable>
		<numericStateVariable>
			<name>avgDensityRegions</name>
			<value>0.504019847445045</value>
		</numericStateVariable>
	</timepoint>
	<timepoint>
		<spatialEntity>
			<pseudo3D type="region">
				<clusteredness>0.902709601413705</clusteredness>
				<density>0.504019847445045</density>
				<area>22987.5</area>
				<perimeter>978.5623688697815</perimeter>
				<distanceFromOrigin>263.5033206621882</distanceFromOrigin>
				<angle>46.89354559570867</angle>
				<shape>triangular</shape>
				<triangleMeasure>0.5428509860759755</triangleMeasure>
				<rectangleMeasure>0.4453968431529961</rectangleMeasure>
				<circleMeasure>0.2549585810416767</circleMeasure>
				<centroid>
					<x>506.6567</x>
					<y>1122.429</y>
				</centroid>
			</pseudo3D>
		</spatialEntity>
		<numericStateVariable>
			<name>avgClusterednessRegions</name>
			<value>0</value>
		</numericStateVariable>
		<numericStateVariable>
			<name>avgDensityRegions</name>
			<value>0.504019847445045</value>
		</numericStateVariable>
	</timepoint>
	<timepoint>
		<spatialEntity>
			<pseudo3D type="region">
				<clusteredness>0.902709601413705</clusteredness>
				<density>0.504019847445045</density>
				<area>22987.5</area>
				<perimeter>978.5623688697815</perimeter>
				<distanceFromOrigin>263.5033206621882</distanceFromOrigin>
				<angle>46.89354559570867</angle>
				<shape>triangular</shape>
				<triangleMeasure>0.5428509860759755</triangleMeasure>
				<rectangleMeasure>0.4453968431529961</rectangleMeasure>
				<circleMeasure>0.2549585810416767</circleMeasure>
				<centroid>
					<x>506.6567</x>
					<y>1122.429</y>
				</centroid>
			</pseudo3D>
		</spatialEntity>
		<numericStateVariable>
			<name>avgClusterednessRegions</name>
			<value>0</value>
		</numericStateVariable>
		<numericStateVariable>
			<name>avgDensityRegions</name>
			<value>0.504019847445045</value>
		</numericStateVariable>
	</timepoint>
	<timepoint>
		<spatialEntity>
			<pseudo3D type="region">
				<clusteredness>0.902709601413705</clusteredness>
				<density>0.504019847445045</density>
				<area>22987.5</area>
				<perimeter>978.5623688697815</perimeter>
				<distanceFromOrigin>263.5033206621882</distanceFromOrigin>
				<angle>46.89354559570867</angle>
				<shape>triangular</shape>
				<triangleMeasure>0.5428509860759755</triangleMeasure>
				<rectangleMeasure>0.4453968431529961</rectangleMeasure>
				<circleMeasure>0.2549585810416767</circleMeasure>
				<centroid>
					<x>506.6567</x>
					<y>1122.429</y>
				</centroid>
			</pseudo3D>
		</spatialEntity>
		<numericStateVariable>
			<name>avgClusterednessRegions</name>
			<value>0</value>
		</numericStateVariable>
		<numericStateVariable>
			<name>avgDensityRegions</name>
			<value>0.504019847445045</value>
		</numericStateVariable>
	</timepoint>
	<timepoint>
		<spatialEntity>
			<pseudo3D type="region">
				<clusteredness>0.902709601413705</clusteredness>
				<density>0.504019847445045</density>
				<area>22987.5</area>
				<perimeter>978.5623688697815</perimeter>
				<distanceFromOrigin>263.5033206621882</distanceFromOrigin>
				<angle>46.89354559570867</angle>
				<shape>triangular</shape>
				<triangleMeasure>0.5428509860759755</triangleMeasure>
				<rectangleMeasure>0.4453968431529961</rectangleMeasure>
				<circleMeasure>0.2549585810416767</circleMeasure>
				<centroid>
					<x>506.6567</x>
					<y>1122.429</y>
				</centroid>
			</pseudo3D>
		</spatialEntity>
		<numericStateVariable>
			<name>avgClusterednessRegions</name>
			<value>0</value>
		</numericStateVariable>
		<numericStateVariable>
			<name>avgDensityRegions</name>
			<value>0.504019847445045</value>
		</numericStateVariable>
	</timepoint>
	<timepoint>
		<spatialEntity>
			<pseudo3D type="region">
				<clusteredness>0.902709601413705</clusteredness>
				<density>0.504019847445045</density>
				<area>22987.5</area>
				<perimeter>978.5623688697815</perimeter>
				<distanceFromOrigin>263.5033206621882</distanceFromOrigin>
				<angle>46.89354559570867</angle>
				<shape>triangular</shape>
				<triangleMeasure>0.5428509860759755</triangleMeasure>
				<rectangleMeasure>0.4453968431529961</rectangleMeasure>
				<circleMeasure>0.2549585810416767</circleMeasure>
				<centroid>
					<x>506.6567</x>
					<y>1122.429</y>
				</centroid>
			</pseudo3D>
		</spatialEntity>
		<numericStateVariable>
			<name>avgClusterednessRegions</name>
			<value>0</value>
		</numericStateVariable>
		<numericStateVariable>
			<name>avgDensityRegions</name>
			<value>0.504019847445045</value>
		</numericStateVariable>
	</timepoint>
	<timepoint>
		<spatialEntity>
			<pseudo3D type="region">
				<clusteredness>0.902709601413705</clusteredness>
				<density>0.504019847445045</density>
				<area>22987.5</area>
				<perimeter>978.5623688697815</perimeter>
				<distanceFromOrigin>263.5033206621882</distanceFromOrigin>
				<angle>46.89354559570867</angle>
				<shape>triangular</shape>
				<triangleMeasure>0.5428509860759755</triangleMeasure>
				<rectangleMeasure>0.4453968431529961</rectangleMeasure>
				<circleMeasure>0.2549585810416767</circleMeasure>
				<centroid>
					<x>506.6567</x>
					<y>1122.429</y>
				</centroid>
			</pseudo3D>
		</spatialEntity>
		<numericStateVariable>
			<name>avgClusterednessRegions</name>
			<value>0</value>
		</numericStateVariable>
		<numericStateVariable>
			<name>avgDensityRegions</name>
			<value>0.504019847445045</value>
		</numericStateVariable>
	</timepoint>
	<timepoint>
		<spatialEntity>
			<pseudo3D type="region">
				<clusteredness>0.902709601413705</clusteredness>
				<density>0.504019847445045</density>
				<area>22987.5</area>
				<perimeter>978.5623688697815</perimeter>
				<distanceFromOrigin>263.5033206621882</distanceFromOrigin>
				<angle>46.89354559570867</angle>
				<shape>triangular</shape>
				<triangleMeasure>0.5428509860759755</triangleMeasure>
				<rectangleMeasure>0.4453968431529961</rectangleMeasure>
				<circleMeasure>0.2549585810416767</circleMeasure>
				<centroid>
					<x>506.6567</x>
					<y>1122.429</y>
				</centroid>
			</pseudo3D>
		</spatialEntity>
		<numericStateVariable>
			<name>avgClusterednessRegions</name>
			<value>0</value>
		</numericStateVariable>
		<numericStateVariable>
			<name>avgDensityRegions</name>
			<value>0.504019847445045</value>
		</numericStateVariable>
	</timepoint>
	<timepoint>
		<spatialEntity>
			<pseudo3D type="region">
				<clusteredness>0.902709601413705</clusteredness>
				<density>0.504019847445045</density>
				<area>22987.5</area>
				<perimeter>978.5623688697815</perimeter>
				<distanceFromOrigin>263.5033206621882</distanceFromOrigin>
				<angle>46.89354559570867</angle>
				<shape>triangular</shape>
				<triangleMeasure>0.5428509860759755</triangleMeasure>
				<rectangleMeasure>0.4453968431529961</rectangleMeasure>
				<circleMeasure>0.2549585810416767</circleMeasure>
				<centroid>
					<x>506.6567</x>
					<y>1122.429</y>
				</centroid>
			</pseudo3D>
		</spatialEntity>
		<numericStateVariable>
			<name>avgClusterednessRegions</name>
			<value>0</value>
		</numericStateVariable>
		<numericStateVariable>
			<name>avgDensityRegions</name>
			<value>0.504019847445045</value>
		</numericStateVariable>
	</timepoint>
	<timepoint>
		<spatialEntity>
			<pseudo3D type="region">
				<clusteredness>0.902709601413705</clusteredness>
				<density>0.504019847445045</density>
				<area>22987.5</area>
				<perimeter>978.5623688697815</perimeter>
				<distanceFromOrigin>263.5033206621882</distanceFromOrigin>
				<angle>46.89354559570867</angle>
				<shape>triangular</shape>
				<triangleMeasure>0.5428509860759755</triangleMeasure>
				<rectangleMeasure>0.4453968431529961</rectangleMeasure>
				<circleMeasure>0.2549585810416767</circleMeasure>
				<centroid>
					<x>506.6567</x>
					<y>1122.429</y>
				</centroid>
			</pseudo3D>
		</spatialEntity>
		<numericStateVariable>
			<name>avgClusterednessRegions</name>
			<value>0</value>
		</numericStateVariable>
		<numericStateVariable>
			<name>avgDensityRegions</name>
			<value>0.504019847445045</value>
		</numericStateVariable>
	</timepoint>
	<timepoint>
		<spatialEntity>
			<pseudo3D type="region">
				<clusteredness>0.902709601413705</clusteredness>
				<density>0.504019847445045</density>
				<area>22987.5</area>
				<perimeter>978.5623688697815</perimeter>
				<distanceFromOrigin>263.5033206621882</distanceFromOrigin>
				<angle>46.89354559570867</angle>
				<shape>triangular</shape>
				<triangleMeasure>0.5428509860759755</triangleMeasure>
				<rectangleMeasure>0.4453968431529961</rectangleMeasure>
				<circleMeasure>0.2549585810416767</circleMeasure>
				<centroid>
					<x>506.6567</x>
					<y>1122.429</y>
				</centroid>
			</pseudo3D>
		</spatialEntity>
		<numericStateVariable>
			<name>avgClusterednessRegions</name>
			<value>0</value>
		</numericStateVariable>
		<numericStateVariable>
			<name>avgDensityRegions</name>
			<value>0.504019847445045</value>
		</numericStateVariable>
	</timepoint>
	<timepoint>
		<spatialEntity>
			<pseudo3D type="region">
				<clusteredness>0.902709601413705</clusteredness>
				<density>0.504019847445045</density>
				<area>22987.5</area>
				<perimeter>978.5623688697815</perimeter>
				<distanceFromOrigin>263.5033206621882</distanceFromOrigin>
				<angle>46.89354559570867</angle>
				<shape>triangular</shape>
				<triangleMeasure>0.5428509860759755</triangleMeasure>
				<rectangleMeasure>0.4453968431529961</rectangleMeasure>
				<circleMeasure>0.2549585810416767</circleMeasure>
				<centroid>
					<x>506.6567</x>
					<y>1122.429</y>
				</centroid>
			</pseudo3D>
		</spatialEntity>
		<numericStateVariable>
			<name>avgClusterednessRegions</name>
			<value>0</value>
		</numericStateVariable>
		<numericStateVariable>
			<name>avgDensityRegions</name>
			<value>0.504019847445045</value>
		</numericStateVariable>
	</timepoint>
	<timepoint>
		<spatialEntity>
			<pseudo3D type="region">
				<clusteredness>0.902709601413705</clusteredness>
				<density>0.504019847445045</density>
				<area>22987.5</area>
				<perimeter>978.5623688697815</perimeter>
				<distanceFromOrigin>263.5033206621882</distanceFromOrigin>
				<angle>46.89354559570867</angle>
				<shape>triangular</shape>
				<triangleMeasure>0.5428509860759755</triangleMeasure>
				<rectangleMeasure>0.4453968431529961</rectangleMeasure>
				<circleMeasure>0.2549585810416767</circleMeasure>
				<centroid>
					<x>506.6567</x>
					<y>1122.429</y>
				</centroid>
			</pseudo3D>
		</spatialEntity>
		<numericStateVariable>
			<name>avgClusterednessRegions</name>
			<value>0</value>
		</numericStateVariable>
		<numericStateVariable>
			<name>avgDensityRegions</name>
			<value>0.504019847445045</value>
		</numericStateVariable>
	</timepoint>
	<timepoint>
		<spatialEntity>
			<pseudo3D type="region">
				<clusteredness>0.902709601413705</clusteredness>
				<density>0.504019847445045</density>
				<area>22987.5</area>
				<perimeter>978.5623688697815</perimeter>
				<distanceFromOrigin>263.5033206621882</distanceFromOrigin>
				<angle>46.89354559570867</angle>
				<shape>triangular</shape>
				<triangleMeasure>0.5428509860759755</triangleMeasure>
				<rectangleMeasure>0.4453968431529961</rectangleMeasure>
				<circleMeasure>0.2549585810416767</circleMeasure>
				<centroid>
					<x>506.6567</x>
					<y>1122.429</y>
				</centroid>
			</pseudo3D>
		</spatialEntity>
		<numericStateVariable>
			<name>avgClusterednessRegions</name>
			<value>0</value>
		</numericStateVariable>
		<numericStateVariable>
			<name>avgDensityRegions</name>
			<value>0.504019847445045</value>
		</numericStateVariable>
	</timepoint>
	<timepoint>
		<spatialEntity>
			<pseudo3D type="region">
				<clusteredness>0.902709601413705</clusteredness>
				<density>0.504019847445045</density>
				<area>22987.5</area>
				<perimeter>978.5623688697815</perimeter>
				<distanceFromOrigin>263.5033206621882</distanceFromOrigin>
				<angle>46.89354559570867</angle>
				<shape>triangular</shape>
				<triangleMeasure>0.5428509860759755</triangleMeasure>
				<rectangleMeasure>0.4453968431529961</rectangleMeasure>
				<circleMeasure>0.2549585810416767</circleMeasure>
				<centroid>
					<x>506.6567</x>
					<y>1122.429</y>
				</centroid>
			</pseudo3D>
		</spatialEntity>
		<numericStateVariable>
			<name>avgClusterednessRegions</name>
			<value>0</value>
		</numericStateVariable>
		<numericStateVariable>
			<name>avgDensityRegions</name>
			<value>0.504019847445045</value>
		</numericStateVariable>
	</timepoint>
	<timepoint>
		<spatialEntity>
			<pseudo3D type="region">
				<clusteredness>0.902709601413705</clusteredness>
				<density>0.504019847445045</density>
				<area>22987.5</area>
				<perimeter>978.5623688697815</perimeter>
				<distanceFromOrigin>263.5033206621882</distanceFromOrigin>
				<angle>46.89354559570867</angle>
				<shape>triangular</shape>
				<triangleMeasure>0.5428509860759755</triangleMeasure>
				<rectangleMeasure>0.4453968431529961</rectangleMeasure>
				<circleMeasure>0.2549585810416767</circleMeasure>
				<centroid>
					<x>506.6567</x>
					<y>1122.429</y>
				</centroid>
			</pseudo3D>
		</spatialEntity>
		<numericStateVariable>
			<name>avgClusterednessRegions</name>
			<value>0</value>
		</numericStateVariable>
		<numericStateVariable>
			<name>avgDensityRegions</name>
			<value>0.504019847445045</value>
		</numericStateVariable>
	</timepoint>
	<timepoint>
		<spatialEntity>
			<pseudo3D type="region">
				<clusteredness>0.902709601413705</clusteredness>
				<density>0.504019847445045</density>
				<area>22987.5</area>
				<perimeter>978.5623688697815</perimeter>
				<distanceFromOrigin>263.5033206621882</distanceFromOrigin>
				<angle>46.89354559570867</angle>
				<shape>triangular</shape>
				<triangleMeasure>0.5428509860759755</triangleMeasure>
				<rectangleMeasure>0.4453968431529961</rectangleMeasure>
				<circleMeasure>0.2549585810416767</circleMeasure>
				<centroid>
					<x>506.6567</x>
					<y>1122.429</y>
				</centroid>
			</pseudo3D>
		</spatialEntity>
		<numericStateVariable>
			<name>avgClusterednessRegions</name>
			<value>0</value>
		</numericStateVariable>
		<numericStateVariable>
			<name>avgDensityRegions</name>
			<value>0.504019847445045</value>
		</numericStateVariable>
	</timepoint>
	<timepoint>
		<spatialEntity>
			<pseudo3D type="region">
				<clusteredness>0.902709601413705</clusteredness>
				<density>0.504019847445045</density>
				<area>22987.5</area>
				<perimeter>978.5623688697815</perimeter>
				<distanceFromOrigin>263.5033206621882</distanceFromOrigin>
				<angle>46.89354559570867</angle>
				<shape>triangular</shape>
				<triangleMeasure>0.5428509860759755</triangleMeasure>
				<rectangleMeasure>0.4453968431529961</rectangleMeasure>
				<circleMeasure>0.2549585810416767</circleMeasure>
				<centroid>
					<x>506.6567</x>
					<y>1122.429</y>
				</centroid>
			</pseudo3D>
		</spatialEntity>
		<numericStateVariable>
			<name>avgClusterednessRegions</name>
			<value>0</value>
		</numericStateVariable>
		<numericStateVariable>
			<name>avgDensityRegions</name>
			<value>0.504019847445045</value>
		</numericStateVariable>
	</timepoint>
	<timepoint>
		<spatialEntity>
			<pseudo3D type="region">
				<clusteredness>0.902709601413705</clusteredness>
				<density>0.504019847445045</density>
				<area>22987.5</area>
				<perimeter>978.5623688697815</perimeter>
				<distanceFromOrigin>263.5033206621882</distanceFromOrigin>
				<angle>46.89354559570867</angle>
				<shape>triangular</shape>
				<triangleMeasure>0.5428509860759755</triangleMeasure>
				<rectangleMeasure>0.4453968431529961</rectangleMeasure>
				<circleMeasure>0.2549585810416767</circleMeasure>
				<centroid>
					<x>506.6567</x>
					<y>1122.429</y>
				</centroid>
			</pseudo3D>
		</spatialEntity>
		<numericStateVariable>
			<name>avgClusterednessRegions</name>
			<value>0</value>
		</numericStateVariable>
		<numericStateVariable>
			<name>avgDensityRegions</name>
			<value>0.504019847445045</value>
		</numericStateVariable>
	</timepoint>
	<timepoint>
		<spatialEntity>
			<pseudo3D type="region">
				<clusteredness>0.902709601413705</clusteredness>
				<density>0.504019847445045</density>
				<area>22987.5</area>
				<perimeter>978.5623688697815</perimeter>
				<distanceFromOrigin>263.5033206621882</distanceFromOrigin>
				<angle>46.89354559570867</angle>
				<shape>triangular</shape>
				<triangleMeasure>0.5428509860759755</triangleMeasure>
				<rectangleMeasure>0.4453968431529961</rectangleMeasure>
				<circleMeasure>0.2549585810416767</circleMeasure>
				<centroid>
					<x>506.6567</x>
					<y>1122.429</y>
				</centroid>
			</pseudo3D>
		</spatialEntity>
		<numericStateVariable>
			<name>avgClusterednessRegions</name>
			<value>0</value>
		</numericStateVariable>
		<numericStateVariable>
			<name>avgDensityRegions</name>
			<value>0.504019847445045</value>
		</numericStateVariable>
	</timepoint>
	<timepoint>
		<spatialEntity>
			<pseudo3D type="region">
				<clusteredness>0.902709601413705</clusteredness>
				<density>0.504019847445045</density>
				<area>22987.5</area>
				<perimeter>978.5623688697815</perimeter>
				<distanceFromOrigin>263.5033206621882</distanceFromOrigin>
				<angle>46.89354559570867</angle>
				<shape>triangular</shape>
				<triangleMeasure>0.5428509860759755</triangleMeasure>
				<rectangleMeasure>0.4453968431529961</rectangleMeasure>
				<circleMeasure>0.2549585810416767</circleMeasure>
				<centroid>
					<x>506.6567</x>
					<y>1122.429</y>
				</centroid>
			</pseudo3D>
		</spatialEntity>
		<numericStateVariable>
			<name>avgClusterednessRegions</name>
			<value>0</value>
		</numericStateVariable>
		<numericStateVariable>
			<name>avgDensityRegions</name>
			<value>0.504019847445045</value>
		</numericStateVariable>
	</timepoint>
	<timepoint>
		<spatialEntity>
			<pseudo3D type="region">
				<clusteredness>0.902709601413705</clusteredness>
				<density>0.504019847445045</density>
				<area>22987.5</area>
				<perimeter>978.5623688697815</perimeter>
				<distanceFromOrigin>263.5033206621882</distanceFromOrigin>
				<angle>46.89354559570867</angle>
				<shape>triangular</shape>
				<triangleMeasure>0.5428509860759755</triangleMeasure>
				<rectangleMeasure>0.4453968431529961</rectangleMeasure>
				<circleMeasure>0.2549585810416767</circleMeasure>
				<centroid>
					<x>506.6567</x>
					<y>1122.429</y>
				</centroid>
			</pseudo3D>
		</spatialEntity>
		<numericStateVariable>
			<name>avgClusterednessRegions</name>
			<value>0</value>
		</numericStateVariable>
		<numericStateVariable>
			<name>avgDensityRegions</name>
			<value>0.504019847445045</value>
		</numericStateVariable>
	</timepoint>
	<timepoint>
		<spatialEntity>
			<pseudo3D type="region">
				<clusteredness>0.902709601413705</clusteredness>
				<density>0.504019847445045</density>
				<area>22987.5</area>
				<perimeter>978.5623688697815</perimeter>
				<distanceFromOrigin>263.5033206621882</distanceFromOrigin>
				<angle>46.89354559570867</angle>
				<shape>triangular</shape>
				<triangleMeasure>0.5428509860759755</triangleMeasure>
				<rectangleMeasure>0.4453968431529961</rectangleMeasure>
				<circleMeasure>0.2549585810416767</circleMeasure>
				<centroid>
					<x>506.6567</x>
					<y>1122.429</y>
				</centroid>
			</pseudo3D>
		</spatialEntity>
		<numericStateVariable>
			<name>avgClusterednessRegions</name>
			<value>0</value>
		</numericStateVariable>
		<numericStateVariable>
			<name>avgDensityRegions</name>
			<value>0.504019847445045</value>
		</numericStateVariable>
	</timepoint>
	<timepoint>
		<spatialEntity>
			<pseudo3D type="region">
				<clusteredness>0.902709601413705</clusteredness>
				<density>0.504019847445045</density>
				<area>22987.5</area>
				<perimeter>978.5623688697815</perimeter>
				<distanceFromOrigin>263.5033206621882</distanceFromOrigin>
				<angle>46.89354559570867</angle>
				<shape>triangular</shape>
				<triangleMeasure>0.5428509860759755</triangleMeasure>
				<rectangleMeasure>0.4453968431529961</rectangleMeasure>
				<circleMeasure>0.2549585810416767</circleMeasure>
				<centroid>
					<x>506.6567</x>
					<y>1122.429</y>
				</centroid>
			</pseudo3D>
		</spatialEntity>
		<numericStateVariable>
			<name>avgClusterednessRegions</name>
			<value>0</value>
		</numericStateVariable>
		<numericStateVariable>
			<name>avgDensityRegions</name>
			<value>0.504019847445045</value>
		</numericStateVariable>
	</timepoint>
	<timepoint>
		<spatialEntity>
			<pseudo3D type="region">
				<clusteredness>0.902709601413705</clusteredness>
				<density>0.504019847445045</density>
				<area>22987.5</area>
				<perimeter>978.5623688697815</perimeter>
				<distanceFromOrigin>263.5033206621882</distanceFromOrigin>
				<angle>46.89354559570867</angle>
				<shape>triangular</shape>
				<triangleMeasure>0.5428509860759755</triangleMeasure>
				<rectangleMeasure>0.4453968431529961</rectangleMeasure>
				<circleMeasure>0.2549585810416767</circleMeasure>
				<centroid>
					<x>506.6567</x>
					<y>1122.429</y>
				</centroid>
			</pseudo3D>
		</spatialEntity>
		<numericStateVariable>
			<name>avgClusterednessRegions</name>
			<value>0</value>
		</numericStateVariable>
		<numericStateVariable>
			<name>avgDensityRegions</name>
			<value>0.504019847445045</value>
		</numericStateVariable>
	</timepoint>
	<timepoint>
		<spatialEntity>
			<pseudo3D type="region">
				<clusteredness>0.902709601413705</clusteredness>
				<density>0.504019847445045</density>
				<area>22987.5</area>
				<perimeter>978.5623688697815</perimeter>
				<distanceFromOrigin>263.5033206621882</distanceFromOrigin>
				<angle>46.89354559570867</angle>
				<shape>triangular</shape>
				<triangleMeasure>0.5428509860759755</triangleMeasure>
				<rectangleMeasure>0.4453968431529961</rectangleMeasure>
				<circleMeasure>0.2549585810416767</circleMeasure>
				<centroid>
					<x>506.6567</x>
					<y>1122.429</y>
				</centroid>
			</pseudo3D>
		</spatialEntity>
		<numericStateVariable>
			<name>avgClusterednessRegions</name>
			<value>0</value>
		</numericStateVariable>
		<numericStateVariable>
			<name>avgDensityRegions</name>
			<value>0.504019847445045</value>
		</numericStateVariable>
	</timepoint>
	<timepoint>
		<spatialEntity>
			<pseudo3D type="region">
				<clusteredness>0.902709601413705</clusteredness>
				<density>0.504019847445045</density>
				<area>22987.5</area>
				<perimeter>978.5623688697815</perimeter>
				<distanceFromOrigin>263.5033206621882</distanceFromOrigin>
				<angle>46.89354559570867</angle>
				<shape>triangular</shape>
				<triangleMeasure>0.5428509860759755</triangleMeasure>
				<rectangleMeasure>0.4453968431529961</rectangleMeasure>
				<circleMeasure>0.2549585810416767</circleMeasure>
				<centroid>
					<x>506.6567</x>
					<y>1122.429</y>
				</centroid>
			</pseudo3D>
		</spatialEntity>
		<numericStateVariable>
			<name>avgClusterednessRegions</name>
			<value>0</value>
		</numericStateVariable>
		<numericStateVariable>
			<name>avgDensityRegions</name>
			<value>0.504019847445045</value>
		</numericStateVariable>
	</timepoint>
	<timepoint>
		<spatialEntity>
			<pseudo3D type="region">
				<clusteredness>0.902709601413705</clusteredness>
				<density>0.504019847445045</density>
				<area>22987.5</area>
				<perimeter>978.5623688697815</perimeter>
				<distanceFromOrigin>263.5033206621882</distanceFromOrigin>
				<angle>46.89354559570867</angle>
				<shape>triangular</shape>
				<triangleMeasure>0.5428509860759755</triangleMeasure>
				<rectangleMeasure>0.4453968431529961</rectangleMeasure>
				<circleMeasure>0.2549585810416767</circleMeasure>
				<centroid>
					<x>506.6567</x>
					<y>1122.429</y>
				</centroid>
			</pseudo3D>
		</spatialEntity>
		<numericStateVariable>
			<name>avgClusterednessRegions</name>
			<value>0</value>
		</numericStateVariable>
		<numericStateVariable>
			<name>avgDensityRegions</name>
			<value>0.504019847445045</value>
		</numericStateVariable>
	</timepoint>
	<timepoint>
		<spatialEntity>
			<pseudo3D type="region">
				<clusteredness>0.902709601413705</clusteredness>
				<density>0.504019847445045</density>
				<area>22987.5</area>
				<perimeter>978.5623688697815</perimeter>
				<distanceFromOrigin>263.5033206621882</distanceFromOrigin>
				<angle>46.89354559570867</angle>
				<shape>triangular</shape>
				<triangleMeasure>0.5428509860759755</triangleMeasure>
				<rectangleMeasure>0.4453968431529961</rectangleMeasure>
				<circleMeasure>0.2549585810416767</circleMeasure>
				<centroid>
					<x>506.6567</x>
					<y>1122.429</y>
				</centroid>
			</pseudo3D>
		</spatialEntity>
		<numericStateVariable>
			<name>avgClusterednessRegions</name>
			<value>0</value>
		</numericStateVariable>
		<numericStateVariable>
			<name>avgDensityRegions</name>
			<value>0.504019847445045</value>
		</numericStateVariable>
	</timepoint>
	<timepoint>
		<spatialEntity>
			<pseudo3D type="region">
				<clusteredness>0.902709601413705</clusteredness>
				<density>0.504019847445045</density>
				<area>22987.5</area>
				<perimeter>978.5623688697815</perimeter>
				<distanceFromOrigin>263.5033206621882</distanceFromOrigin>
				<angle>46.89354559570867</angle>
				<shape>triangular</shape>
				<triangleMeasure>0.5428509860759755</triangleMeasure>
				<rectangleMeasure>0.4453968431529961</rectangleMeasure>
				<circleMeasure>0.2549585810416767</circleMeasure>
				<centroid>
					<x>506.6567</x>
					<y>1122.429</y>
				</centroid>
			</pseudo3D>
		</spatialEntity>
		<numericStateVariable>
			<name>avgClusterednessRegions</name>
			<value>0</value>
		</numericStateVariable>
		<numericStateVariable>
			<name>avgDensityRegions</name>
			<value>0.504019847445045</value>
		</numericStateVariable>
	</timepoint>
	<timepoint>
		<spatialEntity>
			<pseudo3D type="region">
				<clusteredness>0.902709601413705</clusteredness>
				<density>0.504019847445045</density>
				<area>22987.5</area>
				<perimeter>978.5623688697815</perimeter>
				<distanceFromOrigin>263.5033206621882</distanceFromOrigin>
				<angle>46.89354559570867</angle>
				<shape>triangular</shape>
				<triangleMeasure>0.5428509860759755</triangleMeasure>
				<rectangleMeasure>0.4453968431529961</rectangleMeasure>
				<circleMeasure>0.2549585810416767</circleMeasure>
				<centroid>
					<x>506.6567</x>
					<y>1122.429</y>
				</centroid>
			</pseudo3D>
		</spatialEntity>
		<numericStateVariable>
			<name>avgClusterednessRegions</name>
			<value>0</value>
		</numericStateVariable>
		<numericStateVariable>
			<name>avgDensityRegions</name>
			<value>0.504019847445045</value>
		</numericStateVariable>
	</timepoint>
	<timepoint>
		<spatialEntity>
			<pseudo3D type="region">
				<clusteredness>0.902709601413705</clusteredness>
				<density>0.504019847445045</density>
				<area>22987.5</area>
				<perimeter>978.5623688697815</perimeter>
				<distanceFromOrigin>263.5033206621882</distanceFromOrigin>
				<angle>46.89354559570867</angle>
				<shape>triangular</shape>
				<triangleMeasure>0.5428509860759755</triangleMeasure>
				<rectangleMeasure>0.4453968431529961</rectangleMeasure>
				<circleMeasure>0.2549585810416767</circleMeasure>
				<centroid>
					<x>506.6567</x>
					<y>1122.429</y>
				</centroid>
			</pseudo3D>
		</spatialEntity>
		<numericStateVariable>
			<name>avgClusterednessRegions</name>
			<value>0</value>
		</numericStateVariable>
		<numericStateVariable>
			<name>avgDensityRegions</name>
			<value>0.504019847445045</value>
		</numericStateVariable>
	</timepoint>
	<timepoint>
		<spatialEntity>
			<pseudo3D type="region">
				<clusteredness>0.902709601413705</clusteredness>
				<density>0.504019847445045</density>
				<area>22987.5</area>
				<perimeter>978.5623688697815</perimeter>
				<distanceFromOrigin>263.5033206621882</distanceFromOrigin>
				<angle>46.89354559570867</angle>
				<shape>triangular</shape>
				<triangleMeasure>0.5428509860759755</triangleMeasure>
				<rectangleMeasure>0.4453968431529961</rectangleMeasure>
				<circleMeasure>0.2549585810416767</circleMeasure>
				<centroid>
					<x>506.6567</x>
					<y>1122.429</y>
				</centroid>
			</pseudo3D>
		</spatialEntity>
		<numericStateVariable>
			<name>avgClusterednessRegions</name>
			<value>0</value>
		</numericStateVariable>
		<numericStateVariable>
			<name>avgDensityRegions</name>
			<value>0.504019847445045</value>
		</numericStateVariable>
	</timepoint>
	<timepoint>
		<spatialEntity>
			<pseudo3D type="region">
				<clusteredness>0.902709601413705</clusteredness>
				<density>0.504019847445045</density>
				<area>22987.5</area>
				<perimeter>978.5623688697815</perimeter>
				<distanceFromOrigin>263.5033206621882</distanceFromOrigin>
				<angle>46.89354559570867</angle>
				<shape>triangular</shape>
				<triangleMeasure>0.5428509860759755</triangleMeasure>
				<rectangleMeasure>0.4453968431529961</rectangleMeasure>
				<circleMeasure>0.2549585810416767</circleMeasure>
				<centroid>
					<x>506.6567</x>
					<y>1122.429</y>
				</centroid>
			</pseudo3D>
		</spatialEntity>
		<numericStateVariable>
			<name>avgClusterednessRegions</name>
			<value>0</value>
		</numericStateVariable>
		<numericStateVariable>
			<name>avgDensityRegions</name>
			<value>0.504019847445045</value>
		</numericStateVariable>
	</timepoint>
	<timepoint>
		<spatialEntity>
			<pseudo3D type="region">
				<clusteredness>0.902709601413705</clusteredness>
				<density>0.504019847445045</density>
				<area>22987.5</area>
				<perimeter>978.5623688697815</perimeter>
				<distanceFromOrigin>263.5033206621882</distanceFromOrigin>
				<angle>46.89354559570867</angle>
				<shape>triangular</shape>
				<triangleMeasure>0.5428509860759755</triangleMeasure>
				<rectangleMeasure>0.4453968431529961</rectangleMeasure>
				<circleMeasure>0.2549585810416767</circleMeasure>
				<centroid>
					<x>506.6567</x>
					<y>1122.429</y>
				</centroid>
			</pseudo3D>
		</spatialEntity>
		<numericStateVariable>
			<name>avgClusterednessRegions</name>
			<value>0</value>
		</numericStateVariable>
		<numericStateVariable>
			<name>avgDensityRegions</name>
			<value>0.504019847445045</value>
		</numericStateVariable>
	</timepoint>
	<timepoint>
		<spatialEntity>
			<pseudo3D type="region">
				<clusteredness>0.902709601413705</clusteredness>
				<density>0.504019847445045</density>
				<area>22987.5</area>
				<perimeter>978.5623688697815</perimeter>
				<distanceFromOrigin>263.5033206621882</distanceFromOrigin>
				<angle>46.89354559570867</angle>
				<shape>triangular</shape>
				<triangleMeasure>0.5428509860759755</triangleMeasure>
				<rectangleMeasure>0.4453968431529961</rectangleMeasure>
				<circleMeasure>0.2549585810416767</circleMeasure>
				<centroid>
					<x>506.6567</x>
					<y>1122.429</y>
				</centroid>
			</pseudo3D>
		</spatialEntity>
		<numericStateVariable>
			<name>avgClusterednessRegions</name>
			<value>0</value>
		</numericStateVariable>
		<numericStateVariable>
			<name>avgDensityRegions</name>
			<value>0.504019847445045</value>
		</numericStateVariable>
	</timepoint>
	<timepoint>
		<spatialEntity>
			<pseudo3D type="region">
				<clusteredness>0.902709601413705</clusteredness>
				<density>0.504019847445045</density>
				<area>22987.5</area>
				<perimeter>978.5623688697815</perimeter>
				<distanceFromOrigin>263.5033206621882</distanceFromOrigin>
				<angle>46.89354559570867</angle>
				<shape>triangular</shape>
				<triangleMeasure>0.5428509860759755</triangleMeasure>
				<rectangleMeasure>0.4453968431529961</rectangleMeasure>
				<circleMeasure>0.2549585810416767</circleMeasure>
				<centroid>
					<x>506.6567</x>
					<y>1122.429</y>
				</centroid>
			</pseudo3D>
		</spatialEntity>
		<numericStateVariable>
			<name>avgClusterednessRegions</name>
			<value>0</value>
		</numericStateVariable>
		<numericStateVariable>
			<name>avgDensityRegions</name>
			<value>0.504019847445045</value>
		</numericStateVariable>
	</timepoint>
	<timepoint>
		<spatialEntity>
			<pseudo3D type="region">
				<clusteredness>0.902709601413705</clusteredness>
				<density>0.504019847445045</density>
				<area>22987.5</area>
				<perimeter>978.5623688697815</perimeter>
				<distanceFromOrigin>263.5033206621882</distanceFromOrigin>
				<angle>46.89354559570867</angle>
				<shape>triangular</shape>
				<triangleMeasure>0.5428509860759755</triangleMeasure>
				<rectangleMeasure>0.4453968431529961</rectangleMeasure>
				<circleMeasure>0.2549585810416767</circleMeasure>
				<centroid>
					<x>506.6567</x>
					<y>1122.429</y>
				</centroid>
			</pseudo3D>
		</spatialEntity>
		<numericStateVariable>
			<name>avgClusterednessRegions</name>
			<value>0</value>
		</numericStateVariable>
		<numericStateVariable>
			<name>avgDensityRegions</name>
			<value>0.504019847445045</value>
		</numericStateVariable>
	</timepoint>
	<timepoint>
		<spatialEntity>
			<pseudo3D type="region">
				<clusteredness>0.902709601413705</clusteredness>
				<density>0.504019847445045</density>
				<area>22987.5</area>
				<perimeter>978.5623688697815</perimeter>
				<distanceFromOrigin>263.5033206621882</distanceFromOrigin>
				<angle>46.89354559570867</angle>
				<shape>triangular</shape>
				<triangleMeasure>0.5428509860759755</triangleMeasure>
				<rectangleMeasure>0.4453968431529961</rectangleMeasure>
				<circleMeasure>0.2549585810416767</circleMeasure>
				<centroid>
					<x>506.6567</x>
					<y>1122.429</y>
				</centroid>
			</pseudo3D>
		</spatialEntity>
		<numericStateVariable>
			<name>avgClusterednessRegions</name>
			<value>0</value>
		</numericStateVariable>
		<numericStateVariable>
			<name>avgDensityRegions</name>
			<value>0.504019847445045</value>
		</numericStateVariable>
	</timepoint>
	<timepoint>
		<spatialEntity>
			<pseudo3D type="region">
				<clusteredness>0.902709601413705</clusteredness>
				<density>0.504019847445045</density>
				<area>22987.5</area>
				<perimeter>978.5623688697815</perimeter>
				<distanceFromOrigin>263.5033206621882</distanceFromOrigin>
				<angle>46.89354559570867</angle>
				<shape>triangular</shape>
				<triangleMeasure>0.5428509860759755</triangleMeasure>
				<rectangleMeasure>0.4453968431529961</rectangleMeasure>
				<circleMeasure>0.2549585810416767</circleMeasure>
				<centroid>
					<x>506.6567</x>
					<y>1122.429</y>
				</centroid>
			</pseudo3D>
		</spatialEntity>
		<numericStateVariable>
			<name>avgClusterednessRegions</name>
			<value>0</value>
		</numericStateVariable>
		<numericStateVariable>
			<name>avgDensityRegions</name>
			<value>0.504019847445045</value>
		</numericStateVariable>
	</timepoint>
	<timepoint>
		<spatialEntity>
			<pseudo3D type="region">
				<clusteredness>0.902709601413705</clusteredness>
				<density>0.504019847445045</density>
				<area>22987.5</area>
				<perimeter>978.5623688697815</perimeter>
				<distanceFromOrigin>263.5033206621882</distanceFromOrigin>
				<angle>46.89354559570867</angle>
				<shape>triangular</shape>
				<triangleMeasure>0.5428509860759755</triangleMeasure>
				<rectangleMeasure>0.4453968431529961</rectangleMeasure>
				<circleMeasure>0.2549585810416767</circleMeasure>
				<centroid>
					<x>506.6567</x>
					<y>1122.429</y>
				</centroid>
			</pseudo3D>
		</spatialEntity>
		<numericStateVariable>
			<name>avgClusterednessRegions</name>
			<value>0</value>
		</numericStateVariable>
		<numericStateVariable>
			<name>avgDensityRegions</name>
			<value>0.504019847445045</value>
		</numericStateVariable>
	</timepoint>
	<timepoint>
		<spatialEntity>
			<pseudo3D type="region">
				<clusteredness>0.902709601413705</clusteredness>
				<density>0.504019847445045</density>
				<area>22987.5</area>
				<perimeter>978.5623688697815</perimeter>
				<distanceFromOrigin>263.5033206621882</distanceFromOrigin>
				<angle>46.89354559570867</angle>
				<shape>triangular</shape>
				<triangleMeasure>0.5428509860759755</triangleMeasure>
				<rectangleMeasure>0.4453968431529961</rectangleMeasure>
				<circleMeasure>0.2549585810416767</circleMeasure>
				<centroid>
					<x>506.6567</x>
					<y>1122.429</y>
				</centroid>
			</pseudo3D>
		</spatialEntity>
		<numericStateVariable>
			<name>avgClusterednessRegions</name>
			<value>0</value>
		</numericStateVariable>
		<numericStateVariable>
			<name>avgDensityRegions</name>
			<value>0.504019847445045</value>
		</numericStateVariable>
	</timepoint>
	<timepoint>
		<spatialEntity>
			<pseudo3D type="region">
				<clusteredness>0.902709601413705</clusteredness>
				<density>0.504019847445045</density>
				<area>22987.5</area>
				<perimeter>978.5623688697815</perimeter>
				<distanceFromOrigin>263.5033206621882</distanceFromOrigin>
				<angle>46.89354559570867</angle>
				<shape>triangular</shape>
				<triangleMeasure>0.5428509860759755</triangleMeasure>
				<rectangleMeasure>0.4453968431529961</rectangleMeasure>
				<circleMeasure>0.2549585810416767</circleMeasure>
				<centroid>
					<x>506.6567</x>
					<y>1122.429</y>
				</centroid>
			</pseudo3D>
		</spatialEntity>
		<numericStateVariable>
			<name>avgClusterednessRegions</name>
			<value>0</value>
		</numericStateVariable>
		<numericStateVariable>
			<name>avgDensityRegions</name>
			<value>0.504019847445045</value>
		</numericStateVariable>
	</timepoint>
	<timepoint>
		<spatialEntity>
			<pseudo3D type="region">
				<clusteredness>0.902709601413705</clusteredness>
				<density>0.504019847445045</density>
				<area>22987.5</area>
				<perimeter>978.5623688697815</perimeter>
				<distanceFromOrigin>263.5033206621882</distanceFromOrigin>
				<angle>46.89354559570867</angle>
				<shape>triangular</shape>
				<triangleMeasure>0.5428509860759755</triangleMeasure>
				<rectangleMeasure>0.4453968431529961</rectangleMeasure>
				<circleMeasure>0.2549585810416767</circleMeasure>
				<centroid>
					<x>506.6567</x>
					<y>1122.429</y>
				</centroid>
			</pseudo3D>
		</spatialEntity>
		<numericStateVariable>
			<name>avgClusterednessRegions</name>
			<value>0</value>
		</numericStateVariable>
		<numericStateVariable>
			<name>avgDensityRegions</name>
			<value>0.504019847445045</value>
		</numericStateVariable>
	</timepoint>
	<timepoint>
		<spatialEntity>
			<pseudo3D type="region">
				<clusteredness>0.902709601413705</clusteredness>
				<density>0.504019847445045</density>
				<area>22987.5</area>
				<perimeter>978.5623688697815</perimeter>
				<distanceFromOrigin>263.5033206621882</distanceFromOrigin>
				<angle>46.89354559570867</angle>
				<shape>triangular</shape>
				<triangleMeasure>0.5428509860759755</triangleMeasure>
				<rectangleMeasure>0.4453968431529961</rectangleMeasure>
				<circleMeasure>0.2549585810416767</circleMeasure>
				<centroid>
					<x>506.6567</x>
					<y>1122.429</y>
				</centroid>
			</pseudo3D>
		</spatialEntity>
		<numericStateVariable>
			<name>avgClusterednessRegions</name>
			<value>0</value>
		</numericStateVariable>
		<numericStateVariable>
			<name>avgDensityRegions</name>
			<value>0.504019847445045</value>
		</numericStateVariable>
	</timepoint>
	<timepoint>
		<spatialEntity>
			<pseudo3D type="region">
				<clusteredness>0.902709601413705</clusteredness>
				<density>0.504019847445045</density>
				<area>22987.5</area>
				<perimeter>978.5623688697815</perimeter>
				<distanceFromOrigin>263.5033206621882</distanceFromOrigin>
				<angle>46.89354559570867</angle>
				<shape>triangular</shape>
				<triangleMeasure>0.5428509860759755</triangleMeasure>
				<rectangleMeasure>0.4453968431529961</rectangleMeasure>
				<circleMeasure>0.2549585810416767</circleMeasure>
				<centroid>
					<x>506.6567</x>
					<y>1122.429</y>
				</centroid>
			</pseudo3D>
		</spatialEntity>
		<numericStateVariable>
			<name>avgClusterednessRegions</name>
			<value>0</value>
		</numericStateVariable>
		<numericStateVariable>
			<name>avgDensityRegions</name>
			<value>0.504019847445045</value>
		</numericStateVariable>
	</timepoint>
	<timepoint>
		<spatialEntity>
			<pseudo3D type="region">
				<clusteredness>0.902709601413705</clusteredness>
				<density>0.504019847445045</density>
				<area>22987.5</area>
				<perimeter>978.5623688697815</perimeter>
				<distanceFromOrigin>263.5033206621882</distanceFromOrigin>
				<angle>46.89354559570867</angle>
				<shape>triangular</shape>
				<triangleMeasure>0.5428509860759755</triangleMeasure>
				<rectangleMeasure>0.4453968431529961</rectangleMeasure>
				<circleMeasure>0.2549585810416767</circleMeasure>
				<centroid>
					<x>506.6567</x>
					<y>1122.429</y>
				</centroid>
			</pseudo3D>
		</spatialEntity>
		<numericStateVariable>
			<name>avgClusterednessRegions</name>
			<value>0</value>
		</numericStateVariable>
		<numericStateVariable>
			<name>avgDensityRegions</name>
			<value>0.504019847445045</value>
		</numericStateVariable>
	</timepoint>
	<timepoint>
		<spatialEntity>
			<pseudo3D type="region">
				<clusteredness>0.902709601413705</clusteredness>
				<density>0.504019847445045</density>
				<area>22987.5</area>
				<perimeter>978.5623688697815</perimeter>
				<distanceFromOrigin>263.5033206621882</distanceFromOrigin>
				<angle>46.89354559570867</angle>
				<shape>triangular</shape>
				<triangleMeasure>0.5428509860759755</triangleMeasure>
				<rectangleMeasure>0.4453968431529961</rectangleMeasure>
				<circleMeasure>0.2549585810416767</circleMeasure>
				<centroid>
					<x>506.6567</x>
					<y>1122.429</y>
				</centroid>
			</pseudo3D>
		</spatialEntity>
		<numericStateVariable>
			<name>avgClusterednessRegions</name>
			<value>0</value>
		</numericStateVariable>
		<numericStateVariable>
			<name>avgDensityRegions</name>
			<value>0.504019847445045</value>
		</numericStateVariable>
	</timepoint>
	<timepoint>
		<spatialEntity>
			<pseudo3D type="region">
				<clusteredness>0.902709601413705</clusteredness>
				<density>0.504019847445045</density>
				<area>22987.5</area>
				<perimeter>978.5623688697815</perimeter>
				<distanceFromOrigin>263.5033206621882</distanceFromOrigin>
				<angle>46.89354559570867</angle>
				<shape>triangular</shape>
				<triangleMeasure>0.5428509860759755</triangleMeasure>
				<rectangleMeasure>0.4453968431529961</rectangleMeasure>
				<circleMeasure>0.2549585810416767</circleMeasure>
				<centroid>
					<x>506.6567</x>
					<y>1122.429</y>
				</centroid>
			</pseudo3D>
		</spatialEntity>
		<numericStateVariable>
			<name>avgClusterednessRegions</name>
			<value>0</value>
		</numericStateVariable>
		<numericStateVariable>
			<name>avgDensityRegions</name>
			<value>0.504019847445045</value>
		</numericStateVariable>
	</timepoint>
	<timepoint>
		<spatialEntity>
			<pseudo3D type="region">
				<clusteredness>0.902709601413705</clusteredness>
				<density>0.504019847445045</density>
				<area>22987.5</area>
				<perimeter>978.5623688697815</perimeter>
				<distanceFromOrigin>263.5033206621882</distanceFromOrigin>
				<angle>46.89354559570867</angle>
				<shape>triangular</shape>
				<triangleMeasure>0.5428509860759755</triangleMeasure>
				<rectangleMeasure>0.4453968431529961</rectangleMeasure>
				<circleMeasure>0.2549585810416767</circleMeasure>
				<centroid>
					<x>506.6567</x>
					<y>1122.429</y>
				</centroid>
			</pseudo3D>
		</spatialEntity>
		<numericStateVariable>
			<name>avgClusterednessRegions</name>
			<value>0</value>
		</numericStateVariable>
		<numericStateVariable>
			<name>avgDensityRegions</name>
			<value>0.504019847445045</value>
		</numericStateVariable>
	</timepoint>
	<timepoint>
		<spatialEntity>
			<pseudo3D type="region">
				<clusteredness>0.902709601413705</clusteredness>
				<density>0.504019847445045</density>
				<area>22987.5</area>
				<perimeter>978.5623688697815</perimeter>
				<distanceFromOrigin>263.5033206621882</distanceFromOrigin>
				<angle>46.89354559570867</angle>
				<shape>triangular</shape>
				<triangleMeasure>0.5428509860759755</triangleMeasure>
				<rectangleMeasure>0.4453968431529961</rectangleMeasure>
				<circleMeasure>0.2549585810416767</circleMeasure>
				<centroid>
					<x>506.6567</x>
					<y>1122.429</y>
				</centroid>
			</pseudo3D>
		</spatialEntity>
		<numericStateVariable>
			<name>avgClusterednessRegions</name>
			<value>0</value>
		</numericStateVariable>
		<numericStateVariable>
			<name>avgDensityRegions</name>
			<value>0.504019847445045</value>
		</numericStateVariable>
	</timepoint>
	<timepoint>
		<spatialEntity>
			<pseudo3D type="region">
				<clusteredness>0.902709601413705</clusteredness>
				<density>0.504019847445045</density>
				<area>22987.5</area>
				<perimeter>978.5623688697815</perimeter>
				<distanceFromOrigin>263.5033206621882</distanceFromOrigin>
				<angle>46.89354559570867</angle>
				<shape>triangular</shape>
				<triangleMeasure>0.5428509860759755</triangleMeasure>
				<rectangleMeasure>0.4453968431529961</rectangleMeasure>
				<circleMeasure>0.2549585810416767</circleMeasure>
				<centroid>
					<x>506.6567</x>
					<y>1122.429</y>
				</centroid>
			</pseudo3D>
		</spatialEntity>
		<numericStateVariable>
			<name>avgClusterednessRegions</name>
			<value>0</value>
		</numericStateVariable>
		<numericStateVariable>
			<name>avgDensityRegions</name>
			<value>0.504019847445045</value>
		</numericStateVariable>
	</timepoint>
	<timepoint>
		<spatialEntity>
			<pseudo3D type="region">
				<clusteredness>0.902709601413705</clusteredness>
				<density>0.504019847445045</density>
				<area>22987.5</area>
				<perimeter>978.5623688697815</perimeter>
				<distanceFromOrigin>263.5033206621882</distanceFromOrigin>
				<angle>46.89354559570867</angle>
				<shape>triangular</shape>
				<triangleMeasure>0.5428509860759755</triangleMeasure>
				<rectangleMeasure>0.4453968431529961</rectangleMeasure>
				<circleMeasure>0.2549585810416767</circleMeasure>
				<centroid>
					<x>506.6567</x>
					<y>1122.429</y>
				</centroid>
			</pseudo3D>
		</spatialEntity>
		<numericStateVariable>
			<name>avgClusterednessRegions</name>
			<value>0</value>
		</numericStateVariable>
		<numericStateVariable>
			<name>avgDensityRegions</name>
			<value>0.504019847445045</value>
		</numericStateVariable>
	</timepoint>
	<timepoint>
		<spatialEntity>
			<pseudo3D type="region">
				<clusteredness>0.902709601413705</clusteredness>
				<density>0.504019847445045</density>
				<area>22987.5</area>
				<perimeter>978.5623688697815</perimeter>
				<distanceFromOrigin>263.5033206621882</distanceFromOrigin>
				<angle>46.89354559570867</angle>
				<shape>triangular</shape>
				<triangleMeasure>0.5428509860759755</triangleMeasure>
				<rectangleMeasure>0.4453968431529961</rectangleMeasure>
				<circleMeasure>0.2549585810416767</circleMeasure>
				<centroid>
					<x>506.6567</x>
					<y>1122.429</y>
				</centroid>
			</pseudo3D>
		</spatialEntity>
		<numericStateVariable>
			<name>avgClusterednessRegions</name>
			<value>0</value>
		</numericStateVariable>
		<numericStateVariable>
			<name>avgDensityRegions</name>
			<value>0.504019847445045</value>
		</numericStateVariable>
	</timepoint>
	<timepoint>
		<spatialEntity>
			<pseudo3D type="region">
				<clusteredness>0.902709601413705</clusteredness>
				<density>0.504019847445045</density>
				<area>22987.5</area>
				<perimeter>978.5623688697815</perimeter>
				<distanceFromOrigin>263.5033206621882</distanceFromOrigin>
				<angle>46.89354559570867</angle>
				<shape>triangular</shape>
				<triangleMeasure>0.5428509860759755</triangleMeasure>
				<rectangleMeasure>0.4453968431529961</rectangleMeasure>
				<circleMeasure>0.2549585810416767</circleMeasure>
				<centroid>
					<x>506.6567</x>
					<y>1122.429</y>
				</centroid>
			</pseudo3D>
		</spatialEntity>
		<numericStateVariable>
			<name>avgClusterednessRegions</name>
			<value>0</value>
		</numericStateVariable>
		<numericStateVariable>
			<name>avgDensityRegions</name>
			<value>0.504019847445045</value>
		</numericStateVariable>
	</timepoint>
</experiment>
