# Supplementary material for: Automatic validation of computational models using pseudo-3D spatio-temporal model checking
Source: BMC Syst Biol. 2014 Dec 2;8:124. doi: 10.1186/s12918-014-0124-0 (PMC4272535; doi:10.1186/s12918-014-0124-0)
Supplement: Additional file 8 — Dataset of STML files for the phase variation case study. The dataset of one thousand STML files corresponding to the stochastic simulations of the rectangular model for the phase variation case study. We recommend using the freely available 7zip software (Download link: http://www.7-zip.org/download.html) to extract this archive. [file 12918_2014_124_MOESM8_ESM.zip › phase_variation_stml_107.xml]

<?xml version="1.0" encoding="utf-8"?>
<!--Warning! This xml file was automatically generated by a C++ program using the Boost PropertyTree library.-->
<experiment>
	<timepoint>
		<numericStateVariable>
			<name>avgClusterednessRegions</name>
			<value>0</value>
		</numericStateVariable>
		<numericStateVariable>
			<name>avgDensityRegions</name>
			<value>0</value>
		</numericStateVariable>
	</timepoint>
	<timepoint>
		<numericStateVariable>
			<name>avgClusterednessRegions</name>
			<value>0</value>
		</numericStateVariable>
		<numericStateVariable>
			<name>avgDensityRegions</name>
			<value>0</value>
		</numericStateVariable>
	</timepoint>
	<timepoint>
		<numericStateVariable>
			<name>avgClusterednessRegions</name>
			<value>0</value>
		</numericStateVariable>
		<numericStateVariable>
			<name>avgDensityRegions</name>
			<value>0</value>
		</numericStateVariable>
	</timepoint>
	<timepoint>
		<numericStateVariable>
			<name>avgClusterednessRegions</name>
			<value>0</value>
		</numericStateVariable>
		<numericStateVariable>
			<name>avgDensityRegions</name>
			<value>0</value>
		</numericStateVariable>
	</timepoint>
	<timepoint>
		<numericStateVariable>
			<name>avgClusterednessRegions</name>
			<value>0</value>
		</numericStateVariable>
		<numericStateVariable>
			<name>avgDensityRegions</name>
			<value>0</value>
		</numericStateVariable>
	</timepoint>
	<timepoint>
		<numericStateVariable>
			<name>avgClusterednessRegions</name>
			<value>0</value>
		</numericStateVariable>
		<numericStateVariable>
			<name>avgDensityRegions</name>
			<value>0</value>
		</numericStateVariable>
	</timepoint>
	<timepoint>
		<numericStateVariable>
			<name>avgClusterednessRegions</name>
			<value>0</value>
		</numericStateVariable>
		<numericStateVariable>
			<name>avgDensityRegions</name>
			<value>0</value>
		</numericStateVariable>
	</timepoint>
	<timepoint>
		<numericStateVariable>
			<name>avgClusterednessRegions</name>
			<value>0</value>
		</numericStateVariable>
		<numericStateVariable>
			<name>avgDensityRegions</name>
			<value>0</value>
		</numericStateVariable>
	</timepoint>
	<timepoint>
		<numericStateVariable>
			<name>avgClusterednessRegions</name>
			<value>0</value>
		</numericStateVariable>
		<numericStateVariable>
			<name>avgDensityRegions</name>
			<value>0</value>
		</numericStateVariable>
	</timepoint>
	<timepoint>
		<numericStateVariable>
			<name>avgClusterednessRegions</name>
			<value>0</value>
		</numericStateVariable>
		<numericStateVariable>
			<name>avgDensityRegions</name>
			<value>0</value>
		</numericStateVariable>
	</timepoint>
	<timepoint>
		<numericStateVariable>
			<name>avgClusterednessRegions</name>
			<value>0</value>
		</numericStateVariable>
		<numericStateVariable>
			<name>avgDensityRegions</name>
			<value>0</value>
		</numericStateVariable>
	</timepoint>
	<timepoint>
		<numericStateVariable>
			<name>avgClusterednessRegions</name>
			<value>0</value>
		</numericStateVariable>
		<numericStateVariable>
			<name>avgDensityRegions</name>
			<value>0</value>
		</numericStateVariable>
	</timepoint>
	<timepoint>
		<numericStateVariable>
			<name>avgClusterednessRegions</name>
			<value>0</value>
		</numericStateVariable>
		<numericStateVariable>
			<name>avgDensityRegions</name>
			<value>0</value>
		</numericStateVariable>
	</timepoint>
	<timepoint>
		<numericStateVariable>
			<name>avgClusterednessRegions</name>
			<value>0</value>
		</numericStateVariable>
		<numericStateVariable>
			<name>avgDensityRegions</name>
			<value>0</value>
		</numericStateVariable>
	</timepoint>
	<timepoint>
		<numericStateVariable>
			<name>avgClusterednessRegions</name>
			<value>0</value>
		</numericStateVariable>
		<numericStateVariable>
			<name>avgDensityRegions</name>
			<value>0</value>
		</numericStateVariable>
	</timepoint>
	<timepoint>
		<numericStateVariable>
			<name>avgClusterednessRegions</name>
			<value>0</value>
		</numericStateVariable>
		<numericStateVariable>
			<name>avgDensityRegions</name>
			<value>0</value>
		</numericStateVariable>
	</timepoint>
	<timepoint>
		<numericStateVariable>
			<name>avgClusterednessRegions</name>
			<value>0</value>
		</numericStateVariable>
		<numericStateVariable>
			<name>avgDensityRegions</name>
			<value>0</value>
		</numericStateVariable>
	</timepoint>
	<timepoint>
		<numericStateVariable>
			<name>avgClusterednessRegions</name>
			<value>0</value>
		</numericStateVariable>
		<numericStateVariable>
			<name>avgDensityRegions</name>
			<value>0</value>
		</numericStateVariable>
	</timepoint>
	<timepoint>
		<numericStateVariable>
			<name>avgClusterednessRegions</name>
			<value>0</value>
		</numericStateVariable>
		<numericStateVariable>
			<name>avgDensityRegions</name>
			<value>0</value>
		</numericStateVariable>
	</timepoint>
	<timepoint>
		<numericStateVariable>
			<name>avgClusterednessRegions</name>
			<value>0</value>
		</numericStateVariable>
		<numericStateVariable>
			<name>avgDensityRegions</name>
			<value>0</value>
		</numericStateVariable>
	</timepoint>
	<timepoint>
		<numericStateVariable>
			<name>avgClusterednessRegions</name>
			<value>0</value>
		</numericStateVariable>
		<numericStateVariable>
			<name>avgDensityRegions</name>
			<value>0</value>
		</numericStateVariable>
	</timepoint>
	<timepoint>
		<numericStateVariable>
			<name>avgClusterednessRegions</name>
			<value>0</value>
		</numericStateVariable>
		<numericStateVariable>
			<name>avgDensityRegions</name>
			<value>0</value>
		</numericStateVariable>
	</timepoint>
	<timepoint>
		<numericStateVariable>
			<name>avgClusterednessRegions</name>
			<value>0</value>
		</numericStateVariable>
		<numericStateVariable>
			<name>avgDensityRegions</name>
			<value>0</value>
		</numericStateVariable>
	</timepoint>
	<timepoint>
		<numericStateVariable>
			<name>avgClusterednessRegions</name>
			<value>0</value>
		</numericStateVariable>
		<numericStateVariable>
			<name>avgDensityRegions</name>
			<value>0</value>
		</numericStateVariable>
	</timepoint>
	<timepoint>
		<numericStateVariable>
			<name>avgClusterednessRegions</name>
			<value>0</value>
		</numericStateVariable>
		<numericStateVariable>
			<name>avgDensityRegions</name>
			<value>0</value>
		</numericStateVariable>
	</timepoint>
	<timepoint>
		<numericStateVariable>
			<name>avgClusterednessRegions</name>
			<value>0</value>
		</numericStateVariable>
		<numericStateVariable>
			<name>avgDensityRegions</name>
			<value>0</value>
		</numericStateVariable>
	</timepoint>
	<timepoint>
		<numericStateVariable>
			<name>avgClusterednessRegions</name>
			<value>0</value>
		</numericStateVariable>
		<numericStateVariable>
			<name>avgDensityRegions</name>
			<value>0</value>
		</numericStateVariable>
	</timepoint>
	<timepoint>
		<numericStateVariable>
			<name>avgClusterednessRegions</name>
			<value>0</value>
		</numericStateVariable>
		<numericStateVariable>
			<name>avgDensityRegions</name>
			<value>0</value>
		</numericStateVariable>
	</timepoint>
	<timepoint>
		<numericStateVariable>
			<name>avgClusterednessRegions</name>
			<value>0</value>
		</numericStateVariable>
		<numericStateVariable>
			<name>avgDensityRegions</name>
			<value>0</value>
		</numericStateVariable>
	</timepoint>
	<timepoint>
		<spatialEntity>
			<pseudo3D type="region">
				<clusteredness>1</clusteredness>
				<density>0.5620373723076247</density>
				<area>21129</area>
				<perimeter>709.5297365188599</perimeter>
				<distanceFromOrigin>274.3574311003804</distanceFromOrigin>
				<angle>46.85607555291002</angle>
				<shape>triangular</shape>
				<triangleMeasure>0.6927540983606557</triangleMeasure>
				<rectangleMeasure>0.5303724906452277</rectangleMeasure>
				<circleMeasure>0.3546725836216055</circleMeasure>
				<centroid>
					<x>1105.081</x>
					<y>738.882</y>
				</centroid>
			</pseudo3D>
		</spatialEntity>
		<numericStateVariable>
			<name>avgClusterednessRegions</name>
			<value>0</value>
		</numericStateVariable>
		<numericStateVariable>
			<name>avgDensityRegions</name>
			<value>0.5620373723076247</value>
		</numericStateVariable>
	</timepoint>
	<timepoint>
		<spatialEntity>
			<pseudo3D type="region">
				<clusteredness>1</clusteredness>
				<density>0.5552592436256922</density>
				<area>23076</area>
				<perimeter>754.9365186691284</perimeter>
				<distanceFromOrigin>274.3574311003804</distanceFromOrigin>
				<angle>0</angle>
				<shape>triangular</shape>
				<triangleMeasure>0.6676020887879534</triangleMeasure>
				<rectangleMeasure>0.525795454565683</rectangleMeasure>
				<circleMeasure>0.3495641398880825</circleMeasure>
				<centroid>
					<x>1113.272</x>
					<y>738.381</y>
				</centroid>
			</pseudo3D>
		</spatialEntity>
		<numericStateVariable>
			<name>avgClusterednessRegions</name>
			<value>0</value>
		</numericStateVariable>
		<numericStateVariable>
			<name>avgDensityRegions</name>
			<value>0.5552592436256922</value>
		</numericStateVariable>
	</timepoint>
	<timepoint>
		<spatialEntity>
			<pseudo3D type="region">
				<clusteredness>1</clusteredness>
				<density>0.5542180007596259</density>
				<area>26079.5</area>
				<perimeter>797.8636445999146</perimeter>
				<distanceFromOrigin>274.3574311003804</distanceFromOrigin>
				<angle>47.84427494386386</angle>
				<shape>triangular</shape>
				<triangleMeasure>0.6645199305655088</triangleMeasure>
				<rectangleMeasure>0.5409915635371463</rectangleMeasure>
				<circleMeasure>0.3722689761238993</circleMeasure>
				<centroid>
					<x>1125.078</x>
					<y>737.6782</y>
				</centroid>
			</pseudo3D>
		</spatialEntity>
		<numericStateVariable>
			<name>avgClusterednessRegions</name>
			<value>0</value>
		</numericStateVariable>
		<numericStateVariable>
			<name>avgDensityRegions</name>
			<value>0.5542180007596259</value>
		</numericStateVariable>
	</timepoint>
	<timepoint>
		<spatialEntity>
			<pseudo3D type="region">
				<clusteredness>1</clusteredness>
				<density>0.558673513607211</density>
				<area>30365.5</area>
				<perimeter>879.6483035087585</perimeter>
				<distanceFromOrigin>274.3574311003804</distanceFromOrigin>
				<angle>50.20597329629006</angle>
				<shape>triangular</shape>
				<triangleMeasure>0.6637993223303094</triangleMeasure>
				<rectangleMeasure>0.5328105550331566</rectangleMeasure>
				<circleMeasure>0.3491488488268221</circleMeasure>
				<centroid>
					<x>1140.504</x>
					<y>738.576</y>
				</centroid>
			</pseudo3D>
		</spatialEntity>
		<numericStateVariable>
			<name>avgClusterednessRegions</name>
			<value>0</value>
		</numericStateVariable>
		<numericStateVariable>
			<name>avgDensityRegions</name>
			<value>0.558673513607211</value>
		</numericStateVariable>
	</timepoint>
	<timepoint>
		<spatialEntity>
			<pseudo3D type="region">
				<clusteredness>1</clusteredness>
				<density>0.556489102575229</density>
				<area>33484</area>
				<perimeter>896.2324867248535</perimeter>
				<distanceFromOrigin>274.3574311003804</distanceFromOrigin>
				<angle>49.07085679476118</angle>
				<shape>triangular</shape>
				<triangleMeasure>0.6880969139005482</triangleMeasure>
				<rectangleMeasure>0.5573007409738309</rectangleMeasure>
				<circleMeasure>0.3530477809336353</circleMeasure>
				<centroid>
					<x>1151.14</x>
					<y>737.5916</y>
				</centroid>
			</pseudo3D>
		</spatialEntity>
		<numericStateVariable>
			<name>avgClusterednessRegions</name>
			<value>0</value>
		</numericStateVariable>
		<numericStateVariable>
			<name>avgDensityRegions</name>
			<value>0.556489102575229</value>
		</numericStateVariable>
	</timepoint>
	<timepoint>
		<spatialEntity>
			<pseudo3D type="region">
				<clusteredness>1</clusteredness>
				<density>0.5627783592557218</density>
				<area>38097.5</area>
				<perimeter>1019.45395898819</perimeter>
				<distanceFromOrigin>274.3574311003804</distanceFromOrigin>
				<angle>47.00697385705016</angle>
				<shape>triangular</shape>
				<triangleMeasure>0.6754576481538939</triangleMeasure>
				<rectangleMeasure>0.5039799750721894</rectangleMeasure>
				<circleMeasure>0.3444537644094724</circleMeasure>
				<centroid>
					<x>1165.629</x>
					<y>739.2375</y>
				</centroid>
			</pseudo3D>
		</spatialEntity>
		<numericStateVariable>
			<name>avgClusterednessRegions</name>
			<value>0</value>
		</numericStateVariable>
		<numericStateVariable>
			<name>avgDensityRegions</name>
			<value>0.5627783592557218</value>
		</numericStateVariable>
	</timepoint>
	<timepoint>
		<spatialEntity>
			<pseudo3D type="region">
				<clusteredness>1</clusteredness>
				<density>0.5708599505054076</density>
				<area>40321</area>
				<perimeter>1008.323229789734</perimeter>
				<distanceFromOrigin>274.3574311003804</distanceFromOrigin>
				<angle>47.38372297678431</angle>
				<shape>triangular</shape>
				<triangleMeasure>0.693500741728119</triangleMeasure>
				<rectangleMeasure>0.5320275429086143</rectangleMeasure>
				<circleMeasure>0.3477882743363793</circleMeasure>
				<centroid>
					<x>1172.6</x>
					<y>735.9642</y>
				</centroid>
			</pseudo3D>
		</spatialEntity>
		<numericStateVariable>
			<name>avgClusterednessRegions</name>
			<value>0</value>
		</numericStateVariable>
		<numericStateVariable>
			<name>avgDensityRegions</name>
			<value>0.5708599505054076</value>
		</numericStateVariable>
	</timepoint>
	<timepoint>
		<spatialEntity>
			<pseudo3D type="region">
				<clusteredness>1</clusteredness>
				<density>0.5708599505054076</density>
				<area>40321</area>
				<perimeter>1008.323229789734</perimeter>
				<distanceFromOrigin>274.3574311003804</distanceFromOrigin>
				<angle>47.38372297678431</angle>
				<shape>triangular</shape>
				<triangleMeasure>0.693500741728119</triangleMeasure>
				<rectangleMeasure>0.5320275429086143</rectangleMeasure>
				<circleMeasure>0.3477882743363793</circleMeasure>
				<centroid>
					<x>1172.6</x>
					<y>735.9642</y>
				</centroid>
			</pseudo3D>
		</spatialEntity>
		<numericStateVariable>
			<name>avgClusterednessRegions</name>
			<value>0</value>
		</numericStateVariable>
		<numericStateVariable>
			<name>avgDensityRegions</name>
			<value>0.5708599505054076</value>
		</numericStateVariable>
	</timepoint>
	<timepoint>
		<spatialEntity>
			<pseudo3D type="region">
				<clusteredness>1</clusteredness>
				<density>0.5708599505054076</density>
				<area>40321</area>
				<perimeter>1008.323229789734</perimeter>
				<distanceFromOrigin>274.3574311003804</distanceFromOrigin>
				<angle>47.38372297678431</angle>
				<shape>triangular</shape>
				<triangleMeasure>0.693500741728119</triangleMeasure>
				<rectangleMeasure>0.5320275429086143</rectangleMeasure>
				<circleMeasure>0.3477882743363793</circleMeasure>
				<centroid>
					<x>1172.6</x>
					<y>735.9642</y>
				</centroid>
			</pseudo3D>
		</spatialEntity>
		<numericStateVariable>
			<name>avgClusterednessRegions</name>
			<value>0</value>
		</numericStateVariable>
		<numericStateVariable>
			<name>avgDensityRegions</name>
			<value>0.5708599505054076</value>
		</numericStateVariable>
	</timepoint>
	<timepoint>
		<spatialEntity>
			<pseudo3D type="region">
				<clusteredness>1</clusteredness>
				<density>0.5708599505054076</density>
				<area>40321</area>
				<perimeter>1008.323229789734</perimeter>
				<distanceFromOrigin>274.3574311003804</distanceFromOrigin>
				<angle>47.38372297678431</angle>
				<shape>triangular</shape>
				<triangleMeasure>0.693500741728119</triangleMeasure>
				<rectangleMeasure>0.5320275429086143</rectangleMeasure>
				<circleMeasure>0.3477882743363793</circleMeasure>
				<centroid>
					<x>1172.6</x>
					<y>735.9642</y>
				</centroid>
			</pseudo3D>
		</spatialEntity>
		<numericStateVariable>
			<name>avgClusterednessRegions</name>
			<value>0</value>
		</numericStateVariable>
		<numericStateVariable>
			<name>avgDensityRegions</name>
			<value>0.5708599505054076</value>
		</numericStateVariable>
	</timepoint>
	<timepoint>
		<spatialEntity>
			<pseudo3D type="region">
				<clusteredness>1</clusteredness>
				<density>0.5708599505054076</density>
				<area>40321</area>
				<perimeter>1008.323229789734</perimeter>
				<distanceFromOrigin>274.3574311003804</distanceFromOrigin>
				<angle>47.38372297678431</angle>
				<shape>triangular</shape>
				<triangleMeasure>0.693500741728119</triangleMeasure>
				<rectangleMeasure>0.5320275429086143</rectangleMeasure>
				<circleMeasure>0.3477882743363793</circleMeasure>
				<centroid>
					<x>1172.6</x>
					<y>735.9642</y>
				</centroid>
			</pseudo3D>
		</spatialEntity>
		<numericStateVariable>
			<name>avgClusterednessRegions</name>
			<value>0</value>
		</numericStateVariable>
		<numericStateVariable>
			<name>avgDensityRegions</name>
			<value>0.5708599505054076</value>
		</numericStateVariable>
	</timepoint>
	<timepoint>
		<spatialEntity>
			<pseudo3D type="region">
				<clusteredness>1</clusteredness>
				<density>0.5708599505054076</density>
				<area>40321</area>
				<perimeter>1008.323229789734</perimeter>
				<distanceFromOrigin>274.3574311003804</distanceFromOrigin>
				<angle>47.38372297678431</angle>
				<shape>triangular</shape>
				<triangleMeasure>0.693500741728119</triangleMeasure>
				<rectangleMeasure>0.5320275429086143</rectangleMeasure>
				<circleMeasure>0.3477882743363793</circleMeasure>
				<centroid>
					<x>1172.6</x>
					<y>735.9642</y>
				</centroid>
			</pseudo3D>
		</spatialEntity>
		<numericStateVariable>
			<name>avgClusterednessRegions</name>
			<value>0</value>
		</numericStateVariable>
		<numericStateVariable>
			<name>avgDensityRegions</name>
			<value>0.5708599505054076</value>
		</numericStateVariable>
	</timepoint>
	<timepoint>
		<spatialEntity>
			<pseudo3D type="region">
				<clusteredness>1</clusteredness>
				<density>0.5708599505054076</density>
				<area>40321</area>
				<perimeter>1008.323229789734</perimeter>
				<distanceFromOrigin>274.3574311003804</distanceFromOrigin>
				<angle>47.38372297678431</angle>
				<shape>triangular</shape>
				<triangleMeasure>0.693500741728119</triangleMeasure>
				<rectangleMeasure>0.5320275429086143</rectangleMeasure>
				<circleMeasure>0.3477882743363793</circleMeasure>
				<centroid>
					<x>1172.6</x>
					<y>735.9642</y>
				</centroid>
			</pseudo3D>
		</spatialEntity>
		<numericStateVariable>
			<name>avgClusterednessRegions</name>
			<value>0</value>
		</numericStateVariable>
		<numericStateVariable>
			<name>avgDensityRegions</name>
			<value>0.5708599505054076</value>
		</numericStateVariable>
	</timepoint>
	<timepoint>
		<spatialEntity>
			<pseudo3D type="region">
				<clusteredness>1</clusteredness>
				<density>0.5708599505054076</density>
				<area>40321</area>
				<perimeter>1008.323229789734</perimeter>
				<distanceFromOrigin>274.3574311003804</distanceFromOrigin>
				<angle>47.38372297678431</angle>
				<shape>triangular</shape>
				<triangleMeasure>0.693500741728119</triangleMeasure>
				<rectangleMeasure>0.5320275429086143</rectangleMeasure>
				<circleMeasure>0.3477882743363793</circleMeasure>
				<centroid>
					<x>1172.6</x>
					<y>735.9642</y>
				</centroid>
			</pseudo3D>
		</spatialEntity>
		<numericStateVariable>
			<name>avgClusterednessRegions</name>
			<value>0</value>
		</numericStateVariable>
		<numericStateVariable>
			<name>avgDensityRegions</name>
			<value>0.5708599505054076</value>
		</numericStateVariable>
	</timepoint>
	<timepoint>
		<spatialEntity>
			<pseudo3D type="region">
				<clusteredness>1</clusteredness>
				<density>0.5708599505054076</density>
				<area>40321</area>
				<perimeter>1008.323229789734</perimeter>
				<distanceFromOrigin>274.3574311003804</distanceFromOrigin>
				<angle>47.38372297678431</angle>
				<shape>triangular</shape>
				<triangleMeasure>0.693500741728119</triangleMeasure>
				<rectangleMeasure>0.5320275429086143</rectangleMeasure>
				<circleMeasure>0.3477882743363793</circleMeasure>
				<centroid>
					<x>1172.6</x>
					<y>735.9642</y>
				</centroid>
			</pseudo3D>
		</spatialEntity>
		<numericStateVariable>
			<name>avgClusterednessRegions</name>
			<value>0</value>
		</numericStateVariable>
		<numericStateVariable>
			<name>avgDensityRegions</name>
			<value>0.5708599505054076</value>
		</numericStateVariable>
	</timepoint>
	<timepoint>
		<spatialEntity>
			<pseudo3D type="region">
				<clusteredness>1</clusteredness>
				<density>0.5708599505054076</density>
				<area>40321</area>
				<perimeter>1008.323229789734</perimeter>
				<distanceFromOrigin>274.3574311003804</distanceFromOrigin>
				<angle>47.38372297678431</angle>
				<shape>triangular</shape>
				<triangleMeasure>0.693500741728119</triangleMeasure>
				<rectangleMeasure>0.5320275429086143</rectangleMeasure>
				<circleMeasure>0.3477882743363793</circleMeasure>
				<centroid>
					<x>1172.6</x>
					<y>735.9642</y>
				</centroid>
			</pseudo3D>
		</spatialEntity>
		<numericStateVariable>
			<name>avgClusterednessRegions</name>
			<value>0</value>
		</numericStateVariable>
		<numericStateVariable>
			<name>avgDensityRegions</name>
			<value>0.5708599505054076</value>
		</numericStateVariable>
	</timepoint>
	<timepoint>
		<spatialEntity>
			<pseudo3D type="region">
				<clusteredness>1</clusteredness>
				<density>0.5708599505054076</density>
				<area>40321</area>
				<perimeter>1008.323229789734</perimeter>
				<distanceFromOrigin>274.3574311003804</distanceFromOrigin>
				<angle>47.38372297678431</angle>
				<shape>triangular</shape>
				<triangleMeasure>0.693500741728119</triangleMeasure>
				<rectangleMeasure>0.5320275429086143</rectangleMeasure>
				<circleMeasure>0.3477882743363793</circleMeasure>
				<centroid>
					<x>1172.6</x>
					<y>735.9642</y>
				</centroid>
			</pseudo3D>
		</spatialEntity>
		<numericStateVariable>
			<name>avgClusterednessRegions</name>
			<value>0</value>
		</numericStateVariable>
		<numericStateVariable>
			<name>avgDensityRegions</name>
			<value>0.5708599505054076</value>
		</numericStateVariable>
	</timepoint>
	<timepoint>
		<spatialEntity>
			<pseudo3D type="region">
				<clusteredness>1</clusteredness>
				<density>0.5708599505054076</density>
				<area>40321</area>
				<perimeter>1008.323229789734</perimeter>
				<distanceFromOrigin>274.3574311003804</distanceFromOrigin>
				<angle>47.38372297678431</angle>
				<shape>triangular</shape>
				<triangleMeasure>0.693500741728119</triangleMeasure>
				<rectangleMeasure>0.5320275429086143</rectangleMeasure>
				<circleMeasure>0.3477882743363793</circleMeasure>
				<centroid>
					<x>1172.6</x>
					<y>735.9642</y>
				</centroid>
			</pseudo3D>
		</spatialEntity>
		<numericStateVariable>
			<name>avgClusterednessRegions</name>
			<value>0</value>
		</numericStateVariable>
		<numericStateVariable>
			<name>avgDensityRegions</name>
			<value>0.5708599505054076</value>
		</numericStateVariable>
	</timepoint>
	<timepoint>
		<spatialEntity>
			<pseudo3D type="region">
				<clusteredness>1</clusteredness>
				<density>0.5708599505054076</density>
				<area>40321</area>
				<perimeter>1008.323229789734</perimeter>
				<distanceFromOrigin>274.3574311003804</distanceFromOrigin>
				<angle>47.38372297678431</angle>
				<shape>triangular</shape>
				<triangleMeasure>0.693500741728119</triangleMeasure>
				<rectangleMeasure>0.5320275429086143</rectangleMeasure>
				<circleMeasure>0.3477882743363793</circleMeasure>
				<centroid>
					<x>1172.6</x>
					<y>735.9642</y>
				</centroid>
			</pseudo3D>
		</spatialEntity>
		<numericStateVariable>
			<name>avgClusterednessRegions</name>
			<value>0</value>
		</numericStateVariable>
		<numericStateVariable>
			<name>avgDensityRegions</name>
			<value>0.5708599505054076</value>
		</numericStateVariable>
	</timepoint>
	<timepoint>
		<spatialEntity>
			<pseudo3D type="region">
				<clusteredness>1</clusteredness>
				<density>0.5708599505054076</density>
				<area>40321</area>
				<perimeter>1008.323229789734</perimeter>
				<distanceFromOrigin>274.3574311003804</distanceFromOrigin>
				<angle>47.38372297678431</angle>
				<shape>triangular</shape>
				<triangleMeasure>0.693500741728119</triangleMeasure>
				<rectangleMeasure>0.5320275429086143</rectangleMeasure>
				<circleMeasure>0.3477882743363793</circleMeasure>
				<centroid>
					<x>1172.6</x>
					<y>735.9642</y>
				</centroid>
			</pseudo3D>
		</spatialEntity>
		<numericStateVariable>
			<name>avgClusterednessRegions</name>
			<value>0</value>
		</numericStateVariable>
		<numericStateVariable>
			<name>avgDensityRegions</name>
			<value>0.5708599505054076</value>
		</numericStateVariable>
	</timepoint>
	<timepoint>
		<spatialEntity>
			<pseudo3D type="region">
				<clusteredness>1</clusteredness>
				<density>0.5708599505054076</density>
				<area>40321</area>
				<perimeter>1008.323229789734</perimeter>
				<distanceFromOrigin>274.3574311003804</distanceFromOrigin>
				<angle>47.38372297678431</angle>
				<shape>triangular</shape>
				<triangleMeasure>0.693500741728119</triangleMeasure>
				<rectangleMeasure>0.5320275429086143</rectangleMeasure>
				<circleMeasure>0.3477882743363793</circleMeasure>
				<centroid>
					<x>1172.6</x>
					<y>735.9642</y>
				</centroid>
			</pseudo3D>
		</spatialEntity>
		<numericStateVariable>
			<name>avgClusterednessRegions</name>
			<value>0</value>
		</numericStateVariable>
		<numericStateVariable>
			<name>avgDensityRegions</name>
			<value>0.5708599505054076</value>
		</numericStateVariable>
	</timepoint>
	<timepoint>
		<spatialEntity>
			<pseudo3D type="region">
				<clusteredness>1</clusteredness>
				<density>0.5708599505054076</density>
				<area>40321</area>
				<perimeter>1008.323229789734</perimeter>
				<distanceFromOrigin>274.3574311003804</distanceFromOrigin>
				<angle>47.38372297678431</angle>
				<shape>triangular</shape>
				<triangleMeasure>0.693500741728119</triangleMeasure>
				<rectangleMeasure>0.5320275429086143</rectangleMeasure>
				<circleMeasure>0.3477882743363793</circleMeasure>
				<centroid>
					<x>1172.6</x>
					<y>735.9642</y>
				</centroid>
			</pseudo3D>
		</spatialEntity>
		<numericStateVariable>
			<name>avgClusterednessRegions</name>
			<value>0</value>
		</numericStateVariable>
		<numericStateVariable>
			<name>avgDensityRegions</name>
			<value>0.5708599505054076</value>
		</numericStateVariable>
	</timepoint>
	<timepoint>
		<spatialEntity>
			<pseudo3D type="region">
				<clusteredness>1</clusteredness>
				<density>0.5708599505054076</density>
				<area>40321</area>
				<perimeter>1008.323229789734</perimeter>
				<distanceFromOrigin>274.3574311003804</distanceFromOrigin>
				<angle>47.38372297678431</angle>
				<shape>triangular</shape>
				<triangleMeasure>0.693500741728119</triangleMeasure>
				<rectangleMeasure>0.5320275429086143</rectangleMeasure>
				<circleMeasure>0.3477882743363793</circleMeasure>
				<centroid>
					<x>1172.6</x>
					<y>735.9642</y>
				</centroid>
			</pseudo3D>
		</spatialEntity>
		<numericStateVariable>
			<name>avgClusterednessRegions</name>
			<value>0</value>
		</numericStateVariable>
		<numericStateVariable>
			<name>avgDensityRegions</name>
			<value>0.5708599505054076</value>
		</numericStateVariable>
	</timepoint>
	<timepoint>
		<spatialEntity>
			<pseudo3D type="region">
				<clusteredness>1</clusteredness>
				<density>0.5708599505054076</density>
				<area>40321</area>
				<perimeter>1008.323229789734</perimeter>
				<distanceFromOrigin>274.3574311003804</distanceFromOrigin>
				<angle>47.38372297678431</angle>
				<shape>triangular</shape>
				<triangleMeasure>0.693500741728119</triangleMeasure>
				<rectangleMeasure>0.5320275429086143</rectangleMeasure>
				<circleMeasure>0.3477882743363793</circleMeasure>
				<centroid>
					<x>1172.6</x>
					<y>735.9642</y>
				</centroid>
			</pseudo3D>
		</spatialEntity>
		<numericStateVariable>
			<name>avgClusterednessRegions</name>
			<value>0</value>
		</numericStateVariable>
		<numericStateVariable>
			<name>avgDensityRegions</name>
			<value>0.5708599505054076</value>
		</numericStateVariable>
	</timepoint>
	<timepoint>
		<spatialEntity>
			<pseudo3D type="region">
				<clusteredness>1</clusteredness>
				<density>0.5708599505054076</density>
				<area>40321</area>
				<perimeter>1008.323229789734</perimeter>
				<distanceFromOrigin>274.3574311003804</distanceFromOrigin>
				<angle>47.38372297678431</angle>
				<shape>triangular</shape>
				<triangleMeasure>0.693500741728119</triangleMeasure>
				<rectangleMeasure>0.5320275429086143</rectangleMeasure>
				<circleMeasure>0.3477882743363793</circleMeasure>
				<centroid>
					<x>1172.6</x>
					<y>735.9642</y>
				</centroid>
			</pseudo3D>
		</spatialEntity>
		<numericStateVariable>
			<name>avgClusterednessRegions</name>
			<value>0</value>
		</numericStateVariable>
		<numericStateVariable>
			<name>avgDensityRegions</name>
			<value>0.5708599505054076</value>
		</numericStateVariable>
	</timepoint>
	<timepoint>
		<spatialEntity>
			<pseudo3D type="region">
				<clusteredness>1</clusteredness>
				<density>0.5708599505054076</density>
				<area>40321</area>
				<perimeter>1008.323229789734</perimeter>
				<distanceFromOrigin>274.3574311003804</distanceFromOrigin>
				<angle>47.38372297678431</angle>
				<shape>triangular</shape>
				<triangleMeasure>0.693500741728119</triangleMeasure>
				<rectangleMeasure>0.5320275429086143</rectangleMeasure>
				<circleMeasure>0.3477882743363793</circleMeasure>
				<centroid>
					<x>1172.6</x>
					<y>735.9642</y>
				</centroid>
			</pseudo3D>
		</spatialEntity>
		<numericStateVariable>
			<name>avgClusterednessRegions</name>
			<value>0</value>
		</numericStateVariable>
		<numericStateVariable>
			<name>avgDensityRegions</name>
			<value>0.5708599505054076</value>
		</numericStateVariable>
	</timepoint>
	<timepoint>
		<spatialEntity>
			<pseudo3D type="region">
				<clusteredness>1</clusteredness>
				<density>0.5708599505054076</density>
				<area>40321</area>
				<perimeter>1008.323229789734</perimeter>
				<distanceFromOrigin>274.3574311003804</distanceFromOrigin>
				<angle>47.38372297678431</angle>
				<shape>triangular</shape>
				<triangleMeasure>0.693500741728119</triangleMeasure>
				<rectangleMeasure>0.5320275429086143</rectangleMeasure>
				<circleMeasure>0.3477882743363793</circleMeasure>
				<centroid>
					<x>1172.6</x>
					<y>735.9642</y>
				</centroid>
			</pseudo3D>
		</spatialEntity>
		<numericStateVariable>
			<name>avgClusterednessRegions</name>
			<value>0</value>
		</numericStateVariable>
		<numericStateVariable>
			<name>avgDensityRegions</name>
			<value>0.5708599505054076</value>
		</numericStateVariable>
	</timepoint>
	<timepoint>
		<spatialEntity>
			<pseudo3D type="region">
				<clusteredness>1</clusteredness>
				<density>0.5708599505054076</density>
				<area>40321</area>
				<perimeter>1008.323229789734</perimeter>
				<distanceFromOrigin>274.3574311003804</distanceFromOrigin>
				<angle>47.38372297678431</angle>
				<shape>triangular</shape>
				<triangleMeasure>0.693500741728119</triangleMeasure>
				<rectangleMeasure>0.5320275429086143</rectangleMeasure>
				<circleMeasure>0.3477882743363793</circleMeasure>
				<centroid>
					<x>1172.6</x>
					<y>735.9642</y>
				</centroid>
			</pseudo3D>
		</spatialEntity>
		<numericStateVariable>
			<name>avgClusterednessRegions</name>
			<value>0</value>
		</numericStateVariable>
		<numericStateVariable>
			<name>avgDensityRegions</name>
			<value>0.5708599505054076</value>
		</numericStateVariable>
	</timepoint>
	<timepoint>
		<spatialEntity>
			<pseudo3D type="region">
				<clusteredness>1</clusteredness>
				<density>0.5708599505054076</density>
				<area>40321</area>
				<perimeter>1008.323229789734</perimeter>
				<distanceFromOrigin>274.3574311003804</distanceFromOrigin>
				<angle>47.38372297678431</angle>
				<shape>triangular</shape>
				<triangleMeasure>0.693500741728119</triangleMeasure>
				<rectangleMeasure>0.5320275429086143</rectangleMeasure>
				<circleMeasure>0.3477882743363793</circleMeasure>
				<centroid>
					<x>1172.6</x>
					<y>735.9642</y>
				</centroid>
			</pseudo3D>
		</spatialEntity>
		<numericStateVariable>
			<name>avgClusterednessRegions</name>
			<value>0</value>
		</numericStateVariable>
		<numericStateVariable>
			<name>avgDensityRegions</name>
			<value>0.5708599505054076</value>
		</numericStateVariable>
	</timepoint>
	<timepoint>
		<spatialEntity>
			<pseudo3D type="region">
				<clusteredness>1</clusteredness>
				<density>0.5708599505054076</density>
				<area>40321</area>
				<perimeter>1008.323229789734</perimeter>
				<distanceFromOrigin>274.3574311003804</distanceFromOrigin>
				<angle>47.38372297678431</angle>
				<shape>triangular</shape>
				<triangleMeasure>0.693500741728119</triangleMeasure>
				<rectangleMeasure>0.5320275429086143</rectangleMeasure>
				<circleMeasure>0.3477882743363793</circleMeasure>
				<centroid>
					<x>1172.6</x>
					<y>735.9642</y>
				</centroid>
			</pseudo3D>
		</spatialEntity>
		<numericStateVariable>
			<name>avgClusterednessRegions</name>
			<value>0</value>
		</numericStateVariable>
		<numericStateVariable>
			<name>avgDensityRegions</name>
			<value>0.5708599505054076</value>
		</numericStateVariable>
	</timepoint>
	<timepoint>
		<spatialEntity>
			<pseudo3D type="region">
				<clusteredness>1</clusteredness>
				<density>0.5708599505054076</density>
				<area>40321</area>
				<perimeter>1008.323229789734</perimeter>
				<distanceFromOrigin>274.3574311003804</distanceFromOrigin>
				<angle>47.38372297678431</angle>
				<shape>triangular</shape>
				<triangleMeasure>0.693500741728119</triangleMeasure>
				<rectangleMeasure>0.5320275429086143</rectangleMeasure>
				<circleMeasure>0.3477882743363793</circleMeasure>
				<centroid>
					<x>1172.6</x>
					<y>735.9642</y>
				</centroid>
			</pseudo3D>
		</spatialEntity>
		<numericStateVariable>
			<name>avgClusterednessRegions</name>
			<value>0</value>
		</numericStateVariable>
		<numericStateVariable>
			<name>avgDensityRegions</name>
			<value>0.5708599505054076</value>
		</numericStateVariable>
	</timepoint>
	<timepoint>
		<spatialEntity>
			<pseudo3D type="region">
				<clusteredness>1</clusteredness>
				<density>0.5708599505054076</density>
				<area>40321</area>
				<perimeter>1008.323229789734</perimeter>
				<distanceFromOrigin>274.3574311003804</distanceFromOrigin>
				<angle>47.38372297678431</angle>
				<shape>triangular</shape>
				<triangleMeasure>0.693500741728119</triangleMeasure>
				<rectangleMeasure>0.5320275429086143</rectangleMeasure>
				<circleMeasure>0.3477882743363793</circleMeasure>
				<centroid>
					<x>1172.6</x>
					<y>735.9642</y>
				</centroid>
			</pseudo3D>
		</spatialEntity>
		<numericStateVariable>
			<name>avgClusterednessRegions</name>
			<value>0</value>
		</numericStateVariable>
		<numericStateVariable>
			<name>avgDensityRegions</name>
			<value>0.5708599505054076</value>
		</numericStateVariable>
	</timepoint>
	<timepoint>
		<spatialEntity>
			<pseudo3D type="region">
				<clusteredness>1</clusteredness>
				<density>0.5708599505054076</density>
				<area>40321</area>
				<perimeter>1008.323229789734</perimeter>
				<distanceFromOrigin>274.3574311003804</distanceFromOrigin>
				<angle>47.38372297678431</angle>
				<shape>triangular</shape>
				<triangleMeasure>0.693500741728119</triangleMeasure>
				<rectangleMeasure>0.5320275429086143</rectangleMeasure>
				<circleMeasure>0.3477882743363793</circleMeasure>
				<centroid>
					<x>1172.6</x>
					<y>735.9642</y>
				</centroid>
			</pseudo3D>
		</spatialEntity>
		<numericStateVariable>
			<name>avgClusterednessRegions</name>
			<value>0</value>
		</numericStateVariable>
		<numericStateVariable>
			<name>avgDensityRegions</name>
			<value>0.5708599505054076</value>
		</numericStateVariable>
	</timepoint>
	<timepoint>
		<spatialEntity>
			<pseudo3D type="region">
				<clusteredness>1</clusteredness>
				<density>0.5708599505054076</density>
				<area>40321</area>
				<perimeter>1008.323229789734</perimeter>
				<distanceFromOrigin>274.3574311003804</distanceFromOrigin>
				<angle>47.38372297678431</angle>
				<shape>triangular</shape>
				<triangleMeasure>0.693500741728119</triangleMeasure>
				<rectangleMeasure>0.5320275429086143</rectangleMeasure>
				<circleMeasure>0.3477882743363793</circleMeasure>
				<centroid>
					<x>1172.6</x>
					<y>735.9642</y>
				</centroid>
			</pseudo3D>
		</spatialEntity>
		<numericStateVariable>
			<name>avgClusterednessRegions</name>
			<value>0</value>
		</numericStateVariable>
		<numericStateVariable>
			<name>avgDensityRegions</name>
			<value>0.5708599505054076</value>
		</numericStateVariable>
	</timepoint>
	<timepoint>
		<spatialEntity>
			<pseudo3D type="region">
				<clusteredness>1</clusteredness>
				<density>0.5708599505054076</density>
				<area>40321</area>
				<perimeter>1008.323229789734</perimeter>
				<distanceFromOrigin>274.3574311003804</distanceFromOrigin>
				<angle>47.38372297678431</angle>
				<shape>triangular</shape>
				<triangleMeasure>0.693500741728119</triangleMeasure>
				<rectangleMeasure>0.5320275429086143</rectangleMeasure>
				<circleMeasure>0.3477882743363793</circleMeasure>
				<centroid>
					<x>1172.6</x>
					<y>735.9642</y>
				</centroid>
			</pseudo3D>
		</spatialEntity>
		<numericStateVariable>
			<name>avgClusterednessRegions</name>
			<value>0</value>
		</numericStateVariable>
		<numericStateVariable>
			<name>avgDensityRegions</name>
			<value>0.5708599505054076</value>
		</numericStateVariable>
	</timepoint>
	<timepoint>
		<spatialEntity>
			<pseudo3D type="region">
				<clusteredness>1</clusteredness>
				<density>0.5708599505054076</density>
				<area>40321</area>
				<perimeter>1008.323229789734</perimeter>
				<distanceFromOrigin>274.3574311003804</distanceFromOrigin>
				<angle>47.38372297678431</angle>
				<shape>triangular</shape>
				<triangleMeasure>0.693500741728119</triangleMeasure>
				<rectangleMeasure>0.5320275429086143</rectangleMeasure>
				<circleMeasure>0.3477882743363793</circleMeasure>
				<centroid>
					<x>1172.6</x>
					<y>735.9642</y>
				</centroid>
			</pseudo3D>
		</spatialEntity>
		<numericStateVariable>
			<name>avgClusterednessRegions</name>
			<value>0</value>
		</numericStateVariable>
		<numericStateVariable>
			<name>avgDensityRegions</name>
			<value>0.5708599505054076</value>
		</numericStateVariable>
	</timepoint>
	<timepoint>
		<spatialEntity>
			<pseudo3D type="region">
				<clusteredness>1</clusteredness>
				<density>0.5708599505054076</density>
				<area>40321</area>
				<perimeter>1008.323229789734</perimeter>
				<distanceFromOrigin>274.3574311003804</distanceFromOrigin>
				<angle>47.38372297678431</angle>
				<shape>triangular</shape>
				<triangleMeasure>0.693500741728119</triangleMeasure>
				<rectangleMeasure>0.5320275429086143</rectangleMeasure>
				<circleMeasure>0.3477882743363793</circleMeasure>
				<centroid>
					<x>1172.6</x>
					<y>735.9642</y>
				</centroid>
			</pseudo3D>
		</spatialEntity>
		<numericStateVariable>
			<name>avgClusterednessRegions</name>
			<value>0</value>
		</numericStateVariable>
		<numericStateVariable>
			<name>avgDensityRegions</name>
			<value>0.5708599505054076</value>
		</numericStateVariable>
	</timepoint>
	<timepoint>
		<spatialEntity>
			<pseudo3D type="region">
				<clusteredness>1</clusteredness>
				<density>0.5708599505054076</density>
				<area>40321</area>
				<perimeter>1008.323229789734</perimeter>
				<distanceFromOrigin>274.3574311003804</distanceFromOrigin>
				<angle>47.38372297678431</angle>
				<shape>triangular</shape>
				<triangleMeasure>0.693500741728119</triangleMeasure>
				<rectangleMeasure>0.5320275429086143</rectangleMeasure>
				<circleMeasure>0.3477882743363793</circleMeasure>
				<centroid>
					<x>1172.6</x>
					<y>735.9642</y>
				</centroid>
			</pseudo3D>
		</spatialEntity>
		<numericStateVariable>
			<name>avgClusterednessRegions</name>
			<value>0</value>
		</numericStateVariable>
		<numericStateVariable>
			<name>avgDensityRegions</name>
			<value>0.5708599505054076</value>
		</numericStateVariable>
	</timepoint>
	<timepoint>
		<spatialEntity>
			<pseudo3D type="region">
				<clusteredness>1</clusteredness>
				<density>0.5708599505054076</density>
				<area>40321</area>
				<perimeter>1008.323229789734</perimeter>
				<distanceFromOrigin>274.3574311003804</distanceFromOrigin>
				<angle>47.38372297678431</angle>
				<shape>triangular</shape>
				<triangleMeasure>0.693500741728119</triangleMeasure>
				<rectangleMeasure>0.5320275429086143</rectangleMeasure>
				<circleMeasure>0.3477882743363793</circleMeasure>
				<centroid>
					<x>1172.6</x>
					<y>735.9642</y>
				</centroid>
			</pseudo3D>
		</spatialEntity>
		<numericStateVariable>
			<name>avgClusterednessRegions</name>
			<value>0</value>
		</numericStateVariable>
		<numericStateVariable>
			<name>avgDensityRegions</name>
			<value>0.5708599505054076</value>
		</numericStateVariable>
	</timepoint>
	<timepoint>
		<spatialEntity>
			<pseudo3D type="region">
				<clusteredness>1</clusteredness>
				<density>0.5708599505054076</density>
				<area>40321</area>
				<perimeter>1008.323229789734</perimeter>
				<distanceFromOrigin>274.3574311003804</distanceFromOrigin>
				<angle>47.38372297678431</angle>
				<shape>triangular</shape>
				<triangleMeasure>0.693500741728119</triangleMeasure>
				<rectangleMeasure>0.5320275429086143</rectangleMeasure>
				<circleMeasure>0.3477882743363793</circleMeasure>
				<centroid>
					<x>1172.6</x>
					<y>735.9642</y>
				</centroid>
			</pseudo3D>
		</spatialEntity>
		<numericStateVariable>
			<name>avgClusterednessRegions</name>
			<value>0</value>
		</numericStateVariable>
		<numericStateVariable>
			<name>avgDensityRegions</name>
			<value>0.5708599505054076</value>
		</numericStateVariable>
	</timepoint>
	<timepoint>
		<spatialEntity>
			<pseudo3D type="region">
				<clusteredness>1</clusteredness>
				<density>0.5708599505054076</density>
				<area>40321</area>
				<perimeter>1008.323229789734</perimeter>
				<distanceFromOrigin>274.3574311003804</distanceFromOrigin>
				<angle>47.38372297678431</angle>
				<shape>triangular</shape>
				<triangleMeasure>0.693500741728119</triangleMeasure>
				<rectangleMeasure>0.5320275429086143</rectangleMeasure>
				<circleMeasure>0.3477882743363793</circleMeasure>
				<centroid>
					<x>1172.6</x>
					<y>735.9642</y>
				</centroid>
			</pseudo3D>
		</spatialEntity>
		<numericStateVariable>
			<name>avgClusterednessRegions</name>
			<value>0</value>
		</numericStateVariable>
		<numericStateVariable>
			<name>avgDensityRegions</name>
			<value>0.5708599505054076</value>
		</numericStateVariable>
	</timepoint>
	<timepoint>
		<spatialEntity>
			<pseudo3D type="region">
				<clusteredness>1</clusteredness>
				<density>0.5708599505054076</density>
				<area>40321</area>
				<perimeter>1008.323229789734</perimeter>
				<distanceFromOrigin>274.3574311003804</distanceFromOrigin>
				<angle>47.38372297678431</angle>
				<shape>triangular</shape>
				<triangleMeasure>0.693500741728119</triangleMeasure>
				<rectangleMeasure>0.5320275429086143</rectangleMeasure>
				<circleMeasure>0.3477882743363793</circleMeasure>
				<centroid>
					<x>1172.6</x>
					<y>735.9642</y>
				</centroid>
			</pseudo3D>
		</spatialEntity>
		<numericStateVariable>
			<name>avgClusterednessRegions</name>
			<value>0</value>
		</numericStateVariable>
		<numericStateVariable>
			<name>avgDensityRegions</name>
			<value>0.5708599505054076</value>
		</numericStateVariable>
	</timepoint>
	<timepoint>
		<spatialEntity>
			<pseudo3D type="region">
				<clusteredness>1</clusteredness>
				<density>0.5708599505054076</density>
				<area>40321</area>
				<perimeter>1008.323229789734</perimeter>
				<distanceFromOrigin>274.3574311003804</distanceFromOrigin>
				<angle>47.38372297678431</angle>
				<shape>triangular</shape>
				<triangleMeasure>0.693500741728119</triangleMeasure>
				<rectangleMeasure>0.5320275429086143</rectangleMeasure>
				<circleMeasure>0.3477882743363793</circleMeasure>
				<centroid>
					<x>1172.6</x>
					<y>735.9642</y>
				</centroid>
			</pseudo3D>
		</spatialEntity>
		<numericStateVariable>
			<name>avgClusterednessRegions</name>
			<value>0</value>
		</numericStateVariable>
		<numericStateVariable>
			<name>avgDensityRegions</name>
			<value>0.5708599505054076</value>
		</numericStateVariable>
	</timepoint>
	<timepoint>
		<spatialEntity>
			<pseudo3D type="region">
				<clusteredness>1</clusteredness>
				<density>0.5708599505054076</density>
				<area>40321</area>
				<perimeter>1008.323229789734</perimeter>
				<distanceFromOrigin>274.3574311003804</distanceFromOrigin>
				<angle>47.38372297678431</angle>
				<shape>triangular</shape>
				<triangleMeasure>0.693500741728119</triangleMeasure>
				<rectangleMeasure>0.5320275429086143</rectangleMeasure>
				<circleMeasure>0.3477882743363793</circleMeasure>
				<centroid>
					<x>1172.6</x>
					<y>735.9642</y>
				</centroid>
			</pseudo3D>
		</spatialEntity>
		<numericStateVariable>
			<name>avgClusterednessRegions</name>
			<value>0</value>
		</numericStateVariable>
		<numericStateVariable>
			<name>avgDensityRegions</name>
			<value>0.5708599505054076</value>
		</numericStateVariable>
	</timepoint>
	<timepoint>
		<spatialEntity>
			<pseudo3D type="region">
				<clusteredness>1</clusteredness>
				<density>0.5708599505054076</density>
				<area>40321</area>
				<perimeter>1008.323229789734</perimeter>
				<distanceFromOrigin>274.3574311003804</distanceFromOrigin>
				<angle>47.38372297678431</angle>
				<shape>triangular</shape>
				<triangleMeasure>0.693500741728119</triangleMeasure>
				<rectangleMeasure>0.5320275429086143</rectangleMeasure>
				<circleMeasure>0.3477882743363793</circleMeasure>
				<centroid>
					<x>1172.6</x>
					<y>735.9642</y>
				</centroid>
			</pseudo3D>
		</spatialEntity>
		<numericStateVariable>
			<name>avgClusterednessRegions</name>
			<value>0</value>
		</numericStateVariable>
		<numericStateVariable>
			<name>avgDensityRegions</name>
			<value>0.5708599505054076</value>
		</numericStateVariable>
	</timepoint>
	<timepoint>
		<spatialEntity>
			<pseudo3D type="region">
				<clusteredness>1</clusteredness>
				<density>0.5708599505054076</density>
				<area>40321</area>
				<perimeter>1008.323229789734</perimeter>
				<distanceFromOrigin>274.3574311003804</distanceFromOrigin>
				<angle>47.38372297678431</angle>
				<shape>triangular</shape>
				<triangleMeasure>0.693500741728119</triangleMeasure>
				<rectangleMeasure>0.5320275429086143</rectangleMeasure>
				<circleMeasure>0.3477882743363793</circleMeasure>
				<centroid>
					<x>1172.6</x>
					<y>735.9642</y>
				</centroid>
			</pseudo3D>
		</spatialEntity>
		<numericStateVariable>
			<name>avgClusterednessRegions</name>
			<value>0</value>
		</numericStateVariable>
		<numericStateVariable>
			<name>avgDensityRegions</name>
			<value>0.5708599505054076</value>
		</numericStateVariable>
	</timepoint>
	<timepoint>
		<spatialEntity>
			<pseudo3D type="region">
				<clusteredness>1</clusteredness>
				<density>0.5708599505054076</density>
				<area>40321</area>
				<perimeter>1008.323229789734</perimeter>
				<distanceFromOrigin>274.3574311003804</distanceFromOrigin>
				<angle>47.38372297678431</angle>
				<shape>triangular</shape>
				<triangleMeasure>0.693500741728119</triangleMeasure>
				<rectangleMeasure>0.5320275429086143</rectangleMeasure>
				<circleMeasure>0.3477882743363793</circleMeasure>
				<centroid>
					<x>1172.6</x>
					<y>735.9642</y>
				</centroid>
			</pseudo3D>
		</spatialEntity>
		<numericStateVariable>
			<name>avgClusterednessRegions</name>
			<value>0</value>
		</numericStateVariable>
		<numericStateVariable>
			<name>avgDensityRegions</name>
			<value>0.5708599505054076</value>
		</numericStateVariable>
	</timepoint>
	<timepoint>
		<spatialEntity>
			<pseudo3D type="region">
				<clusteredness>1</clusteredness>
				<density>0.5708599505054076</density>
				<area>40321</area>
				<perimeter>1008.323229789734</perimeter>
				<distanceFromOrigin>274.3574311003804</distanceFromOrigin>
				<angle>47.38372297678431</angle>
				<shape>triangular</shape>
				<triangleMeasure>0.693500741728119</triangleMeasure>
				<rectangleMeasure>0.5320275429086143</rectangleMeasure>
				<circleMeasure>0.3477882743363793</circleMeasure>
				<centroid>
					<x>1172.6</x>
					<y>735.9642</y>
				</centroid>
			</pseudo3D>
		</spatialEntity>
		<numericStateVariable>
			<name>avgClusterednessRegions</name>
			<value>0</value>
		</numericStateVariable>
		<numericStateVariable>
			<name>avgDensityRegions</name>
			<value>0.5708599505054076</value>
		</numericStateVariable>
	</timepoint>
	<timepoint>
		<spatialEntity>
			<pseudo3D type="region">
				<clusteredness>1</clusteredness>
				<density>0.5708599505054076</density>
				<area>40321</area>
				<perimeter>1008.323229789734</perimeter>
				<distanceFromOrigin>274.3574311003804</distanceFromOrigin>
				<angle>47.38372297678431</angle>
				<shape>triangular</shape>
				<triangleMeasure>0.693500741728119</triangleMeasure>
				<rectangleMeasure>0.5320275429086143</rectangleMeasure>
				<circleMeasure>0.3477882743363793</circleMeasure>
				<centroid>
					<x>1172.6</x>
					<y>735.9642</y>
				</centroid>
			</pseudo3D>
		</spatialEntity>
		<numericStateVariable>
			<name>avgClusterednessRegions</name>
			<value>0</value>
		</numericStateVariable>
		<numericStateVariable>
			<name>avgDensityRegions</name>
			<value>0.5708599505054076</value>
		</numericStateVariable>
	</timepoint>
	<timepoint>
		<spatialEntity>
			<pseudo3D type="region">
				<clusteredness>1</clusteredness>
				<density>0.5708599505054076</density>
				<area>40321</area>
				<perimeter>1008.323229789734</perimeter>
				<distanceFromOrigin>274.3574311003804</distanceFromOrigin>
				<angle>47.38372297678431</angle>
				<shape>triangular</shape>
				<triangleMeasure>0.693500741728119</triangleMeasure>
				<rectangleMeasure>0.5320275429086143</rectangleMeasure>
				<circleMeasure>0.3477882743363793</circleMeasure>
				<centroid>
					<x>1172.6</x>
					<y>735.9642</y>
				</centroid>
			</pseudo3D>
		</spatialEntity>
		<numericStateVariable>
			<name>avgClusterednessRegions</name>
			<value>0</value>
		</numericStateVariable>
		<numericStateVariable>
			<name>avgDensityRegions</name>
			<value>0.5708599505054076</value>
		</numericStateVariable>
	</timepoint>
	<timepoint>
		<spatialEntity>
			<pseudo3D type="region">
				<clusteredness>1</clusteredness>
				<density>0.5708599505054076</density>
				<area>40321</area>
				<perimeter>1008.323229789734</perimeter>
				<distanceFromOrigin>274.3574311003804</distanceFromOrigin>
				<angle>47.38372297678431</angle>
				<shape>triangular</shape>
				<triangleMeasure>0.693500741728119</triangleMeasure>
				<rectangleMeasure>0.5320275429086143</rectangleMeasure>
				<circleMeasure>0.3477882743363793</circleMeasure>
				<centroid>
					<x>1172.6</x>
					<y>735.9642</y>
				</centroid>
			</pseudo3D>
		</spatialEntity>
		<numericStateVariable>
			<name>avgClusterednessRegions</name>
			<value>0</value>
		</numericStateVariable>
		<numericStateVariable>
			<name>avgDensityRegions</name>
			<value>0.5708599505054076</value>
		</numericStateVariable>
	</timepoint>
	<timepoint>
		<spatialEntity>
			<pseudo3D type="region">
				<clusteredness>1</clusteredness>
				<density>0.5708599505054076</density>
				<area>40321</area>
				<perimeter>1008.323229789734</perimeter>
				<distanceFromOrigin>274.3574311003804</distanceFromOrigin>
				<angle>47.38372297678431</angle>
				<shape>triangular</shape>
				<triangleMeasure>0.693500741728119</triangleMeasure>
				<rectangleMeasure>0.5320275429086143</rectangleMeasure>
				<circleMeasure>0.3477882743363793</circleMeasure>
				<centroid>
					<x>1172.6</x>
					<y>735.9642</y>
				</centroid>
			</pseudo3D>
		</spatialEntity>
		<numericStateVariable>
			<name>avgClusterednessRegions</name>
			<value>0</value>
		</numericStateVariable>
		<numericStateVariable>
			<name>avgDensityRegions</name>
			<value>0.5708599505054076</value>
		</numericStateVariable>
	</timepoint>
	<timepoint>
		<spatialEntity>
			<pseudo3D type="region">
				<clusteredness>1</clusteredness>
				<density>0.5708599505054076</density>
				<area>40321</area>
				<perimeter>1008.323229789734</perimeter>
				<distanceFromOrigin>274.3574311003804</distanceFromOrigin>
				<angle>47.38372297678431</angle>
				<shape>triangular</shape>
				<triangleMeasure>0.693500741728119</triangleMeasure>
				<rectangleMeasure>0.5320275429086143</rectangleMeasure>
				<circleMeasure>0.3477882743363793</circleMeasure>
				<centroid>
					<x>1172.6</x>
					<y>735.9642</y>
				</centroid>
			</pseudo3D>
		</spatialEntity>
		<numericStateVariable>
			<name>avgClusterednessRegions</name>
			<value>0</value>
		</numericStateVariable>
		<numericStateVariable>
			<name>avgDensityRegions</name>
			<value>0.5708599505054076</value>
		</numericStateVariable>
	</timepoint>
	<timepoint>
		<spatialEntity>
			<pseudo3D type="region">
				<clusteredness>1</clusteredness>
				<density>0.5708599505054076</density>
				<area>40321</area>
				<perimeter>1008.323229789734</perimeter>
				<distanceFromOrigin>274.3574311003804</distanceFromOrigin>
				<angle>47.38372297678431</angle>
				<shape>triangular</shape>
				<triangleMeasure>0.693500741728119</triangleMeasure>
				<rectangleMeasure>0.5320275429086143</rectangleMeasure>
				<circleMeasure>0.3477882743363793</circleMeasure>
				<centroid>
					<x>1172.6</x>
					<y>735.9642</y>
				</centroid>
			</pseudo3D>
		</spatialEntity>
		<numericStateVariable>
			<name>avgClusterednessRegions</name>
			<value>0</value>
		</numericStateVariable>
		<numericStateVariable>
			<name>avgDensityRegions</name>
			<value>0.5708599505054076</value>
		</numericStateVariable>
	</timepoint>
	<timepoint>
		<spatialEntity>
			<pseudo3D type="region">
				<clusteredness>1</clusteredness>
				<density>0.5708599505054076</density>
				<area>40321</area>
				<perimeter>1008.323229789734</perimeter>
				<distanceFromOrigin>274.3574311003804</distanceFromOrigin>
				<angle>47.38372297678431</angle>
				<shape>triangular</shape>
				<triangleMeasure>0.693500741728119</triangleMeasure>
				<rectangleMeasure>0.5320275429086143</rectangleMeasure>
				<circleMeasure>0.3477882743363793</circleMeasure>
				<centroid>
					<x>1172.6</x>
					<y>735.9642</y>
				</centroid>
			</pseudo3D>
		</spatialEntity>
		<numericStateVariable>
			<name>avgClusterednessRegions</name>
			<value>0</value>
		</numericStateVariable>
		<numericStateVariable>
			<name>avgDensityRegions</name>
			<value>0.5708599505054076</value>
		</numericStateVariable>
	</timepoint>
	<timepoint>
		<spatialEntity>
			<pseudo3D type="region">
				<clusteredness>1</clusteredness>
				<density>0.5708599505054076</density>
				<area>40321</area>
				<perimeter>1008.323229789734</perimeter>
				<distanceFromOrigin>274.3574311003804</distanceFromOrigin>
				<angle>47.38372297678431</angle>
				<shape>triangular</shape>
				<triangleMeasure>0.693500741728119</triangleMeasure>
				<rectangleMeasure>0.5320275429086143</rectangleMeasure>
				<circleMeasure>0.3477882743363793</circleMeasure>
				<centroid>
					<x>1172.6</x>
					<y>735.9642</y>
				</centroid>
			</pseudo3D>
		</spatialEntity>
		<numericStateVariable>
			<name>avgClusterednessRegions</name>
			<value>0</value>
		</numericStateVariable>
		<numericStateVariable>
			<name>avgDensityRegions</name>
			<value>0.5708599505054076</value>
		</numericStateVariable>
	</timepoint>
	<timepoint>
		<spatialEntity>
			<pseudo3D type="region">
				<clusteredness>1</clusteredness>
				<density>0.5708599505054076</density>
				<area>40321</area>
				<perimeter>1008.323229789734</perimeter>
				<distanceFromOrigin>274.3574311003804</distanceFromOrigin>
				<angle>47.38372297678431</angle>
				<shape>triangular</shape>
				<triangleMeasure>0.693500741728119</triangleMeasure>
				<rectangleMeasure>0.5320275429086143</rectangleMeasure>
				<circleMeasure>0.3477882743363793</circleMeasure>
				<centroid>
					<x>1172.6</x>
					<y>735.9642</y>
				</centroid>
			</pseudo3D>
		</spatialEntity>
		<numericStateVariable>
			<name>avgClusterednessRegions</name>
			<value>0</value>
		</numericStateVariable>
		<numericStateVariable>
			<name>avgDensityRegions</name>
			<value>0.5708599505054076</value>
		</numericStateVariable>
	</timepoint>
	<timepoint>
		<spatialEntity>
			<pseudo3D type="region">
				<clusteredness>1</clusteredness>
				<density>0.5708599505054076</density>
				<area>40321</area>
				<perimeter>1008.323229789734</perimeter>
				<distanceFromOrigin>274.3574311003804</distanceFromOrigin>
				<angle>47.38372297678431</angle>
				<shape>triangular</shape>
				<triangleMeasure>0.693500741728119</triangleMeasure>
				<rectangleMeasure>0.5320275429086143</rectangleMeasure>
				<circleMeasure>0.3477882743363793</circleMeasure>
				<centroid>
					<x>1172.6</x>
					<y>735.9642</y>
				</centroid>
			</pseudo3D>
		</spatialEntity>
		<numericStateVariable>
			<name>avgClusterednessRegions</name>
			<value>0</value>
		</numericStateVariable>
		<numericStateVariable>
			<name>avgDensityRegions</name>
			<value>0.5708599505054076</value>
		</numericStateVariable>
	</timepoint>
	<timepoint>
		<spatialEntity>
			<pseudo3D type="region">
				<clusteredness>1</clusteredness>
				<density>0.5708599505054076</density>
				<area>40321</area>
				<perimeter>1008.323229789734</perimeter>
				<distanceFromOrigin>274.3574311003804</distanceFromOrigin>
				<angle>47.38372297678431</angle>
				<shape>triangular</shape>
				<triangleMeasure>0.693500741728119</triangleMeasure>
				<rectangleMeasure>0.5320275429086143</rectangleMeasure>
				<circleMeasure>0.3477882743363793</circleMeasure>
				<centroid>
					<x>1172.6</x>
					<y>735.9642</y>
				</centroid>
			</pseudo3D>
		</spatialEntity>
		<numericStateVariable>
			<name>avgClusterednessRegions</name>
			<value>0</value>
		</numericStateVariable>
		<numericStateVariable>
			<name>avgDensityRegions</name>
			<value>0.5708599505054076</value>
		</numericStateVariable>
	</timepoint>
	<timepoint>
		<spatialEntity>
			<pseudo3D type="region">
				<clusteredness>1</clusteredness>
				<density>0.5708599505054076</density>
				<area>40321</area>
				<perimeter>1008.323229789734</perimeter>
				<distanceFromOrigin>274.3574311003804</distanceFromOrigin>
				<angle>47.38372297678431</angle>
				<shape>triangular</shape>
				<triangleMeasure>0.693500741728119</triangleMeasure>
				<rectangleMeasure>0.5320275429086143</rectangleMeasure>
				<circleMeasure>0.3477882743363793</circleMeasure>
				<centroid>
					<x>1172.6</x>
					<y>735.9642</y>
				</centroid>
			</pseudo3D>
		</spatialEntity>
		<numericStateVariable>
			<name>avgClusterednessRegions</name>
			<value>0</value>
		</numericStateVariable>
		<numericStateVariable>
			<name>avgDensityRegions</name>
			<value>0.5708599505054076</value>
		</numericStateVariable>
	</timepoint>
	<timepoint>
		<spatialEntity>
			<pseudo3D type="region">
				<clusteredness>1</clusteredness>
				<density>0.5708599505054076</density>
				<area>40321</area>
				<perimeter>1008.323229789734</perimeter>
				<distanceFromOrigin>274.3574311003804</distanceFromOrigin>
				<angle>47.38372297678431</angle>
				<shape>triangular</shape>
				<triangleMeasure>0.693500741728119</triangleMeasure>
				<rectangleMeasure>0.5320275429086143</rectangleMeasure>
				<circleMeasure>0.3477882743363793</circleMeasure>
				<centroid>
					<x>1172.6</x>
					<y>735.9642</y>
				</centroid>
			</pseudo3D>
		</spatialEntity>
		<numericStateVariable>
			<name>avgClusterednessRegions</name>
			<value>0</value>
		</numericStateVariable>
		<numericStateVariable>
			<name>avgDensityRegions</name>
			<value>0.5708599505054076</value>
		</numericStateVariable>
	</timepoint>
	<timepoint>
		<spatialEntity>
			<pseudo3D type="region">
				<clusteredness>1</clusteredness>
				<density>0.5708599505054076</density>
				<area>40321</area>
				<perimeter>1008.323229789734</perimeter>
				<distanceFromOrigin>274.3574311003804</distanceFromOrigin>
				<angle>47.38372297678431</angle>
				<shape>triangular</shape>
				<triangleMeasure>0.693500741728119</triangleMeasure>
				<rectangleMeasure>0.5320275429086143</rectangleMeasure>
				<circleMeasure>0.3477882743363793</circleMeasure>
				<centroid>
					<x>1172.6</x>
					<y>735.9642</y>
				</centroid>
			</pseudo3D>
		</spatialEntity>
		<numericStateVariable>
			<name>avgClusterednessRegions</name>
			<value>0</value>
		</numericStateVariable>
		<numericStateVariable>
			<name>avgDensityRegions</name>
			<value>0.5708599505054076</value>
		</numericStateVariable>
	</timepoint>
	<timepoint>
		<spatialEntity>
			<pseudo3D type="region">
				<clusteredness>1</clusteredness>
				<density>0.5708599505054076</density>
				<area>40321</area>
				<perimeter>1008.323229789734</perimeter>
				<distanceFromOrigin>274.3574311003804</distanceFromOrigin>
				<angle>47.38372297678431</angle>
				<shape>triangular</shape>
				<triangleMeasure>0.693500741728119</triangleMeasure>
				<rectangleMeasure>0.5320275429086143</rectangleMeasure>
				<circleMeasure>0.3477882743363793</circleMeasure>
				<centroid>
					<x>1172.6</x>
					<y>735.9642</y>
				</centroid>
			</pseudo3D>
		</spatialEntity>
		<numericStateVariable>
			<name>avgClusterednessRegions</name>
			<value>0</value>
		</numericStateVariable>
		<numericStateVariable>
			<name>avgDensityRegions</name>
			<value>0.5708599505054076</value>
		</numericStateVariable>
	</timepoint>
	<timepoint>
		<spatialEntity>
			<pseudo3D type="region">
				<clusteredness>1</clusteredness>
				<density>0.5708599505054076</density>
				<area>40321</area>
				<perimeter>1008.323229789734</perimeter>
				<distanceFromOrigin>274.3574311003804</distanceFromOrigin>
				<angle>47.38372297678431</angle>
				<shape>triangular</shape>
				<triangleMeasure>0.693500741728119</triangleMeasure>
				<rectangleMeasure>0.5320275429086143</rectangleMeasure>
				<circleMeasure>0.3477882743363793</circleMeasure>
				<centroid>
					<x>1172.6</x>
					<y>735.9642</y>
				</centroid>
			</pseudo3D>
		</spatialEntity>
		<numericStateVariable>
			<name>avgClusterednessRegions</name>
			<value>0</value>
		</numericStateVariable>
		<numericStateVariable>
			<name>avgDensityRegions</name>
			<value>0.5708599505054076</value>
		</numericStateVariable>
	</timepoint>
	<timepoint>
		<spatialEntity>
			<pseudo3D type="region">
				<clusteredness>1</clusteredness>
				<density>0.5708599505054076</density>
				<area>40321</area>
				<perimeter>1008.323229789734</perimeter>
				<distanceFromOrigin>274.3574311003804</distanceFromOrigin>
				<angle>47.38372297678431</angle>
				<shape>triangular</shape>
				<triangleMeasure>0.693500741728119</triangleMeasure>
				<rectangleMeasure>0.5320275429086143</rectangleMeasure>
				<circleMeasure>0.3477882743363793</circleMeasure>
				<centroid>
					<x>1172.6</x>
					<y>735.9642</y>
				</centroid>
			</pseudo3D>
		</spatialEntity>
		<numericStateVariable>
			<name>avgClusterednessRegions</name>
			<value>0</value>
		</numericStateVariable>
		<numericStateVariable>
			<name>avgDensityRegions</name>
			<value>0.5708599505054076</value>
		</numericStateVariable>
	</timepoint>
	<timepoint>
		<spatialEntity>
			<pseudo3D type="region">
				<clusteredness>1</clusteredness>
				<density>0.5708599505054076</density>
				<area>40321</area>
				<perimeter>1008.323229789734</perimeter>
				<distanceFromOrigin>274.3574311003804</distanceFromOrigin>
				<angle>47.38372297678431</angle>
				<shape>triangular</shape>
				<triangleMeasure>0.693500741728119</triangleMeasure>
				<rectangleMeasure>0.5320275429086143</rectangleMeasure>
				<circleMeasure>0.3477882743363793</circleMeasure>
				<centroid>
					<x>1172.6</x>
					<y>735.9642</y>
				</centroid>
			</pseudo3D>
		</spatialEntity>
		<numericStateVariable>
			<name>avgClusterednessRegions</name>
			<value>0</value>
		</numericStateVariable>
		<numericStateVariable>
			<name>avgDensityRegions</name>
			<value>0.5708599505054076</value>
		</numericStateVariable>
	</timepoint>
	<timepoint>
		<spatialEntity>
			<pseudo3D type="region">
				<clusteredness>1</clusteredness>
				<density>0.5708599505054076</density>
				<area>40321</area>
				<perimeter>1008.323229789734</perimeter>
				<distanceFromOrigin>274.3574311003804</distanceFromOrigin>
				<angle>47.38372297678431</angle>
				<shape>triangular</shape>
				<triangleMeasure>0.693500741728119</triangleMeasure>
				<rectangleMeasure>0.5320275429086143</rectangleMeasure>
				<circleMeasure>0.3477882743363793</circleMeasure>
				<centroid>
					<x>1172.6</x>
					<y>735.9642</y>
				</centroid>
			</pseudo3D>
		</spatialEntity>
		<numericStateVariable>
			<name>avgClusterednessRegions</name>
			<value>0</value>
		</numericStateVariable>
		<numericStateVariable>
			<name>avgDensityRegions</name>
			<value>0.5708599505054076</value>
		</numericStateVariable>
	</timepoint>
	<timepoint>
		<spatialEntity>
			<pseudo3D type="region">
				<clusteredness>1</clusteredness>
				<density>0.5708599505054076</density>
				<area>40321</area>
				<perimeter>1008.323229789734</perimeter>
				<distanceFromOrigin>274.3574311003804</distanceFromOrigin>
				<angle>47.38372297678431</angle>
				<shape>triangular</shape>
				<triangleMeasure>0.693500741728119</triangleMeasure>
				<rectangleMeasure>0.5320275429086143</rectangleMeasure>
				<circleMeasure>0.3477882743363793</circleMeasure>
				<centroid>
					<x>1172.6</x>
					<y>735.9642</y>
				</centroid>
			</pseudo3D>
		</spatialEntity>
		<numericStateVariable>
			<name>avgClusterednessRegions</name>
			<value>0</value>
		</numericStateVariable>
		<numericStateVariable>
			<name>avgDensityRegions</name>
			<value>0.5708599505054076</value>
		</numericStateVariable>
	</timepoint>
	<timepoint>
		<spatialEntity>
			<pseudo3D type="region">
				<clusteredness>1</clusteredness>
				<density>0.5708599505054076</density>
				<area>40321</area>
				<perimeter>1008.323229789734</perimeter>
				<distanceFromOrigin>274.3574311003804</distanceFromOrigin>
				<angle>47.38372297678431</angle>
				<shape>triangular</shape>
				<triangleMeasure>0.693500741728119</triangleMeasure>
				<rectangleMeasure>0.5320275429086143</rectangleMeasure>
				<circleMeasure>0.3477882743363793</circleMeasure>
				<centroid>
					<x>1172.6</x>
					<y>735.9642</y>
				</centroid>
			</pseudo3D>
		</spatialEntity>
		<numericStateVariable>
			<name>avgClusterednessRegions</name>
			<value>0</value>
		</numericStateVariable>
		<numericStateVariable>
			<name>avgDensityRegions</name>
			<value>0.5708599505054076</value>
		</numericStateVariable>
	</timepoint>
	<timepoint>
		<spatialEntity>
			<pseudo3D type="region">
				<clusteredness>1</clusteredness>
				<density>0.5708599505054076</density>
				<area>40321</area>
				<perimeter>1008.323229789734</perimeter>
				<distanceFromOrigin>274.3574311003804</distanceFromOrigin>
				<angle>47.38372297678431</angle>
				<shape>triangular</shape>
				<triangleMeasure>0.693500741728119</triangleMeasure>
				<rectangleMeasure>0.5320275429086143</rectangleMeasure>
				<circleMeasure>0.3477882743363793</circleMeasure>
				<centroid>
					<x>1172.6</x>
					<y>735.9642</y>
				</centroid>
			</pseudo3D>
		</spatialEntity>
		<numericStateVariable>
			<name>avgClusterednessRegions</name>
			<value>0</value>
		</numericStateVariable>
		<numericStateVariable>
			<name>avgDensityRegions</name>
			<value>0.5708599505054076</value>
		</numericStateVariable>
	</timepoint>
	<timepoint>
		<spatialEntity>
			<pseudo3D type="region">
				<clusteredness>1</clusteredness>
				<density>0.5708599505054076</density>
				<area>40321</area>
				<perimeter>1008.323229789734</perimeter>
				<distanceFromOrigin>274.3574311003804</distanceFromOrigin>
				<angle>47.38372297678431</angle>
				<shape>triangular</shape>
				<triangleMeasure>0.693500741728119</triangleMeasure>
				<rectangleMeasure>0.5320275429086143</rectangleMeasure>
				<circleMeasure>0.3477882743363793</circleMeasure>
				<centroid>
					<x>1172.6</x>
					<y>735.9642</y>
				</centroid>
			</pseudo3D>
		</spatialEntity>
		<numericStateVariable>
			<name>avgClusterednessRegions</name>
			<value>0</value>
		</numericStateVariable>
		<numericStateVariable>
			<name>avgDensityRegions</name>
			<value>0.5708599505054076</value>
		</numericStateVariable>
	</timepoint>
	<timepoint>
		<spatialEntity>
			<pseudo3D type="region">
				<clusteredness>1</clusteredness>
				<density>0.5708599505054076</density>
				<area>40321</area>
				<perimeter>1008.323229789734</perimeter>
				<distanceFromOrigin>274.3574311003804</distanceFromOrigin>
				<angle>47.38372297678431</angle>
				<shape>triangular</shape>
				<triangleMeasure>0.693500741728119</triangleMeasure>
				<rectangleMeasure>0.5320275429086143</rectangleMeasure>
				<circleMeasure>0.3477882743363793</circleMeasure>
				<centroid>
					<x>1172.6</x>
					<y>735.9642</y>
				</centroid>
			</pseudo3D>
		</spatialEntity>
		<numericStateVariable>
			<name>avgClusterednessRegions</name>
			<value>0</value>
		</numericStateVariable>
		<numericStateVariable>
			<name>avgDensityRegions</name>
			<value>0.5708599505054076</value>
		</numericStateVariable>
	</timepoint>
</experiment>
