# Supplementary material for: Automatic validation of computational models using pseudo-3D spatio-temporal model checking
Source: BMC Syst Biol. 2014 Dec 2;8:124. doi: 10.1186/s12918-014-0124-0 (PMC4272535; doi:10.1186/s12918-014-0124-0)
Supplement: Additional file 8 — Dataset of STML files for the phase variation case study. The dataset of one thousand STML files corresponding to the stochastic simulations of the rectangular model for the phase variation case study. We recommend using the freely available 7zip software (Download link: http://www.7-zip.org/download.html) to extract this archive. [file 12918_2014_124_MOESM8_ESM.zip › phase_variation_stml_108.xml]

<?xml version="1.0" encoding="utf-8"?>
<!--Warning! This xml file was automatically generated by a C++ program using the Boost PropertyTree library.-->
<experiment>
	<timepoint>
		<numericStateVariable>
			<name>avgClusterednessRegions</name>
			<value>0</value>
		</numericStateVariable>
		<numericStateVariable>
			<name>avgDensityRegions</name>
			<value>0</value>
		</numericStateVariable>
	</timepoint>
	<timepoint>
		<numericStateVariable>
			<name>avgClusterednessRegions</name>
			<value>0</value>
		</numericStateVariable>
		<numericStateVariable>
			<name>avgDensityRegions</name>
			<value>0</value>
		</numericStateVariable>
	</timepoint>
	<timepoint>
		<numericStateVariable>
			<name>avgClusterednessRegions</name>
			<value>0</value>
		</numericStateVariable>
		<numericStateVariable>
			<name>avgDensityRegions</name>
			<value>0</value>
		</numericStateVariable>
	</timepoint>
	<timepoint>
		<numericStateVariable>
			<name>avgClusterednessRegions</name>
			<value>0</value>
		</numericStateVariable>
		<numericStateVariable>
			<name>avgDensityRegions</name>
			<value>0</value>
		</numericStateVariable>
	</timepoint>
	<timepoint>
		<numericStateVariable>
			<name>avgClusterednessRegions</name>
			<value>0</value>
		</numericStateVariable>
		<numericStateVariable>
			<name>avgDensityRegions</name>
			<value>0</value>
		</numericStateVariable>
	</timepoint>
	<timepoint>
		<numericStateVariable>
			<name>avgClusterednessRegions</name>
			<value>0</value>
		</numericStateVariable>
		<numericStateVariable>
			<name>avgDensityRegions</name>
			<value>0</value>
		</numericStateVariable>
	</timepoint>
	<timepoint>
		<numericStateVariable>
			<name>avgClusterednessRegions</name>
			<value>0</value>
		</numericStateVariable>
		<numericStateVariable>
			<name>avgDensityRegions</name>
			<value>0</value>
		</numericStateVariable>
	</timepoint>
	<timepoint>
		<numericStateVariable>
			<name>avgClusterednessRegions</name>
			<value>0</value>
		</numericStateVariable>
		<numericStateVariable>
			<name>avgDensityRegions</name>
			<value>0</value>
		</numericStateVariable>
	</timepoint>
	<timepoint>
		<numericStateVariable>
			<name>avgClusterednessRegions</name>
			<value>0</value>
		</numericStateVariable>
		<numericStateVariable>
			<name>avgDensityRegions</name>
			<value>0</value>
		</numericStateVariable>
	</timepoint>
	<timepoint>
		<numericStateVariable>
			<name>avgClusterednessRegions</name>
			<value>0</value>
		</numericStateVariable>
		<numericStateVariable>
			<name>avgDensityRegions</name>
			<value>0</value>
		</numericStateVariable>
	</timepoint>
	<timepoint>
		<numericStateVariable>
			<name>avgClusterednessRegions</name>
			<value>0</value>
		</numericStateVariable>
		<numericStateVariable>
			<name>avgDensityRegions</name>
			<value>0</value>
		</numericStateVariable>
	</timepoint>
	<timepoint>
		<numericStateVariable>
			<name>avgClusterednessRegions</name>
			<value>0</value>
		</numericStateVariable>
		<numericStateVariable>
			<name>avgDensityRegions</name>
			<value>0</value>
		</numericStateVariable>
	</timepoint>
	<timepoint>
		<numericStateVariable>
			<name>avgClusterednessRegions</name>
			<value>0</value>
		</numericStateVariable>
		<numericStateVariable>
			<name>avgDensityRegions</name>
			<value>0</value>
		</numericStateVariable>
	</timepoint>
	<timepoint>
		<numericStateVariable>
			<name>avgClusterednessRegions</name>
			<value>0</value>
		</numericStateVariable>
		<numericStateVariable>
			<name>avgDensityRegions</name>
			<value>0</value>
		</numericStateVariable>
	</timepoint>
	<timepoint>
		<numericStateVariable>
			<name>avgClusterednessRegions</name>
			<value>0</value>
		</numericStateVariable>
		<numericStateVariable>
			<name>avgDensityRegions</name>
			<value>0</value>
		</numericStateVariable>
	</timepoint>
	<timepoint>
		<numericStateVariable>
			<name>avgClusterednessRegions</name>
			<value>0</value>
		</numericStateVariable>
		<numericStateVariable>
			<name>avgDensityRegions</name>
			<value>0</value>
		</numericStateVariable>
	</timepoint>
	<timepoint>
		<numericStateVariable>
			<name>avgClusterednessRegions</name>
			<value>0</value>
		</numericStateVariable>
		<numericStateVariable>
			<name>avgDensityRegions</name>
			<value>0</value>
		</numericStateVariable>
	</timepoint>
	<timepoint>
		<numericStateVariable>
			<name>avgClusterednessRegions</name>
			<value>0</value>
		</numericStateVariable>
		<numericStateVariable>
			<name>avgDensityRegions</name>
			<value>0</value>
		</numericStateVariable>
	</timepoint>
	<timepoint>
		<numericStateVariable>
			<name>avgClusterednessRegions</name>
			<value>0</value>
		</numericStateVariable>
		<numericStateVariable>
			<name>avgDensityRegions</name>
			<value>0</value>
		</numericStateVariable>
	</timepoint>
	<timepoint>
		<numericStateVariable>
			<name>avgClusterednessRegions</name>
			<value>0</value>
		</numericStateVariable>
		<numericStateVariable>
			<name>avgDensityRegions</name>
			<value>0</value>
		</numericStateVariable>
	</timepoint>
	<timepoint>
		<numericStateVariable>
			<name>avgClusterednessRegions</name>
			<value>0</value>
		</numericStateVariable>
		<numericStateVariable>
			<name>avgDensityRegions</name>
			<value>0</value>
		</numericStateVariable>
	</timepoint>
	<timepoint>
		<numericStateVariable>
			<name>avgClusterednessRegions</name>
			<value>0</value>
		</numericStateVariable>
		<numericStateVariable>
			<name>avgDensityRegions</name>
			<value>0</value>
		</numericStateVariable>
	</timepoint>
	<timepoint>
		<numericStateVariable>
			<name>avgClusterednessRegions</name>
			<value>0</value>
		</numericStateVariable>
		<numericStateVariable>
			<name>avgDensityRegions</name>
			<value>0</value>
		</numericStateVariable>
	</timepoint>
	<timepoint>
		<numericStateVariable>
			<name>avgClusterednessRegions</name>
			<value>0</value>
		</numericStateVariable>
		<numericStateVariable>
			<name>avgDensityRegions</name>
			<value>0</value>
		</numericStateVariable>
	</timepoint>
	<timepoint>
		<numericStateVariable>
			<name>avgClusterednessRegions</name>
			<value>0</value>
		</numericStateVariable>
		<numericStateVariable>
			<name>avgDensityRegions</name>
			<value>0</value>
		</numericStateVariable>
	</timepoint>
	<timepoint>
		<numericStateVariable>
			<name>avgClusterednessRegions</name>
			<value>0</value>
		</numericStateVariable>
		<numericStateVariable>
			<name>avgDensityRegions</name>
			<value>0</value>
		</numericStateVariable>
	</timepoint>
	<timepoint>
		<numericStateVariable>
			<name>avgClusterednessRegions</name>
			<value>0</value>
		</numericStateVariable>
		<numericStateVariable>
			<name>avgDensityRegions</name>
			<value>0</value>
		</numericStateVariable>
	</timepoint>
	<timepoint>
		<numericStateVariable>
			<name>avgClusterednessRegions</name>
			<value>0</value>
		</numericStateVariable>
		<numericStateVariable>
			<name>avgDensityRegions</name>
			<value>0</value>
		</numericStateVariable>
	</timepoint>
	<timepoint>
		<numericStateVariable>
			<name>avgClusterednessRegions</name>
			<value>0</value>
		</numericStateVariable>
		<numericStateVariable>
			<name>avgDensityRegions</name>
			<value>0</value>
		</numericStateVariable>
	</timepoint>
	<timepoint>
		<numericStateVariable>
			<name>avgClusterednessRegions</name>
			<value>0</value>
		</numericStateVariable>
		<numericStateVariable>
			<name>avgDensityRegions</name>
			<value>0</value>
		</numericStateVariable>
	</timepoint>
	<timepoint>
		<numericStateVariable>
			<name>avgClusterednessRegions</name>
			<value>0</value>
		</numericStateVariable>
		<numericStateVariable>
			<name>avgDensityRegions</name>
			<value>0</value>
		</numericStateVariable>
	</timepoint>
	<timepoint>
		<numericStateVariable>
			<name>avgClusterednessRegions</name>
			<value>0</value>
		</numericStateVariable>
		<numericStateVariable>
			<name>avgDensityRegions</name>
			<value>0</value>
		</numericStateVariable>
	</timepoint>
	<timepoint>
		<spatialEntity>
			<pseudo3D type="region">
				<clusteredness>1</clusteredness>
				<density>0.6340565161367654</density>
				<area>23252.5</area>
				<perimeter>707.2784914970398</perimeter>
				<distanceFromOrigin>363.4184915493432</distanceFromOrigin>
				<angle>68.45878883867758</angle>
				<shape>triangular</shape>
				<triangleMeasure>0.7908441991862833</triangleMeasure>
				<rectangleMeasure>0.5469947743356179</rectangleMeasure>
				<circleMeasure>0.4598076404837713</circleMeasure>
				<centroid>
					<x>1153.526</x>
					<y>633.8819</y>
				</centroid>
			</pseudo3D>
		</spatialEntity>
		<numericStateVariable>
			<name>avgClusterednessRegions</name>
			<value>0</value>
		</numericStateVariable>
		<numericStateVariable>
			<name>avgDensityRegions</name>
			<value>0.6340565161367654</value>
		</numericStateVariable>
	</timepoint>
	<timepoint>
		<spatialEntity>
			<pseudo3D type="region">
				<clusteredness>1</clusteredness>
				<density>0.6222389431554541</density>
				<area>25293.5</area>
				<perimeter>815.2097063064575</perimeter>
				<distanceFromOrigin>363.4184915493432</distanceFromOrigin>
				<angle>68.36312698313701</angle>
				<shape>triangular</shape>
				<triangleMeasure>0.7438717741342549</triangleMeasure>
				<rectangleMeasure>0.5053950471076829</rectangleMeasure>
				<circleMeasure>0.4089609324636949</circleMeasure>
				<centroid>
					<x>1160.298</x>
					<y>632.301</y>
				</centroid>
			</pseudo3D>
		</spatialEntity>
		<numericStateVariable>
			<name>avgClusterednessRegions</name>
			<value>0</value>
		</numericStateVariable>
		<numericStateVariable>
			<name>avgDensityRegions</name>
			<value>0.6222389431554541</value>
		</numericStateVariable>
	</timepoint>
	<timepoint>
		<spatialEntity>
			<pseudo3D type="region">
				<clusteredness>1</clusteredness>
				<density>0.6184451034309232</density>
				<area>26942.5</area>
				<perimeter>775.3448867797852</perimeter>
				<distanceFromOrigin>363.4184915493432</distanceFromOrigin>
				<angle>68.57589217676841</angle>
				<shape>triangular</shape>
				<triangleMeasure>0.7688877632193831</triangleMeasure>
				<rectangleMeasure>0.543507091467025</rectangleMeasure>
				<circleMeasure>0.4402301590253991</circleMeasure>
				<centroid>
					<x>1165.85</x>
					<y>630.7855</y>
				</centroid>
			</pseudo3D>
		</spatialEntity>
		<numericStateVariable>
			<name>avgClusterednessRegions</name>
			<value>0</value>
		</numericStateVariable>
		<numericStateVariable>
			<name>avgDensityRegions</name>
			<value>0.6184451034309232</value>
		</numericStateVariable>
	</timepoint>
	<timepoint>
		<spatialEntity>
			<pseudo3D type="region">
				<clusteredness>1</clusteredness>
				<density>0.6063524053724553</density>
				<area>28472.5</area>
				<perimeter>822.9017205238342</perimeter>
				<distanceFromOrigin>363.4184915493432</distanceFromOrigin>
				<angle>0</angle>
				<shape>triangular</shape>
				<triangleMeasure>0.7302466642301602</triangleMeasure>
				<rectangleMeasure>0.5441757163408226</rectangleMeasure>
				<circleMeasure>0.4436535981219371</circleMeasure>
				<centroid>
					<x>1171.18</x>
					<y>631.096</y>
				</centroid>
			</pseudo3D>
		</spatialEntity>
		<numericStateVariable>
			<name>avgClusterednessRegions</name>
			<value>0</value>
		</numericStateVariable>
		<numericStateVariable>
			<name>avgDensityRegions</name>
			<value>0.6063524053724553</value>
		</numericStateVariable>
	</timepoint>
	<timepoint>
		<spatialEntity>
			<pseudo3D type="region">
				<clusteredness>1</clusteredness>
				<density>0.6064778474449178</density>
				<area>29131</area>
				<perimeter>850.5795888900757</perimeter>
				<distanceFromOrigin>363.4184915493432</distanceFromOrigin>
				<angle>66.39923035416624</angle>
				<shape>triangular</shape>
				<triangleMeasure>0.7179123834402792</triangleMeasure>
				<rectangleMeasure>0.5311056180412236</rectangleMeasure>
				<circleMeasure>0.4299847669010081</circleMeasure>
				<centroid>
					<x>1173.244</x>
					<y>629.0392</y>
				</centroid>
			</pseudo3D>
		</spatialEntity>
		<numericStateVariable>
			<name>avgClusterednessRegions</name>
			<value>0</value>
		</numericStateVariable>
		<numericStateVariable>
			<name>avgDensityRegions</name>
			<value>0.6064778474449178</value>
		</numericStateVariable>
	</timepoint>
	<timepoint>
		<spatialEntity>
			<pseudo3D type="region">
				<clusteredness>1</clusteredness>
				<density>0.6064778474449178</density>
				<area>29131</area>
				<perimeter>850.5795888900757</perimeter>
				<distanceFromOrigin>363.4184915493432</distanceFromOrigin>
				<angle>66.39923035416624</angle>
				<shape>triangular</shape>
				<triangleMeasure>0.7179123834402792</triangleMeasure>
				<rectangleMeasure>0.5311056180412236</rectangleMeasure>
				<circleMeasure>0.4299847669010081</circleMeasure>
				<centroid>
					<x>1173.244</x>
					<y>629.0392</y>
				</centroid>
			</pseudo3D>
		</spatialEntity>
		<numericStateVariable>
			<name>avgClusterednessRegions</name>
			<value>0</value>
		</numericStateVariable>
		<numericStateVariable>
			<name>avgDensityRegions</name>
			<value>0.6064778474449178</value>
		</numericStateVariable>
	</timepoint>
	<timepoint>
		<spatialEntity>
			<pseudo3D type="region">
				<clusteredness>1</clusteredness>
				<density>0.6064778474449178</density>
				<area>29131</area>
				<perimeter>850.5795888900757</perimeter>
				<distanceFromOrigin>363.4184915493432</distanceFromOrigin>
				<angle>66.39923035416624</angle>
				<shape>triangular</shape>
				<triangleMeasure>0.7179123834402792</triangleMeasure>
				<rectangleMeasure>0.5311056180412236</rectangleMeasure>
				<circleMeasure>0.4299847669010081</circleMeasure>
				<centroid>
					<x>1173.244</x>
					<y>629.0392</y>
				</centroid>
			</pseudo3D>
		</spatialEntity>
		<numericStateVariable>
			<name>avgClusterednessRegions</name>
			<value>0</value>
		</numericStateVariable>
		<numericStateVariable>
			<name>avgDensityRegions</name>
			<value>0.6064778474449178</value>
		</numericStateVariable>
	</timepoint>
	<timepoint>
		<spatialEntity>
			<pseudo3D type="region">
				<clusteredness>1</clusteredness>
				<density>0.6064778474449178</density>
				<area>29131</area>
				<perimeter>850.5795888900757</perimeter>
				<distanceFromOrigin>363.4184915493432</distanceFromOrigin>
				<angle>66.39923035416624</angle>
				<shape>triangular</shape>
				<triangleMeasure>0.7179123834402792</triangleMeasure>
				<rectangleMeasure>0.5311056180412236</rectangleMeasure>
				<circleMeasure>0.4299847669010081</circleMeasure>
				<centroid>
					<x>1173.244</x>
					<y>629.0392</y>
				</centroid>
			</pseudo3D>
		</spatialEntity>
		<numericStateVariable>
			<name>avgClusterednessRegions</name>
			<value>0</value>
		</numericStateVariable>
		<numericStateVariable>
			<name>avgDensityRegions</name>
			<value>0.6064778474449178</value>
		</numericStateVariable>
	</timepoint>
	<timepoint>
		<spatialEntity>
			<pseudo3D type="region">
				<clusteredness>1</clusteredness>
				<density>0.6064778474449178</density>
				<area>29131</area>
				<perimeter>850.5795888900757</perimeter>
				<distanceFromOrigin>363.4184915493432</distanceFromOrigin>
				<angle>66.39923035416624</angle>
				<shape>triangular</shape>
				<triangleMeasure>0.7179123834402792</triangleMeasure>
				<rectangleMeasure>0.5311056180412236</rectangleMeasure>
				<circleMeasure>0.4299847669010081</circleMeasure>
				<centroid>
					<x>1173.244</x>
					<y>629.0392</y>
				</centroid>
			</pseudo3D>
		</spatialEntity>
		<numericStateVariable>
			<name>avgClusterednessRegions</name>
			<value>0</value>
		</numericStateVariable>
		<numericStateVariable>
			<name>avgDensityRegions</name>
			<value>0.6064778474449178</value>
		</numericStateVariable>
	</timepoint>
	<timepoint>
		<spatialEntity>
			<pseudo3D type="region">
				<clusteredness>1</clusteredness>
				<density>0.6064778474449178</density>
				<area>29131</area>
				<perimeter>850.5795888900757</perimeter>
				<distanceFromOrigin>363.4184915493432</distanceFromOrigin>
				<angle>66.39923035416624</angle>
				<shape>triangular</shape>
				<triangleMeasure>0.7179123834402792</triangleMeasure>
				<rectangleMeasure>0.5311056180412236</rectangleMeasure>
				<circleMeasure>0.4299847669010081</circleMeasure>
				<centroid>
					<x>1173.244</x>
					<y>629.0392</y>
				</centroid>
			</pseudo3D>
		</spatialEntity>
		<numericStateVariable>
			<name>avgClusterednessRegions</name>
			<value>0</value>
		</numericStateVariable>
		<numericStateVariable>
			<name>avgDensityRegions</name>
			<value>0.6064778474449178</value>
		</numericStateVariable>
	</timepoint>
	<timepoint>
		<spatialEntity>
			<pseudo3D type="region">
				<clusteredness>1</clusteredness>
				<density>0.6064778474449178</density>
				<area>29131</area>
				<perimeter>850.5795888900757</perimeter>
				<distanceFromOrigin>363.4184915493432</distanceFromOrigin>
				<angle>66.39923035416624</angle>
				<shape>triangular</shape>
				<triangleMeasure>0.7179123834402792</triangleMeasure>
				<rectangleMeasure>0.5311056180412236</rectangleMeasure>
				<circleMeasure>0.4299847669010081</circleMeasure>
				<centroid>
					<x>1173.244</x>
					<y>629.0392</y>
				</centroid>
			</pseudo3D>
		</spatialEntity>
		<numericStateVariable>
			<name>avgClusterednessRegions</name>
			<value>0</value>
		</numericStateVariable>
		<numericStateVariable>
			<name>avgDensityRegions</name>
			<value>0.6064778474449178</value>
		</numericStateVariable>
	</timepoint>
	<timepoint>
		<spatialEntity>
			<pseudo3D type="region">
				<clusteredness>1</clusteredness>
				<density>0.6064778474449178</density>
				<area>29131</area>
				<perimeter>850.5795888900757</perimeter>
				<distanceFromOrigin>363.4184915493432</distanceFromOrigin>
				<angle>66.39923035416624</angle>
				<shape>triangular</shape>
				<triangleMeasure>0.7179123834402792</triangleMeasure>
				<rectangleMeasure>0.5311056180412236</rectangleMeasure>
				<circleMeasure>0.4299847669010081</circleMeasure>
				<centroid>
					<x>1173.244</x>
					<y>629.0392</y>
				</centroid>
			</pseudo3D>
		</spatialEntity>
		<numericStateVariable>
			<name>avgClusterednessRegions</name>
			<value>0</value>
		</numericStateVariable>
		<numericStateVariable>
			<name>avgDensityRegions</name>
			<value>0.6064778474449178</value>
		</numericStateVariable>
	</timepoint>
	<timepoint>
		<spatialEntity>
			<pseudo3D type="region">
				<clusteredness>1</clusteredness>
				<density>0.6064778474449178</density>
				<area>29131</area>
				<perimeter>850.5795888900757</perimeter>
				<distanceFromOrigin>363.4184915493432</distanceFromOrigin>
				<angle>66.39923035416624</angle>
				<shape>triangular</shape>
				<triangleMeasure>0.7179123834402792</triangleMeasure>
				<rectangleMeasure>0.5311056180412236</rectangleMeasure>
				<circleMeasure>0.4299847669010081</circleMeasure>
				<centroid>
					<x>1173.244</x>
					<y>629.0392</y>
				</centroid>
			</pseudo3D>
		</spatialEntity>
		<numericStateVariable>
			<name>avgClusterednessRegions</name>
			<value>0</value>
		</numericStateVariable>
		<numericStateVariable>
			<name>avgDensityRegions</name>
			<value>0.6064778474449178</value>
		</numericStateVariable>
	</timepoint>
	<timepoint>
		<spatialEntity>
			<pseudo3D type="region">
				<clusteredness>1</clusteredness>
				<density>0.6064778474449178</density>
				<area>29131</area>
				<perimeter>850.5795888900757</perimeter>
				<distanceFromOrigin>363.4184915493432</distanceFromOrigin>
				<angle>66.39923035416624</angle>
				<shape>triangular</shape>
				<triangleMeasure>0.7179123834402792</triangleMeasure>
				<rectangleMeasure>0.5311056180412236</rectangleMeasure>
				<circleMeasure>0.4299847669010081</circleMeasure>
				<centroid>
					<x>1173.244</x>
					<y>629.0392</y>
				</centroid>
			</pseudo3D>
		</spatialEntity>
		<numericStateVariable>
			<name>avgClusterednessRegions</name>
			<value>0</value>
		</numericStateVariable>
		<numericStateVariable>
			<name>avgDensityRegions</name>
			<value>0.6064778474449178</value>
		</numericStateVariable>
	</timepoint>
	<timepoint>
		<spatialEntity>
			<pseudo3D type="region">
				<clusteredness>1</clusteredness>
				<density>0.6064778474449178</density>
				<area>29131</area>
				<perimeter>850.5795888900757</perimeter>
				<distanceFromOrigin>363.4184915493432</distanceFromOrigin>
				<angle>66.39923035416624</angle>
				<shape>triangular</shape>
				<triangleMeasure>0.7179123834402792</triangleMeasure>
				<rectangleMeasure>0.5311056180412236</rectangleMeasure>
				<circleMeasure>0.4299847669010081</circleMeasure>
				<centroid>
					<x>1173.244</x>
					<y>629.0392</y>
				</centroid>
			</pseudo3D>
		</spatialEntity>
		<numericStateVariable>
			<name>avgClusterednessRegions</name>
			<value>0</value>
		</numericStateVariable>
		<numericStateVariable>
			<name>avgDensityRegions</name>
			<value>0.6064778474449178</value>
		</numericStateVariable>
	</timepoint>
	<timepoint>
		<spatialEntity>
			<pseudo3D type="region">
				<clusteredness>1</clusteredness>
				<density>0.6064778474449178</density>
				<area>29131</area>
				<perimeter>850.5795888900757</perimeter>
				<distanceFromOrigin>363.4184915493432</distanceFromOrigin>
				<angle>66.39923035416624</angle>
				<shape>triangular</shape>
				<triangleMeasure>0.7179123834402792</triangleMeasure>
				<rectangleMeasure>0.5311056180412236</rectangleMeasure>
				<circleMeasure>0.4299847669010081</circleMeasure>
				<centroid>
					<x>1173.244</x>
					<y>629.0392</y>
				</centroid>
			</pseudo3D>
		</spatialEntity>
		<numericStateVariable>
			<name>avgClusterednessRegions</name>
			<value>0</value>
		</numericStateVariable>
		<numericStateVariable>
			<name>avgDensityRegions</name>
			<value>0.6064778474449178</value>
		</numericStateVariable>
	</timepoint>
	<timepoint>
		<spatialEntity>
			<pseudo3D type="region">
				<clusteredness>1</clusteredness>
				<density>0.6064778474449178</density>
				<area>29131</area>
				<perimeter>850.5795888900757</perimeter>
				<distanceFromOrigin>363.4184915493432</distanceFromOrigin>
				<angle>66.39923035416624</angle>
				<shape>triangular</shape>
				<triangleMeasure>0.7179123834402792</triangleMeasure>
				<rectangleMeasure>0.5311056180412236</rectangleMeasure>
				<circleMeasure>0.4299847669010081</circleMeasure>
				<centroid>
					<x>1173.244</x>
					<y>629.0392</y>
				</centroid>
			</pseudo3D>
		</spatialEntity>
		<numericStateVariable>
			<name>avgClusterednessRegions</name>
			<value>0</value>
		</numericStateVariable>
		<numericStateVariable>
			<name>avgDensityRegions</name>
			<value>0.6064778474449178</value>
		</numericStateVariable>
	</timepoint>
	<timepoint>
		<spatialEntity>
			<pseudo3D type="region">
				<clusteredness>1</clusteredness>
				<density>0.6064778474449178</density>
				<area>29131</area>
				<perimeter>850.5795888900757</perimeter>
				<distanceFromOrigin>363.4184915493432</distanceFromOrigin>
				<angle>66.39923035416624</angle>
				<shape>triangular</shape>
				<triangleMeasure>0.7179123834402792</triangleMeasure>
				<rectangleMeasure>0.5311056180412236</rectangleMeasure>
				<circleMeasure>0.4299847669010081</circleMeasure>
				<centroid>
					<x>1173.244</x>
					<y>629.0392</y>
				</centroid>
			</pseudo3D>
		</spatialEntity>
		<numericStateVariable>
			<name>avgClusterednessRegions</name>
			<value>0</value>
		</numericStateVariable>
		<numericStateVariable>
			<name>avgDensityRegions</name>
			<value>0.6064778474449178</value>
		</numericStateVariable>
	</timepoint>
	<timepoint>
		<spatialEntity>
			<pseudo3D type="region">
				<clusteredness>1</clusteredness>
				<density>0.6064778474449178</density>
				<area>29131</area>
				<perimeter>850.5795888900757</perimeter>
				<distanceFromOrigin>363.4184915493432</distanceFromOrigin>
				<angle>66.39923035416624</angle>
				<shape>triangular</shape>
				<triangleMeasure>0.7179123834402792</triangleMeasure>
				<rectangleMeasure>0.5311056180412236</rectangleMeasure>
				<circleMeasure>0.4299847669010081</circleMeasure>
				<centroid>
					<x>1173.244</x>
					<y>629.0392</y>
				</centroid>
			</pseudo3D>
		</spatialEntity>
		<numericStateVariable>
			<name>avgClusterednessRegions</name>
			<value>0</value>
		</numericStateVariable>
		<numericStateVariable>
			<name>avgDensityRegions</name>
			<value>0.6064778474449178</value>
		</numericStateVariable>
	</timepoint>
	<timepoint>
		<spatialEntity>
			<pseudo3D type="region">
				<clusteredness>1</clusteredness>
				<density>0.6064778474449178</density>
				<area>29131</area>
				<perimeter>850.5795888900757</perimeter>
				<distanceFromOrigin>363.4184915493432</distanceFromOrigin>
				<angle>66.39923035416624</angle>
				<shape>triangular</shape>
				<triangleMeasure>0.7179123834402792</triangleMeasure>
				<rectangleMeasure>0.5311056180412236</rectangleMeasure>
				<circleMeasure>0.4299847669010081</circleMeasure>
				<centroid>
					<x>1173.244</x>
					<y>629.0392</y>
				</centroid>
			</pseudo3D>
		</spatialEntity>
		<numericStateVariable>
			<name>avgClusterednessRegions</name>
			<value>0</value>
		</numericStateVariable>
		<numericStateVariable>
			<name>avgDensityRegions</name>
			<value>0.6064778474449178</value>
		</numericStateVariable>
	</timepoint>
	<timepoint>
		<spatialEntity>
			<pseudo3D type="region">
				<clusteredness>1</clusteredness>
				<density>0.6064778474449178</density>
				<area>29131</area>
				<perimeter>850.5795888900757</perimeter>
				<distanceFromOrigin>363.4184915493432</distanceFromOrigin>
				<angle>66.39923035416624</angle>
				<shape>triangular</shape>
				<triangleMeasure>0.7179123834402792</triangleMeasure>
				<rectangleMeasure>0.5311056180412236</rectangleMeasure>
				<circleMeasure>0.4299847669010081</circleMeasure>
				<centroid>
					<x>1173.244</x>
					<y>629.0392</y>
				</centroid>
			</pseudo3D>
		</spatialEntity>
		<numericStateVariable>
			<name>avgClusterednessRegions</name>
			<value>0</value>
		</numericStateVariable>
		<numericStateVariable>
			<name>avgDensityRegions</name>
			<value>0.6064778474449178</value>
		</numericStateVariable>
	</timepoint>
	<timepoint>
		<spatialEntity>
			<pseudo3D type="region">
				<clusteredness>1</clusteredness>
				<density>0.6064778474449178</density>
				<area>29131</area>
				<perimeter>850.5795888900757</perimeter>
				<distanceFromOrigin>363.4184915493432</distanceFromOrigin>
				<angle>66.39923035416624</angle>
				<shape>triangular</shape>
				<triangleMeasure>0.7179123834402792</triangleMeasure>
				<rectangleMeasure>0.5311056180412236</rectangleMeasure>
				<circleMeasure>0.4299847669010081</circleMeasure>
				<centroid>
					<x>1173.244</x>
					<y>629.0392</y>
				</centroid>
			</pseudo3D>
		</spatialEntity>
		<numericStateVariable>
			<name>avgClusterednessRegions</name>
			<value>0</value>
		</numericStateVariable>
		<numericStateVariable>
			<name>avgDensityRegions</name>
			<value>0.6064778474449178</value>
		</numericStateVariable>
	</timepoint>
	<timepoint>
		<spatialEntity>
			<pseudo3D type="region">
				<clusteredness>1</clusteredness>
				<density>0.6064778474449178</density>
				<area>29131</area>
				<perimeter>850.5795888900757</perimeter>
				<distanceFromOrigin>363.4184915493432</distanceFromOrigin>
				<angle>66.39923035416624</angle>
				<shape>triangular</shape>
				<triangleMeasure>0.7179123834402792</triangleMeasure>
				<rectangleMeasure>0.5311056180412236</rectangleMeasure>
				<circleMeasure>0.4299847669010081</circleMeasure>
				<centroid>
					<x>1173.244</x>
					<y>629.0392</y>
				</centroid>
			</pseudo3D>
		</spatialEntity>
		<numericStateVariable>
			<name>avgClusterednessRegions</name>
			<value>0</value>
		</numericStateVariable>
		<numericStateVariable>
			<name>avgDensityRegions</name>
			<value>0.6064778474449178</value>
		</numericStateVariable>
	</timepoint>
	<timepoint>
		<spatialEntity>
			<pseudo3D type="region">
				<clusteredness>1</clusteredness>
				<density>0.6064778474449178</density>
				<area>29131</area>
				<perimeter>850.5795888900757</perimeter>
				<distanceFromOrigin>363.4184915493432</distanceFromOrigin>
				<angle>66.39923035416624</angle>
				<shape>triangular</shape>
				<triangleMeasure>0.7179123834402792</triangleMeasure>
				<rectangleMeasure>0.5311056180412236</rectangleMeasure>
				<circleMeasure>0.4299847669010081</circleMeasure>
				<centroid>
					<x>1173.244</x>
					<y>629.0392</y>
				</centroid>
			</pseudo3D>
		</spatialEntity>
		<numericStateVariable>
			<name>avgClusterednessRegions</name>
			<value>0</value>
		</numericStateVariable>
		<numericStateVariable>
			<name>avgDensityRegions</name>
			<value>0.6064778474449178</value>
		</numericStateVariable>
	</timepoint>
	<timepoint>
		<spatialEntity>
			<pseudo3D type="region">
				<clusteredness>1</clusteredness>
				<density>0.6064778474449178</density>
				<area>29131</area>
				<perimeter>850.5795888900757</perimeter>
				<distanceFromOrigin>363.4184915493432</distanceFromOrigin>
				<angle>66.39923035416624</angle>
				<shape>triangular</shape>
				<triangleMeasure>0.7179123834402792</triangleMeasure>
				<rectangleMeasure>0.5311056180412236</rectangleMeasure>
				<circleMeasure>0.4299847669010081</circleMeasure>
				<centroid>
					<x>1173.244</x>
					<y>629.0392</y>
				</centroid>
			</pseudo3D>
		</spatialEntity>
		<numericStateVariable>
			<name>avgClusterednessRegions</name>
			<value>0</value>
		</numericStateVariable>
		<numericStateVariable>
			<name>avgDensityRegions</name>
			<value>0.6064778474449178</value>
		</numericStateVariable>
	</timepoint>
	<timepoint>
		<spatialEntity>
			<pseudo3D type="region">
				<clusteredness>1</clusteredness>
				<density>0.6064778474449178</density>
				<area>29131</area>
				<perimeter>850.5795888900757</perimeter>
				<distanceFromOrigin>363.4184915493432</distanceFromOrigin>
				<angle>66.39923035416624</angle>
				<shape>triangular</shape>
				<triangleMeasure>0.7179123834402792</triangleMeasure>
				<rectangleMeasure>0.5311056180412236</rectangleMeasure>
				<circleMeasure>0.4299847669010081</circleMeasure>
				<centroid>
					<x>1173.244</x>
					<y>629.0392</y>
				</centroid>
			</pseudo3D>
		</spatialEntity>
		<numericStateVariable>
			<name>avgClusterednessRegions</name>
			<value>0</value>
		</numericStateVariable>
		<numericStateVariable>
			<name>avgDensityRegions</name>
			<value>0.6064778474449178</value>
		</numericStateVariable>
	</timepoint>
	<timepoint>
		<spatialEntity>
			<pseudo3D type="region">
				<clusteredness>1</clusteredness>
				<density>0.6064778474449178</density>
				<area>29131</area>
				<perimeter>850.5795888900757</perimeter>
				<distanceFromOrigin>363.4184915493432</distanceFromOrigin>
				<angle>66.39923035416624</angle>
				<shape>triangular</shape>
				<triangleMeasure>0.7179123834402792</triangleMeasure>
				<rectangleMeasure>0.5311056180412236</rectangleMeasure>
				<circleMeasure>0.4299847669010081</circleMeasure>
				<centroid>
					<x>1173.244</x>
					<y>629.0392</y>
				</centroid>
			</pseudo3D>
		</spatialEntity>
		<numericStateVariable>
			<name>avgClusterednessRegions</name>
			<value>0</value>
		</numericStateVariable>
		<numericStateVariable>
			<name>avgDensityRegions</name>
			<value>0.6064778474449178</value>
		</numericStateVariable>
	</timepoint>
	<timepoint>
		<spatialEntity>
			<pseudo3D type="region">
				<clusteredness>1</clusteredness>
				<density>0.6064778474449178</density>
				<area>29131</area>
				<perimeter>850.5795888900757</perimeter>
				<distanceFromOrigin>363.4184915493432</distanceFromOrigin>
				<angle>66.39923035416624</angle>
				<shape>triangular</shape>
				<triangleMeasure>0.7179123834402792</triangleMeasure>
				<rectangleMeasure>0.5311056180412236</rectangleMeasure>
				<circleMeasure>0.4299847669010081</circleMeasure>
				<centroid>
					<x>1173.244</x>
					<y>629.0392</y>
				</centroid>
			</pseudo3D>
		</spatialEntity>
		<numericStateVariable>
			<name>avgClusterednessRegions</name>
			<value>0</value>
		</numericStateVariable>
		<numericStateVariable>
			<name>avgDensityRegions</name>
			<value>0.6064778474449178</value>
		</numericStateVariable>
	</timepoint>
	<timepoint>
		<spatialEntity>
			<pseudo3D type="region">
				<clusteredness>1</clusteredness>
				<density>0.6064778474449178</density>
				<area>29131</area>
				<perimeter>850.5795888900757</perimeter>
				<distanceFromOrigin>363.4184915493432</distanceFromOrigin>
				<angle>66.39923035416624</angle>
				<shape>triangular</shape>
				<triangleMeasure>0.7179123834402792</triangleMeasure>
				<rectangleMeasure>0.5311056180412236</rectangleMeasure>
				<circleMeasure>0.4299847669010081</circleMeasure>
				<centroid>
					<x>1173.244</x>
					<y>629.0392</y>
				</centroid>
			</pseudo3D>
		</spatialEntity>
		<numericStateVariable>
			<name>avgClusterednessRegions</name>
			<value>0</value>
		</numericStateVariable>
		<numericStateVariable>
			<name>avgDensityRegions</name>
			<value>0.6064778474449178</value>
		</numericStateVariable>
	</timepoint>
	<timepoint>
		<spatialEntity>
			<pseudo3D type="region">
				<clusteredness>1</clusteredness>
				<density>0.6064778474449178</density>
				<area>29131</area>
				<perimeter>850.5795888900757</perimeter>
				<distanceFromOrigin>363.4184915493432</distanceFromOrigin>
				<angle>66.39923035416624</angle>
				<shape>triangular</shape>
				<triangleMeasure>0.7179123834402792</triangleMeasure>
				<rectangleMeasure>0.5311056180412236</rectangleMeasure>
				<circleMeasure>0.4299847669010081</circleMeasure>
				<centroid>
					<x>1173.244</x>
					<y>629.0392</y>
				</centroid>
			</pseudo3D>
		</spatialEntity>
		<numericStateVariable>
			<name>avgClusterednessRegions</name>
			<value>0</value>
		</numericStateVariable>
		<numericStateVariable>
			<name>avgDensityRegions</name>
			<value>0.6064778474449178</value>
		</numericStateVariable>
	</timepoint>
	<timepoint>
		<spatialEntity>
			<pseudo3D type="region">
				<clusteredness>1</clusteredness>
				<density>0.6064778474449178</density>
				<area>29131</area>
				<perimeter>850.5795888900757</perimeter>
				<distanceFromOrigin>363.4184915493432</distanceFromOrigin>
				<angle>66.39923035416624</angle>
				<shape>triangular</shape>
				<triangleMeasure>0.7179123834402792</triangleMeasure>
				<rectangleMeasure>0.5311056180412236</rectangleMeasure>
				<circleMeasure>0.4299847669010081</circleMeasure>
				<centroid>
					<x>1173.244</x>
					<y>629.0392</y>
				</centroid>
			</pseudo3D>
		</spatialEntity>
		<numericStateVariable>
			<name>avgClusterednessRegions</name>
			<value>0</value>
		</numericStateVariable>
		<numericStateVariable>
			<name>avgDensityRegions</name>
			<value>0.6064778474449178</value>
		</numericStateVariable>
	</timepoint>
	<timepoint>
		<spatialEntity>
			<pseudo3D type="region">
				<clusteredness>1</clusteredness>
				<density>0.6064778474449178</density>
				<area>29131</area>
				<perimeter>850.5795888900757</perimeter>
				<distanceFromOrigin>363.4184915493432</distanceFromOrigin>
				<angle>66.39923035416624</angle>
				<shape>triangular</shape>
				<triangleMeasure>0.7179123834402792</triangleMeasure>
				<rectangleMeasure>0.5311056180412236</rectangleMeasure>
				<circleMeasure>0.4299847669010081</circleMeasure>
				<centroid>
					<x>1173.244</x>
					<y>629.0392</y>
				</centroid>
			</pseudo3D>
		</spatialEntity>
		<numericStateVariable>
			<name>avgClusterednessRegions</name>
			<value>0</value>
		</numericStateVariable>
		<numericStateVariable>
			<name>avgDensityRegions</name>
			<value>0.6064778474449178</value>
		</numericStateVariable>
	</timepoint>
	<timepoint>
		<spatialEntity>
			<pseudo3D type="region">
				<clusteredness>1</clusteredness>
				<density>0.6064778474449178</density>
				<area>29131</area>
				<perimeter>850.5795888900757</perimeter>
				<distanceFromOrigin>363.4184915493432</distanceFromOrigin>
				<angle>66.39923035416624</angle>
				<shape>triangular</shape>
				<triangleMeasure>0.7179123834402792</triangleMeasure>
				<rectangleMeasure>0.5311056180412236</rectangleMeasure>
				<circleMeasure>0.4299847669010081</circleMeasure>
				<centroid>
					<x>1173.244</x>
					<y>629.0392</y>
				</centroid>
			</pseudo3D>
		</spatialEntity>
		<numericStateVariable>
			<name>avgClusterednessRegions</name>
			<value>0</value>
		</numericStateVariable>
		<numericStateVariable>
			<name>avgDensityRegions</name>
			<value>0.6064778474449178</value>
		</numericStateVariable>
	</timepoint>
	<timepoint>
		<spatialEntity>
			<pseudo3D type="region">
				<clusteredness>1</clusteredness>
				<density>0.6064778474449178</density>
				<area>29131</area>
				<perimeter>850.5795888900757</perimeter>
				<distanceFromOrigin>363.4184915493432</distanceFromOrigin>
				<angle>66.39923035416624</angle>
				<shape>triangular</shape>
				<triangleMeasure>0.7179123834402792</triangleMeasure>
				<rectangleMeasure>0.5311056180412236</rectangleMeasure>
				<circleMeasure>0.4299847669010081</circleMeasure>
				<centroid>
					<x>1173.244</x>
					<y>629.0392</y>
				</centroid>
			</pseudo3D>
		</spatialEntity>
		<numericStateVariable>
			<name>avgClusterednessRegions</name>
			<value>0</value>
		</numericStateVariable>
		<numericStateVariable>
			<name>avgDensityRegions</name>
			<value>0.6064778474449178</value>
		</numericStateVariable>
	</timepoint>
	<timepoint>
		<spatialEntity>
			<pseudo3D type="region">
				<clusteredness>1</clusteredness>
				<density>0.6064778474449178</density>
				<area>29131</area>
				<perimeter>850.5795888900757</perimeter>
				<distanceFromOrigin>363.4184915493432</distanceFromOrigin>
				<angle>66.39923035416624</angle>
				<shape>triangular</shape>
				<triangleMeasure>0.7179123834402792</triangleMeasure>
				<rectangleMeasure>0.5311056180412236</rectangleMeasure>
				<circleMeasure>0.4299847669010081</circleMeasure>
				<centroid>
					<x>1173.244</x>
					<y>629.0392</y>
				</centroid>
			</pseudo3D>
		</spatialEntity>
		<numericStateVariable>
			<name>avgClusterednessRegions</name>
			<value>0</value>
		</numericStateVariable>
		<numericStateVariable>
			<name>avgDensityRegions</name>
			<value>0.6064778474449178</value>
		</numericStateVariable>
	</timepoint>
	<timepoint>
		<spatialEntity>
			<pseudo3D type="region">
				<clusteredness>1</clusteredness>
				<density>0.6064778474449178</density>
				<area>29131</area>
				<perimeter>850.5795888900757</perimeter>
				<distanceFromOrigin>363.4184915493432</distanceFromOrigin>
				<angle>66.39923035416624</angle>
				<shape>triangular</shape>
				<triangleMeasure>0.7179123834402792</triangleMeasure>
				<rectangleMeasure>0.5311056180412236</rectangleMeasure>
				<circleMeasure>0.4299847669010081</circleMeasure>
				<centroid>
					<x>1173.244</x>
					<y>629.0392</y>
				</centroid>
			</pseudo3D>
		</spatialEntity>
		<numericStateVariable>
			<name>avgClusterednessRegions</name>
			<value>0</value>
		</numericStateVariable>
		<numericStateVariable>
			<name>avgDensityRegions</name>
			<value>0.6064778474449178</value>
		</numericStateVariable>
	</timepoint>
	<timepoint>
		<spatialEntity>
			<pseudo3D type="region">
				<clusteredness>1</clusteredness>
				<density>0.6064778474449178</density>
				<area>29131</area>
				<perimeter>850.5795888900757</perimeter>
				<distanceFromOrigin>363.4184915493432</distanceFromOrigin>
				<angle>66.39923035416624</angle>
				<shape>triangular</shape>
				<triangleMeasure>0.7179123834402792</triangleMeasure>
				<rectangleMeasure>0.5311056180412236</rectangleMeasure>
				<circleMeasure>0.4299847669010081</circleMeasure>
				<centroid>
					<x>1173.244</x>
					<y>629.0392</y>
				</centroid>
			</pseudo3D>
		</spatialEntity>
		<numericStateVariable>
			<name>avgClusterednessRegions</name>
			<value>0</value>
		</numericStateVariable>
		<numericStateVariable>
			<name>avgDensityRegions</name>
			<value>0.6064778474449178</value>
		</numericStateVariable>
	</timepoint>
	<timepoint>
		<spatialEntity>
			<pseudo3D type="region">
				<clusteredness>1</clusteredness>
				<density>0.6064778474449178</density>
				<area>29131</area>
				<perimeter>850.5795888900757</perimeter>
				<distanceFromOrigin>363.4184915493432</distanceFromOrigin>
				<angle>66.39923035416624</angle>
				<shape>triangular</shape>
				<triangleMeasure>0.7179123834402792</triangleMeasure>
				<rectangleMeasure>0.5311056180412236</rectangleMeasure>
				<circleMeasure>0.4299847669010081</circleMeasure>
				<centroid>
					<x>1173.244</x>
					<y>629.0392</y>
				</centroid>
			</pseudo3D>
		</spatialEntity>
		<numericStateVariable>
			<name>avgClusterednessRegions</name>
			<value>0</value>
		</numericStateVariable>
		<numericStateVariable>
			<name>avgDensityRegions</name>
			<value>0.6064778474449178</value>
		</numericStateVariable>
	</timepoint>
	<timepoint>
		<spatialEntity>
			<pseudo3D type="region">
				<clusteredness>1</clusteredness>
				<density>0.6064778474449178</density>
				<area>29131</area>
				<perimeter>850.5795888900757</perimeter>
				<distanceFromOrigin>363.4184915493432</distanceFromOrigin>
				<angle>66.39923035416624</angle>
				<shape>triangular</shape>
				<triangleMeasure>0.7179123834402792</triangleMeasure>
				<rectangleMeasure>0.5311056180412236</rectangleMeasure>
				<circleMeasure>0.4299847669010081</circleMeasure>
				<centroid>
					<x>1173.244</x>
					<y>629.0392</y>
				</centroid>
			</pseudo3D>
		</spatialEntity>
		<numericStateVariable>
			<name>avgClusterednessRegions</name>
			<value>0</value>
		</numericStateVariable>
		<numericStateVariable>
			<name>avgDensityRegions</name>
			<value>0.6064778474449178</value>
		</numericStateVariable>
	</timepoint>
	<timepoint>
		<spatialEntity>
			<pseudo3D type="region">
				<clusteredness>1</clusteredness>
				<density>0.6064778474449178</density>
				<area>29131</area>
				<perimeter>850.5795888900757</perimeter>
				<distanceFromOrigin>363.4184915493432</distanceFromOrigin>
				<angle>66.39923035416624</angle>
				<shape>triangular</shape>
				<triangleMeasure>0.7179123834402792</triangleMeasure>
				<rectangleMeasure>0.5311056180412236</rectangleMeasure>
				<circleMeasure>0.4299847669010081</circleMeasure>
				<centroid>
					<x>1173.244</x>
					<y>629.0392</y>
				</centroid>
			</pseudo3D>
		</spatialEntity>
		<numericStateVariable>
			<name>avgClusterednessRegions</name>
			<value>0</value>
		</numericStateVariable>
		<numericStateVariable>
			<name>avgDensityRegions</name>
			<value>0.6064778474449178</value>
		</numericStateVariable>
	</timepoint>
	<timepoint>
		<spatialEntity>
			<pseudo3D type="region">
				<clusteredness>1</clusteredness>
				<density>0.6064778474449178</density>
				<area>29131</area>
				<perimeter>850.5795888900757</perimeter>
				<distanceFromOrigin>363.4184915493432</distanceFromOrigin>
				<angle>66.39923035416624</angle>
				<shape>triangular</shape>
				<triangleMeasure>0.7179123834402792</triangleMeasure>
				<rectangleMeasure>0.5311056180412236</rectangleMeasure>
				<circleMeasure>0.4299847669010081</circleMeasure>
				<centroid>
					<x>1173.244</x>
					<y>629.0392</y>
				</centroid>
			</pseudo3D>
		</spatialEntity>
		<numericStateVariable>
			<name>avgClusterednessRegions</name>
			<value>0</value>
		</numericStateVariable>
		<numericStateVariable>
			<name>avgDensityRegions</name>
			<value>0.6064778474449178</value>
		</numericStateVariable>
	</timepoint>
	<timepoint>
		<spatialEntity>
			<pseudo3D type="region">
				<clusteredness>1</clusteredness>
				<density>0.6064778474449178</density>
				<area>29131</area>
				<perimeter>850.5795888900757</perimeter>
				<distanceFromOrigin>363.4184915493432</distanceFromOrigin>
				<angle>66.39923035416624</angle>
				<shape>triangular</shape>
				<triangleMeasure>0.7179123834402792</triangleMeasure>
				<rectangleMeasure>0.5311056180412236</rectangleMeasure>
				<circleMeasure>0.4299847669010081</circleMeasure>
				<centroid>
					<x>1173.244</x>
					<y>629.0392</y>
				</centroid>
			</pseudo3D>
		</spatialEntity>
		<numericStateVariable>
			<name>avgClusterednessRegions</name>
			<value>0</value>
		</numericStateVariable>
		<numericStateVariable>
			<name>avgDensityRegions</name>
			<value>0.6064778474449178</value>
		</numericStateVariable>
	</timepoint>
	<timepoint>
		<spatialEntity>
			<pseudo3D type="region">
				<clusteredness>1</clusteredness>
				<density>0.6064778474449178</density>
				<area>29131</area>
				<perimeter>850.5795888900757</perimeter>
				<distanceFromOrigin>363.4184915493432</distanceFromOrigin>
				<angle>66.39923035416624</angle>
				<shape>triangular</shape>
				<triangleMeasure>0.7179123834402792</triangleMeasure>
				<rectangleMeasure>0.5311056180412236</rectangleMeasure>
				<circleMeasure>0.4299847669010081</circleMeasure>
				<centroid>
					<x>1173.244</x>
					<y>629.0392</y>
				</centroid>
			</pseudo3D>
		</spatialEntity>
		<numericStateVariable>
			<name>avgClusterednessRegions</name>
			<value>0</value>
		</numericStateVariable>
		<numericStateVariable>
			<name>avgDensityRegions</name>
			<value>0.6064778474449178</value>
		</numericStateVariable>
	</timepoint>
	<timepoint>
		<spatialEntity>
			<pseudo3D type="region">
				<clusteredness>1</clusteredness>
				<density>0.6064778474449178</density>
				<area>29131</area>
				<perimeter>850.5795888900757</perimeter>
				<distanceFromOrigin>363.4184915493432</distanceFromOrigin>
				<angle>66.39923035416624</angle>
				<shape>triangular</shape>
				<triangleMeasure>0.7179123834402792</triangleMeasure>
				<rectangleMeasure>0.5311056180412236</rectangleMeasure>
				<circleMeasure>0.4299847669010081</circleMeasure>
				<centroid>
					<x>1173.244</x>
					<y>629.0392</y>
				</centroid>
			</pseudo3D>
		</spatialEntity>
		<numericStateVariable>
			<name>avgClusterednessRegions</name>
			<value>0</value>
		</numericStateVariable>
		<numericStateVariable>
			<name>avgDensityRegions</name>
			<value>0.6064778474449178</value>
		</numericStateVariable>
	</timepoint>
	<timepoint>
		<spatialEntity>
			<pseudo3D type="region">
				<clusteredness>1</clusteredness>
				<density>0.6064778474449178</density>
				<area>29131</area>
				<perimeter>850.5795888900757</perimeter>
				<distanceFromOrigin>363.4184915493432</distanceFromOrigin>
				<angle>66.39923035416624</angle>
				<shape>triangular</shape>
				<triangleMeasure>0.7179123834402792</triangleMeasure>
				<rectangleMeasure>0.5311056180412236</rectangleMeasure>
				<circleMeasure>0.4299847669010081</circleMeasure>
				<centroid>
					<x>1173.244</x>
					<y>629.0392</y>
				</centroid>
			</pseudo3D>
		</spatialEntity>
		<numericStateVariable>
			<name>avgClusterednessRegions</name>
			<value>0</value>
		</numericStateVariable>
		<numericStateVariable>
			<name>avgDensityRegions</name>
			<value>0.6064778474449178</value>
		</numericStateVariable>
	</timepoint>
	<timepoint>
		<spatialEntity>
			<pseudo3D type="region">
				<clusteredness>1</clusteredness>
				<density>0.6064778474449178</density>
				<area>29131</area>
				<perimeter>850.5795888900757</perimeter>
				<distanceFromOrigin>363.4184915493432</distanceFromOrigin>
				<angle>66.39923035416624</angle>
				<shape>triangular</shape>
				<triangleMeasure>0.7179123834402792</triangleMeasure>
				<rectangleMeasure>0.5311056180412236</rectangleMeasure>
				<circleMeasure>0.4299847669010081</circleMeasure>
				<centroid>
					<x>1173.244</x>
					<y>629.0392</y>
				</centroid>
			</pseudo3D>
		</spatialEntity>
		<numericStateVariable>
			<name>avgClusterednessRegions</name>
			<value>0</value>
		</numericStateVariable>
		<numericStateVariable>
			<name>avgDensityRegions</name>
			<value>0.6064778474449178</value>
		</numericStateVariable>
	</timepoint>
	<timepoint>
		<spatialEntity>
			<pseudo3D type="region">
				<clusteredness>1</clusteredness>
				<density>0.6064778474449178</density>
				<area>29131</area>
				<perimeter>850.5795888900757</perimeter>
				<distanceFromOrigin>363.4184915493432</distanceFromOrigin>
				<angle>66.39923035416624</angle>
				<shape>triangular</shape>
				<triangleMeasure>0.7179123834402792</triangleMeasure>
				<rectangleMeasure>0.5311056180412236</rectangleMeasure>
				<circleMeasure>0.4299847669010081</circleMeasure>
				<centroid>
					<x>1173.244</x>
					<y>629.0392</y>
				</centroid>
			</pseudo3D>
		</spatialEntity>
		<numericStateVariable>
			<name>avgClusterednessRegions</name>
			<value>0</value>
		</numericStateVariable>
		<numericStateVariable>
			<name>avgDensityRegions</name>
			<value>0.6064778474449178</value>
		</numericStateVariable>
	</timepoint>
	<timepoint>
		<spatialEntity>
			<pseudo3D type="region">
				<clusteredness>1</clusteredness>
				<density>0.6064778474449178</density>
				<area>29131</area>
				<perimeter>850.5795888900757</perimeter>
				<distanceFromOrigin>363.4184915493432</distanceFromOrigin>
				<angle>66.39923035416624</angle>
				<shape>triangular</shape>
				<triangleMeasure>0.7179123834402792</triangleMeasure>
				<rectangleMeasure>0.5311056180412236</rectangleMeasure>
				<circleMeasure>0.4299847669010081</circleMeasure>
				<centroid>
					<x>1173.244</x>
					<y>629.0392</y>
				</centroid>
			</pseudo3D>
		</spatialEntity>
		<numericStateVariable>
			<name>avgClusterednessRegions</name>
			<value>0</value>
		</numericStateVariable>
		<numericStateVariable>
			<name>avgDensityRegions</name>
			<value>0.6064778474449178</value>
		</numericStateVariable>
	</timepoint>
	<timepoint>
		<spatialEntity>
			<pseudo3D type="region">
				<clusteredness>1</clusteredness>
				<density>0.6064778474449178</density>
				<area>29131</area>
				<perimeter>850.5795888900757</perimeter>
				<distanceFromOrigin>363.4184915493432</distanceFromOrigin>
				<angle>66.39923035416624</angle>
				<shape>triangular</shape>
				<triangleMeasure>0.7179123834402792</triangleMeasure>
				<rectangleMeasure>0.5311056180412236</rectangleMeasure>
				<circleMeasure>0.4299847669010081</circleMeasure>
				<centroid>
					<x>1173.244</x>
					<y>629.0392</y>
				</centroid>
			</pseudo3D>
		</spatialEntity>
		<numericStateVariable>
			<name>avgClusterednessRegions</name>
			<value>0</value>
		</numericStateVariable>
		<numericStateVariable>
			<name>avgDensityRegions</name>
			<value>0.6064778474449178</value>
		</numericStateVariable>
	</timepoint>
	<timepoint>
		<spatialEntity>
			<pseudo3D type="region">
				<clusteredness>1</clusteredness>
				<density>0.6064778474449178</density>
				<area>29131</area>
				<perimeter>850.5795888900757</perimeter>
				<distanceFromOrigin>363.4184915493432</distanceFromOrigin>
				<angle>66.39923035416624</angle>
				<shape>triangular</shape>
				<triangleMeasure>0.7179123834402792</triangleMeasure>
				<rectangleMeasure>0.5311056180412236</rectangleMeasure>
				<circleMeasure>0.4299847669010081</circleMeasure>
				<centroid>
					<x>1173.244</x>
					<y>629.0392</y>
				</centroid>
			</pseudo3D>
		</spatialEntity>
		<numericStateVariable>
			<name>avgClusterednessRegions</name>
			<value>0</value>
		</numericStateVariable>
		<numericStateVariable>
			<name>avgDensityRegions</name>
			<value>0.6064778474449178</value>
		</numericStateVariable>
	</timepoint>
	<timepoint>
		<spatialEntity>
			<pseudo3D type="region">
				<clusteredness>1</clusteredness>
				<density>0.6064778474449178</density>
				<area>29131</area>
				<perimeter>850.5795888900757</perimeter>
				<distanceFromOrigin>363.4184915493432</distanceFromOrigin>
				<angle>66.39923035416624</angle>
				<shape>triangular</shape>
				<triangleMeasure>0.7179123834402792</triangleMeasure>
				<rectangleMeasure>0.5311056180412236</rectangleMeasure>
				<circleMeasure>0.4299847669010081</circleMeasure>
				<centroid>
					<x>1173.244</x>
					<y>629.0392</y>
				</centroid>
			</pseudo3D>
		</spatialEntity>
		<numericStateVariable>
			<name>avgClusterednessRegions</name>
			<value>0</value>
		</numericStateVariable>
		<numericStateVariable>
			<name>avgDensityRegions</name>
			<value>0.6064778474449178</value>
		</numericStateVariable>
	</timepoint>
	<timepoint>
		<spatialEntity>
			<pseudo3D type="region">
				<clusteredness>1</clusteredness>
				<density>0.6064778474449178</density>
				<area>29131</area>
				<perimeter>850.5795888900757</perimeter>
				<distanceFromOrigin>363.4184915493432</distanceFromOrigin>
				<angle>66.39923035416624</angle>
				<shape>triangular</shape>
				<triangleMeasure>0.7179123834402792</triangleMeasure>
				<rectangleMeasure>0.5311056180412236</rectangleMeasure>
				<circleMeasure>0.4299847669010081</circleMeasure>
				<centroid>
					<x>1173.244</x>
					<y>629.0392</y>
				</centroid>
			</pseudo3D>
		</spatialEntity>
		<numericStateVariable>
			<name>avgClusterednessRegions</name>
			<value>0</value>
		</numericStateVariable>
		<numericStateVariable>
			<name>avgDensityRegions</name>
			<value>0.6064778474449178</value>
		</numericStateVariable>
	</timepoint>
	<timepoint>
		<spatialEntity>
			<pseudo3D type="region">
				<clusteredness>1</clusteredness>
				<density>0.6064778474449178</density>
				<area>29131</area>
				<perimeter>850.5795888900757</perimeter>
				<distanceFromOrigin>363.4184915493432</distanceFromOrigin>
				<angle>66.39923035416624</angle>
				<shape>triangular</shape>
				<triangleMeasure>0.7179123834402792</triangleMeasure>
				<rectangleMeasure>0.5311056180412236</rectangleMeasure>
				<circleMeasure>0.4299847669010081</circleMeasure>
				<centroid>
					<x>1173.244</x>
					<y>629.0392</y>
				</centroid>
			</pseudo3D>
		</spatialEntity>
		<numericStateVariable>
			<name>avgClusterednessRegions</name>
			<value>0</value>
		</numericStateVariable>
		<numericStateVariable>
			<name>avgDensityRegions</name>
			<value>0.6064778474449178</value>
		</numericStateVariable>
	</timepoint>
	<timepoint>
		<spatialEntity>
			<pseudo3D type="region">
				<clusteredness>1</clusteredness>
				<density>0.6064778474449178</density>
				<area>29131</area>
				<perimeter>850.5795888900757</perimeter>
				<distanceFromOrigin>363.4184915493432</distanceFromOrigin>
				<angle>66.39923035416624</angle>
				<shape>triangular</shape>
				<triangleMeasure>0.7179123834402792</triangleMeasure>
				<rectangleMeasure>0.5311056180412236</rectangleMeasure>
				<circleMeasure>0.4299847669010081</circleMeasure>
				<centroid>
					<x>1173.244</x>
					<y>629.0392</y>
				</centroid>
			</pseudo3D>
		</spatialEntity>
		<numericStateVariable>
			<name>avgClusterednessRegions</name>
			<value>0</value>
		</numericStateVariable>
		<numericStateVariable>
			<name>avgDensityRegions</name>
			<value>0.6064778474449178</value>
		</numericStateVariable>
	</timepoint>
	<timepoint>
		<spatialEntity>
			<pseudo3D type="region">
				<clusteredness>1</clusteredness>
				<density>0.6064778474449178</density>
				<area>29131</area>
				<perimeter>850.5795888900757</perimeter>
				<distanceFromOrigin>363.4184915493432</distanceFromOrigin>
				<angle>66.39923035416624</angle>
				<shape>triangular</shape>
				<triangleMeasure>0.7179123834402792</triangleMeasure>
				<rectangleMeasure>0.5311056180412236</rectangleMeasure>
				<circleMeasure>0.4299847669010081</circleMeasure>
				<centroid>
					<x>1173.244</x>
					<y>629.0392</y>
				</centroid>
			</pseudo3D>
		</spatialEntity>
		<numericStateVariable>
			<name>avgClusterednessRegions</name>
			<value>0</value>
		</numericStateVariable>
		<numericStateVariable>
			<name>avgDensityRegions</name>
			<value>0.6064778474449178</value>
		</numericStateVariable>
	</timepoint>
	<timepoint>
		<spatialEntity>
			<pseudo3D type="region">
				<clusteredness>1</clusteredness>
				<density>0.6064778474449178</density>
				<area>29131</area>
				<perimeter>850.5795888900757</perimeter>
				<distanceFromOrigin>363.4184915493432</distanceFromOrigin>
				<angle>66.39923035416624</angle>
				<shape>triangular</shape>
				<triangleMeasure>0.7179123834402792</triangleMeasure>
				<rectangleMeasure>0.5311056180412236</rectangleMeasure>
				<circleMeasure>0.4299847669010081</circleMeasure>
				<centroid>
					<x>1173.244</x>
					<y>629.0392</y>
				</centroid>
			</pseudo3D>
		</spatialEntity>
		<numericStateVariable>
			<name>avgClusterednessRegions</name>
			<value>0</value>
		</numericStateVariable>
		<numericStateVariable>
			<name>avgDensityRegions</name>
			<value>0.6064778474449178</value>
		</numericStateVariable>
	</timepoint>
	<timepoint>
		<spatialEntity>
			<pseudo3D type="region">
				<clusteredness>1</clusteredness>
				<density>0.6064778474449178</density>
				<area>29131</area>
				<perimeter>850.5795888900757</perimeter>
				<distanceFromOrigin>363.4184915493432</distanceFromOrigin>
				<angle>66.39923035416624</angle>
				<shape>triangular</shape>
				<triangleMeasure>0.7179123834402792</triangleMeasure>
				<rectangleMeasure>0.5311056180412236</rectangleMeasure>
				<circleMeasure>0.4299847669010081</circleMeasure>
				<centroid>
					<x>1173.244</x>
					<y>629.0392</y>
				</centroid>
			</pseudo3D>
		</spatialEntity>
		<numericStateVariable>
			<name>avgClusterednessRegions</name>
			<value>0</value>
		</numericStateVariable>
		<numericStateVariable>
			<name>avgDensityRegions</name>
			<value>0.6064778474449178</value>
		</numericStateVariable>
	</timepoint>
	<timepoint>
		<spatialEntity>
			<pseudo3D type="region">
				<clusteredness>1</clusteredness>
				<density>0.6064778474449178</density>
				<area>29131</area>
				<perimeter>850.5795888900757</perimeter>
				<distanceFromOrigin>363.4184915493432</distanceFromOrigin>
				<angle>66.39923035416624</angle>
				<shape>triangular</shape>
				<triangleMeasure>0.7179123834402792</triangleMeasure>
				<rectangleMeasure>0.5311056180412236</rectangleMeasure>
				<circleMeasure>0.4299847669010081</circleMeasure>
				<centroid>
					<x>1173.244</x>
					<y>629.0392</y>
				</centroid>
			</pseudo3D>
		</spatialEntity>
		<numericStateVariable>
			<name>avgClusterednessRegions</name>
			<value>0</value>
		</numericStateVariable>
		<numericStateVariable>
			<name>avgDensityRegions</name>
			<value>0.6064778474449178</value>
		</numericStateVariable>
	</timepoint>
	<timepoint>
		<spatialEntity>
			<pseudo3D type="region">
				<clusteredness>1</clusteredness>
				<density>0.6064778474449178</density>
				<area>29131</area>
				<perimeter>850.5795888900757</perimeter>
				<distanceFromOrigin>363.4184915493432</distanceFromOrigin>
				<angle>66.39923035416624</angle>
				<shape>triangular</shape>
				<triangleMeasure>0.7179123834402792</triangleMeasure>
				<rectangleMeasure>0.5311056180412236</rectangleMeasure>
				<circleMeasure>0.4299847669010081</circleMeasure>
				<centroid>
					<x>1173.244</x>
					<y>629.0392</y>
				</centroid>
			</pseudo3D>
		</spatialEntity>
		<numericStateVariable>
			<name>avgClusterednessRegions</name>
			<value>0</value>
		</numericStateVariable>
		<numericStateVariable>
			<name>avgDensityRegions</name>
			<value>0.6064778474449178</value>
		</numericStateVariable>
	</timepoint>
	<timepoint>
		<spatialEntity>
			<pseudo3D type="region">
				<clusteredness>1</clusteredness>
				<density>0.6064778474449178</density>
				<area>29131</area>
				<perimeter>850.5795888900757</perimeter>
				<distanceFromOrigin>363.4184915493432</distanceFromOrigin>
				<angle>66.39923035416624</angle>
				<shape>triangular</shape>
				<triangleMeasure>0.7179123834402792</triangleMeasure>
				<rectangleMeasure>0.5311056180412236</rectangleMeasure>
				<circleMeasure>0.4299847669010081</circleMeasure>
				<centroid>
					<x>1173.244</x>
					<y>629.0392</y>
				</centroid>
			</pseudo3D>
		</spatialEntity>
		<numericStateVariable>
			<name>avgClusterednessRegions</name>
			<value>0</value>
		</numericStateVariable>
		<numericStateVariable>
			<name>avgDensityRegions</name>
			<value>0.6064778474449178</value>
		</numericStateVariable>
	</timepoint>
	<timepoint>
		<spatialEntity>
			<pseudo3D type="region">
				<clusteredness>1</clusteredness>
				<density>0.6064778474449178</density>
				<area>29131</area>
				<perimeter>850.5795888900757</perimeter>
				<distanceFromOrigin>363.4184915493432</distanceFromOrigin>
				<angle>66.39923035416624</angle>
				<shape>triangular</shape>
				<triangleMeasure>0.7179123834402792</triangleMeasure>
				<rectangleMeasure>0.5311056180412236</rectangleMeasure>
				<circleMeasure>0.4299847669010081</circleMeasure>
				<centroid>
					<x>1173.244</x>
					<y>629.0392</y>
				</centroid>
			</pseudo3D>
		</spatialEntity>
		<numericStateVariable>
			<name>avgClusterednessRegions</name>
			<value>0</value>
		</numericStateVariable>
		<numericStateVariable>
			<name>avgDensityRegions</name>
			<value>0.6064778474449178</value>
		</numericStateVariable>
	</timepoint>
	<timepoint>
		<spatialEntity>
			<pseudo3D type="region">
				<clusteredness>1</clusteredness>
				<density>0.6064778474449178</density>
				<area>29131</area>
				<perimeter>850.5795888900757</perimeter>
				<distanceFromOrigin>363.4184915493432</distanceFromOrigin>
				<angle>66.39923035416624</angle>
				<shape>triangular</shape>
				<triangleMeasure>0.7179123834402792</triangleMeasure>
				<rectangleMeasure>0.5311056180412236</rectangleMeasure>
				<circleMeasure>0.4299847669010081</circleMeasure>
				<centroid>
					<x>1173.244</x>
					<y>629.0392</y>
				</centroid>
			</pseudo3D>
		</spatialEntity>
		<numericStateVariable>
			<name>avgClusterednessRegions</name>
			<value>0</value>
		</numericStateVariable>
		<numericStateVariable>
			<name>avgDensityRegions</name>
			<value>0.6064778474449178</value>
		</numericStateVariable>
	</timepoint>
	<timepoint>
		<spatialEntity>
			<pseudo3D type="region">
				<clusteredness>1</clusteredness>
				<density>0.6064778474449178</density>
				<area>29131</area>
				<perimeter>850.5795888900757</perimeter>
				<distanceFromOrigin>363.4184915493432</distanceFromOrigin>
				<angle>66.39923035416624</angle>
				<shape>triangular</shape>
				<triangleMeasure>0.7179123834402792</triangleMeasure>
				<rectangleMeasure>0.5311056180412236</rectangleMeasure>
				<circleMeasure>0.4299847669010081</circleMeasure>
				<centroid>
					<x>1173.244</x>
					<y>629.0392</y>
				</centroid>
			</pseudo3D>
		</spatialEntity>
		<numericStateVariable>
			<name>avgClusterednessRegions</name>
			<value>0</value>
		</numericStateVariable>
		<numericStateVariable>
			<name>avgDensityRegions</name>
			<value>0.6064778474449178</value>
		</numericStateVariable>
	</timepoint>
	<timepoint>
		<spatialEntity>
			<pseudo3D type="region">
				<clusteredness>1</clusteredness>
				<density>0.6064778474449178</density>
				<area>29131</area>
				<perimeter>850.5795888900757</perimeter>
				<distanceFromOrigin>363.4184915493432</distanceFromOrigin>
				<angle>66.39923035416624</angle>
				<shape>triangular</shape>
				<triangleMeasure>0.7179123834402792</triangleMeasure>
				<rectangleMeasure>0.5311056180412236</rectangleMeasure>
				<circleMeasure>0.4299847669010081</circleMeasure>
				<centroid>
					<x>1173.244</x>
					<y>629.0392</y>
				</centroid>
			</pseudo3D>
		</spatialEntity>
		<numericStateVariable>
			<name>avgClusterednessRegions</name>
			<value>0</value>
		</numericStateVariable>
		<numericStateVariable>
			<name>avgDensityRegions</name>
			<value>0.6064778474449178</value>
		</numericStateVariable>
	</timepoint>
	<timepoint>
		<spatialEntity>
			<pseudo3D type="region">
				<clusteredness>1</clusteredness>
				<density>0.6064778474449178</density>
				<area>29131</area>
				<perimeter>850.5795888900757</perimeter>
				<distanceFromOrigin>363.4184915493432</distanceFromOrigin>
				<angle>66.39923035416624</angle>
				<shape>triangular</shape>
				<triangleMeasure>0.7179123834402792</triangleMeasure>
				<rectangleMeasure>0.5311056180412236</rectangleMeasure>
				<circleMeasure>0.4299847669010081</circleMeasure>
				<centroid>
					<x>1173.244</x>
					<y>629.0392</y>
				</centroid>
			</pseudo3D>
		</spatialEntity>
		<numericStateVariable>
			<name>avgClusterednessRegions</name>
			<value>0</value>
		</numericStateVariable>
		<numericStateVariable>
			<name>avgDensityRegions</name>
			<value>0.6064778474449178</value>
		</numericStateVariable>
	</timepoint>
	<timepoint>
		<spatialEntity>
			<pseudo3D type="region">
				<clusteredness>1</clusteredness>
				<density>0.6064778474449178</density>
				<area>29131</area>
				<perimeter>850.5795888900757</perimeter>
				<distanceFromOrigin>363.4184915493432</distanceFromOrigin>
				<angle>66.39923035416624</angle>
				<shape>triangular</shape>
				<triangleMeasure>0.7179123834402792</triangleMeasure>
				<rectangleMeasure>0.5311056180412236</rectangleMeasure>
				<circleMeasure>0.4299847669010081</circleMeasure>
				<centroid>
					<x>1173.244</x>
					<y>629.0392</y>
				</centroid>
			</pseudo3D>
		</spatialEntity>
		<numericStateVariable>
			<name>avgClusterednessRegions</name>
			<value>0</value>
		</numericStateVariable>
		<numericStateVariable>
			<name>avgDensityRegions</name>
			<value>0.6064778474449178</value>
		</numericStateVariable>
	</timepoint>
	<timepoint>
		<spatialEntity>
			<pseudo3D type="region">
				<clusteredness>1</clusteredness>
				<density>0.6064778474449178</density>
				<area>29131</area>
				<perimeter>850.5795888900757</perimeter>
				<distanceFromOrigin>363.4184915493432</distanceFromOrigin>
				<angle>66.39923035416624</angle>
				<shape>triangular</shape>
				<triangleMeasure>0.7179123834402792</triangleMeasure>
				<rectangleMeasure>0.5311056180412236</rectangleMeasure>
				<circleMeasure>0.4299847669010081</circleMeasure>
				<centroid>
					<x>1173.244</x>
					<y>629.0392</y>
				</centroid>
			</pseudo3D>
		</spatialEntity>
		<numericStateVariable>
			<name>avgClusterednessRegions</name>
			<value>0</value>
		</numericStateVariable>
		<numericStateVariable>
			<name>avgDensityRegions</name>
			<value>0.6064778474449178</value>
		</numericStateVariable>
	</timepoint>
	<timepoint>
		<spatialEntity>
			<pseudo3D type="region">
				<clusteredness>1</clusteredness>
				<density>0.6064778474449178</density>
				<area>29131</area>
				<perimeter>850.5795888900757</perimeter>
				<distanceFromOrigin>363.4184915493432</distanceFromOrigin>
				<angle>66.39923035416624</angle>
				<shape>triangular</shape>
				<triangleMeasure>0.7179123834402792</triangleMeasure>
				<rectangleMeasure>0.5311056180412236</rectangleMeasure>
				<circleMeasure>0.4299847669010081</circleMeasure>
				<centroid>
					<x>1173.244</x>
					<y>629.0392</y>
				</centroid>
			</pseudo3D>
		</spatialEntity>
		<numericStateVariable>
			<name>avgClusterednessRegions</name>
			<value>0</value>
		</numericStateVariable>
		<numericStateVariable>
			<name>avgDensityRegions</name>
			<value>0.6064778474449178</value>
		</numericStateVariable>
	</timepoint>
	<timepoint>
		<spatialEntity>
			<pseudo3D type="region">
				<clusteredness>1</clusteredness>
				<density>0.6064778474449178</density>
				<area>29131</area>
				<perimeter>850.5795888900757</perimeter>
				<distanceFromOrigin>363.4184915493432</distanceFromOrigin>
				<angle>66.39923035416624</angle>
				<shape>triangular</shape>
				<triangleMeasure>0.7179123834402792</triangleMeasure>
				<rectangleMeasure>0.5311056180412236</rectangleMeasure>
				<circleMeasure>0.4299847669010081</circleMeasure>
				<centroid>
					<x>1173.244</x>
					<y>629.0392</y>
				</centroid>
			</pseudo3D>
		</spatialEntity>
		<numericStateVariable>
			<name>avgClusterednessRegions</name>
			<value>0</value>
		</numericStateVariable>
		<numericStateVariable>
			<name>avgDensityRegions</name>
			<value>0.6064778474449178</value>
		</numericStateVariable>
	</timepoint>
</experiment>
