# Supplementary material for: Automatic validation of computational models using pseudo-3D spatio-temporal model checking
Source: BMC Syst Biol. 2014 Dec 2;8:124. doi: 10.1186/s12918-014-0124-0 (PMC4272535; doi:10.1186/s12918-014-0124-0)
Supplement: Additional file 8 — Dataset of STML files for the phase variation case study. The dataset of one thousand STML files corresponding to the stochastic simulations of the rectangular model for the phase variation case study. We recommend using the freely available 7zip software (Download link: http://www.7-zip.org/download.html) to extract this archive. [file 12918_2014_124_MOESM8_ESM.zip › phase_variation_stml_110.xml]

<?xml version="1.0" encoding="utf-8"?>
<!--Warning! This xml file was automatically generated by a C++ program using the Boost PropertyTree library.-->
<experiment>
	<timepoint>
		<numericStateVariable>
			<name>avgClusterednessRegions</name>
			<value>0</value>
		</numericStateVariable>
		<numericStateVariable>
			<name>avgDensityRegions</name>
			<value>0</value>
		</numericStateVariable>
	</timepoint>
	<timepoint>
		<numericStateVariable>
			<name>avgClusterednessRegions</name>
			<value>0</value>
		</numericStateVariable>
		<numericStateVariable>
			<name>avgDensityRegions</name>
			<value>0</value>
		</numericStateVariable>
	</timepoint>
	<timepoint>
		<numericStateVariable>
			<name>avgClusterednessRegions</name>
			<value>0</value>
		</numericStateVariable>
		<numericStateVariable>
			<name>avgDensityRegions</name>
			<value>0</value>
		</numericStateVariable>
	</timepoint>
	<timepoint>
		<numericStateVariable>
			<name>avgClusterednessRegions</name>
			<value>0</value>
		</numericStateVariable>
		<numericStateVariable>
			<name>avgDensityRegions</name>
			<value>0</value>
		</numericStateVariable>
	</timepoint>
	<timepoint>
		<numericStateVariable>
			<name>avgClusterednessRegions</name>
			<value>0</value>
		</numericStateVariable>
		<numericStateVariable>
			<name>avgDensityRegions</name>
			<value>0</value>
		</numericStateVariable>
	</timepoint>
	<timepoint>
		<numericStateVariable>
			<name>avgClusterednessRegions</name>
			<value>0</value>
		</numericStateVariable>
		<numericStateVariable>
			<name>avgDensityRegions</name>
			<value>0</value>
		</numericStateVariable>
	</timepoint>
	<timepoint>
		<numericStateVariable>
			<name>avgClusterednessRegions</name>
			<value>0</value>
		</numericStateVariable>
		<numericStateVariable>
			<name>avgDensityRegions</name>
			<value>0</value>
		</numericStateVariable>
	</timepoint>
	<timepoint>
		<numericStateVariable>
			<name>avgClusterednessRegions</name>
			<value>0</value>
		</numericStateVariable>
		<numericStateVariable>
			<name>avgDensityRegions</name>
			<value>0</value>
		</numericStateVariable>
	</timepoint>
	<timepoint>
		<numericStateVariable>
			<name>avgClusterednessRegions</name>
			<value>0</value>
		</numericStateVariable>
		<numericStateVariable>
			<name>avgDensityRegions</name>
			<value>0</value>
		</numericStateVariable>
	</timepoint>
	<timepoint>
		<numericStateVariable>
			<name>avgClusterednessRegions</name>
			<value>0</value>
		</numericStateVariable>
		<numericStateVariable>
			<name>avgDensityRegions</name>
			<value>0</value>
		</numericStateVariable>
	</timepoint>
	<timepoint>
		<numericStateVariable>
			<name>avgClusterednessRegions</name>
			<value>0</value>
		</numericStateVariable>
		<numericStateVariable>
			<name>avgDensityRegions</name>
			<value>0</value>
		</numericStateVariable>
	</timepoint>
	<timepoint>
		<numericStateVariable>
			<name>avgClusterednessRegions</name>
			<value>0</value>
		</numericStateVariable>
		<numericStateVariable>
			<name>avgDensityRegions</name>
			<value>0</value>
		</numericStateVariable>
	</timepoint>
	<timepoint>
		<numericStateVariable>
			<name>avgClusterednessRegions</name>
			<value>0</value>
		</numericStateVariable>
		<numericStateVariable>
			<name>avgDensityRegions</name>
			<value>0</value>
		</numericStateVariable>
	</timepoint>
	<timepoint>
		<numericStateVariable>
			<name>avgClusterednessRegions</name>
			<value>0</value>
		</numericStateVariable>
		<numericStateVariable>
			<name>avgDensityRegions</name>
			<value>0</value>
		</numericStateVariable>
	</timepoint>
	<timepoint>
		<numericStateVariable>
			<name>avgClusterednessRegions</name>
			<value>0</value>
		</numericStateVariable>
		<numericStateVariable>
			<name>avgDensityRegions</name>
			<value>0</value>
		</numericStateVariable>
	</timepoint>
	<timepoint>
		<numericStateVariable>
			<name>avgClusterednessRegions</name>
			<value>0</value>
		</numericStateVariable>
		<numericStateVariable>
			<name>avgDensityRegions</name>
			<value>0</value>
		</numericStateVariable>
	</timepoint>
	<timepoint>
		<numericStateVariable>
			<name>avgClusterednessRegions</name>
			<value>0</value>
		</numericStateVariable>
		<numericStateVariable>
			<name>avgDensityRegions</name>
			<value>0</value>
		</numericStateVariable>
	</timepoint>
	<timepoint>
		<numericStateVariable>
			<name>avgClusterednessRegions</name>
			<value>0</value>
		</numericStateVariable>
		<numericStateVariable>
			<name>avgDensityRegions</name>
			<value>0</value>
		</numericStateVariable>
	</timepoint>
	<timepoint>
		<numericStateVariable>
			<name>avgClusterednessRegions</name>
			<value>0</value>
		</numericStateVariable>
		<numericStateVariable>
			<name>avgDensityRegions</name>
			<value>0</value>
		</numericStateVariable>
	</timepoint>
	<timepoint>
		<numericStateVariable>
			<name>avgClusterednessRegions</name>
			<value>0</value>
		</numericStateVariable>
		<numericStateVariable>
			<name>avgDensityRegions</name>
			<value>0</value>
		</numericStateVariable>
	</timepoint>
	<timepoint>
		<numericStateVariable>
			<name>avgClusterednessRegions</name>
			<value>0</value>
		</numericStateVariable>
		<numericStateVariable>
			<name>avgDensityRegions</name>
			<value>0</value>
		</numericStateVariable>
	</timepoint>
	<timepoint>
		<numericStateVariable>
			<name>avgClusterednessRegions</name>
			<value>0</value>
		</numericStateVariable>
		<numericStateVariable>
			<name>avgDensityRegions</name>
			<value>0</value>
		</numericStateVariable>
	</timepoint>
	<timepoint>
		<numericStateVariable>
			<name>avgClusterednessRegions</name>
			<value>0</value>
		</numericStateVariable>
		<numericStateVariable>
			<name>avgDensityRegions</name>
			<value>0</value>
		</numericStateVariable>
	</timepoint>
	<timepoint>
		<numericStateVariable>
			<name>avgClusterednessRegions</name>
			<value>0</value>
		</numericStateVariable>
		<numericStateVariable>
			<name>avgDensityRegions</name>
			<value>0</value>
		</numericStateVariable>
	</timepoint>
	<timepoint>
		<numericStateVariable>
			<name>avgClusterednessRegions</name>
			<value>0</value>
		</numericStateVariable>
		<numericStateVariable>
			<name>avgDensityRegions</name>
			<value>0</value>
		</numericStateVariable>
	</timepoint>
	<timepoint>
		<spatialEntity>
			<pseudo3D type="region">
				<clusteredness>1</clusteredness>
				<density>0.6614417029511368</density>
				<area>22484.5</area>
				<perimeter>594.3120427131653</perimeter>
				<distanceFromOrigin>265.7310670584077</distanceFromOrigin>
				<angle>73.85020712974757</angle>
				<shape>triangular</shape>
				<triangleMeasure>0.7427996836795583</triangleMeasure>
				<rectangleMeasure>0.7135504914743834</rectangleMeasure>
				<circleMeasure>0.6317392599775319</circleMeasure>
				<centroid>
					<x>618.9878</x>
					<y>336.8537</y>
				</centroid>
			</pseudo3D>
		</spatialEntity>
		<numericStateVariable>
			<name>avgClusterednessRegions</name>
			<value>0</value>
		</numericStateVariable>
		<numericStateVariable>
			<name>avgDensityRegions</name>
			<value>0.6614417029511368</value>
		</numericStateVariable>
	</timepoint>
	<timepoint>
		<spatialEntity>
			<pseudo3D type="region">
				<clusteredness>1</clusteredness>
				<density>0.662679144450626</density>
				<area>26885.5</area>
				<perimeter>687.6784958839417</perimeter>
				<distanceFromOrigin>265.7310670584077</distanceFromOrigin>
				<angle>73.1435528304815</angle>
				<shape>triangular</shape>
				<triangleMeasure>0.77405098823902</triangleMeasure>
				<rectangleMeasure>0.6438624442418193</rectangleMeasure>
				<circleMeasure>0.5126956721705288</circleMeasure>
				<centroid>
					<x>613.7715</x>
					<y>326.0862</y>
				</centroid>
			</pseudo3D>
		</spatialEntity>
		<numericStateVariable>
			<name>avgClusterednessRegions</name>
			<value>0</value>
		</numericStateVariable>
		<numericStateVariable>
			<name>avgDensityRegions</name>
			<value>0.662679144450626</value>
		</numericStateVariable>
	</timepoint>
	<timepoint>
		<spatialEntity>
			<pseudo3D type="region">
				<clusteredness>1</clusteredness>
				<density>0.6650228431688499</density>
				<area>30698.5</area>
				<perimeter>781.0431318283081</perimeter>
				<distanceFromOrigin>265.7310670584077</distanceFromOrigin>
				<angle>74.29136217098426</angle>
				<shape>triangular</shape>
				<triangleMeasure>0.7361692672532179</triangleMeasure>
				<rectangleMeasure>0.5939029473813399</rectangleMeasure>
				<circleMeasure>0.468601973411885</circleMeasure>
				<centroid>
					<x>612.5302</x>
					<y>316.696</y>
				</centroid>
			</pseudo3D>
		</spatialEntity>
		<numericStateVariable>
			<name>avgClusterednessRegions</name>
			<value>0</value>
		</numericStateVariable>
		<numericStateVariable>
			<name>avgDensityRegions</name>
			<value>0.6650228431688499</value>
		</numericStateVariable>
	</timepoint>
	<timepoint>
		<spatialEntity>
			<pseudo3D type="region">
				<clusteredness>1</clusteredness>
				<density>0.6638148662981824</density>
				<area>35380.5</area>
				<perimeter>783.9872760772705</perimeter>
				<distanceFromOrigin>265.7310670584077</distanceFromOrigin>
				<angle>69.89416834490876</angle>
				<shape>triangular</shape>
				<triangleMeasure>0.7111251806586433</triangleMeasure>
				<rectangleMeasure>0.674607364470879</rectangleMeasure>
				<circleMeasure>0.5617258732215763</circleMeasure>
				<centroid>
					<x>608.5604</x>
					<y>305.8311</y>
				</centroid>
			</pseudo3D>
		</spatialEntity>
		<numericStateVariable>
			<name>avgClusterednessRegions</name>
			<value>0</value>
		</numericStateVariable>
		<numericStateVariable>
			<name>avgDensityRegions</name>
			<value>0.6638148662981824</value>
		</numericStateVariable>
	</timepoint>
	<timepoint>
		<spatialEntity>
			<pseudo3D type="region">
				<clusteredness>1</clusteredness>
				<density>0.672491862381999</density>
				<area>39344.5</area>
				<perimeter>816.48468542099</perimeter>
				<distanceFromOrigin>265.7310670584077</distanceFromOrigin>
				<angle>69.19846704557706</angle>
				<shape>triangular</shape>
				<triangleMeasure>0.7606862600566969</triangleMeasure>
				<rectangleMeasure>0.6915303428557462</rectangleMeasure>
				<circleMeasure>0.5789718559667566</circleMeasure>
				<centroid>
					<x>604.9456</x>
					<y>297.1931</y>
				</centroid>
			</pseudo3D>
		</spatialEntity>
		<numericStateVariable>
			<name>avgClusterednessRegions</name>
			<value>0</value>
		</numericStateVariable>
		<numericStateVariable>
			<name>avgDensityRegions</name>
			<value>0.672491862381999</value>
		</numericStateVariable>
	</timepoint>
	<timepoint>
		<spatialEntity>
			<pseudo3D type="region">
				<clusteredness>1</clusteredness>
				<density>0.6716382254203573</density>
				<area>44378</area>
				<perimeter>932.9251713752747</perimeter>
				<distanceFromOrigin>265.7310670584077</distanceFromOrigin>
				<angle>72.98968349841375</angle>
				<shape>triangular</shape>
				<triangleMeasure>0.7620110580720492</triangleMeasure>
				<rectangleMeasure>0.5837175195491046</rectangleMeasure>
				<circleMeasure>0.4805764086343867</circleMeasure>
				<centroid>
					<x>606.277</x>
					<y>286.7449</y>
				</centroid>
			</pseudo3D>
		</spatialEntity>
		<numericStateVariable>
			<name>avgClusterednessRegions</name>
			<value>0</value>
		</numericStateVariable>
		<numericStateVariable>
			<name>avgDensityRegions</name>
			<value>0.6716382254203573</value>
		</numericStateVariable>
	</timepoint>
	<timepoint>
		<spatialEntity>
			<pseudo3D type="region">
				<clusteredness>1</clusteredness>
				<density>0.6677169327317375</density>
				<area>50009.5</area>
				<perimeter>1006.537436723709</perimeter>
				<distanceFromOrigin>265.7310670584077</distanceFromOrigin>
				<angle>71.17725278171673</angle>
				<shape>triangular</shape>
				<triangleMeasure>0.7904281528634736</triangleMeasure>
				<rectangleMeasure>0.5867957714362297</rectangleMeasure>
				<circleMeasure>0.458444434577685</circleMeasure>
				<centroid>
					<x>602.7397</x>
					<y>275.7094</y>
				</centroid>
			</pseudo3D>
		</spatialEntity>
		<numericStateVariable>
			<name>avgClusterednessRegions</name>
			<value>0</value>
		</numericStateVariable>
		<numericStateVariable>
			<name>avgDensityRegions</name>
			<value>0.6677169327317375</value>
		</numericStateVariable>
	</timepoint>
	<timepoint>
		<spatialEntity>
			<pseudo3D type="region">
				<clusteredness>1</clusteredness>
				<density>0.6692110718541018</density>
				<area>56459</area>
				<perimeter>1109.48370552063</perimeter>
				<distanceFromOrigin>265.7310670584077</distanceFromOrigin>
				<angle>71.73243215144132</angle>
				<shape>triangular</shape>
				<triangleMeasure>0.7623421490410531</triangleMeasure>
				<rectangleMeasure>0.5891100969370848</rectangleMeasure>
				<circleMeasure>0.4751879278394227</circleMeasure>
				<centroid>
					<x>602.3287</x>
					<y>263.3556</y>
				</centroid>
			</pseudo3D>
		</spatialEntity>
		<numericStateVariable>
			<name>avgClusterednessRegions</name>
			<value>0</value>
		</numericStateVariable>
		<numericStateVariable>
			<name>avgDensityRegions</name>
			<value>0.6692110718541018</value>
		</numericStateVariable>
	</timepoint>
	<timepoint>
		<spatialEntity>
			<pseudo3D type="region">
				<clusteredness>1</clusteredness>
				<density>0.6644779235977178</density>
				<area>61954</area>
				<perimeter>1174.538243293762</perimeter>
				<distanceFromOrigin>265.7310670584077</distanceFromOrigin>
				<angle>70.5822395738935</angle>
				<shape>triangular</shape>
				<triangleMeasure>0.7807788932354587</triangleMeasure>
				<rectangleMeasure>0.5902941089554391</rectangleMeasure>
				<circleMeasure>0.4919926814756608</circleMeasure>
				<centroid>
					<x>602.8107</x>
					<y>253.4474</y>
				</centroid>
			</pseudo3D>
		</spatialEntity>
		<numericStateVariable>
			<name>avgClusterednessRegions</name>
			<value>0</value>
		</numericStateVariable>
		<numericStateVariable>
			<name>avgDensityRegions</name>
			<value>0.6644779235977178</value>
		</numericStateVariable>
	</timepoint>
	<timepoint>
		<spatialEntity>
			<pseudo3D type="region">
				<clusteredness>1</clusteredness>
				<density>0.6639026015635012</density>
				<area>68301.5</area>
				<perimeter>1275.541081428528</perimeter>
				<distanceFromOrigin>265.7310670584077</distanceFromOrigin>
				<angle>69.22971544717167</angle>
				<shape>triangular</shape>
				<triangleMeasure>0.7901418091919571</triangleMeasure>
				<rectangleMeasure>0.5786812177509001</rectangleMeasure>
				<circleMeasure>0.4801750389165526</circleMeasure>
				<centroid>
					<x>599.23</x>
					<y>242.491</y>
				</centroid>
			</pseudo3D>
		</spatialEntity>
		<numericStateVariable>
			<name>avgClusterednessRegions</name>
			<value>0</value>
		</numericStateVariable>
		<numericStateVariable>
			<name>avgDensityRegions</name>
			<value>0.6639026015635012</value>
		</numericStateVariable>
	</timepoint>
	<timepoint>
		<spatialEntity>
			<pseudo3D type="region">
				<clusteredness>1</clusteredness>
				<density>0.6628620188304882</density>
				<area>70472</area>
				<perimeter>1251.50195813179</perimeter>
				<distanceFromOrigin>265.7310670584077</distanceFromOrigin>
				<angle>69.66658701246369</angle>
				<shape>triangular</shape>
				<triangleMeasure>0.7675392499087844</triangleMeasure>
				<rectangleMeasure>0.6399171863330209</rectangleMeasure>
				<circleMeasure>0.5484323762587113</circleMeasure>
				<centroid>
					<x>599.5201</x>
					<y>238.2998</y>
				</centroid>
			</pseudo3D>
		</spatialEntity>
		<numericStateVariable>
			<name>avgClusterednessRegions</name>
			<value>0</value>
		</numericStateVariable>
		<numericStateVariable>
			<name>avgDensityRegions</name>
			<value>0.6628620188304882</value>
		</numericStateVariable>
	</timepoint>
	<timepoint>
		<spatialEntity>
			<pseudo3D type="region">
				<clusteredness>1</clusteredness>
				<density>0.6628620188304882</density>
				<area>70472</area>
				<perimeter>1251.50195813179</perimeter>
				<distanceFromOrigin>265.7310670584077</distanceFromOrigin>
				<angle>69.66658701246369</angle>
				<shape>triangular</shape>
				<triangleMeasure>0.7675392499087844</triangleMeasure>
				<rectangleMeasure>0.6399171863330209</rectangleMeasure>
				<circleMeasure>0.5484323762587113</circleMeasure>
				<centroid>
					<x>599.5201</x>
					<y>238.2998</y>
				</centroid>
			</pseudo3D>
		</spatialEntity>
		<numericStateVariable>
			<name>avgClusterednessRegions</name>
			<value>0</value>
		</numericStateVariable>
		<numericStateVariable>
			<name>avgDensityRegions</name>
			<value>0.6628620188304882</value>
		</numericStateVariable>
	</timepoint>
	<timepoint>
		<spatialEntity>
			<pseudo3D type="region">
				<clusteredness>1</clusteredness>
				<density>0.6628620188304882</density>
				<area>70472</area>
				<perimeter>1251.50195813179</perimeter>
				<distanceFromOrigin>265.7310670584077</distanceFromOrigin>
				<angle>69.66658701246369</angle>
				<shape>triangular</shape>
				<triangleMeasure>0.7675392499087844</triangleMeasure>
				<rectangleMeasure>0.6399171863330209</rectangleMeasure>
				<circleMeasure>0.5484323762587113</circleMeasure>
				<centroid>
					<x>599.5201</x>
					<y>238.2998</y>
				</centroid>
			</pseudo3D>
		</spatialEntity>
		<numericStateVariable>
			<name>avgClusterednessRegions</name>
			<value>0</value>
		</numericStateVariable>
		<numericStateVariable>
			<name>avgDensityRegions</name>
			<value>0.6628620188304882</value>
		</numericStateVariable>
	</timepoint>
	<timepoint>
		<spatialEntity>
			<pseudo3D type="region">
				<clusteredness>1</clusteredness>
				<density>0.6628620188304882</density>
				<area>70472</area>
				<perimeter>1251.50195813179</perimeter>
				<distanceFromOrigin>265.7310670584077</distanceFromOrigin>
				<angle>69.66658701246369</angle>
				<shape>triangular</shape>
				<triangleMeasure>0.7675392499087844</triangleMeasure>
				<rectangleMeasure>0.6399171863330209</rectangleMeasure>
				<circleMeasure>0.5484323762587113</circleMeasure>
				<centroid>
					<x>599.5201</x>
					<y>238.2998</y>
				</centroid>
			</pseudo3D>
		</spatialEntity>
		<numericStateVariable>
			<name>avgClusterednessRegions</name>
			<value>0</value>
		</numericStateVariable>
		<numericStateVariable>
			<name>avgDensityRegions</name>
			<value>0.6628620188304882</value>
		</numericStateVariable>
	</timepoint>
	<timepoint>
		<spatialEntity>
			<pseudo3D type="region">
				<clusteredness>1</clusteredness>
				<density>0.6628620188304882</density>
				<area>70472</area>
				<perimeter>1251.50195813179</perimeter>
				<distanceFromOrigin>265.7310670584077</distanceFromOrigin>
				<angle>69.66658701246369</angle>
				<shape>triangular</shape>
				<triangleMeasure>0.7675392499087844</triangleMeasure>
				<rectangleMeasure>0.6399171863330209</rectangleMeasure>
				<circleMeasure>0.5484323762587113</circleMeasure>
				<centroid>
					<x>599.5201</x>
					<y>238.2998</y>
				</centroid>
			</pseudo3D>
		</spatialEntity>
		<numericStateVariable>
			<name>avgClusterednessRegions</name>
			<value>0</value>
		</numericStateVariable>
		<numericStateVariable>
			<name>avgDensityRegions</name>
			<value>0.6628620188304882</value>
		</numericStateVariable>
	</timepoint>
	<timepoint>
		<spatialEntity>
			<pseudo3D type="region">
				<clusteredness>1</clusteredness>
				<density>0.6628620188304882</density>
				<area>70472</area>
				<perimeter>1251.50195813179</perimeter>
				<distanceFromOrigin>265.7310670584077</distanceFromOrigin>
				<angle>69.66658701246369</angle>
				<shape>triangular</shape>
				<triangleMeasure>0.7675392499087844</triangleMeasure>
				<rectangleMeasure>0.6399171863330209</rectangleMeasure>
				<circleMeasure>0.5484323762587113</circleMeasure>
				<centroid>
					<x>599.5201</x>
					<y>238.2998</y>
				</centroid>
			</pseudo3D>
		</spatialEntity>
		<numericStateVariable>
			<name>avgClusterednessRegions</name>
			<value>0</value>
		</numericStateVariable>
		<numericStateVariable>
			<name>avgDensityRegions</name>
			<value>0.6628620188304882</value>
		</numericStateVariable>
	</timepoint>
	<timepoint>
		<spatialEntity>
			<pseudo3D type="region">
				<clusteredness>1</clusteredness>
				<density>0.6628620188304882</density>
				<area>70472</area>
				<perimeter>1251.50195813179</perimeter>
				<distanceFromOrigin>265.7310670584077</distanceFromOrigin>
				<angle>69.66658701246369</angle>
				<shape>triangular</shape>
				<triangleMeasure>0.7675392499087844</triangleMeasure>
				<rectangleMeasure>0.6399171863330209</rectangleMeasure>
				<circleMeasure>0.5484323762587113</circleMeasure>
				<centroid>
					<x>599.5201</x>
					<y>238.2998</y>
				</centroid>
			</pseudo3D>
		</spatialEntity>
		<numericStateVariable>
			<name>avgClusterednessRegions</name>
			<value>0</value>
		</numericStateVariable>
		<numericStateVariable>
			<name>avgDensityRegions</name>
			<value>0.6628620188304882</value>
		</numericStateVariable>
	</timepoint>
	<timepoint>
		<spatialEntity>
			<pseudo3D type="region">
				<clusteredness>1</clusteredness>
				<density>0.6628620188304882</density>
				<area>70472</area>
				<perimeter>1251.50195813179</perimeter>
				<distanceFromOrigin>265.7310670584077</distanceFromOrigin>
				<angle>69.66658701246369</angle>
				<shape>triangular</shape>
				<triangleMeasure>0.7675392499087844</triangleMeasure>
				<rectangleMeasure>0.6399171863330209</rectangleMeasure>
				<circleMeasure>0.5484323762587113</circleMeasure>
				<centroid>
					<x>599.5201</x>
					<y>238.2998</y>
				</centroid>
			</pseudo3D>
		</spatialEntity>
		<numericStateVariable>
			<name>avgClusterednessRegions</name>
			<value>0</value>
		</numericStateVariable>
		<numericStateVariable>
			<name>avgDensityRegions</name>
			<value>0.6628620188304882</value>
		</numericStateVariable>
	</timepoint>
	<timepoint>
		<spatialEntity>
			<pseudo3D type="region">
				<clusteredness>1</clusteredness>
				<density>0.6628620188304882</density>
				<area>70472</area>
				<perimeter>1251.50195813179</perimeter>
				<distanceFromOrigin>265.7310670584077</distanceFromOrigin>
				<angle>69.66658701246369</angle>
				<shape>triangular</shape>
				<triangleMeasure>0.7675392499087844</triangleMeasure>
				<rectangleMeasure>0.6399171863330209</rectangleMeasure>
				<circleMeasure>0.5484323762587113</circleMeasure>
				<centroid>
					<x>599.5201</x>
					<y>238.2998</y>
				</centroid>
			</pseudo3D>
		</spatialEntity>
		<numericStateVariable>
			<name>avgClusterednessRegions</name>
			<value>0</value>
		</numericStateVariable>
		<numericStateVariable>
			<name>avgDensityRegions</name>
			<value>0.6628620188304882</value>
		</numericStateVariable>
	</timepoint>
	<timepoint>
		<spatialEntity>
			<pseudo3D type="region">
				<clusteredness>1</clusteredness>
				<density>0.6628620188304882</density>
				<area>70472</area>
				<perimeter>1251.50195813179</perimeter>
				<distanceFromOrigin>265.7310670584077</distanceFromOrigin>
				<angle>69.66658701246369</angle>
				<shape>triangular</shape>
				<triangleMeasure>0.7675392499087844</triangleMeasure>
				<rectangleMeasure>0.6399171863330209</rectangleMeasure>
				<circleMeasure>0.5484323762587113</circleMeasure>
				<centroid>
					<x>599.5201</x>
					<y>238.2998</y>
				</centroid>
			</pseudo3D>
		</spatialEntity>
		<numericStateVariable>
			<name>avgClusterednessRegions</name>
			<value>0</value>
		</numericStateVariable>
		<numericStateVariable>
			<name>avgDensityRegions</name>
			<value>0.6628620188304882</value>
		</numericStateVariable>
	</timepoint>
	<timepoint>
		<spatialEntity>
			<pseudo3D type="region">
				<clusteredness>1</clusteredness>
				<density>0.6628620188304882</density>
				<area>70472</area>
				<perimeter>1251.50195813179</perimeter>
				<distanceFromOrigin>265.7310670584077</distanceFromOrigin>
				<angle>69.66658701246369</angle>
				<shape>triangular</shape>
				<triangleMeasure>0.7675392499087844</triangleMeasure>
				<rectangleMeasure>0.6399171863330209</rectangleMeasure>
				<circleMeasure>0.5484323762587113</circleMeasure>
				<centroid>
					<x>599.5201</x>
					<y>238.2998</y>
				</centroid>
			</pseudo3D>
		</spatialEntity>
		<numericStateVariable>
			<name>avgClusterednessRegions</name>
			<value>0</value>
		</numericStateVariable>
		<numericStateVariable>
			<name>avgDensityRegions</name>
			<value>0.6628620188304882</value>
		</numericStateVariable>
	</timepoint>
	<timepoint>
		<spatialEntity>
			<pseudo3D type="region">
				<clusteredness>1</clusteredness>
				<density>0.6628620188304882</density>
				<area>70472</area>
				<perimeter>1251.50195813179</perimeter>
				<distanceFromOrigin>265.7310670584077</distanceFromOrigin>
				<angle>69.66658701246369</angle>
				<shape>triangular</shape>
				<triangleMeasure>0.7675392499087844</triangleMeasure>
				<rectangleMeasure>0.6399171863330209</rectangleMeasure>
				<circleMeasure>0.5484323762587113</circleMeasure>
				<centroid>
					<x>599.5201</x>
					<y>238.2998</y>
				</centroid>
			</pseudo3D>
		</spatialEntity>
		<numericStateVariable>
			<name>avgClusterednessRegions</name>
			<value>0</value>
		</numericStateVariable>
		<numericStateVariable>
			<name>avgDensityRegions</name>
			<value>0.6628620188304882</value>
		</numericStateVariable>
	</timepoint>
	<timepoint>
		<spatialEntity>
			<pseudo3D type="region">
				<clusteredness>1</clusteredness>
				<density>0.6628620188304882</density>
				<area>70472</area>
				<perimeter>1251.50195813179</perimeter>
				<distanceFromOrigin>265.7310670584077</distanceFromOrigin>
				<angle>69.66658701246369</angle>
				<shape>triangular</shape>
				<triangleMeasure>0.7675392499087844</triangleMeasure>
				<rectangleMeasure>0.6399171863330209</rectangleMeasure>
				<circleMeasure>0.5484323762587113</circleMeasure>
				<centroid>
					<x>599.5201</x>
					<y>238.2998</y>
				</centroid>
			</pseudo3D>
		</spatialEntity>
		<numericStateVariable>
			<name>avgClusterednessRegions</name>
			<value>0</value>
		</numericStateVariable>
		<numericStateVariable>
			<name>avgDensityRegions</name>
			<value>0.6628620188304882</value>
		</numericStateVariable>
	</timepoint>
	<timepoint>
		<spatialEntity>
			<pseudo3D type="region">
				<clusteredness>1</clusteredness>
				<density>0.6628620188304882</density>
				<area>70472</area>
				<perimeter>1251.50195813179</perimeter>
				<distanceFromOrigin>265.7310670584077</distanceFromOrigin>
				<angle>69.66658701246369</angle>
				<shape>triangular</shape>
				<triangleMeasure>0.7675392499087844</triangleMeasure>
				<rectangleMeasure>0.6399171863330209</rectangleMeasure>
				<circleMeasure>0.5484323762587113</circleMeasure>
				<centroid>
					<x>599.5201</x>
					<y>238.2998</y>
				</centroid>
			</pseudo3D>
		</spatialEntity>
		<numericStateVariable>
			<name>avgClusterednessRegions</name>
			<value>0</value>
		</numericStateVariable>
		<numericStateVariable>
			<name>avgDensityRegions</name>
			<value>0.6628620188304882</value>
		</numericStateVariable>
	</timepoint>
	<timepoint>
		<spatialEntity>
			<pseudo3D type="region">
				<clusteredness>1</clusteredness>
				<density>0.6628620188304882</density>
				<area>70472</area>
				<perimeter>1251.50195813179</perimeter>
				<distanceFromOrigin>265.7310670584077</distanceFromOrigin>
				<angle>69.66658701246369</angle>
				<shape>triangular</shape>
				<triangleMeasure>0.7675392499087844</triangleMeasure>
				<rectangleMeasure>0.6399171863330209</rectangleMeasure>
				<circleMeasure>0.5484323762587113</circleMeasure>
				<centroid>
					<x>599.5201</x>
					<y>238.2998</y>
				</centroid>
			</pseudo3D>
		</spatialEntity>
		<numericStateVariable>
			<name>avgClusterednessRegions</name>
			<value>0</value>
		</numericStateVariable>
		<numericStateVariable>
			<name>avgDensityRegions</name>
			<value>0.6628620188304882</value>
		</numericStateVariable>
	</timepoint>
	<timepoint>
		<spatialEntity>
			<pseudo3D type="region">
				<clusteredness>1</clusteredness>
				<density>0.6628620188304882</density>
				<area>70472</area>
				<perimeter>1251.50195813179</perimeter>
				<distanceFromOrigin>265.7310670584077</distanceFromOrigin>
				<angle>69.66658701246369</angle>
				<shape>triangular</shape>
				<triangleMeasure>0.7675392499087844</triangleMeasure>
				<rectangleMeasure>0.6399171863330209</rectangleMeasure>
				<circleMeasure>0.5484323762587113</circleMeasure>
				<centroid>
					<x>599.5201</x>
					<y>238.2998</y>
				</centroid>
			</pseudo3D>
		</spatialEntity>
		<numericStateVariable>
			<name>avgClusterednessRegions</name>
			<value>0</value>
		</numericStateVariable>
		<numericStateVariable>
			<name>avgDensityRegions</name>
			<value>0.6628620188304882</value>
		</numericStateVariable>
	</timepoint>
	<timepoint>
		<spatialEntity>
			<pseudo3D type="region">
				<clusteredness>1</clusteredness>
				<density>0.6628620188304882</density>
				<area>70472</area>
				<perimeter>1251.50195813179</perimeter>
				<distanceFromOrigin>265.7310670584077</distanceFromOrigin>
				<angle>69.66658701246369</angle>
				<shape>triangular</shape>
				<triangleMeasure>0.7675392499087844</triangleMeasure>
				<rectangleMeasure>0.6399171863330209</rectangleMeasure>
				<circleMeasure>0.5484323762587113</circleMeasure>
				<centroid>
					<x>599.5201</x>
					<y>238.2998</y>
				</centroid>
			</pseudo3D>
		</spatialEntity>
		<numericStateVariable>
			<name>avgClusterednessRegions</name>
			<value>0</value>
		</numericStateVariable>
		<numericStateVariable>
			<name>avgDensityRegions</name>
			<value>0.6628620188304882</value>
		</numericStateVariable>
	</timepoint>
	<timepoint>
		<spatialEntity>
			<pseudo3D type="region">
				<clusteredness>1</clusteredness>
				<density>0.6628620188304882</density>
				<area>70472</area>
				<perimeter>1251.50195813179</perimeter>
				<distanceFromOrigin>265.7310670584077</distanceFromOrigin>
				<angle>69.66658701246369</angle>
				<shape>triangular</shape>
				<triangleMeasure>0.7675392499087844</triangleMeasure>
				<rectangleMeasure>0.6399171863330209</rectangleMeasure>
				<circleMeasure>0.5484323762587113</circleMeasure>
				<centroid>
					<x>599.5201</x>
					<y>238.2998</y>
				</centroid>
			</pseudo3D>
		</spatialEntity>
		<numericStateVariable>
			<name>avgClusterednessRegions</name>
			<value>0</value>
		</numericStateVariable>
		<numericStateVariable>
			<name>avgDensityRegions</name>
			<value>0.6628620188304882</value>
		</numericStateVariable>
	</timepoint>
	<timepoint>
		<spatialEntity>
			<pseudo3D type="region">
				<clusteredness>1</clusteredness>
				<density>0.6628620188304882</density>
				<area>70472</area>
				<perimeter>1251.50195813179</perimeter>
				<distanceFromOrigin>265.7310670584077</distanceFromOrigin>
				<angle>69.66658701246369</angle>
				<shape>triangular</shape>
				<triangleMeasure>0.7675392499087844</triangleMeasure>
				<rectangleMeasure>0.6399171863330209</rectangleMeasure>
				<circleMeasure>0.5484323762587113</circleMeasure>
				<centroid>
					<x>599.5201</x>
					<y>238.2998</y>
				</centroid>
			</pseudo3D>
		</spatialEntity>
		<numericStateVariable>
			<name>avgClusterednessRegions</name>
			<value>0</value>
		</numericStateVariable>
		<numericStateVariable>
			<name>avgDensityRegions</name>
			<value>0.6628620188304882</value>
		</numericStateVariable>
	</timepoint>
	<timepoint>
		<spatialEntity>
			<pseudo3D type="region">
				<clusteredness>1</clusteredness>
				<density>0.6628620188304882</density>
				<area>70472</area>
				<perimeter>1251.50195813179</perimeter>
				<distanceFromOrigin>265.7310670584077</distanceFromOrigin>
				<angle>69.66658701246369</angle>
				<shape>triangular</shape>
				<triangleMeasure>0.7675392499087844</triangleMeasure>
				<rectangleMeasure>0.6399171863330209</rectangleMeasure>
				<circleMeasure>0.5484323762587113</circleMeasure>
				<centroid>
					<x>599.5201</x>
					<y>238.2998</y>
				</centroid>
			</pseudo3D>
		</spatialEntity>
		<numericStateVariable>
			<name>avgClusterednessRegions</name>
			<value>0</value>
		</numericStateVariable>
		<numericStateVariable>
			<name>avgDensityRegions</name>
			<value>0.6628620188304882</value>
		</numericStateVariable>
	</timepoint>
	<timepoint>
		<spatialEntity>
			<pseudo3D type="region">
				<clusteredness>1</clusteredness>
				<density>0.6628620188304882</density>
				<area>70472</area>
				<perimeter>1251.50195813179</perimeter>
				<distanceFromOrigin>265.7310670584077</distanceFromOrigin>
				<angle>69.66658701246369</angle>
				<shape>triangular</shape>
				<triangleMeasure>0.7675392499087844</triangleMeasure>
				<rectangleMeasure>0.6399171863330209</rectangleMeasure>
				<circleMeasure>0.5484323762587113</circleMeasure>
				<centroid>
					<x>599.5201</x>
					<y>238.2998</y>
				</centroid>
			</pseudo3D>
		</spatialEntity>
		<numericStateVariable>
			<name>avgClusterednessRegions</name>
			<value>0</value>
		</numericStateVariable>
		<numericStateVariable>
			<name>avgDensityRegions</name>
			<value>0.6628620188304882</value>
		</numericStateVariable>
	</timepoint>
	<timepoint>
		<spatialEntity>
			<pseudo3D type="region">
				<clusteredness>1</clusteredness>
				<density>0.6628620188304882</density>
				<area>70472</area>
				<perimeter>1251.50195813179</perimeter>
				<distanceFromOrigin>265.7310670584077</distanceFromOrigin>
				<angle>69.66658701246369</angle>
				<shape>triangular</shape>
				<triangleMeasure>0.7675392499087844</triangleMeasure>
				<rectangleMeasure>0.6399171863330209</rectangleMeasure>
				<circleMeasure>0.5484323762587113</circleMeasure>
				<centroid>
					<x>599.5201</x>
					<y>238.2998</y>
				</centroid>
			</pseudo3D>
		</spatialEntity>
		<numericStateVariable>
			<name>avgClusterednessRegions</name>
			<value>0</value>
		</numericStateVariable>
		<numericStateVariable>
			<name>avgDensityRegions</name>
			<value>0.6628620188304882</value>
		</numericStateVariable>
	</timepoint>
	<timepoint>
		<spatialEntity>
			<pseudo3D type="region">
				<clusteredness>1</clusteredness>
				<density>0.6628620188304882</density>
				<area>70472</area>
				<perimeter>1251.50195813179</perimeter>
				<distanceFromOrigin>265.7310670584077</distanceFromOrigin>
				<angle>69.66658701246369</angle>
				<shape>triangular</shape>
				<triangleMeasure>0.7675392499087844</triangleMeasure>
				<rectangleMeasure>0.6399171863330209</rectangleMeasure>
				<circleMeasure>0.5484323762587113</circleMeasure>
				<centroid>
					<x>599.5201</x>
					<y>238.2998</y>
				</centroid>
			</pseudo3D>
		</spatialEntity>
		<numericStateVariable>
			<name>avgClusterednessRegions</name>
			<value>0</value>
		</numericStateVariable>
		<numericStateVariable>
			<name>avgDensityRegions</name>
			<value>0.6628620188304882</value>
		</numericStateVariable>
	</timepoint>
	<timepoint>
		<spatialEntity>
			<pseudo3D type="region">
				<clusteredness>1</clusteredness>
				<density>0.6628620188304882</density>
				<area>70472</area>
				<perimeter>1251.50195813179</perimeter>
				<distanceFromOrigin>265.7310670584077</distanceFromOrigin>
				<angle>69.66658701246369</angle>
				<shape>triangular</shape>
				<triangleMeasure>0.7675392499087844</triangleMeasure>
				<rectangleMeasure>0.6399171863330209</rectangleMeasure>
				<circleMeasure>0.5484323762587113</circleMeasure>
				<centroid>
					<x>599.5201</x>
					<y>238.2998</y>
				</centroid>
			</pseudo3D>
		</spatialEntity>
		<numericStateVariable>
			<name>avgClusterednessRegions</name>
			<value>0</value>
		</numericStateVariable>
		<numericStateVariable>
			<name>avgDensityRegions</name>
			<value>0.6628620188304882</value>
		</numericStateVariable>
	</timepoint>
	<timepoint>
		<spatialEntity>
			<pseudo3D type="region">
				<clusteredness>1</clusteredness>
				<density>0.6628620188304882</density>
				<area>70472</area>
				<perimeter>1251.50195813179</perimeter>
				<distanceFromOrigin>265.7310670584077</distanceFromOrigin>
				<angle>69.66658701246369</angle>
				<shape>triangular</shape>
				<triangleMeasure>0.7675392499087844</triangleMeasure>
				<rectangleMeasure>0.6399171863330209</rectangleMeasure>
				<circleMeasure>0.5484323762587113</circleMeasure>
				<centroid>
					<x>599.5201</x>
					<y>238.2998</y>
				</centroid>
			</pseudo3D>
		</spatialEntity>
		<numericStateVariable>
			<name>avgClusterednessRegions</name>
			<value>0</value>
		</numericStateVariable>
		<numericStateVariable>
			<name>avgDensityRegions</name>
			<value>0.6628620188304882</value>
		</numericStateVariable>
	</timepoint>
	<timepoint>
		<spatialEntity>
			<pseudo3D type="region">
				<clusteredness>1</clusteredness>
				<density>0.6628620188304882</density>
				<area>70472</area>
				<perimeter>1251.50195813179</perimeter>
				<distanceFromOrigin>265.7310670584077</distanceFromOrigin>
				<angle>69.66658701246369</angle>
				<shape>triangular</shape>
				<triangleMeasure>0.7675392499087844</triangleMeasure>
				<rectangleMeasure>0.6399171863330209</rectangleMeasure>
				<circleMeasure>0.5484323762587113</circleMeasure>
				<centroid>
					<x>599.5201</x>
					<y>238.2998</y>
				</centroid>
			</pseudo3D>
		</spatialEntity>
		<numericStateVariable>
			<name>avgClusterednessRegions</name>
			<value>0</value>
		</numericStateVariable>
		<numericStateVariable>
			<name>avgDensityRegions</name>
			<value>0.6628620188304882</value>
		</numericStateVariable>
	</timepoint>
	<timepoint>
		<spatialEntity>
			<pseudo3D type="region">
				<clusteredness>1</clusteredness>
				<density>0.6628620188304882</density>
				<area>70472</area>
				<perimeter>1251.50195813179</perimeter>
				<distanceFromOrigin>265.7310670584077</distanceFromOrigin>
				<angle>69.66658701246369</angle>
				<shape>triangular</shape>
				<triangleMeasure>0.7675392499087844</triangleMeasure>
				<rectangleMeasure>0.6399171863330209</rectangleMeasure>
				<circleMeasure>0.5484323762587113</circleMeasure>
				<centroid>
					<x>599.5201</x>
					<y>238.2998</y>
				</centroid>
			</pseudo3D>
		</spatialEntity>
		<numericStateVariable>
			<name>avgClusterednessRegions</name>
			<value>0</value>
		</numericStateVariable>
		<numericStateVariable>
			<name>avgDensityRegions</name>
			<value>0.6628620188304882</value>
		</numericStateVariable>
	</timepoint>
	<timepoint>
		<spatialEntity>
			<pseudo3D type="region">
				<clusteredness>1</clusteredness>
				<density>0.6628620188304882</density>
				<area>70472</area>
				<perimeter>1251.50195813179</perimeter>
				<distanceFromOrigin>265.7310670584077</distanceFromOrigin>
				<angle>69.66658701246369</angle>
				<shape>triangular</shape>
				<triangleMeasure>0.7675392499087844</triangleMeasure>
				<rectangleMeasure>0.6399171863330209</rectangleMeasure>
				<circleMeasure>0.5484323762587113</circleMeasure>
				<centroid>
					<x>599.5201</x>
					<y>238.2998</y>
				</centroid>
			</pseudo3D>
		</spatialEntity>
		<numericStateVariable>
			<name>avgClusterednessRegions</name>
			<value>0</value>
		</numericStateVariable>
		<numericStateVariable>
			<name>avgDensityRegions</name>
			<value>0.6628620188304882</value>
		</numericStateVariable>
	</timepoint>
	<timepoint>
		<spatialEntity>
			<pseudo3D type="region">
				<clusteredness>1</clusteredness>
				<density>0.6628620188304882</density>
				<area>70472</area>
				<perimeter>1251.50195813179</perimeter>
				<distanceFromOrigin>265.7310670584077</distanceFromOrigin>
				<angle>69.66658701246369</angle>
				<shape>triangular</shape>
				<triangleMeasure>0.7675392499087844</triangleMeasure>
				<rectangleMeasure>0.6399171863330209</rectangleMeasure>
				<circleMeasure>0.5484323762587113</circleMeasure>
				<centroid>
					<x>599.5201</x>
					<y>238.2998</y>
				</centroid>
			</pseudo3D>
		</spatialEntity>
		<numericStateVariable>
			<name>avgClusterednessRegions</name>
			<value>0</value>
		</numericStateVariable>
		<numericStateVariable>
			<name>avgDensityRegions</name>
			<value>0.6628620188304882</value>
		</numericStateVariable>
	</timepoint>
	<timepoint>
		<spatialEntity>
			<pseudo3D type="region">
				<clusteredness>1</clusteredness>
				<density>0.6628620188304882</density>
				<area>70472</area>
				<perimeter>1251.50195813179</perimeter>
				<distanceFromOrigin>265.7310670584077</distanceFromOrigin>
				<angle>69.66658701246369</angle>
				<shape>triangular</shape>
				<triangleMeasure>0.7675392499087844</triangleMeasure>
				<rectangleMeasure>0.6399171863330209</rectangleMeasure>
				<circleMeasure>0.5484323762587113</circleMeasure>
				<centroid>
					<x>599.5201</x>
					<y>238.2998</y>
				</centroid>
			</pseudo3D>
		</spatialEntity>
		<numericStateVariable>
			<name>avgClusterednessRegions</name>
			<value>0</value>
		</numericStateVariable>
		<numericStateVariable>
			<name>avgDensityRegions</name>
			<value>0.6628620188304882</value>
		</numericStateVariable>
	</timepoint>
	<timepoint>
		<spatialEntity>
			<pseudo3D type="region">
				<clusteredness>1</clusteredness>
				<density>0.6628620188304882</density>
				<area>70472</area>
				<perimeter>1251.50195813179</perimeter>
				<distanceFromOrigin>265.7310670584077</distanceFromOrigin>
				<angle>69.66658701246369</angle>
				<shape>triangular</shape>
				<triangleMeasure>0.7675392499087844</triangleMeasure>
				<rectangleMeasure>0.6399171863330209</rectangleMeasure>
				<circleMeasure>0.5484323762587113</circleMeasure>
				<centroid>
					<x>599.5201</x>
					<y>238.2998</y>
				</centroid>
			</pseudo3D>
		</spatialEntity>
		<numericStateVariable>
			<name>avgClusterednessRegions</name>
			<value>0</value>
		</numericStateVariable>
		<numericStateVariable>
			<name>avgDensityRegions</name>
			<value>0.6628620188304882</value>
		</numericStateVariable>
	</timepoint>
	<timepoint>
		<spatialEntity>
			<pseudo3D type="region">
				<clusteredness>1</clusteredness>
				<density>0.6628620188304882</density>
				<area>70472</area>
				<perimeter>1251.50195813179</perimeter>
				<distanceFromOrigin>265.7310670584077</distanceFromOrigin>
				<angle>69.66658701246369</angle>
				<shape>triangular</shape>
				<triangleMeasure>0.7675392499087844</triangleMeasure>
				<rectangleMeasure>0.6399171863330209</rectangleMeasure>
				<circleMeasure>0.5484323762587113</circleMeasure>
				<centroid>
					<x>599.5201</x>
					<y>238.2998</y>
				</centroid>
			</pseudo3D>
		</spatialEntity>
		<numericStateVariable>
			<name>avgClusterednessRegions</name>
			<value>0</value>
		</numericStateVariable>
		<numericStateVariable>
			<name>avgDensityRegions</name>
			<value>0.6628620188304882</value>
		</numericStateVariable>
	</timepoint>
	<timepoint>
		<spatialEntity>
			<pseudo3D type="region">
				<clusteredness>1</clusteredness>
				<density>0.6628620188304882</density>
				<area>70472</area>
				<perimeter>1251.50195813179</perimeter>
				<distanceFromOrigin>265.7310670584077</distanceFromOrigin>
				<angle>69.66658701246369</angle>
				<shape>triangular</shape>
				<triangleMeasure>0.7675392499087844</triangleMeasure>
				<rectangleMeasure>0.6399171863330209</rectangleMeasure>
				<circleMeasure>0.5484323762587113</circleMeasure>
				<centroid>
					<x>599.5201</x>
					<y>238.2998</y>
				</centroid>
			</pseudo3D>
		</spatialEntity>
		<numericStateVariable>
			<name>avgClusterednessRegions</name>
			<value>0</value>
		</numericStateVariable>
		<numericStateVariable>
			<name>avgDensityRegions</name>
			<value>0.6628620188304882</value>
		</numericStateVariable>
	</timepoint>
	<timepoint>
		<spatialEntity>
			<pseudo3D type="region">
				<clusteredness>1</clusteredness>
				<density>0.6628620188304882</density>
				<area>70472</area>
				<perimeter>1251.50195813179</perimeter>
				<distanceFromOrigin>265.7310670584077</distanceFromOrigin>
				<angle>69.66658701246369</angle>
				<shape>triangular</shape>
				<triangleMeasure>0.7675392499087844</triangleMeasure>
				<rectangleMeasure>0.6399171863330209</rectangleMeasure>
				<circleMeasure>0.5484323762587113</circleMeasure>
				<centroid>
					<x>599.5201</x>
					<y>238.2998</y>
				</centroid>
			</pseudo3D>
		</spatialEntity>
		<numericStateVariable>
			<name>avgClusterednessRegions</name>
			<value>0</value>
		</numericStateVariable>
		<numericStateVariable>
			<name>avgDensityRegions</name>
			<value>0.6628620188304882</value>
		</numericStateVariable>
	</timepoint>
	<timepoint>
		<spatialEntity>
			<pseudo3D type="region">
				<clusteredness>1</clusteredness>
				<density>0.6628620188304882</density>
				<area>70472</area>
				<perimeter>1251.50195813179</perimeter>
				<distanceFromOrigin>265.7310670584077</distanceFromOrigin>
				<angle>69.66658701246369</angle>
				<shape>triangular</shape>
				<triangleMeasure>0.7675392499087844</triangleMeasure>
				<rectangleMeasure>0.6399171863330209</rectangleMeasure>
				<circleMeasure>0.5484323762587113</circleMeasure>
				<centroid>
					<x>599.5201</x>
					<y>238.2998</y>
				</centroid>
			</pseudo3D>
		</spatialEntity>
		<numericStateVariable>
			<name>avgClusterednessRegions</name>
			<value>0</value>
		</numericStateVariable>
		<numericStateVariable>
			<name>avgDensityRegions</name>
			<value>0.6628620188304882</value>
		</numericStateVariable>
	</timepoint>
	<timepoint>
		<spatialEntity>
			<pseudo3D type="region">
				<clusteredness>1</clusteredness>
				<density>0.6628620188304882</density>
				<area>70472</area>
				<perimeter>1251.50195813179</perimeter>
				<distanceFromOrigin>265.7310670584077</distanceFromOrigin>
				<angle>69.66658701246369</angle>
				<shape>triangular</shape>
				<triangleMeasure>0.7675392499087844</triangleMeasure>
				<rectangleMeasure>0.6399171863330209</rectangleMeasure>
				<circleMeasure>0.5484323762587113</circleMeasure>
				<centroid>
					<x>599.5201</x>
					<y>238.2998</y>
				</centroid>
			</pseudo3D>
		</spatialEntity>
		<numericStateVariable>
			<name>avgClusterednessRegions</name>
			<value>0</value>
		</numericStateVariable>
		<numericStateVariable>
			<name>avgDensityRegions</name>
			<value>0.6628620188304882</value>
		</numericStateVariable>
	</timepoint>
	<timepoint>
		<spatialEntity>
			<pseudo3D type="region">
				<clusteredness>1</clusteredness>
				<density>0.6628620188304882</density>
				<area>70472</area>
				<perimeter>1251.50195813179</perimeter>
				<distanceFromOrigin>265.7310670584077</distanceFromOrigin>
				<angle>69.66658701246369</angle>
				<shape>triangular</shape>
				<triangleMeasure>0.7675392499087844</triangleMeasure>
				<rectangleMeasure>0.6399171863330209</rectangleMeasure>
				<circleMeasure>0.5484323762587113</circleMeasure>
				<centroid>
					<x>599.5201</x>
					<y>238.2998</y>
				</centroid>
			</pseudo3D>
		</spatialEntity>
		<numericStateVariable>
			<name>avgClusterednessRegions</name>
			<value>0</value>
		</numericStateVariable>
		<numericStateVariable>
			<name>avgDensityRegions</name>
			<value>0.6628620188304882</value>
		</numericStateVariable>
	</timepoint>
	<timepoint>
		<spatialEntity>
			<pseudo3D type="region">
				<clusteredness>1</clusteredness>
				<density>0.6628620188304882</density>
				<area>70472</area>
				<perimeter>1251.50195813179</perimeter>
				<distanceFromOrigin>265.7310670584077</distanceFromOrigin>
				<angle>69.66658701246369</angle>
				<shape>triangular</shape>
				<triangleMeasure>0.7675392499087844</triangleMeasure>
				<rectangleMeasure>0.6399171863330209</rectangleMeasure>
				<circleMeasure>0.5484323762587113</circleMeasure>
				<centroid>
					<x>599.5201</x>
					<y>238.2998</y>
				</centroid>
			</pseudo3D>
		</spatialEntity>
		<numericStateVariable>
			<name>avgClusterednessRegions</name>
			<value>0</value>
		</numericStateVariable>
		<numericStateVariable>
			<name>avgDensityRegions</name>
			<value>0.6628620188304882</value>
		</numericStateVariable>
	</timepoint>
	<timepoint>
		<spatialEntity>
			<pseudo3D type="region">
				<clusteredness>1</clusteredness>
				<density>0.6628620188304882</density>
				<area>70472</area>
				<perimeter>1251.50195813179</perimeter>
				<distanceFromOrigin>265.7310670584077</distanceFromOrigin>
				<angle>69.66658701246369</angle>
				<shape>triangular</shape>
				<triangleMeasure>0.7675392499087844</triangleMeasure>
				<rectangleMeasure>0.6399171863330209</rectangleMeasure>
				<circleMeasure>0.5484323762587113</circleMeasure>
				<centroid>
					<x>599.5201</x>
					<y>238.2998</y>
				</centroid>
			</pseudo3D>
		</spatialEntity>
		<numericStateVariable>
			<name>avgClusterednessRegions</name>
			<value>0</value>
		</numericStateVariable>
		<numericStateVariable>
			<name>avgDensityRegions</name>
			<value>0.6628620188304882</value>
		</numericStateVariable>
	</timepoint>
	<timepoint>
		<spatialEntity>
			<pseudo3D type="region">
				<clusteredness>1</clusteredness>
				<density>0.6628620188304882</density>
				<area>70472</area>
				<perimeter>1251.50195813179</perimeter>
				<distanceFromOrigin>265.7310670584077</distanceFromOrigin>
				<angle>69.66658701246369</angle>
				<shape>triangular</shape>
				<triangleMeasure>0.7675392499087844</triangleMeasure>
				<rectangleMeasure>0.6399171863330209</rectangleMeasure>
				<circleMeasure>0.5484323762587113</circleMeasure>
				<centroid>
					<x>599.5201</x>
					<y>238.2998</y>
				</centroid>
			</pseudo3D>
		</spatialEntity>
		<numericStateVariable>
			<name>avgClusterednessRegions</name>
			<value>0</value>
		</numericStateVariable>
		<numericStateVariable>
			<name>avgDensityRegions</name>
			<value>0.6628620188304882</value>
		</numericStateVariable>
	</timepoint>
	<timepoint>
		<spatialEntity>
			<pseudo3D type="region">
				<clusteredness>1</clusteredness>
				<density>0.6628620188304882</density>
				<area>70472</area>
				<perimeter>1251.50195813179</perimeter>
				<distanceFromOrigin>265.7310670584077</distanceFromOrigin>
				<angle>69.66658701246369</angle>
				<shape>triangular</shape>
				<triangleMeasure>0.7675392499087844</triangleMeasure>
				<rectangleMeasure>0.6399171863330209</rectangleMeasure>
				<circleMeasure>0.5484323762587113</circleMeasure>
				<centroid>
					<x>599.5201</x>
					<y>238.2998</y>
				</centroid>
			</pseudo3D>
		</spatialEntity>
		<numericStateVariable>
			<name>avgClusterednessRegions</name>
			<value>0</value>
		</numericStateVariable>
		<numericStateVariable>
			<name>avgDensityRegions</name>
			<value>0.6628620188304882</value>
		</numericStateVariable>
	</timepoint>
	<timepoint>
		<spatialEntity>
			<pseudo3D type="region">
				<clusteredness>1</clusteredness>
				<density>0.6628620188304882</density>
				<area>70472</area>
				<perimeter>1251.50195813179</perimeter>
				<distanceFromOrigin>265.7310670584077</distanceFromOrigin>
				<angle>69.66658701246369</angle>
				<shape>triangular</shape>
				<triangleMeasure>0.7675392499087844</triangleMeasure>
				<rectangleMeasure>0.6399171863330209</rectangleMeasure>
				<circleMeasure>0.5484323762587113</circleMeasure>
				<centroid>
					<x>599.5201</x>
					<y>238.2998</y>
				</centroid>
			</pseudo3D>
		</spatialEntity>
		<numericStateVariable>
			<name>avgClusterednessRegions</name>
			<value>0</value>
		</numericStateVariable>
		<numericStateVariable>
			<name>avgDensityRegions</name>
			<value>0.6628620188304882</value>
		</numericStateVariable>
	</timepoint>
	<timepoint>
		<spatialEntity>
			<pseudo3D type="region">
				<clusteredness>1</clusteredness>
				<density>0.6628620188304882</density>
				<area>70472</area>
				<perimeter>1251.50195813179</perimeter>
				<distanceFromOrigin>265.7310670584077</distanceFromOrigin>
				<angle>69.66658701246369</angle>
				<shape>triangular</shape>
				<triangleMeasure>0.7675392499087844</triangleMeasure>
				<rectangleMeasure>0.6399171863330209</rectangleMeasure>
				<circleMeasure>0.5484323762587113</circleMeasure>
				<centroid>
					<x>599.5201</x>
					<y>238.2998</y>
				</centroid>
			</pseudo3D>
		</spatialEntity>
		<numericStateVariable>
			<name>avgClusterednessRegions</name>
			<value>0</value>
		</numericStateVariable>
		<numericStateVariable>
			<name>avgDensityRegions</name>
			<value>0.6628620188304882</value>
		</numericStateVariable>
	</timepoint>
	<timepoint>
		<spatialEntity>
			<pseudo3D type="region">
				<clusteredness>1</clusteredness>
				<density>0.6628620188304882</density>
				<area>70472</area>
				<perimeter>1251.50195813179</perimeter>
				<distanceFromOrigin>265.7310670584077</distanceFromOrigin>
				<angle>69.66658701246369</angle>
				<shape>triangular</shape>
				<triangleMeasure>0.7675392499087844</triangleMeasure>
				<rectangleMeasure>0.6399171863330209</rectangleMeasure>
				<circleMeasure>0.5484323762587113</circleMeasure>
				<centroid>
					<x>599.5201</x>
					<y>238.2998</y>
				</centroid>
			</pseudo3D>
		</spatialEntity>
		<numericStateVariable>
			<name>avgClusterednessRegions</name>
			<value>0</value>
		</numericStateVariable>
		<numericStateVariable>
			<name>avgDensityRegions</name>
			<value>0.6628620188304882</value>
		</numericStateVariable>
	</timepoint>
	<timepoint>
		<spatialEntity>
			<pseudo3D type="region">
				<clusteredness>1</clusteredness>
				<density>0.6628620188304882</density>
				<area>70472</area>
				<perimeter>1251.50195813179</perimeter>
				<distanceFromOrigin>265.7310670584077</distanceFromOrigin>
				<angle>69.66658701246369</angle>
				<shape>triangular</shape>
				<triangleMeasure>0.7675392499087844</triangleMeasure>
				<rectangleMeasure>0.6399171863330209</rectangleMeasure>
				<circleMeasure>0.5484323762587113</circleMeasure>
				<centroid>
					<x>599.5201</x>
					<y>238.2998</y>
				</centroid>
			</pseudo3D>
		</spatialEntity>
		<numericStateVariable>
			<name>avgClusterednessRegions</name>
			<value>0</value>
		</numericStateVariable>
		<numericStateVariable>
			<name>avgDensityRegions</name>
			<value>0.6628620188304882</value>
		</numericStateVariable>
	</timepoint>
	<timepoint>
		<spatialEntity>
			<pseudo3D type="region">
				<clusteredness>1</clusteredness>
				<density>0.6628620188304882</density>
				<area>70472</area>
				<perimeter>1251.50195813179</perimeter>
				<distanceFromOrigin>265.7310670584077</distanceFromOrigin>
				<angle>69.66658701246369</angle>
				<shape>triangular</shape>
				<triangleMeasure>0.7675392499087844</triangleMeasure>
				<rectangleMeasure>0.6399171863330209</rectangleMeasure>
				<circleMeasure>0.5484323762587113</circleMeasure>
				<centroid>
					<x>599.5201</x>
					<y>238.2998</y>
				</centroid>
			</pseudo3D>
		</spatialEntity>
		<numericStateVariable>
			<name>avgClusterednessRegions</name>
			<value>0</value>
		</numericStateVariable>
		<numericStateVariable>
			<name>avgDensityRegions</name>
			<value>0.6628620188304882</value>
		</numericStateVariable>
	</timepoint>
	<timepoint>
		<spatialEntity>
			<pseudo3D type="region">
				<clusteredness>1</clusteredness>
				<density>0.6628620188304882</density>
				<area>70472</area>
				<perimeter>1251.50195813179</perimeter>
				<distanceFromOrigin>265.7310670584077</distanceFromOrigin>
				<angle>69.66658701246369</angle>
				<shape>triangular</shape>
				<triangleMeasure>0.7675392499087844</triangleMeasure>
				<rectangleMeasure>0.6399171863330209</rectangleMeasure>
				<circleMeasure>0.5484323762587113</circleMeasure>
				<centroid>
					<x>599.5201</x>
					<y>238.2998</y>
				</centroid>
			</pseudo3D>
		</spatialEntity>
		<numericStateVariable>
			<name>avgClusterednessRegions</name>
			<value>0</value>
		</numericStateVariable>
		<numericStateVariable>
			<name>avgDensityRegions</name>
			<value>0.6628620188304882</value>
		</numericStateVariable>
	</timepoint>
	<timepoint>
		<spatialEntity>
			<pseudo3D type="region">
				<clusteredness>1</clusteredness>
				<density>0.6628620188304882</density>
				<area>70472</area>
				<perimeter>1251.50195813179</perimeter>
				<distanceFromOrigin>265.7310670584077</distanceFromOrigin>
				<angle>69.66658701246369</angle>
				<shape>triangular</shape>
				<triangleMeasure>0.7675392499087844</triangleMeasure>
				<rectangleMeasure>0.6399171863330209</rectangleMeasure>
				<circleMeasure>0.5484323762587113</circleMeasure>
				<centroid>
					<x>599.5201</x>
					<y>238.2998</y>
				</centroid>
			</pseudo3D>
		</spatialEntity>
		<numericStateVariable>
			<name>avgClusterednessRegions</name>
			<value>0</value>
		</numericStateVariable>
		<numericStateVariable>
			<name>avgDensityRegions</name>
			<value>0.6628620188304882</value>
		</numericStateVariable>
	</timepoint>
	<timepoint>
		<spatialEntity>
			<pseudo3D type="region">
				<clusteredness>1</clusteredness>
				<density>0.6628620188304882</density>
				<area>70472</area>
				<perimeter>1251.50195813179</perimeter>
				<distanceFromOrigin>265.7310670584077</distanceFromOrigin>
				<angle>69.66658701246369</angle>
				<shape>triangular</shape>
				<triangleMeasure>0.7675392499087844</triangleMeasure>
				<rectangleMeasure>0.6399171863330209</rectangleMeasure>
				<circleMeasure>0.5484323762587113</circleMeasure>
				<centroid>
					<x>599.5201</x>
					<y>238.2998</y>
				</centroid>
			</pseudo3D>
		</spatialEntity>
		<numericStateVariable>
			<name>avgClusterednessRegions</name>
			<value>0</value>
		</numericStateVariable>
		<numericStateVariable>
			<name>avgDensityRegions</name>
			<value>0.6628620188304882</value>
		</numericStateVariable>
	</timepoint>
	<timepoint>
		<spatialEntity>
			<pseudo3D type="region">
				<clusteredness>1</clusteredness>
				<density>0.6628620188304882</density>
				<area>70472</area>
				<perimeter>1251.50195813179</perimeter>
				<distanceFromOrigin>265.7310670584077</distanceFromOrigin>
				<angle>69.66658701246369</angle>
				<shape>triangular</shape>
				<triangleMeasure>0.7675392499087844</triangleMeasure>
				<rectangleMeasure>0.6399171863330209</rectangleMeasure>
				<circleMeasure>0.5484323762587113</circleMeasure>
				<centroid>
					<x>599.5201</x>
					<y>238.2998</y>
				</centroid>
			</pseudo3D>
		</spatialEntity>
		<numericStateVariable>
			<name>avgClusterednessRegions</name>
			<value>0</value>
		</numericStateVariable>
		<numericStateVariable>
			<name>avgDensityRegions</name>
			<value>0.6628620188304882</value>
		</numericStateVariable>
	</timepoint>
	<timepoint>
		<spatialEntity>
			<pseudo3D type="region">
				<clusteredness>1</clusteredness>
				<density>0.6628620188304882</density>
				<area>70472</area>
				<perimeter>1251.50195813179</perimeter>
				<distanceFromOrigin>265.7310670584077</distanceFromOrigin>
				<angle>69.66658701246369</angle>
				<shape>triangular</shape>
				<triangleMeasure>0.7675392499087844</triangleMeasure>
				<rectangleMeasure>0.6399171863330209</rectangleMeasure>
				<circleMeasure>0.5484323762587113</circleMeasure>
				<centroid>
					<x>599.5201</x>
					<y>238.2998</y>
				</centroid>
			</pseudo3D>
		</spatialEntity>
		<numericStateVariable>
			<name>avgClusterednessRegions</name>
			<value>0</value>
		</numericStateVariable>
		<numericStateVariable>
			<name>avgDensityRegions</name>
			<value>0.6628620188304882</value>
		</numericStateVariable>
	</timepoint>
	<timepoint>
		<spatialEntity>
			<pseudo3D type="region">
				<clusteredness>1</clusteredness>
				<density>0.6628620188304882</density>
				<area>70472</area>
				<perimeter>1251.50195813179</perimeter>
				<distanceFromOrigin>265.7310670584077</distanceFromOrigin>
				<angle>69.66658701246369</angle>
				<shape>triangular</shape>
				<triangleMeasure>0.7675392499087844</triangleMeasure>
				<rectangleMeasure>0.6399171863330209</rectangleMeasure>
				<circleMeasure>0.5484323762587113</circleMeasure>
				<centroid>
					<x>599.5201</x>
					<y>238.2998</y>
				</centroid>
			</pseudo3D>
		</spatialEntity>
		<numericStateVariable>
			<name>avgClusterednessRegions</name>
			<value>0</value>
		</numericStateVariable>
		<numericStateVariable>
			<name>avgDensityRegions</name>
			<value>0.6628620188304882</value>
		</numericStateVariable>
	</timepoint>
	<timepoint>
		<spatialEntity>
			<pseudo3D type="region">
				<clusteredness>1</clusteredness>
				<density>0.6628620188304882</density>
				<area>70472</area>
				<perimeter>1251.50195813179</perimeter>
				<distanceFromOrigin>265.7310670584077</distanceFromOrigin>
				<angle>69.66658701246369</angle>
				<shape>triangular</shape>
				<triangleMeasure>0.7675392499087844</triangleMeasure>
				<rectangleMeasure>0.6399171863330209</rectangleMeasure>
				<circleMeasure>0.5484323762587113</circleMeasure>
				<centroid>
					<x>599.5201</x>
					<y>238.2998</y>
				</centroid>
			</pseudo3D>
		</spatialEntity>
		<numericStateVariable>
			<name>avgClusterednessRegions</name>
			<value>0</value>
		</numericStateVariable>
		<numericStateVariable>
			<name>avgDensityRegions</name>
			<value>0.6628620188304882</value>
		</numericStateVariable>
	</timepoint>
	<timepoint>
		<spatialEntity>
			<pseudo3D type="region">
				<clusteredness>1</clusteredness>
				<density>0.6628620188304882</density>
				<area>70472</area>
				<perimeter>1251.50195813179</perimeter>
				<distanceFromOrigin>265.7310670584077</distanceFromOrigin>
				<angle>69.66658701246369</angle>
				<shape>triangular</shape>
				<triangleMeasure>0.7675392499087844</triangleMeasure>
				<rectangleMeasure>0.6399171863330209</rectangleMeasure>
				<circleMeasure>0.5484323762587113</circleMeasure>
				<centroid>
					<x>599.5201</x>
					<y>238.2998</y>
				</centroid>
			</pseudo3D>
		</spatialEntity>
		<numericStateVariable>
			<name>avgClusterednessRegions</name>
			<value>0</value>
		</numericStateVariable>
		<numericStateVariable>
			<name>avgDensityRegions</name>
			<value>0.6628620188304882</value>
		</numericStateVariable>
	</timepoint>
	<timepoint>
		<spatialEntity>
			<pseudo3D type="region">
				<clusteredness>1</clusteredness>
				<density>0.6628620188304882</density>
				<area>70472</area>
				<perimeter>1251.50195813179</perimeter>
				<distanceFromOrigin>265.7310670584077</distanceFromOrigin>
				<angle>69.66658701246369</angle>
				<shape>triangular</shape>
				<triangleMeasure>0.7675392499087844</triangleMeasure>
				<rectangleMeasure>0.6399171863330209</rectangleMeasure>
				<circleMeasure>0.5484323762587113</circleMeasure>
				<centroid>
					<x>599.5201</x>
					<y>238.2998</y>
				</centroid>
			</pseudo3D>
		</spatialEntity>
		<numericStateVariable>
			<name>avgClusterednessRegions</name>
			<value>0</value>
		</numericStateVariable>
		<numericStateVariable>
			<name>avgDensityRegions</name>
			<value>0.6628620188304882</value>
		</numericStateVariable>
	</timepoint>
	<timepoint>
		<spatialEntity>
			<pseudo3D type="region">
				<clusteredness>1</clusteredness>
				<density>0.6628620188304882</density>
				<area>70472</area>
				<perimeter>1251.50195813179</perimeter>
				<distanceFromOrigin>265.7310670584077</distanceFromOrigin>
				<angle>69.66658701246369</angle>
				<shape>triangular</shape>
				<triangleMeasure>0.7675392499087844</triangleMeasure>
				<rectangleMeasure>0.6399171863330209</rectangleMeasure>
				<circleMeasure>0.5484323762587113</circleMeasure>
				<centroid>
					<x>599.5201</x>
					<y>238.2998</y>
				</centroid>
			</pseudo3D>
		</spatialEntity>
		<numericStateVariable>
			<name>avgClusterednessRegions</name>
			<value>0</value>
		</numericStateVariable>
		<numericStateVariable>
			<name>avgDensityRegions</name>
			<value>0.6628620188304882</value>
		</numericStateVariable>
	</timepoint>
	<timepoint>
		<spatialEntity>
			<pseudo3D type="region">
				<clusteredness>1</clusteredness>
				<density>0.6628620188304882</density>
				<area>70472</area>
				<perimeter>1251.50195813179</perimeter>
				<distanceFromOrigin>265.7310670584077</distanceFromOrigin>
				<angle>69.66658701246369</angle>
				<shape>triangular</shape>
				<triangleMeasure>0.7675392499087844</triangleMeasure>
				<rectangleMeasure>0.6399171863330209</rectangleMeasure>
				<circleMeasure>0.5484323762587113</circleMeasure>
				<centroid>
					<x>599.5201</x>
					<y>238.2998</y>
				</centroid>
			</pseudo3D>
		</spatialEntity>
		<numericStateVariable>
			<name>avgClusterednessRegions</name>
			<value>0</value>
		</numericStateVariable>
		<numericStateVariable>
			<name>avgDensityRegions</name>
			<value>0.6628620188304882</value>
		</numericStateVariable>
	</timepoint>
	<timepoint>
		<spatialEntity>
			<pseudo3D type="region">
				<clusteredness>1</clusteredness>
				<density>0.6628620188304882</density>
				<area>70472</area>
				<perimeter>1251.50195813179</perimeter>
				<distanceFromOrigin>265.7310670584077</distanceFromOrigin>
				<angle>69.66658701246369</angle>
				<shape>triangular</shape>
				<triangleMeasure>0.7675392499087844</triangleMeasure>
				<rectangleMeasure>0.6399171863330209</rectangleMeasure>
				<circleMeasure>0.5484323762587113</circleMeasure>
				<centroid>
					<x>599.5201</x>
					<y>238.2998</y>
				</centroid>
			</pseudo3D>
		</spatialEntity>
		<numericStateVariable>
			<name>avgClusterednessRegions</name>
			<value>0</value>
		</numericStateVariable>
		<numericStateVariable>
			<name>avgDensityRegions</name>
			<value>0.6628620188304882</value>
		</numericStateVariable>
	</timepoint>
	<timepoint>
		<spatialEntity>
			<pseudo3D type="region">
				<clusteredness>1</clusteredness>
				<density>0.6628620188304882</density>
				<area>70472</area>
				<perimeter>1251.50195813179</perimeter>
				<distanceFromOrigin>265.7310670584077</distanceFromOrigin>
				<angle>69.66658701246369</angle>
				<shape>triangular</shape>
				<triangleMeasure>0.7675392499087844</triangleMeasure>
				<rectangleMeasure>0.6399171863330209</rectangleMeasure>
				<circleMeasure>0.5484323762587113</circleMeasure>
				<centroid>
					<x>599.5201</x>
					<y>238.2998</y>
				</centroid>
			</pseudo3D>
		</spatialEntity>
		<numericStateVariable>
			<name>avgClusterednessRegions</name>
			<value>0</value>
		</numericStateVariable>
		<numericStateVariable>
			<name>avgDensityRegions</name>
			<value>0.6628620188304882</value>
		</numericStateVariable>
	</timepoint>
	<timepoint>
		<spatialEntity>
			<pseudo3D type="region">
				<clusteredness>1</clusteredness>
				<density>0.6628620188304882</density>
				<area>70472</area>
				<perimeter>1251.50195813179</perimeter>
				<distanceFromOrigin>265.7310670584077</distanceFromOrigin>
				<angle>69.66658701246369</angle>
				<shape>triangular</shape>
				<triangleMeasure>0.7675392499087844</triangleMeasure>
				<rectangleMeasure>0.6399171863330209</rectangleMeasure>
				<circleMeasure>0.5484323762587113</circleMeasure>
				<centroid>
					<x>599.5201</x>
					<y>238.2998</y>
				</centroid>
			</pseudo3D>
		</spatialEntity>
		<numericStateVariable>
			<name>avgClusterednessRegions</name>
			<value>0</value>
		</numericStateVariable>
		<numericStateVariable>
			<name>avgDensityRegions</name>
			<value>0.6628620188304882</value>
		</numericStateVariable>
	</timepoint>
	<timepoint>
		<spatialEntity>
			<pseudo3D type="region">
				<clusteredness>1</clusteredness>
				<density>0.6628620188304882</density>
				<area>70472</area>
				<perimeter>1251.50195813179</perimeter>
				<distanceFromOrigin>265.7310670584077</distanceFromOrigin>
				<angle>69.66658701246369</angle>
				<shape>triangular</shape>
				<triangleMeasure>0.7675392499087844</triangleMeasure>
				<rectangleMeasure>0.6399171863330209</rectangleMeasure>
				<circleMeasure>0.5484323762587113</circleMeasure>
				<centroid>
					<x>599.5201</x>
					<y>238.2998</y>
				</centroid>
			</pseudo3D>
		</spatialEntity>
		<numericStateVariable>
			<name>avgClusterednessRegions</name>
			<value>0</value>
		</numericStateVariable>
		<numericStateVariable>
			<name>avgDensityRegions</name>
			<value>0.6628620188304882</value>
		</numericStateVariable>
	</timepoint>
	<timepoint>
		<spatialEntity>
			<pseudo3D type="region">
				<clusteredness>1</clusteredness>
				<density>0.6628620188304882</density>
				<area>70472</area>
				<perimeter>1251.50195813179</perimeter>
				<distanceFromOrigin>265.7310670584077</distanceFromOrigin>
				<angle>69.66658701246369</angle>
				<shape>triangular</shape>
				<triangleMeasure>0.7675392499087844</triangleMeasure>
				<rectangleMeasure>0.6399171863330209</rectangleMeasure>
				<circleMeasure>0.5484323762587113</circleMeasure>
				<centroid>
					<x>599.5201</x>
					<y>238.2998</y>
				</centroid>
			</pseudo3D>
		</spatialEntity>
		<numericStateVariable>
			<name>avgClusterednessRegions</name>
			<value>0</value>
		</numericStateVariable>
		<numericStateVariable>
			<name>avgDensityRegions</name>
			<value>0.6628620188304882</value>
		</numericStateVariable>
	</timepoint>
	<timepoint>
		<spatialEntity>
			<pseudo3D type="region">
				<clusteredness>1</clusteredness>
				<density>0.6628620188304882</density>
				<area>70472</area>
				<perimeter>1251.50195813179</perimeter>
				<distanceFromOrigin>265.7310670584077</distanceFromOrigin>
				<angle>69.66658701246369</angle>
				<shape>triangular</shape>
				<triangleMeasure>0.7675392499087844</triangleMeasure>
				<rectangleMeasure>0.6399171863330209</rectangleMeasure>
				<circleMeasure>0.5484323762587113</circleMeasure>
				<centroid>
					<x>599.5201</x>
					<y>238.2998</y>
				</centroid>
			</pseudo3D>
		</spatialEntity>
		<numericStateVariable>
			<name>avgClusterednessRegions</name>
			<value>0</value>
		</numericStateVariable>
		<numericStateVariable>
			<name>avgDensityRegions</name>
			<value>0.6628620188304882</value>
		</numericStateVariable>
	</timepoint>
	<timepoint>
		<spatialEntity>
			<pseudo3D type="region">
				<clusteredness>1</clusteredness>
				<density>0.6628620188304882</density>
				<area>70472</area>
				<perimeter>1251.50195813179</perimeter>
				<distanceFromOrigin>265.7310670584077</distanceFromOrigin>
				<angle>69.66658701246369</angle>
				<shape>triangular</shape>
				<triangleMeasure>0.7675392499087844</triangleMeasure>
				<rectangleMeasure>0.6399171863330209</rectangleMeasure>
				<circleMeasure>0.5484323762587113</circleMeasure>
				<centroid>
					<x>599.5201</x>
					<y>238.2998</y>
				</centroid>
			</pseudo3D>
		</spatialEntity>
		<numericStateVariable>
			<name>avgClusterednessRegions</name>
			<value>0</value>
		</numericStateVariable>
		<numericStateVariable>
			<name>avgDensityRegions</name>
			<value>0.6628620188304882</value>
		</numericStateVariable>
	</timepoint>
	<timepoint>
		<spatialEntity>
			<pseudo3D type="region">
				<clusteredness>1</clusteredness>
				<density>0.6628620188304882</density>
				<area>70472</area>
				<perimeter>1251.50195813179</perimeter>
				<distanceFromOrigin>265.7310670584077</distanceFromOrigin>
				<angle>69.66658701246369</angle>
				<shape>triangular</shape>
				<triangleMeasure>0.7675392499087844</triangleMeasure>
				<rectangleMeasure>0.6399171863330209</rectangleMeasure>
				<circleMeasure>0.5484323762587113</circleMeasure>
				<centroid>
					<x>599.5201</x>
					<y>238.2998</y>
				</centroid>
			</pseudo3D>
		</spatialEntity>
		<numericStateVariable>
			<name>avgClusterednessRegions</name>
			<value>0</value>
		</numericStateVariable>
		<numericStateVariable>
			<name>avgDensityRegions</name>
			<value>0.6628620188304882</value>
		</numericStateVariable>
	</timepoint>
	<timepoint>
		<spatialEntity>
			<pseudo3D type="region">
				<clusteredness>1</clusteredness>
				<density>0.6628620188304882</density>
				<area>70472</area>
				<perimeter>1251.50195813179</perimeter>
				<distanceFromOrigin>265.7310670584077</distanceFromOrigin>
				<angle>69.66658701246369</angle>
				<shape>triangular</shape>
				<triangleMeasure>0.7675392499087844</triangleMeasure>
				<rectangleMeasure>0.6399171863330209</rectangleMeasure>
				<circleMeasure>0.5484323762587113</circleMeasure>
				<centroid>
					<x>599.5201</x>
					<y>238.2998</y>
				</centroid>
			</pseudo3D>
		</spatialEntity>
		<numericStateVariable>
			<name>avgClusterednessRegions</name>
			<value>0</value>
		</numericStateVariable>
		<numericStateVariable>
			<name>avgDensityRegions</name>
			<value>0.6628620188304882</value>
		</numericStateVariable>
	</timepoint>
</experiment>
