# Supplementary material for: Automatic validation of computational models using pseudo-3D spatio-temporal model checking
Source: BMC Syst Biol. 2014 Dec 2;8:124. doi: 10.1186/s12918-014-0124-0 (PMC4272535; doi:10.1186/s12918-014-0124-0)
Supplement: Additional file 8 — Dataset of STML files for the phase variation case study. The dataset of one thousand STML files corresponding to the stochastic simulations of the rectangular model for the phase variation case study. We recommend using the freely available 7zip software (Download link: http://www.7-zip.org/download.html) to extract this archive. [file 12918_2014_124_MOESM8_ESM.zip › phase_variation_stml_113.xml]

<?xml version="1.0" encoding="utf-8"?>
<!--Warning! This xml file was automatically generated by a C++ program using the Boost PropertyTree library.-->
<experiment>
	<timepoint>
		<numericStateVariable>
			<name>avgClusterednessRegions</name>
			<value>0</value>
		</numericStateVariable>
		<numericStateVariable>
			<name>avgDensityRegions</name>
			<value>0</value>
		</numericStateVariable>
	</timepoint>
	<timepoint>
		<numericStateVariable>
			<name>avgClusterednessRegions</name>
			<value>0</value>
		</numericStateVariable>
		<numericStateVariable>
			<name>avgDensityRegions</name>
			<value>0</value>
		</numericStateVariable>
	</timepoint>
	<timepoint>
		<numericStateVariable>
			<name>avgClusterednessRegions</name>
			<value>0</value>
		</numericStateVariable>
		<numericStateVariable>
			<name>avgDensityRegions</name>
			<value>0</value>
		</numericStateVariable>
	</timepoint>
	<timepoint>
		<numericStateVariable>
			<name>avgClusterednessRegions</name>
			<value>0</value>
		</numericStateVariable>
		<numericStateVariable>
			<name>avgDensityRegions</name>
			<value>0</value>
		</numericStateVariable>
	</timepoint>
	<timepoint>
		<numericStateVariable>
			<name>avgClusterednessRegions</name>
			<value>0</value>
		</numericStateVariable>
		<numericStateVariable>
			<name>avgDensityRegions</name>
			<value>0</value>
		</numericStateVariable>
	</timepoint>
	<timepoint>
		<numericStateVariable>
			<name>avgClusterednessRegions</name>
			<value>0</value>
		</numericStateVariable>
		<numericStateVariable>
			<name>avgDensityRegions</name>
			<value>0</value>
		</numericStateVariable>
	</timepoint>
	<timepoint>
		<numericStateVariable>
			<name>avgClusterednessRegions</name>
			<value>0</value>
		</numericStateVariable>
		<numericStateVariable>
			<name>avgDensityRegions</name>
			<value>0</value>
		</numericStateVariable>
	</timepoint>
	<timepoint>
		<numericStateVariable>
			<name>avgClusterednessRegions</name>
			<value>0</value>
		</numericStateVariable>
		<numericStateVariable>
			<name>avgDensityRegions</name>
			<value>0</value>
		</numericStateVariable>
	</timepoint>
	<timepoint>
		<numericStateVariable>
			<name>avgClusterednessRegions</name>
			<value>0</value>
		</numericStateVariable>
		<numericStateVariable>
			<name>avgDensityRegions</name>
			<value>0</value>
		</numericStateVariable>
	</timepoint>
	<timepoint>
		<numericStateVariable>
			<name>avgClusterednessRegions</name>
			<value>0</value>
		</numericStateVariable>
		<numericStateVariable>
			<name>avgDensityRegions</name>
			<value>0</value>
		</numericStateVariable>
	</timepoint>
	<timepoint>
		<numericStateVariable>
			<name>avgClusterednessRegions</name>
			<value>0</value>
		</numericStateVariable>
		<numericStateVariable>
			<name>avgDensityRegions</name>
			<value>0</value>
		</numericStateVariable>
	</timepoint>
	<timepoint>
		<numericStateVariable>
			<name>avgClusterednessRegions</name>
			<value>0</value>
		</numericStateVariable>
		<numericStateVariable>
			<name>avgDensityRegions</name>
			<value>0</value>
		</numericStateVariable>
	</timepoint>
	<timepoint>
		<numericStateVariable>
			<name>avgClusterednessRegions</name>
			<value>0</value>
		</numericStateVariable>
		<numericStateVariable>
			<name>avgDensityRegions</name>
			<value>0</value>
		</numericStateVariable>
	</timepoint>
	<timepoint>
		<numericStateVariable>
			<name>avgClusterednessRegions</name>
			<value>0</value>
		</numericStateVariable>
		<numericStateVariable>
			<name>avgDensityRegions</name>
			<value>0</value>
		</numericStateVariable>
	</timepoint>
	<timepoint>
		<numericStateVariable>
			<name>avgClusterednessRegions</name>
			<value>0</value>
		</numericStateVariable>
		<numericStateVariable>
			<name>avgDensityRegions</name>
			<value>0</value>
		</numericStateVariable>
	</timepoint>
	<timepoint>
		<numericStateVariable>
			<name>avgClusterednessRegions</name>
			<value>0</value>
		</numericStateVariable>
		<numericStateVariable>
			<name>avgDensityRegions</name>
			<value>0</value>
		</numericStateVariable>
	</timepoint>
	<timepoint>
		<numericStateVariable>
			<name>avgClusterednessRegions</name>
			<value>0</value>
		</numericStateVariable>
		<numericStateVariable>
			<name>avgDensityRegions</name>
			<value>0</value>
		</numericStateVariable>
	</timepoint>
	<timepoint>
		<numericStateVariable>
			<name>avgClusterednessRegions</name>
			<value>0</value>
		</numericStateVariable>
		<numericStateVariable>
			<name>avgDensityRegions</name>
			<value>0</value>
		</numericStateVariable>
	</timepoint>
	<timepoint>
		<numericStateVariable>
			<name>avgClusterednessRegions</name>
			<value>0</value>
		</numericStateVariable>
		<numericStateVariable>
			<name>avgDensityRegions</name>
			<value>0</value>
		</numericStateVariable>
	</timepoint>
	<timepoint>
		<numericStateVariable>
			<name>avgClusterednessRegions</name>
			<value>0</value>
		</numericStateVariable>
		<numericStateVariable>
			<name>avgDensityRegions</name>
			<value>0</value>
		</numericStateVariable>
	</timepoint>
	<timepoint>
		<numericStateVariable>
			<name>avgClusterednessRegions</name>
			<value>0</value>
		</numericStateVariable>
		<numericStateVariable>
			<name>avgDensityRegions</name>
			<value>0</value>
		</numericStateVariable>
	</timepoint>
	<timepoint>
		<numericStateVariable>
			<name>avgClusterednessRegions</name>
			<value>0</value>
		</numericStateVariable>
		<numericStateVariable>
			<name>avgDensityRegions</name>
			<value>0</value>
		</numericStateVariable>
	</timepoint>
	<timepoint>
		<numericStateVariable>
			<name>avgClusterednessRegions</name>
			<value>0</value>
		</numericStateVariable>
		<numericStateVariable>
			<name>avgDensityRegions</name>
			<value>0</value>
		</numericStateVariable>
	</timepoint>
	<timepoint>
		<numericStateVariable>
			<name>avgClusterednessRegions</name>
			<value>0</value>
		</numericStateVariable>
		<numericStateVariable>
			<name>avgDensityRegions</name>
			<value>0</value>
		</numericStateVariable>
	</timepoint>
	<timepoint>
		<numericStateVariable>
			<name>avgClusterednessRegions</name>
			<value>0</value>
		</numericStateVariable>
		<numericStateVariable>
			<name>avgDensityRegions</name>
			<value>0</value>
		</numericStateVariable>
	</timepoint>
	<timepoint>
		<numericStateVariable>
			<name>avgClusterednessRegions</name>
			<value>0</value>
		</numericStateVariable>
		<numericStateVariable>
			<name>avgDensityRegions</name>
			<value>0</value>
		</numericStateVariable>
	</timepoint>
	<timepoint>
		<numericStateVariable>
			<name>avgClusterednessRegions</name>
			<value>0</value>
		</numericStateVariable>
		<numericStateVariable>
			<name>avgDensityRegions</name>
			<value>0</value>
		</numericStateVariable>
	</timepoint>
	<timepoint>
		<numericStateVariable>
			<name>avgClusterednessRegions</name>
			<value>0</value>
		</numericStateVariable>
		<numericStateVariable>
			<name>avgDensityRegions</name>
			<value>0</value>
		</numericStateVariable>
	</timepoint>
	<timepoint>
		<numericStateVariable>
			<name>avgClusterednessRegions</name>
			<value>0</value>
		</numericStateVariable>
		<numericStateVariable>
			<name>avgDensityRegions</name>
			<value>0</value>
		</numericStateVariable>
	</timepoint>
	<timepoint>
		<numericStateVariable>
			<name>avgClusterednessRegions</name>
			<value>0</value>
		</numericStateVariable>
		<numericStateVariable>
			<name>avgDensityRegions</name>
			<value>0</value>
		</numericStateVariable>
	</timepoint>
	<timepoint>
		<spatialEntity>
			<pseudo3D type="region">
				<clusteredness>1</clusteredness>
				<density>0.615396099869077</density>
				<area>20188.5</area>
				<perimeter>664.6348299980164</perimeter>
				<distanceFromOrigin>351.550849806966</distanceFromOrigin>
				<angle>51.52427793446494</angle>
				<shape>triangular</shape>
				<triangleMeasure>0.8535055409054637</triangleMeasure>
				<rectangleMeasure>0.5452198884844249</rectangleMeasure>
				<circleMeasure>0.4181875096458681</circleMeasure>
				<centroid>
					<x>1117.974</x>
					<y>490.2069</y>
				</centroid>
			</pseudo3D>
		</spatialEntity>
		<numericStateVariable>
			<name>avgClusterednessRegions</name>
			<value>0</value>
		</numericStateVariable>
		<numericStateVariable>
			<name>avgDensityRegions</name>
			<value>0.615396099869077</value>
		</numericStateVariable>
	</timepoint>
	<timepoint>
		<spatialEntity>
			<pseudo3D type="region">
				<clusteredness>1</clusteredness>
				<density>0.6101992525055349</density>
				<area>24358</area>
				<perimeter>770.6394906044006</perimeter>
				<distanceFromOrigin>351.550849806966</distanceFromOrigin>
				<angle>54.05115285481761</angle>
				<shape>triangular</shape>
				<triangleMeasure>0.802621254651759</triangleMeasure>
				<rectangleMeasure>0.497616159552599</rectangleMeasure>
				<circleMeasure>0.3916088733198924</circleMeasure>
				<centroid>
					<x>1130.414</x>
					<y>482.5065</y>
				</centroid>
			</pseudo3D>
		</spatialEntity>
		<numericStateVariable>
			<name>avgClusterednessRegions</name>
			<value>0</value>
		</numericStateVariable>
		<numericStateVariable>
			<name>avgDensityRegions</name>
			<value>0.6101992525055349</value>
		</numericStateVariable>
	</timepoint>
	<timepoint>
		<spatialEntity>
			<pseudo3D type="region">
				<clusteredness>1</clusteredness>
				<density>0.6007701902223447</density>
				<area>26925</area>
				<perimeter>887.4371304512024</perimeter>
				<distanceFromOrigin>351.550849806966</distanceFromOrigin>
				<angle>53.25385114556244</angle>
				<shape>triangular</shape>
				<triangleMeasure>0.7698397239441955</triangleMeasure>
				<rectangleMeasure>0.4738398509571286</rectangleMeasure>
				<circleMeasure>0.3732214686195478</circleMeasure>
				<centroid>
					<x>1139.173</x>
					<y>479.3467</y>
				</centroid>
			</pseudo3D>
		</spatialEntity>
		<numericStateVariable>
			<name>avgClusterednessRegions</name>
			<value>0</value>
		</numericStateVariable>
		<numericStateVariable>
			<name>avgDensityRegions</name>
			<value>0.6007701902223447</value>
		</numericStateVariable>
	</timepoint>
	<timepoint>
		<spatialEntity>
			<pseudo3D type="region">
				<clusteredness>1</clusteredness>
				<density>0.5985733176305295</density>
				<area>29965</area>
				<perimeter>910.7630581855774</perimeter>
				<distanceFromOrigin>351.550849806966</distanceFromOrigin>
				<angle>50.78367782886992</angle>
				<shape>triangular</shape>
				<triangleMeasure>0.7719406714711697</triangleMeasure>
				<rectangleMeasure>0.5179410159342159</rectangleMeasure>
				<circleMeasure>0.4038999669445679</circleMeasure>
				<centroid>
					<x>1149.094</x>
					<y>477.8715</y>
				</centroid>
			</pseudo3D>
		</spatialEntity>
		<numericStateVariable>
			<name>avgClusterednessRegions</name>
			<value>0</value>
		</numericStateVariable>
		<numericStateVariable>
			<name>avgDensityRegions</name>
			<value>0.5985733176305295</value>
		</numericStateVariable>
	</timepoint>
	<timepoint>
		<spatialEntity>
			<pseudo3D type="region">
				<clusteredness>1</clusteredness>
				<density>0.5906701862031363</density>
				<area>33096</area>
				<perimeter>967.5461413860321</perimeter>
				<distanceFromOrigin>351.550849806966</distanceFromOrigin>
				<angle>49.38070762368452</angle>
				<shape>triangular</shape>
				<triangleMeasure>0.7710091160715715</triangleMeasure>
				<rectangleMeasure>0.5558319947999915</rectangleMeasure>
				<circleMeasure>0.422426142288376</circleMeasure>
				<centroid>
					<x>1158.301</x>
					<y>474.2133</y>
				</centroid>
			</pseudo3D>
		</spatialEntity>
		<numericStateVariable>
			<name>avgClusterednessRegions</name>
			<value>0</value>
		</numericStateVariable>
		<numericStateVariable>
			<name>avgDensityRegions</name>
			<value>0.5906701862031363</value>
		</numericStateVariable>
	</timepoint>
	<timepoint>
		<spatialEntity>
			<pseudo3D type="region">
				<clusteredness>1</clusteredness>
				<density>0.5871552741531357</density>
				<area>34802</area>
				<perimeter>993.7536270618439</perimeter>
				<distanceFromOrigin>351.550849806966</distanceFromOrigin>
				<angle>49.28745513444689</angle>
				<shape>triangular</shape>
				<triangleMeasure>0.7534765776700671</triangleMeasure>
				<rectangleMeasure>0.5530829617117222</rectangleMeasure>
				<circleMeasure>0.412744496890504</circleMeasure>
				<centroid>
					<x>1163.633</x>
					<y>473.7635</y>
				</centroid>
			</pseudo3D>
		</spatialEntity>
		<numericStateVariable>
			<name>avgClusterednessRegions</name>
			<value>0</value>
		</numericStateVariable>
		<numericStateVariable>
			<name>avgDensityRegions</name>
			<value>0.5871552741531357</value>
		</numericStateVariable>
	</timepoint>
	<timepoint>
		<spatialEntity>
			<pseudo3D type="region">
				<clusteredness>1</clusteredness>
				<density>0.5871552741531357</density>
				<area>34802</area>
				<perimeter>993.7536270618439</perimeter>
				<distanceFromOrigin>351.550849806966</distanceFromOrigin>
				<angle>49.28745513444689</angle>
				<shape>triangular</shape>
				<triangleMeasure>0.7534765776700671</triangleMeasure>
				<rectangleMeasure>0.5530829617117222</rectangleMeasure>
				<circleMeasure>0.412744496890504</circleMeasure>
				<centroid>
					<x>1163.633</x>
					<y>473.7635</y>
				</centroid>
			</pseudo3D>
		</spatialEntity>
		<numericStateVariable>
			<name>avgClusterednessRegions</name>
			<value>0</value>
		</numericStateVariable>
		<numericStateVariable>
			<name>avgDensityRegions</name>
			<value>0.5871552741531357</value>
		</numericStateVariable>
	</timepoint>
	<timepoint>
		<spatialEntity>
			<pseudo3D type="region">
				<clusteredness>1</clusteredness>
				<density>0.5871552741531357</density>
				<area>34802</area>
				<perimeter>993.7536270618439</perimeter>
				<distanceFromOrigin>351.550849806966</distanceFromOrigin>
				<angle>49.28745513444689</angle>
				<shape>triangular</shape>
				<triangleMeasure>0.7534765776700671</triangleMeasure>
				<rectangleMeasure>0.5530829617117222</rectangleMeasure>
				<circleMeasure>0.412744496890504</circleMeasure>
				<centroid>
					<x>1163.633</x>
					<y>473.7635</y>
				</centroid>
			</pseudo3D>
		</spatialEntity>
		<numericStateVariable>
			<name>avgClusterednessRegions</name>
			<value>0</value>
		</numericStateVariable>
		<numericStateVariable>
			<name>avgDensityRegions</name>
			<value>0.5871552741531357</value>
		</numericStateVariable>
	</timepoint>
	<timepoint>
		<spatialEntity>
			<pseudo3D type="region">
				<clusteredness>1</clusteredness>
				<density>0.5871552741531357</density>
				<area>34802</area>
				<perimeter>993.7536270618439</perimeter>
				<distanceFromOrigin>351.550849806966</distanceFromOrigin>
				<angle>49.28745513444689</angle>
				<shape>triangular</shape>
				<triangleMeasure>0.7534765776700671</triangleMeasure>
				<rectangleMeasure>0.5530829617117222</rectangleMeasure>
				<circleMeasure>0.412744496890504</circleMeasure>
				<centroid>
					<x>1163.633</x>
					<y>473.7635</y>
				</centroid>
			</pseudo3D>
		</spatialEntity>
		<numericStateVariable>
			<name>avgClusterednessRegions</name>
			<value>0</value>
		</numericStateVariable>
		<numericStateVariable>
			<name>avgDensityRegions</name>
			<value>0.5871552741531357</value>
		</numericStateVariable>
	</timepoint>
	<timepoint>
		<spatialEntity>
			<pseudo3D type="region">
				<clusteredness>1</clusteredness>
				<density>0.5871552741531357</density>
				<area>34802</area>
				<perimeter>993.7536270618439</perimeter>
				<distanceFromOrigin>351.550849806966</distanceFromOrigin>
				<angle>49.28745513444689</angle>
				<shape>triangular</shape>
				<triangleMeasure>0.7534765776700671</triangleMeasure>
				<rectangleMeasure>0.5530829617117222</rectangleMeasure>
				<circleMeasure>0.412744496890504</circleMeasure>
				<centroid>
					<x>1163.633</x>
					<y>473.7635</y>
				</centroid>
			</pseudo3D>
		</spatialEntity>
		<numericStateVariable>
			<name>avgClusterednessRegions</name>
			<value>0</value>
		</numericStateVariable>
		<numericStateVariable>
			<name>avgDensityRegions</name>
			<value>0.5871552741531357</value>
		</numericStateVariable>
	</timepoint>
	<timepoint>
		<spatialEntity>
			<pseudo3D type="region">
				<clusteredness>1</clusteredness>
				<density>0.5871552741531357</density>
				<area>34802</area>
				<perimeter>993.7536270618439</perimeter>
				<distanceFromOrigin>351.550849806966</distanceFromOrigin>
				<angle>49.28745513444689</angle>
				<shape>triangular</shape>
				<triangleMeasure>0.7534765776700671</triangleMeasure>
				<rectangleMeasure>0.5530829617117222</rectangleMeasure>
				<circleMeasure>0.412744496890504</circleMeasure>
				<centroid>
					<x>1163.633</x>
					<y>473.7635</y>
				</centroid>
			</pseudo3D>
		</spatialEntity>
		<numericStateVariable>
			<name>avgClusterednessRegions</name>
			<value>0</value>
		</numericStateVariable>
		<numericStateVariable>
			<name>avgDensityRegions</name>
			<value>0.5871552741531357</value>
		</numericStateVariable>
	</timepoint>
	<timepoint>
		<spatialEntity>
			<pseudo3D type="region">
				<clusteredness>1</clusteredness>
				<density>0.5871552741531357</density>
				<area>34802</area>
				<perimeter>993.7536270618439</perimeter>
				<distanceFromOrigin>351.550849806966</distanceFromOrigin>
				<angle>49.28745513444689</angle>
				<shape>triangular</shape>
				<triangleMeasure>0.7534765776700671</triangleMeasure>
				<rectangleMeasure>0.5530829617117222</rectangleMeasure>
				<circleMeasure>0.412744496890504</circleMeasure>
				<centroid>
					<x>1163.633</x>
					<y>473.7635</y>
				</centroid>
			</pseudo3D>
		</spatialEntity>
		<numericStateVariable>
			<name>avgClusterednessRegions</name>
			<value>0</value>
		</numericStateVariable>
		<numericStateVariable>
			<name>avgDensityRegions</name>
			<value>0.5871552741531357</value>
		</numericStateVariable>
	</timepoint>
	<timepoint>
		<spatialEntity>
			<pseudo3D type="region">
				<clusteredness>1</clusteredness>
				<density>0.5871552741531357</density>
				<area>34802</area>
				<perimeter>993.7536270618439</perimeter>
				<distanceFromOrigin>351.550849806966</distanceFromOrigin>
				<angle>49.28745513444689</angle>
				<shape>triangular</shape>
				<triangleMeasure>0.7534765776700671</triangleMeasure>
				<rectangleMeasure>0.5530829617117222</rectangleMeasure>
				<circleMeasure>0.412744496890504</circleMeasure>
				<centroid>
					<x>1163.633</x>
					<y>473.7635</y>
				</centroid>
			</pseudo3D>
		</spatialEntity>
		<numericStateVariable>
			<name>avgClusterednessRegions</name>
			<value>0</value>
		</numericStateVariable>
		<numericStateVariable>
			<name>avgDensityRegions</name>
			<value>0.5871552741531357</value>
		</numericStateVariable>
	</timepoint>
	<timepoint>
		<spatialEntity>
			<pseudo3D type="region">
				<clusteredness>1</clusteredness>
				<density>0.5871552741531357</density>
				<area>34802</area>
				<perimeter>993.7536270618439</perimeter>
				<distanceFromOrigin>351.550849806966</distanceFromOrigin>
				<angle>49.28745513444689</angle>
				<shape>triangular</shape>
				<triangleMeasure>0.7534765776700671</triangleMeasure>
				<rectangleMeasure>0.5530829617117222</rectangleMeasure>
				<circleMeasure>0.412744496890504</circleMeasure>
				<centroid>
					<x>1163.633</x>
					<y>473.7635</y>
				</centroid>
			</pseudo3D>
		</spatialEntity>
		<numericStateVariable>
			<name>avgClusterednessRegions</name>
			<value>0</value>
		</numericStateVariable>
		<numericStateVariable>
			<name>avgDensityRegions</name>
			<value>0.5871552741531357</value>
		</numericStateVariable>
	</timepoint>
	<timepoint>
		<spatialEntity>
			<pseudo3D type="region">
				<clusteredness>1</clusteredness>
				<density>0.5871552741531357</density>
				<area>34802</area>
				<perimeter>993.7536270618439</perimeter>
				<distanceFromOrigin>351.550849806966</distanceFromOrigin>
				<angle>49.28745513444689</angle>
				<shape>triangular</shape>
				<triangleMeasure>0.7534765776700671</triangleMeasure>
				<rectangleMeasure>0.5530829617117222</rectangleMeasure>
				<circleMeasure>0.412744496890504</circleMeasure>
				<centroid>
					<x>1163.633</x>
					<y>473.7635</y>
				</centroid>
			</pseudo3D>
		</spatialEntity>
		<numericStateVariable>
			<name>avgClusterednessRegions</name>
			<value>0</value>
		</numericStateVariable>
		<numericStateVariable>
			<name>avgDensityRegions</name>
			<value>0.5871552741531357</value>
		</numericStateVariable>
	</timepoint>
	<timepoint>
		<spatialEntity>
			<pseudo3D type="region">
				<clusteredness>1</clusteredness>
				<density>0.5871552741531357</density>
				<area>34802</area>
				<perimeter>993.7536270618439</perimeter>
				<distanceFromOrigin>351.550849806966</distanceFromOrigin>
				<angle>49.28745513444689</angle>
				<shape>triangular</shape>
				<triangleMeasure>0.7534765776700671</triangleMeasure>
				<rectangleMeasure>0.5530829617117222</rectangleMeasure>
				<circleMeasure>0.412744496890504</circleMeasure>
				<centroid>
					<x>1163.633</x>
					<y>473.7635</y>
				</centroid>
			</pseudo3D>
		</spatialEntity>
		<numericStateVariable>
			<name>avgClusterednessRegions</name>
			<value>0</value>
		</numericStateVariable>
		<numericStateVariable>
			<name>avgDensityRegions</name>
			<value>0.5871552741531357</value>
		</numericStateVariable>
	</timepoint>
	<timepoint>
		<spatialEntity>
			<pseudo3D type="region">
				<clusteredness>1</clusteredness>
				<density>0.5871552741531357</density>
				<area>34802</area>
				<perimeter>993.7536270618439</perimeter>
				<distanceFromOrigin>351.550849806966</distanceFromOrigin>
				<angle>49.28745513444689</angle>
				<shape>triangular</shape>
				<triangleMeasure>0.7534765776700671</triangleMeasure>
				<rectangleMeasure>0.5530829617117222</rectangleMeasure>
				<circleMeasure>0.412744496890504</circleMeasure>
				<centroid>
					<x>1163.633</x>
					<y>473.7635</y>
				</centroid>
			</pseudo3D>
		</spatialEntity>
		<numericStateVariable>
			<name>avgClusterednessRegions</name>
			<value>0</value>
		</numericStateVariable>
		<numericStateVariable>
			<name>avgDensityRegions</name>
			<value>0.5871552741531357</value>
		</numericStateVariable>
	</timepoint>
	<timepoint>
		<spatialEntity>
			<pseudo3D type="region">
				<clusteredness>1</clusteredness>
				<density>0.5871552741531357</density>
				<area>34802</area>
				<perimeter>993.7536270618439</perimeter>
				<distanceFromOrigin>351.550849806966</distanceFromOrigin>
				<angle>49.28745513444689</angle>
				<shape>triangular</shape>
				<triangleMeasure>0.7534765776700671</triangleMeasure>
				<rectangleMeasure>0.5530829617117222</rectangleMeasure>
				<circleMeasure>0.412744496890504</circleMeasure>
				<centroid>
					<x>1163.633</x>
					<y>473.7635</y>
				</centroid>
			</pseudo3D>
		</spatialEntity>
		<numericStateVariable>
			<name>avgClusterednessRegions</name>
			<value>0</value>
		</numericStateVariable>
		<numericStateVariable>
			<name>avgDensityRegions</name>
			<value>0.5871552741531357</value>
		</numericStateVariable>
	</timepoint>
	<timepoint>
		<spatialEntity>
			<pseudo3D type="region">
				<clusteredness>1</clusteredness>
				<density>0.5871552741531357</density>
				<area>34802</area>
				<perimeter>993.7536270618439</perimeter>
				<distanceFromOrigin>351.550849806966</distanceFromOrigin>
				<angle>49.28745513444689</angle>
				<shape>triangular</shape>
				<triangleMeasure>0.7534765776700671</triangleMeasure>
				<rectangleMeasure>0.5530829617117222</rectangleMeasure>
				<circleMeasure>0.412744496890504</circleMeasure>
				<centroid>
					<x>1163.633</x>
					<y>473.7635</y>
				</centroid>
			</pseudo3D>
		</spatialEntity>
		<numericStateVariable>
			<name>avgClusterednessRegions</name>
			<value>0</value>
		</numericStateVariable>
		<numericStateVariable>
			<name>avgDensityRegions</name>
			<value>0.5871552741531357</value>
		</numericStateVariable>
	</timepoint>
	<timepoint>
		<spatialEntity>
			<pseudo3D type="region">
				<clusteredness>1</clusteredness>
				<density>0.5871552741531357</density>
				<area>34802</area>
				<perimeter>993.7536270618439</perimeter>
				<distanceFromOrigin>351.550849806966</distanceFromOrigin>
				<angle>49.28745513444689</angle>
				<shape>triangular</shape>
				<triangleMeasure>0.7534765776700671</triangleMeasure>
				<rectangleMeasure>0.5530829617117222</rectangleMeasure>
				<circleMeasure>0.412744496890504</circleMeasure>
				<centroid>
					<x>1163.633</x>
					<y>473.7635</y>
				</centroid>
			</pseudo3D>
		</spatialEntity>
		<numericStateVariable>
			<name>avgClusterednessRegions</name>
			<value>0</value>
		</numericStateVariable>
		<numericStateVariable>
			<name>avgDensityRegions</name>
			<value>0.5871552741531357</value>
		</numericStateVariable>
	</timepoint>
	<timepoint>
		<spatialEntity>
			<pseudo3D type="region">
				<clusteredness>1</clusteredness>
				<density>0.5871552741531357</density>
				<area>34802</area>
				<perimeter>993.7536270618439</perimeter>
				<distanceFromOrigin>351.550849806966</distanceFromOrigin>
				<angle>49.28745513444689</angle>
				<shape>triangular</shape>
				<triangleMeasure>0.7534765776700671</triangleMeasure>
				<rectangleMeasure>0.5530829617117222</rectangleMeasure>
				<circleMeasure>0.412744496890504</circleMeasure>
				<centroid>
					<x>1163.633</x>
					<y>473.7635</y>
				</centroid>
			</pseudo3D>
		</spatialEntity>
		<numericStateVariable>
			<name>avgClusterednessRegions</name>
			<value>0</value>
		</numericStateVariable>
		<numericStateVariable>
			<name>avgDensityRegions</name>
			<value>0.5871552741531357</value>
		</numericStateVariable>
	</timepoint>
	<timepoint>
		<spatialEntity>
			<pseudo3D type="region">
				<clusteredness>1</clusteredness>
				<density>0.5871552741531357</density>
				<area>34802</area>
				<perimeter>993.7536270618439</perimeter>
				<distanceFromOrigin>351.550849806966</distanceFromOrigin>
				<angle>49.28745513444689</angle>
				<shape>triangular</shape>
				<triangleMeasure>0.7534765776700671</triangleMeasure>
				<rectangleMeasure>0.5530829617117222</rectangleMeasure>
				<circleMeasure>0.412744496890504</circleMeasure>
				<centroid>
					<x>1163.633</x>
					<y>473.7635</y>
				</centroid>
			</pseudo3D>
		</spatialEntity>
		<numericStateVariable>
			<name>avgClusterednessRegions</name>
			<value>0</value>
		</numericStateVariable>
		<numericStateVariable>
			<name>avgDensityRegions</name>
			<value>0.5871552741531357</value>
		</numericStateVariable>
	</timepoint>
	<timepoint>
		<spatialEntity>
			<pseudo3D type="region">
				<clusteredness>1</clusteredness>
				<density>0.5871552741531357</density>
				<area>34802</area>
				<perimeter>993.7536270618439</perimeter>
				<distanceFromOrigin>351.550849806966</distanceFromOrigin>
				<angle>49.28745513444689</angle>
				<shape>triangular</shape>
				<triangleMeasure>0.7534765776700671</triangleMeasure>
				<rectangleMeasure>0.5530829617117222</rectangleMeasure>
				<circleMeasure>0.412744496890504</circleMeasure>
				<centroid>
					<x>1163.633</x>
					<y>473.7635</y>
				</centroid>
			</pseudo3D>
		</spatialEntity>
		<numericStateVariable>
			<name>avgClusterednessRegions</name>
			<value>0</value>
		</numericStateVariable>
		<numericStateVariable>
			<name>avgDensityRegions</name>
			<value>0.5871552741531357</value>
		</numericStateVariable>
	</timepoint>
	<timepoint>
		<spatialEntity>
			<pseudo3D type="region">
				<clusteredness>1</clusteredness>
				<density>0.5871552741531357</density>
				<area>34802</area>
				<perimeter>993.7536270618439</perimeter>
				<distanceFromOrigin>351.550849806966</distanceFromOrigin>
				<angle>49.28745513444689</angle>
				<shape>triangular</shape>
				<triangleMeasure>0.7534765776700671</triangleMeasure>
				<rectangleMeasure>0.5530829617117222</rectangleMeasure>
				<circleMeasure>0.412744496890504</circleMeasure>
				<centroid>
					<x>1163.633</x>
					<y>473.7635</y>
				</centroid>
			</pseudo3D>
		</spatialEntity>
		<numericStateVariable>
			<name>avgClusterednessRegions</name>
			<value>0</value>
		</numericStateVariable>
		<numericStateVariable>
			<name>avgDensityRegions</name>
			<value>0.5871552741531357</value>
		</numericStateVariable>
	</timepoint>
	<timepoint>
		<spatialEntity>
			<pseudo3D type="region">
				<clusteredness>1</clusteredness>
				<density>0.5871552741531357</density>
				<area>34802</area>
				<perimeter>993.7536270618439</perimeter>
				<distanceFromOrigin>351.550849806966</distanceFromOrigin>
				<angle>49.28745513444689</angle>
				<shape>triangular</shape>
				<triangleMeasure>0.7534765776700671</triangleMeasure>
				<rectangleMeasure>0.5530829617117222</rectangleMeasure>
				<circleMeasure>0.412744496890504</circleMeasure>
				<centroid>
					<x>1163.633</x>
					<y>473.7635</y>
				</centroid>
			</pseudo3D>
		</spatialEntity>
		<numericStateVariable>
			<name>avgClusterednessRegions</name>
			<value>0</value>
		</numericStateVariable>
		<numericStateVariable>
			<name>avgDensityRegions</name>
			<value>0.5871552741531357</value>
		</numericStateVariable>
	</timepoint>
	<timepoint>
		<spatialEntity>
			<pseudo3D type="region">
				<clusteredness>1</clusteredness>
				<density>0.5871552741531357</density>
				<area>34802</area>
				<perimeter>993.7536270618439</perimeter>
				<distanceFromOrigin>351.550849806966</distanceFromOrigin>
				<angle>49.28745513444689</angle>
				<shape>triangular</shape>
				<triangleMeasure>0.7534765776700671</triangleMeasure>
				<rectangleMeasure>0.5530829617117222</rectangleMeasure>
				<circleMeasure>0.412744496890504</circleMeasure>
				<centroid>
					<x>1163.633</x>
					<y>473.7635</y>
				</centroid>
			</pseudo3D>
		</spatialEntity>
		<numericStateVariable>
			<name>avgClusterednessRegions</name>
			<value>0</value>
		</numericStateVariable>
		<numericStateVariable>
			<name>avgDensityRegions</name>
			<value>0.5871552741531357</value>
		</numericStateVariable>
	</timepoint>
	<timepoint>
		<spatialEntity>
			<pseudo3D type="region">
				<clusteredness>1</clusteredness>
				<density>0.5871552741531357</density>
				<area>34802</area>
				<perimeter>993.7536270618439</perimeter>
				<distanceFromOrigin>351.550849806966</distanceFromOrigin>
				<angle>49.28745513444689</angle>
				<shape>triangular</shape>
				<triangleMeasure>0.7534765776700671</triangleMeasure>
				<rectangleMeasure>0.5530829617117222</rectangleMeasure>
				<circleMeasure>0.412744496890504</circleMeasure>
				<centroid>
					<x>1163.633</x>
					<y>473.7635</y>
				</centroid>
			</pseudo3D>
		</spatialEntity>
		<numericStateVariable>
			<name>avgClusterednessRegions</name>
			<value>0</value>
		</numericStateVariable>
		<numericStateVariable>
			<name>avgDensityRegions</name>
			<value>0.5871552741531357</value>
		</numericStateVariable>
	</timepoint>
	<timepoint>
		<spatialEntity>
			<pseudo3D type="region">
				<clusteredness>1</clusteredness>
				<density>0.5871552741531357</density>
				<area>34802</area>
				<perimeter>993.7536270618439</perimeter>
				<distanceFromOrigin>351.550849806966</distanceFromOrigin>
				<angle>49.28745513444689</angle>
				<shape>triangular</shape>
				<triangleMeasure>0.7534765776700671</triangleMeasure>
				<rectangleMeasure>0.5530829617117222</rectangleMeasure>
				<circleMeasure>0.412744496890504</circleMeasure>
				<centroid>
					<x>1163.633</x>
					<y>473.7635</y>
				</centroid>
			</pseudo3D>
		</spatialEntity>
		<numericStateVariable>
			<name>avgClusterednessRegions</name>
			<value>0</value>
		</numericStateVariable>
		<numericStateVariable>
			<name>avgDensityRegions</name>
			<value>0.5871552741531357</value>
		</numericStateVariable>
	</timepoint>
	<timepoint>
		<spatialEntity>
			<pseudo3D type="region">
				<clusteredness>1</clusteredness>
				<density>0.5871552741531357</density>
				<area>34802</area>
				<perimeter>993.7536270618439</perimeter>
				<distanceFromOrigin>351.550849806966</distanceFromOrigin>
				<angle>49.28745513444689</angle>
				<shape>triangular</shape>
				<triangleMeasure>0.7534765776700671</triangleMeasure>
				<rectangleMeasure>0.5530829617117222</rectangleMeasure>
				<circleMeasure>0.412744496890504</circleMeasure>
				<centroid>
					<x>1163.633</x>
					<y>473.7635</y>
				</centroid>
			</pseudo3D>
		</spatialEntity>
		<numericStateVariable>
			<name>avgClusterednessRegions</name>
			<value>0</value>
		</numericStateVariable>
		<numericStateVariable>
			<name>avgDensityRegions</name>
			<value>0.5871552741531357</value>
		</numericStateVariable>
	</timepoint>
	<timepoint>
		<spatialEntity>
			<pseudo3D type="region">
				<clusteredness>1</clusteredness>
				<density>0.5871552741531357</density>
				<area>34802</area>
				<perimeter>993.7536270618439</perimeter>
				<distanceFromOrigin>351.550849806966</distanceFromOrigin>
				<angle>49.28745513444689</angle>
				<shape>triangular</shape>
				<triangleMeasure>0.7534765776700671</triangleMeasure>
				<rectangleMeasure>0.5530829617117222</rectangleMeasure>
				<circleMeasure>0.412744496890504</circleMeasure>
				<centroid>
					<x>1163.633</x>
					<y>473.7635</y>
				</centroid>
			</pseudo3D>
		</spatialEntity>
		<numericStateVariable>
			<name>avgClusterednessRegions</name>
			<value>0</value>
		</numericStateVariable>
		<numericStateVariable>
			<name>avgDensityRegions</name>
			<value>0.5871552741531357</value>
		</numericStateVariable>
	</timepoint>
	<timepoint>
		<spatialEntity>
			<pseudo3D type="region">
				<clusteredness>1</clusteredness>
				<density>0.5871552741531357</density>
				<area>34802</area>
				<perimeter>993.7536270618439</perimeter>
				<distanceFromOrigin>351.550849806966</distanceFromOrigin>
				<angle>49.28745513444689</angle>
				<shape>triangular</shape>
				<triangleMeasure>0.7534765776700671</triangleMeasure>
				<rectangleMeasure>0.5530829617117222</rectangleMeasure>
				<circleMeasure>0.412744496890504</circleMeasure>
				<centroid>
					<x>1163.633</x>
					<y>473.7635</y>
				</centroid>
			</pseudo3D>
		</spatialEntity>
		<numericStateVariable>
			<name>avgClusterednessRegions</name>
			<value>0</value>
		</numericStateVariable>
		<numericStateVariable>
			<name>avgDensityRegions</name>
			<value>0.5871552741531357</value>
		</numericStateVariable>
	</timepoint>
	<timepoint>
		<spatialEntity>
			<pseudo3D type="region">
				<clusteredness>1</clusteredness>
				<density>0.5871552741531357</density>
				<area>34802</area>
				<perimeter>993.7536270618439</perimeter>
				<distanceFromOrigin>351.550849806966</distanceFromOrigin>
				<angle>49.28745513444689</angle>
				<shape>triangular</shape>
				<triangleMeasure>0.7534765776700671</triangleMeasure>
				<rectangleMeasure>0.5530829617117222</rectangleMeasure>
				<circleMeasure>0.412744496890504</circleMeasure>
				<centroid>
					<x>1163.633</x>
					<y>473.7635</y>
				</centroid>
			</pseudo3D>
		</spatialEntity>
		<numericStateVariable>
			<name>avgClusterednessRegions</name>
			<value>0</value>
		</numericStateVariable>
		<numericStateVariable>
			<name>avgDensityRegions</name>
			<value>0.5871552741531357</value>
		</numericStateVariable>
	</timepoint>
	<timepoint>
		<spatialEntity>
			<pseudo3D type="region">
				<clusteredness>1</clusteredness>
				<density>0.5871552741531357</density>
				<area>34802</area>
				<perimeter>993.7536270618439</perimeter>
				<distanceFromOrigin>351.550849806966</distanceFromOrigin>
				<angle>49.28745513444689</angle>
				<shape>triangular</shape>
				<triangleMeasure>0.7534765776700671</triangleMeasure>
				<rectangleMeasure>0.5530829617117222</rectangleMeasure>
				<circleMeasure>0.412744496890504</circleMeasure>
				<centroid>
					<x>1163.633</x>
					<y>473.7635</y>
				</centroid>
			</pseudo3D>
		</spatialEntity>
		<numericStateVariable>
			<name>avgClusterednessRegions</name>
			<value>0</value>
		</numericStateVariable>
		<numericStateVariable>
			<name>avgDensityRegions</name>
			<value>0.5871552741531357</value>
		</numericStateVariable>
	</timepoint>
	<timepoint>
		<spatialEntity>
			<pseudo3D type="region">
				<clusteredness>1</clusteredness>
				<density>0.5871552741531357</density>
				<area>34802</area>
				<perimeter>993.7536270618439</perimeter>
				<distanceFromOrigin>351.550849806966</distanceFromOrigin>
				<angle>49.28745513444689</angle>
				<shape>triangular</shape>
				<triangleMeasure>0.7534765776700671</triangleMeasure>
				<rectangleMeasure>0.5530829617117222</rectangleMeasure>
				<circleMeasure>0.412744496890504</circleMeasure>
				<centroid>
					<x>1163.633</x>
					<y>473.7635</y>
				</centroid>
			</pseudo3D>
		</spatialEntity>
		<numericStateVariable>
			<name>avgClusterednessRegions</name>
			<value>0</value>
		</numericStateVariable>
		<numericStateVariable>
			<name>avgDensityRegions</name>
			<value>0.5871552741531357</value>
		</numericStateVariable>
	</timepoint>
	<timepoint>
		<spatialEntity>
			<pseudo3D type="region">
				<clusteredness>1</clusteredness>
				<density>0.5871552741531357</density>
				<area>34802</area>
				<perimeter>993.7536270618439</perimeter>
				<distanceFromOrigin>351.550849806966</distanceFromOrigin>
				<angle>49.28745513444689</angle>
				<shape>triangular</shape>
				<triangleMeasure>0.7534765776700671</triangleMeasure>
				<rectangleMeasure>0.5530829617117222</rectangleMeasure>
				<circleMeasure>0.412744496890504</circleMeasure>
				<centroid>
					<x>1163.633</x>
					<y>473.7635</y>
				</centroid>
			</pseudo3D>
		</spatialEntity>
		<numericStateVariable>
			<name>avgClusterednessRegions</name>
			<value>0</value>
		</numericStateVariable>
		<numericStateVariable>
			<name>avgDensityRegions</name>
			<value>0.5871552741531357</value>
		</numericStateVariable>
	</timepoint>
	<timepoint>
		<spatialEntity>
			<pseudo3D type="region">
				<clusteredness>1</clusteredness>
				<density>0.5871552741531357</density>
				<area>34802</area>
				<perimeter>993.7536270618439</perimeter>
				<distanceFromOrigin>351.550849806966</distanceFromOrigin>
				<angle>49.28745513444689</angle>
				<shape>triangular</shape>
				<triangleMeasure>0.7534765776700671</triangleMeasure>
				<rectangleMeasure>0.5530829617117222</rectangleMeasure>
				<circleMeasure>0.412744496890504</circleMeasure>
				<centroid>
					<x>1163.633</x>
					<y>473.7635</y>
				</centroid>
			</pseudo3D>
		</spatialEntity>
		<numericStateVariable>
			<name>avgClusterednessRegions</name>
			<value>0</value>
		</numericStateVariable>
		<numericStateVariable>
			<name>avgDensityRegions</name>
			<value>0.5871552741531357</value>
		</numericStateVariable>
	</timepoint>
	<timepoint>
		<spatialEntity>
			<pseudo3D type="region">
				<clusteredness>1</clusteredness>
				<density>0.5871552741531357</density>
				<area>34802</area>
				<perimeter>993.7536270618439</perimeter>
				<distanceFromOrigin>351.550849806966</distanceFromOrigin>
				<angle>49.28745513444689</angle>
				<shape>triangular</shape>
				<triangleMeasure>0.7534765776700671</triangleMeasure>
				<rectangleMeasure>0.5530829617117222</rectangleMeasure>
				<circleMeasure>0.412744496890504</circleMeasure>
				<centroid>
					<x>1163.633</x>
					<y>473.7635</y>
				</centroid>
			</pseudo3D>
		</spatialEntity>
		<numericStateVariable>
			<name>avgClusterednessRegions</name>
			<value>0</value>
		</numericStateVariable>
		<numericStateVariable>
			<name>avgDensityRegions</name>
			<value>0.5871552741531357</value>
		</numericStateVariable>
	</timepoint>
	<timepoint>
		<spatialEntity>
			<pseudo3D type="region">
				<clusteredness>1</clusteredness>
				<density>0.5871552741531357</density>
				<area>34802</area>
				<perimeter>993.7536270618439</perimeter>
				<distanceFromOrigin>351.550849806966</distanceFromOrigin>
				<angle>49.28745513444689</angle>
				<shape>triangular</shape>
				<triangleMeasure>0.7534765776700671</triangleMeasure>
				<rectangleMeasure>0.5530829617117222</rectangleMeasure>
				<circleMeasure>0.412744496890504</circleMeasure>
				<centroid>
					<x>1163.633</x>
					<y>473.7635</y>
				</centroid>
			</pseudo3D>
		</spatialEntity>
		<numericStateVariable>
			<name>avgClusterednessRegions</name>
			<value>0</value>
		</numericStateVariable>
		<numericStateVariable>
			<name>avgDensityRegions</name>
			<value>0.5871552741531357</value>
		</numericStateVariable>
	</timepoint>
	<timepoint>
		<spatialEntity>
			<pseudo3D type="region">
				<clusteredness>1</clusteredness>
				<density>0.5871552741531357</density>
				<area>34802</area>
				<perimeter>993.7536270618439</perimeter>
				<distanceFromOrigin>351.550849806966</distanceFromOrigin>
				<angle>49.28745513444689</angle>
				<shape>triangular</shape>
				<triangleMeasure>0.7534765776700671</triangleMeasure>
				<rectangleMeasure>0.5530829617117222</rectangleMeasure>
				<circleMeasure>0.412744496890504</circleMeasure>
				<centroid>
					<x>1163.633</x>
					<y>473.7635</y>
				</centroid>
			</pseudo3D>
		</spatialEntity>
		<numericStateVariable>
			<name>avgClusterednessRegions</name>
			<value>0</value>
		</numericStateVariable>
		<numericStateVariable>
			<name>avgDensityRegions</name>
			<value>0.5871552741531357</value>
		</numericStateVariable>
	</timepoint>
	<timepoint>
		<spatialEntity>
			<pseudo3D type="region">
				<clusteredness>1</clusteredness>
				<density>0.5871552741531357</density>
				<area>34802</area>
				<perimeter>993.7536270618439</perimeter>
				<distanceFromOrigin>351.550849806966</distanceFromOrigin>
				<angle>49.28745513444689</angle>
				<shape>triangular</shape>
				<triangleMeasure>0.7534765776700671</triangleMeasure>
				<rectangleMeasure>0.5530829617117222</rectangleMeasure>
				<circleMeasure>0.412744496890504</circleMeasure>
				<centroid>
					<x>1163.633</x>
					<y>473.7635</y>
				</centroid>
			</pseudo3D>
		</spatialEntity>
		<numericStateVariable>
			<name>avgClusterednessRegions</name>
			<value>0</value>
		</numericStateVariable>
		<numericStateVariable>
			<name>avgDensityRegions</name>
			<value>0.5871552741531357</value>
		</numericStateVariable>
	</timepoint>
	<timepoint>
		<spatialEntity>
			<pseudo3D type="region">
				<clusteredness>1</clusteredness>
				<density>0.5871552741531357</density>
				<area>34802</area>
				<perimeter>993.7536270618439</perimeter>
				<distanceFromOrigin>351.550849806966</distanceFromOrigin>
				<angle>49.28745513444689</angle>
				<shape>triangular</shape>
				<triangleMeasure>0.7534765776700671</triangleMeasure>
				<rectangleMeasure>0.5530829617117222</rectangleMeasure>
				<circleMeasure>0.412744496890504</circleMeasure>
				<centroid>
					<x>1163.633</x>
					<y>473.7635</y>
				</centroid>
			</pseudo3D>
		</spatialEntity>
		<numericStateVariable>
			<name>avgClusterednessRegions</name>
			<value>0</value>
		</numericStateVariable>
		<numericStateVariable>
			<name>avgDensityRegions</name>
			<value>0.5871552741531357</value>
		</numericStateVariable>
	</timepoint>
	<timepoint>
		<spatialEntity>
			<pseudo3D type="region">
				<clusteredness>1</clusteredness>
				<density>0.5871552741531357</density>
				<area>34802</area>
				<perimeter>993.7536270618439</perimeter>
				<distanceFromOrigin>351.550849806966</distanceFromOrigin>
				<angle>49.28745513444689</angle>
				<shape>triangular</shape>
				<triangleMeasure>0.7534765776700671</triangleMeasure>
				<rectangleMeasure>0.5530829617117222</rectangleMeasure>
				<circleMeasure>0.412744496890504</circleMeasure>
				<centroid>
					<x>1163.633</x>
					<y>473.7635</y>
				</centroid>
			</pseudo3D>
		</spatialEntity>
		<numericStateVariable>
			<name>avgClusterednessRegions</name>
			<value>0</value>
		</numericStateVariable>
		<numericStateVariable>
			<name>avgDensityRegions</name>
			<value>0.5871552741531357</value>
		</numericStateVariable>
	</timepoint>
	<timepoint>
		<spatialEntity>
			<pseudo3D type="region">
				<clusteredness>1</clusteredness>
				<density>0.5871552741531357</density>
				<area>34802</area>
				<perimeter>993.7536270618439</perimeter>
				<distanceFromOrigin>351.550849806966</distanceFromOrigin>
				<angle>49.28745513444689</angle>
				<shape>triangular</shape>
				<triangleMeasure>0.7534765776700671</triangleMeasure>
				<rectangleMeasure>0.5530829617117222</rectangleMeasure>
				<circleMeasure>0.412744496890504</circleMeasure>
				<centroid>
					<x>1163.633</x>
					<y>473.7635</y>
				</centroid>
			</pseudo3D>
		</spatialEntity>
		<numericStateVariable>
			<name>avgClusterednessRegions</name>
			<value>0</value>
		</numericStateVariable>
		<numericStateVariable>
			<name>avgDensityRegions</name>
			<value>0.5871552741531357</value>
		</numericStateVariable>
	</timepoint>
	<timepoint>
		<spatialEntity>
			<pseudo3D type="region">
				<clusteredness>1</clusteredness>
				<density>0.5871552741531357</density>
				<area>34802</area>
				<perimeter>993.7536270618439</perimeter>
				<distanceFromOrigin>351.550849806966</distanceFromOrigin>
				<angle>49.28745513444689</angle>
				<shape>triangular</shape>
				<triangleMeasure>0.7534765776700671</triangleMeasure>
				<rectangleMeasure>0.5530829617117222</rectangleMeasure>
				<circleMeasure>0.412744496890504</circleMeasure>
				<centroid>
					<x>1163.633</x>
					<y>473.7635</y>
				</centroid>
			</pseudo3D>
		</spatialEntity>
		<numericStateVariable>
			<name>avgClusterednessRegions</name>
			<value>0</value>
		</numericStateVariable>
		<numericStateVariable>
			<name>avgDensityRegions</name>
			<value>0.5871552741531357</value>
		</numericStateVariable>
	</timepoint>
	<timepoint>
		<spatialEntity>
			<pseudo3D type="region">
				<clusteredness>1</clusteredness>
				<density>0.5871552741531357</density>
				<area>34802</area>
				<perimeter>993.7536270618439</perimeter>
				<distanceFromOrigin>351.550849806966</distanceFromOrigin>
				<angle>49.28745513444689</angle>
				<shape>triangular</shape>
				<triangleMeasure>0.7534765776700671</triangleMeasure>
				<rectangleMeasure>0.5530829617117222</rectangleMeasure>
				<circleMeasure>0.412744496890504</circleMeasure>
				<centroid>
					<x>1163.633</x>
					<y>473.7635</y>
				</centroid>
			</pseudo3D>
		</spatialEntity>
		<numericStateVariable>
			<name>avgClusterednessRegions</name>
			<value>0</value>
		</numericStateVariable>
		<numericStateVariable>
			<name>avgDensityRegions</name>
			<value>0.5871552741531357</value>
		</numericStateVariable>
	</timepoint>
	<timepoint>
		<spatialEntity>
			<pseudo3D type="region">
				<clusteredness>1</clusteredness>
				<density>0.5871552741531357</density>
				<area>34802</area>
				<perimeter>993.7536270618439</perimeter>
				<distanceFromOrigin>351.550849806966</distanceFromOrigin>
				<angle>49.28745513444689</angle>
				<shape>triangular</shape>
				<triangleMeasure>0.7534765776700671</triangleMeasure>
				<rectangleMeasure>0.5530829617117222</rectangleMeasure>
				<circleMeasure>0.412744496890504</circleMeasure>
				<centroid>
					<x>1163.633</x>
					<y>473.7635</y>
				</centroid>
			</pseudo3D>
		</spatialEntity>
		<numericStateVariable>
			<name>avgClusterednessRegions</name>
			<value>0</value>
		</numericStateVariable>
		<numericStateVariable>
			<name>avgDensityRegions</name>
			<value>0.5871552741531357</value>
		</numericStateVariable>
	</timepoint>
	<timepoint>
		<spatialEntity>
			<pseudo3D type="region">
				<clusteredness>1</clusteredness>
				<density>0.5871552741531357</density>
				<area>34802</area>
				<perimeter>993.7536270618439</perimeter>
				<distanceFromOrigin>351.550849806966</distanceFromOrigin>
				<angle>49.28745513444689</angle>
				<shape>triangular</shape>
				<triangleMeasure>0.7534765776700671</triangleMeasure>
				<rectangleMeasure>0.5530829617117222</rectangleMeasure>
				<circleMeasure>0.412744496890504</circleMeasure>
				<centroid>
					<x>1163.633</x>
					<y>473.7635</y>
				</centroid>
			</pseudo3D>
		</spatialEntity>
		<numericStateVariable>
			<name>avgClusterednessRegions</name>
			<value>0</value>
		</numericStateVariable>
		<numericStateVariable>
			<name>avgDensityRegions</name>
			<value>0.5871552741531357</value>
		</numericStateVariable>
	</timepoint>
	<timepoint>
		<spatialEntity>
			<pseudo3D type="region">
				<clusteredness>1</clusteredness>
				<density>0.5871552741531357</density>
				<area>34802</area>
				<perimeter>993.7536270618439</perimeter>
				<distanceFromOrigin>351.550849806966</distanceFromOrigin>
				<angle>49.28745513444689</angle>
				<shape>triangular</shape>
				<triangleMeasure>0.7534765776700671</triangleMeasure>
				<rectangleMeasure>0.5530829617117222</rectangleMeasure>
				<circleMeasure>0.412744496890504</circleMeasure>
				<centroid>
					<x>1163.633</x>
					<y>473.7635</y>
				</centroid>
			</pseudo3D>
		</spatialEntity>
		<numericStateVariable>
			<name>avgClusterednessRegions</name>
			<value>0</value>
		</numericStateVariable>
		<numericStateVariable>
			<name>avgDensityRegions</name>
			<value>0.5871552741531357</value>
		</numericStateVariable>
	</timepoint>
	<timepoint>
		<spatialEntity>
			<pseudo3D type="region">
				<clusteredness>1</clusteredness>
				<density>0.5871552741531357</density>
				<area>34802</area>
				<perimeter>993.7536270618439</perimeter>
				<distanceFromOrigin>351.550849806966</distanceFromOrigin>
				<angle>49.28745513444689</angle>
				<shape>triangular</shape>
				<triangleMeasure>0.7534765776700671</triangleMeasure>
				<rectangleMeasure>0.5530829617117222</rectangleMeasure>
				<circleMeasure>0.412744496890504</circleMeasure>
				<centroid>
					<x>1163.633</x>
					<y>473.7635</y>
				</centroid>
			</pseudo3D>
		</spatialEntity>
		<numericStateVariable>
			<name>avgClusterednessRegions</name>
			<value>0</value>
		</numericStateVariable>
		<numericStateVariable>
			<name>avgDensityRegions</name>
			<value>0.5871552741531357</value>
		</numericStateVariable>
	</timepoint>
	<timepoint>
		<spatialEntity>
			<pseudo3D type="region">
				<clusteredness>1</clusteredness>
				<density>0.5871552741531357</density>
				<area>34802</area>
				<perimeter>993.7536270618439</perimeter>
				<distanceFromOrigin>351.550849806966</distanceFromOrigin>
				<angle>49.28745513444689</angle>
				<shape>triangular</shape>
				<triangleMeasure>0.7534765776700671</triangleMeasure>
				<rectangleMeasure>0.5530829617117222</rectangleMeasure>
				<circleMeasure>0.412744496890504</circleMeasure>
				<centroid>
					<x>1163.633</x>
					<y>473.7635</y>
				</centroid>
			</pseudo3D>
		</spatialEntity>
		<numericStateVariable>
			<name>avgClusterednessRegions</name>
			<value>0</value>
		</numericStateVariable>
		<numericStateVariable>
			<name>avgDensityRegions</name>
			<value>0.5871552741531357</value>
		</numericStateVariable>
	</timepoint>
	<timepoint>
		<spatialEntity>
			<pseudo3D type="region">
				<clusteredness>1</clusteredness>
				<density>0.5871552741531357</density>
				<area>34802</area>
				<perimeter>993.7536270618439</perimeter>
				<distanceFromOrigin>351.550849806966</distanceFromOrigin>
				<angle>49.28745513444689</angle>
				<shape>triangular</shape>
				<triangleMeasure>0.7534765776700671</triangleMeasure>
				<rectangleMeasure>0.5530829617117222</rectangleMeasure>
				<circleMeasure>0.412744496890504</circleMeasure>
				<centroid>
					<x>1163.633</x>
					<y>473.7635</y>
				</centroid>
			</pseudo3D>
		</spatialEntity>
		<numericStateVariable>
			<name>avgClusterednessRegions</name>
			<value>0</value>
		</numericStateVariable>
		<numericStateVariable>
			<name>avgDensityRegions</name>
			<value>0.5871552741531357</value>
		</numericStateVariable>
	</timepoint>
	<timepoint>
		<spatialEntity>
			<pseudo3D type="region">
				<clusteredness>1</clusteredness>
				<density>0.5871552741531357</density>
				<area>34802</area>
				<perimeter>993.7536270618439</perimeter>
				<distanceFromOrigin>351.550849806966</distanceFromOrigin>
				<angle>49.28745513444689</angle>
				<shape>triangular</shape>
				<triangleMeasure>0.7534765776700671</triangleMeasure>
				<rectangleMeasure>0.5530829617117222</rectangleMeasure>
				<circleMeasure>0.412744496890504</circleMeasure>
				<centroid>
					<x>1163.633</x>
					<y>473.7635</y>
				</centroid>
			</pseudo3D>
		</spatialEntity>
		<numericStateVariable>
			<name>avgClusterednessRegions</name>
			<value>0</value>
		</numericStateVariable>
		<numericStateVariable>
			<name>avgDensityRegions</name>
			<value>0.5871552741531357</value>
		</numericStateVariable>
	</timepoint>
	<timepoint>
		<spatialEntity>
			<pseudo3D type="region">
				<clusteredness>1</clusteredness>
				<density>0.5871552741531357</density>
				<area>34802</area>
				<perimeter>993.7536270618439</perimeter>
				<distanceFromOrigin>351.550849806966</distanceFromOrigin>
				<angle>49.28745513444689</angle>
				<shape>triangular</shape>
				<triangleMeasure>0.7534765776700671</triangleMeasure>
				<rectangleMeasure>0.5530829617117222</rectangleMeasure>
				<circleMeasure>0.412744496890504</circleMeasure>
				<centroid>
					<x>1163.633</x>
					<y>473.7635</y>
				</centroid>
			</pseudo3D>
		</spatialEntity>
		<numericStateVariable>
			<name>avgClusterednessRegions</name>
			<value>0</value>
		</numericStateVariable>
		<numericStateVariable>
			<name>avgDensityRegions</name>
			<value>0.5871552741531357</value>
		</numericStateVariable>
	</timepoint>
	<timepoint>
		<spatialEntity>
			<pseudo3D type="region">
				<clusteredness>1</clusteredness>
				<density>0.5871552741531357</density>
				<area>34802</area>
				<perimeter>993.7536270618439</perimeter>
				<distanceFromOrigin>351.550849806966</distanceFromOrigin>
				<angle>49.28745513444689</angle>
				<shape>triangular</shape>
				<triangleMeasure>0.7534765776700671</triangleMeasure>
				<rectangleMeasure>0.5530829617117222</rectangleMeasure>
				<circleMeasure>0.412744496890504</circleMeasure>
				<centroid>
					<x>1163.633</x>
					<y>473.7635</y>
				</centroid>
			</pseudo3D>
		</spatialEntity>
		<numericStateVariable>
			<name>avgClusterednessRegions</name>
			<value>0</value>
		</numericStateVariable>
		<numericStateVariable>
			<name>avgDensityRegions</name>
			<value>0.5871552741531357</value>
		</numericStateVariable>
	</timepoint>
	<timepoint>
		<spatialEntity>
			<pseudo3D type="region">
				<clusteredness>1</clusteredness>
				<density>0.5871552741531357</density>
				<area>34802</area>
				<perimeter>993.7536270618439</perimeter>
				<distanceFromOrigin>351.550849806966</distanceFromOrigin>
				<angle>49.28745513444689</angle>
				<shape>triangular</shape>
				<triangleMeasure>0.7534765776700671</triangleMeasure>
				<rectangleMeasure>0.5530829617117222</rectangleMeasure>
				<circleMeasure>0.412744496890504</circleMeasure>
				<centroid>
					<x>1163.633</x>
					<y>473.7635</y>
				</centroid>
			</pseudo3D>
		</spatialEntity>
		<numericStateVariable>
			<name>avgClusterednessRegions</name>
			<value>0</value>
		</numericStateVariable>
		<numericStateVariable>
			<name>avgDensityRegions</name>
			<value>0.5871552741531357</value>
		</numericStateVariable>
	</timepoint>
	<timepoint>
		<spatialEntity>
			<pseudo3D type="region">
				<clusteredness>1</clusteredness>
				<density>0.5871552741531357</density>
				<area>34802</area>
				<perimeter>993.7536270618439</perimeter>
				<distanceFromOrigin>351.550849806966</distanceFromOrigin>
				<angle>49.28745513444689</angle>
				<shape>triangular</shape>
				<triangleMeasure>0.7534765776700671</triangleMeasure>
				<rectangleMeasure>0.5530829617117222</rectangleMeasure>
				<circleMeasure>0.412744496890504</circleMeasure>
				<centroid>
					<x>1163.633</x>
					<y>473.7635</y>
				</centroid>
			</pseudo3D>
		</spatialEntity>
		<numericStateVariable>
			<name>avgClusterednessRegions</name>
			<value>0</value>
		</numericStateVariable>
		<numericStateVariable>
			<name>avgDensityRegions</name>
			<value>0.5871552741531357</value>
		</numericStateVariable>
	</timepoint>
	<timepoint>
		<spatialEntity>
			<pseudo3D type="region">
				<clusteredness>1</clusteredness>
				<density>0.5871552741531357</density>
				<area>34802</area>
				<perimeter>993.7536270618439</perimeter>
				<distanceFromOrigin>351.550849806966</distanceFromOrigin>
				<angle>49.28745513444689</angle>
				<shape>triangular</shape>
				<triangleMeasure>0.7534765776700671</triangleMeasure>
				<rectangleMeasure>0.5530829617117222</rectangleMeasure>
				<circleMeasure>0.412744496890504</circleMeasure>
				<centroid>
					<x>1163.633</x>
					<y>473.7635</y>
				</centroid>
			</pseudo3D>
		</spatialEntity>
		<numericStateVariable>
			<name>avgClusterednessRegions</name>
			<value>0</value>
		</numericStateVariable>
		<numericStateVariable>
			<name>avgDensityRegions</name>
			<value>0.5871552741531357</value>
		</numericStateVariable>
	</timepoint>
	<timepoint>
		<spatialEntity>
			<pseudo3D type="region">
				<clusteredness>1</clusteredness>
				<density>0.5871552741531357</density>
				<area>34802</area>
				<perimeter>993.7536270618439</perimeter>
				<distanceFromOrigin>351.550849806966</distanceFromOrigin>
				<angle>49.28745513444689</angle>
				<shape>triangular</shape>
				<triangleMeasure>0.7534765776700671</triangleMeasure>
				<rectangleMeasure>0.5530829617117222</rectangleMeasure>
				<circleMeasure>0.412744496890504</circleMeasure>
				<centroid>
					<x>1163.633</x>
					<y>473.7635</y>
				</centroid>
			</pseudo3D>
		</spatialEntity>
		<numericStateVariable>
			<name>avgClusterednessRegions</name>
			<value>0</value>
		</numericStateVariable>
		<numericStateVariable>
			<name>avgDensityRegions</name>
			<value>0.5871552741531357</value>
		</numericStateVariable>
	</timepoint>
	<timepoint>
		<spatialEntity>
			<pseudo3D type="region">
				<clusteredness>1</clusteredness>
				<density>0.5871552741531357</density>
				<area>34802</area>
				<perimeter>993.7536270618439</perimeter>
				<distanceFromOrigin>351.550849806966</distanceFromOrigin>
				<angle>49.28745513444689</angle>
				<shape>triangular</shape>
				<triangleMeasure>0.7534765776700671</triangleMeasure>
				<rectangleMeasure>0.5530829617117222</rectangleMeasure>
				<circleMeasure>0.412744496890504</circleMeasure>
				<centroid>
					<x>1163.633</x>
					<y>473.7635</y>
				</centroid>
			</pseudo3D>
		</spatialEntity>
		<numericStateVariable>
			<name>avgClusterednessRegions</name>
			<value>0</value>
		</numericStateVariable>
		<numericStateVariable>
			<name>avgDensityRegions</name>
			<value>0.5871552741531357</value>
		</numericStateVariable>
	</timepoint>
	<timepoint>
		<spatialEntity>
			<pseudo3D type="region">
				<clusteredness>1</clusteredness>
				<density>0.5871552741531357</density>
				<area>34802</area>
				<perimeter>993.7536270618439</perimeter>
				<distanceFromOrigin>351.550849806966</distanceFromOrigin>
				<angle>49.28745513444689</angle>
				<shape>triangular</shape>
				<triangleMeasure>0.7534765776700671</triangleMeasure>
				<rectangleMeasure>0.5530829617117222</rectangleMeasure>
				<circleMeasure>0.412744496890504</circleMeasure>
				<centroid>
					<x>1163.633</x>
					<y>473.7635</y>
				</centroid>
			</pseudo3D>
		</spatialEntity>
		<numericStateVariable>
			<name>avgClusterednessRegions</name>
			<value>0</value>
		</numericStateVariable>
		<numericStateVariable>
			<name>avgDensityRegions</name>
			<value>0.5871552741531357</value>
		</numericStateVariable>
	</timepoint>
	<timepoint>
		<spatialEntity>
			<pseudo3D type="region">
				<clusteredness>1</clusteredness>
				<density>0.5871552741531357</density>
				<area>34802</area>
				<perimeter>993.7536270618439</perimeter>
				<distanceFromOrigin>351.550849806966</distanceFromOrigin>
				<angle>49.28745513444689</angle>
				<shape>triangular</shape>
				<triangleMeasure>0.7534765776700671</triangleMeasure>
				<rectangleMeasure>0.5530829617117222</rectangleMeasure>
				<circleMeasure>0.412744496890504</circleMeasure>
				<centroid>
					<x>1163.633</x>
					<y>473.7635</y>
				</centroid>
			</pseudo3D>
		</spatialEntity>
		<numericStateVariable>
			<name>avgClusterednessRegions</name>
			<value>0</value>
		</numericStateVariable>
		<numericStateVariable>
			<name>avgDensityRegions</name>
			<value>0.5871552741531357</value>
		</numericStateVariable>
	</timepoint>
	<timepoint>
		<spatialEntity>
			<pseudo3D type="region">
				<clusteredness>1</clusteredness>
				<density>0.5871552741531357</density>
				<area>34802</area>
				<perimeter>993.7536270618439</perimeter>
				<distanceFromOrigin>351.550849806966</distanceFromOrigin>
				<angle>49.28745513444689</angle>
				<shape>triangular</shape>
				<triangleMeasure>0.7534765776700671</triangleMeasure>
				<rectangleMeasure>0.5530829617117222</rectangleMeasure>
				<circleMeasure>0.412744496890504</circleMeasure>
				<centroid>
					<x>1163.633</x>
					<y>473.7635</y>
				</centroid>
			</pseudo3D>
		</spatialEntity>
		<numericStateVariable>
			<name>avgClusterednessRegions</name>
			<value>0</value>
		</numericStateVariable>
		<numericStateVariable>
			<name>avgDensityRegions</name>
			<value>0.5871552741531357</value>
		</numericStateVariable>
	</timepoint>
	<timepoint>
		<spatialEntity>
			<pseudo3D type="region">
				<clusteredness>1</clusteredness>
				<density>0.5871552741531357</density>
				<area>34802</area>
				<perimeter>993.7536270618439</perimeter>
				<distanceFromOrigin>351.550849806966</distanceFromOrigin>
				<angle>49.28745513444689</angle>
				<shape>triangular</shape>
				<triangleMeasure>0.7534765776700671</triangleMeasure>
				<rectangleMeasure>0.5530829617117222</rectangleMeasure>
				<circleMeasure>0.412744496890504</circleMeasure>
				<centroid>
					<x>1163.633</x>
					<y>473.7635</y>
				</centroid>
			</pseudo3D>
		</spatialEntity>
		<numericStateVariable>
			<name>avgClusterednessRegions</name>
			<value>0</value>
		</numericStateVariable>
		<numericStateVariable>
			<name>avgDensityRegions</name>
			<value>0.5871552741531357</value>
		</numericStateVariable>
	</timepoint>
	<timepoint>
		<spatialEntity>
			<pseudo3D type="region">
				<clusteredness>1</clusteredness>
				<density>0.5871552741531357</density>
				<area>34802</area>
				<perimeter>993.7536270618439</perimeter>
				<distanceFromOrigin>351.550849806966</distanceFromOrigin>
				<angle>49.28745513444689</angle>
				<shape>triangular</shape>
				<triangleMeasure>0.7534765776700671</triangleMeasure>
				<rectangleMeasure>0.5530829617117222</rectangleMeasure>
				<circleMeasure>0.412744496890504</circleMeasure>
				<centroid>
					<x>1163.633</x>
					<y>473.7635</y>
				</centroid>
			</pseudo3D>
		</spatialEntity>
		<numericStateVariable>
			<name>avgClusterednessRegions</name>
			<value>0</value>
		</numericStateVariable>
		<numericStateVariable>
			<name>avgDensityRegions</name>
			<value>0.5871552741531357</value>
		</numericStateVariable>
	</timepoint>
	<timepoint>
		<spatialEntity>
			<pseudo3D type="region">
				<clusteredness>1</clusteredness>
				<density>0.5871552741531357</density>
				<area>34802</area>
				<perimeter>993.7536270618439</perimeter>
				<distanceFromOrigin>351.550849806966</distanceFromOrigin>
				<angle>49.28745513444689</angle>
				<shape>triangular</shape>
				<triangleMeasure>0.7534765776700671</triangleMeasure>
				<rectangleMeasure>0.5530829617117222</rectangleMeasure>
				<circleMeasure>0.412744496890504</circleMeasure>
				<centroid>
					<x>1163.633</x>
					<y>473.7635</y>
				</centroid>
			</pseudo3D>
		</spatialEntity>
		<numericStateVariable>
			<name>avgClusterednessRegions</name>
			<value>0</value>
		</numericStateVariable>
		<numericStateVariable>
			<name>avgDensityRegions</name>
			<value>0.5871552741531357</value>
		</numericStateVariable>
	</timepoint>
	<timepoint>
		<spatialEntity>
			<pseudo3D type="region">
				<clusteredness>1</clusteredness>
				<density>0.5871552741531357</density>
				<area>34802</area>
				<perimeter>993.7536270618439</perimeter>
				<distanceFromOrigin>351.550849806966</distanceFromOrigin>
				<angle>49.28745513444689</angle>
				<shape>triangular</shape>
				<triangleMeasure>0.7534765776700671</triangleMeasure>
				<rectangleMeasure>0.5530829617117222</rectangleMeasure>
				<circleMeasure>0.412744496890504</circleMeasure>
				<centroid>
					<x>1163.633</x>
					<y>473.7635</y>
				</centroid>
			</pseudo3D>
		</spatialEntity>
		<numericStateVariable>
			<name>avgClusterednessRegions</name>
			<value>0</value>
		</numericStateVariable>
		<numericStateVariable>
			<name>avgDensityRegions</name>
			<value>0.5871552741531357</value>
		</numericStateVariable>
	</timepoint>
	<timepoint>
		<spatialEntity>
			<pseudo3D type="region">
				<clusteredness>1</clusteredness>
				<density>0.5871552741531357</density>
				<area>34802</area>
				<perimeter>993.7536270618439</perimeter>
				<distanceFromOrigin>351.550849806966</distanceFromOrigin>
				<angle>49.28745513444689</angle>
				<shape>triangular</shape>
				<triangleMeasure>0.7534765776700671</triangleMeasure>
				<rectangleMeasure>0.5530829617117222</rectangleMeasure>
				<circleMeasure>0.412744496890504</circleMeasure>
				<centroid>
					<x>1163.633</x>
					<y>473.7635</y>
				</centroid>
			</pseudo3D>
		</spatialEntity>
		<numericStateVariable>
			<name>avgClusterednessRegions</name>
			<value>0</value>
		</numericStateVariable>
		<numericStateVariable>
			<name>avgDensityRegions</name>
			<value>0.5871552741531357</value>
		</numericStateVariable>
	</timepoint>
	<timepoint>
		<spatialEntity>
			<pseudo3D type="region">
				<clusteredness>1</clusteredness>
				<density>0.5871552741531357</density>
				<area>34802</area>
				<perimeter>993.7536270618439</perimeter>
				<distanceFromOrigin>351.550849806966</distanceFromOrigin>
				<angle>49.28745513444689</angle>
				<shape>triangular</shape>
				<triangleMeasure>0.7534765776700671</triangleMeasure>
				<rectangleMeasure>0.5530829617117222</rectangleMeasure>
				<circleMeasure>0.412744496890504</circleMeasure>
				<centroid>
					<x>1163.633</x>
					<y>473.7635</y>
				</centroid>
			</pseudo3D>
		</spatialEntity>
		<numericStateVariable>
			<name>avgClusterednessRegions</name>
			<value>0</value>
		</numericStateVariable>
		<numericStateVariable>
			<name>avgDensityRegions</name>
			<value>0.5871552741531357</value>
		</numericStateVariable>
	</timepoint>
	<timepoint>
		<spatialEntity>
			<pseudo3D type="region">
				<clusteredness>1</clusteredness>
				<density>0.5871552741531357</density>
				<area>34802</area>
				<perimeter>993.7536270618439</perimeter>
				<distanceFromOrigin>351.550849806966</distanceFromOrigin>
				<angle>49.28745513444689</angle>
				<shape>triangular</shape>
				<triangleMeasure>0.7534765776700671</triangleMeasure>
				<rectangleMeasure>0.5530829617117222</rectangleMeasure>
				<circleMeasure>0.412744496890504</circleMeasure>
				<centroid>
					<x>1163.633</x>
					<y>473.7635</y>
				</centroid>
			</pseudo3D>
		</spatialEntity>
		<numericStateVariable>
			<name>avgClusterednessRegions</name>
			<value>0</value>
		</numericStateVariable>
		<numericStateVariable>
			<name>avgDensityRegions</name>
			<value>0.5871552741531357</value>
		</numericStateVariable>
	</timepoint>
	<timepoint>
		<spatialEntity>
			<pseudo3D type="region">
				<clusteredness>1</clusteredness>
				<density>0.5871552741531357</density>
				<area>34802</area>
				<perimeter>993.7536270618439</perimeter>
				<distanceFromOrigin>351.550849806966</distanceFromOrigin>
				<angle>49.28745513444689</angle>
				<shape>triangular</shape>
				<triangleMeasure>0.7534765776700671</triangleMeasure>
				<rectangleMeasure>0.5530829617117222</rectangleMeasure>
				<circleMeasure>0.412744496890504</circleMeasure>
				<centroid>
					<x>1163.633</x>
					<y>473.7635</y>
				</centroid>
			</pseudo3D>
		</spatialEntity>
		<numericStateVariable>
			<name>avgClusterednessRegions</name>
			<value>0</value>
		</numericStateVariable>
		<numericStateVariable>
			<name>avgDensityRegions</name>
			<value>0.5871552741531357</value>
		</numericStateVariable>
	</timepoint>
	<timepoint>
		<spatialEntity>
			<pseudo3D type="region">
				<clusteredness>1</clusteredness>
				<density>0.5871552741531357</density>
				<area>34802</area>
				<perimeter>993.7536270618439</perimeter>
				<distanceFromOrigin>351.550849806966</distanceFromOrigin>
				<angle>49.28745513444689</angle>
				<shape>triangular</shape>
				<triangleMeasure>0.7534765776700671</triangleMeasure>
				<rectangleMeasure>0.5530829617117222</rectangleMeasure>
				<circleMeasure>0.412744496890504</circleMeasure>
				<centroid>
					<x>1163.633</x>
					<y>473.7635</y>
				</centroid>
			</pseudo3D>
		</spatialEntity>
		<numericStateVariable>
			<name>avgClusterednessRegions</name>
			<value>0</value>
		</numericStateVariable>
		<numericStateVariable>
			<name>avgDensityRegions</name>
			<value>0.5871552741531357</value>
		</numericStateVariable>
	</timepoint>
</experiment>
