# Supplementary material for: Automatic validation of computational models using pseudo-3D spatio-temporal model checking
Source: BMC Syst Biol. 2014 Dec 2;8:124. doi: 10.1186/s12918-014-0124-0 (PMC4272535; doi:10.1186/s12918-014-0124-0)
Supplement: Additional file 8 — Dataset of STML files for the phase variation case study. The dataset of one thousand STML files corresponding to the stochastic simulations of the rectangular model for the phase variation case study. We recommend using the freely available 7zip software (Download link: http://www.7-zip.org/download.html) to extract this archive. [file 12918_2014_124_MOESM8_ESM.zip › phase_variation_stml_114.xml]

<?xml version="1.0" encoding="utf-8"?>
<!--Warning! This xml file was automatically generated by a C++ program using the Boost PropertyTree library.-->
<experiment>
	<timepoint>
		<numericStateVariable>
			<name>avgClusterednessRegions</name>
			<value>0</value>
		</numericStateVariable>
		<numericStateVariable>
			<name>avgDensityRegions</name>
			<value>0</value>
		</numericStateVariable>
	</timepoint>
	<timepoint>
		<numericStateVariable>
			<name>avgClusterednessRegions</name>
			<value>0</value>
		</numericStateVariable>
		<numericStateVariable>
			<name>avgDensityRegions</name>
			<value>0</value>
		</numericStateVariable>
	</timepoint>
	<timepoint>
		<numericStateVariable>
			<name>avgClusterednessRegions</name>
			<value>0</value>
		</numericStateVariable>
		<numericStateVariable>
			<name>avgDensityRegions</name>
			<value>0</value>
		</numericStateVariable>
	</timepoint>
	<timepoint>
		<numericStateVariable>
			<name>avgClusterednessRegions</name>
			<value>0</value>
		</numericStateVariable>
		<numericStateVariable>
			<name>avgDensityRegions</name>
			<value>0</value>
		</numericStateVariable>
	</timepoint>
	<timepoint>
		<numericStateVariable>
			<name>avgClusterednessRegions</name>
			<value>0</value>
		</numericStateVariable>
		<numericStateVariable>
			<name>avgDensityRegions</name>
			<value>0</value>
		</numericStateVariable>
	</timepoint>
	<timepoint>
		<numericStateVariable>
			<name>avgClusterednessRegions</name>
			<value>0</value>
		</numericStateVariable>
		<numericStateVariable>
			<name>avgDensityRegions</name>
			<value>0</value>
		</numericStateVariable>
	</timepoint>
	<timepoint>
		<numericStateVariable>
			<name>avgClusterednessRegions</name>
			<value>0</value>
		</numericStateVariable>
		<numericStateVariable>
			<name>avgDensityRegions</name>
			<value>0</value>
		</numericStateVariable>
	</timepoint>
	<timepoint>
		<numericStateVariable>
			<name>avgClusterednessRegions</name>
			<value>0</value>
		</numericStateVariable>
		<numericStateVariable>
			<name>avgDensityRegions</name>
			<value>0</value>
		</numericStateVariable>
	</timepoint>
	<timepoint>
		<numericStateVariable>
			<name>avgClusterednessRegions</name>
			<value>0</value>
		</numericStateVariable>
		<numericStateVariable>
			<name>avgDensityRegions</name>
			<value>0</value>
		</numericStateVariable>
	</timepoint>
	<timepoint>
		<numericStateVariable>
			<name>avgClusterednessRegions</name>
			<value>0</value>
		</numericStateVariable>
		<numericStateVariable>
			<name>avgDensityRegions</name>
			<value>0</value>
		</numericStateVariable>
	</timepoint>
	<timepoint>
		<numericStateVariable>
			<name>avgClusterednessRegions</name>
			<value>0</value>
		</numericStateVariable>
		<numericStateVariable>
			<name>avgDensityRegions</name>
			<value>0</value>
		</numericStateVariable>
	</timepoint>
	<timepoint>
		<numericStateVariable>
			<name>avgClusterednessRegions</name>
			<value>0</value>
		</numericStateVariable>
		<numericStateVariable>
			<name>avgDensityRegions</name>
			<value>0</value>
		</numericStateVariable>
	</timepoint>
	<timepoint>
		<numericStateVariable>
			<name>avgClusterednessRegions</name>
			<value>0</value>
		</numericStateVariable>
		<numericStateVariable>
			<name>avgDensityRegions</name>
			<value>0</value>
		</numericStateVariable>
	</timepoint>
	<timepoint>
		<numericStateVariable>
			<name>avgClusterednessRegions</name>
			<value>0</value>
		</numericStateVariable>
		<numericStateVariable>
			<name>avgDensityRegions</name>
			<value>0</value>
		</numericStateVariable>
	</timepoint>
	<timepoint>
		<numericStateVariable>
			<name>avgClusterednessRegions</name>
			<value>0</value>
		</numericStateVariable>
		<numericStateVariable>
			<name>avgDensityRegions</name>
			<value>0</value>
		</numericStateVariable>
	</timepoint>
	<timepoint>
		<numericStateVariable>
			<name>avgClusterednessRegions</name>
			<value>0</value>
		</numericStateVariable>
		<numericStateVariable>
			<name>avgDensityRegions</name>
			<value>0</value>
		</numericStateVariable>
	</timepoint>
	<timepoint>
		<numericStateVariable>
			<name>avgClusterednessRegions</name>
			<value>0</value>
		</numericStateVariable>
		<numericStateVariable>
			<name>avgDensityRegions</name>
			<value>0</value>
		</numericStateVariable>
	</timepoint>
	<timepoint>
		<numericStateVariable>
			<name>avgClusterednessRegions</name>
			<value>0</value>
		</numericStateVariable>
		<numericStateVariable>
			<name>avgDensityRegions</name>
			<value>0</value>
		</numericStateVariable>
	</timepoint>
	<timepoint>
		<numericStateVariable>
			<name>avgClusterednessRegions</name>
			<value>0</value>
		</numericStateVariable>
		<numericStateVariable>
			<name>avgDensityRegions</name>
			<value>0</value>
		</numericStateVariable>
	</timepoint>
	<timepoint>
		<spatialEntity>
			<pseudo3D type="region">
				<clusteredness>1</clusteredness>
				<density>0.6604977430333063</density>
				<area>21748.5</area>
				<perimeter>611.1811108589172</perimeter>
				<distanceFromOrigin>119.9416524815295</distanceFromOrigin>
				<angle>54.13708078736244</angle>
				<shape>rectangular</shape>
				<triangleMeasure>0.6932593805658821</triangleMeasure>
				<rectangleMeasure>0.7644872813867668</rectangleMeasure>
				<circleMeasure>0.5052383696449005</circleMeasure>
				<centroid>
					<x>918.3398</x>
					<y>727.2341</y>
				</centroid>
			</pseudo3D>
		</spatialEntity>
		<numericStateVariable>
			<name>avgClusterednessRegions</name>
			<value>0</value>
		</numericStateVariable>
		<numericStateVariable>
			<name>avgDensityRegions</name>
			<value>0.6604977430333063</value>
		</numericStateVariable>
	</timepoint>
	<timepoint>
		<spatialEntity>
			<pseudo3D type="region">
				<clusteredness>1</clusteredness>
				<density>0.6607938169645742</density>
				<area>25466.5</area>
				<perimeter>726.1624193191528</perimeter>
				<distanceFromOrigin>119.9416524815295</distanceFromOrigin>
				<angle>54.42130186330871</angle>
				<shape>triangular</shape>
				<triangleMeasure>0.7129154958655997</triangleMeasure>
				<rectangleMeasure>0.6388998974925864</rectangleMeasure>
				<circleMeasure>0.433584801018972</circleMeasure>
				<centroid>
					<x>932.5142</x>
					<y>730.1098</y>
				</centroid>
			</pseudo3D>
		</spatialEntity>
		<numericStateVariable>
			<name>avgClusterednessRegions</name>
			<value>0</value>
		</numericStateVariable>
		<numericStateVariable>
			<name>avgDensityRegions</name>
			<value>0.6607938169645742</value>
		</numericStateVariable>
	</timepoint>
	<timepoint>
		<spatialEntity>
			<pseudo3D type="region">
				<clusteredness>1</clusteredness>
				<density>0.6469628876693867</density>
				<area>30516.5</area>
				<perimeter>842.0634939670563</perimeter>
				<distanceFromOrigin>119.7079780131634</distanceFromOrigin>
				<angle>57.62833293685075</angle>
				<shape>triangular</shape>
				<triangleMeasure>0.7156651794351647</triangleMeasure>
				<rectangleMeasure>0.5582627521364443</rectangleMeasure>
				<circleMeasure>0.4560693469308054</circleMeasure>
				<centroid>
					<x>949.4683</x>
					<y>727.958</y>
				</centroid>
			</pseudo3D>
		</spatialEntity>
		<numericStateVariable>
			<name>avgClusterednessRegions</name>
			<value>0</value>
		</numericStateVariable>
		<numericStateVariable>
			<name>avgDensityRegions</name>
			<value>0.6469628876693867</value>
		</numericStateVariable>
	</timepoint>
	<timepoint>
		<spatialEntity>
			<pseudo3D type="region">
				<clusteredness>1</clusteredness>
				<density>0.6603382744203725</density>
				<area>34679</area>
				<perimeter>881.3072729110718</perimeter>
				<distanceFromOrigin>119.7079780131634</distanceFromOrigin>
				<angle>56.92365376080155</angle>
				<shape>triangular</shape>
				<triangleMeasure>0.6961662576471592</triangleMeasure>
				<rectangleMeasure>0.5698755550186343</rectangleMeasure>
				<circleMeasure>0.4701648228121035</circleMeasure>
				<centroid>
					<x>962.9024</x>
					<y>727.427</y>
				</centroid>
			</pseudo3D>
		</spatialEntity>
		<numericStateVariable>
			<name>avgClusterednessRegions</name>
			<value>0</value>
		</numericStateVariable>
		<numericStateVariable>
			<name>avgDensityRegions</name>
			<value>0.6603382744203725</value>
		</numericStateVariable>
	</timepoint>
	<timepoint>
		<spatialEntity>
			<pseudo3D type="region">
				<clusteredness>1</clusteredness>
				<density>0.6457772465135787</density>
				<area>23066.5</area>
				<perimeter>678.3365316390991</perimeter>
				<distanceFromOrigin>182.3951753747889</distanceFromOrigin>
				<angle>74.70979509219565</angle>
				<shape>triangular</shape>
				<triangleMeasure>0.7659384595269646</triangleMeasure>
				<rectangleMeasure>0.639069233265058</rectangleMeasure>
				<circleMeasure>0.5024080159617311</circleMeasure>
				<centroid>
					<x>378.8788</x>
					<y>690.7087</y>
				</centroid>
			</pseudo3D>
		</spatialEntity>
		<spatialEntity>
			<pseudo3D type="region">
				<clusteredness>1</clusteredness>
				<density>0.6232368773457729</density>
				<area>52033.5</area>
				<perimeter>1443.860711097717</perimeter>
				<distanceFromOrigin>119.9416524815295</distanceFromOrigin>
				<angle>75.5645039517987</angle>
				<shape>triangular</shape>
				<triangleMeasure>0.5709735758683052</triangleMeasure>
				<rectangleMeasure>0.5694671582568868</rectangleMeasure>
				<circleMeasure>0.5129585977541492</circleMeasure>
				<centroid>
					<x>974.2283</x>
					<y>693.6289</y>
				</centroid>
			</pseudo3D>
		</spatialEntity>
		<numericStateVariable>
			<name>avgClusterednessRegions</name>
			<value>1190.713298422391</value>
		</numericStateVariable>
		<numericStateVariable>
			<name>avgDensityRegions</name>
			<value>0.6345070619296758</value>
		</numericStateVariable>
	</timepoint>
	<timepoint>
		<spatialEntity>
			<pseudo3D type="region">
				<clusteredness>1</clusteredness>
				<density>0.654233195318104</density>
				<area>28816</area>
				<perimeter>770.450662612915</perimeter>
				<distanceFromOrigin>182.3951753747889</distanceFromOrigin>
				<angle>0</angle>
				<shape>triangular</shape>
				<triangleMeasure>0.7771462475643386</triangleMeasure>
				<rectangleMeasure>0.5985707936988602</rectangleMeasure>
				<circleMeasure>0.4628132334942249</circleMeasure>
				<centroid>
					<x>365.1007</x>
					<y>686.8091</y>
				</centroid>
			</pseudo3D>
		</spatialEntity>
		<spatialEntity>
			<pseudo3D type="region">
				<clusteredness>1</clusteredness>
				<density>0.6227921447994732</density>
				<area>57808</area>
				<perimeter>1566.97273683548</perimeter>
				<distanceFromOrigin>119.9416524815295</distanceFromOrigin>
				<angle>78.43944944044679</angle>
				<shape>triangular</shape>
				<triangleMeasure>0.5880825490562607</triangleMeasure>
				<rectangleMeasure>0.5770143716615853</rectangleMeasure>
				<circleMeasure>0.5093100312200042</circleMeasure>
				<centroid>
					<x>985.5599</x>
					<y>690.4174</y>
				</centroid>
			</pseudo3D>
		</spatialEntity>
		<numericStateVariable>
			<name>avgClusterednessRegions</name>
			<value>1240.939440050298</value>
		</numericStateVariable>
		<numericStateVariable>
			<name>avgDensityRegions</name>
			<value>0.6385126700587886</value>
		</numericStateVariable>
	</timepoint>
	<timepoint>
		<spatialEntity>
			<pseudo3D type="region">
				<clusteredness>1</clusteredness>
				<density>0.6263924422789454</density>
				<area>62054.5</area>
				<perimeter>1627.120915651321</perimeter>
				<distanceFromOrigin>119.9416524815295</distanceFromOrigin>
				<angle>77.4264280293183</angle>
				<shape>triangular</shape>
				<triangleMeasure>0.595019767630707</triangleMeasure>
				<rectangleMeasure>0.571712737197983</rectangleMeasure>
				<circleMeasure>0.4955292991171346</circleMeasure>
				<centroid>
					<x>993.9564</x>
					<y>690.2625</y>
				</centroid>
			</pseudo3D>
		</spatialEntity>
		<spatialEntity>
			<pseudo3D type="region">
				<clusteredness>1</clusteredness>
				<density>0.6560844715027223</density>
				<area>34337</area>
				<perimeter>878.215078830719</perimeter>
				<distanceFromOrigin>182.2223915988373</distanceFromOrigin>
				<angle>80.16022078778012</angle>
				<shape>triangular</shape>
				<triangleMeasure>0.7400938265118833</triangleMeasure>
				<rectangleMeasure>0.5521515499180749</rectangleMeasure>
				<circleMeasure>0.4002941718886144</circleMeasure>
				<centroid>
					<x>353.2688</x>
					<y>684.1055</y>
				</centroid>
			</pseudo3D>
		</spatialEntity>
		<numericStateVariable>
			<name>avgClusterednessRegions</name>
			<value>1281.434412302469</value>
		</numericStateVariable>
		<numericStateVariable>
			<name>avgDensityRegions</name>
			<value>0.6412384568908338</value>
		</numericStateVariable>
	</timepoint>
	<timepoint>
		<spatialEntity>
			<pseudo3D type="region">
				<clusteredness>1</clusteredness>
				<density>0.62836071661668</density>
				<area>67791</area>
				<perimeter>1742.582684278488</perimeter>
				<distanceFromOrigin>119.9416524815295</distanceFromOrigin>
				<angle>77.07678520638017</angle>
				<shape>triangular</shape>
				<triangleMeasure>0.6088114252613949</triangleMeasure>
				<rectangleMeasure>0.5588236354840355</rectangleMeasure>
				<circleMeasure>0.4651265149654334</circleMeasure>
				<centroid>
					<x>1004.889</x>
					<y>688.7225</y>
				</centroid>
			</pseudo3D>
		</spatialEntity>
		<spatialEntity>
			<pseudo3D type="region">
				<clusteredness>1</clusteredness>
				<density>0.6605368571387752</density>
				<area>39374.5</area>
				<perimeter>927.1965012550354</perimeter>
				<distanceFromOrigin>182.2223915988373</distanceFromOrigin>
				<angle>78.00444438329524</angle>
				<shape>triangular</shape>
				<triangleMeasure>0.6940282517151253</triangleMeasure>
				<rectangleMeasure>0.5807448377581121</rectangleMeasure>
				<circleMeasure>0.422763664695982</circleMeasure>
				<centroid>
					<x>341.9585</x>
					<y>684.1647</y>
				</centroid>
			</pseudo3D>
		</spatialEntity>
		<numericStateVariable>
			<name>avgClusterednessRegions</name>
			<value>1325.892784904792</value>
		</numericStateVariable>
		<numericStateVariable>
			<name>avgDensityRegions</name>
			<value>0.6444487868777276</value>
		</numericStateVariable>
	</timepoint>
	<timepoint>
		<spatialEntity>
			<pseudo3D type="region">
				<clusteredness>1</clusteredness>
				<density>0.6673920610830031</density>
				<area>46032.5</area>
				<perimeter>980.6836357116699</perimeter>
				<distanceFromOrigin>182.2223915988373</distanceFromOrigin>
				<angle>74.99868153952852</angle>
				<shape>triangular</shape>
				<triangleMeasure>0.7509502602000032</triangleMeasure>
				<rectangleMeasure>0.6102947254027971</rectangleMeasure>
				<circleMeasure>0.4756280821220437</circleMeasure>
				<centroid>
					<x>329.2395</x>
					<y>684.0059</y>
				</centroid>
			</pseudo3D>
		</spatialEntity>
		<spatialEntity>
			<pseudo3D type="region">
				<clusteredness>1</clusteredness>
				<density>0.6342811355130917</density>
				<area>73815.5</area>
				<perimeter>1817.687463283539</perimeter>
				<distanceFromOrigin>119.9416524815295</distanceFromOrigin>
				<angle>76.37266185782302</angle>
				<shape>triangular</shape>
				<triangleMeasure>0.6168692520150592</triangleMeasure>
				<rectangleMeasure>0.5407556237615579</rectangleMeasure>
				<circleMeasure>0.4502869418332237</circleMeasure>
				<centroid>
					<x>1016.501</x>
					<y>689.6979</y>
				</centroid>
			</pseudo3D>
		</spatialEntity>
		<numericStateVariable>
			<name>avgClusterednessRegions</name>
			<value>1374.570334793685</value>
		</numericStateVariable>
		<numericStateVariable>
			<name>avgDensityRegions</name>
			<value>0.6508365982980474</value>
		</numericStateVariable>
	</timepoint>
	<timepoint>
		<spatialEntity>
			<pseudo3D type="region">
				<clusteredness>1</clusteredness>
				<density>0.6764787960664523</density>
				<area>52573</area>
				<perimeter>1026.298398971558</perimeter>
				<distanceFromOrigin>182.2223915988373</distanceFromOrigin>
				<angle>74.9288111627211</angle>
				<shape>triangular</shape>
				<triangleMeasure>0.8087819445926755</triangleMeasure>
				<rectangleMeasure>0.603054009064615</rectangleMeasure>
				<circleMeasure>0.4669798409423307</circleMeasure>
				<centroid>
					<x>318.0973</x>
					<y>683.6895</y>
				</centroid>
			</pseudo3D>
		</spatialEntity>
		<spatialEntity>
			<pseudo3D type="region">
				<clusteredness>1</clusteredness>
				<density>0.6325229236993942</density>
				<area>77782</area>
				<perimeter>1848.15229511261</perimeter>
				<distanceFromOrigin>119.9416524815295</distanceFromOrigin>
				<angle>74.29057870403487</angle>
				<shape>triangular</shape>
				<triangleMeasure>0.6165687696685771</triangleMeasure>
				<rectangleMeasure>0.5433585104479804</rectangleMeasure>
				<circleMeasure>0.4669448648973591</circleMeasure>
				<centroid>
					<x>1024.022</x>
					<y>691.6634</y>
				</centroid>
			</pseudo3D>
		</spatialEntity>
		<numericStateVariable>
			<name>avgClusterednessRegions</name>
			<value>1411.939188346243</value>
		</numericStateVariable>
		<numericStateVariable>
			<name>avgDensityRegions</name>
			<value>0.6545008598829233</value>
		</numericStateVariable>
	</timepoint>
	<timepoint>
		<spatialEntity>
			<pseudo3D type="region">
				<clusteredness>1</clusteredness>
				<density>0.686138149480592</density>
				<area>59494.5</area>
				<perimeter>1065.028186321259</perimeter>
				<distanceFromOrigin>182.2223915988373</distanceFromOrigin>
				<angle>73.64741296522234</angle>
				<shape>triangular</shape>
				<triangleMeasure>0.8402881254193002</triangleMeasure>
				<rectangleMeasure>0.601441080533187</rectangleMeasure>
				<circleMeasure>0.4774184562669165</circleMeasure>
				<centroid>
					<x>306.6957</x>
					<y>682.2642</y>
				</centroid>
			</pseudo3D>
		</spatialEntity>
		<spatialEntity>
			<pseudo3D type="region">
				<clusteredness>1</clusteredness>
				<density>0.6354709146083176</density>
				<area>83807.5</area>
				<perimeter>2005.552869319916</perimeter>
				<distanceFromOrigin>119.9416524815295</distanceFromOrigin>
				<angle>73.36752900310758</angle>
				<shape>triangular</shape>
				<triangleMeasure>0.6068181283363412</triangleMeasure>
				<rectangleMeasure>0.5217241931735845</rectangleMeasure>
				<circleMeasure>0.4411459994535503</circleMeasure>
				<centroid>
					<x>1034.952</x>
					<y>690.1694</y>
				</centroid>
			</pseudo3D>
		</spatialEntity>
		<numericStateVariable>
			<name>avgClusterednessRegions</name>
			<value>1456.598505079203</value>
		</numericStateVariable>
		<numericStateVariable>
			<name>avgDensityRegions</name>
			<value>0.6608045320444549</value>
		</numericStateVariable>
	</timepoint>
	<timepoint>
		<spatialEntity>
			<pseudo3D type="region">
				<clusteredness>1</clusteredness>
				<density>0.6948123698840837</density>
				<area>67278.5</area>
				<perimeter>1140.145721673965</perimeter>
				<distanceFromOrigin>182.2223915988373</distanceFromOrigin>
				<angle>72.92743463938133</angle>
				<shape>triangular</shape>
				<triangleMeasure>0.8322291897475069</triangleMeasure>
				<rectangleMeasure>0.6048249331782299</rectangleMeasure>
				<circleMeasure>0.4846156099892255</circleMeasure>
				<centroid>
					<x>294.5078</x>
					<y>681.0416</y>
				</centroid>
			</pseudo3D>
		</spatialEntity>
		<spatialEntity>
			<pseudo3D type="region">
				<clusteredness>1</clusteredness>
				<density>0.6354699656105688</density>
				<area>90254</area>
				<perimeter>2155.968305110931</perimeter>
				<distanceFromOrigin>119.9416524815295</distanceFromOrigin>
				<angle>68.8136063329834</angle>
				<shape>triangular</shape>
				<triangleMeasure>0.6175504859359537</triangleMeasure>
				<rectangleMeasure>0.5046987503143305</rectangleMeasure>
				<circleMeasure>0.4331921659097276</circleMeasure>
				<centroid>
					<x>1046.225</x>
					<y>690.3694</y>
				</centroid>
			</pseudo3D>
		</spatialEntity>
		<numericStateVariable>
			<name>avgClusterednessRegions</name>
			<value>1503.551045675972</value>
		</numericStateVariable>
		<numericStateVariable>
			<name>avgDensityRegions</name>
			<value>0.6651411677473262</value>
		</numericStateVariable>
	</timepoint>
	<timepoint>
		<spatialEntity>
			<pseudo3D type="region">
				<clusteredness>1</clusteredness>
				<density>0.6980148538408436</density>
				<area>73513.5</area>
				<perimeter>1169.484855651855</perimeter>
				<distanceFromOrigin>182.2223915988373</distanceFromOrigin>
				<angle>72.68878285928216</angle>
				<shape>triangular</shape>
				<triangleMeasure>0.809226793697446</triangleMeasure>
				<rectangleMeasure>0.6267869439636274</rectangleMeasure>
				<circleMeasure>0.5125586830628129</circleMeasure>
				<centroid>
					<x>284.8031</x>
					<y>680.8819</y>
				</centroid>
			</pseudo3D>
		</spatialEntity>
		<spatialEntity>
			<pseudo3D type="region">
				<clusteredness>1</clusteredness>
				<density>0.6369454665811172</density>
				<area>98274</area>
				<perimeter>2251.466073036194</perimeter>
				<distanceFromOrigin>119.7079780131634</distanceFromOrigin>
				<angle>70.62753150409389</angle>
				<shape>triangular</shape>
				<triangleMeasure>0.5890647284726382</triangleMeasure>
				<rectangleMeasure>0.4848734533400146</rectangleMeasure>
				<circleMeasure>0.4099119847578086</circleMeasure>
				<centroid>
					<x>1059.394</x>
					<y>690.8102</y>
				</centroid>
			</pseudo3D>
		</spatialEntity>
		<numericStateVariable>
			<name>avgClusterednessRegions</name>
			<value>1549.308646616776</value>
		</numericStateVariable>
		<numericStateVariable>
			<name>avgDensityRegions</name>
			<value>0.6674801602109803</value>
		</numericStateVariable>
	</timepoint>
	<timepoint>
		<spatialEntity>
			<pseudo3D type="region">
				<clusteredness>1</clusteredness>
				<density>0.7057694298171071</density>
				<area>81486</area>
				<perimeter>1216.571827888489</perimeter>
				<distanceFromOrigin>182.3951753747889</distanceFromOrigin>
				<angle>72.26367704277142</angle>
				<shape>triangular</shape>
				<triangleMeasure>0.8311831381088036</triangleMeasure>
				<rectangleMeasure>0.6381464729252638</rectangleMeasure>
				<circleMeasure>0.5175167557892595</circleMeasure>
				<centroid>
					<x>273.3016</x>
					<y>678.989</y>
				</centroid>
			</pseudo3D>
		</spatialEntity>
		<spatialEntity>
			<pseudo3D type="region">
				<clusteredness>1</clusteredness>
				<density>0.6336511881418784</density>
				<area>102804.5</area>
				<perimeter>2327.697083473206</perimeter>
				<distanceFromOrigin>119.9416524815295</distanceFromOrigin>
				<angle>68.97815084400308</angle>
				<shape>triangular</shape>
				<triangleMeasure>0.5994392165065973</triangleMeasure>
				<rectangleMeasure>0.4919063887612923</rectangleMeasure>
				<circleMeasure>0.4084971004624142</circleMeasure>
				<centroid>
					<x>1067.144</x>
					<y>688.9216</y>
				</centroid>
			</pseudo3D>
		</spatialEntity>
		<numericStateVariable>
			<name>avgClusterednessRegions</name>
			<value>1587.809331380381</value>
		</numericStateVariable>
		<numericStateVariable>
			<name>avgDensityRegions</name>
			<value>0.6697103089794927</value>
		</numericStateVariable>
	</timepoint>
	<timepoint>
		<spatialEntity>
			<pseudo3D type="region">
				<clusteredness>1</clusteredness>
				<density>0.7104150808418263</density>
				<area>88454.5</area>
				<perimeter>1253.942982673645</perimeter>
				<distanceFromOrigin>182.2223915988373</distanceFromOrigin>
				<angle>71.46586903133644</angle>
				<shape>triangular</shape>
				<triangleMeasure>0.8367602377006582</triangleMeasure>
				<rectangleMeasure>0.6356727583704034</rectangleMeasure>
				<circleMeasure>0.5209980639330919</circleMeasure>
				<centroid>
					<x>263.5044</x>
					<y>678.7268</y>
				</centroid>
			</pseudo3D>
		</spatialEntity>
		<spatialEntity>
			<pseudo3D type="region">
				<clusteredness>1</clusteredness>
				<density>0.6317462999851429</density>
				<area>110272</area>
				<perimeter>2480.191437244415</perimeter>
				<distanceFromOrigin>119.7079780131634</distanceFromOrigin>
				<angle>71.32373609167601</angle>
				<shape>triangular</shape>
				<triangleMeasure>0.587842614884644</triangleMeasure>
				<rectangleMeasure>0.4727494171692367</rectangleMeasure>
				<circleMeasure>0.3958561683267802</circleMeasure>
				<centroid>
					<x>1078.868</x>
					<y>691.7654</y>
				</centroid>
			</pseudo3D>
		</spatialEntity>
		<numericStateVariable>
			<name>avgClusterednessRegions</name>
			<value>1630.935784891715</value>
		</numericStateVariable>
		<numericStateVariable>
			<name>avgDensityRegions</name>
			<value>0.6710806904134845</value>
		</numericStateVariable>
	</timepoint>
	<timepoint>
		<spatialEntity>
			<pseudo3D type="region">
				<clusteredness>1</clusteredness>
				<density>0.7136274469506656</density>
				<area>96718</area>
				<perimeter>1316.686844348907</perimeter>
				<distanceFromOrigin>182.3951753747889</distanceFromOrigin>
				<angle>70.69394245191205</angle>
				<shape>triangular</shape>
				<triangleMeasure>0.7965475636522362</triangleMeasure>
				<rectangleMeasure>0.6359147941536067</rectangleMeasure>
				<circleMeasure>0.5139021845451747</circleMeasure>
				<centroid>
					<x>252.3069</x>
					<y>677.7095</y>
				</centroid>
			</pseudo3D>
		</spatialEntity>
		<spatialEntity>
			<pseudo3D type="region">
				<clusteredness>1</clusteredness>
				<density>0.6324183906411217</density>
				<area>117974.5</area>
				<perimeter>2513.361414909363</perimeter>
				<distanceFromOrigin>119.7079780131634</distanceFromOrigin>
				<angle>70.76744867838067</angle>
				<shape>triangular</shape>
				<triangleMeasure>0.5999167944043124</triangleMeasure>
				<rectangleMeasure>0.4742991691877109</rectangleMeasure>
				<circleMeasure>0.3934403640127277</circleMeasure>
				<centroid>
					<x>1090.611</x>
					<y>692.7945</y>
				</centroid>
			</pseudo3D>
		</spatialEntity>
		<numericStateVariable>
			<name>avgClusterednessRegions</name>
			<value>1676.879338518479</value>
		</numericStateVariable>
		<numericStateVariable>
			<name>avgDensityRegions</name>
			<value>0.6730229187958936</value>
		</numericStateVariable>
	</timepoint>
	<timepoint>
		<spatialEntity>
			<pseudo3D type="region">
				<clusteredness>1</clusteredness>
				<density>0.7158700199121745</density>
				<area>103696</area>
				<perimeter>1359.189525127411</perimeter>
				<distanceFromOrigin>182.2223915988373</distanceFromOrigin>
				<angle>69.8062425314852</angle>
				<shape>triangular</shape>
				<triangleMeasure>0.8012997475074328</triangleMeasure>
				<rectangleMeasure>0.6321804733020425</rectangleMeasure>
				<circleMeasure>0.5250050670926587</circleMeasure>
				<centroid>
					<x>243.3182</x>
					<y>676.7401</y>
				</centroid>
			</pseudo3D>
		</spatialEntity>
		<spatialEntity>
			<pseudo3D type="region">
				<clusteredness>1</clusteredness>
				<density>0.6336345436702651</density>
				<area>126175.5</area>
				<perimeter>2686.416214466095</perimeter>
				<distanceFromOrigin>119.7079780131634</distanceFromOrigin>
				<angle>71.6407848047147</angle>
				<shape>triangular</shape>
				<triangleMeasure>0.5898690652476517</triangleMeasure>
				<rectangleMeasure>0.4442185855716448</rectangleMeasure>
				<circleMeasure>0.3669993248490626</circleMeasure>
				<centroid>
					<x>1102.677</x>
					<y>695.0313</y>
				</centroid>
			</pseudo3D>
		</spatialEntity>
		<numericStateVariable>
			<name>avgClusterednessRegions</name>
			<value>1719.106319830596</value>
		</numericStateVariable>
		<numericStateVariable>
			<name>avgDensityRegions</name>
			<value>0.6747522817912197</value>
		</numericStateVariable>
	</timepoint>
	<timepoint>
		<spatialEntity>
			<pseudo3D type="region">
				<clusteredness>1</clusteredness>
				<density>0.7158700199121745</density>
				<area>103696</area>
				<perimeter>1359.189525127411</perimeter>
				<distanceFromOrigin>182.2223915988373</distanceFromOrigin>
				<angle>69.8062425314852</angle>
				<shape>triangular</shape>
				<triangleMeasure>0.8012997475074328</triangleMeasure>
				<rectangleMeasure>0.6321804733020425</rectangleMeasure>
				<circleMeasure>0.5250050670926587</circleMeasure>
				<centroid>
					<x>243.3182</x>
					<y>676.7401</y>
				</centroid>
			</pseudo3D>
		</spatialEntity>
		<spatialEntity>
			<pseudo3D type="region">
				<clusteredness>1</clusteredness>
				<density>0.6336345436702651</density>
				<area>126175.5</area>
				<perimeter>2686.416214466095</perimeter>
				<distanceFromOrigin>119.7079780131634</distanceFromOrigin>
				<angle>71.6407848047147</angle>
				<shape>triangular</shape>
				<triangleMeasure>0.5898690652476517</triangleMeasure>
				<rectangleMeasure>0.4442185855716448</rectangleMeasure>
				<circleMeasure>0.3669993248490626</circleMeasure>
				<centroid>
					<x>1102.677</x>
					<y>695.0313</y>
				</centroid>
			</pseudo3D>
		</spatialEntity>
		<numericStateVariable>
			<name>avgClusterednessRegions</name>
			<value>1719.106319830596</value>
		</numericStateVariable>
		<numericStateVariable>
			<name>avgDensityRegions</name>
			<value>0.6747522817912197</value>
		</numericStateVariable>
	</timepoint>
	<timepoint>
		<spatialEntity>
			<pseudo3D type="region">
				<clusteredness>1</clusteredness>
				<density>0.7158700199121745</density>
				<area>103696</area>
				<perimeter>1359.189525127411</perimeter>
				<distanceFromOrigin>182.2223915988373</distanceFromOrigin>
				<angle>69.8062425314852</angle>
				<shape>triangular</shape>
				<triangleMeasure>0.8012997475074328</triangleMeasure>
				<rectangleMeasure>0.6321804733020425</rectangleMeasure>
				<circleMeasure>0.5250050670926587</circleMeasure>
				<centroid>
					<x>243.3182</x>
					<y>676.7401</y>
				</centroid>
			</pseudo3D>
		</spatialEntity>
		<spatialEntity>
			<pseudo3D type="region">
				<clusteredness>1</clusteredness>
				<density>0.6336345436702651</density>
				<area>126175.5</area>
				<perimeter>2686.416214466095</perimeter>
				<distanceFromOrigin>119.7079780131634</distanceFromOrigin>
				<angle>71.6407848047147</angle>
				<shape>triangular</shape>
				<triangleMeasure>0.5898690652476517</triangleMeasure>
				<rectangleMeasure>0.4442185855716448</rectangleMeasure>
				<circleMeasure>0.3669993248490626</circleMeasure>
				<centroid>
					<x>1102.677</x>
					<y>695.0313</y>
				</centroid>
			</pseudo3D>
		</spatialEntity>
		<numericStateVariable>
			<name>avgClusterednessRegions</name>
			<value>1719.106319830596</value>
		</numericStateVariable>
		<numericStateVariable>
			<name>avgDensityRegions</name>
			<value>0.6747522817912197</value>
		</numericStateVariable>
	</timepoint>
	<timepoint>
		<spatialEntity>
			<pseudo3D type="region">
				<clusteredness>1</clusteredness>
				<density>0.7158700199121745</density>
				<area>103696</area>
				<perimeter>1359.189525127411</perimeter>
				<distanceFromOrigin>182.2223915988373</distanceFromOrigin>
				<angle>69.8062425314852</angle>
				<shape>triangular</shape>
				<triangleMeasure>0.8012997475074328</triangleMeasure>
				<rectangleMeasure>0.6321804733020425</rectangleMeasure>
				<circleMeasure>0.5250050670926587</circleMeasure>
				<centroid>
					<x>243.3182</x>
					<y>676.7401</y>
				</centroid>
			</pseudo3D>
		</spatialEntity>
		<spatialEntity>
			<pseudo3D type="region">
				<clusteredness>1</clusteredness>
				<density>0.6336345436702651</density>
				<area>126175.5</area>
				<perimeter>2686.416214466095</perimeter>
				<distanceFromOrigin>119.7079780131634</distanceFromOrigin>
				<angle>71.6407848047147</angle>
				<shape>triangular</shape>
				<triangleMeasure>0.5898690652476517</triangleMeasure>
				<rectangleMeasure>0.4442185855716448</rectangleMeasure>
				<circleMeasure>0.3669993248490626</circleMeasure>
				<centroid>
					<x>1102.677</x>
					<y>695.0313</y>
				</centroid>
			</pseudo3D>
		</spatialEntity>
		<numericStateVariable>
			<name>avgClusterednessRegions</name>
			<value>1719.106319830596</value>
		</numericStateVariable>
		<numericStateVariable>
			<name>avgDensityRegions</name>
			<value>0.6747522817912197</value>
		</numericStateVariable>
	</timepoint>
	<timepoint>
		<spatialEntity>
			<pseudo3D type="region">
				<clusteredness>1</clusteredness>
				<density>0.7158700199121745</density>
				<area>103696</area>
				<perimeter>1359.189525127411</perimeter>
				<distanceFromOrigin>182.2223915988373</distanceFromOrigin>
				<angle>69.8062425314852</angle>
				<shape>triangular</shape>
				<triangleMeasure>0.8012997475074328</triangleMeasure>
				<rectangleMeasure>0.6321804733020425</rectangleMeasure>
				<circleMeasure>0.5250050670926587</circleMeasure>
				<centroid>
					<x>243.3182</x>
					<y>676.7401</y>
				</centroid>
			</pseudo3D>
		</spatialEntity>
		<spatialEntity>
			<pseudo3D type="region">
				<clusteredness>1</clusteredness>
				<density>0.6336345436702651</density>
				<area>126175.5</area>
				<perimeter>2686.416214466095</perimeter>
				<distanceFromOrigin>119.7079780131634</distanceFromOrigin>
				<angle>71.6407848047147</angle>
				<shape>triangular</shape>
				<triangleMeasure>0.5898690652476517</triangleMeasure>
				<rectangleMeasure>0.4442185855716448</rectangleMeasure>
				<circleMeasure>0.3669993248490626</circleMeasure>
				<centroid>
					<x>1102.677</x>
					<y>695.0313</y>
				</centroid>
			</pseudo3D>
		</spatialEntity>
		<numericStateVariable>
			<name>avgClusterednessRegions</name>
			<value>1719.106319830596</value>
		</numericStateVariable>
		<numericStateVariable>
			<name>avgDensityRegions</name>
			<value>0.6747522817912197</value>
		</numericStateVariable>
	</timepoint>
	<timepoint>
		<spatialEntity>
			<pseudo3D type="region">
				<clusteredness>1</clusteredness>
				<density>0.7158700199121745</density>
				<area>103696</area>
				<perimeter>1359.189525127411</perimeter>
				<distanceFromOrigin>182.2223915988373</distanceFromOrigin>
				<angle>69.8062425314852</angle>
				<shape>triangular</shape>
				<triangleMeasure>0.8012997475074328</triangleMeasure>
				<rectangleMeasure>0.6321804733020425</rectangleMeasure>
				<circleMeasure>0.5250050670926587</circleMeasure>
				<centroid>
					<x>243.3182</x>
					<y>676.7401</y>
				</centroid>
			</pseudo3D>
		</spatialEntity>
		<spatialEntity>
			<pseudo3D type="region">
				<clusteredness>1</clusteredness>
				<density>0.6336345436702651</density>
				<area>126175.5</area>
				<perimeter>2686.416214466095</perimeter>
				<distanceFromOrigin>119.7079780131634</distanceFromOrigin>
				<angle>71.6407848047147</angle>
				<shape>triangular</shape>
				<triangleMeasure>0.5898690652476517</triangleMeasure>
				<rectangleMeasure>0.4442185855716448</rectangleMeasure>
				<circleMeasure>0.3669993248490626</circleMeasure>
				<centroid>
					<x>1102.677</x>
					<y>695.0313</y>
				</centroid>
			</pseudo3D>
		</spatialEntity>
		<numericStateVariable>
			<name>avgClusterednessRegions</name>
			<value>1719.106319830596</value>
		</numericStateVariable>
		<numericStateVariable>
			<name>avgDensityRegions</name>
			<value>0.6747522817912197</value>
		</numericStateVariable>
	</timepoint>
	<timepoint>
		<spatialEntity>
			<pseudo3D type="region">
				<clusteredness>1</clusteredness>
				<density>0.7158700199121745</density>
				<area>103696</area>
				<perimeter>1359.189525127411</perimeter>
				<distanceFromOrigin>182.2223915988373</distanceFromOrigin>
				<angle>69.8062425314852</angle>
				<shape>triangular</shape>
				<triangleMeasure>0.8012997475074328</triangleMeasure>
				<rectangleMeasure>0.6321804733020425</rectangleMeasure>
				<circleMeasure>0.5250050670926587</circleMeasure>
				<centroid>
					<x>243.3182</x>
					<y>676.7401</y>
				</centroid>
			</pseudo3D>
		</spatialEntity>
		<spatialEntity>
			<pseudo3D type="region">
				<clusteredness>1</clusteredness>
				<density>0.6336345436702651</density>
				<area>126175.5</area>
				<perimeter>2686.416214466095</perimeter>
				<distanceFromOrigin>119.7079780131634</distanceFromOrigin>
				<angle>71.6407848047147</angle>
				<shape>triangular</shape>
				<triangleMeasure>0.5898690652476517</triangleMeasure>
				<rectangleMeasure>0.4442185855716448</rectangleMeasure>
				<circleMeasure>0.3669993248490626</circleMeasure>
				<centroid>
					<x>1102.677</x>
					<y>695.0313</y>
				</centroid>
			</pseudo3D>
		</spatialEntity>
		<numericStateVariable>
			<name>avgClusterednessRegions</name>
			<value>1719.106319830596</value>
		</numericStateVariable>
		<numericStateVariable>
			<name>avgDensityRegions</name>
			<value>0.6747522817912197</value>
		</numericStateVariable>
	</timepoint>
	<timepoint>
		<spatialEntity>
			<pseudo3D type="region">
				<clusteredness>1</clusteredness>
				<density>0.7158700199121745</density>
				<area>103696</area>
				<perimeter>1359.189525127411</perimeter>
				<distanceFromOrigin>182.2223915988373</distanceFromOrigin>
				<angle>69.8062425314852</angle>
				<shape>triangular</shape>
				<triangleMeasure>0.8012997475074328</triangleMeasure>
				<rectangleMeasure>0.6321804733020425</rectangleMeasure>
				<circleMeasure>0.5250050670926587</circleMeasure>
				<centroid>
					<x>243.3182</x>
					<y>676.7401</y>
				</centroid>
			</pseudo3D>
		</spatialEntity>
		<spatialEntity>
			<pseudo3D type="region">
				<clusteredness>1</clusteredness>
				<density>0.6336345436702651</density>
				<area>126175.5</area>
				<perimeter>2686.416214466095</perimeter>
				<distanceFromOrigin>119.7079780131634</distanceFromOrigin>
				<angle>71.6407848047147</angle>
				<shape>triangular</shape>
				<triangleMeasure>0.5898690652476517</triangleMeasure>
				<rectangleMeasure>0.4442185855716448</rectangleMeasure>
				<circleMeasure>0.3669993248490626</circleMeasure>
				<centroid>
					<x>1102.677</x>
					<y>695.0313</y>
				</centroid>
			</pseudo3D>
		</spatialEntity>
		<numericStateVariable>
			<name>avgClusterednessRegions</name>
			<value>1719.106319830596</value>
		</numericStateVariable>
		<numericStateVariable>
			<name>avgDensityRegions</name>
			<value>0.6747522817912197</value>
		</numericStateVariable>
	</timepoint>
	<timepoint>
		<spatialEntity>
			<pseudo3D type="region">
				<clusteredness>1</clusteredness>
				<density>0.7158700199121745</density>
				<area>103696</area>
				<perimeter>1359.189525127411</perimeter>
				<distanceFromOrigin>182.2223915988373</distanceFromOrigin>
				<angle>69.8062425314852</angle>
				<shape>triangular</shape>
				<triangleMeasure>0.8012997475074328</triangleMeasure>
				<rectangleMeasure>0.6321804733020425</rectangleMeasure>
				<circleMeasure>0.5250050670926587</circleMeasure>
				<centroid>
					<x>243.3182</x>
					<y>676.7401</y>
				</centroid>
			</pseudo3D>
		</spatialEntity>
		<spatialEntity>
			<pseudo3D type="region">
				<clusteredness>1</clusteredness>
				<density>0.6336345436702651</density>
				<area>126175.5</area>
				<perimeter>2686.416214466095</perimeter>
				<distanceFromOrigin>119.7079780131634</distanceFromOrigin>
				<angle>71.6407848047147</angle>
				<shape>triangular</shape>
				<triangleMeasure>0.5898690652476517</triangleMeasure>
				<rectangleMeasure>0.4442185855716448</rectangleMeasure>
				<circleMeasure>0.3669993248490626</circleMeasure>
				<centroid>
					<x>1102.677</x>
					<y>695.0313</y>
				</centroid>
			</pseudo3D>
		</spatialEntity>
		<numericStateVariable>
			<name>avgClusterednessRegions</name>
			<value>1719.106319830596</value>
		</numericStateVariable>
		<numericStateVariable>
			<name>avgDensityRegions</name>
			<value>0.6747522817912197</value>
		</numericStateVariable>
	</timepoint>
	<timepoint>
		<spatialEntity>
			<pseudo3D type="region">
				<clusteredness>1</clusteredness>
				<density>0.7158700199121745</density>
				<area>103696</area>
				<perimeter>1359.189525127411</perimeter>
				<distanceFromOrigin>182.2223915988373</distanceFromOrigin>
				<angle>69.8062425314852</angle>
				<shape>triangular</shape>
				<triangleMeasure>0.8012997475074328</triangleMeasure>
				<rectangleMeasure>0.6321804733020425</rectangleMeasure>
				<circleMeasure>0.5250050670926587</circleMeasure>
				<centroid>
					<x>243.3182</x>
					<y>676.7401</y>
				</centroid>
			</pseudo3D>
		</spatialEntity>
		<spatialEntity>
			<pseudo3D type="region">
				<clusteredness>1</clusteredness>
				<density>0.6336345436702651</density>
				<area>126175.5</area>
				<perimeter>2686.416214466095</perimeter>
				<distanceFromOrigin>119.7079780131634</distanceFromOrigin>
				<angle>71.6407848047147</angle>
				<shape>triangular</shape>
				<triangleMeasure>0.5898690652476517</triangleMeasure>
				<rectangleMeasure>0.4442185855716448</rectangleMeasure>
				<circleMeasure>0.3669993248490626</circleMeasure>
				<centroid>
					<x>1102.677</x>
					<y>695.0313</y>
				</centroid>
			</pseudo3D>
		</spatialEntity>
		<numericStateVariable>
			<name>avgClusterednessRegions</name>
			<value>1719.106319830596</value>
		</numericStateVariable>
		<numericStateVariable>
			<name>avgDensityRegions</name>
			<value>0.6747522817912197</value>
		</numericStateVariable>
	</timepoint>
	<timepoint>
		<spatialEntity>
			<pseudo3D type="region">
				<clusteredness>1</clusteredness>
				<density>0.7158700199121745</density>
				<area>103696</area>
				<perimeter>1359.189525127411</perimeter>
				<distanceFromOrigin>182.2223915988373</distanceFromOrigin>
				<angle>69.8062425314852</angle>
				<shape>triangular</shape>
				<triangleMeasure>0.8012997475074328</triangleMeasure>
				<rectangleMeasure>0.6321804733020425</rectangleMeasure>
				<circleMeasure>0.5250050670926587</circleMeasure>
				<centroid>
					<x>243.3182</x>
					<y>676.7401</y>
				</centroid>
			</pseudo3D>
		</spatialEntity>
		<spatialEntity>
			<pseudo3D type="region">
				<clusteredness>1</clusteredness>
				<density>0.6336345436702651</density>
				<area>126175.5</area>
				<perimeter>2686.416214466095</perimeter>
				<distanceFromOrigin>119.7079780131634</distanceFromOrigin>
				<angle>71.6407848047147</angle>
				<shape>triangular</shape>
				<triangleMeasure>0.5898690652476517</triangleMeasure>
				<rectangleMeasure>0.4442185855716448</rectangleMeasure>
				<circleMeasure>0.3669993248490626</circleMeasure>
				<centroid>
					<x>1102.677</x>
					<y>695.0313</y>
				</centroid>
			</pseudo3D>
		</spatialEntity>
		<numericStateVariable>
			<name>avgClusterednessRegions</name>
			<value>1719.106319830596</value>
		</numericStateVariable>
		<numericStateVariable>
			<name>avgDensityRegions</name>
			<value>0.6747522817912197</value>
		</numericStateVariable>
	</timepoint>
	<timepoint>
		<spatialEntity>
			<pseudo3D type="region">
				<clusteredness>1</clusteredness>
				<density>0.7158700199121745</density>
				<area>103696</area>
				<perimeter>1359.189525127411</perimeter>
				<distanceFromOrigin>182.2223915988373</distanceFromOrigin>
				<angle>69.8062425314852</angle>
				<shape>triangular</shape>
				<triangleMeasure>0.8012997475074328</triangleMeasure>
				<rectangleMeasure>0.6321804733020425</rectangleMeasure>
				<circleMeasure>0.5250050670926587</circleMeasure>
				<centroid>
					<x>243.3182</x>
					<y>676.7401</y>
				</centroid>
			</pseudo3D>
		</spatialEntity>
		<spatialEntity>
			<pseudo3D type="region">
				<clusteredness>1</clusteredness>
				<density>0.6336345436702651</density>
				<area>126175.5</area>
				<perimeter>2686.416214466095</perimeter>
				<distanceFromOrigin>119.7079780131634</distanceFromOrigin>
				<angle>71.6407848047147</angle>
				<shape>triangular</shape>
				<triangleMeasure>0.5898690652476517</triangleMeasure>
				<rectangleMeasure>0.4442185855716448</rectangleMeasure>
				<circleMeasure>0.3669993248490626</circleMeasure>
				<centroid>
					<x>1102.677</x>
					<y>695.0313</y>
				</centroid>
			</pseudo3D>
		</spatialEntity>
		<numericStateVariable>
			<name>avgClusterednessRegions</name>
			<value>1719.106319830596</value>
		</numericStateVariable>
		<numericStateVariable>
			<name>avgDensityRegions</name>
			<value>0.6747522817912197</value>
		</numericStateVariable>
	</timepoint>
	<timepoint>
		<spatialEntity>
			<pseudo3D type="region">
				<clusteredness>1</clusteredness>
				<density>0.7158700199121745</density>
				<area>103696</area>
				<perimeter>1359.189525127411</perimeter>
				<distanceFromOrigin>182.2223915988373</distanceFromOrigin>
				<angle>69.8062425314852</angle>
				<shape>triangular</shape>
				<triangleMeasure>0.8012997475074328</triangleMeasure>
				<rectangleMeasure>0.6321804733020425</rectangleMeasure>
				<circleMeasure>0.5250050670926587</circleMeasure>
				<centroid>
					<x>243.3182</x>
					<y>676.7401</y>
				</centroid>
			</pseudo3D>
		</spatialEntity>
		<spatialEntity>
			<pseudo3D type="region">
				<clusteredness>1</clusteredness>
				<density>0.6336345436702651</density>
				<area>126175.5</area>
				<perimeter>2686.416214466095</perimeter>
				<distanceFromOrigin>119.7079780131634</distanceFromOrigin>
				<angle>71.6407848047147</angle>
				<shape>triangular</shape>
				<triangleMeasure>0.5898690652476517</triangleMeasure>
				<rectangleMeasure>0.4442185855716448</rectangleMeasure>
				<circleMeasure>0.3669993248490626</circleMeasure>
				<centroid>
					<x>1102.677</x>
					<y>695.0313</y>
				</centroid>
			</pseudo3D>
		</spatialEntity>
		<numericStateVariable>
			<name>avgClusterednessRegions</name>
			<value>1719.106319830596</value>
		</numericStateVariable>
		<numericStateVariable>
			<name>avgDensityRegions</name>
			<value>0.6747522817912197</value>
		</numericStateVariable>
	</timepoint>
	<timepoint>
		<spatialEntity>
			<pseudo3D type="region">
				<clusteredness>1</clusteredness>
				<density>0.7158700199121745</density>
				<area>103696</area>
				<perimeter>1359.189525127411</perimeter>
				<distanceFromOrigin>182.2223915988373</distanceFromOrigin>
				<angle>69.8062425314852</angle>
				<shape>triangular</shape>
				<triangleMeasure>0.8012997475074328</triangleMeasure>
				<rectangleMeasure>0.6321804733020425</rectangleMeasure>
				<circleMeasure>0.5250050670926587</circleMeasure>
				<centroid>
					<x>243.3182</x>
					<y>676.7401</y>
				</centroid>
			</pseudo3D>
		</spatialEntity>
		<spatialEntity>
			<pseudo3D type="region">
				<clusteredness>1</clusteredness>
				<density>0.6336345436702651</density>
				<area>126175.5</area>
				<perimeter>2686.416214466095</perimeter>
				<distanceFromOrigin>119.7079780131634</distanceFromOrigin>
				<angle>71.6407848047147</angle>
				<shape>triangular</shape>
				<triangleMeasure>0.5898690652476517</triangleMeasure>
				<rectangleMeasure>0.4442185855716448</rectangleMeasure>
				<circleMeasure>0.3669993248490626</circleMeasure>
				<centroid>
					<x>1102.677</x>
					<y>695.0313</y>
				</centroid>
			</pseudo3D>
		</spatialEntity>
		<numericStateVariable>
			<name>avgClusterednessRegions</name>
			<value>1719.106319830596</value>
		</numericStateVariable>
		<numericStateVariable>
			<name>avgDensityRegions</name>
			<value>0.6747522817912197</value>
		</numericStateVariable>
	</timepoint>
	<timepoint>
		<spatialEntity>
			<pseudo3D type="region">
				<clusteredness>1</clusteredness>
				<density>0.7158700199121745</density>
				<area>103696</area>
				<perimeter>1359.189525127411</perimeter>
				<distanceFromOrigin>182.2223915988373</distanceFromOrigin>
				<angle>69.8062425314852</angle>
				<shape>triangular</shape>
				<triangleMeasure>0.8012997475074328</triangleMeasure>
				<rectangleMeasure>0.6321804733020425</rectangleMeasure>
				<circleMeasure>0.5250050670926587</circleMeasure>
				<centroid>
					<x>243.3182</x>
					<y>676.7401</y>
				</centroid>
			</pseudo3D>
		</spatialEntity>
		<spatialEntity>
			<pseudo3D type="region">
				<clusteredness>1</clusteredness>
				<density>0.6336345436702651</density>
				<area>126175.5</area>
				<perimeter>2686.416214466095</perimeter>
				<distanceFromOrigin>119.7079780131634</distanceFromOrigin>
				<angle>71.6407848047147</angle>
				<shape>triangular</shape>
				<triangleMeasure>0.5898690652476517</triangleMeasure>
				<rectangleMeasure>0.4442185855716448</rectangleMeasure>
				<circleMeasure>0.3669993248490626</circleMeasure>
				<centroid>
					<x>1102.677</x>
					<y>695.0313</y>
				</centroid>
			</pseudo3D>
		</spatialEntity>
		<numericStateVariable>
			<name>avgClusterednessRegions</name>
			<value>1719.106319830596</value>
		</numericStateVariable>
		<numericStateVariable>
			<name>avgDensityRegions</name>
			<value>0.6747522817912197</value>
		</numericStateVariable>
	</timepoint>
	<timepoint>
		<spatialEntity>
			<pseudo3D type="region">
				<clusteredness>1</clusteredness>
				<density>0.7158700199121745</density>
				<area>103696</area>
				<perimeter>1359.189525127411</perimeter>
				<distanceFromOrigin>182.2223915988373</distanceFromOrigin>
				<angle>69.8062425314852</angle>
				<shape>triangular</shape>
				<triangleMeasure>0.8012997475074328</triangleMeasure>
				<rectangleMeasure>0.6321804733020425</rectangleMeasure>
				<circleMeasure>0.5250050670926587</circleMeasure>
				<centroid>
					<x>243.3182</x>
					<y>676.7401</y>
				</centroid>
			</pseudo3D>
		</spatialEntity>
		<spatialEntity>
			<pseudo3D type="region">
				<clusteredness>1</clusteredness>
				<density>0.6336345436702651</density>
				<area>126175.5</area>
				<perimeter>2686.416214466095</perimeter>
				<distanceFromOrigin>119.7079780131634</distanceFromOrigin>
				<angle>71.6407848047147</angle>
				<shape>triangular</shape>
				<triangleMeasure>0.5898690652476517</triangleMeasure>
				<rectangleMeasure>0.4442185855716448</rectangleMeasure>
				<circleMeasure>0.3669993248490626</circleMeasure>
				<centroid>
					<x>1102.677</x>
					<y>695.0313</y>
				</centroid>
			</pseudo3D>
		</spatialEntity>
		<numericStateVariable>
			<name>avgClusterednessRegions</name>
			<value>1719.106319830596</value>
		</numericStateVariable>
		<numericStateVariable>
			<name>avgDensityRegions</name>
			<value>0.6747522817912197</value>
		</numericStateVariable>
	</timepoint>
	<timepoint>
		<spatialEntity>
			<pseudo3D type="region">
				<clusteredness>1</clusteredness>
				<density>0.7158700199121745</density>
				<area>103696</area>
				<perimeter>1359.189525127411</perimeter>
				<distanceFromOrigin>182.2223915988373</distanceFromOrigin>
				<angle>69.8062425314852</angle>
				<shape>triangular</shape>
				<triangleMeasure>0.8012997475074328</triangleMeasure>
				<rectangleMeasure>0.6321804733020425</rectangleMeasure>
				<circleMeasure>0.5250050670926587</circleMeasure>
				<centroid>
					<x>243.3182</x>
					<y>676.7401</y>
				</centroid>
			</pseudo3D>
		</spatialEntity>
		<spatialEntity>
			<pseudo3D type="region">
				<clusteredness>1</clusteredness>
				<density>0.6336345436702651</density>
				<area>126175.5</area>
				<perimeter>2686.416214466095</perimeter>
				<distanceFromOrigin>119.7079780131634</distanceFromOrigin>
				<angle>71.6407848047147</angle>
				<shape>triangular</shape>
				<triangleMeasure>0.5898690652476517</triangleMeasure>
				<rectangleMeasure>0.4442185855716448</rectangleMeasure>
				<circleMeasure>0.3669993248490626</circleMeasure>
				<centroid>
					<x>1102.677</x>
					<y>695.0313</y>
				</centroid>
			</pseudo3D>
		</spatialEntity>
		<numericStateVariable>
			<name>avgClusterednessRegions</name>
			<value>1719.106319830596</value>
		</numericStateVariable>
		<numericStateVariable>
			<name>avgDensityRegions</name>
			<value>0.6747522817912197</value>
		</numericStateVariable>
	</timepoint>
	<timepoint>
		<spatialEntity>
			<pseudo3D type="region">
				<clusteredness>1</clusteredness>
				<density>0.7158700199121745</density>
				<area>103696</area>
				<perimeter>1359.189525127411</perimeter>
				<distanceFromOrigin>182.2223915988373</distanceFromOrigin>
				<angle>69.8062425314852</angle>
				<shape>triangular</shape>
				<triangleMeasure>0.8012997475074328</triangleMeasure>
				<rectangleMeasure>0.6321804733020425</rectangleMeasure>
				<circleMeasure>0.5250050670926587</circleMeasure>
				<centroid>
					<x>243.3182</x>
					<y>676.7401</y>
				</centroid>
			</pseudo3D>
		</spatialEntity>
		<spatialEntity>
			<pseudo3D type="region">
				<clusteredness>1</clusteredness>
				<density>0.6336345436702651</density>
				<area>126175.5</area>
				<perimeter>2686.416214466095</perimeter>
				<distanceFromOrigin>119.7079780131634</distanceFromOrigin>
				<angle>71.6407848047147</angle>
				<shape>triangular</shape>
				<triangleMeasure>0.5898690652476517</triangleMeasure>
				<rectangleMeasure>0.4442185855716448</rectangleMeasure>
				<circleMeasure>0.3669993248490626</circleMeasure>
				<centroid>
					<x>1102.677</x>
					<y>695.0313</y>
				</centroid>
			</pseudo3D>
		</spatialEntity>
		<numericStateVariable>
			<name>avgClusterednessRegions</name>
			<value>1719.106319830596</value>
		</numericStateVariable>
		<numericStateVariable>
			<name>avgDensityRegions</name>
			<value>0.6747522817912197</value>
		</numericStateVariable>
	</timepoint>
	<timepoint>
		<spatialEntity>
			<pseudo3D type="region">
				<clusteredness>1</clusteredness>
				<density>0.7158700199121745</density>
				<area>103696</area>
				<perimeter>1359.189525127411</perimeter>
				<distanceFromOrigin>182.2223915988373</distanceFromOrigin>
				<angle>69.8062425314852</angle>
				<shape>triangular</shape>
				<triangleMeasure>0.8012997475074328</triangleMeasure>
				<rectangleMeasure>0.6321804733020425</rectangleMeasure>
				<circleMeasure>0.5250050670926587</circleMeasure>
				<centroid>
					<x>243.3182</x>
					<y>676.7401</y>
				</centroid>
			</pseudo3D>
		</spatialEntity>
		<spatialEntity>
			<pseudo3D type="region">
				<clusteredness>1</clusteredness>
				<density>0.6336345436702651</density>
				<area>126175.5</area>
				<perimeter>2686.416214466095</perimeter>
				<distanceFromOrigin>119.7079780131634</distanceFromOrigin>
				<angle>71.6407848047147</angle>
				<shape>triangular</shape>
				<triangleMeasure>0.5898690652476517</triangleMeasure>
				<rectangleMeasure>0.4442185855716448</rectangleMeasure>
				<circleMeasure>0.3669993248490626</circleMeasure>
				<centroid>
					<x>1102.677</x>
					<y>695.0313</y>
				</centroid>
			</pseudo3D>
		</spatialEntity>
		<numericStateVariable>
			<name>avgClusterednessRegions</name>
			<value>1719.106319830596</value>
		</numericStateVariable>
		<numericStateVariable>
			<name>avgDensityRegions</name>
			<value>0.6747522817912197</value>
		</numericStateVariable>
	</timepoint>
	<timepoint>
		<spatialEntity>
			<pseudo3D type="region">
				<clusteredness>1</clusteredness>
				<density>0.7158700199121745</density>
				<area>103696</area>
				<perimeter>1359.189525127411</perimeter>
				<distanceFromOrigin>182.2223915988373</distanceFromOrigin>
				<angle>69.8062425314852</angle>
				<shape>triangular</shape>
				<triangleMeasure>0.8012997475074328</triangleMeasure>
				<rectangleMeasure>0.6321804733020425</rectangleMeasure>
				<circleMeasure>0.5250050670926587</circleMeasure>
				<centroid>
					<x>243.3182</x>
					<y>676.7401</y>
				</centroid>
			</pseudo3D>
		</spatialEntity>
		<spatialEntity>
			<pseudo3D type="region">
				<clusteredness>1</clusteredness>
				<density>0.6336345436702651</density>
				<area>126175.5</area>
				<perimeter>2686.416214466095</perimeter>
				<distanceFromOrigin>119.7079780131634</distanceFromOrigin>
				<angle>71.6407848047147</angle>
				<shape>triangular</shape>
				<triangleMeasure>0.5898690652476517</triangleMeasure>
				<rectangleMeasure>0.4442185855716448</rectangleMeasure>
				<circleMeasure>0.3669993248490626</circleMeasure>
				<centroid>
					<x>1102.677</x>
					<y>695.0313</y>
				</centroid>
			</pseudo3D>
		</spatialEntity>
		<numericStateVariable>
			<name>avgClusterednessRegions</name>
			<value>1719.106319830596</value>
		</numericStateVariable>
		<numericStateVariable>
			<name>avgDensityRegions</name>
			<value>0.6747522817912197</value>
		</numericStateVariable>
	</timepoint>
	<timepoint>
		<spatialEntity>
			<pseudo3D type="region">
				<clusteredness>1</clusteredness>
				<density>0.7158700199121745</density>
				<area>103696</area>
				<perimeter>1359.189525127411</perimeter>
				<distanceFromOrigin>182.2223915988373</distanceFromOrigin>
				<angle>69.8062425314852</angle>
				<shape>triangular</shape>
				<triangleMeasure>0.8012997475074328</triangleMeasure>
				<rectangleMeasure>0.6321804733020425</rectangleMeasure>
				<circleMeasure>0.5250050670926587</circleMeasure>
				<centroid>
					<x>243.3182</x>
					<y>676.7401</y>
				</centroid>
			</pseudo3D>
		</spatialEntity>
		<spatialEntity>
			<pseudo3D type="region">
				<clusteredness>1</clusteredness>
				<density>0.6336345436702651</density>
				<area>126175.5</area>
				<perimeter>2686.416214466095</perimeter>
				<distanceFromOrigin>119.7079780131634</distanceFromOrigin>
				<angle>71.6407848047147</angle>
				<shape>triangular</shape>
				<triangleMeasure>0.5898690652476517</triangleMeasure>
				<rectangleMeasure>0.4442185855716448</rectangleMeasure>
				<circleMeasure>0.3669993248490626</circleMeasure>
				<centroid>
					<x>1102.677</x>
					<y>695.0313</y>
				</centroid>
			</pseudo3D>
		</spatialEntity>
		<numericStateVariable>
			<name>avgClusterednessRegions</name>
			<value>1719.106319830596</value>
		</numericStateVariable>
		<numericStateVariable>
			<name>avgDensityRegions</name>
			<value>0.6747522817912197</value>
		</numericStateVariable>
	</timepoint>
	<timepoint>
		<spatialEntity>
			<pseudo3D type="region">
				<clusteredness>1</clusteredness>
				<density>0.7158700199121745</density>
				<area>103696</area>
				<perimeter>1359.189525127411</perimeter>
				<distanceFromOrigin>182.2223915988373</distanceFromOrigin>
				<angle>69.8062425314852</angle>
				<shape>triangular</shape>
				<triangleMeasure>0.8012997475074328</triangleMeasure>
				<rectangleMeasure>0.6321804733020425</rectangleMeasure>
				<circleMeasure>0.5250050670926587</circleMeasure>
				<centroid>
					<x>243.3182</x>
					<y>676.7401</y>
				</centroid>
			</pseudo3D>
		</spatialEntity>
		<spatialEntity>
			<pseudo3D type="region">
				<clusteredness>1</clusteredness>
				<density>0.6336345436702651</density>
				<area>126175.5</area>
				<perimeter>2686.416214466095</perimeter>
				<distanceFromOrigin>119.7079780131634</distanceFromOrigin>
				<angle>71.6407848047147</angle>
				<shape>triangular</shape>
				<triangleMeasure>0.5898690652476517</triangleMeasure>
				<rectangleMeasure>0.4442185855716448</rectangleMeasure>
				<circleMeasure>0.3669993248490626</circleMeasure>
				<centroid>
					<x>1102.677</x>
					<y>695.0313</y>
				</centroid>
			</pseudo3D>
		</spatialEntity>
		<numericStateVariable>
			<name>avgClusterednessRegions</name>
			<value>1719.106319830596</value>
		</numericStateVariable>
		<numericStateVariable>
			<name>avgDensityRegions</name>
			<value>0.6747522817912197</value>
		</numericStateVariable>
	</timepoint>
	<timepoint>
		<spatialEntity>
			<pseudo3D type="region">
				<clusteredness>1</clusteredness>
				<density>0.7158700199121745</density>
				<area>103696</area>
				<perimeter>1359.189525127411</perimeter>
				<distanceFromOrigin>182.2223915988373</distanceFromOrigin>
				<angle>69.8062425314852</angle>
				<shape>triangular</shape>
				<triangleMeasure>0.8012997475074328</triangleMeasure>
				<rectangleMeasure>0.6321804733020425</rectangleMeasure>
				<circleMeasure>0.5250050670926587</circleMeasure>
				<centroid>
					<x>243.3182</x>
					<y>676.7401</y>
				</centroid>
			</pseudo3D>
		</spatialEntity>
		<spatialEntity>
			<pseudo3D type="region">
				<clusteredness>1</clusteredness>
				<density>0.6336345436702651</density>
				<area>126175.5</area>
				<perimeter>2686.416214466095</perimeter>
				<distanceFromOrigin>119.7079780131634</distanceFromOrigin>
				<angle>71.6407848047147</angle>
				<shape>triangular</shape>
				<triangleMeasure>0.5898690652476517</triangleMeasure>
				<rectangleMeasure>0.4442185855716448</rectangleMeasure>
				<circleMeasure>0.3669993248490626</circleMeasure>
				<centroid>
					<x>1102.677</x>
					<y>695.0313</y>
				</centroid>
			</pseudo3D>
		</spatialEntity>
		<numericStateVariable>
			<name>avgClusterednessRegions</name>
			<value>1719.106319830596</value>
		</numericStateVariable>
		<numericStateVariable>
			<name>avgDensityRegions</name>
			<value>0.6747522817912197</value>
		</numericStateVariable>
	</timepoint>
	<timepoint>
		<spatialEntity>
			<pseudo3D type="region">
				<clusteredness>1</clusteredness>
				<density>0.7158700199121745</density>
				<area>103696</area>
				<perimeter>1359.189525127411</perimeter>
				<distanceFromOrigin>182.2223915988373</distanceFromOrigin>
				<angle>69.8062425314852</angle>
				<shape>triangular</shape>
				<triangleMeasure>0.8012997475074328</triangleMeasure>
				<rectangleMeasure>0.6321804733020425</rectangleMeasure>
				<circleMeasure>0.5250050670926587</circleMeasure>
				<centroid>
					<x>243.3182</x>
					<y>676.7401</y>
				</centroid>
			</pseudo3D>
		</spatialEntity>
		<spatialEntity>
			<pseudo3D type="region">
				<clusteredness>1</clusteredness>
				<density>0.6336345436702651</density>
				<area>126175.5</area>
				<perimeter>2686.416214466095</perimeter>
				<distanceFromOrigin>119.7079780131634</distanceFromOrigin>
				<angle>71.6407848047147</angle>
				<shape>triangular</shape>
				<triangleMeasure>0.5898690652476517</triangleMeasure>
				<rectangleMeasure>0.4442185855716448</rectangleMeasure>
				<circleMeasure>0.3669993248490626</circleMeasure>
				<centroid>
					<x>1102.677</x>
					<y>695.0313</y>
				</centroid>
			</pseudo3D>
		</spatialEntity>
		<numericStateVariable>
			<name>avgClusterednessRegions</name>
			<value>1719.106319830596</value>
		</numericStateVariable>
		<numericStateVariable>
			<name>avgDensityRegions</name>
			<value>0.6747522817912197</value>
		</numericStateVariable>
	</timepoint>
	<timepoint>
		<spatialEntity>
			<pseudo3D type="region">
				<clusteredness>1</clusteredness>
				<density>0.7158700199121745</density>
				<area>103696</area>
				<perimeter>1359.189525127411</perimeter>
				<distanceFromOrigin>182.2223915988373</distanceFromOrigin>
				<angle>69.8062425314852</angle>
				<shape>triangular</shape>
				<triangleMeasure>0.8012997475074328</triangleMeasure>
				<rectangleMeasure>0.6321804733020425</rectangleMeasure>
				<circleMeasure>0.5250050670926587</circleMeasure>
				<centroid>
					<x>243.3182</x>
					<y>676.7401</y>
				</centroid>
			</pseudo3D>
		</spatialEntity>
		<spatialEntity>
			<pseudo3D type="region">
				<clusteredness>1</clusteredness>
				<density>0.6336345436702651</density>
				<area>126175.5</area>
				<perimeter>2686.416214466095</perimeter>
				<distanceFromOrigin>119.7079780131634</distanceFromOrigin>
				<angle>71.6407848047147</angle>
				<shape>triangular</shape>
				<triangleMeasure>0.5898690652476517</triangleMeasure>
				<rectangleMeasure>0.4442185855716448</rectangleMeasure>
				<circleMeasure>0.3669993248490626</circleMeasure>
				<centroid>
					<x>1102.677</x>
					<y>695.0313</y>
				</centroid>
			</pseudo3D>
		</spatialEntity>
		<numericStateVariable>
			<name>avgClusterednessRegions</name>
			<value>1719.106319830596</value>
		</numericStateVariable>
		<numericStateVariable>
			<name>avgDensityRegions</name>
			<value>0.6747522817912197</value>
		</numericStateVariable>
	</timepoint>
	<timepoint>
		<spatialEntity>
			<pseudo3D type="region">
				<clusteredness>1</clusteredness>
				<density>0.7158700199121745</density>
				<area>103696</area>
				<perimeter>1359.189525127411</perimeter>
				<distanceFromOrigin>182.2223915988373</distanceFromOrigin>
				<angle>69.8062425314852</angle>
				<shape>triangular</shape>
				<triangleMeasure>0.8012997475074328</triangleMeasure>
				<rectangleMeasure>0.6321804733020425</rectangleMeasure>
				<circleMeasure>0.5250050670926587</circleMeasure>
				<centroid>
					<x>243.3182</x>
					<y>676.7401</y>
				</centroid>
			</pseudo3D>
		</spatialEntity>
		<spatialEntity>
			<pseudo3D type="region">
				<clusteredness>1</clusteredness>
				<density>0.6336345436702651</density>
				<area>126175.5</area>
				<perimeter>2686.416214466095</perimeter>
				<distanceFromOrigin>119.7079780131634</distanceFromOrigin>
				<angle>71.6407848047147</angle>
				<shape>triangular</shape>
				<triangleMeasure>0.5898690652476517</triangleMeasure>
				<rectangleMeasure>0.4442185855716448</rectangleMeasure>
				<circleMeasure>0.3669993248490626</circleMeasure>
				<centroid>
					<x>1102.677</x>
					<y>695.0313</y>
				</centroid>
			</pseudo3D>
		</spatialEntity>
		<numericStateVariable>
			<name>avgClusterednessRegions</name>
			<value>1719.106319830596</value>
		</numericStateVariable>
		<numericStateVariable>
			<name>avgDensityRegions</name>
			<value>0.6747522817912197</value>
		</numericStateVariable>
	</timepoint>
	<timepoint>
		<spatialEntity>
			<pseudo3D type="region">
				<clusteredness>1</clusteredness>
				<density>0.7158700199121745</density>
				<area>103696</area>
				<perimeter>1359.189525127411</perimeter>
				<distanceFromOrigin>182.2223915988373</distanceFromOrigin>
				<angle>69.8062425314852</angle>
				<shape>triangular</shape>
				<triangleMeasure>0.8012997475074328</triangleMeasure>
				<rectangleMeasure>0.6321804733020425</rectangleMeasure>
				<circleMeasure>0.5250050670926587</circleMeasure>
				<centroid>
					<x>243.3182</x>
					<y>676.7401</y>
				</centroid>
			</pseudo3D>
		</spatialEntity>
		<spatialEntity>
			<pseudo3D type="region">
				<clusteredness>1</clusteredness>
				<density>0.6336345436702651</density>
				<area>126175.5</area>
				<perimeter>2686.416214466095</perimeter>
				<distanceFromOrigin>119.7079780131634</distanceFromOrigin>
				<angle>71.6407848047147</angle>
				<shape>triangular</shape>
				<triangleMeasure>0.5898690652476517</triangleMeasure>
				<rectangleMeasure>0.4442185855716448</rectangleMeasure>
				<circleMeasure>0.3669993248490626</circleMeasure>
				<centroid>
					<x>1102.677</x>
					<y>695.0313</y>
				</centroid>
			</pseudo3D>
		</spatialEntity>
		<numericStateVariable>
			<name>avgClusterednessRegions</name>
			<value>1719.106319830596</value>
		</numericStateVariable>
		<numericStateVariable>
			<name>avgDensityRegions</name>
			<value>0.6747522817912197</value>
		</numericStateVariable>
	</timepoint>
	<timepoint>
		<spatialEntity>
			<pseudo3D type="region">
				<clusteredness>1</clusteredness>
				<density>0.7158700199121745</density>
				<area>103696</area>
				<perimeter>1359.189525127411</perimeter>
				<distanceFromOrigin>182.2223915988373</distanceFromOrigin>
				<angle>69.8062425314852</angle>
				<shape>triangular</shape>
				<triangleMeasure>0.8012997475074328</triangleMeasure>
				<rectangleMeasure>0.6321804733020425</rectangleMeasure>
				<circleMeasure>0.5250050670926587</circleMeasure>
				<centroid>
					<x>243.3182</x>
					<y>676.7401</y>
				</centroid>
			</pseudo3D>
		</spatialEntity>
		<spatialEntity>
			<pseudo3D type="region">
				<clusteredness>1</clusteredness>
				<density>0.6336345436702651</density>
				<area>126175.5</area>
				<perimeter>2686.416214466095</perimeter>
				<distanceFromOrigin>119.7079780131634</distanceFromOrigin>
				<angle>71.6407848047147</angle>
				<shape>triangular</shape>
				<triangleMeasure>0.5898690652476517</triangleMeasure>
				<rectangleMeasure>0.4442185855716448</rectangleMeasure>
				<circleMeasure>0.3669993248490626</circleMeasure>
				<centroid>
					<x>1102.677</x>
					<y>695.0313</y>
				</centroid>
			</pseudo3D>
		</spatialEntity>
		<numericStateVariable>
			<name>avgClusterednessRegions</name>
			<value>1719.106319830596</value>
		</numericStateVariable>
		<numericStateVariable>
			<name>avgDensityRegions</name>
			<value>0.6747522817912197</value>
		</numericStateVariable>
	</timepoint>
	<timepoint>
		<spatialEntity>
			<pseudo3D type="region">
				<clusteredness>1</clusteredness>
				<density>0.7158700199121745</density>
				<area>103696</area>
				<perimeter>1359.189525127411</perimeter>
				<distanceFromOrigin>182.2223915988373</distanceFromOrigin>
				<angle>69.8062425314852</angle>
				<shape>triangular</shape>
				<triangleMeasure>0.8012997475074328</triangleMeasure>
				<rectangleMeasure>0.6321804733020425</rectangleMeasure>
				<circleMeasure>0.5250050670926587</circleMeasure>
				<centroid>
					<x>243.3182</x>
					<y>676.7401</y>
				</centroid>
			</pseudo3D>
		</spatialEntity>
		<spatialEntity>
			<pseudo3D type="region">
				<clusteredness>1</clusteredness>
				<density>0.6336345436702651</density>
				<area>126175.5</area>
				<perimeter>2686.416214466095</perimeter>
				<distanceFromOrigin>119.7079780131634</distanceFromOrigin>
				<angle>71.6407848047147</angle>
				<shape>triangular</shape>
				<triangleMeasure>0.5898690652476517</triangleMeasure>
				<rectangleMeasure>0.4442185855716448</rectangleMeasure>
				<circleMeasure>0.3669993248490626</circleMeasure>
				<centroid>
					<x>1102.677</x>
					<y>695.0313</y>
				</centroid>
			</pseudo3D>
		</spatialEntity>
		<numericStateVariable>
			<name>avgClusterednessRegions</name>
			<value>1719.106319830596</value>
		</numericStateVariable>
		<numericStateVariable>
			<name>avgDensityRegions</name>
			<value>0.6747522817912197</value>
		</numericStateVariable>
	</timepoint>
	<timepoint>
		<spatialEntity>
			<pseudo3D type="region">
				<clusteredness>1</clusteredness>
				<density>0.7158700199121745</density>
				<area>103696</area>
				<perimeter>1359.189525127411</perimeter>
				<distanceFromOrigin>182.2223915988373</distanceFromOrigin>
				<angle>69.8062425314852</angle>
				<shape>triangular</shape>
				<triangleMeasure>0.8012997475074328</triangleMeasure>
				<rectangleMeasure>0.6321804733020425</rectangleMeasure>
				<circleMeasure>0.5250050670926587</circleMeasure>
				<centroid>
					<x>243.3182</x>
					<y>676.7401</y>
				</centroid>
			</pseudo3D>
		</spatialEntity>
		<spatialEntity>
			<pseudo3D type="region">
				<clusteredness>1</clusteredness>
				<density>0.6336345436702651</density>
				<area>126175.5</area>
				<perimeter>2686.416214466095</perimeter>
				<distanceFromOrigin>119.7079780131634</distanceFromOrigin>
				<angle>71.6407848047147</angle>
				<shape>triangular</shape>
				<triangleMeasure>0.5898690652476517</triangleMeasure>
				<rectangleMeasure>0.4442185855716448</rectangleMeasure>
				<circleMeasure>0.3669993248490626</circleMeasure>
				<centroid>
					<x>1102.677</x>
					<y>695.0313</y>
				</centroid>
			</pseudo3D>
		</spatialEntity>
		<numericStateVariable>
			<name>avgClusterednessRegions</name>
			<value>1719.106319830596</value>
		</numericStateVariable>
		<numericStateVariable>
			<name>avgDensityRegions</name>
			<value>0.6747522817912197</value>
		</numericStateVariable>
	</timepoint>
	<timepoint>
		<spatialEntity>
			<pseudo3D type="region">
				<clusteredness>1</clusteredness>
				<density>0.7158700199121745</density>
				<area>103696</area>
				<perimeter>1359.189525127411</perimeter>
				<distanceFromOrigin>182.2223915988373</distanceFromOrigin>
				<angle>69.8062425314852</angle>
				<shape>triangular</shape>
				<triangleMeasure>0.8012997475074328</triangleMeasure>
				<rectangleMeasure>0.6321804733020425</rectangleMeasure>
				<circleMeasure>0.5250050670926587</circleMeasure>
				<centroid>
					<x>243.3182</x>
					<y>676.7401</y>
				</centroid>
			</pseudo3D>
		</spatialEntity>
		<spatialEntity>
			<pseudo3D type="region">
				<clusteredness>1</clusteredness>
				<density>0.6336345436702651</density>
				<area>126175.5</area>
				<perimeter>2686.416214466095</perimeter>
				<distanceFromOrigin>119.7079780131634</distanceFromOrigin>
				<angle>71.6407848047147</angle>
				<shape>triangular</shape>
				<triangleMeasure>0.5898690652476517</triangleMeasure>
				<rectangleMeasure>0.4442185855716448</rectangleMeasure>
				<circleMeasure>0.3669993248490626</circleMeasure>
				<centroid>
					<x>1102.677</x>
					<y>695.0313</y>
				</centroid>
			</pseudo3D>
		</spatialEntity>
		<numericStateVariable>
			<name>avgClusterednessRegions</name>
			<value>1719.106319830596</value>
		</numericStateVariable>
		<numericStateVariable>
			<name>avgDensityRegions</name>
			<value>0.6747522817912197</value>
		</numericStateVariable>
	</timepoint>
	<timepoint>
		<spatialEntity>
			<pseudo3D type="region">
				<clusteredness>1</clusteredness>
				<density>0.7158700199121745</density>
				<area>103696</area>
				<perimeter>1359.189525127411</perimeter>
				<distanceFromOrigin>182.2223915988373</distanceFromOrigin>
				<angle>69.8062425314852</angle>
				<shape>triangular</shape>
				<triangleMeasure>0.8012997475074328</triangleMeasure>
				<rectangleMeasure>0.6321804733020425</rectangleMeasure>
				<circleMeasure>0.5250050670926587</circleMeasure>
				<centroid>
					<x>243.3182</x>
					<y>676.7401</y>
				</centroid>
			</pseudo3D>
		</spatialEntity>
		<spatialEntity>
			<pseudo3D type="region">
				<clusteredness>1</clusteredness>
				<density>0.6336345436702651</density>
				<area>126175.5</area>
				<perimeter>2686.416214466095</perimeter>
				<distanceFromOrigin>119.7079780131634</distanceFromOrigin>
				<angle>71.6407848047147</angle>
				<shape>triangular</shape>
				<triangleMeasure>0.5898690652476517</triangleMeasure>
				<rectangleMeasure>0.4442185855716448</rectangleMeasure>
				<circleMeasure>0.3669993248490626</circleMeasure>
				<centroid>
					<x>1102.677</x>
					<y>695.0313</y>
				</centroid>
			</pseudo3D>
		</spatialEntity>
		<numericStateVariable>
			<name>avgClusterednessRegions</name>
			<value>1719.106319830596</value>
		</numericStateVariable>
		<numericStateVariable>
			<name>avgDensityRegions</name>
			<value>0.6747522817912197</value>
		</numericStateVariable>
	</timepoint>
	<timepoint>
		<spatialEntity>
			<pseudo3D type="region">
				<clusteredness>1</clusteredness>
				<density>0.7158700199121745</density>
				<area>103696</area>
				<perimeter>1359.189525127411</perimeter>
				<distanceFromOrigin>182.2223915988373</distanceFromOrigin>
				<angle>69.8062425314852</angle>
				<shape>triangular</shape>
				<triangleMeasure>0.8012997475074328</triangleMeasure>
				<rectangleMeasure>0.6321804733020425</rectangleMeasure>
				<circleMeasure>0.5250050670926587</circleMeasure>
				<centroid>
					<x>243.3182</x>
					<y>676.7401</y>
				</centroid>
			</pseudo3D>
		</spatialEntity>
		<spatialEntity>
			<pseudo3D type="region">
				<clusteredness>1</clusteredness>
				<density>0.6336345436702651</density>
				<area>126175.5</area>
				<perimeter>2686.416214466095</perimeter>
				<distanceFromOrigin>119.7079780131634</distanceFromOrigin>
				<angle>71.6407848047147</angle>
				<shape>triangular</shape>
				<triangleMeasure>0.5898690652476517</triangleMeasure>
				<rectangleMeasure>0.4442185855716448</rectangleMeasure>
				<circleMeasure>0.3669993248490626</circleMeasure>
				<centroid>
					<x>1102.677</x>
					<y>695.0313</y>
				</centroid>
			</pseudo3D>
		</spatialEntity>
		<numericStateVariable>
			<name>avgClusterednessRegions</name>
			<value>1719.106319830596</value>
		</numericStateVariable>
		<numericStateVariable>
			<name>avgDensityRegions</name>
			<value>0.6747522817912197</value>
		</numericStateVariable>
	</timepoint>
	<timepoint>
		<spatialEntity>
			<pseudo3D type="region">
				<clusteredness>1</clusteredness>
				<density>0.7158700199121745</density>
				<area>103696</area>
				<perimeter>1359.189525127411</perimeter>
				<distanceFromOrigin>182.2223915988373</distanceFromOrigin>
				<angle>69.8062425314852</angle>
				<shape>triangular</shape>
				<triangleMeasure>0.8012997475074328</triangleMeasure>
				<rectangleMeasure>0.6321804733020425</rectangleMeasure>
				<circleMeasure>0.5250050670926587</circleMeasure>
				<centroid>
					<x>243.3182</x>
					<y>676.7401</y>
				</centroid>
			</pseudo3D>
		</spatialEntity>
		<spatialEntity>
			<pseudo3D type="region">
				<clusteredness>1</clusteredness>
				<density>0.6336345436702651</density>
				<area>126175.5</area>
				<perimeter>2686.416214466095</perimeter>
				<distanceFromOrigin>119.7079780131634</distanceFromOrigin>
				<angle>71.6407848047147</angle>
				<shape>triangular</shape>
				<triangleMeasure>0.5898690652476517</triangleMeasure>
				<rectangleMeasure>0.4442185855716448</rectangleMeasure>
				<circleMeasure>0.3669993248490626</circleMeasure>
				<centroid>
					<x>1102.677</x>
					<y>695.0313</y>
				</centroid>
			</pseudo3D>
		</spatialEntity>
		<numericStateVariable>
			<name>avgClusterednessRegions</name>
			<value>1719.106319830596</value>
		</numericStateVariable>
		<numericStateVariable>
			<name>avgDensityRegions</name>
			<value>0.6747522817912197</value>
		</numericStateVariable>
	</timepoint>
	<timepoint>
		<spatialEntity>
			<pseudo3D type="region">
				<clusteredness>1</clusteredness>
				<density>0.7158700199121745</density>
				<area>103696</area>
				<perimeter>1359.189525127411</perimeter>
				<distanceFromOrigin>182.2223915988373</distanceFromOrigin>
				<angle>69.8062425314852</angle>
				<shape>triangular</shape>
				<triangleMeasure>0.8012997475074328</triangleMeasure>
				<rectangleMeasure>0.6321804733020425</rectangleMeasure>
				<circleMeasure>0.5250050670926587</circleMeasure>
				<centroid>
					<x>243.3182</x>
					<y>676.7401</y>
				</centroid>
			</pseudo3D>
		</spatialEntity>
		<spatialEntity>
			<pseudo3D type="region">
				<clusteredness>1</clusteredness>
				<density>0.6336345436702651</density>
				<area>126175.5</area>
				<perimeter>2686.416214466095</perimeter>
				<distanceFromOrigin>119.7079780131634</distanceFromOrigin>
				<angle>71.6407848047147</angle>
				<shape>triangular</shape>
				<triangleMeasure>0.5898690652476517</triangleMeasure>
				<rectangleMeasure>0.4442185855716448</rectangleMeasure>
				<circleMeasure>0.3669993248490626</circleMeasure>
				<centroid>
					<x>1102.677</x>
					<y>695.0313</y>
				</centroid>
			</pseudo3D>
		</spatialEntity>
		<numericStateVariable>
			<name>avgClusterednessRegions</name>
			<value>1719.106319830596</value>
		</numericStateVariable>
		<numericStateVariable>
			<name>avgDensityRegions</name>
			<value>0.6747522817912197</value>
		</numericStateVariable>
	</timepoint>
	<timepoint>
		<spatialEntity>
			<pseudo3D type="region">
				<clusteredness>1</clusteredness>
				<density>0.7158700199121745</density>
				<area>103696</area>
				<perimeter>1359.189525127411</perimeter>
				<distanceFromOrigin>182.2223915988373</distanceFromOrigin>
				<angle>69.8062425314852</angle>
				<shape>triangular</shape>
				<triangleMeasure>0.8012997475074328</triangleMeasure>
				<rectangleMeasure>0.6321804733020425</rectangleMeasure>
				<circleMeasure>0.5250050670926587</circleMeasure>
				<centroid>
					<x>243.3182</x>
					<y>676.7401</y>
				</centroid>
			</pseudo3D>
		</spatialEntity>
		<spatialEntity>
			<pseudo3D type="region">
				<clusteredness>1</clusteredness>
				<density>0.6336345436702651</density>
				<area>126175.5</area>
				<perimeter>2686.416214466095</perimeter>
				<distanceFromOrigin>119.7079780131634</distanceFromOrigin>
				<angle>71.6407848047147</angle>
				<shape>triangular</shape>
				<triangleMeasure>0.5898690652476517</triangleMeasure>
				<rectangleMeasure>0.4442185855716448</rectangleMeasure>
				<circleMeasure>0.3669993248490626</circleMeasure>
				<centroid>
					<x>1102.677</x>
					<y>695.0313</y>
				</centroid>
			</pseudo3D>
		</spatialEntity>
		<numericStateVariable>
			<name>avgClusterednessRegions</name>
			<value>1719.106319830596</value>
		</numericStateVariable>
		<numericStateVariable>
			<name>avgDensityRegions</name>
			<value>0.6747522817912197</value>
		</numericStateVariable>
	</timepoint>
	<timepoint>
		<spatialEntity>
			<pseudo3D type="region">
				<clusteredness>1</clusteredness>
				<density>0.7158700199121745</density>
				<area>103696</area>
				<perimeter>1359.189525127411</perimeter>
				<distanceFromOrigin>182.2223915988373</distanceFromOrigin>
				<angle>69.8062425314852</angle>
				<shape>triangular</shape>
				<triangleMeasure>0.8012997475074328</triangleMeasure>
				<rectangleMeasure>0.6321804733020425</rectangleMeasure>
				<circleMeasure>0.5250050670926587</circleMeasure>
				<centroid>
					<x>243.3182</x>
					<y>676.7401</y>
				</centroid>
			</pseudo3D>
		</spatialEntity>
		<spatialEntity>
			<pseudo3D type="region">
				<clusteredness>1</clusteredness>
				<density>0.6336345436702651</density>
				<area>126175.5</area>
				<perimeter>2686.416214466095</perimeter>
				<distanceFromOrigin>119.7079780131634</distanceFromOrigin>
				<angle>71.6407848047147</angle>
				<shape>triangular</shape>
				<triangleMeasure>0.5898690652476517</triangleMeasure>
				<rectangleMeasure>0.4442185855716448</rectangleMeasure>
				<circleMeasure>0.3669993248490626</circleMeasure>
				<centroid>
					<x>1102.677</x>
					<y>695.0313</y>
				</centroid>
			</pseudo3D>
		</spatialEntity>
		<numericStateVariable>
			<name>avgClusterednessRegions</name>
			<value>1719.106319830596</value>
		</numericStateVariable>
		<numericStateVariable>
			<name>avgDensityRegions</name>
			<value>0.6747522817912197</value>
		</numericStateVariable>
	</timepoint>
	<timepoint>
		<spatialEntity>
			<pseudo3D type="region">
				<clusteredness>1</clusteredness>
				<density>0.7158700199121745</density>
				<area>103696</area>
				<perimeter>1359.189525127411</perimeter>
				<distanceFromOrigin>182.2223915988373</distanceFromOrigin>
				<angle>69.8062425314852</angle>
				<shape>triangular</shape>
				<triangleMeasure>0.8012997475074328</triangleMeasure>
				<rectangleMeasure>0.6321804733020425</rectangleMeasure>
				<circleMeasure>0.5250050670926587</circleMeasure>
				<centroid>
					<x>243.3182</x>
					<y>676.7401</y>
				</centroid>
			</pseudo3D>
		</spatialEntity>
		<spatialEntity>
			<pseudo3D type="region">
				<clusteredness>1</clusteredness>
				<density>0.6336345436702651</density>
				<area>126175.5</area>
				<perimeter>2686.416214466095</perimeter>
				<distanceFromOrigin>119.7079780131634</distanceFromOrigin>
				<angle>71.6407848047147</angle>
				<shape>triangular</shape>
				<triangleMeasure>0.5898690652476517</triangleMeasure>
				<rectangleMeasure>0.4442185855716448</rectangleMeasure>
				<circleMeasure>0.3669993248490626</circleMeasure>
				<centroid>
					<x>1102.677</x>
					<y>695.0313</y>
				</centroid>
			</pseudo3D>
		</spatialEntity>
		<numericStateVariable>
			<name>avgClusterednessRegions</name>
			<value>1719.106319830596</value>
		</numericStateVariable>
		<numericStateVariable>
			<name>avgDensityRegions</name>
			<value>0.6747522817912197</value>
		</numericStateVariable>
	</timepoint>
	<timepoint>
		<spatialEntity>
			<pseudo3D type="region">
				<clusteredness>1</clusteredness>
				<density>0.7158700199121745</density>
				<area>103696</area>
				<perimeter>1359.189525127411</perimeter>
				<distanceFromOrigin>182.2223915988373</distanceFromOrigin>
				<angle>69.8062425314852</angle>
				<shape>triangular</shape>
				<triangleMeasure>0.8012997475074328</triangleMeasure>
				<rectangleMeasure>0.6321804733020425</rectangleMeasure>
				<circleMeasure>0.5250050670926587</circleMeasure>
				<centroid>
					<x>243.3182</x>
					<y>676.7401</y>
				</centroid>
			</pseudo3D>
		</spatialEntity>
		<spatialEntity>
			<pseudo3D type="region">
				<clusteredness>1</clusteredness>
				<density>0.6336345436702651</density>
				<area>126175.5</area>
				<perimeter>2686.416214466095</perimeter>
				<distanceFromOrigin>119.7079780131634</distanceFromOrigin>
				<angle>71.6407848047147</angle>
				<shape>triangular</shape>
				<triangleMeasure>0.5898690652476517</triangleMeasure>
				<rectangleMeasure>0.4442185855716448</rectangleMeasure>
				<circleMeasure>0.3669993248490626</circleMeasure>
				<centroid>
					<x>1102.677</x>
					<y>695.0313</y>
				</centroid>
			</pseudo3D>
		</spatialEntity>
		<numericStateVariable>
			<name>avgClusterednessRegions</name>
			<value>1719.106319830596</value>
		</numericStateVariable>
		<numericStateVariable>
			<name>avgDensityRegions</name>
			<value>0.6747522817912197</value>
		</numericStateVariable>
	</timepoint>
	<timepoint>
		<spatialEntity>
			<pseudo3D type="region">
				<clusteredness>1</clusteredness>
				<density>0.7158700199121745</density>
				<area>103696</area>
				<perimeter>1359.189525127411</perimeter>
				<distanceFromOrigin>182.2223915988373</distanceFromOrigin>
				<angle>69.8062425314852</angle>
				<shape>triangular</shape>
				<triangleMeasure>0.8012997475074328</triangleMeasure>
				<rectangleMeasure>0.6321804733020425</rectangleMeasure>
				<circleMeasure>0.5250050670926587</circleMeasure>
				<centroid>
					<x>243.3182</x>
					<y>676.7401</y>
				</centroid>
			</pseudo3D>
		</spatialEntity>
		<spatialEntity>
			<pseudo3D type="region">
				<clusteredness>1</clusteredness>
				<density>0.6336345436702651</density>
				<area>126175.5</area>
				<perimeter>2686.416214466095</perimeter>
				<distanceFromOrigin>119.7079780131634</distanceFromOrigin>
				<angle>71.6407848047147</angle>
				<shape>triangular</shape>
				<triangleMeasure>0.5898690652476517</triangleMeasure>
				<rectangleMeasure>0.4442185855716448</rectangleMeasure>
				<circleMeasure>0.3669993248490626</circleMeasure>
				<centroid>
					<x>1102.677</x>
					<y>695.0313</y>
				</centroid>
			</pseudo3D>
		</spatialEntity>
		<numericStateVariable>
			<name>avgClusterednessRegions</name>
			<value>1719.106319830596</value>
		</numericStateVariable>
		<numericStateVariable>
			<name>avgDensityRegions</name>
			<value>0.6747522817912197</value>
		</numericStateVariable>
	</timepoint>
	<timepoint>
		<spatialEntity>
			<pseudo3D type="region">
				<clusteredness>1</clusteredness>
				<density>0.7158700199121745</density>
				<area>103696</area>
				<perimeter>1359.189525127411</perimeter>
				<distanceFromOrigin>182.2223915988373</distanceFromOrigin>
				<angle>69.8062425314852</angle>
				<shape>triangular</shape>
				<triangleMeasure>0.8012997475074328</triangleMeasure>
				<rectangleMeasure>0.6321804733020425</rectangleMeasure>
				<circleMeasure>0.5250050670926587</circleMeasure>
				<centroid>
					<x>243.3182</x>
					<y>676.7401</y>
				</centroid>
			</pseudo3D>
		</spatialEntity>
		<spatialEntity>
			<pseudo3D type="region">
				<clusteredness>1</clusteredness>
				<density>0.6336345436702651</density>
				<area>126175.5</area>
				<perimeter>2686.416214466095</perimeter>
				<distanceFromOrigin>119.7079780131634</distanceFromOrigin>
				<angle>71.6407848047147</angle>
				<shape>triangular</shape>
				<triangleMeasure>0.5898690652476517</triangleMeasure>
				<rectangleMeasure>0.4442185855716448</rectangleMeasure>
				<circleMeasure>0.3669993248490626</circleMeasure>
				<centroid>
					<x>1102.677</x>
					<y>695.0313</y>
				</centroid>
			</pseudo3D>
		</spatialEntity>
		<numericStateVariable>
			<name>avgClusterednessRegions</name>
			<value>1719.106319830596</value>
		</numericStateVariable>
		<numericStateVariable>
			<name>avgDensityRegions</name>
			<value>0.6747522817912197</value>
		</numericStateVariable>
	</timepoint>
	<timepoint>
		<spatialEntity>
			<pseudo3D type="region">
				<clusteredness>1</clusteredness>
				<density>0.7158700199121745</density>
				<area>103696</area>
				<perimeter>1359.189525127411</perimeter>
				<distanceFromOrigin>182.2223915988373</distanceFromOrigin>
				<angle>69.8062425314852</angle>
				<shape>triangular</shape>
				<triangleMeasure>0.8012997475074328</triangleMeasure>
				<rectangleMeasure>0.6321804733020425</rectangleMeasure>
				<circleMeasure>0.5250050670926587</circleMeasure>
				<centroid>
					<x>243.3182</x>
					<y>676.7401</y>
				</centroid>
			</pseudo3D>
		</spatialEntity>
		<spatialEntity>
			<pseudo3D type="region">
				<clusteredness>1</clusteredness>
				<density>0.6336345436702651</density>
				<area>126175.5</area>
				<perimeter>2686.416214466095</perimeter>
				<distanceFromOrigin>119.7079780131634</distanceFromOrigin>
				<angle>71.6407848047147</angle>
				<shape>triangular</shape>
				<triangleMeasure>0.5898690652476517</triangleMeasure>
				<rectangleMeasure>0.4442185855716448</rectangleMeasure>
				<circleMeasure>0.3669993248490626</circleMeasure>
				<centroid>
					<x>1102.677</x>
					<y>695.0313</y>
				</centroid>
			</pseudo3D>
		</spatialEntity>
		<numericStateVariable>
			<name>avgClusterednessRegions</name>
			<value>1719.106319830596</value>
		</numericStateVariable>
		<numericStateVariable>
			<name>avgDensityRegions</name>
			<value>0.6747522817912197</value>
		</numericStateVariable>
	</timepoint>
	<timepoint>
		<spatialEntity>
			<pseudo3D type="region">
				<clusteredness>1</clusteredness>
				<density>0.7158700199121745</density>
				<area>103696</area>
				<perimeter>1359.189525127411</perimeter>
				<distanceFromOrigin>182.2223915988373</distanceFromOrigin>
				<angle>69.8062425314852</angle>
				<shape>triangular</shape>
				<triangleMeasure>0.8012997475074328</triangleMeasure>
				<rectangleMeasure>0.6321804733020425</rectangleMeasure>
				<circleMeasure>0.5250050670926587</circleMeasure>
				<centroid>
					<x>243.3182</x>
					<y>676.7401</y>
				</centroid>
			</pseudo3D>
		</spatialEntity>
		<spatialEntity>
			<pseudo3D type="region">
				<clusteredness>1</clusteredness>
				<density>0.6336345436702651</density>
				<area>126175.5</area>
				<perimeter>2686.416214466095</perimeter>
				<distanceFromOrigin>119.7079780131634</distanceFromOrigin>
				<angle>71.6407848047147</angle>
				<shape>triangular</shape>
				<triangleMeasure>0.5898690652476517</triangleMeasure>
				<rectangleMeasure>0.4442185855716448</rectangleMeasure>
				<circleMeasure>0.3669993248490626</circleMeasure>
				<centroid>
					<x>1102.677</x>
					<y>695.0313</y>
				</centroid>
			</pseudo3D>
		</spatialEntity>
		<numericStateVariable>
			<name>avgClusterednessRegions</name>
			<value>1719.106319830596</value>
		</numericStateVariable>
		<numericStateVariable>
			<name>avgDensityRegions</name>
			<value>0.6747522817912197</value>
		</numericStateVariable>
	</timepoint>
	<timepoint>
		<spatialEntity>
			<pseudo3D type="region">
				<clusteredness>1</clusteredness>
				<density>0.7158700199121745</density>
				<area>103696</area>
				<perimeter>1359.189525127411</perimeter>
				<distanceFromOrigin>182.2223915988373</distanceFromOrigin>
				<angle>69.8062425314852</angle>
				<shape>triangular</shape>
				<triangleMeasure>0.8012997475074328</triangleMeasure>
				<rectangleMeasure>0.6321804733020425</rectangleMeasure>
				<circleMeasure>0.5250050670926587</circleMeasure>
				<centroid>
					<x>243.3182</x>
					<y>676.7401</y>
				</centroid>
			</pseudo3D>
		</spatialEntity>
		<spatialEntity>
			<pseudo3D type="region">
				<clusteredness>1</clusteredness>
				<density>0.6336345436702651</density>
				<area>126175.5</area>
				<perimeter>2686.416214466095</perimeter>
				<distanceFromOrigin>119.7079780131634</distanceFromOrigin>
				<angle>71.6407848047147</angle>
				<shape>triangular</shape>
				<triangleMeasure>0.5898690652476517</triangleMeasure>
				<rectangleMeasure>0.4442185855716448</rectangleMeasure>
				<circleMeasure>0.3669993248490626</circleMeasure>
				<centroid>
					<x>1102.677</x>
					<y>695.0313</y>
				</centroid>
			</pseudo3D>
		</spatialEntity>
		<numericStateVariable>
			<name>avgClusterednessRegions</name>
			<value>1719.106319830596</value>
		</numericStateVariable>
		<numericStateVariable>
			<name>avgDensityRegions</name>
			<value>0.6747522817912197</value>
		</numericStateVariable>
	</timepoint>
	<timepoint>
		<spatialEntity>
			<pseudo3D type="region">
				<clusteredness>1</clusteredness>
				<density>0.7158700199121745</density>
				<area>103696</area>
				<perimeter>1359.189525127411</perimeter>
				<distanceFromOrigin>182.2223915988373</distanceFromOrigin>
				<angle>69.8062425314852</angle>
				<shape>triangular</shape>
				<triangleMeasure>0.8012997475074328</triangleMeasure>
				<rectangleMeasure>0.6321804733020425</rectangleMeasure>
				<circleMeasure>0.5250050670926587</circleMeasure>
				<centroid>
					<x>243.3182</x>
					<y>676.7401</y>
				</centroid>
			</pseudo3D>
		</spatialEntity>
		<spatialEntity>
			<pseudo3D type="region">
				<clusteredness>1</clusteredness>
				<density>0.6336345436702651</density>
				<area>126175.5</area>
				<perimeter>2686.416214466095</perimeter>
				<distanceFromOrigin>119.7079780131634</distanceFromOrigin>
				<angle>71.6407848047147</angle>
				<shape>triangular</shape>
				<triangleMeasure>0.5898690652476517</triangleMeasure>
				<rectangleMeasure>0.4442185855716448</rectangleMeasure>
				<circleMeasure>0.3669993248490626</circleMeasure>
				<centroid>
					<x>1102.677</x>
					<y>695.0313</y>
				</centroid>
			</pseudo3D>
		</spatialEntity>
		<numericStateVariable>
			<name>avgClusterednessRegions</name>
			<value>1719.106319830596</value>
		</numericStateVariable>
		<numericStateVariable>
			<name>avgDensityRegions</name>
			<value>0.6747522817912197</value>
		</numericStateVariable>
	</timepoint>
	<timepoint>
		<spatialEntity>
			<pseudo3D type="region">
				<clusteredness>1</clusteredness>
				<density>0.7158700199121745</density>
				<area>103696</area>
				<perimeter>1359.189525127411</perimeter>
				<distanceFromOrigin>182.2223915988373</distanceFromOrigin>
				<angle>69.8062425314852</angle>
				<shape>triangular</shape>
				<triangleMeasure>0.8012997475074328</triangleMeasure>
				<rectangleMeasure>0.6321804733020425</rectangleMeasure>
				<circleMeasure>0.5250050670926587</circleMeasure>
				<centroid>
					<x>243.3182</x>
					<y>676.7401</y>
				</centroid>
			</pseudo3D>
		</spatialEntity>
		<spatialEntity>
			<pseudo3D type="region">
				<clusteredness>1</clusteredness>
				<density>0.6336345436702651</density>
				<area>126175.5</area>
				<perimeter>2686.416214466095</perimeter>
				<distanceFromOrigin>119.7079780131634</distanceFromOrigin>
				<angle>71.6407848047147</angle>
				<shape>triangular</shape>
				<triangleMeasure>0.5898690652476517</triangleMeasure>
				<rectangleMeasure>0.4442185855716448</rectangleMeasure>
				<circleMeasure>0.3669993248490626</circleMeasure>
				<centroid>
					<x>1102.677</x>
					<y>695.0313</y>
				</centroid>
			</pseudo3D>
		</spatialEntity>
		<numericStateVariable>
			<name>avgClusterednessRegions</name>
			<value>1719.106319830596</value>
		</numericStateVariable>
		<numericStateVariable>
			<name>avgDensityRegions</name>
			<value>0.6747522817912197</value>
		</numericStateVariable>
	</timepoint>
	<timepoint>
		<spatialEntity>
			<pseudo3D type="region">
				<clusteredness>1</clusteredness>
				<density>0.7158700199121745</density>
				<area>103696</area>
				<perimeter>1359.189525127411</perimeter>
				<distanceFromOrigin>182.2223915988373</distanceFromOrigin>
				<angle>69.8062425314852</angle>
				<shape>triangular</shape>
				<triangleMeasure>0.8012997475074328</triangleMeasure>
				<rectangleMeasure>0.6321804733020425</rectangleMeasure>
				<circleMeasure>0.5250050670926587</circleMeasure>
				<centroid>
					<x>243.3182</x>
					<y>676.7401</y>
				</centroid>
			</pseudo3D>
		</spatialEntity>
		<spatialEntity>
			<pseudo3D type="region">
				<clusteredness>1</clusteredness>
				<density>0.6336345436702651</density>
				<area>126175.5</area>
				<perimeter>2686.416214466095</perimeter>
				<distanceFromOrigin>119.7079780131634</distanceFromOrigin>
				<angle>71.6407848047147</angle>
				<shape>triangular</shape>
				<triangleMeasure>0.5898690652476517</triangleMeasure>
				<rectangleMeasure>0.4442185855716448</rectangleMeasure>
				<circleMeasure>0.3669993248490626</circleMeasure>
				<centroid>
					<x>1102.677</x>
					<y>695.0313</y>
				</centroid>
			</pseudo3D>
		</spatialEntity>
		<numericStateVariable>
			<name>avgClusterednessRegions</name>
			<value>1719.106319830596</value>
		</numericStateVariable>
		<numericStateVariable>
			<name>avgDensityRegions</name>
			<value>0.6747522817912197</value>
		</numericStateVariable>
	</timepoint>
	<timepoint>
		<spatialEntity>
			<pseudo3D type="region">
				<clusteredness>1</clusteredness>
				<density>0.7158700199121745</density>
				<area>103696</area>
				<perimeter>1359.189525127411</perimeter>
				<distanceFromOrigin>182.2223915988373</distanceFromOrigin>
				<angle>69.8062425314852</angle>
				<shape>triangular</shape>
				<triangleMeasure>0.8012997475074328</triangleMeasure>
				<rectangleMeasure>0.6321804733020425</rectangleMeasure>
				<circleMeasure>0.5250050670926587</circleMeasure>
				<centroid>
					<x>243.3182</x>
					<y>676.7401</y>
				</centroid>
			</pseudo3D>
		</spatialEntity>
		<spatialEntity>
			<pseudo3D type="region">
				<clusteredness>1</clusteredness>
				<density>0.6336345436702651</density>
				<area>126175.5</area>
				<perimeter>2686.416214466095</perimeter>
				<distanceFromOrigin>119.7079780131634</distanceFromOrigin>
				<angle>71.6407848047147</angle>
				<shape>triangular</shape>
				<triangleMeasure>0.5898690652476517</triangleMeasure>
				<rectangleMeasure>0.4442185855716448</rectangleMeasure>
				<circleMeasure>0.3669993248490626</circleMeasure>
				<centroid>
					<x>1102.677</x>
					<y>695.0313</y>
				</centroid>
			</pseudo3D>
		</spatialEntity>
		<numericStateVariable>
			<name>avgClusterednessRegions</name>
			<value>1719.106319830596</value>
		</numericStateVariable>
		<numericStateVariable>
			<name>avgDensityRegions</name>
			<value>0.6747522817912197</value>
		</numericStateVariable>
	</timepoint>
	<timepoint>
		<spatialEntity>
			<pseudo3D type="region">
				<clusteredness>1</clusteredness>
				<density>0.7158700199121745</density>
				<area>103696</area>
				<perimeter>1359.189525127411</perimeter>
				<distanceFromOrigin>182.2223915988373</distanceFromOrigin>
				<angle>69.8062425314852</angle>
				<shape>triangular</shape>
				<triangleMeasure>0.8012997475074328</triangleMeasure>
				<rectangleMeasure>0.6321804733020425</rectangleMeasure>
				<circleMeasure>0.5250050670926587</circleMeasure>
				<centroid>
					<x>243.3182</x>
					<y>676.7401</y>
				</centroid>
			</pseudo3D>
		</spatialEntity>
		<spatialEntity>
			<pseudo3D type="region">
				<clusteredness>1</clusteredness>
				<density>0.6336345436702651</density>
				<area>126175.5</area>
				<perimeter>2686.416214466095</perimeter>
				<distanceFromOrigin>119.7079780131634</distanceFromOrigin>
				<angle>71.6407848047147</angle>
				<shape>triangular</shape>
				<triangleMeasure>0.5898690652476517</triangleMeasure>
				<rectangleMeasure>0.4442185855716448</rectangleMeasure>
				<circleMeasure>0.3669993248490626</circleMeasure>
				<centroid>
					<x>1102.677</x>
					<y>695.0313</y>
				</centroid>
			</pseudo3D>
		</spatialEntity>
		<numericStateVariable>
			<name>avgClusterednessRegions</name>
			<value>1719.106319830596</value>
		</numericStateVariable>
		<numericStateVariable>
			<name>avgDensityRegions</name>
			<value>0.6747522817912197</value>
		</numericStateVariable>
	</timepoint>
	<timepoint>
		<spatialEntity>
			<pseudo3D type="region">
				<clusteredness>1</clusteredness>
				<density>0.7158700199121745</density>
				<area>103696</area>
				<perimeter>1359.189525127411</perimeter>
				<distanceFromOrigin>182.2223915988373</distanceFromOrigin>
				<angle>69.8062425314852</angle>
				<shape>triangular</shape>
				<triangleMeasure>0.8012997475074328</triangleMeasure>
				<rectangleMeasure>0.6321804733020425</rectangleMeasure>
				<circleMeasure>0.5250050670926587</circleMeasure>
				<centroid>
					<x>243.3182</x>
					<y>676.7401</y>
				</centroid>
			</pseudo3D>
		</spatialEntity>
		<spatialEntity>
			<pseudo3D type="region">
				<clusteredness>1</clusteredness>
				<density>0.6336345436702651</density>
				<area>126175.5</area>
				<perimeter>2686.416214466095</perimeter>
				<distanceFromOrigin>119.7079780131634</distanceFromOrigin>
				<angle>71.6407848047147</angle>
				<shape>triangular</shape>
				<triangleMeasure>0.5898690652476517</triangleMeasure>
				<rectangleMeasure>0.4442185855716448</rectangleMeasure>
				<circleMeasure>0.3669993248490626</circleMeasure>
				<centroid>
					<x>1102.677</x>
					<y>695.0313</y>
				</centroid>
			</pseudo3D>
		</spatialEntity>
		<numericStateVariable>
			<name>avgClusterednessRegions</name>
			<value>1719.106319830596</value>
		</numericStateVariable>
		<numericStateVariable>
			<name>avgDensityRegions</name>
			<value>0.6747522817912197</value>
		</numericStateVariable>
	</timepoint>
	<timepoint>
		<spatialEntity>
			<pseudo3D type="region">
				<clusteredness>1</clusteredness>
				<density>0.7158700199121745</density>
				<area>103696</area>
				<perimeter>1359.189525127411</perimeter>
				<distanceFromOrigin>182.2223915988373</distanceFromOrigin>
				<angle>69.8062425314852</angle>
				<shape>triangular</shape>
				<triangleMeasure>0.8012997475074328</triangleMeasure>
				<rectangleMeasure>0.6321804733020425</rectangleMeasure>
				<circleMeasure>0.5250050670926587</circleMeasure>
				<centroid>
					<x>243.3182</x>
					<y>676.7401</y>
				</centroid>
			</pseudo3D>
		</spatialEntity>
		<spatialEntity>
			<pseudo3D type="region">
				<clusteredness>1</clusteredness>
				<density>0.6336345436702651</density>
				<area>126175.5</area>
				<perimeter>2686.416214466095</perimeter>
				<distanceFromOrigin>119.7079780131634</distanceFromOrigin>
				<angle>71.6407848047147</angle>
				<shape>triangular</shape>
				<triangleMeasure>0.5898690652476517</triangleMeasure>
				<rectangleMeasure>0.4442185855716448</rectangleMeasure>
				<circleMeasure>0.3669993248490626</circleMeasure>
				<centroid>
					<x>1102.677</x>
					<y>695.0313</y>
				</centroid>
			</pseudo3D>
		</spatialEntity>
		<numericStateVariable>
			<name>avgClusterednessRegions</name>
			<value>1719.106319830596</value>
		</numericStateVariable>
		<numericStateVariable>
			<name>avgDensityRegions</name>
			<value>0.6747522817912197</value>
		</numericStateVariable>
	</timepoint>
	<timepoint>
		<spatialEntity>
			<pseudo3D type="region">
				<clusteredness>1</clusteredness>
				<density>0.7158700199121745</density>
				<area>103696</area>
				<perimeter>1359.189525127411</perimeter>
				<distanceFromOrigin>182.2223915988373</distanceFromOrigin>
				<angle>69.8062425314852</angle>
				<shape>triangular</shape>
				<triangleMeasure>0.8012997475074328</triangleMeasure>
				<rectangleMeasure>0.6321804733020425</rectangleMeasure>
				<circleMeasure>0.5250050670926587</circleMeasure>
				<centroid>
					<x>243.3182</x>
					<y>676.7401</y>
				</centroid>
			</pseudo3D>
		</spatialEntity>
		<spatialEntity>
			<pseudo3D type="region">
				<clusteredness>1</clusteredness>
				<density>0.6336345436702651</density>
				<area>126175.5</area>
				<perimeter>2686.416214466095</perimeter>
				<distanceFromOrigin>119.7079780131634</distanceFromOrigin>
				<angle>71.6407848047147</angle>
				<shape>triangular</shape>
				<triangleMeasure>0.5898690652476517</triangleMeasure>
				<rectangleMeasure>0.4442185855716448</rectangleMeasure>
				<circleMeasure>0.3669993248490626</circleMeasure>
				<centroid>
					<x>1102.677</x>
					<y>695.0313</y>
				</centroid>
			</pseudo3D>
		</spatialEntity>
		<numericStateVariable>
			<name>avgClusterednessRegions</name>
			<value>1719.106319830596</value>
		</numericStateVariable>
		<numericStateVariable>
			<name>avgDensityRegions</name>
			<value>0.6747522817912197</value>
		</numericStateVariable>
	</timepoint>
	<timepoint>
		<spatialEntity>
			<pseudo3D type="region">
				<clusteredness>1</clusteredness>
				<density>0.7158700199121745</density>
				<area>103696</area>
				<perimeter>1359.189525127411</perimeter>
				<distanceFromOrigin>182.2223915988373</distanceFromOrigin>
				<angle>69.8062425314852</angle>
				<shape>triangular</shape>
				<triangleMeasure>0.8012997475074328</triangleMeasure>
				<rectangleMeasure>0.6321804733020425</rectangleMeasure>
				<circleMeasure>0.5250050670926587</circleMeasure>
				<centroid>
					<x>243.3182</x>
					<y>676.7401</y>
				</centroid>
			</pseudo3D>
		</spatialEntity>
		<spatialEntity>
			<pseudo3D type="region">
				<clusteredness>1</clusteredness>
				<density>0.6336345436702651</density>
				<area>126175.5</area>
				<perimeter>2686.416214466095</perimeter>
				<distanceFromOrigin>119.7079780131634</distanceFromOrigin>
				<angle>71.6407848047147</angle>
				<shape>triangular</shape>
				<triangleMeasure>0.5898690652476517</triangleMeasure>
				<rectangleMeasure>0.4442185855716448</rectangleMeasure>
				<circleMeasure>0.3669993248490626</circleMeasure>
				<centroid>
					<x>1102.677</x>
					<y>695.0313</y>
				</centroid>
			</pseudo3D>
		</spatialEntity>
		<numericStateVariable>
			<name>avgClusterednessRegions</name>
			<value>1719.106319830596</value>
		</numericStateVariable>
		<numericStateVariable>
			<name>avgDensityRegions</name>
			<value>0.6747522817912197</value>
		</numericStateVariable>
	</timepoint>
	<timepoint>
		<spatialEntity>
			<pseudo3D type="region">
				<clusteredness>1</clusteredness>
				<density>0.7158700199121745</density>
				<area>103696</area>
				<perimeter>1359.189525127411</perimeter>
				<distanceFromOrigin>182.2223915988373</distanceFromOrigin>
				<angle>69.8062425314852</angle>
				<shape>triangular</shape>
				<triangleMeasure>0.8012997475074328</triangleMeasure>
				<rectangleMeasure>0.6321804733020425</rectangleMeasure>
				<circleMeasure>0.5250050670926587</circleMeasure>
				<centroid>
					<x>243.3182</x>
					<y>676.7401</y>
				</centroid>
			</pseudo3D>
		</spatialEntity>
		<spatialEntity>
			<pseudo3D type="region">
				<clusteredness>1</clusteredness>
				<density>0.6336345436702651</density>
				<area>126175.5</area>
				<perimeter>2686.416214466095</perimeter>
				<distanceFromOrigin>119.7079780131634</distanceFromOrigin>
				<angle>71.6407848047147</angle>
				<shape>triangular</shape>
				<triangleMeasure>0.5898690652476517</triangleMeasure>
				<rectangleMeasure>0.4442185855716448</rectangleMeasure>
				<circleMeasure>0.3669993248490626</circleMeasure>
				<centroid>
					<x>1102.677</x>
					<y>695.0313</y>
				</centroid>
			</pseudo3D>
		</spatialEntity>
		<numericStateVariable>
			<name>avgClusterednessRegions</name>
			<value>1719.106319830596</value>
		</numericStateVariable>
		<numericStateVariable>
			<name>avgDensityRegions</name>
			<value>0.6747522817912197</value>
		</numericStateVariable>
	</timepoint>
	<timepoint>
		<spatialEntity>
			<pseudo3D type="region">
				<clusteredness>1</clusteredness>
				<density>0.7158700199121745</density>
				<area>103696</area>
				<perimeter>1359.189525127411</perimeter>
				<distanceFromOrigin>182.2223915988373</distanceFromOrigin>
				<angle>69.8062425314852</angle>
				<shape>triangular</shape>
				<triangleMeasure>0.8012997475074328</triangleMeasure>
				<rectangleMeasure>0.6321804733020425</rectangleMeasure>
				<circleMeasure>0.5250050670926587</circleMeasure>
				<centroid>
					<x>243.3182</x>
					<y>676.7401</y>
				</centroid>
			</pseudo3D>
		</spatialEntity>
		<spatialEntity>
			<pseudo3D type="region">
				<clusteredness>1</clusteredness>
				<density>0.6336345436702651</density>
				<area>126175.5</area>
				<perimeter>2686.416214466095</perimeter>
				<distanceFromOrigin>119.7079780131634</distanceFromOrigin>
				<angle>71.6407848047147</angle>
				<shape>triangular</shape>
				<triangleMeasure>0.5898690652476517</triangleMeasure>
				<rectangleMeasure>0.4442185855716448</rectangleMeasure>
				<circleMeasure>0.3669993248490626</circleMeasure>
				<centroid>
					<x>1102.677</x>
					<y>695.0313</y>
				</centroid>
			</pseudo3D>
		</spatialEntity>
		<numericStateVariable>
			<name>avgClusterednessRegions</name>
			<value>1719.106319830596</value>
		</numericStateVariable>
		<numericStateVariable>
			<name>avgDensityRegions</name>
			<value>0.6747522817912197</value>
		</numericStateVariable>
	</timepoint>
	<timepoint>
		<spatialEntity>
			<pseudo3D type="region">
				<clusteredness>1</clusteredness>
				<density>0.7158700199121745</density>
				<area>103696</area>
				<perimeter>1359.189525127411</perimeter>
				<distanceFromOrigin>182.2223915988373</distanceFromOrigin>
				<angle>69.8062425314852</angle>
				<shape>triangular</shape>
				<triangleMeasure>0.8012997475074328</triangleMeasure>
				<rectangleMeasure>0.6321804733020425</rectangleMeasure>
				<circleMeasure>0.5250050670926587</circleMeasure>
				<centroid>
					<x>243.3182</x>
					<y>676.7401</y>
				</centroid>
			</pseudo3D>
		</spatialEntity>
		<spatialEntity>
			<pseudo3D type="region">
				<clusteredness>1</clusteredness>
				<density>0.6336345436702651</density>
				<area>126175.5</area>
				<perimeter>2686.416214466095</perimeter>
				<distanceFromOrigin>119.7079780131634</distanceFromOrigin>
				<angle>71.6407848047147</angle>
				<shape>triangular</shape>
				<triangleMeasure>0.5898690652476517</triangleMeasure>
				<rectangleMeasure>0.4442185855716448</rectangleMeasure>
				<circleMeasure>0.3669993248490626</circleMeasure>
				<centroid>
					<x>1102.677</x>
					<y>695.0313</y>
				</centroid>
			</pseudo3D>
		</spatialEntity>
		<numericStateVariable>
			<name>avgClusterednessRegions</name>
			<value>1719.106319830596</value>
		</numericStateVariable>
		<numericStateVariable>
			<name>avgDensityRegions</name>
			<value>0.6747522817912197</value>
		</numericStateVariable>
	</timepoint>
	<timepoint>
		<spatialEntity>
			<pseudo3D type="region">
				<clusteredness>1</clusteredness>
				<density>0.7158700199121745</density>
				<area>103696</area>
				<perimeter>1359.189525127411</perimeter>
				<distanceFromOrigin>182.2223915988373</distanceFromOrigin>
				<angle>69.8062425314852</angle>
				<shape>triangular</shape>
				<triangleMeasure>0.8012997475074328</triangleMeasure>
				<rectangleMeasure>0.6321804733020425</rectangleMeasure>
				<circleMeasure>0.5250050670926587</circleMeasure>
				<centroid>
					<x>243.3182</x>
					<y>676.7401</y>
				</centroid>
			</pseudo3D>
		</spatialEntity>
		<spatialEntity>
			<pseudo3D type="region">
				<clusteredness>1</clusteredness>
				<density>0.6336345436702651</density>
				<area>126175.5</area>
				<perimeter>2686.416214466095</perimeter>
				<distanceFromOrigin>119.7079780131634</distanceFromOrigin>
				<angle>71.6407848047147</angle>
				<shape>triangular</shape>
				<triangleMeasure>0.5898690652476517</triangleMeasure>
				<rectangleMeasure>0.4442185855716448</rectangleMeasure>
				<circleMeasure>0.3669993248490626</circleMeasure>
				<centroid>
					<x>1102.677</x>
					<y>695.0313</y>
				</centroid>
			</pseudo3D>
		</spatialEntity>
		<numericStateVariable>
			<name>avgClusterednessRegions</name>
			<value>1719.106319830596</value>
		</numericStateVariable>
		<numericStateVariable>
			<name>avgDensityRegions</name>
			<value>0.6747522817912197</value>
		</numericStateVariable>
	</timepoint>
	<timepoint>
		<spatialEntity>
			<pseudo3D type="region">
				<clusteredness>1</clusteredness>
				<density>0.7158700199121745</density>
				<area>103696</area>
				<perimeter>1359.189525127411</perimeter>
				<distanceFromOrigin>182.2223915988373</distanceFromOrigin>
				<angle>69.8062425314852</angle>
				<shape>triangular</shape>
				<triangleMeasure>0.8012997475074328</triangleMeasure>
				<rectangleMeasure>0.6321804733020425</rectangleMeasure>
				<circleMeasure>0.5250050670926587</circleMeasure>
				<centroid>
					<x>243.3182</x>
					<y>676.7401</y>
				</centroid>
			</pseudo3D>
		</spatialEntity>
		<spatialEntity>
			<pseudo3D type="region">
				<clusteredness>1</clusteredness>
				<density>0.6336345436702651</density>
				<area>126175.5</area>
				<perimeter>2686.416214466095</perimeter>
				<distanceFromOrigin>119.7079780131634</distanceFromOrigin>
				<angle>71.6407848047147</angle>
				<shape>triangular</shape>
				<triangleMeasure>0.5898690652476517</triangleMeasure>
				<rectangleMeasure>0.4442185855716448</rectangleMeasure>
				<circleMeasure>0.3669993248490626</circleMeasure>
				<centroid>
					<x>1102.677</x>
					<y>695.0313</y>
				</centroid>
			</pseudo3D>
		</spatialEntity>
		<numericStateVariable>
			<name>avgClusterednessRegions</name>
			<value>1719.106319830596</value>
		</numericStateVariable>
		<numericStateVariable>
			<name>avgDensityRegions</name>
			<value>0.6747522817912197</value>
		</numericStateVariable>
	</timepoint>
	<timepoint>
		<spatialEntity>
			<pseudo3D type="region">
				<clusteredness>1</clusteredness>
				<density>0.7158700199121745</density>
				<area>103696</area>
				<perimeter>1359.189525127411</perimeter>
				<distanceFromOrigin>182.2223915988373</distanceFromOrigin>
				<angle>69.8062425314852</angle>
				<shape>triangular</shape>
				<triangleMeasure>0.8012997475074328</triangleMeasure>
				<rectangleMeasure>0.6321804733020425</rectangleMeasure>
				<circleMeasure>0.5250050670926587</circleMeasure>
				<centroid>
					<x>243.3182</x>
					<y>676.7401</y>
				</centroid>
			</pseudo3D>
		</spatialEntity>
		<spatialEntity>
			<pseudo3D type="region">
				<clusteredness>1</clusteredness>
				<density>0.6336345436702651</density>
				<area>126175.5</area>
				<perimeter>2686.416214466095</perimeter>
				<distanceFromOrigin>119.7079780131634</distanceFromOrigin>
				<angle>71.6407848047147</angle>
				<shape>triangular</shape>
				<triangleMeasure>0.5898690652476517</triangleMeasure>
				<rectangleMeasure>0.4442185855716448</rectangleMeasure>
				<circleMeasure>0.3669993248490626</circleMeasure>
				<centroid>
					<x>1102.677</x>
					<y>695.0313</y>
				</centroid>
			</pseudo3D>
		</spatialEntity>
		<numericStateVariable>
			<name>avgClusterednessRegions</name>
			<value>1719.106319830596</value>
		</numericStateVariable>
		<numericStateVariable>
			<name>avgDensityRegions</name>
			<value>0.6747522817912197</value>
		</numericStateVariable>
	</timepoint>
	<timepoint>
		<spatialEntity>
			<pseudo3D type="region">
				<clusteredness>1</clusteredness>
				<density>0.7158700199121745</density>
				<area>103696</area>
				<perimeter>1359.189525127411</perimeter>
				<distanceFromOrigin>182.2223915988373</distanceFromOrigin>
				<angle>69.8062425314852</angle>
				<shape>triangular</shape>
				<triangleMeasure>0.8012997475074328</triangleMeasure>
				<rectangleMeasure>0.6321804733020425</rectangleMeasure>
				<circleMeasure>0.5250050670926587</circleMeasure>
				<centroid>
					<x>243.3182</x>
					<y>676.7401</y>
				</centroid>
			</pseudo3D>
		</spatialEntity>
		<spatialEntity>
			<pseudo3D type="region">
				<clusteredness>1</clusteredness>
				<density>0.6336345436702651</density>
				<area>126175.5</area>
				<perimeter>2686.416214466095</perimeter>
				<distanceFromOrigin>119.7079780131634</distanceFromOrigin>
				<angle>71.6407848047147</angle>
				<shape>triangular</shape>
				<triangleMeasure>0.5898690652476517</triangleMeasure>
				<rectangleMeasure>0.4442185855716448</rectangleMeasure>
				<circleMeasure>0.3669993248490626</circleMeasure>
				<centroid>
					<x>1102.677</x>
					<y>695.0313</y>
				</centroid>
			</pseudo3D>
		</spatialEntity>
		<numericStateVariable>
			<name>avgClusterednessRegions</name>
			<value>1719.106319830596</value>
		</numericStateVariable>
		<numericStateVariable>
			<name>avgDensityRegions</name>
			<value>0.6747522817912197</value>
		</numericStateVariable>
	</timepoint>
	<timepoint>
		<spatialEntity>
			<pseudo3D type="region">
				<clusteredness>1</clusteredness>
				<density>0.7158700199121745</density>
				<area>103696</area>
				<perimeter>1359.189525127411</perimeter>
				<distanceFromOrigin>182.2223915988373</distanceFromOrigin>
				<angle>69.8062425314852</angle>
				<shape>triangular</shape>
				<triangleMeasure>0.8012997475074328</triangleMeasure>
				<rectangleMeasure>0.6321804733020425</rectangleMeasure>
				<circleMeasure>0.5250050670926587</circleMeasure>
				<centroid>
					<x>243.3182</x>
					<y>676.7401</y>
				</centroid>
			</pseudo3D>
		</spatialEntity>
		<spatialEntity>
			<pseudo3D type="region">
				<clusteredness>1</clusteredness>
				<density>0.6336345436702651</density>
				<area>126175.5</area>
				<perimeter>2686.416214466095</perimeter>
				<distanceFromOrigin>119.7079780131634</distanceFromOrigin>
				<angle>71.6407848047147</angle>
				<shape>triangular</shape>
				<triangleMeasure>0.5898690652476517</triangleMeasure>
				<rectangleMeasure>0.4442185855716448</rectangleMeasure>
				<circleMeasure>0.3669993248490626</circleMeasure>
				<centroid>
					<x>1102.677</x>
					<y>695.0313</y>
				</centroid>
			</pseudo3D>
		</spatialEntity>
		<numericStateVariable>
			<name>avgClusterednessRegions</name>
			<value>1719.106319830596</value>
		</numericStateVariable>
		<numericStateVariable>
			<name>avgDensityRegions</name>
			<value>0.6747522817912197</value>
		</numericStateVariable>
	</timepoint>
	<timepoint>
		<spatialEntity>
			<pseudo3D type="region">
				<clusteredness>1</clusteredness>
				<density>0.7158700199121745</density>
				<area>103696</area>
				<perimeter>1359.189525127411</perimeter>
				<distanceFromOrigin>182.2223915988373</distanceFromOrigin>
				<angle>69.8062425314852</angle>
				<shape>triangular</shape>
				<triangleMeasure>0.8012997475074328</triangleMeasure>
				<rectangleMeasure>0.6321804733020425</rectangleMeasure>
				<circleMeasure>0.5250050670926587</circleMeasure>
				<centroid>
					<x>243.3182</x>
					<y>676.7401</y>
				</centroid>
			</pseudo3D>
		</spatialEntity>
		<spatialEntity>
			<pseudo3D type="region">
				<clusteredness>1</clusteredness>
				<density>0.6336345436702651</density>
				<area>126175.5</area>
				<perimeter>2686.416214466095</perimeter>
				<distanceFromOrigin>119.7079780131634</distanceFromOrigin>
				<angle>71.6407848047147</angle>
				<shape>triangular</shape>
				<triangleMeasure>0.5898690652476517</triangleMeasure>
				<rectangleMeasure>0.4442185855716448</rectangleMeasure>
				<circleMeasure>0.3669993248490626</circleMeasure>
				<centroid>
					<x>1102.677</x>
					<y>695.0313</y>
				</centroid>
			</pseudo3D>
		</spatialEntity>
		<numericStateVariable>
			<name>avgClusterednessRegions</name>
			<value>1719.106319830596</value>
		</numericStateVariable>
		<numericStateVariable>
			<name>avgDensityRegions</name>
			<value>0.6747522817912197</value>
		</numericStateVariable>
	</timepoint>
	<timepoint>
		<spatialEntity>
			<pseudo3D type="region">
				<clusteredness>1</clusteredness>
				<density>0.7158700199121745</density>
				<area>103696</area>
				<perimeter>1359.189525127411</perimeter>
				<distanceFromOrigin>182.2223915988373</distanceFromOrigin>
				<angle>69.8062425314852</angle>
				<shape>triangular</shape>
				<triangleMeasure>0.8012997475074328</triangleMeasure>
				<rectangleMeasure>0.6321804733020425</rectangleMeasure>
				<circleMeasure>0.5250050670926587</circleMeasure>
				<centroid>
					<x>243.3182</x>
					<y>676.7401</y>
				</centroid>
			</pseudo3D>
		</spatialEntity>
		<spatialEntity>
			<pseudo3D type="region">
				<clusteredness>1</clusteredness>
				<density>0.6336345436702651</density>
				<area>126175.5</area>
				<perimeter>2686.416214466095</perimeter>
				<distanceFromOrigin>119.7079780131634</distanceFromOrigin>
				<angle>71.6407848047147</angle>
				<shape>triangular</shape>
				<triangleMeasure>0.5898690652476517</triangleMeasure>
				<rectangleMeasure>0.4442185855716448</rectangleMeasure>
				<circleMeasure>0.3669993248490626</circleMeasure>
				<centroid>
					<x>1102.677</x>
					<y>695.0313</y>
				</centroid>
			</pseudo3D>
		</spatialEntity>
		<numericStateVariable>
			<name>avgClusterednessRegions</name>
			<value>1719.106319830596</value>
		</numericStateVariable>
		<numericStateVariable>
			<name>avgDensityRegions</name>
			<value>0.6747522817912197</value>
		</numericStateVariable>
	</timepoint>
	<timepoint>
		<spatialEntity>
			<pseudo3D type="region">
				<clusteredness>1</clusteredness>
				<density>0.7158700199121745</density>
				<area>103696</area>
				<perimeter>1359.189525127411</perimeter>
				<distanceFromOrigin>182.2223915988373</distanceFromOrigin>
				<angle>69.8062425314852</angle>
				<shape>triangular</shape>
				<triangleMeasure>0.8012997475074328</triangleMeasure>
				<rectangleMeasure>0.6321804733020425</rectangleMeasure>
				<circleMeasure>0.5250050670926587</circleMeasure>
				<centroid>
					<x>243.3182</x>
					<y>676.7401</y>
				</centroid>
			</pseudo3D>
		</spatialEntity>
		<spatialEntity>
			<pseudo3D type="region">
				<clusteredness>1</clusteredness>
				<density>0.6336345436702651</density>
				<area>126175.5</area>
				<perimeter>2686.416214466095</perimeter>
				<distanceFromOrigin>119.7079780131634</distanceFromOrigin>
				<angle>71.6407848047147</angle>
				<shape>triangular</shape>
				<triangleMeasure>0.5898690652476517</triangleMeasure>
				<rectangleMeasure>0.4442185855716448</rectangleMeasure>
				<circleMeasure>0.3669993248490626</circleMeasure>
				<centroid>
					<x>1102.677</x>
					<y>695.0313</y>
				</centroid>
			</pseudo3D>
		</spatialEntity>
		<numericStateVariable>
			<name>avgClusterednessRegions</name>
			<value>1719.106319830596</value>
		</numericStateVariable>
		<numericStateVariable>
			<name>avgDensityRegions</name>
			<value>0.6747522817912197</value>
		</numericStateVariable>
	</timepoint>
	<timepoint>
		<spatialEntity>
			<pseudo3D type="region">
				<clusteredness>1</clusteredness>
				<density>0.7158700199121745</density>
				<area>103696</area>
				<perimeter>1359.189525127411</perimeter>
				<distanceFromOrigin>182.2223915988373</distanceFromOrigin>
				<angle>69.8062425314852</angle>
				<shape>triangular</shape>
				<triangleMeasure>0.8012997475074328</triangleMeasure>
				<rectangleMeasure>0.6321804733020425</rectangleMeasure>
				<circleMeasure>0.5250050670926587</circleMeasure>
				<centroid>
					<x>243.3182</x>
					<y>676.7401</y>
				</centroid>
			</pseudo3D>
		</spatialEntity>
		<spatialEntity>
			<pseudo3D type="region">
				<clusteredness>1</clusteredness>
				<density>0.6336345436702651</density>
				<area>126175.5</area>
				<perimeter>2686.416214466095</perimeter>
				<distanceFromOrigin>119.7079780131634</distanceFromOrigin>
				<angle>71.6407848047147</angle>
				<shape>triangular</shape>
				<triangleMeasure>0.5898690652476517</triangleMeasure>
				<rectangleMeasure>0.4442185855716448</rectangleMeasure>
				<circleMeasure>0.3669993248490626</circleMeasure>
				<centroid>
					<x>1102.677</x>
					<y>695.0313</y>
				</centroid>
			</pseudo3D>
		</spatialEntity>
		<numericStateVariable>
			<name>avgClusterednessRegions</name>
			<value>1719.106319830596</value>
		</numericStateVariable>
		<numericStateVariable>
			<name>avgDensityRegions</name>
			<value>0.6747522817912197</value>
		</numericStateVariable>
	</timepoint>
	<timepoint>
		<spatialEntity>
			<pseudo3D type="region">
				<clusteredness>1</clusteredness>
				<density>0.7158700199121745</density>
				<area>103696</area>
				<perimeter>1359.189525127411</perimeter>
				<distanceFromOrigin>182.2223915988373</distanceFromOrigin>
				<angle>69.8062425314852</angle>
				<shape>triangular</shape>
				<triangleMeasure>0.8012997475074328</triangleMeasure>
				<rectangleMeasure>0.6321804733020425</rectangleMeasure>
				<circleMeasure>0.5250050670926587</circleMeasure>
				<centroid>
					<x>243.3182</x>
					<y>676.7401</y>
				</centroid>
			</pseudo3D>
		</spatialEntity>
		<spatialEntity>
			<pseudo3D type="region">
				<clusteredness>1</clusteredness>
				<density>0.6336345436702651</density>
				<area>126175.5</area>
				<perimeter>2686.416214466095</perimeter>
				<distanceFromOrigin>119.7079780131634</distanceFromOrigin>
				<angle>71.6407848047147</angle>
				<shape>triangular</shape>
				<triangleMeasure>0.5898690652476517</triangleMeasure>
				<rectangleMeasure>0.4442185855716448</rectangleMeasure>
				<circleMeasure>0.3669993248490626</circleMeasure>
				<centroid>
					<x>1102.677</x>
					<y>695.0313</y>
				</centroid>
			</pseudo3D>
		</spatialEntity>
		<numericStateVariable>
			<name>avgClusterednessRegions</name>
			<value>1719.106319830596</value>
		</numericStateVariable>
		<numericStateVariable>
			<name>avgDensityRegions</name>
			<value>0.6747522817912197</value>
		</numericStateVariable>
	</timepoint>
</experiment>
