# Supplementary material for: Automatic validation of computational models using pseudo-3D spatio-temporal model checking
Source: BMC Syst Biol. 2014 Dec 2;8:124. doi: 10.1186/s12918-014-0124-0 (PMC4272535; doi:10.1186/s12918-014-0124-0)
Supplement: Additional file 8 — Dataset of STML files for the phase variation case study. The dataset of one thousand STML files corresponding to the stochastic simulations of the rectangular model for the phase variation case study. We recommend using the freely available 7zip software (Download link: http://www.7-zip.org/download.html) to extract this archive. [file 12918_2014_124_MOESM8_ESM.zip › phase_variation_stml_116.xml]

<?xml version="1.0" encoding="utf-8"?>
<!--Warning! This xml file was automatically generated by a C++ program using the Boost PropertyTree library.-->
<experiment>
	<timepoint>
		<numericStateVariable>
			<name>avgClusterednessRegions</name>
			<value>0</value>
		</numericStateVariable>
		<numericStateVariable>
			<name>avgDensityRegions</name>
			<value>0</value>
		</numericStateVariable>
	</timepoint>
	<timepoint>
		<numericStateVariable>
			<name>avgClusterednessRegions</name>
			<value>0</value>
		</numericStateVariable>
		<numericStateVariable>
			<name>avgDensityRegions</name>
			<value>0</value>
		</numericStateVariable>
	</timepoint>
	<timepoint>
		<numericStateVariable>
			<name>avgClusterednessRegions</name>
			<value>0</value>
		</numericStateVariable>
		<numericStateVariable>
			<name>avgDensityRegions</name>
			<value>0</value>
		</numericStateVariable>
	</timepoint>
	<timepoint>
		<numericStateVariable>
			<name>avgClusterednessRegions</name>
			<value>0</value>
		</numericStateVariable>
		<numericStateVariable>
			<name>avgDensityRegions</name>
			<value>0</value>
		</numericStateVariable>
	</timepoint>
	<timepoint>
		<numericStateVariable>
			<name>avgClusterednessRegions</name>
			<value>0</value>
		</numericStateVariable>
		<numericStateVariable>
			<name>avgDensityRegions</name>
			<value>0</value>
		</numericStateVariable>
	</timepoint>
	<timepoint>
		<numericStateVariable>
			<name>avgClusterednessRegions</name>
			<value>0</value>
		</numericStateVariable>
		<numericStateVariable>
			<name>avgDensityRegions</name>
			<value>0</value>
		</numericStateVariable>
	</timepoint>
	<timepoint>
		<numericStateVariable>
			<name>avgClusterednessRegions</name>
			<value>0</value>
		</numericStateVariable>
		<numericStateVariable>
			<name>avgDensityRegions</name>
			<value>0</value>
		</numericStateVariable>
	</timepoint>
	<timepoint>
		<numericStateVariable>
			<name>avgClusterednessRegions</name>
			<value>0</value>
		</numericStateVariable>
		<numericStateVariable>
			<name>avgDensityRegions</name>
			<value>0</value>
		</numericStateVariable>
	</timepoint>
	<timepoint>
		<numericStateVariable>
			<name>avgClusterednessRegions</name>
			<value>0</value>
		</numericStateVariable>
		<numericStateVariable>
			<name>avgDensityRegions</name>
			<value>0</value>
		</numericStateVariable>
	</timepoint>
	<timepoint>
		<numericStateVariable>
			<name>avgClusterednessRegions</name>
			<value>0</value>
		</numericStateVariable>
		<numericStateVariable>
			<name>avgDensityRegions</name>
			<value>0</value>
		</numericStateVariable>
	</timepoint>
	<timepoint>
		<numericStateVariable>
			<name>avgClusterednessRegions</name>
			<value>0</value>
		</numericStateVariable>
		<numericStateVariable>
			<name>avgDensityRegions</name>
			<value>0</value>
		</numericStateVariable>
	</timepoint>
	<timepoint>
		<numericStateVariable>
			<name>avgClusterednessRegions</name>
			<value>0</value>
		</numericStateVariable>
		<numericStateVariable>
			<name>avgDensityRegions</name>
			<value>0</value>
		</numericStateVariable>
	</timepoint>
	<timepoint>
		<numericStateVariable>
			<name>avgClusterednessRegions</name>
			<value>0</value>
		</numericStateVariable>
		<numericStateVariable>
			<name>avgDensityRegions</name>
			<value>0</value>
		</numericStateVariable>
	</timepoint>
	<timepoint>
		<numericStateVariable>
			<name>avgClusterednessRegions</name>
			<value>0</value>
		</numericStateVariable>
		<numericStateVariable>
			<name>avgDensityRegions</name>
			<value>0</value>
		</numericStateVariable>
	</timepoint>
	<timepoint>
		<numericStateVariable>
			<name>avgClusterednessRegions</name>
			<value>0</value>
		</numericStateVariable>
		<numericStateVariable>
			<name>avgDensityRegions</name>
			<value>0</value>
		</numericStateVariable>
	</timepoint>
	<timepoint>
		<numericStateVariable>
			<name>avgClusterednessRegions</name>
			<value>0</value>
		</numericStateVariable>
		<numericStateVariable>
			<name>avgDensityRegions</name>
			<value>0</value>
		</numericStateVariable>
	</timepoint>
	<timepoint>
		<numericStateVariable>
			<name>avgClusterednessRegions</name>
			<value>0</value>
		</numericStateVariable>
		<numericStateVariable>
			<name>avgDensityRegions</name>
			<value>0</value>
		</numericStateVariable>
	</timepoint>
	<timepoint>
		<numericStateVariable>
			<name>avgClusterednessRegions</name>
			<value>0</value>
		</numericStateVariable>
		<numericStateVariable>
			<name>avgDensityRegions</name>
			<value>0</value>
		</numericStateVariable>
	</timepoint>
	<timepoint>
		<numericStateVariable>
			<name>avgClusterednessRegions</name>
			<value>0</value>
		</numericStateVariable>
		<numericStateVariable>
			<name>avgDensityRegions</name>
			<value>0</value>
		</numericStateVariable>
	</timepoint>
	<timepoint>
		<numericStateVariable>
			<name>avgClusterednessRegions</name>
			<value>0</value>
		</numericStateVariable>
		<numericStateVariable>
			<name>avgDensityRegions</name>
			<value>0</value>
		</numericStateVariable>
	</timepoint>
	<timepoint>
		<numericStateVariable>
			<name>avgClusterednessRegions</name>
			<value>0</value>
		</numericStateVariable>
		<numericStateVariable>
			<name>avgDensityRegions</name>
			<value>0</value>
		</numericStateVariable>
	</timepoint>
	<timepoint>
		<numericStateVariable>
			<name>avgClusterednessRegions</name>
			<value>0</value>
		</numericStateVariable>
		<numericStateVariable>
			<name>avgDensityRegions</name>
			<value>0</value>
		</numericStateVariable>
	</timepoint>
	<timepoint>
		<numericStateVariable>
			<name>avgClusterednessRegions</name>
			<value>0</value>
		</numericStateVariable>
		<numericStateVariable>
			<name>avgDensityRegions</name>
			<value>0</value>
		</numericStateVariable>
	</timepoint>
	<timepoint>
		<numericStateVariable>
			<name>avgClusterednessRegions</name>
			<value>0</value>
		</numericStateVariable>
		<numericStateVariable>
			<name>avgDensityRegions</name>
			<value>0</value>
		</numericStateVariable>
	</timepoint>
	<timepoint>
		<spatialEntity>
			<pseudo3D type="region">
				<clusteredness>1</clusteredness>
				<density>0.7003470575515908</density>
				<area>21322.5</area>
				<perimeter>585.7662878036499</perimeter>
				<distanceFromOrigin>179.2874786481198</distanceFromOrigin>
				<angle>62.08664426499107</angle>
				<shape>triangular</shape>
				<triangleMeasure>0.7305916516048346</triangleMeasure>
				<rectangleMeasure>0.7010934870306195</rectangleMeasure>
				<circleMeasure>0.548110296966017</circleMeasure>
				<centroid>
					<x>450.5603</x>
					<y>889.3965</y>
				</centroid>
			</pseudo3D>
		</spatialEntity>
		<numericStateVariable>
			<name>avgClusterednessRegions</name>
			<value>0</value>
		</numericStateVariable>
		<numericStateVariable>
			<name>avgDensityRegions</name>
			<value>0.7003470575515908</value>
		</numericStateVariable>
	</timepoint>
	<timepoint>
		<spatialEntity>
			<pseudo3D type="region">
				<clusteredness>1</clusteredness>
				<density>0.6859024732836019</density>
				<area>24504.5</area>
				<perimeter>654.7753300666809</perimeter>
				<distanceFromOrigin>179.2874786481198</distanceFromOrigin>
				<angle>58.26728494144735</angle>
				<shape>triangular</shape>
				<triangleMeasure>0.7243342706074053</triangleMeasure>
				<rectangleMeasure>0.6696670896864586</rectangleMeasure>
				<circleMeasure>0.5432746308174257</circleMeasure>
				<centroid>
					<x>441.2038</x>
					<y>895.537</y>
				</centroid>
			</pseudo3D>
		</spatialEntity>
		<numericStateVariable>
			<name>avgClusterednessRegions</name>
			<value>0</value>
		</numericStateVariable>
		<numericStateVariable>
			<name>avgDensityRegions</name>
			<value>0.6859024732836019</value>
		</numericStateVariable>
	</timepoint>
	<timepoint>
		<spatialEntity>
			<pseudo3D type="region">
				<clusteredness>1</clusteredness>
				<density>0.6833930136843827</density>
				<area>27414.5</area>
				<perimeter>691.3601922988892</perimeter>
				<distanceFromOrigin>179.2874786481198</distanceFromOrigin>
				<angle>58.68334921748936</angle>
				<shape>triangular</shape>
				<triangleMeasure>0.7352676423701852</triangleMeasure>
				<rectangleMeasure>0.6592343516296909</rectangleMeasure>
				<circleMeasure>0.5429781327026841</circleMeasure>
				<centroid>
					<x>433.6429</x>
					<y>901.2515</y>
				</centroid>
			</pseudo3D>
		</spatialEntity>
		<numericStateVariable>
			<name>avgClusterednessRegions</name>
			<value>0</value>
		</numericStateVariable>
		<numericStateVariable>
			<name>avgDensityRegions</name>
			<value>0.6833930136843827</value>
		</numericStateVariable>
	</timepoint>
	<timepoint>
		<spatialEntity>
			<pseudo3D type="region">
				<clusteredness>1</clusteredness>
				<density>0.6715136885479747</density>
				<area>30689</area>
				<perimeter>710.4531564712524</perimeter>
				<distanceFromOrigin>179.2874786481198</distanceFromOrigin>
				<angle>56.32076692792076</angle>
				<shape>triangular</shape>
				<triangleMeasure>0.77140989870045</triangleMeasure>
				<rectangleMeasure>0.6830706908831908</rectangleMeasure>
				<circleMeasure>0.5412968740534225</circleMeasure>
				<centroid>
					<x>425.8642</x>
					<y>908.6738</y>
				</centroid>
			</pseudo3D>
		</spatialEntity>
		<numericStateVariable>
			<name>avgClusterednessRegions</name>
			<value>0</value>
		</numericStateVariable>
		<numericStateVariable>
			<name>avgDensityRegions</name>
			<value>0.6715136885479747</value>
		</numericStateVariable>
	</timepoint>
	<timepoint>
		<spatialEntity>
			<pseudo3D type="region">
				<clusteredness>1</clusteredness>
				<density>0.666567145820404</density>
				<area>34743.5</area>
				<perimeter>771.1265316009521</perimeter>
				<distanceFromOrigin>179.2874786481198</distanceFromOrigin>
				<angle>54.73821163474246</angle>
				<shape>triangular</shape>
				<triangleMeasure>0.7891385140410599</triangleMeasure>
				<rectangleMeasure>0.6705368464699009</rectangleMeasure>
				<circleMeasure>0.5215076039848403</circleMeasure>
				<centroid>
					<x>416.5924</x>
					<y>916.6172</y>
				</centroid>
			</pseudo3D>
		</spatialEntity>
		<numericStateVariable>
			<name>avgClusterednessRegions</name>
			<value>0</value>
		</numericStateVariable>
		<numericStateVariable>
			<name>avgDensityRegions</name>
			<value>0.666567145820404</value>
		</numericStateVariable>
	</timepoint>
	<timepoint>
		<spatialEntity>
			<pseudo3D type="region">
				<clusteredness>1</clusteredness>
				<density>0.6572064507774926</density>
				<area>38105.5</area>
				<perimeter>820.5208821296692</perimeter>
				<distanceFromOrigin>179.2874786481198</distanceFromOrigin>
				<angle>54.43112235679886</angle>
				<shape>triangular</shape>
				<triangleMeasure>0.7853828575256282</triangleMeasure>
				<rectangleMeasure>0.6681435904123563</rectangleMeasure>
				<circleMeasure>0.494341839896779</circleMeasure>
				<centroid>
					<x>408.896</x>
					<y>922.9234</y>
				</centroid>
			</pseudo3D>
		</spatialEntity>
		<numericStateVariable>
			<name>avgClusterednessRegions</name>
			<value>0</value>
		</numericStateVariable>
		<numericStateVariable>
			<name>avgDensityRegions</name>
			<value>0.6572064507774926</value>
		</numericStateVariable>
	</timepoint>
	<timepoint>
		<spatialEntity>
			<pseudo3D type="region">
				<clusteredness>1</clusteredness>
				<density>0.6532923229806294</density>
				<area>41948</area>
				<perimeter>852.8829231262207</perimeter>
				<distanceFromOrigin>179.2874786481198</distanceFromOrigin>
				<angle>53.4436251516934</angle>
				<shape>triangular</shape>
				<triangleMeasure>0.8016186014958209</triangleMeasure>
				<rectangleMeasure>0.6781479222583342</rectangleMeasure>
				<circleMeasure>0.4872816081108942</circleMeasure>
				<centroid>
					<x>400.9336</x>
					<y>930.9099</y>
				</centroid>
			</pseudo3D>
		</spatialEntity>
		<numericStateVariable>
			<name>avgClusterednessRegions</name>
			<value>0</value>
		</numericStateVariable>
		<numericStateVariable>
			<name>avgDensityRegions</name>
			<value>0.6532923229806294</value>
		</numericStateVariable>
	</timepoint>
	<timepoint>
		<spatialEntity>
			<pseudo3D type="region">
				<clusteredness>1</clusteredness>
				<density>0.6457421673325822</density>
				<area>45881.5</area>
				<perimeter>899.8369398117065</perimeter>
				<distanceFromOrigin>179.2874786481198</distanceFromOrigin>
				<angle>51.51271113608486</angle>
				<shape>triangular</shape>
				<triangleMeasure>0.7878977166009283</triangleMeasure>
				<rectangleMeasure>0.6654714353540538</rectangleMeasure>
				<circleMeasure>0.4523102601266568</circleMeasure>
				<centroid>
					<x>392.502</x>
					<y>938.4113</y>
				</centroid>
			</pseudo3D>
		</spatialEntity>
		<numericStateVariable>
			<name>avgClusterednessRegions</name>
			<value>0</value>
		</numericStateVariable>
		<numericStateVariable>
			<name>avgDensityRegions</name>
			<value>0.6457421673325822</value>
		</numericStateVariable>
	</timepoint>
	<timepoint>
		<spatialEntity>
			<pseudo3D type="region">
				<clusteredness>1</clusteredness>
				<density>0.6482961156936029</density>
				<area>50147</area>
				<perimeter>992.9254426956177</perimeter>
				<distanceFromOrigin>179.2874786481198</distanceFromOrigin>
				<angle>50.51545753278992</angle>
				<shape>triangular</shape>
				<triangleMeasure>0.7684304080663203</triangleMeasure>
				<rectangleMeasure>0.655151363287711</rectangleMeasure>
				<circleMeasure>0.4223493624580081</circleMeasure>
				<centroid>
					<x>383.0048</x>
					<y>945.5631</y>
				</centroid>
			</pseudo3D>
		</spatialEntity>
		<numericStateVariable>
			<name>avgClusterednessRegions</name>
			<value>0</value>
		</numericStateVariable>
		<numericStateVariable>
			<name>avgDensityRegions</name>
			<value>0.6482961156936029</value>
		</numericStateVariable>
	</timepoint>
	<timepoint>
		<spatialEntity>
			<pseudo3D type="region">
				<clusteredness>1</clusteredness>
				<density>0.6450455526193895</density>
				<area>55525</area>
				<perimeter>1030.231842517853</perimeter>
				<distanceFromOrigin>179.2874786481198</distanceFromOrigin>
				<angle>49.2404237867745</angle>
				<shape>triangular</shape>
				<triangleMeasure>0.7858222939483104</triangleMeasure>
				<rectangleMeasure>0.6617603241761516</rectangleMeasure>
				<circleMeasure>0.4442921428895183</circleMeasure>
				<centroid>
					<x>372.412</x>
					<y>955.3035</y>
				</centroid>
			</pseudo3D>
		</spatialEntity>
		<numericStateVariable>
			<name>avgClusterednessRegions</name>
			<value>0</value>
		</numericStateVariable>
		<numericStateVariable>
			<name>avgDensityRegions</name>
			<value>0.6450455526193895</value>
		</numericStateVariable>
	</timepoint>
	<timepoint>
		<spatialEntity>
			<pseudo3D type="region">
				<clusteredness>1</clusteredness>
				<density>0.6484696519193666</density>
				<area>60012</area>
				<perimeter>1090.503069400787</perimeter>
				<distanceFromOrigin>179.2874786481198</distanceFromOrigin>
				<angle>48.03629234566022</angle>
				<shape>triangular</shape>
				<triangleMeasure>0.7737275331488039</triangleMeasure>
				<rectangleMeasure>0.6674817932518398</rectangleMeasure>
				<circleMeasure>0.4151253576322887</circleMeasure>
				<centroid>
					<x>363.6317</x>
					<y>963.6199</y>
				</centroid>
			</pseudo3D>
		</spatialEntity>
		<numericStateVariable>
			<name>avgClusterednessRegions</name>
			<value>0</value>
		</numericStateVariable>
		<numericStateVariable>
			<name>avgDensityRegions</name>
			<value>0.6484696519193666</value>
		</numericStateVariable>
	</timepoint>
	<timepoint>
		<spatialEntity>
			<pseudo3D type="region">
				<clusteredness>1</clusteredness>
				<density>0.6499750033066014</density>
				<area>64151</area>
				<perimeter>1151.645104408264</perimeter>
				<distanceFromOrigin>179.2874786481198</distanceFromOrigin>
				<angle>47.01966914672248</angle>
				<shape>triangular</shape>
				<triangleMeasure>0.771769206708212</triangleMeasure>
				<rectangleMeasure>0.6444756958937135</rectangleMeasure>
				<circleMeasure>0.406268502012898</circleMeasure>
				<centroid>
					<x>355.7629</x>
					<y>970.7258</y>
				</centroid>
			</pseudo3D>
		</spatialEntity>
		<numericStateVariable>
			<name>avgClusterednessRegions</name>
			<value>0</value>
		</numericStateVariable>
		<numericStateVariable>
			<name>avgDensityRegions</name>
			<value>0.6499750033066014</value>
		</numericStateVariable>
	</timepoint>
	<timepoint>
		<spatialEntity>
			<pseudo3D type="region">
				<clusteredness>1</clusteredness>
				<density>0.64775129236332</density>
				<area>64302</area>
				<perimeter>1131.461590766907</perimeter>
				<distanceFromOrigin>179.2874786481198</distanceFromOrigin>
				<angle>46.89477731397956</angle>
				<shape>triangular</shape>
				<triangleMeasure>0.7733418823238472</triangleMeasure>
				<rectangleMeasure>0.6715312768708386</rectangleMeasure>
				<circleMeasure>0.4078991817009774</circleMeasure>
				<centroid>
					<x>355.4575</x>
					<y>971.1426</y>
				</centroid>
			</pseudo3D>
		</spatialEntity>
		<numericStateVariable>
			<name>avgClusterednessRegions</name>
			<value>0</value>
		</numericStateVariable>
		<numericStateVariable>
			<name>avgDensityRegions</name>
			<value>0.64775129236332</value>
		</numericStateVariable>
	</timepoint>
	<timepoint>
		<spatialEntity>
			<pseudo3D type="region">
				<clusteredness>1</clusteredness>
				<density>0.64775129236332</density>
				<area>64302</area>
				<perimeter>1131.461590766907</perimeter>
				<distanceFromOrigin>179.2874786481198</distanceFromOrigin>
				<angle>46.89477731397956</angle>
				<shape>triangular</shape>
				<triangleMeasure>0.7733418823238472</triangleMeasure>
				<rectangleMeasure>0.6715312768708386</rectangleMeasure>
				<circleMeasure>0.4078991817009774</circleMeasure>
				<centroid>
					<x>355.4575</x>
					<y>971.1426</y>
				</centroid>
			</pseudo3D>
		</spatialEntity>
		<numericStateVariable>
			<name>avgClusterednessRegions</name>
			<value>0</value>
		</numericStateVariable>
		<numericStateVariable>
			<name>avgDensityRegions</name>
			<value>0.64775129236332</value>
		</numericStateVariable>
	</timepoint>
	<timepoint>
		<spatialEntity>
			<pseudo3D type="region">
				<clusteredness>1</clusteredness>
				<density>0.64775129236332</density>
				<area>64302</area>
				<perimeter>1131.461590766907</perimeter>
				<distanceFromOrigin>179.2874786481198</distanceFromOrigin>
				<angle>46.89477731397956</angle>
				<shape>triangular</shape>
				<triangleMeasure>0.7733418823238472</triangleMeasure>
				<rectangleMeasure>0.6715312768708386</rectangleMeasure>
				<circleMeasure>0.4078991817009774</circleMeasure>
				<centroid>
					<x>355.4575</x>
					<y>971.1426</y>
				</centroid>
			</pseudo3D>
		</spatialEntity>
		<numericStateVariable>
			<name>avgClusterednessRegions</name>
			<value>0</value>
		</numericStateVariable>
		<numericStateVariable>
			<name>avgDensityRegions</name>
			<value>0.64775129236332</value>
		</numericStateVariable>
	</timepoint>
	<timepoint>
		<spatialEntity>
			<pseudo3D type="region">
				<clusteredness>1</clusteredness>
				<density>0.64775129236332</density>
				<area>64302</area>
				<perimeter>1131.461590766907</perimeter>
				<distanceFromOrigin>179.2874786481198</distanceFromOrigin>
				<angle>46.89477731397956</angle>
				<shape>triangular</shape>
				<triangleMeasure>0.7733418823238472</triangleMeasure>
				<rectangleMeasure>0.6715312768708386</rectangleMeasure>
				<circleMeasure>0.4078991817009774</circleMeasure>
				<centroid>
					<x>355.4575</x>
					<y>971.1426</y>
				</centroid>
			</pseudo3D>
		</spatialEntity>
		<numericStateVariable>
			<name>avgClusterednessRegions</name>
			<value>0</value>
		</numericStateVariable>
		<numericStateVariable>
			<name>avgDensityRegions</name>
			<value>0.64775129236332</value>
		</numericStateVariable>
	</timepoint>
	<timepoint>
		<spatialEntity>
			<pseudo3D type="region">
				<clusteredness>1</clusteredness>
				<density>0.64775129236332</density>
				<area>64302</area>
				<perimeter>1131.461590766907</perimeter>
				<distanceFromOrigin>179.2874786481198</distanceFromOrigin>
				<angle>46.89477731397956</angle>
				<shape>triangular</shape>
				<triangleMeasure>0.7733418823238472</triangleMeasure>
				<rectangleMeasure>0.6715312768708386</rectangleMeasure>
				<circleMeasure>0.4078991817009774</circleMeasure>
				<centroid>
					<x>355.4575</x>
					<y>971.1426</y>
				</centroid>
			</pseudo3D>
		</spatialEntity>
		<numericStateVariable>
			<name>avgClusterednessRegions</name>
			<value>0</value>
		</numericStateVariable>
		<numericStateVariable>
			<name>avgDensityRegions</name>
			<value>0.64775129236332</value>
		</numericStateVariable>
	</timepoint>
	<timepoint>
		<spatialEntity>
			<pseudo3D type="region">
				<clusteredness>1</clusteredness>
				<density>0.64775129236332</density>
				<area>64302</area>
				<perimeter>1131.461590766907</perimeter>
				<distanceFromOrigin>179.2874786481198</distanceFromOrigin>
				<angle>46.89477731397956</angle>
				<shape>triangular</shape>
				<triangleMeasure>0.7733418823238472</triangleMeasure>
				<rectangleMeasure>0.6715312768708386</rectangleMeasure>
				<circleMeasure>0.4078991817009774</circleMeasure>
				<centroid>
					<x>355.4575</x>
					<y>971.1426</y>
				</centroid>
			</pseudo3D>
		</spatialEntity>
		<numericStateVariable>
			<name>avgClusterednessRegions</name>
			<value>0</value>
		</numericStateVariable>
		<numericStateVariable>
			<name>avgDensityRegions</name>
			<value>0.64775129236332</value>
		</numericStateVariable>
	</timepoint>
	<timepoint>
		<spatialEntity>
			<pseudo3D type="region">
				<clusteredness>1</clusteredness>
				<density>0.64775129236332</density>
				<area>64302</area>
				<perimeter>1131.461590766907</perimeter>
				<distanceFromOrigin>179.2874786481198</distanceFromOrigin>
				<angle>46.89477731397956</angle>
				<shape>triangular</shape>
				<triangleMeasure>0.7733418823238472</triangleMeasure>
				<rectangleMeasure>0.6715312768708386</rectangleMeasure>
				<circleMeasure>0.4078991817009774</circleMeasure>
				<centroid>
					<x>355.4575</x>
					<y>971.1426</y>
				</centroid>
			</pseudo3D>
		</spatialEntity>
		<numericStateVariable>
			<name>avgClusterednessRegions</name>
			<value>0</value>
		</numericStateVariable>
		<numericStateVariable>
			<name>avgDensityRegions</name>
			<value>0.64775129236332</value>
		</numericStateVariable>
	</timepoint>
	<timepoint>
		<spatialEntity>
			<pseudo3D type="region">
				<clusteredness>1</clusteredness>
				<density>0.64775129236332</density>
				<area>64302</area>
				<perimeter>1131.461590766907</perimeter>
				<distanceFromOrigin>179.2874786481198</distanceFromOrigin>
				<angle>46.89477731397956</angle>
				<shape>triangular</shape>
				<triangleMeasure>0.7733418823238472</triangleMeasure>
				<rectangleMeasure>0.6715312768708386</rectangleMeasure>
				<circleMeasure>0.4078991817009774</circleMeasure>
				<centroid>
					<x>355.4575</x>
					<y>971.1426</y>
				</centroid>
			</pseudo3D>
		</spatialEntity>
		<numericStateVariable>
			<name>avgClusterednessRegions</name>
			<value>0</value>
		</numericStateVariable>
		<numericStateVariable>
			<name>avgDensityRegions</name>
			<value>0.64775129236332</value>
		</numericStateVariable>
	</timepoint>
	<timepoint>
		<spatialEntity>
			<pseudo3D type="region">
				<clusteredness>1</clusteredness>
				<density>0.64775129236332</density>
				<area>64302</area>
				<perimeter>1131.461590766907</perimeter>
				<distanceFromOrigin>179.2874786481198</distanceFromOrigin>
				<angle>46.89477731397956</angle>
				<shape>triangular</shape>
				<triangleMeasure>0.7733418823238472</triangleMeasure>
				<rectangleMeasure>0.6715312768708386</rectangleMeasure>
				<circleMeasure>0.4078991817009774</circleMeasure>
				<centroid>
					<x>355.4575</x>
					<y>971.1426</y>
				</centroid>
			</pseudo3D>
		</spatialEntity>
		<numericStateVariable>
			<name>avgClusterednessRegions</name>
			<value>0</value>
		</numericStateVariable>
		<numericStateVariable>
			<name>avgDensityRegions</name>
			<value>0.64775129236332</value>
		</numericStateVariable>
	</timepoint>
	<timepoint>
		<spatialEntity>
			<pseudo3D type="region">
				<clusteredness>1</clusteredness>
				<density>0.64775129236332</density>
				<area>64302</area>
				<perimeter>1131.461590766907</perimeter>
				<distanceFromOrigin>179.2874786481198</distanceFromOrigin>
				<angle>46.89477731397956</angle>
				<shape>triangular</shape>
				<triangleMeasure>0.7733418823238472</triangleMeasure>
				<rectangleMeasure>0.6715312768708386</rectangleMeasure>
				<circleMeasure>0.4078991817009774</circleMeasure>
				<centroid>
					<x>355.4575</x>
					<y>971.1426</y>
				</centroid>
			</pseudo3D>
		</spatialEntity>
		<numericStateVariable>
			<name>avgClusterednessRegions</name>
			<value>0</value>
		</numericStateVariable>
		<numericStateVariable>
			<name>avgDensityRegions</name>
			<value>0.64775129236332</value>
		</numericStateVariable>
	</timepoint>
	<timepoint>
		<spatialEntity>
			<pseudo3D type="region">
				<clusteredness>1</clusteredness>
				<density>0.64775129236332</density>
				<area>64302</area>
				<perimeter>1131.461590766907</perimeter>
				<distanceFromOrigin>179.2874786481198</distanceFromOrigin>
				<angle>46.89477731397956</angle>
				<shape>triangular</shape>
				<triangleMeasure>0.7733418823238472</triangleMeasure>
				<rectangleMeasure>0.6715312768708386</rectangleMeasure>
				<circleMeasure>0.4078991817009774</circleMeasure>
				<centroid>
					<x>355.4575</x>
					<y>971.1426</y>
				</centroid>
			</pseudo3D>
		</spatialEntity>
		<numericStateVariable>
			<name>avgClusterednessRegions</name>
			<value>0</value>
		</numericStateVariable>
		<numericStateVariable>
			<name>avgDensityRegions</name>
			<value>0.64775129236332</value>
		</numericStateVariable>
	</timepoint>
	<timepoint>
		<spatialEntity>
			<pseudo3D type="region">
				<clusteredness>1</clusteredness>
				<density>0.64775129236332</density>
				<area>64302</area>
				<perimeter>1131.461590766907</perimeter>
				<distanceFromOrigin>179.2874786481198</distanceFromOrigin>
				<angle>46.89477731397956</angle>
				<shape>triangular</shape>
				<triangleMeasure>0.7733418823238472</triangleMeasure>
				<rectangleMeasure>0.6715312768708386</rectangleMeasure>
				<circleMeasure>0.4078991817009774</circleMeasure>
				<centroid>
					<x>355.4575</x>
					<y>971.1426</y>
				</centroid>
			</pseudo3D>
		</spatialEntity>
		<numericStateVariable>
			<name>avgClusterednessRegions</name>
			<value>0</value>
		</numericStateVariable>
		<numericStateVariable>
			<name>avgDensityRegions</name>
			<value>0.64775129236332</value>
		</numericStateVariable>
	</timepoint>
	<timepoint>
		<spatialEntity>
			<pseudo3D type="region">
				<clusteredness>1</clusteredness>
				<density>0.64775129236332</density>
				<area>64302</area>
				<perimeter>1131.461590766907</perimeter>
				<distanceFromOrigin>179.2874786481198</distanceFromOrigin>
				<angle>46.89477731397956</angle>
				<shape>triangular</shape>
				<triangleMeasure>0.7733418823238472</triangleMeasure>
				<rectangleMeasure>0.6715312768708386</rectangleMeasure>
				<circleMeasure>0.4078991817009774</circleMeasure>
				<centroid>
					<x>355.4575</x>
					<y>971.1426</y>
				</centroid>
			</pseudo3D>
		</spatialEntity>
		<numericStateVariable>
			<name>avgClusterednessRegions</name>
			<value>0</value>
		</numericStateVariable>
		<numericStateVariable>
			<name>avgDensityRegions</name>
			<value>0.64775129236332</value>
		</numericStateVariable>
	</timepoint>
	<timepoint>
		<spatialEntity>
			<pseudo3D type="region">
				<clusteredness>1</clusteredness>
				<density>0.64775129236332</density>
				<area>64302</area>
				<perimeter>1131.461590766907</perimeter>
				<distanceFromOrigin>179.2874786481198</distanceFromOrigin>
				<angle>46.89477731397956</angle>
				<shape>triangular</shape>
				<triangleMeasure>0.7733418823238472</triangleMeasure>
				<rectangleMeasure>0.6715312768708386</rectangleMeasure>
				<circleMeasure>0.4078991817009774</circleMeasure>
				<centroid>
					<x>355.4575</x>
					<y>971.1426</y>
				</centroid>
			</pseudo3D>
		</spatialEntity>
		<numericStateVariable>
			<name>avgClusterednessRegions</name>
			<value>0</value>
		</numericStateVariable>
		<numericStateVariable>
			<name>avgDensityRegions</name>
			<value>0.64775129236332</value>
		</numericStateVariable>
	</timepoint>
	<timepoint>
		<spatialEntity>
			<pseudo3D type="region">
				<clusteredness>1</clusteredness>
				<density>0.64775129236332</density>
				<area>64302</area>
				<perimeter>1131.461590766907</perimeter>
				<distanceFromOrigin>179.2874786481198</distanceFromOrigin>
				<angle>46.89477731397956</angle>
				<shape>triangular</shape>
				<triangleMeasure>0.7733418823238472</triangleMeasure>
				<rectangleMeasure>0.6715312768708386</rectangleMeasure>
				<circleMeasure>0.4078991817009774</circleMeasure>
				<centroid>
					<x>355.4575</x>
					<y>971.1426</y>
				</centroid>
			</pseudo3D>
		</spatialEntity>
		<numericStateVariable>
			<name>avgClusterednessRegions</name>
			<value>0</value>
		</numericStateVariable>
		<numericStateVariable>
			<name>avgDensityRegions</name>
			<value>0.64775129236332</value>
		</numericStateVariable>
	</timepoint>
	<timepoint>
		<spatialEntity>
			<pseudo3D type="region">
				<clusteredness>1</clusteredness>
				<density>0.64775129236332</density>
				<area>64302</area>
				<perimeter>1131.461590766907</perimeter>
				<distanceFromOrigin>179.2874786481198</distanceFromOrigin>
				<angle>46.89477731397956</angle>
				<shape>triangular</shape>
				<triangleMeasure>0.7733418823238472</triangleMeasure>
				<rectangleMeasure>0.6715312768708386</rectangleMeasure>
				<circleMeasure>0.4078991817009774</circleMeasure>
				<centroid>
					<x>355.4575</x>
					<y>971.1426</y>
				</centroid>
			</pseudo3D>
		</spatialEntity>
		<numericStateVariable>
			<name>avgClusterednessRegions</name>
			<value>0</value>
		</numericStateVariable>
		<numericStateVariable>
			<name>avgDensityRegions</name>
			<value>0.64775129236332</value>
		</numericStateVariable>
	</timepoint>
	<timepoint>
		<spatialEntity>
			<pseudo3D type="region">
				<clusteredness>1</clusteredness>
				<density>0.64775129236332</density>
				<area>64302</area>
				<perimeter>1131.461590766907</perimeter>
				<distanceFromOrigin>179.2874786481198</distanceFromOrigin>
				<angle>46.89477731397956</angle>
				<shape>triangular</shape>
				<triangleMeasure>0.7733418823238472</triangleMeasure>
				<rectangleMeasure>0.6715312768708386</rectangleMeasure>
				<circleMeasure>0.4078991817009774</circleMeasure>
				<centroid>
					<x>355.4575</x>
					<y>971.1426</y>
				</centroid>
			</pseudo3D>
		</spatialEntity>
		<numericStateVariable>
			<name>avgClusterednessRegions</name>
			<value>0</value>
		</numericStateVariable>
		<numericStateVariable>
			<name>avgDensityRegions</name>
			<value>0.64775129236332</value>
		</numericStateVariable>
	</timepoint>
	<timepoint>
		<spatialEntity>
			<pseudo3D type="region">
				<clusteredness>1</clusteredness>
				<density>0.64775129236332</density>
				<area>64302</area>
				<perimeter>1131.461590766907</perimeter>
				<distanceFromOrigin>179.2874786481198</distanceFromOrigin>
				<angle>46.89477731397956</angle>
				<shape>triangular</shape>
				<triangleMeasure>0.7733418823238472</triangleMeasure>
				<rectangleMeasure>0.6715312768708386</rectangleMeasure>
				<circleMeasure>0.4078991817009774</circleMeasure>
				<centroid>
					<x>355.4575</x>
					<y>971.1426</y>
				</centroid>
			</pseudo3D>
		</spatialEntity>
		<numericStateVariable>
			<name>avgClusterednessRegions</name>
			<value>0</value>
		</numericStateVariable>
		<numericStateVariable>
			<name>avgDensityRegions</name>
			<value>0.64775129236332</value>
		</numericStateVariable>
	</timepoint>
	<timepoint>
		<spatialEntity>
			<pseudo3D type="region">
				<clusteredness>1</clusteredness>
				<density>0.64775129236332</density>
				<area>64302</area>
				<perimeter>1131.461590766907</perimeter>
				<distanceFromOrigin>179.2874786481198</distanceFromOrigin>
				<angle>46.89477731397956</angle>
				<shape>triangular</shape>
				<triangleMeasure>0.7733418823238472</triangleMeasure>
				<rectangleMeasure>0.6715312768708386</rectangleMeasure>
				<circleMeasure>0.4078991817009774</circleMeasure>
				<centroid>
					<x>355.4575</x>
					<y>971.1426</y>
				</centroid>
			</pseudo3D>
		</spatialEntity>
		<numericStateVariable>
			<name>avgClusterednessRegions</name>
			<value>0</value>
		</numericStateVariable>
		<numericStateVariable>
			<name>avgDensityRegions</name>
			<value>0.64775129236332</value>
		</numericStateVariable>
	</timepoint>
	<timepoint>
		<spatialEntity>
			<pseudo3D type="region">
				<clusteredness>1</clusteredness>
				<density>0.64775129236332</density>
				<area>64302</area>
				<perimeter>1131.461590766907</perimeter>
				<distanceFromOrigin>179.2874786481198</distanceFromOrigin>
				<angle>46.89477731397956</angle>
				<shape>triangular</shape>
				<triangleMeasure>0.7733418823238472</triangleMeasure>
				<rectangleMeasure>0.6715312768708386</rectangleMeasure>
				<circleMeasure>0.4078991817009774</circleMeasure>
				<centroid>
					<x>355.4575</x>
					<y>971.1426</y>
				</centroid>
			</pseudo3D>
		</spatialEntity>
		<numericStateVariable>
			<name>avgClusterednessRegions</name>
			<value>0</value>
		</numericStateVariable>
		<numericStateVariable>
			<name>avgDensityRegions</name>
			<value>0.64775129236332</value>
		</numericStateVariable>
	</timepoint>
	<timepoint>
		<spatialEntity>
			<pseudo3D type="region">
				<clusteredness>1</clusteredness>
				<density>0.64775129236332</density>
				<area>64302</area>
				<perimeter>1131.461590766907</perimeter>
				<distanceFromOrigin>179.2874786481198</distanceFromOrigin>
				<angle>46.89477731397956</angle>
				<shape>triangular</shape>
				<triangleMeasure>0.7733418823238472</triangleMeasure>
				<rectangleMeasure>0.6715312768708386</rectangleMeasure>
				<circleMeasure>0.4078991817009774</circleMeasure>
				<centroid>
					<x>355.4575</x>
					<y>971.1426</y>
				</centroid>
			</pseudo3D>
		</spatialEntity>
		<numericStateVariable>
			<name>avgClusterednessRegions</name>
			<value>0</value>
		</numericStateVariable>
		<numericStateVariable>
			<name>avgDensityRegions</name>
			<value>0.64775129236332</value>
		</numericStateVariable>
	</timepoint>
	<timepoint>
		<spatialEntity>
			<pseudo3D type="region">
				<clusteredness>1</clusteredness>
				<density>0.64775129236332</density>
				<area>64302</area>
				<perimeter>1131.461590766907</perimeter>
				<distanceFromOrigin>179.2874786481198</distanceFromOrigin>
				<angle>46.89477731397956</angle>
				<shape>triangular</shape>
				<triangleMeasure>0.7733418823238472</triangleMeasure>
				<rectangleMeasure>0.6715312768708386</rectangleMeasure>
				<circleMeasure>0.4078991817009774</circleMeasure>
				<centroid>
					<x>355.4575</x>
					<y>971.1426</y>
				</centroid>
			</pseudo3D>
		</spatialEntity>
		<numericStateVariable>
			<name>avgClusterednessRegions</name>
			<value>0</value>
		</numericStateVariable>
		<numericStateVariable>
			<name>avgDensityRegions</name>
			<value>0.64775129236332</value>
		</numericStateVariable>
	</timepoint>
	<timepoint>
		<spatialEntity>
			<pseudo3D type="region">
				<clusteredness>1</clusteredness>
				<density>0.64775129236332</density>
				<area>64302</area>
				<perimeter>1131.461590766907</perimeter>
				<distanceFromOrigin>179.2874786481198</distanceFromOrigin>
				<angle>46.89477731397956</angle>
				<shape>triangular</shape>
				<triangleMeasure>0.7733418823238472</triangleMeasure>
				<rectangleMeasure>0.6715312768708386</rectangleMeasure>
				<circleMeasure>0.4078991817009774</circleMeasure>
				<centroid>
					<x>355.4575</x>
					<y>971.1426</y>
				</centroid>
			</pseudo3D>
		</spatialEntity>
		<numericStateVariable>
			<name>avgClusterednessRegions</name>
			<value>0</value>
		</numericStateVariable>
		<numericStateVariable>
			<name>avgDensityRegions</name>
			<value>0.64775129236332</value>
		</numericStateVariable>
	</timepoint>
	<timepoint>
		<spatialEntity>
			<pseudo3D type="region">
				<clusteredness>1</clusteredness>
				<density>0.64775129236332</density>
				<area>64302</area>
				<perimeter>1131.461590766907</perimeter>
				<distanceFromOrigin>179.2874786481198</distanceFromOrigin>
				<angle>46.89477731397956</angle>
				<shape>triangular</shape>
				<triangleMeasure>0.7733418823238472</triangleMeasure>
				<rectangleMeasure>0.6715312768708386</rectangleMeasure>
				<circleMeasure>0.4078991817009774</circleMeasure>
				<centroid>
					<x>355.4575</x>
					<y>971.1426</y>
				</centroid>
			</pseudo3D>
		</spatialEntity>
		<numericStateVariable>
			<name>avgClusterednessRegions</name>
			<value>0</value>
		</numericStateVariable>
		<numericStateVariable>
			<name>avgDensityRegions</name>
			<value>0.64775129236332</value>
		</numericStateVariable>
	</timepoint>
	<timepoint>
		<spatialEntity>
			<pseudo3D type="region">
				<clusteredness>1</clusteredness>
				<density>0.64775129236332</density>
				<area>64302</area>
				<perimeter>1131.461590766907</perimeter>
				<distanceFromOrigin>179.2874786481198</distanceFromOrigin>
				<angle>46.89477731397956</angle>
				<shape>triangular</shape>
				<triangleMeasure>0.7733418823238472</triangleMeasure>
				<rectangleMeasure>0.6715312768708386</rectangleMeasure>
				<circleMeasure>0.4078991817009774</circleMeasure>
				<centroid>
					<x>355.4575</x>
					<y>971.1426</y>
				</centroid>
			</pseudo3D>
		</spatialEntity>
		<numericStateVariable>
			<name>avgClusterednessRegions</name>
			<value>0</value>
		</numericStateVariable>
		<numericStateVariable>
			<name>avgDensityRegions</name>
			<value>0.64775129236332</value>
		</numericStateVariable>
	</timepoint>
	<timepoint>
		<spatialEntity>
			<pseudo3D type="region">
				<clusteredness>1</clusteredness>
				<density>0.64775129236332</density>
				<area>64302</area>
				<perimeter>1131.461590766907</perimeter>
				<distanceFromOrigin>179.2874786481198</distanceFromOrigin>
				<angle>46.89477731397956</angle>
				<shape>triangular</shape>
				<triangleMeasure>0.7733418823238472</triangleMeasure>
				<rectangleMeasure>0.6715312768708386</rectangleMeasure>
				<circleMeasure>0.4078991817009774</circleMeasure>
				<centroid>
					<x>355.4575</x>
					<y>971.1426</y>
				</centroid>
			</pseudo3D>
		</spatialEntity>
		<numericStateVariable>
			<name>avgClusterednessRegions</name>
			<value>0</value>
		</numericStateVariable>
		<numericStateVariable>
			<name>avgDensityRegions</name>
			<value>0.64775129236332</value>
		</numericStateVariable>
	</timepoint>
	<timepoint>
		<spatialEntity>
			<pseudo3D type="region">
				<clusteredness>1</clusteredness>
				<density>0.64775129236332</density>
				<area>64302</area>
				<perimeter>1131.461590766907</perimeter>
				<distanceFromOrigin>179.2874786481198</distanceFromOrigin>
				<angle>46.89477731397956</angle>
				<shape>triangular</shape>
				<triangleMeasure>0.7733418823238472</triangleMeasure>
				<rectangleMeasure>0.6715312768708386</rectangleMeasure>
				<circleMeasure>0.4078991817009774</circleMeasure>
				<centroid>
					<x>355.4575</x>
					<y>971.1426</y>
				</centroid>
			</pseudo3D>
		</spatialEntity>
		<numericStateVariable>
			<name>avgClusterednessRegions</name>
			<value>0</value>
		</numericStateVariable>
		<numericStateVariable>
			<name>avgDensityRegions</name>
			<value>0.64775129236332</value>
		</numericStateVariable>
	</timepoint>
	<timepoint>
		<spatialEntity>
			<pseudo3D type="region">
				<clusteredness>1</clusteredness>
				<density>0.64775129236332</density>
				<area>64302</area>
				<perimeter>1131.461590766907</perimeter>
				<distanceFromOrigin>179.2874786481198</distanceFromOrigin>
				<angle>46.89477731397956</angle>
				<shape>triangular</shape>
				<triangleMeasure>0.7733418823238472</triangleMeasure>
				<rectangleMeasure>0.6715312768708386</rectangleMeasure>
				<circleMeasure>0.4078991817009774</circleMeasure>
				<centroid>
					<x>355.4575</x>
					<y>971.1426</y>
				</centroid>
			</pseudo3D>
		</spatialEntity>
		<numericStateVariable>
			<name>avgClusterednessRegions</name>
			<value>0</value>
		</numericStateVariable>
		<numericStateVariable>
			<name>avgDensityRegions</name>
			<value>0.64775129236332</value>
		</numericStateVariable>
	</timepoint>
	<timepoint>
		<spatialEntity>
			<pseudo3D type="region">
				<clusteredness>1</clusteredness>
				<density>0.64775129236332</density>
				<area>64302</area>
				<perimeter>1131.461590766907</perimeter>
				<distanceFromOrigin>179.2874786481198</distanceFromOrigin>
				<angle>46.89477731397956</angle>
				<shape>triangular</shape>
				<triangleMeasure>0.7733418823238472</triangleMeasure>
				<rectangleMeasure>0.6715312768708386</rectangleMeasure>
				<circleMeasure>0.4078991817009774</circleMeasure>
				<centroid>
					<x>355.4575</x>
					<y>971.1426</y>
				</centroid>
			</pseudo3D>
		</spatialEntity>
		<numericStateVariable>
			<name>avgClusterednessRegions</name>
			<value>0</value>
		</numericStateVariable>
		<numericStateVariable>
			<name>avgDensityRegions</name>
			<value>0.64775129236332</value>
		</numericStateVariable>
	</timepoint>
	<timepoint>
		<spatialEntity>
			<pseudo3D type="region">
				<clusteredness>1</clusteredness>
				<density>0.64775129236332</density>
				<area>64302</area>
				<perimeter>1131.461590766907</perimeter>
				<distanceFromOrigin>179.2874786481198</distanceFromOrigin>
				<angle>46.89477731397956</angle>
				<shape>triangular</shape>
				<triangleMeasure>0.7733418823238472</triangleMeasure>
				<rectangleMeasure>0.6715312768708386</rectangleMeasure>
				<circleMeasure>0.4078991817009774</circleMeasure>
				<centroid>
					<x>355.4575</x>
					<y>971.1426</y>
				</centroid>
			</pseudo3D>
		</spatialEntity>
		<numericStateVariable>
			<name>avgClusterednessRegions</name>
			<value>0</value>
		</numericStateVariable>
		<numericStateVariable>
			<name>avgDensityRegions</name>
			<value>0.64775129236332</value>
		</numericStateVariable>
	</timepoint>
	<timepoint>
		<spatialEntity>
			<pseudo3D type="region">
				<clusteredness>1</clusteredness>
				<density>0.64775129236332</density>
				<area>64302</area>
				<perimeter>1131.461590766907</perimeter>
				<distanceFromOrigin>179.2874786481198</distanceFromOrigin>
				<angle>46.89477731397956</angle>
				<shape>triangular</shape>
				<triangleMeasure>0.7733418823238472</triangleMeasure>
				<rectangleMeasure>0.6715312768708386</rectangleMeasure>
				<circleMeasure>0.4078991817009774</circleMeasure>
				<centroid>
					<x>355.4575</x>
					<y>971.1426</y>
				</centroid>
			</pseudo3D>
		</spatialEntity>
		<numericStateVariable>
			<name>avgClusterednessRegions</name>
			<value>0</value>
		</numericStateVariable>
		<numericStateVariable>
			<name>avgDensityRegions</name>
			<value>0.64775129236332</value>
		</numericStateVariable>
	</timepoint>
	<timepoint>
		<spatialEntity>
			<pseudo3D type="region">
				<clusteredness>1</clusteredness>
				<density>0.64775129236332</density>
				<area>64302</area>
				<perimeter>1131.461590766907</perimeter>
				<distanceFromOrigin>179.2874786481198</distanceFromOrigin>
				<angle>46.89477731397956</angle>
				<shape>triangular</shape>
				<triangleMeasure>0.7733418823238472</triangleMeasure>
				<rectangleMeasure>0.6715312768708386</rectangleMeasure>
				<circleMeasure>0.4078991817009774</circleMeasure>
				<centroid>
					<x>355.4575</x>
					<y>971.1426</y>
				</centroid>
			</pseudo3D>
		</spatialEntity>
		<numericStateVariable>
			<name>avgClusterednessRegions</name>
			<value>0</value>
		</numericStateVariable>
		<numericStateVariable>
			<name>avgDensityRegions</name>
			<value>0.64775129236332</value>
		</numericStateVariable>
	</timepoint>
	<timepoint>
		<spatialEntity>
			<pseudo3D type="region">
				<clusteredness>1</clusteredness>
				<density>0.64775129236332</density>
				<area>64302</area>
				<perimeter>1131.461590766907</perimeter>
				<distanceFromOrigin>179.2874786481198</distanceFromOrigin>
				<angle>46.89477731397956</angle>
				<shape>triangular</shape>
				<triangleMeasure>0.7733418823238472</triangleMeasure>
				<rectangleMeasure>0.6715312768708386</rectangleMeasure>
				<circleMeasure>0.4078991817009774</circleMeasure>
				<centroid>
					<x>355.4575</x>
					<y>971.1426</y>
				</centroid>
			</pseudo3D>
		</spatialEntity>
		<numericStateVariable>
			<name>avgClusterednessRegions</name>
			<value>0</value>
		</numericStateVariable>
		<numericStateVariable>
			<name>avgDensityRegions</name>
			<value>0.64775129236332</value>
		</numericStateVariable>
	</timepoint>
	<timepoint>
		<spatialEntity>
			<pseudo3D type="region">
				<clusteredness>1</clusteredness>
				<density>0.64775129236332</density>
				<area>64302</area>
				<perimeter>1131.461590766907</perimeter>
				<distanceFromOrigin>179.2874786481198</distanceFromOrigin>
				<angle>46.89477731397956</angle>
				<shape>triangular</shape>
				<triangleMeasure>0.7733418823238472</triangleMeasure>
				<rectangleMeasure>0.6715312768708386</rectangleMeasure>
				<circleMeasure>0.4078991817009774</circleMeasure>
				<centroid>
					<x>355.4575</x>
					<y>971.1426</y>
				</centroid>
			</pseudo3D>
		</spatialEntity>
		<numericStateVariable>
			<name>avgClusterednessRegions</name>
			<value>0</value>
		</numericStateVariable>
		<numericStateVariable>
			<name>avgDensityRegions</name>
			<value>0.64775129236332</value>
		</numericStateVariable>
	</timepoint>
	<timepoint>
		<spatialEntity>
			<pseudo3D type="region">
				<clusteredness>1</clusteredness>
				<density>0.64775129236332</density>
				<area>64302</area>
				<perimeter>1131.461590766907</perimeter>
				<distanceFromOrigin>179.2874786481198</distanceFromOrigin>
				<angle>46.89477731397956</angle>
				<shape>triangular</shape>
				<triangleMeasure>0.7733418823238472</triangleMeasure>
				<rectangleMeasure>0.6715312768708386</rectangleMeasure>
				<circleMeasure>0.4078991817009774</circleMeasure>
				<centroid>
					<x>355.4575</x>
					<y>971.1426</y>
				</centroid>
			</pseudo3D>
		</spatialEntity>
		<numericStateVariable>
			<name>avgClusterednessRegions</name>
			<value>0</value>
		</numericStateVariable>
		<numericStateVariable>
			<name>avgDensityRegions</name>
			<value>0.64775129236332</value>
		</numericStateVariable>
	</timepoint>
	<timepoint>
		<spatialEntity>
			<pseudo3D type="region">
				<clusteredness>1</clusteredness>
				<density>0.64775129236332</density>
				<area>64302</area>
				<perimeter>1131.461590766907</perimeter>
				<distanceFromOrigin>179.2874786481198</distanceFromOrigin>
				<angle>46.89477731397956</angle>
				<shape>triangular</shape>
				<triangleMeasure>0.7733418823238472</triangleMeasure>
				<rectangleMeasure>0.6715312768708386</rectangleMeasure>
				<circleMeasure>0.4078991817009774</circleMeasure>
				<centroid>
					<x>355.4575</x>
					<y>971.1426</y>
				</centroid>
			</pseudo3D>
		</spatialEntity>
		<numericStateVariable>
			<name>avgClusterednessRegions</name>
			<value>0</value>
		</numericStateVariable>
		<numericStateVariable>
			<name>avgDensityRegions</name>
			<value>0.64775129236332</value>
		</numericStateVariable>
	</timepoint>
	<timepoint>
		<spatialEntity>
			<pseudo3D type="region">
				<clusteredness>1</clusteredness>
				<density>0.64775129236332</density>
				<area>64302</area>
				<perimeter>1131.461590766907</perimeter>
				<distanceFromOrigin>179.2874786481198</distanceFromOrigin>
				<angle>46.89477731397956</angle>
				<shape>triangular</shape>
				<triangleMeasure>0.7733418823238472</triangleMeasure>
				<rectangleMeasure>0.6715312768708386</rectangleMeasure>
				<circleMeasure>0.4078991817009774</circleMeasure>
				<centroid>
					<x>355.4575</x>
					<y>971.1426</y>
				</centroid>
			</pseudo3D>
		</spatialEntity>
		<numericStateVariable>
			<name>avgClusterednessRegions</name>
			<value>0</value>
		</numericStateVariable>
		<numericStateVariable>
			<name>avgDensityRegions</name>
			<value>0.64775129236332</value>
		</numericStateVariable>
	</timepoint>
	<timepoint>
		<spatialEntity>
			<pseudo3D type="region">
				<clusteredness>1</clusteredness>
				<density>0.64775129236332</density>
				<area>64302</area>
				<perimeter>1131.461590766907</perimeter>
				<distanceFromOrigin>179.2874786481198</distanceFromOrigin>
				<angle>46.89477731397956</angle>
				<shape>triangular</shape>
				<triangleMeasure>0.7733418823238472</triangleMeasure>
				<rectangleMeasure>0.6715312768708386</rectangleMeasure>
				<circleMeasure>0.4078991817009774</circleMeasure>
				<centroid>
					<x>355.4575</x>
					<y>971.1426</y>
				</centroid>
			</pseudo3D>
		</spatialEntity>
		<numericStateVariable>
			<name>avgClusterednessRegions</name>
			<value>0</value>
		</numericStateVariable>
		<numericStateVariable>
			<name>avgDensityRegions</name>
			<value>0.64775129236332</value>
		</numericStateVariable>
	</timepoint>
	<timepoint>
		<spatialEntity>
			<pseudo3D type="region">
				<clusteredness>1</clusteredness>
				<density>0.64775129236332</density>
				<area>64302</area>
				<perimeter>1131.461590766907</perimeter>
				<distanceFromOrigin>179.2874786481198</distanceFromOrigin>
				<angle>46.89477731397956</angle>
				<shape>triangular</shape>
				<triangleMeasure>0.7733418823238472</triangleMeasure>
				<rectangleMeasure>0.6715312768708386</rectangleMeasure>
				<circleMeasure>0.4078991817009774</circleMeasure>
				<centroid>
					<x>355.4575</x>
					<y>971.1426</y>
				</centroid>
			</pseudo3D>
		</spatialEntity>
		<numericStateVariable>
			<name>avgClusterednessRegions</name>
			<value>0</value>
		</numericStateVariable>
		<numericStateVariable>
			<name>avgDensityRegions</name>
			<value>0.64775129236332</value>
		</numericStateVariable>
	</timepoint>
	<timepoint>
		<spatialEntity>
			<pseudo3D type="region">
				<clusteredness>1</clusteredness>
				<density>0.64775129236332</density>
				<area>64302</area>
				<perimeter>1131.461590766907</perimeter>
				<distanceFromOrigin>179.2874786481198</distanceFromOrigin>
				<angle>46.89477731397956</angle>
				<shape>triangular</shape>
				<triangleMeasure>0.7733418823238472</triangleMeasure>
				<rectangleMeasure>0.6715312768708386</rectangleMeasure>
				<circleMeasure>0.4078991817009774</circleMeasure>
				<centroid>
					<x>355.4575</x>
					<y>971.1426</y>
				</centroid>
			</pseudo3D>
		</spatialEntity>
		<numericStateVariable>
			<name>avgClusterednessRegions</name>
			<value>0</value>
		</numericStateVariable>
		<numericStateVariable>
			<name>avgDensityRegions</name>
			<value>0.64775129236332</value>
		</numericStateVariable>
	</timepoint>
	<timepoint>
		<spatialEntity>
			<pseudo3D type="region">
				<clusteredness>1</clusteredness>
				<density>0.64775129236332</density>
				<area>64302</area>
				<perimeter>1131.461590766907</perimeter>
				<distanceFromOrigin>179.2874786481198</distanceFromOrigin>
				<angle>46.89477731397956</angle>
				<shape>triangular</shape>
				<triangleMeasure>0.7733418823238472</triangleMeasure>
				<rectangleMeasure>0.6715312768708386</rectangleMeasure>
				<circleMeasure>0.4078991817009774</circleMeasure>
				<centroid>
					<x>355.4575</x>
					<y>971.1426</y>
				</centroid>
			</pseudo3D>
		</spatialEntity>
		<numericStateVariable>
			<name>avgClusterednessRegions</name>
			<value>0</value>
		</numericStateVariable>
		<numericStateVariable>
			<name>avgDensityRegions</name>
			<value>0.64775129236332</value>
		</numericStateVariable>
	</timepoint>
	<timepoint>
		<spatialEntity>
			<pseudo3D type="region">
				<clusteredness>1</clusteredness>
				<density>0.64775129236332</density>
				<area>64302</area>
				<perimeter>1131.461590766907</perimeter>
				<distanceFromOrigin>179.2874786481198</distanceFromOrigin>
				<angle>46.89477731397956</angle>
				<shape>triangular</shape>
				<triangleMeasure>0.7733418823238472</triangleMeasure>
				<rectangleMeasure>0.6715312768708386</rectangleMeasure>
				<circleMeasure>0.4078991817009774</circleMeasure>
				<centroid>
					<x>355.4575</x>
					<y>971.1426</y>
				</centroid>
			</pseudo3D>
		</spatialEntity>
		<numericStateVariable>
			<name>avgClusterednessRegions</name>
			<value>0</value>
		</numericStateVariable>
		<numericStateVariable>
			<name>avgDensityRegions</name>
			<value>0.64775129236332</value>
		</numericStateVariable>
	</timepoint>
	<timepoint>
		<spatialEntity>
			<pseudo3D type="region">
				<clusteredness>1</clusteredness>
				<density>0.64775129236332</density>
				<area>64302</area>
				<perimeter>1131.461590766907</perimeter>
				<distanceFromOrigin>179.2874786481198</distanceFromOrigin>
				<angle>46.89477731397956</angle>
				<shape>triangular</shape>
				<triangleMeasure>0.7733418823238472</triangleMeasure>
				<rectangleMeasure>0.6715312768708386</rectangleMeasure>
				<circleMeasure>0.4078991817009774</circleMeasure>
				<centroid>
					<x>355.4575</x>
					<y>971.1426</y>
				</centroid>
			</pseudo3D>
		</spatialEntity>
		<numericStateVariable>
			<name>avgClusterednessRegions</name>
			<value>0</value>
		</numericStateVariable>
		<numericStateVariable>
			<name>avgDensityRegions</name>
			<value>0.64775129236332</value>
		</numericStateVariable>
	</timepoint>
	<timepoint>
		<spatialEntity>
			<pseudo3D type="region">
				<clusteredness>1</clusteredness>
				<density>0.64775129236332</density>
				<area>64302</area>
				<perimeter>1131.461590766907</perimeter>
				<distanceFromOrigin>179.2874786481198</distanceFromOrigin>
				<angle>46.89477731397956</angle>
				<shape>triangular</shape>
				<triangleMeasure>0.7733418823238472</triangleMeasure>
				<rectangleMeasure>0.6715312768708386</rectangleMeasure>
				<circleMeasure>0.4078991817009774</circleMeasure>
				<centroid>
					<x>355.4575</x>
					<y>971.1426</y>
				</centroid>
			</pseudo3D>
		</spatialEntity>
		<numericStateVariable>
			<name>avgClusterednessRegions</name>
			<value>0</value>
		</numericStateVariable>
		<numericStateVariable>
			<name>avgDensityRegions</name>
			<value>0.64775129236332</value>
		</numericStateVariable>
	</timepoint>
	<timepoint>
		<spatialEntity>
			<pseudo3D type="region">
				<clusteredness>1</clusteredness>
				<density>0.64775129236332</density>
				<area>64302</area>
				<perimeter>1131.461590766907</perimeter>
				<distanceFromOrigin>179.2874786481198</distanceFromOrigin>
				<angle>46.89477731397956</angle>
				<shape>triangular</shape>
				<triangleMeasure>0.7733418823238472</triangleMeasure>
				<rectangleMeasure>0.6715312768708386</rectangleMeasure>
				<circleMeasure>0.4078991817009774</circleMeasure>
				<centroid>
					<x>355.4575</x>
					<y>971.1426</y>
				</centroid>
			</pseudo3D>
		</spatialEntity>
		<numericStateVariable>
			<name>avgClusterednessRegions</name>
			<value>0</value>
		</numericStateVariable>
		<numericStateVariable>
			<name>avgDensityRegions</name>
			<value>0.64775129236332</value>
		</numericStateVariable>
	</timepoint>
	<timepoint>
		<spatialEntity>
			<pseudo3D type="region">
				<clusteredness>1</clusteredness>
				<density>0.64775129236332</density>
				<area>64302</area>
				<perimeter>1131.461590766907</perimeter>
				<distanceFromOrigin>179.2874786481198</distanceFromOrigin>
				<angle>46.89477731397956</angle>
				<shape>triangular</shape>
				<triangleMeasure>0.7733418823238472</triangleMeasure>
				<rectangleMeasure>0.6715312768708386</rectangleMeasure>
				<circleMeasure>0.4078991817009774</circleMeasure>
				<centroid>
					<x>355.4575</x>
					<y>971.1426</y>
				</centroid>
			</pseudo3D>
		</spatialEntity>
		<numericStateVariable>
			<name>avgClusterednessRegions</name>
			<value>0</value>
		</numericStateVariable>
		<numericStateVariable>
			<name>avgDensityRegions</name>
			<value>0.64775129236332</value>
		</numericStateVariable>
	</timepoint>
	<timepoint>
		<spatialEntity>
			<pseudo3D type="region">
				<clusteredness>1</clusteredness>
				<density>0.64775129236332</density>
				<area>64302</area>
				<perimeter>1131.461590766907</perimeter>
				<distanceFromOrigin>179.2874786481198</distanceFromOrigin>
				<angle>46.89477731397956</angle>
				<shape>triangular</shape>
				<triangleMeasure>0.7733418823238472</triangleMeasure>
				<rectangleMeasure>0.6715312768708386</rectangleMeasure>
				<circleMeasure>0.4078991817009774</circleMeasure>
				<centroid>
					<x>355.4575</x>
					<y>971.1426</y>
				</centroid>
			</pseudo3D>
		</spatialEntity>
		<numericStateVariable>
			<name>avgClusterednessRegions</name>
			<value>0</value>
		</numericStateVariable>
		<numericStateVariable>
			<name>avgDensityRegions</name>
			<value>0.64775129236332</value>
		</numericStateVariable>
	</timepoint>
	<timepoint>
		<spatialEntity>
			<pseudo3D type="region">
				<clusteredness>1</clusteredness>
				<density>0.64775129236332</density>
				<area>64302</area>
				<perimeter>1131.461590766907</perimeter>
				<distanceFromOrigin>179.2874786481198</distanceFromOrigin>
				<angle>46.89477731397956</angle>
				<shape>triangular</shape>
				<triangleMeasure>0.7733418823238472</triangleMeasure>
				<rectangleMeasure>0.6715312768708386</rectangleMeasure>
				<circleMeasure>0.4078991817009774</circleMeasure>
				<centroid>
					<x>355.4575</x>
					<y>971.1426</y>
				</centroid>
			</pseudo3D>
		</spatialEntity>
		<numericStateVariable>
			<name>avgClusterednessRegions</name>
			<value>0</value>
		</numericStateVariable>
		<numericStateVariable>
			<name>avgDensityRegions</name>
			<value>0.64775129236332</value>
		</numericStateVariable>
	</timepoint>
	<timepoint>
		<spatialEntity>
			<pseudo3D type="region">
				<clusteredness>1</clusteredness>
				<density>0.64775129236332</density>
				<area>64302</area>
				<perimeter>1131.461590766907</perimeter>
				<distanceFromOrigin>179.2874786481198</distanceFromOrigin>
				<angle>46.89477731397956</angle>
				<shape>triangular</shape>
				<triangleMeasure>0.7733418823238472</triangleMeasure>
				<rectangleMeasure>0.6715312768708386</rectangleMeasure>
				<circleMeasure>0.4078991817009774</circleMeasure>
				<centroid>
					<x>355.4575</x>
					<y>971.1426</y>
				</centroid>
			</pseudo3D>
		</spatialEntity>
		<numericStateVariable>
			<name>avgClusterednessRegions</name>
			<value>0</value>
		</numericStateVariable>
		<numericStateVariable>
			<name>avgDensityRegions</name>
			<value>0.64775129236332</value>
		</numericStateVariable>
	</timepoint>
	<timepoint>
		<spatialEntity>
			<pseudo3D type="region">
				<clusteredness>1</clusteredness>
				<density>0.64775129236332</density>
				<area>64302</area>
				<perimeter>1131.461590766907</perimeter>
				<distanceFromOrigin>179.2874786481198</distanceFromOrigin>
				<angle>46.89477731397956</angle>
				<shape>triangular</shape>
				<triangleMeasure>0.7733418823238472</triangleMeasure>
				<rectangleMeasure>0.6715312768708386</rectangleMeasure>
				<circleMeasure>0.4078991817009774</circleMeasure>
				<centroid>
					<x>355.4575</x>
					<y>971.1426</y>
				</centroid>
			</pseudo3D>
		</spatialEntity>
		<numericStateVariable>
			<name>avgClusterednessRegions</name>
			<value>0</value>
		</numericStateVariable>
		<numericStateVariable>
			<name>avgDensityRegions</name>
			<value>0.64775129236332</value>
		</numericStateVariable>
	</timepoint>
	<timepoint>
		<spatialEntity>
			<pseudo3D type="region">
				<clusteredness>1</clusteredness>
				<density>0.64775129236332</density>
				<area>64302</area>
				<perimeter>1131.461590766907</perimeter>
				<distanceFromOrigin>179.2874786481198</distanceFromOrigin>
				<angle>46.89477731397956</angle>
				<shape>triangular</shape>
				<triangleMeasure>0.7733418823238472</triangleMeasure>
				<rectangleMeasure>0.6715312768708386</rectangleMeasure>
				<circleMeasure>0.4078991817009774</circleMeasure>
				<centroid>
					<x>355.4575</x>
					<y>971.1426</y>
				</centroid>
			</pseudo3D>
		</spatialEntity>
		<numericStateVariable>
			<name>avgClusterednessRegions</name>
			<value>0</value>
		</numericStateVariable>
		<numericStateVariable>
			<name>avgDensityRegions</name>
			<value>0.64775129236332</value>
		</numericStateVariable>
	</timepoint>
	<timepoint>
		<spatialEntity>
			<pseudo3D type="region">
				<clusteredness>1</clusteredness>
				<density>0.64775129236332</density>
				<area>64302</area>
				<perimeter>1131.461590766907</perimeter>
				<distanceFromOrigin>179.2874786481198</distanceFromOrigin>
				<angle>46.89477731397956</angle>
				<shape>triangular</shape>
				<triangleMeasure>0.7733418823238472</triangleMeasure>
				<rectangleMeasure>0.6715312768708386</rectangleMeasure>
				<circleMeasure>0.4078991817009774</circleMeasure>
				<centroid>
					<x>355.4575</x>
					<y>971.1426</y>
				</centroid>
			</pseudo3D>
		</spatialEntity>
		<numericStateVariable>
			<name>avgClusterednessRegions</name>
			<value>0</value>
		</numericStateVariable>
		<numericStateVariable>
			<name>avgDensityRegions</name>
			<value>0.64775129236332</value>
		</numericStateVariable>
	</timepoint>
	<timepoint>
		<spatialEntity>
			<pseudo3D type="region">
				<clusteredness>1</clusteredness>
				<density>0.64775129236332</density>
				<area>64302</area>
				<perimeter>1131.461590766907</perimeter>
				<distanceFromOrigin>179.2874786481198</distanceFromOrigin>
				<angle>46.89477731397956</angle>
				<shape>triangular</shape>
				<triangleMeasure>0.7733418823238472</triangleMeasure>
				<rectangleMeasure>0.6715312768708386</rectangleMeasure>
				<circleMeasure>0.4078991817009774</circleMeasure>
				<centroid>
					<x>355.4575</x>
					<y>971.1426</y>
				</centroid>
			</pseudo3D>
		</spatialEntity>
		<numericStateVariable>
			<name>avgClusterednessRegions</name>
			<value>0</value>
		</numericStateVariable>
		<numericStateVariable>
			<name>avgDensityRegions</name>
			<value>0.64775129236332</value>
		</numericStateVariable>
	</timepoint>
	<timepoint>
		<spatialEntity>
			<pseudo3D type="region">
				<clusteredness>1</clusteredness>
				<density>0.64775129236332</density>
				<area>64302</area>
				<perimeter>1131.461590766907</perimeter>
				<distanceFromOrigin>179.2874786481198</distanceFromOrigin>
				<angle>46.89477731397956</angle>
				<shape>triangular</shape>
				<triangleMeasure>0.7733418823238472</triangleMeasure>
				<rectangleMeasure>0.6715312768708386</rectangleMeasure>
				<circleMeasure>0.4078991817009774</circleMeasure>
				<centroid>
					<x>355.4575</x>
					<y>971.1426</y>
				</centroid>
			</pseudo3D>
		</spatialEntity>
		<numericStateVariable>
			<name>avgClusterednessRegions</name>
			<value>0</value>
		</numericStateVariable>
		<numericStateVariable>
			<name>avgDensityRegions</name>
			<value>0.64775129236332</value>
		</numericStateVariable>
	</timepoint>
	<timepoint>
		<spatialEntity>
			<pseudo3D type="region">
				<clusteredness>1</clusteredness>
				<density>0.64775129236332</density>
				<area>64302</area>
				<perimeter>1131.461590766907</perimeter>
				<distanceFromOrigin>179.2874786481198</distanceFromOrigin>
				<angle>46.89477731397956</angle>
				<shape>triangular</shape>
				<triangleMeasure>0.7733418823238472</triangleMeasure>
				<rectangleMeasure>0.6715312768708386</rectangleMeasure>
				<circleMeasure>0.4078991817009774</circleMeasure>
				<centroid>
					<x>355.4575</x>
					<y>971.1426</y>
				</centroid>
			</pseudo3D>
		</spatialEntity>
		<numericStateVariable>
			<name>avgClusterednessRegions</name>
			<value>0</value>
		</numericStateVariable>
		<numericStateVariable>
			<name>avgDensityRegions</name>
			<value>0.64775129236332</value>
		</numericStateVariable>
	</timepoint>
	<timepoint>
		<spatialEntity>
			<pseudo3D type="region">
				<clusteredness>1</clusteredness>
				<density>0.64775129236332</density>
				<area>64302</area>
				<perimeter>1131.461590766907</perimeter>
				<distanceFromOrigin>179.2874786481198</distanceFromOrigin>
				<angle>46.89477731397956</angle>
				<shape>triangular</shape>
				<triangleMeasure>0.7733418823238472</triangleMeasure>
				<rectangleMeasure>0.6715312768708386</rectangleMeasure>
				<circleMeasure>0.4078991817009774</circleMeasure>
				<centroid>
					<x>355.4575</x>
					<y>971.1426</y>
				</centroid>
			</pseudo3D>
		</spatialEntity>
		<numericStateVariable>
			<name>avgClusterednessRegions</name>
			<value>0</value>
		</numericStateVariable>
		<numericStateVariable>
			<name>avgDensityRegions</name>
			<value>0.64775129236332</value>
		</numericStateVariable>
	</timepoint>
	<timepoint>
		<spatialEntity>
			<pseudo3D type="region">
				<clusteredness>1</clusteredness>
				<density>0.64775129236332</density>
				<area>64302</area>
				<perimeter>1131.461590766907</perimeter>
				<distanceFromOrigin>179.2874786481198</distanceFromOrigin>
				<angle>46.89477731397956</angle>
				<shape>triangular</shape>
				<triangleMeasure>0.7733418823238472</triangleMeasure>
				<rectangleMeasure>0.6715312768708386</rectangleMeasure>
				<circleMeasure>0.4078991817009774</circleMeasure>
				<centroid>
					<x>355.4575</x>
					<y>971.1426</y>
				</centroid>
			</pseudo3D>
		</spatialEntity>
		<numericStateVariable>
			<name>avgClusterednessRegions</name>
			<value>0</value>
		</numericStateVariable>
		<numericStateVariable>
			<name>avgDensityRegions</name>
			<value>0.64775129236332</value>
		</numericStateVariable>
	</timepoint>
	<timepoint>
		<spatialEntity>
			<pseudo3D type="region">
				<clusteredness>1</clusteredness>
				<density>0.64775129236332</density>
				<area>64302</area>
				<perimeter>1131.461590766907</perimeter>
				<distanceFromOrigin>179.2874786481198</distanceFromOrigin>
				<angle>46.89477731397956</angle>
				<shape>triangular</shape>
				<triangleMeasure>0.7733418823238472</triangleMeasure>
				<rectangleMeasure>0.6715312768708386</rectangleMeasure>
				<circleMeasure>0.4078991817009774</circleMeasure>
				<centroid>
					<x>355.4575</x>
					<y>971.1426</y>
				</centroid>
			</pseudo3D>
		</spatialEntity>
		<numericStateVariable>
			<name>avgClusterednessRegions</name>
			<value>0</value>
		</numericStateVariable>
		<numericStateVariable>
			<name>avgDensityRegions</name>
			<value>0.64775129236332</value>
		</numericStateVariable>
	</timepoint>
	<timepoint>
		<spatialEntity>
			<pseudo3D type="region">
				<clusteredness>1</clusteredness>
				<density>0.64775129236332</density>
				<area>64302</area>
				<perimeter>1131.461590766907</perimeter>
				<distanceFromOrigin>179.2874786481198</distanceFromOrigin>
				<angle>46.89477731397956</angle>
				<shape>triangular</shape>
				<triangleMeasure>0.7733418823238472</triangleMeasure>
				<rectangleMeasure>0.6715312768708386</rectangleMeasure>
				<circleMeasure>0.4078991817009774</circleMeasure>
				<centroid>
					<x>355.4575</x>
					<y>971.1426</y>
				</centroid>
			</pseudo3D>
		</spatialEntity>
		<numericStateVariable>
			<name>avgClusterednessRegions</name>
			<value>0</value>
		</numericStateVariable>
		<numericStateVariable>
			<name>avgDensityRegions</name>
			<value>0.64775129236332</value>
		</numericStateVariable>
	</timepoint>
	<timepoint>
		<spatialEntity>
			<pseudo3D type="region">
				<clusteredness>1</clusteredness>
				<density>0.64775129236332</density>
				<area>64302</area>
				<perimeter>1131.461590766907</perimeter>
				<distanceFromOrigin>179.2874786481198</distanceFromOrigin>
				<angle>46.89477731397956</angle>
				<shape>triangular</shape>
				<triangleMeasure>0.7733418823238472</triangleMeasure>
				<rectangleMeasure>0.6715312768708386</rectangleMeasure>
				<circleMeasure>0.4078991817009774</circleMeasure>
				<centroid>
					<x>355.4575</x>
					<y>971.1426</y>
				</centroid>
			</pseudo3D>
		</spatialEntity>
		<numericStateVariable>
			<name>avgClusterednessRegions</name>
			<value>0</value>
		</numericStateVariable>
		<numericStateVariable>
			<name>avgDensityRegions</name>
			<value>0.64775129236332</value>
		</numericStateVariable>
	</timepoint>
	<timepoint>
		<spatialEntity>
			<pseudo3D type="region">
				<clusteredness>1</clusteredness>
				<density>0.64775129236332</density>
				<area>64302</area>
				<perimeter>1131.461590766907</perimeter>
				<distanceFromOrigin>179.2874786481198</distanceFromOrigin>
				<angle>46.89477731397956</angle>
				<shape>triangular</shape>
				<triangleMeasure>0.7733418823238472</triangleMeasure>
				<rectangleMeasure>0.6715312768708386</rectangleMeasure>
				<circleMeasure>0.4078991817009774</circleMeasure>
				<centroid>
					<x>355.4575</x>
					<y>971.1426</y>
				</centroid>
			</pseudo3D>
		</spatialEntity>
		<numericStateVariable>
			<name>avgClusterednessRegions</name>
			<value>0</value>
		</numericStateVariable>
		<numericStateVariable>
			<name>avgDensityRegions</name>
			<value>0.64775129236332</value>
		</numericStateVariable>
	</timepoint>
	<timepoint>
		<spatialEntity>
			<pseudo3D type="region">
				<clusteredness>1</clusteredness>
				<density>0.64775129236332</density>
				<area>64302</area>
				<perimeter>1131.461590766907</perimeter>
				<distanceFromOrigin>179.2874786481198</distanceFromOrigin>
				<angle>46.89477731397956</angle>
				<shape>triangular</shape>
				<triangleMeasure>0.7733418823238472</triangleMeasure>
				<rectangleMeasure>0.6715312768708386</rectangleMeasure>
				<circleMeasure>0.4078991817009774</circleMeasure>
				<centroid>
					<x>355.4575</x>
					<y>971.1426</y>
				</centroid>
			</pseudo3D>
		</spatialEntity>
		<numericStateVariable>
			<name>avgClusterednessRegions</name>
			<value>0</value>
		</numericStateVariable>
		<numericStateVariable>
			<name>avgDensityRegions</name>
			<value>0.64775129236332</value>
		</numericStateVariable>
	</timepoint>
	<timepoint>
		<spatialEntity>
			<pseudo3D type="region">
				<clusteredness>1</clusteredness>
				<density>0.64775129236332</density>
				<area>64302</area>
				<perimeter>1131.461590766907</perimeter>
				<distanceFromOrigin>179.2874786481198</distanceFromOrigin>
				<angle>46.89477731397956</angle>
				<shape>triangular</shape>
				<triangleMeasure>0.7733418823238472</triangleMeasure>
				<rectangleMeasure>0.6715312768708386</rectangleMeasure>
				<circleMeasure>0.4078991817009774</circleMeasure>
				<centroid>
					<x>355.4575</x>
					<y>971.1426</y>
				</centroid>
			</pseudo3D>
		</spatialEntity>
		<numericStateVariable>
			<name>avgClusterednessRegions</name>
			<value>0</value>
		</numericStateVariable>
		<numericStateVariable>
			<name>avgDensityRegions</name>
			<value>0.64775129236332</value>
		</numericStateVariable>
	</timepoint>
	<timepoint>
		<spatialEntity>
			<pseudo3D type="region">
				<clusteredness>1</clusteredness>
				<density>0.64775129236332</density>
				<area>64302</area>
				<perimeter>1131.461590766907</perimeter>
				<distanceFromOrigin>179.2874786481198</distanceFromOrigin>
				<angle>46.89477731397956</angle>
				<shape>triangular</shape>
				<triangleMeasure>0.7733418823238472</triangleMeasure>
				<rectangleMeasure>0.6715312768708386</rectangleMeasure>
				<circleMeasure>0.4078991817009774</circleMeasure>
				<centroid>
					<x>355.4575</x>
					<y>971.1426</y>
				</centroid>
			</pseudo3D>
		</spatialEntity>
		<numericStateVariable>
			<name>avgClusterednessRegions</name>
			<value>0</value>
		</numericStateVariable>
		<numericStateVariable>
			<name>avgDensityRegions</name>
			<value>0.64775129236332</value>
		</numericStateVariable>
	</timepoint>
	<timepoint>
		<spatialEntity>
			<pseudo3D type="region">
				<clusteredness>1</clusteredness>
				<density>0.64775129236332</density>
				<area>64302</area>
				<perimeter>1131.461590766907</perimeter>
				<distanceFromOrigin>179.2874786481198</distanceFromOrigin>
				<angle>46.89477731397956</angle>
				<shape>triangular</shape>
				<triangleMeasure>0.7733418823238472</triangleMeasure>
				<rectangleMeasure>0.6715312768708386</rectangleMeasure>
				<circleMeasure>0.4078991817009774</circleMeasure>
				<centroid>
					<x>355.4575</x>
					<y>971.1426</y>
				</centroid>
			</pseudo3D>
		</spatialEntity>
		<numericStateVariable>
			<name>avgClusterednessRegions</name>
			<value>0</value>
		</numericStateVariable>
		<numericStateVariable>
			<name>avgDensityRegions</name>
			<value>0.64775129236332</value>
		</numericStateVariable>
	</timepoint>
</experiment>
