# Supplementary material for: Automatic validation of computational models using pseudo-3D spatio-temporal model checking
Source: BMC Syst Biol. 2014 Dec 2;8:124. doi: 10.1186/s12918-014-0124-0 (PMC4272535; doi:10.1186/s12918-014-0124-0)
Supplement: Additional file 8 — Dataset of STML files for the phase variation case study. The dataset of one thousand STML files corresponding to the stochastic simulations of the rectangular model for the phase variation case study. We recommend using the freely available 7zip software (Download link: http://www.7-zip.org/download.html) to extract this archive. [file 12918_2014_124_MOESM8_ESM.zip › phase_variation_stml_117.xml]

<?xml version="1.0" encoding="utf-8"?>
<!--Warning! This xml file was automatically generated by a C++ program using the Boost PropertyTree library.-->
<experiment>
	<timepoint>
		<numericStateVariable>
			<name>avgClusterednessRegions</name>
			<value>0</value>
		</numericStateVariable>
		<numericStateVariable>
			<name>avgDensityRegions</name>
			<value>0</value>
		</numericStateVariable>
	</timepoint>
	<timepoint>
		<numericStateVariable>
			<name>avgClusterednessRegions</name>
			<value>0</value>
		</numericStateVariable>
		<numericStateVariable>
			<name>avgDensityRegions</name>
			<value>0</value>
		</numericStateVariable>
	</timepoint>
	<timepoint>
		<numericStateVariable>
			<name>avgClusterednessRegions</name>
			<value>0</value>
		</numericStateVariable>
		<numericStateVariable>
			<name>avgDensityRegions</name>
			<value>0</value>
		</numericStateVariable>
	</timepoint>
	<timepoint>
		<numericStateVariable>
			<name>avgClusterednessRegions</name>
			<value>0</value>
		</numericStateVariable>
		<numericStateVariable>
			<name>avgDensityRegions</name>
			<value>0</value>
		</numericStateVariable>
	</timepoint>
	<timepoint>
		<numericStateVariable>
			<name>avgClusterednessRegions</name>
			<value>0</value>
		</numericStateVariable>
		<numericStateVariable>
			<name>avgDensityRegions</name>
			<value>0</value>
		</numericStateVariable>
	</timepoint>
	<timepoint>
		<numericStateVariable>
			<name>avgClusterednessRegions</name>
			<value>0</value>
		</numericStateVariable>
		<numericStateVariable>
			<name>avgDensityRegions</name>
			<value>0</value>
		</numericStateVariable>
	</timepoint>
	<timepoint>
		<numericStateVariable>
			<name>avgClusterednessRegions</name>
			<value>0</value>
		</numericStateVariable>
		<numericStateVariable>
			<name>avgDensityRegions</name>
			<value>0</value>
		</numericStateVariable>
	</timepoint>
	<timepoint>
		<numericStateVariable>
			<name>avgClusterednessRegions</name>
			<value>0</value>
		</numericStateVariable>
		<numericStateVariable>
			<name>avgDensityRegions</name>
			<value>0</value>
		</numericStateVariable>
	</timepoint>
	<timepoint>
		<numericStateVariable>
			<name>avgClusterednessRegions</name>
			<value>0</value>
		</numericStateVariable>
		<numericStateVariable>
			<name>avgDensityRegions</name>
			<value>0</value>
		</numericStateVariable>
	</timepoint>
	<timepoint>
		<numericStateVariable>
			<name>avgClusterednessRegions</name>
			<value>0</value>
		</numericStateVariable>
		<numericStateVariable>
			<name>avgDensityRegions</name>
			<value>0</value>
		</numericStateVariable>
	</timepoint>
	<timepoint>
		<numericStateVariable>
			<name>avgClusterednessRegions</name>
			<value>0</value>
		</numericStateVariable>
		<numericStateVariable>
			<name>avgDensityRegions</name>
			<value>0</value>
		</numericStateVariable>
	</timepoint>
	<timepoint>
		<numericStateVariable>
			<name>avgClusterednessRegions</name>
			<value>0</value>
		</numericStateVariable>
		<numericStateVariable>
			<name>avgDensityRegions</name>
			<value>0</value>
		</numericStateVariable>
	</timepoint>
	<timepoint>
		<numericStateVariable>
			<name>avgClusterednessRegions</name>
			<value>0</value>
		</numericStateVariable>
		<numericStateVariable>
			<name>avgDensityRegions</name>
			<value>0</value>
		</numericStateVariable>
	</timepoint>
	<timepoint>
		<numericStateVariable>
			<name>avgClusterednessRegions</name>
			<value>0</value>
		</numericStateVariable>
		<numericStateVariable>
			<name>avgDensityRegions</name>
			<value>0</value>
		</numericStateVariable>
	</timepoint>
	<timepoint>
		<numericStateVariable>
			<name>avgClusterednessRegions</name>
			<value>0</value>
		</numericStateVariable>
		<numericStateVariable>
			<name>avgDensityRegions</name>
			<value>0</value>
		</numericStateVariable>
	</timepoint>
	<timepoint>
		<numericStateVariable>
			<name>avgClusterednessRegions</name>
			<value>0</value>
		</numericStateVariable>
		<numericStateVariable>
			<name>avgDensityRegions</name>
			<value>0</value>
		</numericStateVariable>
	</timepoint>
	<timepoint>
		<numericStateVariable>
			<name>avgClusterednessRegions</name>
			<value>0</value>
		</numericStateVariable>
		<numericStateVariable>
			<name>avgDensityRegions</name>
			<value>0</value>
		</numericStateVariable>
	</timepoint>
	<timepoint>
		<numericStateVariable>
			<name>avgClusterednessRegions</name>
			<value>0</value>
		</numericStateVariable>
		<numericStateVariable>
			<name>avgDensityRegions</name>
			<value>0</value>
		</numericStateVariable>
	</timepoint>
	<timepoint>
		<numericStateVariable>
			<name>avgClusterednessRegions</name>
			<value>0</value>
		</numericStateVariable>
		<numericStateVariable>
			<name>avgDensityRegions</name>
			<value>0</value>
		</numericStateVariable>
	</timepoint>
	<timepoint>
		<numericStateVariable>
			<name>avgClusterednessRegions</name>
			<value>0</value>
		</numericStateVariable>
		<numericStateVariable>
			<name>avgDensityRegions</name>
			<value>0</value>
		</numericStateVariable>
	</timepoint>
	<timepoint>
		<numericStateVariable>
			<name>avgClusterednessRegions</name>
			<value>0</value>
		</numericStateVariable>
		<numericStateVariable>
			<name>avgDensityRegions</name>
			<value>0</value>
		</numericStateVariable>
	</timepoint>
	<timepoint>
		<numericStateVariable>
			<name>avgClusterednessRegions</name>
			<value>0</value>
		</numericStateVariable>
		<numericStateVariable>
			<name>avgDensityRegions</name>
			<value>0</value>
		</numericStateVariable>
	</timepoint>
	<timepoint>
		<numericStateVariable>
			<name>avgClusterednessRegions</name>
			<value>0</value>
		</numericStateVariable>
		<numericStateVariable>
			<name>avgDensityRegions</name>
			<value>0</value>
		</numericStateVariable>
	</timepoint>
	<timepoint>
		<spatialEntity>
			<pseudo3D type="region">
				<clusteredness>1</clusteredness>
				<density>0.6344178624050777</density>
				<area>21322</area>
				<perimeter>642.9504296779633</perimeter>
				<distanceFromOrigin>127.2242115322394</distanceFromOrigin>
				<angle>50.77832639119251</angle>
				<shape>triangular</shape>
				<triangleMeasure>0.717723662757061</triangleMeasure>
				<rectangleMeasure>0.6118257979054303</rectangleMeasure>
				<circleMeasure>0.4341267959697117</circleMeasure>
				<centroid>
					<x>422.9964</x>
					<y>745.6091</y>
				</centroid>
			</pseudo3D>
		</spatialEntity>
		<numericStateVariable>
			<name>avgClusterednessRegions</name>
			<value>0</value>
		</numericStateVariable>
		<numericStateVariable>
			<name>avgDensityRegions</name>
			<value>0.6344178624050777</value>
		</numericStateVariable>
	</timepoint>
	<timepoint>
		<spatialEntity>
			<pseudo3D type="region">
				<clusteredness>1</clusteredness>
				<density>0.6455325052557624</density>
				<area>25014.5</area>
				<perimeter>705.6021718978882</perimeter>
				<distanceFromOrigin>127.2242115322394</distanceFromOrigin>
				<angle>49.95850743552718</angle>
				<shape>triangular</shape>
				<triangleMeasure>0.74712314319182</triangleMeasure>
				<rectangleMeasure>0.5944015511570792</rectangleMeasure>
				<circleMeasure>0.4314563580025283</circleMeasure>
				<centroid>
					<x>408.9221</x>
					<y>743.3613</y>
				</centroid>
			</pseudo3D>
		</spatialEntity>
		<numericStateVariable>
			<name>avgClusterednessRegions</name>
			<value>0</value>
		</numericStateVariable>
		<numericStateVariable>
			<name>avgDensityRegions</name>
			<value>0.6455325052557624</value>
		</numericStateVariable>
	</timepoint>
	<timepoint>
		<spatialEntity>
			<pseudo3D type="region">
				<clusteredness>1</clusteredness>
				<density>0.658053390527168</density>
				<area>28216</area>
				<perimeter>725.3337697982788</perimeter>
				<distanceFromOrigin>127.2242115322394</distanceFromOrigin>
				<angle>47.80542235856143</angle>
				<shape>triangular</shape>
				<triangleMeasure>0.7328099548502869</triangleMeasure>
				<rectangleMeasure>0.6379339945978751</rectangleMeasure>
				<circleMeasure>0.4204915873884404</circleMeasure>
				<centroid>
					<x>396.6592</x>
					<y>743.4134</y>
				</centroid>
			</pseudo3D>
		</spatialEntity>
		<numericStateVariable>
			<name>avgClusterednessRegions</name>
			<value>0</value>
		</numericStateVariable>
		<numericStateVariable>
			<name>avgDensityRegions</name>
			<value>0.658053390527168</value>
		</numericStateVariable>
	</timepoint>
	<timepoint>
		<spatialEntity>
			<pseudo3D type="region">
				<clusteredness>1</clusteredness>
				<density>0.6642401837681331</density>
				<area>31491</area>
				<perimeter>781.7664966583252</perimeter>
				<distanceFromOrigin>127.2242115322394</distanceFromOrigin>
				<angle>47.08841429548882</angle>
				<shape>triangular</shape>
				<triangleMeasure>0.7428217602830606</triangleMeasure>
				<rectangleMeasure>0.6384669878657395</rectangleMeasure>
				<circleMeasure>0.4093796938246329</circleMeasure>
				<centroid>
					<x>385.3215</x>
					<y>740.3721</y>
				</centroid>
			</pseudo3D>
		</spatialEntity>
		<numericStateVariable>
			<name>avgClusterednessRegions</name>
			<value>0</value>
		</numericStateVariable>
		<numericStateVariable>
			<name>avgDensityRegions</name>
			<value>0.6642401837681331</value>
		</numericStateVariable>
	</timepoint>
	<timepoint>
		<spatialEntity>
			<pseudo3D type="region">
				<clusteredness>1</clusteredness>
				<density>0.6669339029567239</density>
				<area>34410.5</area>
				<perimeter>846.791853427887</perimeter>
				<distanceFromOrigin>127.2242115322394</distanceFromOrigin>
				<angle>47.14021930291693</angle>
				<shape>triangular</shape>
				<triangleMeasure>0.7440535436156807</triangleMeasure>
				<rectangleMeasure>0.5981340901520097</rectangleMeasure>
				<circleMeasure>0.3993594738422144</circleMeasure>
				<centroid>
					<x>375.8102</x>
					<y>738.093</y>
				</centroid>
			</pseudo3D>
		</spatialEntity>
		<numericStateVariable>
			<name>avgClusterednessRegions</name>
			<value>0</value>
		</numericStateVariable>
		<numericStateVariable>
			<name>avgDensityRegions</name>
			<value>0.6669339029567239</value>
		</numericStateVariable>
	</timepoint>
	<timepoint>
		<spatialEntity>
			<pseudo3D type="region">
				<clusteredness>1</clusteredness>
				<density>0.6669754147147161</density>
				<area>38091.5</area>
				<perimeter>896.2527632713318</perimeter>
				<distanceFromOrigin>127.2242115322394</distanceFromOrigin>
				<angle>46.32529114789974</angle>
				<shape>triangular</shape>
				<triangleMeasure>0.7674805757388775</triangleMeasure>
				<rectangleMeasure>0.5916880275304091</rectangleMeasure>
				<circleMeasure>0.3940841620490331</circleMeasure>
				<centroid>
					<x>364.2838</x>
					<y>737.886</y>
				</centroid>
			</pseudo3D>
		</spatialEntity>
		<numericStateVariable>
			<name>avgClusterednessRegions</name>
			<value>0</value>
		</numericStateVariable>
		<numericStateVariable>
			<name>avgDensityRegions</name>
			<value>0.6669754147147161</value>
		</numericStateVariable>
	</timepoint>
	<timepoint>
		<spatialEntity>
			<pseudo3D type="region">
				<clusteredness>1</clusteredness>
				<density>0.6689904088913851</density>
				<area>42084</area>
				<perimeter>938.5893330574036</perimeter>
				<distanceFromOrigin>127.2242115322394</distanceFromOrigin>
				<angle>44.81286148360357</angle>
				<shape>triangular</shape>
				<triangleMeasure>0.7803485089398708</triangleMeasure>
				<rectangleMeasure>0.5938626152942483</rectangleMeasure>
				<circleMeasure>0.394608522759831</circleMeasure>
				<centroid>
					<x>352.0573</x>
					<y>736.7451</y>
				</centroid>
			</pseudo3D>
		</spatialEntity>
		<numericStateVariable>
			<name>avgClusterednessRegions</name>
			<value>0</value>
		</numericStateVariable>
		<numericStateVariable>
			<name>avgDensityRegions</name>
			<value>0.6689904088913851</value>
		</numericStateVariable>
	</timepoint>
	<timepoint>
		<spatialEntity>
			<pseudo3D type="region">
				<clusteredness>1</clusteredness>
				<density>0.671727777071952</density>
				<area>45849.5</area>
				<perimeter>975.2654275894165</perimeter>
				<distanceFromOrigin>127.2242115322394</distanceFromOrigin>
				<angle>43.90505847155045</angle>
				<shape>triangular</shape>
				<triangleMeasure>0.7792270421075049</triangleMeasure>
				<rectangleMeasure>0.603501080725834</rectangleMeasure>
				<circleMeasure>0.3911382479490374</circleMeasure>
				<centroid>
					<x>340.8607</x>
					<y>737.3073</y>
				</centroid>
			</pseudo3D>
		</spatialEntity>
		<numericStateVariable>
			<name>avgClusterednessRegions</name>
			<value>0</value>
		</numericStateVariable>
		<numericStateVariable>
			<name>avgDensityRegions</name>
			<value>0.671727777071952</value>
		</numericStateVariable>
	</timepoint>
	<timepoint>
		<spatialEntity>
			<pseudo3D type="region">
				<clusteredness>1</clusteredness>
				<density>0.6694331444420988</density>
				<area>49118</area>
				<perimeter>1009.296872138977</perimeter>
				<distanceFromOrigin>127.2242115322394</distanceFromOrigin>
				<angle>42.64083386741837</angle>
				<shape>triangular</shape>
				<triangleMeasure>0.7732252762632745</triangleMeasure>
				<rectangleMeasure>0.6143279385998811</rectangleMeasure>
				<circleMeasure>0.3847459158649784</circleMeasure>
				<centroid>
					<x>331.4995</x>
					<y>735.0278</y>
				</centroid>
			</pseudo3D>
		</spatialEntity>
		<numericStateVariable>
			<name>avgClusterednessRegions</name>
			<value>0</value>
		</numericStateVariable>
		<numericStateVariable>
			<name>avgDensityRegions</name>
			<value>0.6694331444420988</value>
		</numericStateVariable>
	</timepoint>
	<timepoint>
		<spatialEntity>
			<pseudo3D type="region">
				<clusteredness>1</clusteredness>
				<density>0.6710079379183698</density>
				<area>52456.5</area>
				<perimeter>1064.689711093903</perimeter>
				<distanceFromOrigin>127.2242115322394</distanceFromOrigin>
				<angle>43.32999505120555</angle>
				<shape>triangular</shape>
				<triangleMeasure>0.7617833978663269</triangleMeasure>
				<rectangleMeasure>0.6240043894964347</rectangleMeasure>
				<circleMeasure>0.3771780963321981</circleMeasure>
				<centroid>
					<x>321.9943</x>
					<y>734.0209</y>
				</centroid>
			</pseudo3D>
		</spatialEntity>
		<numericStateVariable>
			<name>avgClusterednessRegions</name>
			<value>0</value>
		</numericStateVariable>
		<numericStateVariable>
			<name>avgDensityRegions</name>
			<value>0.6710079379183698</value>
		</numericStateVariable>
	</timepoint>
	<timepoint>
		<spatialEntity>
			<pseudo3D type="region">
				<clusteredness>1</clusteredness>
				<density>0.6713130788823909</density>
				<area>56799</area>
				<perimeter>1134.031180381775</perimeter>
				<distanceFromOrigin>127.2242115322394</distanceFromOrigin>
				<angle>41.85090738005881</angle>
				<shape>triangular</shape>
				<triangleMeasure>0.8024968972016755</triangleMeasure>
				<rectangleMeasure>0.6014278371917167</rectangleMeasure>
				<circleMeasure>0.3685896259316552</circleMeasure>
				<centroid>
					<x>310.3691</x>
					<y>733.3432</y>
				</centroid>
			</pseudo3D>
		</spatialEntity>
		<numericStateVariable>
			<name>avgClusterednessRegions</name>
			<value>0</value>
		</numericStateVariable>
		<numericStateVariable>
			<name>avgDensityRegions</name>
			<value>0.6713130788823909</value>
		</numericStateVariable>
	</timepoint>
	<timepoint>
		<spatialEntity>
			<pseudo3D type="region">
				<clusteredness>1</clusteredness>
				<density>0.6704407508507614</density>
				<area>60945</area>
				<perimeter>1174.798896312714</perimeter>
				<distanceFromOrigin>127.2242115322394</distanceFromOrigin>
				<angle>41.44573333233615</angle>
				<shape>triangular</shape>
				<triangleMeasure>0.8059242607071425</triangleMeasure>
				<rectangleMeasure>0.6022028648977462</rectangleMeasure>
				<circleMeasure>0.3654199695718242</circleMeasure>
				<centroid>
					<x>299.4321</x>
					<y>732.7162</y>
				</centroid>
			</pseudo3D>
		</spatialEntity>
		<numericStateVariable>
			<name>avgClusterednessRegions</name>
			<value>0</value>
		</numericStateVariable>
		<numericStateVariable>
			<name>avgDensityRegions</name>
			<value>0.6704407508507614</value>
		</numericStateVariable>
	</timepoint>
	<timepoint>
		<spatialEntity>
			<pseudo3D type="region">
				<clusteredness>1</clusteredness>
				<density>0.6751274496504056</density>
				<area>65761</area>
				<perimeter>1208.290483951569</perimeter>
				<distanceFromOrigin>127.2242115322394</distanceFromOrigin>
				<angle>41.64123378247052</angle>
				<shape>triangular</shape>
				<triangleMeasure>0.7892289765104887</triangleMeasure>
				<rectangleMeasure>0.6033450517710477</rectangleMeasure>
				<circleMeasure>0.3699249117360798</circleMeasure>
				<centroid>
					<x>286.7953</x>
					<y>733.678</y>
				</centroid>
			</pseudo3D>
		</spatialEntity>
		<numericStateVariable>
			<name>avgClusterednessRegions</name>
			<value>0</value>
		</numericStateVariable>
		<numericStateVariable>
			<name>avgDensityRegions</name>
			<value>0.6751274496504056</value>
		</numericStateVariable>
	</timepoint>
	<timepoint>
		<spatialEntity>
			<pseudo3D type="region">
				<clusteredness>1</clusteredness>
				<density>0.6735235752414106</density>
				<area>67537</area>
				<perimeter>1384.606901168823</perimeter>
				<distanceFromOrigin>127.2242115322394</distanceFromOrigin>
				<angle>44.8051741514469</angle>
				<shape>triangular</shape>
				<triangleMeasure>0.755360294708734</triangleMeasure>
				<rectangleMeasure>0.5016017512093062</rectangleMeasure>
				<circleMeasure>0.3512123745949803</circleMeasure>
				<centroid>
					<x>282.5999</x>
					<y>734.5134</y>
				</centroid>
			</pseudo3D>
		</spatialEntity>
		<numericStateVariable>
			<name>avgClusterednessRegions</name>
			<value>0</value>
		</numericStateVariable>
		<numericStateVariable>
			<name>avgDensityRegions</name>
			<value>0.6735235752414106</value>
		</numericStateVariable>
	</timepoint>
	<timepoint>
		<spatialEntity>
			<pseudo3D type="region">
				<clusteredness>1</clusteredness>
				<density>0.6735235752414106</density>
				<area>67537</area>
				<perimeter>1384.606901168823</perimeter>
				<distanceFromOrigin>127.2242115322394</distanceFromOrigin>
				<angle>44.8051741514469</angle>
				<shape>triangular</shape>
				<triangleMeasure>0.755360294708734</triangleMeasure>
				<rectangleMeasure>0.5016017512093062</rectangleMeasure>
				<circleMeasure>0.3512123745949803</circleMeasure>
				<centroid>
					<x>282.5999</x>
					<y>734.5134</y>
				</centroid>
			</pseudo3D>
		</spatialEntity>
		<numericStateVariable>
			<name>avgClusterednessRegions</name>
			<value>0</value>
		</numericStateVariable>
		<numericStateVariable>
			<name>avgDensityRegions</name>
			<value>0.6735235752414106</value>
		</numericStateVariable>
	</timepoint>
	<timepoint>
		<spatialEntity>
			<pseudo3D type="region">
				<clusteredness>1</clusteredness>
				<density>0.6735235752414106</density>
				<area>67537</area>
				<perimeter>1384.606901168823</perimeter>
				<distanceFromOrigin>127.2242115322394</distanceFromOrigin>
				<angle>44.8051741514469</angle>
				<shape>triangular</shape>
				<triangleMeasure>0.755360294708734</triangleMeasure>
				<rectangleMeasure>0.5016017512093062</rectangleMeasure>
				<circleMeasure>0.3512123745949803</circleMeasure>
				<centroid>
					<x>282.5999</x>
					<y>734.5134</y>
				</centroid>
			</pseudo3D>
		</spatialEntity>
		<numericStateVariable>
			<name>avgClusterednessRegions</name>
			<value>0</value>
		</numericStateVariable>
		<numericStateVariable>
			<name>avgDensityRegions</name>
			<value>0.6735235752414106</value>
		</numericStateVariable>
	</timepoint>
	<timepoint>
		<spatialEntity>
			<pseudo3D type="region">
				<clusteredness>1</clusteredness>
				<density>0.6735235752414106</density>
				<area>67537</area>
				<perimeter>1384.606901168823</perimeter>
				<distanceFromOrigin>127.2242115322394</distanceFromOrigin>
				<angle>44.8051741514469</angle>
				<shape>triangular</shape>
				<triangleMeasure>0.755360294708734</triangleMeasure>
				<rectangleMeasure>0.5016017512093062</rectangleMeasure>
				<circleMeasure>0.3512123745949803</circleMeasure>
				<centroid>
					<x>282.5999</x>
					<y>734.5134</y>
				</centroid>
			</pseudo3D>
		</spatialEntity>
		<numericStateVariable>
			<name>avgClusterednessRegions</name>
			<value>0</value>
		</numericStateVariable>
		<numericStateVariable>
			<name>avgDensityRegions</name>
			<value>0.6735235752414106</value>
		</numericStateVariable>
	</timepoint>
	<timepoint>
		<spatialEntity>
			<pseudo3D type="region">
				<clusteredness>1</clusteredness>
				<density>0.6735235752414106</density>
				<area>67537</area>
				<perimeter>1384.606901168823</perimeter>
				<distanceFromOrigin>127.2242115322394</distanceFromOrigin>
				<angle>44.8051741514469</angle>
				<shape>triangular</shape>
				<triangleMeasure>0.755360294708734</triangleMeasure>
				<rectangleMeasure>0.5016017512093062</rectangleMeasure>
				<circleMeasure>0.3512123745949803</circleMeasure>
				<centroid>
					<x>282.5999</x>
					<y>734.5134</y>
				</centroid>
			</pseudo3D>
		</spatialEntity>
		<numericStateVariable>
			<name>avgClusterednessRegions</name>
			<value>0</value>
		</numericStateVariable>
		<numericStateVariable>
			<name>avgDensityRegions</name>
			<value>0.6735235752414106</value>
		</numericStateVariable>
	</timepoint>
	<timepoint>
		<spatialEntity>
			<pseudo3D type="region">
				<clusteredness>1</clusteredness>
				<density>0.6735235752414106</density>
				<area>67537</area>
				<perimeter>1384.606901168823</perimeter>
				<distanceFromOrigin>127.2242115322394</distanceFromOrigin>
				<angle>44.8051741514469</angle>
				<shape>triangular</shape>
				<triangleMeasure>0.755360294708734</triangleMeasure>
				<rectangleMeasure>0.5016017512093062</rectangleMeasure>
				<circleMeasure>0.3512123745949803</circleMeasure>
				<centroid>
					<x>282.5999</x>
					<y>734.5134</y>
				</centroid>
			</pseudo3D>
		</spatialEntity>
		<numericStateVariable>
			<name>avgClusterednessRegions</name>
			<value>0</value>
		</numericStateVariable>
		<numericStateVariable>
			<name>avgDensityRegions</name>
			<value>0.6735235752414106</value>
		</numericStateVariable>
	</timepoint>
	<timepoint>
		<spatialEntity>
			<pseudo3D type="region">
				<clusteredness>1</clusteredness>
				<density>0.6735235752414106</density>
				<area>67537</area>
				<perimeter>1384.606901168823</perimeter>
				<distanceFromOrigin>127.2242115322394</distanceFromOrigin>
				<angle>44.8051741514469</angle>
				<shape>triangular</shape>
				<triangleMeasure>0.755360294708734</triangleMeasure>
				<rectangleMeasure>0.5016017512093062</rectangleMeasure>
				<circleMeasure>0.3512123745949803</circleMeasure>
				<centroid>
					<x>282.5999</x>
					<y>734.5134</y>
				</centroid>
			</pseudo3D>
		</spatialEntity>
		<numericStateVariable>
			<name>avgClusterednessRegions</name>
			<value>0</value>
		</numericStateVariable>
		<numericStateVariable>
			<name>avgDensityRegions</name>
			<value>0.6735235752414106</value>
		</numericStateVariable>
	</timepoint>
	<timepoint>
		<spatialEntity>
			<pseudo3D type="region">
				<clusteredness>1</clusteredness>
				<density>0.6735235752414106</density>
				<area>67537</area>
				<perimeter>1384.606901168823</perimeter>
				<distanceFromOrigin>127.2242115322394</distanceFromOrigin>
				<angle>44.8051741514469</angle>
				<shape>triangular</shape>
				<triangleMeasure>0.755360294708734</triangleMeasure>
				<rectangleMeasure>0.5016017512093062</rectangleMeasure>
				<circleMeasure>0.3512123745949803</circleMeasure>
				<centroid>
					<x>282.5999</x>
					<y>734.5134</y>
				</centroid>
			</pseudo3D>
		</spatialEntity>
		<numericStateVariable>
			<name>avgClusterednessRegions</name>
			<value>0</value>
		</numericStateVariable>
		<numericStateVariable>
			<name>avgDensityRegions</name>
			<value>0.6735235752414106</value>
		</numericStateVariable>
	</timepoint>
	<timepoint>
		<spatialEntity>
			<pseudo3D type="region">
				<clusteredness>1</clusteredness>
				<density>0.6735235752414106</density>
				<area>67537</area>
				<perimeter>1384.606901168823</perimeter>
				<distanceFromOrigin>127.2242115322394</distanceFromOrigin>
				<angle>44.8051741514469</angle>
				<shape>triangular</shape>
				<triangleMeasure>0.755360294708734</triangleMeasure>
				<rectangleMeasure>0.5016017512093062</rectangleMeasure>
				<circleMeasure>0.3512123745949803</circleMeasure>
				<centroid>
					<x>282.5999</x>
					<y>734.5134</y>
				</centroid>
			</pseudo3D>
		</spatialEntity>
		<numericStateVariable>
			<name>avgClusterednessRegions</name>
			<value>0</value>
		</numericStateVariable>
		<numericStateVariable>
			<name>avgDensityRegions</name>
			<value>0.6735235752414106</value>
		</numericStateVariable>
	</timepoint>
	<timepoint>
		<spatialEntity>
			<pseudo3D type="region">
				<clusteredness>1</clusteredness>
				<density>0.6735235752414106</density>
				<area>67537</area>
				<perimeter>1384.606901168823</perimeter>
				<distanceFromOrigin>127.2242115322394</distanceFromOrigin>
				<angle>44.8051741514469</angle>
				<shape>triangular</shape>
				<triangleMeasure>0.755360294708734</triangleMeasure>
				<rectangleMeasure>0.5016017512093062</rectangleMeasure>
				<circleMeasure>0.3512123745949803</circleMeasure>
				<centroid>
					<x>282.5999</x>
					<y>734.5134</y>
				</centroid>
			</pseudo3D>
		</spatialEntity>
		<numericStateVariable>
			<name>avgClusterednessRegions</name>
			<value>0</value>
		</numericStateVariable>
		<numericStateVariable>
			<name>avgDensityRegions</name>
			<value>0.6735235752414106</value>
		</numericStateVariable>
	</timepoint>
	<timepoint>
		<spatialEntity>
			<pseudo3D type="region">
				<clusteredness>1</clusteredness>
				<density>0.6735235752414106</density>
				<area>67537</area>
				<perimeter>1384.606901168823</perimeter>
				<distanceFromOrigin>127.2242115322394</distanceFromOrigin>
				<angle>44.8051741514469</angle>
				<shape>triangular</shape>
				<triangleMeasure>0.755360294708734</triangleMeasure>
				<rectangleMeasure>0.5016017512093062</rectangleMeasure>
				<circleMeasure>0.3512123745949803</circleMeasure>
				<centroid>
					<x>282.5999</x>
					<y>734.5134</y>
				</centroid>
			</pseudo3D>
		</spatialEntity>
		<numericStateVariable>
			<name>avgClusterednessRegions</name>
			<value>0</value>
		</numericStateVariable>
		<numericStateVariable>
			<name>avgDensityRegions</name>
			<value>0.6735235752414106</value>
		</numericStateVariable>
	</timepoint>
	<timepoint>
		<spatialEntity>
			<pseudo3D type="region">
				<clusteredness>1</clusteredness>
				<density>0.6735235752414106</density>
				<area>67537</area>
				<perimeter>1384.606901168823</perimeter>
				<distanceFromOrigin>127.2242115322394</distanceFromOrigin>
				<angle>44.8051741514469</angle>
				<shape>triangular</shape>
				<triangleMeasure>0.755360294708734</triangleMeasure>
				<rectangleMeasure>0.5016017512093062</rectangleMeasure>
				<circleMeasure>0.3512123745949803</circleMeasure>
				<centroid>
					<x>282.5999</x>
					<y>734.5134</y>
				</centroid>
			</pseudo3D>
		</spatialEntity>
		<numericStateVariable>
			<name>avgClusterednessRegions</name>
			<value>0</value>
		</numericStateVariable>
		<numericStateVariable>
			<name>avgDensityRegions</name>
			<value>0.6735235752414106</value>
		</numericStateVariable>
	</timepoint>
	<timepoint>
		<spatialEntity>
			<pseudo3D type="region">
				<clusteredness>1</clusteredness>
				<density>0.6735235752414106</density>
				<area>67537</area>
				<perimeter>1384.606901168823</perimeter>
				<distanceFromOrigin>127.2242115322394</distanceFromOrigin>
				<angle>44.8051741514469</angle>
				<shape>triangular</shape>
				<triangleMeasure>0.755360294708734</triangleMeasure>
				<rectangleMeasure>0.5016017512093062</rectangleMeasure>
				<circleMeasure>0.3512123745949803</circleMeasure>
				<centroid>
					<x>282.5999</x>
					<y>734.5134</y>
				</centroid>
			</pseudo3D>
		</spatialEntity>
		<numericStateVariable>
			<name>avgClusterednessRegions</name>
			<value>0</value>
		</numericStateVariable>
		<numericStateVariable>
			<name>avgDensityRegions</name>
			<value>0.6735235752414106</value>
		</numericStateVariable>
	</timepoint>
	<timepoint>
		<spatialEntity>
			<pseudo3D type="region">
				<clusteredness>1</clusteredness>
				<density>0.6735235752414106</density>
				<area>67537</area>
				<perimeter>1384.606901168823</perimeter>
				<distanceFromOrigin>127.2242115322394</distanceFromOrigin>
				<angle>44.8051741514469</angle>
				<shape>triangular</shape>
				<triangleMeasure>0.755360294708734</triangleMeasure>
				<rectangleMeasure>0.5016017512093062</rectangleMeasure>
				<circleMeasure>0.3512123745949803</circleMeasure>
				<centroid>
					<x>282.5999</x>
					<y>734.5134</y>
				</centroid>
			</pseudo3D>
		</spatialEntity>
		<numericStateVariable>
			<name>avgClusterednessRegions</name>
			<value>0</value>
		</numericStateVariable>
		<numericStateVariable>
			<name>avgDensityRegions</name>
			<value>0.6735235752414106</value>
		</numericStateVariable>
	</timepoint>
	<timepoint>
		<spatialEntity>
			<pseudo3D type="region">
				<clusteredness>1</clusteredness>
				<density>0.6735235752414106</density>
				<area>67537</area>
				<perimeter>1384.606901168823</perimeter>
				<distanceFromOrigin>127.2242115322394</distanceFromOrigin>
				<angle>44.8051741514469</angle>
				<shape>triangular</shape>
				<triangleMeasure>0.755360294708734</triangleMeasure>
				<rectangleMeasure>0.5016017512093062</rectangleMeasure>
				<circleMeasure>0.3512123745949803</circleMeasure>
				<centroid>
					<x>282.5999</x>
					<y>734.5134</y>
				</centroid>
			</pseudo3D>
		</spatialEntity>
		<numericStateVariable>
			<name>avgClusterednessRegions</name>
			<value>0</value>
		</numericStateVariable>
		<numericStateVariable>
			<name>avgDensityRegions</name>
			<value>0.6735235752414106</value>
		</numericStateVariable>
	</timepoint>
	<timepoint>
		<spatialEntity>
			<pseudo3D type="region">
				<clusteredness>1</clusteredness>
				<density>0.6735235752414106</density>
				<area>67537</area>
				<perimeter>1384.606901168823</perimeter>
				<distanceFromOrigin>127.2242115322394</distanceFromOrigin>
				<angle>44.8051741514469</angle>
				<shape>triangular</shape>
				<triangleMeasure>0.755360294708734</triangleMeasure>
				<rectangleMeasure>0.5016017512093062</rectangleMeasure>
				<circleMeasure>0.3512123745949803</circleMeasure>
				<centroid>
					<x>282.5999</x>
					<y>734.5134</y>
				</centroid>
			</pseudo3D>
		</spatialEntity>
		<numericStateVariable>
			<name>avgClusterednessRegions</name>
			<value>0</value>
		</numericStateVariable>
		<numericStateVariable>
			<name>avgDensityRegions</name>
			<value>0.6735235752414106</value>
		</numericStateVariable>
	</timepoint>
	<timepoint>
		<spatialEntity>
			<pseudo3D type="region">
				<clusteredness>1</clusteredness>
				<density>0.6735235752414106</density>
				<area>67537</area>
				<perimeter>1384.606901168823</perimeter>
				<distanceFromOrigin>127.2242115322394</distanceFromOrigin>
				<angle>44.8051741514469</angle>
				<shape>triangular</shape>
				<triangleMeasure>0.755360294708734</triangleMeasure>
				<rectangleMeasure>0.5016017512093062</rectangleMeasure>
				<circleMeasure>0.3512123745949803</circleMeasure>
				<centroid>
					<x>282.5999</x>
					<y>734.5134</y>
				</centroid>
			</pseudo3D>
		</spatialEntity>
		<numericStateVariable>
			<name>avgClusterednessRegions</name>
			<value>0</value>
		</numericStateVariable>
		<numericStateVariable>
			<name>avgDensityRegions</name>
			<value>0.6735235752414106</value>
		</numericStateVariable>
	</timepoint>
	<timepoint>
		<spatialEntity>
			<pseudo3D type="region">
				<clusteredness>1</clusteredness>
				<density>0.6735235752414106</density>
				<area>67537</area>
				<perimeter>1384.606901168823</perimeter>
				<distanceFromOrigin>127.2242115322394</distanceFromOrigin>
				<angle>44.8051741514469</angle>
				<shape>triangular</shape>
				<triangleMeasure>0.755360294708734</triangleMeasure>
				<rectangleMeasure>0.5016017512093062</rectangleMeasure>
				<circleMeasure>0.3512123745949803</circleMeasure>
				<centroid>
					<x>282.5999</x>
					<y>734.5134</y>
				</centroid>
			</pseudo3D>
		</spatialEntity>
		<numericStateVariable>
			<name>avgClusterednessRegions</name>
			<value>0</value>
		</numericStateVariable>
		<numericStateVariable>
			<name>avgDensityRegions</name>
			<value>0.6735235752414106</value>
		</numericStateVariable>
	</timepoint>
	<timepoint>
		<spatialEntity>
			<pseudo3D type="region">
				<clusteredness>1</clusteredness>
				<density>0.6735235752414106</density>
				<area>67537</area>
				<perimeter>1384.606901168823</perimeter>
				<distanceFromOrigin>127.2242115322394</distanceFromOrigin>
				<angle>44.8051741514469</angle>
				<shape>triangular</shape>
				<triangleMeasure>0.755360294708734</triangleMeasure>
				<rectangleMeasure>0.5016017512093062</rectangleMeasure>
				<circleMeasure>0.3512123745949803</circleMeasure>
				<centroid>
					<x>282.5999</x>
					<y>734.5134</y>
				</centroid>
			</pseudo3D>
		</spatialEntity>
		<numericStateVariable>
			<name>avgClusterednessRegions</name>
			<value>0</value>
		</numericStateVariable>
		<numericStateVariable>
			<name>avgDensityRegions</name>
			<value>0.6735235752414106</value>
		</numericStateVariable>
	</timepoint>
	<timepoint>
		<spatialEntity>
			<pseudo3D type="region">
				<clusteredness>1</clusteredness>
				<density>0.6735235752414106</density>
				<area>67537</area>
				<perimeter>1384.606901168823</perimeter>
				<distanceFromOrigin>127.2242115322394</distanceFromOrigin>
				<angle>44.8051741514469</angle>
				<shape>triangular</shape>
				<triangleMeasure>0.755360294708734</triangleMeasure>
				<rectangleMeasure>0.5016017512093062</rectangleMeasure>
				<circleMeasure>0.3512123745949803</circleMeasure>
				<centroid>
					<x>282.5999</x>
					<y>734.5134</y>
				</centroid>
			</pseudo3D>
		</spatialEntity>
		<numericStateVariable>
			<name>avgClusterednessRegions</name>
			<value>0</value>
		</numericStateVariable>
		<numericStateVariable>
			<name>avgDensityRegions</name>
			<value>0.6735235752414106</value>
		</numericStateVariable>
	</timepoint>
	<timepoint>
		<spatialEntity>
			<pseudo3D type="region">
				<clusteredness>1</clusteredness>
				<density>0.6735235752414106</density>
				<area>67537</area>
				<perimeter>1384.606901168823</perimeter>
				<distanceFromOrigin>127.2242115322394</distanceFromOrigin>
				<angle>44.8051741514469</angle>
				<shape>triangular</shape>
				<triangleMeasure>0.755360294708734</triangleMeasure>
				<rectangleMeasure>0.5016017512093062</rectangleMeasure>
				<circleMeasure>0.3512123745949803</circleMeasure>
				<centroid>
					<x>282.5999</x>
					<y>734.5134</y>
				</centroid>
			</pseudo3D>
		</spatialEntity>
		<numericStateVariable>
			<name>avgClusterednessRegions</name>
			<value>0</value>
		</numericStateVariable>
		<numericStateVariable>
			<name>avgDensityRegions</name>
			<value>0.6735235752414106</value>
		</numericStateVariable>
	</timepoint>
	<timepoint>
		<spatialEntity>
			<pseudo3D type="region">
				<clusteredness>1</clusteredness>
				<density>0.6735235752414106</density>
				<area>67537</area>
				<perimeter>1384.606901168823</perimeter>
				<distanceFromOrigin>127.2242115322394</distanceFromOrigin>
				<angle>44.8051741514469</angle>
				<shape>triangular</shape>
				<triangleMeasure>0.755360294708734</triangleMeasure>
				<rectangleMeasure>0.5016017512093062</rectangleMeasure>
				<circleMeasure>0.3512123745949803</circleMeasure>
				<centroid>
					<x>282.5999</x>
					<y>734.5134</y>
				</centroid>
			</pseudo3D>
		</spatialEntity>
		<numericStateVariable>
			<name>avgClusterednessRegions</name>
			<value>0</value>
		</numericStateVariable>
		<numericStateVariable>
			<name>avgDensityRegions</name>
			<value>0.6735235752414106</value>
		</numericStateVariable>
	</timepoint>
	<timepoint>
		<spatialEntity>
			<pseudo3D type="region">
				<clusteredness>1</clusteredness>
				<density>0.6735235752414106</density>
				<area>67537</area>
				<perimeter>1384.606901168823</perimeter>
				<distanceFromOrigin>127.2242115322394</distanceFromOrigin>
				<angle>44.8051741514469</angle>
				<shape>triangular</shape>
				<triangleMeasure>0.755360294708734</triangleMeasure>
				<rectangleMeasure>0.5016017512093062</rectangleMeasure>
				<circleMeasure>0.3512123745949803</circleMeasure>
				<centroid>
					<x>282.5999</x>
					<y>734.5134</y>
				</centroid>
			</pseudo3D>
		</spatialEntity>
		<numericStateVariable>
			<name>avgClusterednessRegions</name>
			<value>0</value>
		</numericStateVariable>
		<numericStateVariable>
			<name>avgDensityRegions</name>
			<value>0.6735235752414106</value>
		</numericStateVariable>
	</timepoint>
	<timepoint>
		<spatialEntity>
			<pseudo3D type="region">
				<clusteredness>1</clusteredness>
				<density>0.6735235752414106</density>
				<area>67537</area>
				<perimeter>1384.606901168823</perimeter>
				<distanceFromOrigin>127.2242115322394</distanceFromOrigin>
				<angle>44.8051741514469</angle>
				<shape>triangular</shape>
				<triangleMeasure>0.755360294708734</triangleMeasure>
				<rectangleMeasure>0.5016017512093062</rectangleMeasure>
				<circleMeasure>0.3512123745949803</circleMeasure>
				<centroid>
					<x>282.5999</x>
					<y>734.5134</y>
				</centroid>
			</pseudo3D>
		</spatialEntity>
		<numericStateVariable>
			<name>avgClusterednessRegions</name>
			<value>0</value>
		</numericStateVariable>
		<numericStateVariable>
			<name>avgDensityRegions</name>
			<value>0.6735235752414106</value>
		</numericStateVariable>
	</timepoint>
	<timepoint>
		<spatialEntity>
			<pseudo3D type="region">
				<clusteredness>1</clusteredness>
				<density>0.6735235752414106</density>
				<area>67537</area>
				<perimeter>1384.606901168823</perimeter>
				<distanceFromOrigin>127.2242115322394</distanceFromOrigin>
				<angle>44.8051741514469</angle>
				<shape>triangular</shape>
				<triangleMeasure>0.755360294708734</triangleMeasure>
				<rectangleMeasure>0.5016017512093062</rectangleMeasure>
				<circleMeasure>0.3512123745949803</circleMeasure>
				<centroid>
					<x>282.5999</x>
					<y>734.5134</y>
				</centroid>
			</pseudo3D>
		</spatialEntity>
		<numericStateVariable>
			<name>avgClusterednessRegions</name>
			<value>0</value>
		</numericStateVariable>
		<numericStateVariable>
			<name>avgDensityRegions</name>
			<value>0.6735235752414106</value>
		</numericStateVariable>
	</timepoint>
	<timepoint>
		<spatialEntity>
			<pseudo3D type="region">
				<clusteredness>1</clusteredness>
				<density>0.6735235752414106</density>
				<area>67537</area>
				<perimeter>1384.606901168823</perimeter>
				<distanceFromOrigin>127.2242115322394</distanceFromOrigin>
				<angle>44.8051741514469</angle>
				<shape>triangular</shape>
				<triangleMeasure>0.755360294708734</triangleMeasure>
				<rectangleMeasure>0.5016017512093062</rectangleMeasure>
				<circleMeasure>0.3512123745949803</circleMeasure>
				<centroid>
					<x>282.5999</x>
					<y>734.5134</y>
				</centroid>
			</pseudo3D>
		</spatialEntity>
		<numericStateVariable>
			<name>avgClusterednessRegions</name>
			<value>0</value>
		</numericStateVariable>
		<numericStateVariable>
			<name>avgDensityRegions</name>
			<value>0.6735235752414106</value>
		</numericStateVariable>
	</timepoint>
	<timepoint>
		<spatialEntity>
			<pseudo3D type="region">
				<clusteredness>1</clusteredness>
				<density>0.6735235752414106</density>
				<area>67537</area>
				<perimeter>1384.606901168823</perimeter>
				<distanceFromOrigin>127.2242115322394</distanceFromOrigin>
				<angle>44.8051741514469</angle>
				<shape>triangular</shape>
				<triangleMeasure>0.755360294708734</triangleMeasure>
				<rectangleMeasure>0.5016017512093062</rectangleMeasure>
				<circleMeasure>0.3512123745949803</circleMeasure>
				<centroid>
					<x>282.5999</x>
					<y>734.5134</y>
				</centroid>
			</pseudo3D>
		</spatialEntity>
		<numericStateVariable>
			<name>avgClusterednessRegions</name>
			<value>0</value>
		</numericStateVariable>
		<numericStateVariable>
			<name>avgDensityRegions</name>
			<value>0.6735235752414106</value>
		</numericStateVariable>
	</timepoint>
	<timepoint>
		<spatialEntity>
			<pseudo3D type="region">
				<clusteredness>1</clusteredness>
				<density>0.6735235752414106</density>
				<area>67537</area>
				<perimeter>1384.606901168823</perimeter>
				<distanceFromOrigin>127.2242115322394</distanceFromOrigin>
				<angle>44.8051741514469</angle>
				<shape>triangular</shape>
				<triangleMeasure>0.755360294708734</triangleMeasure>
				<rectangleMeasure>0.5016017512093062</rectangleMeasure>
				<circleMeasure>0.3512123745949803</circleMeasure>
				<centroid>
					<x>282.5999</x>
					<y>734.5134</y>
				</centroid>
			</pseudo3D>
		</spatialEntity>
		<numericStateVariable>
			<name>avgClusterednessRegions</name>
			<value>0</value>
		</numericStateVariable>
		<numericStateVariable>
			<name>avgDensityRegions</name>
			<value>0.6735235752414106</value>
		</numericStateVariable>
	</timepoint>
	<timepoint>
		<spatialEntity>
			<pseudo3D type="region">
				<clusteredness>1</clusteredness>
				<density>0.6735235752414106</density>
				<area>67537</area>
				<perimeter>1384.606901168823</perimeter>
				<distanceFromOrigin>127.2242115322394</distanceFromOrigin>
				<angle>44.8051741514469</angle>
				<shape>triangular</shape>
				<triangleMeasure>0.755360294708734</triangleMeasure>
				<rectangleMeasure>0.5016017512093062</rectangleMeasure>
				<circleMeasure>0.3512123745949803</circleMeasure>
				<centroid>
					<x>282.5999</x>
					<y>734.5134</y>
				</centroid>
			</pseudo3D>
		</spatialEntity>
		<numericStateVariable>
			<name>avgClusterednessRegions</name>
			<value>0</value>
		</numericStateVariable>
		<numericStateVariable>
			<name>avgDensityRegions</name>
			<value>0.6735235752414106</value>
		</numericStateVariable>
	</timepoint>
	<timepoint>
		<spatialEntity>
			<pseudo3D type="region">
				<clusteredness>1</clusteredness>
				<density>0.6735235752414106</density>
				<area>67537</area>
				<perimeter>1384.606901168823</perimeter>
				<distanceFromOrigin>127.2242115322394</distanceFromOrigin>
				<angle>44.8051741514469</angle>
				<shape>triangular</shape>
				<triangleMeasure>0.755360294708734</triangleMeasure>
				<rectangleMeasure>0.5016017512093062</rectangleMeasure>
				<circleMeasure>0.3512123745949803</circleMeasure>
				<centroid>
					<x>282.5999</x>
					<y>734.5134</y>
				</centroid>
			</pseudo3D>
		</spatialEntity>
		<numericStateVariable>
			<name>avgClusterednessRegions</name>
			<value>0</value>
		</numericStateVariable>
		<numericStateVariable>
			<name>avgDensityRegions</name>
			<value>0.6735235752414106</value>
		</numericStateVariable>
	</timepoint>
	<timepoint>
		<spatialEntity>
			<pseudo3D type="region">
				<clusteredness>1</clusteredness>
				<density>0.6735235752414106</density>
				<area>67537</area>
				<perimeter>1384.606901168823</perimeter>
				<distanceFromOrigin>127.2242115322394</distanceFromOrigin>
				<angle>44.8051741514469</angle>
				<shape>triangular</shape>
				<triangleMeasure>0.755360294708734</triangleMeasure>
				<rectangleMeasure>0.5016017512093062</rectangleMeasure>
				<circleMeasure>0.3512123745949803</circleMeasure>
				<centroid>
					<x>282.5999</x>
					<y>734.5134</y>
				</centroid>
			</pseudo3D>
		</spatialEntity>
		<numericStateVariable>
			<name>avgClusterednessRegions</name>
			<value>0</value>
		</numericStateVariable>
		<numericStateVariable>
			<name>avgDensityRegions</name>
			<value>0.6735235752414106</value>
		</numericStateVariable>
	</timepoint>
	<timepoint>
		<spatialEntity>
			<pseudo3D type="region">
				<clusteredness>1</clusteredness>
				<density>0.6735235752414106</density>
				<area>67537</area>
				<perimeter>1384.606901168823</perimeter>
				<distanceFromOrigin>127.2242115322394</distanceFromOrigin>
				<angle>44.8051741514469</angle>
				<shape>triangular</shape>
				<triangleMeasure>0.755360294708734</triangleMeasure>
				<rectangleMeasure>0.5016017512093062</rectangleMeasure>
				<circleMeasure>0.3512123745949803</circleMeasure>
				<centroid>
					<x>282.5999</x>
					<y>734.5134</y>
				</centroid>
			</pseudo3D>
		</spatialEntity>
		<numericStateVariable>
			<name>avgClusterednessRegions</name>
			<value>0</value>
		</numericStateVariable>
		<numericStateVariable>
			<name>avgDensityRegions</name>
			<value>0.6735235752414106</value>
		</numericStateVariable>
	</timepoint>
	<timepoint>
		<spatialEntity>
			<pseudo3D type="region">
				<clusteredness>1</clusteredness>
				<density>0.6735235752414106</density>
				<area>67537</area>
				<perimeter>1384.606901168823</perimeter>
				<distanceFromOrigin>127.2242115322394</distanceFromOrigin>
				<angle>44.8051741514469</angle>
				<shape>triangular</shape>
				<triangleMeasure>0.755360294708734</triangleMeasure>
				<rectangleMeasure>0.5016017512093062</rectangleMeasure>
				<circleMeasure>0.3512123745949803</circleMeasure>
				<centroid>
					<x>282.5999</x>
					<y>734.5134</y>
				</centroid>
			</pseudo3D>
		</spatialEntity>
		<numericStateVariable>
			<name>avgClusterednessRegions</name>
			<value>0</value>
		</numericStateVariable>
		<numericStateVariable>
			<name>avgDensityRegions</name>
			<value>0.6735235752414106</value>
		</numericStateVariable>
	</timepoint>
	<timepoint>
		<spatialEntity>
			<pseudo3D type="region">
				<clusteredness>1</clusteredness>
				<density>0.6735235752414106</density>
				<area>67537</area>
				<perimeter>1384.606901168823</perimeter>
				<distanceFromOrigin>127.2242115322394</distanceFromOrigin>
				<angle>44.8051741514469</angle>
				<shape>triangular</shape>
				<triangleMeasure>0.755360294708734</triangleMeasure>
				<rectangleMeasure>0.5016017512093062</rectangleMeasure>
				<circleMeasure>0.3512123745949803</circleMeasure>
				<centroid>
					<x>282.5999</x>
					<y>734.5134</y>
				</centroid>
			</pseudo3D>
		</spatialEntity>
		<numericStateVariable>
			<name>avgClusterednessRegions</name>
			<value>0</value>
		</numericStateVariable>
		<numericStateVariable>
			<name>avgDensityRegions</name>
			<value>0.6735235752414106</value>
		</numericStateVariable>
	</timepoint>
	<timepoint>
		<spatialEntity>
			<pseudo3D type="region">
				<clusteredness>1</clusteredness>
				<density>0.6735235752414106</density>
				<area>67537</area>
				<perimeter>1384.606901168823</perimeter>
				<distanceFromOrigin>127.2242115322394</distanceFromOrigin>
				<angle>44.8051741514469</angle>
				<shape>triangular</shape>
				<triangleMeasure>0.755360294708734</triangleMeasure>
				<rectangleMeasure>0.5016017512093062</rectangleMeasure>
				<circleMeasure>0.3512123745949803</circleMeasure>
				<centroid>
					<x>282.5999</x>
					<y>734.5134</y>
				</centroid>
			</pseudo3D>
		</spatialEntity>
		<numericStateVariable>
			<name>avgClusterednessRegions</name>
			<value>0</value>
		</numericStateVariable>
		<numericStateVariable>
			<name>avgDensityRegions</name>
			<value>0.6735235752414106</value>
		</numericStateVariable>
	</timepoint>
	<timepoint>
		<spatialEntity>
			<pseudo3D type="region">
				<clusteredness>1</clusteredness>
				<density>0.6735235752414106</density>
				<area>67537</area>
				<perimeter>1384.606901168823</perimeter>
				<distanceFromOrigin>127.2242115322394</distanceFromOrigin>
				<angle>44.8051741514469</angle>
				<shape>triangular</shape>
				<triangleMeasure>0.755360294708734</triangleMeasure>
				<rectangleMeasure>0.5016017512093062</rectangleMeasure>
				<circleMeasure>0.3512123745949803</circleMeasure>
				<centroid>
					<x>282.5999</x>
					<y>734.5134</y>
				</centroid>
			</pseudo3D>
		</spatialEntity>
		<numericStateVariable>
			<name>avgClusterednessRegions</name>
			<value>0</value>
		</numericStateVariable>
		<numericStateVariable>
			<name>avgDensityRegions</name>
			<value>0.6735235752414106</value>
		</numericStateVariable>
	</timepoint>
	<timepoint>
		<spatialEntity>
			<pseudo3D type="region">
				<clusteredness>1</clusteredness>
				<density>0.6735235752414106</density>
				<area>67537</area>
				<perimeter>1384.606901168823</perimeter>
				<distanceFromOrigin>127.2242115322394</distanceFromOrigin>
				<angle>44.8051741514469</angle>
				<shape>triangular</shape>
				<triangleMeasure>0.755360294708734</triangleMeasure>
				<rectangleMeasure>0.5016017512093062</rectangleMeasure>
				<circleMeasure>0.3512123745949803</circleMeasure>
				<centroid>
					<x>282.5999</x>
					<y>734.5134</y>
				</centroid>
			</pseudo3D>
		</spatialEntity>
		<numericStateVariable>
			<name>avgClusterednessRegions</name>
			<value>0</value>
		</numericStateVariable>
		<numericStateVariable>
			<name>avgDensityRegions</name>
			<value>0.6735235752414106</value>
		</numericStateVariable>
	</timepoint>
	<timepoint>
		<spatialEntity>
			<pseudo3D type="region">
				<clusteredness>1</clusteredness>
				<density>0.6735235752414106</density>
				<area>67537</area>
				<perimeter>1384.606901168823</perimeter>
				<distanceFromOrigin>127.2242115322394</distanceFromOrigin>
				<angle>44.8051741514469</angle>
				<shape>triangular</shape>
				<triangleMeasure>0.755360294708734</triangleMeasure>
				<rectangleMeasure>0.5016017512093062</rectangleMeasure>
				<circleMeasure>0.3512123745949803</circleMeasure>
				<centroid>
					<x>282.5999</x>
					<y>734.5134</y>
				</centroid>
			</pseudo3D>
		</spatialEntity>
		<numericStateVariable>
			<name>avgClusterednessRegions</name>
			<value>0</value>
		</numericStateVariable>
		<numericStateVariable>
			<name>avgDensityRegions</name>
			<value>0.6735235752414106</value>
		</numericStateVariable>
	</timepoint>
	<timepoint>
		<spatialEntity>
			<pseudo3D type="region">
				<clusteredness>1</clusteredness>
				<density>0.6735235752414106</density>
				<area>67537</area>
				<perimeter>1384.606901168823</perimeter>
				<distanceFromOrigin>127.2242115322394</distanceFromOrigin>
				<angle>44.8051741514469</angle>
				<shape>triangular</shape>
				<triangleMeasure>0.755360294708734</triangleMeasure>
				<rectangleMeasure>0.5016017512093062</rectangleMeasure>
				<circleMeasure>0.3512123745949803</circleMeasure>
				<centroid>
					<x>282.5999</x>
					<y>734.5134</y>
				</centroid>
			</pseudo3D>
		</spatialEntity>
		<numericStateVariable>
			<name>avgClusterednessRegions</name>
			<value>0</value>
		</numericStateVariable>
		<numericStateVariable>
			<name>avgDensityRegions</name>
			<value>0.6735235752414106</value>
		</numericStateVariable>
	</timepoint>
	<timepoint>
		<spatialEntity>
			<pseudo3D type="region">
				<clusteredness>1</clusteredness>
				<density>0.6735235752414106</density>
				<area>67537</area>
				<perimeter>1384.606901168823</perimeter>
				<distanceFromOrigin>127.2242115322394</distanceFromOrigin>
				<angle>44.8051741514469</angle>
				<shape>triangular</shape>
				<triangleMeasure>0.755360294708734</triangleMeasure>
				<rectangleMeasure>0.5016017512093062</rectangleMeasure>
				<circleMeasure>0.3512123745949803</circleMeasure>
				<centroid>
					<x>282.5999</x>
					<y>734.5134</y>
				</centroid>
			</pseudo3D>
		</spatialEntity>
		<numericStateVariable>
			<name>avgClusterednessRegions</name>
			<value>0</value>
		</numericStateVariable>
		<numericStateVariable>
			<name>avgDensityRegions</name>
			<value>0.6735235752414106</value>
		</numericStateVariable>
	</timepoint>
	<timepoint>
		<spatialEntity>
			<pseudo3D type="region">
				<clusteredness>1</clusteredness>
				<density>0.6735235752414106</density>
				<area>67537</area>
				<perimeter>1384.606901168823</perimeter>
				<distanceFromOrigin>127.2242115322394</distanceFromOrigin>
				<angle>44.8051741514469</angle>
				<shape>triangular</shape>
				<triangleMeasure>0.755360294708734</triangleMeasure>
				<rectangleMeasure>0.5016017512093062</rectangleMeasure>
				<circleMeasure>0.3512123745949803</circleMeasure>
				<centroid>
					<x>282.5999</x>
					<y>734.5134</y>
				</centroid>
			</pseudo3D>
		</spatialEntity>
		<numericStateVariable>
			<name>avgClusterednessRegions</name>
			<value>0</value>
		</numericStateVariable>
		<numericStateVariable>
			<name>avgDensityRegions</name>
			<value>0.6735235752414106</value>
		</numericStateVariable>
	</timepoint>
	<timepoint>
		<spatialEntity>
			<pseudo3D type="region">
				<clusteredness>1</clusteredness>
				<density>0.6735235752414106</density>
				<area>67537</area>
				<perimeter>1384.606901168823</perimeter>
				<distanceFromOrigin>127.2242115322394</distanceFromOrigin>
				<angle>44.8051741514469</angle>
				<shape>triangular</shape>
				<triangleMeasure>0.755360294708734</triangleMeasure>
				<rectangleMeasure>0.5016017512093062</rectangleMeasure>
				<circleMeasure>0.3512123745949803</circleMeasure>
				<centroid>
					<x>282.5999</x>
					<y>734.5134</y>
				</centroid>
			</pseudo3D>
		</spatialEntity>
		<numericStateVariable>
			<name>avgClusterednessRegions</name>
			<value>0</value>
		</numericStateVariable>
		<numericStateVariable>
			<name>avgDensityRegions</name>
			<value>0.6735235752414106</value>
		</numericStateVariable>
	</timepoint>
	<timepoint>
		<spatialEntity>
			<pseudo3D type="region">
				<clusteredness>1</clusteredness>
				<density>0.6735235752414106</density>
				<area>67537</area>
				<perimeter>1384.606901168823</perimeter>
				<distanceFromOrigin>127.2242115322394</distanceFromOrigin>
				<angle>44.8051741514469</angle>
				<shape>triangular</shape>
				<triangleMeasure>0.755360294708734</triangleMeasure>
				<rectangleMeasure>0.5016017512093062</rectangleMeasure>
				<circleMeasure>0.3512123745949803</circleMeasure>
				<centroid>
					<x>282.5999</x>
					<y>734.5134</y>
				</centroid>
			</pseudo3D>
		</spatialEntity>
		<numericStateVariable>
			<name>avgClusterednessRegions</name>
			<value>0</value>
		</numericStateVariable>
		<numericStateVariable>
			<name>avgDensityRegions</name>
			<value>0.6735235752414106</value>
		</numericStateVariable>
	</timepoint>
	<timepoint>
		<spatialEntity>
			<pseudo3D type="region">
				<clusteredness>1</clusteredness>
				<density>0.6735235752414106</density>
				<area>67537</area>
				<perimeter>1384.606901168823</perimeter>
				<distanceFromOrigin>127.2242115322394</distanceFromOrigin>
				<angle>44.8051741514469</angle>
				<shape>triangular</shape>
				<triangleMeasure>0.755360294708734</triangleMeasure>
				<rectangleMeasure>0.5016017512093062</rectangleMeasure>
				<circleMeasure>0.3512123745949803</circleMeasure>
				<centroid>
					<x>282.5999</x>
					<y>734.5134</y>
				</centroid>
			</pseudo3D>
		</spatialEntity>
		<numericStateVariable>
			<name>avgClusterednessRegions</name>
			<value>0</value>
		</numericStateVariable>
		<numericStateVariable>
			<name>avgDensityRegions</name>
			<value>0.6735235752414106</value>
		</numericStateVariable>
	</timepoint>
	<timepoint>
		<spatialEntity>
			<pseudo3D type="region">
				<clusteredness>1</clusteredness>
				<density>0.6735235752414106</density>
				<area>67537</area>
				<perimeter>1384.606901168823</perimeter>
				<distanceFromOrigin>127.2242115322394</distanceFromOrigin>
				<angle>44.8051741514469</angle>
				<shape>triangular</shape>
				<triangleMeasure>0.755360294708734</triangleMeasure>
				<rectangleMeasure>0.5016017512093062</rectangleMeasure>
				<circleMeasure>0.3512123745949803</circleMeasure>
				<centroid>
					<x>282.5999</x>
					<y>734.5134</y>
				</centroid>
			</pseudo3D>
		</spatialEntity>
		<numericStateVariable>
			<name>avgClusterednessRegions</name>
			<value>0</value>
		</numericStateVariable>
		<numericStateVariable>
			<name>avgDensityRegions</name>
			<value>0.6735235752414106</value>
		</numericStateVariable>
	</timepoint>
	<timepoint>
		<spatialEntity>
			<pseudo3D type="region">
				<clusteredness>1</clusteredness>
				<density>0.6735235752414106</density>
				<area>67537</area>
				<perimeter>1384.606901168823</perimeter>
				<distanceFromOrigin>127.2242115322394</distanceFromOrigin>
				<angle>44.8051741514469</angle>
				<shape>triangular</shape>
				<triangleMeasure>0.755360294708734</triangleMeasure>
				<rectangleMeasure>0.5016017512093062</rectangleMeasure>
				<circleMeasure>0.3512123745949803</circleMeasure>
				<centroid>
					<x>282.5999</x>
					<y>734.5134</y>
				</centroid>
			</pseudo3D>
		</spatialEntity>
		<numericStateVariable>
			<name>avgClusterednessRegions</name>
			<value>0</value>
		</numericStateVariable>
		<numericStateVariable>
			<name>avgDensityRegions</name>
			<value>0.6735235752414106</value>
		</numericStateVariable>
	</timepoint>
	<timepoint>
		<spatialEntity>
			<pseudo3D type="region">
				<clusteredness>1</clusteredness>
				<density>0.6735235752414106</density>
				<area>67537</area>
				<perimeter>1384.606901168823</perimeter>
				<distanceFromOrigin>127.2242115322394</distanceFromOrigin>
				<angle>44.8051741514469</angle>
				<shape>triangular</shape>
				<triangleMeasure>0.755360294708734</triangleMeasure>
				<rectangleMeasure>0.5016017512093062</rectangleMeasure>
				<circleMeasure>0.3512123745949803</circleMeasure>
				<centroid>
					<x>282.5999</x>
					<y>734.5134</y>
				</centroid>
			</pseudo3D>
		</spatialEntity>
		<numericStateVariable>
			<name>avgClusterednessRegions</name>
			<value>0</value>
		</numericStateVariable>
		<numericStateVariable>
			<name>avgDensityRegions</name>
			<value>0.6735235752414106</value>
		</numericStateVariable>
	</timepoint>
	<timepoint>
		<spatialEntity>
			<pseudo3D type="region">
				<clusteredness>1</clusteredness>
				<density>0.6735235752414106</density>
				<area>67537</area>
				<perimeter>1384.606901168823</perimeter>
				<distanceFromOrigin>127.2242115322394</distanceFromOrigin>
				<angle>44.8051741514469</angle>
				<shape>triangular</shape>
				<triangleMeasure>0.755360294708734</triangleMeasure>
				<rectangleMeasure>0.5016017512093062</rectangleMeasure>
				<circleMeasure>0.3512123745949803</circleMeasure>
				<centroid>
					<x>282.5999</x>
					<y>734.5134</y>
				</centroid>
			</pseudo3D>
		</spatialEntity>
		<numericStateVariable>
			<name>avgClusterednessRegions</name>
			<value>0</value>
		</numericStateVariable>
		<numericStateVariable>
			<name>avgDensityRegions</name>
			<value>0.6735235752414106</value>
		</numericStateVariable>
	</timepoint>
	<timepoint>
		<spatialEntity>
			<pseudo3D type="region">
				<clusteredness>1</clusteredness>
				<density>0.6735235752414106</density>
				<area>67537</area>
				<perimeter>1384.606901168823</perimeter>
				<distanceFromOrigin>127.2242115322394</distanceFromOrigin>
				<angle>44.8051741514469</angle>
				<shape>triangular</shape>
				<triangleMeasure>0.755360294708734</triangleMeasure>
				<rectangleMeasure>0.5016017512093062</rectangleMeasure>
				<circleMeasure>0.3512123745949803</circleMeasure>
				<centroid>
					<x>282.5999</x>
					<y>734.5134</y>
				</centroid>
			</pseudo3D>
		</spatialEntity>
		<numericStateVariable>
			<name>avgClusterednessRegions</name>
			<value>0</value>
		</numericStateVariable>
		<numericStateVariable>
			<name>avgDensityRegions</name>
			<value>0.6735235752414106</value>
		</numericStateVariable>
	</timepoint>
	<timepoint>
		<spatialEntity>
			<pseudo3D type="region">
				<clusteredness>1</clusteredness>
				<density>0.6735235752414106</density>
				<area>67537</area>
				<perimeter>1384.606901168823</perimeter>
				<distanceFromOrigin>127.2242115322394</distanceFromOrigin>
				<angle>44.8051741514469</angle>
				<shape>triangular</shape>
				<triangleMeasure>0.755360294708734</triangleMeasure>
				<rectangleMeasure>0.5016017512093062</rectangleMeasure>
				<circleMeasure>0.3512123745949803</circleMeasure>
				<centroid>
					<x>282.5999</x>
					<y>734.5134</y>
				</centroid>
			</pseudo3D>
		</spatialEntity>
		<numericStateVariable>
			<name>avgClusterednessRegions</name>
			<value>0</value>
		</numericStateVariable>
		<numericStateVariable>
			<name>avgDensityRegions</name>
			<value>0.6735235752414106</value>
		</numericStateVariable>
	</timepoint>
	<timepoint>
		<spatialEntity>
			<pseudo3D type="region">
				<clusteredness>1</clusteredness>
				<density>0.6735235752414106</density>
				<area>67537</area>
				<perimeter>1384.606901168823</perimeter>
				<distanceFromOrigin>127.2242115322394</distanceFromOrigin>
				<angle>44.8051741514469</angle>
				<shape>triangular</shape>
				<triangleMeasure>0.755360294708734</triangleMeasure>
				<rectangleMeasure>0.5016017512093062</rectangleMeasure>
				<circleMeasure>0.3512123745949803</circleMeasure>
				<centroid>
					<x>282.5999</x>
					<y>734.5134</y>
				</centroid>
			</pseudo3D>
		</spatialEntity>
		<numericStateVariable>
			<name>avgClusterednessRegions</name>
			<value>0</value>
		</numericStateVariable>
		<numericStateVariable>
			<name>avgDensityRegions</name>
			<value>0.6735235752414106</value>
		</numericStateVariable>
	</timepoint>
	<timepoint>
		<spatialEntity>
			<pseudo3D type="region">
				<clusteredness>1</clusteredness>
				<density>0.6735235752414106</density>
				<area>67537</area>
				<perimeter>1384.606901168823</perimeter>
				<distanceFromOrigin>127.2242115322394</distanceFromOrigin>
				<angle>44.8051741514469</angle>
				<shape>triangular</shape>
				<triangleMeasure>0.755360294708734</triangleMeasure>
				<rectangleMeasure>0.5016017512093062</rectangleMeasure>
				<circleMeasure>0.3512123745949803</circleMeasure>
				<centroid>
					<x>282.5999</x>
					<y>734.5134</y>
				</centroid>
			</pseudo3D>
		</spatialEntity>
		<numericStateVariable>
			<name>avgClusterednessRegions</name>
			<value>0</value>
		</numericStateVariable>
		<numericStateVariable>
			<name>avgDensityRegions</name>
			<value>0.6735235752414106</value>
		</numericStateVariable>
	</timepoint>
	<timepoint>
		<spatialEntity>
			<pseudo3D type="region">
				<clusteredness>1</clusteredness>
				<density>0.6735235752414106</density>
				<area>67537</area>
				<perimeter>1384.606901168823</perimeter>
				<distanceFromOrigin>127.2242115322394</distanceFromOrigin>
				<angle>44.8051741514469</angle>
				<shape>triangular</shape>
				<triangleMeasure>0.755360294708734</triangleMeasure>
				<rectangleMeasure>0.5016017512093062</rectangleMeasure>
				<circleMeasure>0.3512123745949803</circleMeasure>
				<centroid>
					<x>282.5999</x>
					<y>734.5134</y>
				</centroid>
			</pseudo3D>
		</spatialEntity>
		<numericStateVariable>
			<name>avgClusterednessRegions</name>
			<value>0</value>
		</numericStateVariable>
		<numericStateVariable>
			<name>avgDensityRegions</name>
			<value>0.6735235752414106</value>
		</numericStateVariable>
	</timepoint>
	<timepoint>
		<spatialEntity>
			<pseudo3D type="region">
				<clusteredness>1</clusteredness>
				<density>0.6735235752414106</density>
				<area>67537</area>
				<perimeter>1384.606901168823</perimeter>
				<distanceFromOrigin>127.2242115322394</distanceFromOrigin>
				<angle>44.8051741514469</angle>
				<shape>triangular</shape>
				<triangleMeasure>0.755360294708734</triangleMeasure>
				<rectangleMeasure>0.5016017512093062</rectangleMeasure>
				<circleMeasure>0.3512123745949803</circleMeasure>
				<centroid>
					<x>282.5999</x>
					<y>734.5134</y>
				</centroid>
			</pseudo3D>
		</spatialEntity>
		<numericStateVariable>
			<name>avgClusterednessRegions</name>
			<value>0</value>
		</numericStateVariable>
		<numericStateVariable>
			<name>avgDensityRegions</name>
			<value>0.6735235752414106</value>
		</numericStateVariable>
	</timepoint>
	<timepoint>
		<spatialEntity>
			<pseudo3D type="region">
				<clusteredness>1</clusteredness>
				<density>0.6735235752414106</density>
				<area>67537</area>
				<perimeter>1384.606901168823</perimeter>
				<distanceFromOrigin>127.2242115322394</distanceFromOrigin>
				<angle>44.8051741514469</angle>
				<shape>triangular</shape>
				<triangleMeasure>0.755360294708734</triangleMeasure>
				<rectangleMeasure>0.5016017512093062</rectangleMeasure>
				<circleMeasure>0.3512123745949803</circleMeasure>
				<centroid>
					<x>282.5999</x>
					<y>734.5134</y>
				</centroid>
			</pseudo3D>
		</spatialEntity>
		<numericStateVariable>
			<name>avgClusterednessRegions</name>
			<value>0</value>
		</numericStateVariable>
		<numericStateVariable>
			<name>avgDensityRegions</name>
			<value>0.6735235752414106</value>
		</numericStateVariable>
	</timepoint>
	<timepoint>
		<spatialEntity>
			<pseudo3D type="region">
				<clusteredness>1</clusteredness>
				<density>0.6735235752414106</density>
				<area>67537</area>
				<perimeter>1384.606901168823</perimeter>
				<distanceFromOrigin>127.2242115322394</distanceFromOrigin>
				<angle>44.8051741514469</angle>
				<shape>triangular</shape>
				<triangleMeasure>0.755360294708734</triangleMeasure>
				<rectangleMeasure>0.5016017512093062</rectangleMeasure>
				<circleMeasure>0.3512123745949803</circleMeasure>
				<centroid>
					<x>282.5999</x>
					<y>734.5134</y>
				</centroid>
			</pseudo3D>
		</spatialEntity>
		<numericStateVariable>
			<name>avgClusterednessRegions</name>
			<value>0</value>
		</numericStateVariable>
		<numericStateVariable>
			<name>avgDensityRegions</name>
			<value>0.6735235752414106</value>
		</numericStateVariable>
	</timepoint>
	<timepoint>
		<spatialEntity>
			<pseudo3D type="region">
				<clusteredness>1</clusteredness>
				<density>0.6735235752414106</density>
				<area>67537</area>
				<perimeter>1384.606901168823</perimeter>
				<distanceFromOrigin>127.2242115322394</distanceFromOrigin>
				<angle>44.8051741514469</angle>
				<shape>triangular</shape>
				<triangleMeasure>0.755360294708734</triangleMeasure>
				<rectangleMeasure>0.5016017512093062</rectangleMeasure>
				<circleMeasure>0.3512123745949803</circleMeasure>
				<centroid>
					<x>282.5999</x>
					<y>734.5134</y>
				</centroid>
			</pseudo3D>
		</spatialEntity>
		<numericStateVariable>
			<name>avgClusterednessRegions</name>
			<value>0</value>
		</numericStateVariable>
		<numericStateVariable>
			<name>avgDensityRegions</name>
			<value>0.6735235752414106</value>
		</numericStateVariable>
	</timepoint>
	<timepoint>
		<spatialEntity>
			<pseudo3D type="region">
				<clusteredness>1</clusteredness>
				<density>0.6735235752414106</density>
				<area>67537</area>
				<perimeter>1384.606901168823</perimeter>
				<distanceFromOrigin>127.2242115322394</distanceFromOrigin>
				<angle>44.8051741514469</angle>
				<shape>triangular</shape>
				<triangleMeasure>0.755360294708734</triangleMeasure>
				<rectangleMeasure>0.5016017512093062</rectangleMeasure>
				<circleMeasure>0.3512123745949803</circleMeasure>
				<centroid>
					<x>282.5999</x>
					<y>734.5134</y>
				</centroid>
			</pseudo3D>
		</spatialEntity>
		<numericStateVariable>
			<name>avgClusterednessRegions</name>
			<value>0</value>
		</numericStateVariable>
		<numericStateVariable>
			<name>avgDensityRegions</name>
			<value>0.6735235752414106</value>
		</numericStateVariable>
	</timepoint>
	<timepoint>
		<spatialEntity>
			<pseudo3D type="region">
				<clusteredness>1</clusteredness>
				<density>0.6735235752414106</density>
				<area>67537</area>
				<perimeter>1384.606901168823</perimeter>
				<distanceFromOrigin>127.2242115322394</distanceFromOrigin>
				<angle>44.8051741514469</angle>
				<shape>triangular</shape>
				<triangleMeasure>0.755360294708734</triangleMeasure>
				<rectangleMeasure>0.5016017512093062</rectangleMeasure>
				<circleMeasure>0.3512123745949803</circleMeasure>
				<centroid>
					<x>282.5999</x>
					<y>734.5134</y>
				</centroid>
			</pseudo3D>
		</spatialEntity>
		<numericStateVariable>
			<name>avgClusterednessRegions</name>
			<value>0</value>
		</numericStateVariable>
		<numericStateVariable>
			<name>avgDensityRegions</name>
			<value>0.6735235752414106</value>
		</numericStateVariable>
	</timepoint>
	<timepoint>
		<spatialEntity>
			<pseudo3D type="region">
				<clusteredness>1</clusteredness>
				<density>0.6735235752414106</density>
				<area>67537</area>
				<perimeter>1384.606901168823</perimeter>
				<distanceFromOrigin>127.2242115322394</distanceFromOrigin>
				<angle>44.8051741514469</angle>
				<shape>triangular</shape>
				<triangleMeasure>0.755360294708734</triangleMeasure>
				<rectangleMeasure>0.5016017512093062</rectangleMeasure>
				<circleMeasure>0.3512123745949803</circleMeasure>
				<centroid>
					<x>282.5999</x>
					<y>734.5134</y>
				</centroid>
			</pseudo3D>
		</spatialEntity>
		<numericStateVariable>
			<name>avgClusterednessRegions</name>
			<value>0</value>
		</numericStateVariable>
		<numericStateVariable>
			<name>avgDensityRegions</name>
			<value>0.6735235752414106</value>
		</numericStateVariable>
	</timepoint>
	<timepoint>
		<spatialEntity>
			<pseudo3D type="region">
				<clusteredness>1</clusteredness>
				<density>0.6735235752414106</density>
				<area>67537</area>
				<perimeter>1384.606901168823</perimeter>
				<distanceFromOrigin>127.2242115322394</distanceFromOrigin>
				<angle>44.8051741514469</angle>
				<shape>triangular</shape>
				<triangleMeasure>0.755360294708734</triangleMeasure>
				<rectangleMeasure>0.5016017512093062</rectangleMeasure>
				<circleMeasure>0.3512123745949803</circleMeasure>
				<centroid>
					<x>282.5999</x>
					<y>734.5134</y>
				</centroid>
			</pseudo3D>
		</spatialEntity>
		<numericStateVariable>
			<name>avgClusterednessRegions</name>
			<value>0</value>
		</numericStateVariable>
		<numericStateVariable>
			<name>avgDensityRegions</name>
			<value>0.6735235752414106</value>
		</numericStateVariable>
	</timepoint>
	<timepoint>
		<spatialEntity>
			<pseudo3D type="region">
				<clusteredness>1</clusteredness>
				<density>0.6735235752414106</density>
				<area>67537</area>
				<perimeter>1384.606901168823</perimeter>
				<distanceFromOrigin>127.2242115322394</distanceFromOrigin>
				<angle>44.8051741514469</angle>
				<shape>triangular</shape>
				<triangleMeasure>0.755360294708734</triangleMeasure>
				<rectangleMeasure>0.5016017512093062</rectangleMeasure>
				<circleMeasure>0.3512123745949803</circleMeasure>
				<centroid>
					<x>282.5999</x>
					<y>734.5134</y>
				</centroid>
			</pseudo3D>
		</spatialEntity>
		<numericStateVariable>
			<name>avgClusterednessRegions</name>
			<value>0</value>
		</numericStateVariable>
		<numericStateVariable>
			<name>avgDensityRegions</name>
			<value>0.6735235752414106</value>
		</numericStateVariable>
	</timepoint>
	<timepoint>
		<spatialEntity>
			<pseudo3D type="region">
				<clusteredness>1</clusteredness>
				<density>0.6735235752414106</density>
				<area>67537</area>
				<perimeter>1384.606901168823</perimeter>
				<distanceFromOrigin>127.2242115322394</distanceFromOrigin>
				<angle>44.8051741514469</angle>
				<shape>triangular</shape>
				<triangleMeasure>0.755360294708734</triangleMeasure>
				<rectangleMeasure>0.5016017512093062</rectangleMeasure>
				<circleMeasure>0.3512123745949803</circleMeasure>
				<centroid>
					<x>282.5999</x>
					<y>734.5134</y>
				</centroid>
			</pseudo3D>
		</spatialEntity>
		<numericStateVariable>
			<name>avgClusterednessRegions</name>
			<value>0</value>
		</numericStateVariable>
		<numericStateVariable>
			<name>avgDensityRegions</name>
			<value>0.6735235752414106</value>
		</numericStateVariable>
	</timepoint>
	<timepoint>
		<spatialEntity>
			<pseudo3D type="region">
				<clusteredness>1</clusteredness>
				<density>0.6735235752414106</density>
				<area>67537</area>
				<perimeter>1384.606901168823</perimeter>
				<distanceFromOrigin>127.2242115322394</distanceFromOrigin>
				<angle>44.8051741514469</angle>
				<shape>triangular</shape>
				<triangleMeasure>0.755360294708734</triangleMeasure>
				<rectangleMeasure>0.5016017512093062</rectangleMeasure>
				<circleMeasure>0.3512123745949803</circleMeasure>
				<centroid>
					<x>282.5999</x>
					<y>734.5134</y>
				</centroid>
			</pseudo3D>
		</spatialEntity>
		<numericStateVariable>
			<name>avgClusterednessRegions</name>
			<value>0</value>
		</numericStateVariable>
		<numericStateVariable>
			<name>avgDensityRegions</name>
			<value>0.6735235752414106</value>
		</numericStateVariable>
	</timepoint>
	<timepoint>
		<spatialEntity>
			<pseudo3D type="region">
				<clusteredness>1</clusteredness>
				<density>0.6735235752414106</density>
				<area>67537</area>
				<perimeter>1384.606901168823</perimeter>
				<distanceFromOrigin>127.2242115322394</distanceFromOrigin>
				<angle>44.8051741514469</angle>
				<shape>triangular</shape>
				<triangleMeasure>0.755360294708734</triangleMeasure>
				<rectangleMeasure>0.5016017512093062</rectangleMeasure>
				<circleMeasure>0.3512123745949803</circleMeasure>
				<centroid>
					<x>282.5999</x>
					<y>734.5134</y>
				</centroid>
			</pseudo3D>
		</spatialEntity>
		<numericStateVariable>
			<name>avgClusterednessRegions</name>
			<value>0</value>
		</numericStateVariable>
		<numericStateVariable>
			<name>avgDensityRegions</name>
			<value>0.6735235752414106</value>
		</numericStateVariable>
	</timepoint>
</experiment>
