# Supplementary material for: Automatic validation of computational models using pseudo-3D spatio-temporal model checking
Source: BMC Syst Biol. 2014 Dec 2;8:124. doi: 10.1186/s12918-014-0124-0 (PMC4272535; doi:10.1186/s12918-014-0124-0)
Supplement: Additional file 8 — Dataset of STML files for the phase variation case study. The dataset of one thousand STML files corresponding to the stochastic simulations of the rectangular model for the phase variation case study. We recommend using the freely available 7zip software (Download link: http://www.7-zip.org/download.html) to extract this archive. [file 12918_2014_124_MOESM8_ESM.zip › phase_variation_stml_12.xml]

<?xml version="1.0" encoding="utf-8"?>
<!--Warning! This xml file was automatically generated by a C++ program using the Boost PropertyTree library.-->
<experiment>
	<timepoint>
		<numericStateVariable>
			<name>avgClusterednessRegions</name>
			<value>0</value>
		</numericStateVariable>
		<numericStateVariable>
			<name>avgDensityRegions</name>
			<value>0</value>
		</numericStateVariable>
	</timepoint>
	<timepoint>
		<numericStateVariable>
			<name>avgClusterednessRegions</name>
			<value>0</value>
		</numericStateVariable>
		<numericStateVariable>
			<name>avgDensityRegions</name>
			<value>0</value>
		</numericStateVariable>
	</timepoint>
	<timepoint>
		<numericStateVariable>
			<name>avgClusterednessRegions</name>
			<value>0</value>
		</numericStateVariable>
		<numericStateVariable>
			<name>avgDensityRegions</name>
			<value>0</value>
		</numericStateVariable>
	</timepoint>
	<timepoint>
		<numericStateVariable>
			<name>avgClusterednessRegions</name>
			<value>0</value>
		</numericStateVariable>
		<numericStateVariable>
			<name>avgDensityRegions</name>
			<value>0</value>
		</numericStateVariable>
	</timepoint>
	<timepoint>
		<numericStateVariable>
			<name>avgClusterednessRegions</name>
			<value>0</value>
		</numericStateVariable>
		<numericStateVariable>
			<name>avgDensityRegions</name>
			<value>0</value>
		</numericStateVariable>
	</timepoint>
	<timepoint>
		<numericStateVariable>
			<name>avgClusterednessRegions</name>
			<value>0</value>
		</numericStateVariable>
		<numericStateVariable>
			<name>avgDensityRegions</name>
			<value>0</value>
		</numericStateVariable>
	</timepoint>
	<timepoint>
		<numericStateVariable>
			<name>avgClusterednessRegions</name>
			<value>0</value>
		</numericStateVariable>
		<numericStateVariable>
			<name>avgDensityRegions</name>
			<value>0</value>
		</numericStateVariable>
	</timepoint>
	<timepoint>
		<numericStateVariable>
			<name>avgClusterednessRegions</name>
			<value>0</value>
		</numericStateVariable>
		<numericStateVariable>
			<name>avgDensityRegions</name>
			<value>0</value>
		</numericStateVariable>
	</timepoint>
	<timepoint>
		<numericStateVariable>
			<name>avgClusterednessRegions</name>
			<value>0</value>
		</numericStateVariable>
		<numericStateVariable>
			<name>avgDensityRegions</name>
			<value>0</value>
		</numericStateVariable>
	</timepoint>
	<timepoint>
		<numericStateVariable>
			<name>avgClusterednessRegions</name>
			<value>0</value>
		</numericStateVariable>
		<numericStateVariable>
			<name>avgDensityRegions</name>
			<value>0</value>
		</numericStateVariable>
	</timepoint>
	<timepoint>
		<numericStateVariable>
			<name>avgClusterednessRegions</name>
			<value>0</value>
		</numericStateVariable>
		<numericStateVariable>
			<name>avgDensityRegions</name>
			<value>0</value>
		</numericStateVariable>
	</timepoint>
	<timepoint>
		<numericStateVariable>
			<name>avgClusterednessRegions</name>
			<value>0</value>
		</numericStateVariable>
		<numericStateVariable>
			<name>avgDensityRegions</name>
			<value>0</value>
		</numericStateVariable>
	</timepoint>
	<timepoint>
		<numericStateVariable>
			<name>avgClusterednessRegions</name>
			<value>0</value>
		</numericStateVariable>
		<numericStateVariable>
			<name>avgDensityRegions</name>
			<value>0</value>
		</numericStateVariable>
	</timepoint>
	<timepoint>
		<numericStateVariable>
			<name>avgClusterednessRegions</name>
			<value>0</value>
		</numericStateVariable>
		<numericStateVariable>
			<name>avgDensityRegions</name>
			<value>0</value>
		</numericStateVariable>
	</timepoint>
	<timepoint>
		<numericStateVariable>
			<name>avgClusterednessRegions</name>
			<value>0</value>
		</numericStateVariable>
		<numericStateVariable>
			<name>avgDensityRegions</name>
			<value>0</value>
		</numericStateVariable>
	</timepoint>
	<timepoint>
		<numericStateVariable>
			<name>avgClusterednessRegions</name>
			<value>0</value>
		</numericStateVariable>
		<numericStateVariable>
			<name>avgDensityRegions</name>
			<value>0</value>
		</numericStateVariable>
	</timepoint>
	<timepoint>
		<numericStateVariable>
			<name>avgClusterednessRegions</name>
			<value>0</value>
		</numericStateVariable>
		<numericStateVariable>
			<name>avgDensityRegions</name>
			<value>0</value>
		</numericStateVariable>
	</timepoint>
	<timepoint>
		<numericStateVariable>
			<name>avgClusterednessRegions</name>
			<value>0</value>
		</numericStateVariable>
		<numericStateVariable>
			<name>avgDensityRegions</name>
			<value>0</value>
		</numericStateVariable>
	</timepoint>
	<timepoint>
		<numericStateVariable>
			<name>avgClusterednessRegions</name>
			<value>0</value>
		</numericStateVariable>
		<numericStateVariable>
			<name>avgDensityRegions</name>
			<value>0</value>
		</numericStateVariable>
	</timepoint>
	<timepoint>
		<spatialEntity>
			<pseudo3D type="region">
				<clusteredness>1</clusteredness>
				<density>0.6100058072009291</density>
				<area>22602</area>
				<perimeter>836.0131139755249</perimeter>
				<distanceFromOrigin>43.10452412450461</distanceFromOrigin>
				<angle>60.92756077157918</angle>
				<shape>triangular</shape>
				<triangleMeasure>0.5832200380285165</triangleMeasure>
				<rectangleMeasure>0.4892070053831175</rectangleMeasure>
				<circleMeasure>0.3998018772517209</circleMeasure>
				<centroid>
					<x>598.3445</x>
					<y>876.7557</y>
				</centroid>
			</pseudo3D>
		</spatialEntity>
		<numericStateVariable>
			<name>avgClusterednessRegions</name>
			<value>0</value>
		</numericStateVariable>
		<numericStateVariable>
			<name>avgDensityRegions</name>
			<value>0.6100058072009291</value>
		</numericStateVariable>
	</timepoint>
	<timepoint>
		<spatialEntity>
			<pseudo3D type="region">
				<clusteredness>1</clusteredness>
				<density>0.5921857491580087</density>
				<area>24351</area>
				<perimeter>825.5368347167969</perimeter>
				<distanceFromOrigin>43.10452412450461</distanceFromOrigin>
				<angle>56.33261565723183</angle>
				<shape>triangular</shape>
				<triangleMeasure>0.5945140931896141</triangleMeasure>
				<rectangleMeasure>0.5241259908934158</rectangleMeasure>
				<circleMeasure>0.3892010869641951</circleMeasure>
				<centroid>
					<x>591.8286</x>
					<y>882.1854</y>
				</centroid>
			</pseudo3D>
		</spatialEntity>
		<numericStateVariable>
			<name>avgClusterednessRegions</name>
			<value>0</value>
		</numericStateVariable>
		<numericStateVariable>
			<name>avgDensityRegions</name>
			<value>0.5921857491580087</value>
		</numericStateVariable>
	</timepoint>
	<timepoint>
		<spatialEntity>
			<pseudo3D type="region">
				<clusteredness>1</clusteredness>
				<density>0.5952458632672537</density>
				<area>26853</area>
				<perimeter>848.3992686271667</perimeter>
				<distanceFromOrigin>43.10452412450461</distanceFromOrigin>
				<angle>54.52298029832517</angle>
				<shape>triangular</shape>
				<triangleMeasure>0.6065818638731629</triangleMeasure>
				<rectangleMeasure>0.5297312509141112</rectangleMeasure>
				<circleMeasure>0.3805769412084662</circleMeasure>
				<centroid>
					<x>585.5335</x>
					<y>890.2646</y>
				</centroid>
			</pseudo3D>
		</spatialEntity>
		<numericStateVariable>
			<name>avgClusterednessRegions</name>
			<value>0</value>
		</numericStateVariable>
		<numericStateVariable>
			<name>avgDensityRegions</name>
			<value>0.5952458632672537</value>
		</numericStateVariable>
	</timepoint>
	<timepoint>
		<spatialEntity>
			<pseudo3D type="region">
				<clusteredness>1</clusteredness>
				<density>0.594237862047033</density>
				<area>29341</area>
				<perimeter>869.4801650047302</perimeter>
				<distanceFromOrigin>43.04648650006177</distanceFromOrigin>
				<angle>54.04879116470514</angle>
				<shape>triangular</shape>
				<triangleMeasure>0.6103053112588808</triangleMeasure>
				<rectangleMeasure>0.5493073705207545</rectangleMeasure>
				<circleMeasure>0.3669154889009468</circleMeasure>
				<centroid>
					<x>579.6964</x>
					<y>897.9637</y>
				</centroid>
			</pseudo3D>
		</spatialEntity>
		<numericStateVariable>
			<name>avgClusterednessRegions</name>
			<value>0</value>
		</numericStateVariable>
		<numericStateVariable>
			<name>avgDensityRegions</name>
			<value>0.594237862047033</value>
		</numericStateVariable>
	</timepoint>
	<timepoint>
		<spatialEntity>
			<pseudo3D type="region">
				<clusteredness>1</clusteredness>
				<density>0.5971040263433618</density>
				<area>32354.5</area>
				<perimeter>907.982506275177</perimeter>
				<distanceFromOrigin>43.10452412450461</distanceFromOrigin>
				<angle>52.62442186769648</angle>
				<shape>triangular</shape>
				<triangleMeasure>0.5861110104706351</triangleMeasure>
				<rectangleMeasure>0.564116140164072</rectangleMeasure>
				<circleMeasure>0.3555331742616427</circleMeasure>
				<centroid>
					<x>573.7744</x>
					<y>907.5488</y>
				</centroid>
			</pseudo3D>
		</spatialEntity>
		<numericStateVariable>
			<name>avgClusterednessRegions</name>
			<value>0</value>
		</numericStateVariable>
		<numericStateVariable>
			<name>avgDensityRegions</name>
			<value>0.5971040263433618</value>
		</numericStateVariable>
	</timepoint>
	<timepoint>
		<spatialEntity>
			<pseudo3D type="region">
				<clusteredness>1</clusteredness>
				<density>0.5968229071442088</density>
				<area>36192</area>
				<perimeter>1138.463598489761</perimeter>
				<distanceFromOrigin>43.04648650006177</distanceFromOrigin>
				<angle>52.18868746044969</angle>
				<shape>triangular</shape>
				<triangleMeasure>0.5898737684478164</triangleMeasure>
				<rectangleMeasure>0.5198143353521136</rectangleMeasure>
				<circleMeasure>0.3326644010544471</circleMeasure>
				<centroid>
					<x>560.6515</x>
					<y>915.624</y>
				</centroid>
			</pseudo3D>
		</spatialEntity>
		<numericStateVariable>
			<name>avgClusterednessRegions</name>
			<value>0</value>
		</numericStateVariable>
		<numericStateVariable>
			<name>avgDensityRegions</name>
			<value>0.5968229071442088</value>
		</numericStateVariable>
	</timepoint>
	<timepoint>
		<spatialEntity>
			<pseudo3D type="region">
				<clusteredness>1</clusteredness>
				<density>0.5942717316576006</density>
				<area>38528</area>
				<perimeter>1113.051362037659</perimeter>
				<distanceFromOrigin>43.04648650006177</distanceFromOrigin>
				<angle>49.36094467810899</angle>
				<shape>triangular</shape>
				<triangleMeasure>0.6110887516480467</triangleMeasure>
				<rectangleMeasure>0.5380552353961106</rectangleMeasure>
				<circleMeasure>0.3191697176957999</circleMeasure>
				<centroid>
					<x>554.9848</x>
					<y>922.2651</y>
				</centroid>
			</pseudo3D>
		</spatialEntity>
		<numericStateVariable>
			<name>avgClusterednessRegions</name>
			<value>0</value>
		</numericStateVariable>
		<numericStateVariable>
			<name>avgDensityRegions</name>
			<value>0.5942717316576006</value>
		</numericStateVariable>
	</timepoint>
	<timepoint>
		<spatialEntity>
			<pseudo3D type="region">
				<clusteredness>1</clusteredness>
				<density>0.5927088074686131</density>
				<area>42520</area>
				<perimeter>1183.345026493073</perimeter>
				<distanceFromOrigin>43.04648650006177</distanceFromOrigin>
				<angle>49.32968834634184</angle>
				<shape>triangular</shape>
				<triangleMeasure>0.6037703698838999</triangleMeasure>
				<rectangleMeasure>0.5561382837286615</rectangleMeasure>
				<circleMeasure>0.3170121108866154</circleMeasure>
				<centroid>
					<x>544.4967</x>
					<y>931.5671</y>
				</centroid>
			</pseudo3D>
		</spatialEntity>
		<numericStateVariable>
			<name>avgClusterednessRegions</name>
			<value>0</value>
		</numericStateVariable>
		<numericStateVariable>
			<name>avgDensityRegions</name>
			<value>0.5927088074686131</value>
		</numericStateVariable>
	</timepoint>
	<timepoint>
		<spatialEntity>
			<pseudo3D type="region">
				<clusteredness>1</clusteredness>
				<density>0.5955949016052478</density>
				<area>46889</area>
				<perimeter>1251.220667123795</perimeter>
				<distanceFromOrigin>43.04648650006177</distanceFromOrigin>
				<angle>49.47543018899362</angle>
				<shape>triangular</shape>
				<triangleMeasure>0.5908103655472972</triangleMeasure>
				<rectangleMeasure>0.5518382265390057</rectangleMeasure>
				<circleMeasure>0.3269433632637767</circleMeasure>
				<centroid>
					<x>532.7792</x>
					<y>940.7182</y>
				</centroid>
			</pseudo3D>
		</spatialEntity>
		<numericStateVariable>
			<name>avgClusterednessRegions</name>
			<value>0</value>
		</numericStateVariable>
		<numericStateVariable>
			<name>avgDensityRegions</name>
			<value>0.5955949016052478</value>
		</numericStateVariable>
	</timepoint>
	<timepoint>
		<spatialEntity>
			<pseudo3D type="region">
				<clusteredness>1</clusteredness>
				<density>0.5989515298271819</density>
				<area>50803.5</area>
				<perimeter>1262.22367143631</perimeter>
				<distanceFromOrigin>43.04648650006177</distanceFromOrigin>
				<angle>46.72432007598319</angle>
				<shape>triangular</shape>
				<triangleMeasure>0.5885181701879031</triangleMeasure>
				<rectangleMeasure>0.5856266410064405</rectangleMeasure>
				<circleMeasure>0.3183847199639778</circleMeasure>
				<centroid>
					<x>524.103</x>
					<y>949.8713</y>
				</centroid>
			</pseudo3D>
		</spatialEntity>
		<numericStateVariable>
			<name>avgClusterednessRegions</name>
			<value>0</value>
		</numericStateVariable>
		<numericStateVariable>
			<name>avgDensityRegions</name>
			<value>0.5989515298271819</value>
		</numericStateVariable>
	</timepoint>
	<timepoint>
		<spatialEntity>
			<pseudo3D type="region">
				<clusteredness>1</clusteredness>
				<density>0.5973397370063402</density>
				<area>54129</area>
				<perimeter>1300.916173458099</perimeter>
				<distanceFromOrigin>43.04648650006177</distanceFromOrigin>
				<angle>45.68342336247613</angle>
				<shape>triangular</shape>
				<triangleMeasure>0.5962829394438868</triangleMeasure>
				<rectangleMeasure>0.5816558235496785</rectangleMeasure>
				<circleMeasure>0.3181095577504006</circleMeasure>
				<centroid>
					<x>516.7842</x>
					<y>957.0764</y>
				</centroid>
			</pseudo3D>
		</spatialEntity>
		<numericStateVariable>
			<name>avgClusterednessRegions</name>
			<value>0</value>
		</numericStateVariable>
		<numericStateVariable>
			<name>avgDensityRegions</name>
			<value>0.5973397370063402</value>
		</numericStateVariable>
	</timepoint>
	<timepoint>
		<spatialEntity>
			<pseudo3D type="region">
				<clusteredness>1</clusteredness>
				<density>0.5985312228839711</density>
				<area>59742.5</area>
				<perimeter>1409.342900753021</perimeter>
				<distanceFromOrigin>43.04648650006177</distanceFromOrigin>
				<angle>45.62214997351614</angle>
				<shape>triangular</shape>
				<triangleMeasure>0.5991039889289734</triangleMeasure>
				<rectangleMeasure>0.5414164036063652</rectangleMeasure>
				<circleMeasure>0.3274543360215663</circleMeasure>
				<centroid>
					<x>502.8467</x>
					<y>966.5454</y>
				</centroid>
			</pseudo3D>
		</spatialEntity>
		<numericStateVariable>
			<name>avgClusterednessRegions</name>
			<value>0</value>
		</numericStateVariable>
		<numericStateVariable>
			<name>avgDensityRegions</name>
			<value>0.5985312228839711</value>
		</numericStateVariable>
	</timepoint>
	<timepoint>
		<spatialEntity>
			<pseudo3D type="region">
				<clusteredness>1</clusteredness>
				<density>0.5962958426473141</density>
				<area>64664</area>
				<perimeter>1469.896970033646</perimeter>
				<distanceFromOrigin>43.04648650006177</distanceFromOrigin>
				<angle>43.1412209662106</angle>
				<shape>triangular</shape>
				<triangleMeasure>0.6081308726528492</triangleMeasure>
				<rectangleMeasure>0.5506900464989898</rectangleMeasure>
				<circleMeasure>0.3096713670192026</circleMeasure>
				<centroid>
					<x>492.761</x>
					<y>976.2359</y>
				</centroid>
			</pseudo3D>
		</spatialEntity>
		<numericStateVariable>
			<name>avgClusterednessRegions</name>
			<value>0</value>
		</numericStateVariable>
		<numericStateVariable>
			<name>avgDensityRegions</name>
			<value>0.5962958426473141</value>
		</numericStateVariable>
	</timepoint>
	<timepoint>
		<spatialEntity>
			<pseudo3D type="region">
				<clusteredness>1</clusteredness>
				<density>0.5968094784975183</density>
				<area>68812.5</area>
				<perimeter>1520.255766630173</perimeter>
				<distanceFromOrigin>43.04648650006177</distanceFromOrigin>
				<angle>43.2155075055467</angle>
				<shape>triangular</shape>
				<triangleMeasure>0.6094658178798782</triangleMeasure>
				<rectangleMeasure>0.5376516379971011</rectangleMeasure>
				<circleMeasure>0.319053183339981</circleMeasure>
				<centroid>
					<x>484.1506</x>
					<y>983.2515</y>
				</centroid>
			</pseudo3D>
		</spatialEntity>
		<numericStateVariable>
			<name>avgClusterednessRegions</name>
			<value>0</value>
		</numericStateVariable>
		<numericStateVariable>
			<name>avgDensityRegions</name>
			<value>0.5968094784975183</value>
		</numericStateVariable>
	</timepoint>
	<timepoint>
		<spatialEntity>
			<pseudo3D type="region">
				<clusteredness>1</clusteredness>
				<density>0.6040142122031434</density>
				<area>75602</area>
				<perimeter>1573.329678058624</perimeter>
				<distanceFromOrigin>43.04648650006177</distanceFromOrigin>
				<angle>41.16687779426353</angle>
				<shape>triangular</shape>
				<triangleMeasure>0.620272890289571</triangleMeasure>
				<rectangleMeasure>0.5498089230454909</rectangleMeasure>
				<circleMeasure>0.3092438632919163</circleMeasure>
				<centroid>
					<x>470.329</x>
					<y>994.3131</y>
				</centroid>
			</pseudo3D>
		</spatialEntity>
		<numericStateVariable>
			<name>avgClusterednessRegions</name>
			<value>0</value>
		</numericStateVariable>
		<numericStateVariable>
			<name>avgDensityRegions</name>
			<value>0.6040142122031434</value>
		</numericStateVariable>
	</timepoint>
	<timepoint>
		<spatialEntity>
			<pseudo3D type="region">
				<clusteredness>1</clusteredness>
				<density>0.5985469850049029</density>
				<area>79350</area>
				<perimeter>1682.700729846954</perimeter>
				<distanceFromOrigin>43.04648650006177</distanceFromOrigin>
				<angle>42.41313613112926</angle>
				<shape>triangular</shape>
				<triangleMeasure>0.6326212524067113</triangleMeasure>
				<rectangleMeasure>0.4968948961230966</rectangleMeasure>
				<circleMeasure>0.3074225517184357</circleMeasure>
				<centroid>
					<x>464.5657</x>
					<y>1001.135</y>
				</centroid>
			</pseudo3D>
		</spatialEntity>
		<numericStateVariable>
			<name>avgClusterednessRegions</name>
			<value>0</value>
		</numericStateVariable>
		<numericStateVariable>
			<name>avgDensityRegions</name>
			<value>0.5985469850049029</value>
		</numericStateVariable>
	</timepoint>
	<timepoint>
		<spatialEntity>
			<pseudo3D type="region">
				<clusteredness>1</clusteredness>
				<density>0.5988637320537514</density>
				<area>84244</area>
				<perimeter>1745.176085233688</perimeter>
				<distanceFromOrigin>43.04648650006177</distanceFromOrigin>
				<angle>43.47775548590128</angle>
				<shape>triangular</shape>
				<triangleMeasure>0.6075544956149741</triangleMeasure>
				<rectangleMeasure>0.4992401139111517</rectangleMeasure>
				<circleMeasure>0.308846304341164</circleMeasure>
				<centroid>
					<x>454.0953</x>
					<y>1007.618</y>
				</centroid>
			</pseudo3D>
		</spatialEntity>
		<numericStateVariable>
			<name>avgClusterednessRegions</name>
			<value>0</value>
		</numericStateVariable>
		<numericStateVariable>
			<name>avgDensityRegions</name>
			<value>0.5988637320537514</value>
		</numericStateVariable>
	</timepoint>
	<timepoint>
		<spatialEntity>
			<pseudo3D type="region">
				<clusteredness>1</clusteredness>
				<density>0.5988637320537514</density>
				<area>84244</area>
				<perimeter>1745.176085233688</perimeter>
				<distanceFromOrigin>43.04648650006177</distanceFromOrigin>
				<angle>43.47775548590128</angle>
				<shape>triangular</shape>
				<triangleMeasure>0.6075544956149741</triangleMeasure>
				<rectangleMeasure>0.4992401139111517</rectangleMeasure>
				<circleMeasure>0.308846304341164</circleMeasure>
				<centroid>
					<x>454.0953</x>
					<y>1007.618</y>
				</centroid>
			</pseudo3D>
		</spatialEntity>
		<numericStateVariable>
			<name>avgClusterednessRegions</name>
			<value>0</value>
		</numericStateVariable>
		<numericStateVariable>
			<name>avgDensityRegions</name>
			<value>0.5988637320537514</value>
		</numericStateVariable>
	</timepoint>
	<timepoint>
		<spatialEntity>
			<pseudo3D type="region">
				<clusteredness>1</clusteredness>
				<density>0.5988637320537514</density>
				<area>84244</area>
				<perimeter>1745.176085233688</perimeter>
				<distanceFromOrigin>43.04648650006177</distanceFromOrigin>
				<angle>43.47775548590128</angle>
				<shape>triangular</shape>
				<triangleMeasure>0.6075544956149741</triangleMeasure>
				<rectangleMeasure>0.4992401139111517</rectangleMeasure>
				<circleMeasure>0.308846304341164</circleMeasure>
				<centroid>
					<x>454.0953</x>
					<y>1007.618</y>
				</centroid>
			</pseudo3D>
		</spatialEntity>
		<numericStateVariable>
			<name>avgClusterednessRegions</name>
			<value>0</value>
		</numericStateVariable>
		<numericStateVariable>
			<name>avgDensityRegions</name>
			<value>0.5988637320537514</value>
		</numericStateVariable>
	</timepoint>
	<timepoint>
		<spatialEntity>
			<pseudo3D type="region">
				<clusteredness>1</clusteredness>
				<density>0.5988637320537514</density>
				<area>84244</area>
				<perimeter>1745.176085233688</perimeter>
				<distanceFromOrigin>43.04648650006177</distanceFromOrigin>
				<angle>43.47775548590128</angle>
				<shape>triangular</shape>
				<triangleMeasure>0.6075544956149741</triangleMeasure>
				<rectangleMeasure>0.4992401139111517</rectangleMeasure>
				<circleMeasure>0.308846304341164</circleMeasure>
				<centroid>
					<x>454.0953</x>
					<y>1007.618</y>
				</centroid>
			</pseudo3D>
		</spatialEntity>
		<numericStateVariable>
			<name>avgClusterednessRegions</name>
			<value>0</value>
		</numericStateVariable>
		<numericStateVariable>
			<name>avgDensityRegions</name>
			<value>0.5988637320537514</value>
		</numericStateVariable>
	</timepoint>
	<timepoint>
		<spatialEntity>
			<pseudo3D type="region">
				<clusteredness>1</clusteredness>
				<density>0.5988637320537514</density>
				<area>84244</area>
				<perimeter>1745.176085233688</perimeter>
				<distanceFromOrigin>43.04648650006177</distanceFromOrigin>
				<angle>43.47775548590128</angle>
				<shape>triangular</shape>
				<triangleMeasure>0.6075544956149741</triangleMeasure>
				<rectangleMeasure>0.4992401139111517</rectangleMeasure>
				<circleMeasure>0.308846304341164</circleMeasure>
				<centroid>
					<x>454.0953</x>
					<y>1007.618</y>
				</centroid>
			</pseudo3D>
		</spatialEntity>
		<numericStateVariable>
			<name>avgClusterednessRegions</name>
			<value>0</value>
		</numericStateVariable>
		<numericStateVariable>
			<name>avgDensityRegions</name>
			<value>0.5988637320537514</value>
		</numericStateVariable>
	</timepoint>
	<timepoint>
		<spatialEntity>
			<pseudo3D type="region">
				<clusteredness>1</clusteredness>
				<density>0.5988637320537514</density>
				<area>84244</area>
				<perimeter>1745.176085233688</perimeter>
				<distanceFromOrigin>43.04648650006177</distanceFromOrigin>
				<angle>43.47775548590128</angle>
				<shape>triangular</shape>
				<triangleMeasure>0.6075544956149741</triangleMeasure>
				<rectangleMeasure>0.4992401139111517</rectangleMeasure>
				<circleMeasure>0.308846304341164</circleMeasure>
				<centroid>
					<x>454.0953</x>
					<y>1007.618</y>
				</centroid>
			</pseudo3D>
		</spatialEntity>
		<numericStateVariable>
			<name>avgClusterednessRegions</name>
			<value>0</value>
		</numericStateVariable>
		<numericStateVariable>
			<name>avgDensityRegions</name>
			<value>0.5988637320537514</value>
		</numericStateVariable>
	</timepoint>
	<timepoint>
		<spatialEntity>
			<pseudo3D type="region">
				<clusteredness>1</clusteredness>
				<density>0.5988637320537514</density>
				<area>84244</area>
				<perimeter>1745.176085233688</perimeter>
				<distanceFromOrigin>43.04648650006177</distanceFromOrigin>
				<angle>43.47775548590128</angle>
				<shape>triangular</shape>
				<triangleMeasure>0.6075544956149741</triangleMeasure>
				<rectangleMeasure>0.4992401139111517</rectangleMeasure>
				<circleMeasure>0.308846304341164</circleMeasure>
				<centroid>
					<x>454.0953</x>
					<y>1007.618</y>
				</centroid>
			</pseudo3D>
		</spatialEntity>
		<numericStateVariable>
			<name>avgClusterednessRegions</name>
			<value>0</value>
		</numericStateVariable>
		<numericStateVariable>
			<name>avgDensityRegions</name>
			<value>0.5988637320537514</value>
		</numericStateVariable>
	</timepoint>
	<timepoint>
		<spatialEntity>
			<pseudo3D type="region">
				<clusteredness>1</clusteredness>
				<density>0.5988637320537514</density>
				<area>84244</area>
				<perimeter>1745.176085233688</perimeter>
				<distanceFromOrigin>43.04648650006177</distanceFromOrigin>
				<angle>43.47775548590128</angle>
				<shape>triangular</shape>
				<triangleMeasure>0.6075544956149741</triangleMeasure>
				<rectangleMeasure>0.4992401139111517</rectangleMeasure>
				<circleMeasure>0.308846304341164</circleMeasure>
				<centroid>
					<x>454.0953</x>
					<y>1007.618</y>
				</centroid>
			</pseudo3D>
		</spatialEntity>
		<numericStateVariable>
			<name>avgClusterednessRegions</name>
			<value>0</value>
		</numericStateVariable>
		<numericStateVariable>
			<name>avgDensityRegions</name>
			<value>0.5988637320537514</value>
		</numericStateVariable>
	</timepoint>
	<timepoint>
		<spatialEntity>
			<pseudo3D type="region">
				<clusteredness>1</clusteredness>
				<density>0.5988637320537514</density>
				<area>84244</area>
				<perimeter>1745.176085233688</perimeter>
				<distanceFromOrigin>43.04648650006177</distanceFromOrigin>
				<angle>43.47775548590128</angle>
				<shape>triangular</shape>
				<triangleMeasure>0.6075544956149741</triangleMeasure>
				<rectangleMeasure>0.4992401139111517</rectangleMeasure>
				<circleMeasure>0.308846304341164</circleMeasure>
				<centroid>
					<x>454.0953</x>
					<y>1007.618</y>
				</centroid>
			</pseudo3D>
		</spatialEntity>
		<numericStateVariable>
			<name>avgClusterednessRegions</name>
			<value>0</value>
		</numericStateVariable>
		<numericStateVariable>
			<name>avgDensityRegions</name>
			<value>0.5988637320537514</value>
		</numericStateVariable>
	</timepoint>
	<timepoint>
		<spatialEntity>
			<pseudo3D type="region">
				<clusteredness>1</clusteredness>
				<density>0.5988637320537514</density>
				<area>84244</area>
				<perimeter>1745.176085233688</perimeter>
				<distanceFromOrigin>43.04648650006177</distanceFromOrigin>
				<angle>43.47775548590128</angle>
				<shape>triangular</shape>
				<triangleMeasure>0.6075544956149741</triangleMeasure>
				<rectangleMeasure>0.4992401139111517</rectangleMeasure>
				<circleMeasure>0.308846304341164</circleMeasure>
				<centroid>
					<x>454.0953</x>
					<y>1007.618</y>
				</centroid>
			</pseudo3D>
		</spatialEntity>
		<numericStateVariable>
			<name>avgClusterednessRegions</name>
			<value>0</value>
		</numericStateVariable>
		<numericStateVariable>
			<name>avgDensityRegions</name>
			<value>0.5988637320537514</value>
		</numericStateVariable>
	</timepoint>
	<timepoint>
		<spatialEntity>
			<pseudo3D type="region">
				<clusteredness>1</clusteredness>
				<density>0.5988637320537514</density>
				<area>84244</area>
				<perimeter>1745.176085233688</perimeter>
				<distanceFromOrigin>43.04648650006177</distanceFromOrigin>
				<angle>43.47775548590128</angle>
				<shape>triangular</shape>
				<triangleMeasure>0.6075544956149741</triangleMeasure>
				<rectangleMeasure>0.4992401139111517</rectangleMeasure>
				<circleMeasure>0.308846304341164</circleMeasure>
				<centroid>
					<x>454.0953</x>
					<y>1007.618</y>
				</centroid>
			</pseudo3D>
		</spatialEntity>
		<numericStateVariable>
			<name>avgClusterednessRegions</name>
			<value>0</value>
		</numericStateVariable>
		<numericStateVariable>
			<name>avgDensityRegions</name>
			<value>0.5988637320537514</value>
		</numericStateVariable>
	</timepoint>
	<timepoint>
		<spatialEntity>
			<pseudo3D type="region">
				<clusteredness>1</clusteredness>
				<density>0.5988637320537514</density>
				<area>84244</area>
				<perimeter>1745.176085233688</perimeter>
				<distanceFromOrigin>43.04648650006177</distanceFromOrigin>
				<angle>43.47775548590128</angle>
				<shape>triangular</shape>
				<triangleMeasure>0.6075544956149741</triangleMeasure>
				<rectangleMeasure>0.4992401139111517</rectangleMeasure>
				<circleMeasure>0.308846304341164</circleMeasure>
				<centroid>
					<x>454.0953</x>
					<y>1007.618</y>
				</centroid>
			</pseudo3D>
		</spatialEntity>
		<numericStateVariable>
			<name>avgClusterednessRegions</name>
			<value>0</value>
		</numericStateVariable>
		<numericStateVariable>
			<name>avgDensityRegions</name>
			<value>0.5988637320537514</value>
		</numericStateVariable>
	</timepoint>
	<timepoint>
		<spatialEntity>
			<pseudo3D type="region">
				<clusteredness>1</clusteredness>
				<density>0.5988637320537514</density>
				<area>84244</area>
				<perimeter>1745.176085233688</perimeter>
				<distanceFromOrigin>43.04648650006177</distanceFromOrigin>
				<angle>43.47775548590128</angle>
				<shape>triangular</shape>
				<triangleMeasure>0.6075544956149741</triangleMeasure>
				<rectangleMeasure>0.4992401139111517</rectangleMeasure>
				<circleMeasure>0.308846304341164</circleMeasure>
				<centroid>
					<x>454.0953</x>
					<y>1007.618</y>
				</centroid>
			</pseudo3D>
		</spatialEntity>
		<numericStateVariable>
			<name>avgClusterednessRegions</name>
			<value>0</value>
		</numericStateVariable>
		<numericStateVariable>
			<name>avgDensityRegions</name>
			<value>0.5988637320537514</value>
		</numericStateVariable>
	</timepoint>
	<timepoint>
		<spatialEntity>
			<pseudo3D type="region">
				<clusteredness>1</clusteredness>
				<density>0.5988637320537514</density>
				<area>84244</area>
				<perimeter>1745.176085233688</perimeter>
				<distanceFromOrigin>43.04648650006177</distanceFromOrigin>
				<angle>43.47775548590128</angle>
				<shape>triangular</shape>
				<triangleMeasure>0.6075544956149741</triangleMeasure>
				<rectangleMeasure>0.4992401139111517</rectangleMeasure>
				<circleMeasure>0.308846304341164</circleMeasure>
				<centroid>
					<x>454.0953</x>
					<y>1007.618</y>
				</centroid>
			</pseudo3D>
		</spatialEntity>
		<numericStateVariable>
			<name>avgClusterednessRegions</name>
			<value>0</value>
		</numericStateVariable>
		<numericStateVariable>
			<name>avgDensityRegions</name>
			<value>0.5988637320537514</value>
		</numericStateVariable>
	</timepoint>
	<timepoint>
		<spatialEntity>
			<pseudo3D type="region">
				<clusteredness>1</clusteredness>
				<density>0.5988637320537514</density>
				<area>84244</area>
				<perimeter>1745.176085233688</perimeter>
				<distanceFromOrigin>43.04648650006177</distanceFromOrigin>
				<angle>43.47775548590128</angle>
				<shape>triangular</shape>
				<triangleMeasure>0.6075544956149741</triangleMeasure>
				<rectangleMeasure>0.4992401139111517</rectangleMeasure>
				<circleMeasure>0.308846304341164</circleMeasure>
				<centroid>
					<x>454.0953</x>
					<y>1007.618</y>
				</centroid>
			</pseudo3D>
		</spatialEntity>
		<numericStateVariable>
			<name>avgClusterednessRegions</name>
			<value>0</value>
		</numericStateVariable>
		<numericStateVariable>
			<name>avgDensityRegions</name>
			<value>0.5988637320537514</value>
		</numericStateVariable>
	</timepoint>
	<timepoint>
		<spatialEntity>
			<pseudo3D type="region">
				<clusteredness>1</clusteredness>
				<density>0.5988637320537514</density>
				<area>84244</area>
				<perimeter>1745.176085233688</perimeter>
				<distanceFromOrigin>43.04648650006177</distanceFromOrigin>
				<angle>43.47775548590128</angle>
				<shape>triangular</shape>
				<triangleMeasure>0.6075544956149741</triangleMeasure>
				<rectangleMeasure>0.4992401139111517</rectangleMeasure>
				<circleMeasure>0.308846304341164</circleMeasure>
				<centroid>
					<x>454.0953</x>
					<y>1007.618</y>
				</centroid>
			</pseudo3D>
		</spatialEntity>
		<numericStateVariable>
			<name>avgClusterednessRegions</name>
			<value>0</value>
		</numericStateVariable>
		<numericStateVariable>
			<name>avgDensityRegions</name>
			<value>0.5988637320537514</value>
		</numericStateVariable>
	</timepoint>
	<timepoint>
		<spatialEntity>
			<pseudo3D type="region">
				<clusteredness>1</clusteredness>
				<density>0.5988637320537514</density>
				<area>84244</area>
				<perimeter>1745.176085233688</perimeter>
				<distanceFromOrigin>43.04648650006177</distanceFromOrigin>
				<angle>43.47775548590128</angle>
				<shape>triangular</shape>
				<triangleMeasure>0.6075544956149741</triangleMeasure>
				<rectangleMeasure>0.4992401139111517</rectangleMeasure>
				<circleMeasure>0.308846304341164</circleMeasure>
				<centroid>
					<x>454.0953</x>
					<y>1007.618</y>
				</centroid>
			</pseudo3D>
		</spatialEntity>
		<numericStateVariable>
			<name>avgClusterednessRegions</name>
			<value>0</value>
		</numericStateVariable>
		<numericStateVariable>
			<name>avgDensityRegions</name>
			<value>0.5988637320537514</value>
		</numericStateVariable>
	</timepoint>
	<timepoint>
		<spatialEntity>
			<pseudo3D type="region">
				<clusteredness>1</clusteredness>
				<density>0.5988637320537514</density>
				<area>84244</area>
				<perimeter>1745.176085233688</perimeter>
				<distanceFromOrigin>43.04648650006177</distanceFromOrigin>
				<angle>43.47775548590128</angle>
				<shape>triangular</shape>
				<triangleMeasure>0.6075544956149741</triangleMeasure>
				<rectangleMeasure>0.4992401139111517</rectangleMeasure>
				<circleMeasure>0.308846304341164</circleMeasure>
				<centroid>
					<x>454.0953</x>
					<y>1007.618</y>
				</centroid>
			</pseudo3D>
		</spatialEntity>
		<numericStateVariable>
			<name>avgClusterednessRegions</name>
			<value>0</value>
		</numericStateVariable>
		<numericStateVariable>
			<name>avgDensityRegions</name>
			<value>0.5988637320537514</value>
		</numericStateVariable>
	</timepoint>
	<timepoint>
		<spatialEntity>
			<pseudo3D type="region">
				<clusteredness>1</clusteredness>
				<density>0.5988637320537514</density>
				<area>84244</area>
				<perimeter>1745.176085233688</perimeter>
				<distanceFromOrigin>43.04648650006177</distanceFromOrigin>
				<angle>43.47775548590128</angle>
				<shape>triangular</shape>
				<triangleMeasure>0.6075544956149741</triangleMeasure>
				<rectangleMeasure>0.4992401139111517</rectangleMeasure>
				<circleMeasure>0.308846304341164</circleMeasure>
				<centroid>
					<x>454.0953</x>
					<y>1007.618</y>
				</centroid>
			</pseudo3D>
		</spatialEntity>
		<numericStateVariable>
			<name>avgClusterednessRegions</name>
			<value>0</value>
		</numericStateVariable>
		<numericStateVariable>
			<name>avgDensityRegions</name>
			<value>0.5988637320537514</value>
		</numericStateVariable>
	</timepoint>
	<timepoint>
		<spatialEntity>
			<pseudo3D type="region">
				<clusteredness>1</clusteredness>
				<density>0.5988637320537514</density>
				<area>84244</area>
				<perimeter>1745.176085233688</perimeter>
				<distanceFromOrigin>43.04648650006177</distanceFromOrigin>
				<angle>43.47775548590128</angle>
				<shape>triangular</shape>
				<triangleMeasure>0.6075544956149741</triangleMeasure>
				<rectangleMeasure>0.4992401139111517</rectangleMeasure>
				<circleMeasure>0.308846304341164</circleMeasure>
				<centroid>
					<x>454.0953</x>
					<y>1007.618</y>
				</centroid>
			</pseudo3D>
		</spatialEntity>
		<numericStateVariable>
			<name>avgClusterednessRegions</name>
			<value>0</value>
		</numericStateVariable>
		<numericStateVariable>
			<name>avgDensityRegions</name>
			<value>0.5988637320537514</value>
		</numericStateVariable>
	</timepoint>
	<timepoint>
		<spatialEntity>
			<pseudo3D type="region">
				<clusteredness>1</clusteredness>
				<density>0.5988637320537514</density>
				<area>84244</area>
				<perimeter>1745.176085233688</perimeter>
				<distanceFromOrigin>43.04648650006177</distanceFromOrigin>
				<angle>43.47775548590128</angle>
				<shape>triangular</shape>
				<triangleMeasure>0.6075544956149741</triangleMeasure>
				<rectangleMeasure>0.4992401139111517</rectangleMeasure>
				<circleMeasure>0.308846304341164</circleMeasure>
				<centroid>
					<x>454.0953</x>
					<y>1007.618</y>
				</centroid>
			</pseudo3D>
		</spatialEntity>
		<numericStateVariable>
			<name>avgClusterednessRegions</name>
			<value>0</value>
		</numericStateVariable>
		<numericStateVariable>
			<name>avgDensityRegions</name>
			<value>0.5988637320537514</value>
		</numericStateVariable>
	</timepoint>
	<timepoint>
		<spatialEntity>
			<pseudo3D type="region">
				<clusteredness>1</clusteredness>
				<density>0.5988637320537514</density>
				<area>84244</area>
				<perimeter>1745.176085233688</perimeter>
				<distanceFromOrigin>43.04648650006177</distanceFromOrigin>
				<angle>43.47775548590128</angle>
				<shape>triangular</shape>
				<triangleMeasure>0.6075544956149741</triangleMeasure>
				<rectangleMeasure>0.4992401139111517</rectangleMeasure>
				<circleMeasure>0.308846304341164</circleMeasure>
				<centroid>
					<x>454.0953</x>
					<y>1007.618</y>
				</centroid>
			</pseudo3D>
		</spatialEntity>
		<numericStateVariable>
			<name>avgClusterednessRegions</name>
			<value>0</value>
		</numericStateVariable>
		<numericStateVariable>
			<name>avgDensityRegions</name>
			<value>0.5988637320537514</value>
		</numericStateVariable>
	</timepoint>
	<timepoint>
		<spatialEntity>
			<pseudo3D type="region">
				<clusteredness>1</clusteredness>
				<density>0.5988637320537514</density>
				<area>84244</area>
				<perimeter>1745.176085233688</perimeter>
				<distanceFromOrigin>43.04648650006177</distanceFromOrigin>
				<angle>43.47775548590128</angle>
				<shape>triangular</shape>
				<triangleMeasure>0.6075544956149741</triangleMeasure>
				<rectangleMeasure>0.4992401139111517</rectangleMeasure>
				<circleMeasure>0.308846304341164</circleMeasure>
				<centroid>
					<x>454.0953</x>
					<y>1007.618</y>
				</centroid>
			</pseudo3D>
		</spatialEntity>
		<numericStateVariable>
			<name>avgClusterednessRegions</name>
			<value>0</value>
		</numericStateVariable>
		<numericStateVariable>
			<name>avgDensityRegions</name>
			<value>0.5988637320537514</value>
		</numericStateVariable>
	</timepoint>
	<timepoint>
		<spatialEntity>
			<pseudo3D type="region">
				<clusteredness>1</clusteredness>
				<density>0.5988637320537514</density>
				<area>84244</area>
				<perimeter>1745.176085233688</perimeter>
				<distanceFromOrigin>43.04648650006177</distanceFromOrigin>
				<angle>43.47775548590128</angle>
				<shape>triangular</shape>
				<triangleMeasure>0.6075544956149741</triangleMeasure>
				<rectangleMeasure>0.4992401139111517</rectangleMeasure>
				<circleMeasure>0.308846304341164</circleMeasure>
				<centroid>
					<x>454.0953</x>
					<y>1007.618</y>
				</centroid>
			</pseudo3D>
		</spatialEntity>
		<numericStateVariable>
			<name>avgClusterednessRegions</name>
			<value>0</value>
		</numericStateVariable>
		<numericStateVariable>
			<name>avgDensityRegions</name>
			<value>0.5988637320537514</value>
		</numericStateVariable>
	</timepoint>
	<timepoint>
		<spatialEntity>
			<pseudo3D type="region">
				<clusteredness>1</clusteredness>
				<density>0.5988637320537514</density>
				<area>84244</area>
				<perimeter>1745.176085233688</perimeter>
				<distanceFromOrigin>43.04648650006177</distanceFromOrigin>
				<angle>43.47775548590128</angle>
				<shape>triangular</shape>
				<triangleMeasure>0.6075544956149741</triangleMeasure>
				<rectangleMeasure>0.4992401139111517</rectangleMeasure>
				<circleMeasure>0.308846304341164</circleMeasure>
				<centroid>
					<x>454.0953</x>
					<y>1007.618</y>
				</centroid>
			</pseudo3D>
		</spatialEntity>
		<numericStateVariable>
			<name>avgClusterednessRegions</name>
			<value>0</value>
		</numericStateVariable>
		<numericStateVariable>
			<name>avgDensityRegions</name>
			<value>0.5988637320537514</value>
		</numericStateVariable>
	</timepoint>
	<timepoint>
		<spatialEntity>
			<pseudo3D type="region">
				<clusteredness>1</clusteredness>
				<density>0.5988637320537514</density>
				<area>84244</area>
				<perimeter>1745.176085233688</perimeter>
				<distanceFromOrigin>43.04648650006177</distanceFromOrigin>
				<angle>43.47775548590128</angle>
				<shape>triangular</shape>
				<triangleMeasure>0.6075544956149741</triangleMeasure>
				<rectangleMeasure>0.4992401139111517</rectangleMeasure>
				<circleMeasure>0.308846304341164</circleMeasure>
				<centroid>
					<x>454.0953</x>
					<y>1007.618</y>
				</centroid>
			</pseudo3D>
		</spatialEntity>
		<numericStateVariable>
			<name>avgClusterednessRegions</name>
			<value>0</value>
		</numericStateVariable>
		<numericStateVariable>
			<name>avgDensityRegions</name>
			<value>0.5988637320537514</value>
		</numericStateVariable>
	</timepoint>
	<timepoint>
		<spatialEntity>
			<pseudo3D type="region">
				<clusteredness>1</clusteredness>
				<density>0.5988637320537514</density>
				<area>84244</area>
				<perimeter>1745.176085233688</perimeter>
				<distanceFromOrigin>43.04648650006177</distanceFromOrigin>
				<angle>43.47775548590128</angle>
				<shape>triangular</shape>
				<triangleMeasure>0.6075544956149741</triangleMeasure>
				<rectangleMeasure>0.4992401139111517</rectangleMeasure>
				<circleMeasure>0.308846304341164</circleMeasure>
				<centroid>
					<x>454.0953</x>
					<y>1007.618</y>
				</centroid>
			</pseudo3D>
		</spatialEntity>
		<numericStateVariable>
			<name>avgClusterednessRegions</name>
			<value>0</value>
		</numericStateVariable>
		<numericStateVariable>
			<name>avgDensityRegions</name>
			<value>0.5988637320537514</value>
		</numericStateVariable>
	</timepoint>
	<timepoint>
		<spatialEntity>
			<pseudo3D type="region">
				<clusteredness>1</clusteredness>
				<density>0.5988637320537514</density>
				<area>84244</area>
				<perimeter>1745.176085233688</perimeter>
				<distanceFromOrigin>43.04648650006177</distanceFromOrigin>
				<angle>43.47775548590128</angle>
				<shape>triangular</shape>
				<triangleMeasure>0.6075544956149741</triangleMeasure>
				<rectangleMeasure>0.4992401139111517</rectangleMeasure>
				<circleMeasure>0.308846304341164</circleMeasure>
				<centroid>
					<x>454.0953</x>
					<y>1007.618</y>
				</centroid>
			</pseudo3D>
		</spatialEntity>
		<numericStateVariable>
			<name>avgClusterednessRegions</name>
			<value>0</value>
		</numericStateVariable>
		<numericStateVariable>
			<name>avgDensityRegions</name>
			<value>0.5988637320537514</value>
		</numericStateVariable>
	</timepoint>
	<timepoint>
		<spatialEntity>
			<pseudo3D type="region">
				<clusteredness>1</clusteredness>
				<density>0.5988637320537514</density>
				<area>84244</area>
				<perimeter>1745.176085233688</perimeter>
				<distanceFromOrigin>43.04648650006177</distanceFromOrigin>
				<angle>43.47775548590128</angle>
				<shape>triangular</shape>
				<triangleMeasure>0.6075544956149741</triangleMeasure>
				<rectangleMeasure>0.4992401139111517</rectangleMeasure>
				<circleMeasure>0.308846304341164</circleMeasure>
				<centroid>
					<x>454.0953</x>
					<y>1007.618</y>
				</centroid>
			</pseudo3D>
		</spatialEntity>
		<numericStateVariable>
			<name>avgClusterednessRegions</name>
			<value>0</value>
		</numericStateVariable>
		<numericStateVariable>
			<name>avgDensityRegions</name>
			<value>0.5988637320537514</value>
		</numericStateVariable>
	</timepoint>
	<timepoint>
		<spatialEntity>
			<pseudo3D type="region">
				<clusteredness>1</clusteredness>
				<density>0.5988637320537514</density>
				<area>84244</area>
				<perimeter>1745.176085233688</perimeter>
				<distanceFromOrigin>43.04648650006177</distanceFromOrigin>
				<angle>43.47775548590128</angle>
				<shape>triangular</shape>
				<triangleMeasure>0.6075544956149741</triangleMeasure>
				<rectangleMeasure>0.4992401139111517</rectangleMeasure>
				<circleMeasure>0.308846304341164</circleMeasure>
				<centroid>
					<x>454.0953</x>
					<y>1007.618</y>
				</centroid>
			</pseudo3D>
		</spatialEntity>
		<numericStateVariable>
			<name>avgClusterednessRegions</name>
			<value>0</value>
		</numericStateVariable>
		<numericStateVariable>
			<name>avgDensityRegions</name>
			<value>0.5988637320537514</value>
		</numericStateVariable>
	</timepoint>
	<timepoint>
		<spatialEntity>
			<pseudo3D type="region">
				<clusteredness>1</clusteredness>
				<density>0.5988637320537514</density>
				<area>84244</area>
				<perimeter>1745.176085233688</perimeter>
				<distanceFromOrigin>43.04648650006177</distanceFromOrigin>
				<angle>43.47775548590128</angle>
				<shape>triangular</shape>
				<triangleMeasure>0.6075544956149741</triangleMeasure>
				<rectangleMeasure>0.4992401139111517</rectangleMeasure>
				<circleMeasure>0.308846304341164</circleMeasure>
				<centroid>
					<x>454.0953</x>
					<y>1007.618</y>
				</centroid>
			</pseudo3D>
		</spatialEntity>
		<numericStateVariable>
			<name>avgClusterednessRegions</name>
			<value>0</value>
		</numericStateVariable>
		<numericStateVariable>
			<name>avgDensityRegions</name>
			<value>0.5988637320537514</value>
		</numericStateVariable>
	</timepoint>
	<timepoint>
		<spatialEntity>
			<pseudo3D type="region">
				<clusteredness>1</clusteredness>
				<density>0.5988637320537514</density>
				<area>84244</area>
				<perimeter>1745.176085233688</perimeter>
				<distanceFromOrigin>43.04648650006177</distanceFromOrigin>
				<angle>43.47775548590128</angle>
				<shape>triangular</shape>
				<triangleMeasure>0.6075544956149741</triangleMeasure>
				<rectangleMeasure>0.4992401139111517</rectangleMeasure>
				<circleMeasure>0.308846304341164</circleMeasure>
				<centroid>
					<x>454.0953</x>
					<y>1007.618</y>
				</centroid>
			</pseudo3D>
		</spatialEntity>
		<numericStateVariable>
			<name>avgClusterednessRegions</name>
			<value>0</value>
		</numericStateVariable>
		<numericStateVariable>
			<name>avgDensityRegions</name>
			<value>0.5988637320537514</value>
		</numericStateVariable>
	</timepoint>
	<timepoint>
		<spatialEntity>
			<pseudo3D type="region">
				<clusteredness>1</clusteredness>
				<density>0.5988637320537514</density>
				<area>84244</area>
				<perimeter>1745.176085233688</perimeter>
				<distanceFromOrigin>43.04648650006177</distanceFromOrigin>
				<angle>43.47775548590128</angle>
				<shape>triangular</shape>
				<triangleMeasure>0.6075544956149741</triangleMeasure>
				<rectangleMeasure>0.4992401139111517</rectangleMeasure>
				<circleMeasure>0.308846304341164</circleMeasure>
				<centroid>
					<x>454.0953</x>
					<y>1007.618</y>
				</centroid>
			</pseudo3D>
		</spatialEntity>
		<numericStateVariable>
			<name>avgClusterednessRegions</name>
			<value>0</value>
		</numericStateVariable>
		<numericStateVariable>
			<name>avgDensityRegions</name>
			<value>0.5988637320537514</value>
		</numericStateVariable>
	</timepoint>
	<timepoint>
		<spatialEntity>
			<pseudo3D type="region">
				<clusteredness>1</clusteredness>
				<density>0.5988637320537514</density>
				<area>84244</area>
				<perimeter>1745.176085233688</perimeter>
				<distanceFromOrigin>43.04648650006177</distanceFromOrigin>
				<angle>43.47775548590128</angle>
				<shape>triangular</shape>
				<triangleMeasure>0.6075544956149741</triangleMeasure>
				<rectangleMeasure>0.4992401139111517</rectangleMeasure>
				<circleMeasure>0.308846304341164</circleMeasure>
				<centroid>
					<x>454.0953</x>
					<y>1007.618</y>
				</centroid>
			</pseudo3D>
		</spatialEntity>
		<numericStateVariable>
			<name>avgClusterednessRegions</name>
			<value>0</value>
		</numericStateVariable>
		<numericStateVariable>
			<name>avgDensityRegions</name>
			<value>0.5988637320537514</value>
		</numericStateVariable>
	</timepoint>
	<timepoint>
		<spatialEntity>
			<pseudo3D type="region">
				<clusteredness>1</clusteredness>
				<density>0.5988637320537514</density>
				<area>84244</area>
				<perimeter>1745.176085233688</perimeter>
				<distanceFromOrigin>43.04648650006177</distanceFromOrigin>
				<angle>43.47775548590128</angle>
				<shape>triangular</shape>
				<triangleMeasure>0.6075544956149741</triangleMeasure>
				<rectangleMeasure>0.4992401139111517</rectangleMeasure>
				<circleMeasure>0.308846304341164</circleMeasure>
				<centroid>
					<x>454.0953</x>
					<y>1007.618</y>
				</centroid>
			</pseudo3D>
		</spatialEntity>
		<numericStateVariable>
			<name>avgClusterednessRegions</name>
			<value>0</value>
		</numericStateVariable>
		<numericStateVariable>
			<name>avgDensityRegions</name>
			<value>0.5988637320537514</value>
		</numericStateVariable>
	</timepoint>
	<timepoint>
		<spatialEntity>
			<pseudo3D type="region">
				<clusteredness>1</clusteredness>
				<density>0.5988637320537514</density>
				<area>84244</area>
				<perimeter>1745.176085233688</perimeter>
				<distanceFromOrigin>43.04648650006177</distanceFromOrigin>
				<angle>43.47775548590128</angle>
				<shape>triangular</shape>
				<triangleMeasure>0.6075544956149741</triangleMeasure>
				<rectangleMeasure>0.4992401139111517</rectangleMeasure>
				<circleMeasure>0.308846304341164</circleMeasure>
				<centroid>
					<x>454.0953</x>
					<y>1007.618</y>
				</centroid>
			</pseudo3D>
		</spatialEntity>
		<numericStateVariable>
			<name>avgClusterednessRegions</name>
			<value>0</value>
		</numericStateVariable>
		<numericStateVariable>
			<name>avgDensityRegions</name>
			<value>0.5988637320537514</value>
		</numericStateVariable>
	</timepoint>
	<timepoint>
		<spatialEntity>
			<pseudo3D type="region">
				<clusteredness>1</clusteredness>
				<density>0.5988637320537514</density>
				<area>84244</area>
				<perimeter>1745.176085233688</perimeter>
				<distanceFromOrigin>43.04648650006177</distanceFromOrigin>
				<angle>43.47775548590128</angle>
				<shape>triangular</shape>
				<triangleMeasure>0.6075544956149741</triangleMeasure>
				<rectangleMeasure>0.4992401139111517</rectangleMeasure>
				<circleMeasure>0.308846304341164</circleMeasure>
				<centroid>
					<x>454.0953</x>
					<y>1007.618</y>
				</centroid>
			</pseudo3D>
		</spatialEntity>
		<numericStateVariable>
			<name>avgClusterednessRegions</name>
			<value>0</value>
		</numericStateVariable>
		<numericStateVariable>
			<name>avgDensityRegions</name>
			<value>0.5988637320537514</value>
		</numericStateVariable>
	</timepoint>
	<timepoint>
		<spatialEntity>
			<pseudo3D type="region">
				<clusteredness>1</clusteredness>
				<density>0.5988637320537514</density>
				<area>84244</area>
				<perimeter>1745.176085233688</perimeter>
				<distanceFromOrigin>43.04648650006177</distanceFromOrigin>
				<angle>43.47775548590128</angle>
				<shape>triangular</shape>
				<triangleMeasure>0.6075544956149741</triangleMeasure>
				<rectangleMeasure>0.4992401139111517</rectangleMeasure>
				<circleMeasure>0.308846304341164</circleMeasure>
				<centroid>
					<x>454.0953</x>
					<y>1007.618</y>
				</centroid>
			</pseudo3D>
		</spatialEntity>
		<numericStateVariable>
			<name>avgClusterednessRegions</name>
			<value>0</value>
		</numericStateVariable>
		<numericStateVariable>
			<name>avgDensityRegions</name>
			<value>0.5988637320537514</value>
		</numericStateVariable>
	</timepoint>
	<timepoint>
		<spatialEntity>
			<pseudo3D type="region">
				<clusteredness>1</clusteredness>
				<density>0.5988637320537514</density>
				<area>84244</area>
				<perimeter>1745.176085233688</perimeter>
				<distanceFromOrigin>43.04648650006177</distanceFromOrigin>
				<angle>43.47775548590128</angle>
				<shape>triangular</shape>
				<triangleMeasure>0.6075544956149741</triangleMeasure>
				<rectangleMeasure>0.4992401139111517</rectangleMeasure>
				<circleMeasure>0.308846304341164</circleMeasure>
				<centroid>
					<x>454.0953</x>
					<y>1007.618</y>
				</centroid>
			</pseudo3D>
		</spatialEntity>
		<numericStateVariable>
			<name>avgClusterednessRegions</name>
			<value>0</value>
		</numericStateVariable>
		<numericStateVariable>
			<name>avgDensityRegions</name>
			<value>0.5988637320537514</value>
		</numericStateVariable>
	</timepoint>
	<timepoint>
		<spatialEntity>
			<pseudo3D type="region">
				<clusteredness>1</clusteredness>
				<density>0.5988637320537514</density>
				<area>84244</area>
				<perimeter>1745.176085233688</perimeter>
				<distanceFromOrigin>43.04648650006177</distanceFromOrigin>
				<angle>43.47775548590128</angle>
				<shape>triangular</shape>
				<triangleMeasure>0.6075544956149741</triangleMeasure>
				<rectangleMeasure>0.4992401139111517</rectangleMeasure>
				<circleMeasure>0.308846304341164</circleMeasure>
				<centroid>
					<x>454.0953</x>
					<y>1007.618</y>
				</centroid>
			</pseudo3D>
		</spatialEntity>
		<numericStateVariable>
			<name>avgClusterednessRegions</name>
			<value>0</value>
		</numericStateVariable>
		<numericStateVariable>
			<name>avgDensityRegions</name>
			<value>0.5988637320537514</value>
		</numericStateVariable>
	</timepoint>
	<timepoint>
		<spatialEntity>
			<pseudo3D type="region">
				<clusteredness>1</clusteredness>
				<density>0.5988637320537514</density>
				<area>84244</area>
				<perimeter>1745.176085233688</perimeter>
				<distanceFromOrigin>43.04648650006177</distanceFromOrigin>
				<angle>43.47775548590128</angle>
				<shape>triangular</shape>
				<triangleMeasure>0.6075544956149741</triangleMeasure>
				<rectangleMeasure>0.4992401139111517</rectangleMeasure>
				<circleMeasure>0.308846304341164</circleMeasure>
				<centroid>
					<x>454.0953</x>
					<y>1007.618</y>
				</centroid>
			</pseudo3D>
		</spatialEntity>
		<numericStateVariable>
			<name>avgClusterednessRegions</name>
			<value>0</value>
		</numericStateVariable>
		<numericStateVariable>
			<name>avgDensityRegions</name>
			<value>0.5988637320537514</value>
		</numericStateVariable>
	</timepoint>
	<timepoint>
		<spatialEntity>
			<pseudo3D type="region">
				<clusteredness>1</clusteredness>
				<density>0.5988637320537514</density>
				<area>84244</area>
				<perimeter>1745.176085233688</perimeter>
				<distanceFromOrigin>43.04648650006177</distanceFromOrigin>
				<angle>43.47775548590128</angle>
				<shape>triangular</shape>
				<triangleMeasure>0.6075544956149741</triangleMeasure>
				<rectangleMeasure>0.4992401139111517</rectangleMeasure>
				<circleMeasure>0.308846304341164</circleMeasure>
				<centroid>
					<x>454.0953</x>
					<y>1007.618</y>
				</centroid>
			</pseudo3D>
		</spatialEntity>
		<numericStateVariable>
			<name>avgClusterednessRegions</name>
			<value>0</value>
		</numericStateVariable>
		<numericStateVariable>
			<name>avgDensityRegions</name>
			<value>0.5988637320537514</value>
		</numericStateVariable>
	</timepoint>
	<timepoint>
		<spatialEntity>
			<pseudo3D type="region">
				<clusteredness>1</clusteredness>
				<density>0.5988637320537514</density>
				<area>84244</area>
				<perimeter>1745.176085233688</perimeter>
				<distanceFromOrigin>43.04648650006177</distanceFromOrigin>
				<angle>43.47775548590128</angle>
				<shape>triangular</shape>
				<triangleMeasure>0.6075544956149741</triangleMeasure>
				<rectangleMeasure>0.4992401139111517</rectangleMeasure>
				<circleMeasure>0.308846304341164</circleMeasure>
				<centroid>
					<x>454.0953</x>
					<y>1007.618</y>
				</centroid>
			</pseudo3D>
		</spatialEntity>
		<numericStateVariable>
			<name>avgClusterednessRegions</name>
			<value>0</value>
		</numericStateVariable>
		<numericStateVariable>
			<name>avgDensityRegions</name>
			<value>0.5988637320537514</value>
		</numericStateVariable>
	</timepoint>
	<timepoint>
		<spatialEntity>
			<pseudo3D type="region">
				<clusteredness>1</clusteredness>
				<density>0.5988637320537514</density>
				<area>84244</area>
				<perimeter>1745.176085233688</perimeter>
				<distanceFromOrigin>43.04648650006177</distanceFromOrigin>
				<angle>43.47775548590128</angle>
				<shape>triangular</shape>
				<triangleMeasure>0.6075544956149741</triangleMeasure>
				<rectangleMeasure>0.4992401139111517</rectangleMeasure>
				<circleMeasure>0.308846304341164</circleMeasure>
				<centroid>
					<x>454.0953</x>
					<y>1007.618</y>
				</centroid>
			</pseudo3D>
		</spatialEntity>
		<numericStateVariable>
			<name>avgClusterednessRegions</name>
			<value>0</value>
		</numericStateVariable>
		<numericStateVariable>
			<name>avgDensityRegions</name>
			<value>0.5988637320537514</value>
		</numericStateVariable>
	</timepoint>
	<timepoint>
		<spatialEntity>
			<pseudo3D type="region">
				<clusteredness>1</clusteredness>
				<density>0.5988637320537514</density>
				<area>84244</area>
				<perimeter>1745.176085233688</perimeter>
				<distanceFromOrigin>43.04648650006177</distanceFromOrigin>
				<angle>43.47775548590128</angle>
				<shape>triangular</shape>
				<triangleMeasure>0.6075544956149741</triangleMeasure>
				<rectangleMeasure>0.4992401139111517</rectangleMeasure>
				<circleMeasure>0.308846304341164</circleMeasure>
				<centroid>
					<x>454.0953</x>
					<y>1007.618</y>
				</centroid>
			</pseudo3D>
		</spatialEntity>
		<numericStateVariable>
			<name>avgClusterednessRegions</name>
			<value>0</value>
		</numericStateVariable>
		<numericStateVariable>
			<name>avgDensityRegions</name>
			<value>0.5988637320537514</value>
		</numericStateVariable>
	</timepoint>
	<timepoint>
		<spatialEntity>
			<pseudo3D type="region">
				<clusteredness>1</clusteredness>
				<density>0.5988637320537514</density>
				<area>84244</area>
				<perimeter>1745.176085233688</perimeter>
				<distanceFromOrigin>43.04648650006177</distanceFromOrigin>
				<angle>43.47775548590128</angle>
				<shape>triangular</shape>
				<triangleMeasure>0.6075544956149741</triangleMeasure>
				<rectangleMeasure>0.4992401139111517</rectangleMeasure>
				<circleMeasure>0.308846304341164</circleMeasure>
				<centroid>
					<x>454.0953</x>
					<y>1007.618</y>
				</centroid>
			</pseudo3D>
		</spatialEntity>
		<numericStateVariable>
			<name>avgClusterednessRegions</name>
			<value>0</value>
		</numericStateVariable>
		<numericStateVariable>
			<name>avgDensityRegions</name>
			<value>0.5988637320537514</value>
		</numericStateVariable>
	</timepoint>
	<timepoint>
		<spatialEntity>
			<pseudo3D type="region">
				<clusteredness>1</clusteredness>
				<density>0.5988637320537514</density>
				<area>84244</area>
				<perimeter>1745.176085233688</perimeter>
				<distanceFromOrigin>43.04648650006177</distanceFromOrigin>
				<angle>43.47775548590128</angle>
				<shape>triangular</shape>
				<triangleMeasure>0.6075544956149741</triangleMeasure>
				<rectangleMeasure>0.4992401139111517</rectangleMeasure>
				<circleMeasure>0.308846304341164</circleMeasure>
				<centroid>
					<x>454.0953</x>
					<y>1007.618</y>
				</centroid>
			</pseudo3D>
		</spatialEntity>
		<numericStateVariable>
			<name>avgClusterednessRegions</name>
			<value>0</value>
		</numericStateVariable>
		<numericStateVariable>
			<name>avgDensityRegions</name>
			<value>0.5988637320537514</value>
		</numericStateVariable>
	</timepoint>
	<timepoint>
		<spatialEntity>
			<pseudo3D type="region">
				<clusteredness>1</clusteredness>
				<density>0.5988637320537514</density>
				<area>84244</area>
				<perimeter>1745.176085233688</perimeter>
				<distanceFromOrigin>43.04648650006177</distanceFromOrigin>
				<angle>43.47775548590128</angle>
				<shape>triangular</shape>
				<triangleMeasure>0.6075544956149741</triangleMeasure>
				<rectangleMeasure>0.4992401139111517</rectangleMeasure>
				<circleMeasure>0.308846304341164</circleMeasure>
				<centroid>
					<x>454.0953</x>
					<y>1007.618</y>
				</centroid>
			</pseudo3D>
		</spatialEntity>
		<numericStateVariable>
			<name>avgClusterednessRegions</name>
			<value>0</value>
		</numericStateVariable>
		<numericStateVariable>
			<name>avgDensityRegions</name>
			<value>0.5988637320537514</value>
		</numericStateVariable>
	</timepoint>
	<timepoint>
		<spatialEntity>
			<pseudo3D type="region">
				<clusteredness>1</clusteredness>
				<density>0.5988637320537514</density>
				<area>84244</area>
				<perimeter>1745.176085233688</perimeter>
				<distanceFromOrigin>43.04648650006177</distanceFromOrigin>
				<angle>43.47775548590128</angle>
				<shape>triangular</shape>
				<triangleMeasure>0.6075544956149741</triangleMeasure>
				<rectangleMeasure>0.4992401139111517</rectangleMeasure>
				<circleMeasure>0.308846304341164</circleMeasure>
				<centroid>
					<x>454.0953</x>
					<y>1007.618</y>
				</centroid>
			</pseudo3D>
		</spatialEntity>
		<numericStateVariable>
			<name>avgClusterednessRegions</name>
			<value>0</value>
		</numericStateVariable>
		<numericStateVariable>
			<name>avgDensityRegions</name>
			<value>0.5988637320537514</value>
		</numericStateVariable>
	</timepoint>
	<timepoint>
		<spatialEntity>
			<pseudo3D type="region">
				<clusteredness>1</clusteredness>
				<density>0.5988637320537514</density>
				<area>84244</area>
				<perimeter>1745.176085233688</perimeter>
				<distanceFromOrigin>43.04648650006177</distanceFromOrigin>
				<angle>43.47775548590128</angle>
				<shape>triangular</shape>
				<triangleMeasure>0.6075544956149741</triangleMeasure>
				<rectangleMeasure>0.4992401139111517</rectangleMeasure>
				<circleMeasure>0.308846304341164</circleMeasure>
				<centroid>
					<x>454.0953</x>
					<y>1007.618</y>
				</centroid>
			</pseudo3D>
		</spatialEntity>
		<numericStateVariable>
			<name>avgClusterednessRegions</name>
			<value>0</value>
		</numericStateVariable>
		<numericStateVariable>
			<name>avgDensityRegions</name>
			<value>0.5988637320537514</value>
		</numericStateVariable>
	</timepoint>
	<timepoint>
		<spatialEntity>
			<pseudo3D type="region">
				<clusteredness>1</clusteredness>
				<density>0.5988637320537514</density>
				<area>84244</area>
				<perimeter>1745.176085233688</perimeter>
				<distanceFromOrigin>43.04648650006177</distanceFromOrigin>
				<angle>43.47775548590128</angle>
				<shape>triangular</shape>
				<triangleMeasure>0.6075544956149741</triangleMeasure>
				<rectangleMeasure>0.4992401139111517</rectangleMeasure>
				<circleMeasure>0.308846304341164</circleMeasure>
				<centroid>
					<x>454.0953</x>
					<y>1007.618</y>
				</centroid>
			</pseudo3D>
		</spatialEntity>
		<numericStateVariable>
			<name>avgClusterednessRegions</name>
			<value>0</value>
		</numericStateVariable>
		<numericStateVariable>
			<name>avgDensityRegions</name>
			<value>0.5988637320537514</value>
		</numericStateVariable>
	</timepoint>
	<timepoint>
		<spatialEntity>
			<pseudo3D type="region">
				<clusteredness>1</clusteredness>
				<density>0.5988637320537514</density>
				<area>84244</area>
				<perimeter>1745.176085233688</perimeter>
				<distanceFromOrigin>43.04648650006177</distanceFromOrigin>
				<angle>43.47775548590128</angle>
				<shape>triangular</shape>
				<triangleMeasure>0.6075544956149741</triangleMeasure>
				<rectangleMeasure>0.4992401139111517</rectangleMeasure>
				<circleMeasure>0.308846304341164</circleMeasure>
				<centroid>
					<x>454.0953</x>
					<y>1007.618</y>
				</centroid>
			</pseudo3D>
		</spatialEntity>
		<numericStateVariable>
			<name>avgClusterednessRegions</name>
			<value>0</value>
		</numericStateVariable>
		<numericStateVariable>
			<name>avgDensityRegions</name>
			<value>0.5988637320537514</value>
		</numericStateVariable>
	</timepoint>
	<timepoint>
		<spatialEntity>
			<pseudo3D type="region">
				<clusteredness>1</clusteredness>
				<density>0.5988637320537514</density>
				<area>84244</area>
				<perimeter>1745.176085233688</perimeter>
				<distanceFromOrigin>43.04648650006177</distanceFromOrigin>
				<angle>43.47775548590128</angle>
				<shape>triangular</shape>
				<triangleMeasure>0.6075544956149741</triangleMeasure>
				<rectangleMeasure>0.4992401139111517</rectangleMeasure>
				<circleMeasure>0.308846304341164</circleMeasure>
				<centroid>
					<x>454.0953</x>
					<y>1007.618</y>
				</centroid>
			</pseudo3D>
		</spatialEntity>
		<numericStateVariable>
			<name>avgClusterednessRegions</name>
			<value>0</value>
		</numericStateVariable>
		<numericStateVariable>
			<name>avgDensityRegions</name>
			<value>0.5988637320537514</value>
		</numericStateVariable>
	</timepoint>
	<timepoint>
		<spatialEntity>
			<pseudo3D type="region">
				<clusteredness>1</clusteredness>
				<density>0.5988637320537514</density>
				<area>84244</area>
				<perimeter>1745.176085233688</perimeter>
				<distanceFromOrigin>43.04648650006177</distanceFromOrigin>
				<angle>43.47775548590128</angle>
				<shape>triangular</shape>
				<triangleMeasure>0.6075544956149741</triangleMeasure>
				<rectangleMeasure>0.4992401139111517</rectangleMeasure>
				<circleMeasure>0.308846304341164</circleMeasure>
				<centroid>
					<x>454.0953</x>
					<y>1007.618</y>
				</centroid>
			</pseudo3D>
		</spatialEntity>
		<numericStateVariable>
			<name>avgClusterednessRegions</name>
			<value>0</value>
		</numericStateVariable>
		<numericStateVariable>
			<name>avgDensityRegions</name>
			<value>0.5988637320537514</value>
		</numericStateVariable>
	</timepoint>
	<timepoint>
		<spatialEntity>
			<pseudo3D type="region">
				<clusteredness>1</clusteredness>
				<density>0.5988637320537514</density>
				<area>84244</area>
				<perimeter>1745.176085233688</perimeter>
				<distanceFromOrigin>43.04648650006177</distanceFromOrigin>
				<angle>43.47775548590128</angle>
				<shape>triangular</shape>
				<triangleMeasure>0.6075544956149741</triangleMeasure>
				<rectangleMeasure>0.4992401139111517</rectangleMeasure>
				<circleMeasure>0.308846304341164</circleMeasure>
				<centroid>
					<x>454.0953</x>
					<y>1007.618</y>
				</centroid>
			</pseudo3D>
		</spatialEntity>
		<numericStateVariable>
			<name>avgClusterednessRegions</name>
			<value>0</value>
		</numericStateVariable>
		<numericStateVariable>
			<name>avgDensityRegions</name>
			<value>0.5988637320537514</value>
		</numericStateVariable>
	</timepoint>
	<timepoint>
		<spatialEntity>
			<pseudo3D type="region">
				<clusteredness>1</clusteredness>
				<density>0.5988637320537514</density>
				<area>84244</area>
				<perimeter>1745.176085233688</perimeter>
				<distanceFromOrigin>43.04648650006177</distanceFromOrigin>
				<angle>43.47775548590128</angle>
				<shape>triangular</shape>
				<triangleMeasure>0.6075544956149741</triangleMeasure>
				<rectangleMeasure>0.4992401139111517</rectangleMeasure>
				<circleMeasure>0.308846304341164</circleMeasure>
				<centroid>
					<x>454.0953</x>
					<y>1007.618</y>
				</centroid>
			</pseudo3D>
		</spatialEntity>
		<numericStateVariable>
			<name>avgClusterednessRegions</name>
			<value>0</value>
		</numericStateVariable>
		<numericStateVariable>
			<name>avgDensityRegions</name>
			<value>0.5988637320537514</value>
		</numericStateVariable>
	</timepoint>
	<timepoint>
		<spatialEntity>
			<pseudo3D type="region">
				<clusteredness>1</clusteredness>
				<density>0.5988637320537514</density>
				<area>84244</area>
				<perimeter>1745.176085233688</perimeter>
				<distanceFromOrigin>43.04648650006177</distanceFromOrigin>
				<angle>43.47775548590128</angle>
				<shape>triangular</shape>
				<triangleMeasure>0.6075544956149741</triangleMeasure>
				<rectangleMeasure>0.4992401139111517</rectangleMeasure>
				<circleMeasure>0.308846304341164</circleMeasure>
				<centroid>
					<x>454.0953</x>
					<y>1007.618</y>
				</centroid>
			</pseudo3D>
		</spatialEntity>
		<numericStateVariable>
			<name>avgClusterednessRegions</name>
			<value>0</value>
		</numericStateVariable>
		<numericStateVariable>
			<name>avgDensityRegions</name>
			<value>0.5988637320537514</value>
		</numericStateVariable>
	</timepoint>
	<timepoint>
		<spatialEntity>
			<pseudo3D type="region">
				<clusteredness>1</clusteredness>
				<density>0.5988637320537514</density>
				<area>84244</area>
				<perimeter>1745.176085233688</perimeter>
				<distanceFromOrigin>43.04648650006177</distanceFromOrigin>
				<angle>43.47775548590128</angle>
				<shape>triangular</shape>
				<triangleMeasure>0.6075544956149741</triangleMeasure>
				<rectangleMeasure>0.4992401139111517</rectangleMeasure>
				<circleMeasure>0.308846304341164</circleMeasure>
				<centroid>
					<x>454.0953</x>
					<y>1007.618</y>
				</centroid>
			</pseudo3D>
		</spatialEntity>
		<numericStateVariable>
			<name>avgClusterednessRegions</name>
			<value>0</value>
		</numericStateVariable>
		<numericStateVariable>
			<name>avgDensityRegions</name>
			<value>0.5988637320537514</value>
		</numericStateVariable>
	</timepoint>
	<timepoint>
		<spatialEntity>
			<pseudo3D type="region">
				<clusteredness>1</clusteredness>
				<density>0.5988637320537514</density>
				<area>84244</area>
				<perimeter>1745.176085233688</perimeter>
				<distanceFromOrigin>43.04648650006177</distanceFromOrigin>
				<angle>43.47775548590128</angle>
				<shape>triangular</shape>
				<triangleMeasure>0.6075544956149741</triangleMeasure>
				<rectangleMeasure>0.4992401139111517</rectangleMeasure>
				<circleMeasure>0.308846304341164</circleMeasure>
				<centroid>
					<x>454.0953</x>
					<y>1007.618</y>
				</centroid>
			</pseudo3D>
		</spatialEntity>
		<numericStateVariable>
			<name>avgClusterednessRegions</name>
			<value>0</value>
		</numericStateVariable>
		<numericStateVariable>
			<name>avgDensityRegions</name>
			<value>0.5988637320537514</value>
		</numericStateVariable>
	</timepoint>
	<timepoint>
		<spatialEntity>
			<pseudo3D type="region">
				<clusteredness>1</clusteredness>
				<density>0.5988637320537514</density>
				<area>84244</area>
				<perimeter>1745.176085233688</perimeter>
				<distanceFromOrigin>43.04648650006177</distanceFromOrigin>
				<angle>43.47775548590128</angle>
				<shape>triangular</shape>
				<triangleMeasure>0.6075544956149741</triangleMeasure>
				<rectangleMeasure>0.4992401139111517</rectangleMeasure>
				<circleMeasure>0.308846304341164</circleMeasure>
				<centroid>
					<x>454.0953</x>
					<y>1007.618</y>
				</centroid>
			</pseudo3D>
		</spatialEntity>
		<numericStateVariable>
			<name>avgClusterednessRegions</name>
			<value>0</value>
		</numericStateVariable>
		<numericStateVariable>
			<name>avgDensityRegions</name>
			<value>0.5988637320537514</value>
		</numericStateVariable>
	</timepoint>
	<timepoint>
		<spatialEntity>
			<pseudo3D type="region">
				<clusteredness>1</clusteredness>
				<density>0.5988637320537514</density>
				<area>84244</area>
				<perimeter>1745.176085233688</perimeter>
				<distanceFromOrigin>43.04648650006177</distanceFromOrigin>
				<angle>43.47775548590128</angle>
				<shape>triangular</shape>
				<triangleMeasure>0.6075544956149741</triangleMeasure>
				<rectangleMeasure>0.4992401139111517</rectangleMeasure>
				<circleMeasure>0.308846304341164</circleMeasure>
				<centroid>
					<x>454.0953</x>
					<y>1007.618</y>
				</centroid>
			</pseudo3D>
		</spatialEntity>
		<numericStateVariable>
			<name>avgClusterednessRegions</name>
			<value>0</value>
		</numericStateVariable>
		<numericStateVariable>
			<name>avgDensityRegions</name>
			<value>0.5988637320537514</value>
		</numericStateVariable>
	</timepoint>
	<timepoint>
		<spatialEntity>
			<pseudo3D type="region">
				<clusteredness>1</clusteredness>
				<density>0.5988637320537514</density>
				<area>84244</area>
				<perimeter>1745.176085233688</perimeter>
				<distanceFromOrigin>43.04648650006177</distanceFromOrigin>
				<angle>43.47775548590128</angle>
				<shape>triangular</shape>
				<triangleMeasure>0.6075544956149741</triangleMeasure>
				<rectangleMeasure>0.4992401139111517</rectangleMeasure>
				<circleMeasure>0.308846304341164</circleMeasure>
				<centroid>
					<x>454.0953</x>
					<y>1007.618</y>
				</centroid>
			</pseudo3D>
		</spatialEntity>
		<numericStateVariable>
			<name>avgClusterednessRegions</name>
			<value>0</value>
		</numericStateVariable>
		<numericStateVariable>
			<name>avgDensityRegions</name>
			<value>0.5988637320537514</value>
		</numericStateVariable>
	</timepoint>
	<timepoint>
		<spatialEntity>
			<pseudo3D type="region">
				<clusteredness>1</clusteredness>
				<density>0.5988637320537514</density>
				<area>84244</area>
				<perimeter>1745.176085233688</perimeter>
				<distanceFromOrigin>43.04648650006177</distanceFromOrigin>
				<angle>43.47775548590128</angle>
				<shape>triangular</shape>
				<triangleMeasure>0.6075544956149741</triangleMeasure>
				<rectangleMeasure>0.4992401139111517</rectangleMeasure>
				<circleMeasure>0.308846304341164</circleMeasure>
				<centroid>
					<x>454.0953</x>
					<y>1007.618</y>
				</centroid>
			</pseudo3D>
		</spatialEntity>
		<numericStateVariable>
			<name>avgClusterednessRegions</name>
			<value>0</value>
		</numericStateVariable>
		<numericStateVariable>
			<name>avgDensityRegions</name>
			<value>0.5988637320537514</value>
		</numericStateVariable>
	</timepoint>
	<timepoint>
		<spatialEntity>
			<pseudo3D type="region">
				<clusteredness>1</clusteredness>
				<density>0.5988637320537514</density>
				<area>84244</area>
				<perimeter>1745.176085233688</perimeter>
				<distanceFromOrigin>43.04648650006177</distanceFromOrigin>
				<angle>43.47775548590128</angle>
				<shape>triangular</shape>
				<triangleMeasure>0.6075544956149741</triangleMeasure>
				<rectangleMeasure>0.4992401139111517</rectangleMeasure>
				<circleMeasure>0.308846304341164</circleMeasure>
				<centroid>
					<x>454.0953</x>
					<y>1007.618</y>
				</centroid>
			</pseudo3D>
		</spatialEntity>
		<numericStateVariable>
			<name>avgClusterednessRegions</name>
			<value>0</value>
		</numericStateVariable>
		<numericStateVariable>
			<name>avgDensityRegions</name>
			<value>0.5988637320537514</value>
		</numericStateVariable>
	</timepoint>
	<timepoint>
		<spatialEntity>
			<pseudo3D type="region">
				<clusteredness>1</clusteredness>
				<density>0.5988637320537514</density>
				<area>84244</area>
				<perimeter>1745.176085233688</perimeter>
				<distanceFromOrigin>43.04648650006177</distanceFromOrigin>
				<angle>43.47775548590128</angle>
				<shape>triangular</shape>
				<triangleMeasure>0.6075544956149741</triangleMeasure>
				<rectangleMeasure>0.4992401139111517</rectangleMeasure>
				<circleMeasure>0.308846304341164</circleMeasure>
				<centroid>
					<x>454.0953</x>
					<y>1007.618</y>
				</centroid>
			</pseudo3D>
		</spatialEntity>
		<numericStateVariable>
			<name>avgClusterednessRegions</name>
			<value>0</value>
		</numericStateVariable>
		<numericStateVariable>
			<name>avgDensityRegions</name>
			<value>0.5988637320537514</value>
		</numericStateVariable>
	</timepoint>
	<timepoint>
		<spatialEntity>
			<pseudo3D type="region">
				<clusteredness>1</clusteredness>
				<density>0.5988637320537514</density>
				<area>84244</area>
				<perimeter>1745.176085233688</perimeter>
				<distanceFromOrigin>43.04648650006177</distanceFromOrigin>
				<angle>43.47775548590128</angle>
				<shape>triangular</shape>
				<triangleMeasure>0.6075544956149741</triangleMeasure>
				<rectangleMeasure>0.4992401139111517</rectangleMeasure>
				<circleMeasure>0.308846304341164</circleMeasure>
				<centroid>
					<x>454.0953</x>
					<y>1007.618</y>
				</centroid>
			</pseudo3D>
		</spatialEntity>
		<numericStateVariable>
			<name>avgClusterednessRegions</name>
			<value>0</value>
		</numericStateVariable>
		<numericStateVariable>
			<name>avgDensityRegions</name>
			<value>0.5988637320537514</value>
		</numericStateVariable>
	</timepoint>
</experiment>
