# Supplementary material for: Automatic validation of computational models using pseudo-3D spatio-temporal model checking
Source: BMC Syst Biol. 2014 Dec 2;8:124. doi: 10.1186/s12918-014-0124-0 (PMC4272535; doi:10.1186/s12918-014-0124-0)
Supplement: Additional file 8 — Dataset of STML files for the phase variation case study. The dataset of one thousand STML files corresponding to the stochastic simulations of the rectangular model for the phase variation case study. We recommend using the freely available 7zip software (Download link: http://www.7-zip.org/download.html) to extract this archive. [file 12918_2014_124_MOESM8_ESM.zip › phase_variation_stml_121.xml]

<?xml version="1.0" encoding="utf-8"?>
<!--Warning! This xml file was automatically generated by a C++ program using the Boost PropertyTree library.-->
<experiment>
	<timepoint>
		<numericStateVariable>
			<name>avgClusterednessRegions</name>
			<value>0</value>
		</numericStateVariable>
		<numericStateVariable>
			<name>avgDensityRegions</name>
			<value>0</value>
		</numericStateVariable>
	</timepoint>
	<timepoint>
		<numericStateVariable>
			<name>avgClusterednessRegions</name>
			<value>0</value>
		</numericStateVariable>
		<numericStateVariable>
			<name>avgDensityRegions</name>
			<value>0</value>
		</numericStateVariable>
	</timepoint>
	<timepoint>
		<numericStateVariable>
			<name>avgClusterednessRegions</name>
			<value>0</value>
		</numericStateVariable>
		<numericStateVariable>
			<name>avgDensityRegions</name>
			<value>0</value>
		</numericStateVariable>
	</timepoint>
	<timepoint>
		<numericStateVariable>
			<name>avgClusterednessRegions</name>
			<value>0</value>
		</numericStateVariable>
		<numericStateVariable>
			<name>avgDensityRegions</name>
			<value>0</value>
		</numericStateVariable>
	</timepoint>
	<timepoint>
		<numericStateVariable>
			<name>avgClusterednessRegions</name>
			<value>0</value>
		</numericStateVariable>
		<numericStateVariable>
			<name>avgDensityRegions</name>
			<value>0</value>
		</numericStateVariable>
	</timepoint>
	<timepoint>
		<numericStateVariable>
			<name>avgClusterednessRegions</name>
			<value>0</value>
		</numericStateVariable>
		<numericStateVariable>
			<name>avgDensityRegions</name>
			<value>0</value>
		</numericStateVariable>
	</timepoint>
	<timepoint>
		<numericStateVariable>
			<name>avgClusterednessRegions</name>
			<value>0</value>
		</numericStateVariable>
		<numericStateVariable>
			<name>avgDensityRegions</name>
			<value>0</value>
		</numericStateVariable>
	</timepoint>
	<timepoint>
		<numericStateVariable>
			<name>avgClusterednessRegions</name>
			<value>0</value>
		</numericStateVariable>
		<numericStateVariable>
			<name>avgDensityRegions</name>
			<value>0</value>
		</numericStateVariable>
	</timepoint>
	<timepoint>
		<numericStateVariable>
			<name>avgClusterednessRegions</name>
			<value>0</value>
		</numericStateVariable>
		<numericStateVariable>
			<name>avgDensityRegions</name>
			<value>0</value>
		</numericStateVariable>
	</timepoint>
	<timepoint>
		<numericStateVariable>
			<name>avgClusterednessRegions</name>
			<value>0</value>
		</numericStateVariable>
		<numericStateVariable>
			<name>avgDensityRegions</name>
			<value>0</value>
		</numericStateVariable>
	</timepoint>
	<timepoint>
		<numericStateVariable>
			<name>avgClusterednessRegions</name>
			<value>0</value>
		</numericStateVariable>
		<numericStateVariable>
			<name>avgDensityRegions</name>
			<value>0</value>
		</numericStateVariable>
	</timepoint>
	<timepoint>
		<numericStateVariable>
			<name>avgClusterednessRegions</name>
			<value>0</value>
		</numericStateVariable>
		<numericStateVariable>
			<name>avgDensityRegions</name>
			<value>0</value>
		</numericStateVariable>
	</timepoint>
	<timepoint>
		<numericStateVariable>
			<name>avgClusterednessRegions</name>
			<value>0</value>
		</numericStateVariable>
		<numericStateVariable>
			<name>avgDensityRegions</name>
			<value>0</value>
		</numericStateVariable>
	</timepoint>
	<timepoint>
		<numericStateVariable>
			<name>avgClusterednessRegions</name>
			<value>0</value>
		</numericStateVariable>
		<numericStateVariable>
			<name>avgDensityRegions</name>
			<value>0</value>
		</numericStateVariable>
	</timepoint>
	<timepoint>
		<numericStateVariable>
			<name>avgClusterednessRegions</name>
			<value>0</value>
		</numericStateVariable>
		<numericStateVariable>
			<name>avgDensityRegions</name>
			<value>0</value>
		</numericStateVariable>
	</timepoint>
	<timepoint>
		<numericStateVariable>
			<name>avgClusterednessRegions</name>
			<value>0</value>
		</numericStateVariable>
		<numericStateVariable>
			<name>avgDensityRegions</name>
			<value>0</value>
		</numericStateVariable>
	</timepoint>
	<timepoint>
		<numericStateVariable>
			<name>avgClusterednessRegions</name>
			<value>0</value>
		</numericStateVariable>
		<numericStateVariable>
			<name>avgDensityRegions</name>
			<value>0</value>
		</numericStateVariable>
	</timepoint>
	<timepoint>
		<numericStateVariable>
			<name>avgClusterednessRegions</name>
			<value>0</value>
		</numericStateVariable>
		<numericStateVariable>
			<name>avgDensityRegions</name>
			<value>0</value>
		</numericStateVariable>
	</timepoint>
	<timepoint>
		<numericStateVariable>
			<name>avgClusterednessRegions</name>
			<value>0</value>
		</numericStateVariable>
		<numericStateVariable>
			<name>avgDensityRegions</name>
			<value>0</value>
		</numericStateVariable>
	</timepoint>
	<timepoint>
		<numericStateVariable>
			<name>avgClusterednessRegions</name>
			<value>0</value>
		</numericStateVariable>
		<numericStateVariable>
			<name>avgDensityRegions</name>
			<value>0</value>
		</numericStateVariable>
	</timepoint>
	<timepoint>
		<numericStateVariable>
			<name>avgClusterednessRegions</name>
			<value>0</value>
		</numericStateVariable>
		<numericStateVariable>
			<name>avgDensityRegions</name>
			<value>0</value>
		</numericStateVariable>
	</timepoint>
	<timepoint>
		<numericStateVariable>
			<name>avgClusterednessRegions</name>
			<value>0</value>
		</numericStateVariable>
		<numericStateVariable>
			<name>avgDensityRegions</name>
			<value>0</value>
		</numericStateVariable>
	</timepoint>
	<timepoint>
		<numericStateVariable>
			<name>avgClusterednessRegions</name>
			<value>0</value>
		</numericStateVariable>
		<numericStateVariable>
			<name>avgDensityRegions</name>
			<value>0</value>
		</numericStateVariable>
	</timepoint>
	<timepoint>
		<numericStateVariable>
			<name>avgClusterednessRegions</name>
			<value>0</value>
		</numericStateVariable>
		<numericStateVariable>
			<name>avgDensityRegions</name>
			<value>0</value>
		</numericStateVariable>
	</timepoint>
	<timepoint>
		<numericStateVariable>
			<name>avgClusterednessRegions</name>
			<value>0</value>
		</numericStateVariable>
		<numericStateVariable>
			<name>avgDensityRegions</name>
			<value>0</value>
		</numericStateVariable>
	</timepoint>
	<timepoint>
		<numericStateVariable>
			<name>avgClusterednessRegions</name>
			<value>0</value>
		</numericStateVariable>
		<numericStateVariable>
			<name>avgDensityRegions</name>
			<value>0</value>
		</numericStateVariable>
	</timepoint>
	<timepoint>
		<numericStateVariable>
			<name>avgClusterednessRegions</name>
			<value>0</value>
		</numericStateVariable>
		<numericStateVariable>
			<name>avgDensityRegions</name>
			<value>0</value>
		</numericStateVariable>
	</timepoint>
	<timepoint>
		<spatialEntity>
			<pseudo3D type="region">
				<clusteredness>1</clusteredness>
				<density>0.5464115254889603</density>
				<area>21888.5</area>
				<perimeter>733.2065024375916</perimeter>
				<distanceFromOrigin>310.6187373614155</distanceFromOrigin>
				<angle>64.07689147892657</angle>
				<shape>triangular</shape>
				<triangleMeasure>0.6909466839231037</triangleMeasure>
				<rectangleMeasure>0.5468972329720475</rectangleMeasure>
				<circleMeasure>0.452669658425467</circleMeasure>
				<centroid>
					<x>1073.128</x>
					<y>502.5713</y>
				</centroid>
			</pseudo3D>
		</spatialEntity>
		<numericStateVariable>
			<name>avgClusterednessRegions</name>
			<value>0</value>
		</numericStateVariable>
		<numericStateVariable>
			<name>avgDensityRegions</name>
			<value>0.5464115254889603</value>
		</numericStateVariable>
	</timepoint>
	<timepoint>
		<spatialEntity>
			<pseudo3D type="region">
				<clusteredness>1</clusteredness>
				<density>0.5557521641674545</density>
				<area>26281.5</area>
				<perimeter>788.2904555797577</perimeter>
				<distanceFromOrigin>310.6187373614155</distanceFromOrigin>
				<angle>62.10984103002681</angle>
				<shape>triangular</shape>
				<triangleMeasure>0.7390501231152644</triangleMeasure>
				<rectangleMeasure>0.5397342684359856</rectangleMeasure>
				<circleMeasure>0.4448254998413574</circleMeasure>
				<centroid>
					<x>1086.486</x>
					<y>500.0922</y>
				</centroid>
			</pseudo3D>
		</spatialEntity>
		<numericStateVariable>
			<name>avgClusterednessRegions</name>
			<value>0</value>
		</numericStateVariable>
		<numericStateVariable>
			<name>avgDensityRegions</name>
			<value>0.5557521641674545</value>
		</numericStateVariable>
	</timepoint>
	<timepoint>
		<spatialEntity>
			<pseudo3D type="region">
				<clusteredness>1</clusteredness>
				<density>0.5657310643174115</density>
				<area>30891</area>
				<perimeter>868.9656648635864</perimeter>
				<distanceFromOrigin>310.6187373614155</distanceFromOrigin>
				<angle>60.46577130835588</angle>
				<shape>triangular</shape>
				<triangleMeasure>0.7590252652141063</triangleMeasure>
				<rectangleMeasure>0.5207890635624293</rectangleMeasure>
				<circleMeasure>0.4333691284144178</circleMeasure>
				<centroid>
					<x>1098.932</x>
					<y>496.5002</y>
				</centroid>
			</pseudo3D>
		</spatialEntity>
		<numericStateVariable>
			<name>avgClusterednessRegions</name>
			<value>0</value>
		</numericStateVariable>
		<numericStateVariable>
			<name>avgDensityRegions</name>
			<value>0.5657310643174115</value>
		</numericStateVariable>
	</timepoint>
	<timepoint>
		<spatialEntity>
			<pseudo3D type="region">
				<clusteredness>1</clusteredness>
				<density>0.575215830763724</density>
				<area>35433.5</area>
				<perimeter>887.1848502159119</perimeter>
				<distanceFromOrigin>310.6187373614155</distanceFromOrigin>
				<angle>60.55942023475776</angle>
				<shape>triangular</shape>
				<triangleMeasure>0.7799925156291274</triangleMeasure>
				<rectangleMeasure>0.5561328073917119</rectangleMeasure>
				<circleMeasure>0.4611915165755189</circleMeasure>
				<centroid>
					<x>1109.665</x>
					<y>491.8104</y>
				</centroid>
			</pseudo3D>
		</spatialEntity>
		<numericStateVariable>
			<name>avgClusterednessRegions</name>
			<value>0</value>
		</numericStateVariable>
		<numericStateVariable>
			<name>avgDensityRegions</name>
			<value>0.575215830763724</value>
		</numericStateVariable>
	</timepoint>
	<timepoint>
		<spatialEntity>
			<pseudo3D type="region">
				<clusteredness>1</clusteredness>
				<density>0.5836765114599471</density>
				<area>40361.5</area>
				<perimeter>940.2161865234375</perimeter>
				<distanceFromOrigin>310.6187373614155</distanceFromOrigin>
				<angle>59.97377555840106</angle>
				<shape>triangular</shape>
				<triangleMeasure>0.7636287097453168</triangleMeasure>
				<rectangleMeasure>0.5650560027859753</rectangleMeasure>
				<circleMeasure>0.4860562360793844</circleMeasure>
				<centroid>
					<x>1121.657</x>
					<y>489.9724</y>
				</centroid>
			</pseudo3D>
		</spatialEntity>
		<numericStateVariable>
			<name>avgClusterednessRegions</name>
			<value>0</value>
		</numericStateVariable>
		<numericStateVariable>
			<name>avgDensityRegions</name>
			<value>0.5836765114599471</value>
		</numericStateVariable>
	</timepoint>
	<timepoint>
		<spatialEntity>
			<pseudo3D type="region">
				<clusteredness>1</clusteredness>
				<density>0.5981846457859393</density>
				<area>45813</area>
				<perimeter>1006.059698104858</perimeter>
				<distanceFromOrigin>310.6187373614155</distanceFromOrigin>
				<angle>59.74189181864907</angle>
				<shape>triangular</shape>
				<triangleMeasure>0.8132226563800116</triangleMeasure>
				<rectangleMeasure>0.5462370555386798</rectangleMeasure>
				<circleMeasure>0.4531923757220579</circleMeasure>
				<centroid>
					<x>1133.357</x>
					<y>486.6603</y>
				</centroid>
			</pseudo3D>
		</spatialEntity>
		<numericStateVariable>
			<name>avgClusterednessRegions</name>
			<value>0</value>
		</numericStateVariable>
		<numericStateVariable>
			<name>avgDensityRegions</name>
			<value>0.5981846457859393</value>
		</numericStateVariable>
	</timepoint>
	<timepoint>
		<spatialEntity>
			<pseudo3D type="region">
				<clusteredness>1</clusteredness>
				<density>0.6022928790563845</density>
				<area>50993</area>
				<perimeter>1033.0530834198</perimeter>
				<distanceFromOrigin>310.6187373614155</distanceFromOrigin>
				<angle>59.50127036998702</angle>
				<shape>triangular</shape>
				<triangleMeasure>0.7966590407338081</triangleMeasure>
				<rectangleMeasure>0.5817591681983615</rectangleMeasure>
				<circleMeasure>0.4734965224414163</circleMeasure>
				<centroid>
					<x>1144.141</x>
					<y>483.1967</y>
				</centroid>
			</pseudo3D>
		</spatialEntity>
		<numericStateVariable>
			<name>avgClusterednessRegions</name>
			<value>0</value>
		</numericStateVariable>
		<numericStateVariable>
			<name>avgDensityRegions</name>
			<value>0.6022928790563845</value>
		</numericStateVariable>
	</timepoint>
	<timepoint>
		<spatialEntity>
			<pseudo3D type="region">
				<clusteredness>1</clusteredness>
				<density>0.6172101793225103</density>
				<area>58045</area>
				<perimeter>1138.991765499115</perimeter>
				<distanceFromOrigin>310.6187373614155</distanceFromOrigin>
				<angle>63.08428173299791</angle>
				<shape>triangular</shape>
				<triangleMeasure>0.7537308345317669</triangleMeasure>
				<rectangleMeasure>0.553479505809525</rectangleMeasure>
				<circleMeasure>0.4496827375953124</circleMeasure>
				<centroid>
					<x>1158.071</x>
					<y>481.6402</y>
				</centroid>
			</pseudo3D>
		</spatialEntity>
		<numericStateVariable>
			<name>avgClusterednessRegions</name>
			<value>0</value>
		</numericStateVariable>
		<numericStateVariable>
			<name>avgDensityRegions</name>
			<value>0.6172101793225103</value>
		</numericStateVariable>
	</timepoint>
	<timepoint>
		<spatialEntity>
			<pseudo3D type="region">
				<clusteredness>1</clusteredness>
				<density>0.6129795865521557</density>
				<area>59469</area>
				<perimeter>1149.835975885391</perimeter>
				<distanceFromOrigin>310.6187373614155</distanceFromOrigin>
				<angle>61.76314650105189</angle>
				<shape>triangular</shape>
				<triangleMeasure>0.7577490766091847</triangleMeasure>
				<rectangleMeasure>0.5470383052404857</rectangleMeasure>
				<circleMeasure>0.4521008212771874</circleMeasure>
				<centroid>
					<x>1160.62</x>
					<y>480.0941</y>
				</centroid>
			</pseudo3D>
		</spatialEntity>
		<numericStateVariable>
			<name>avgClusterednessRegions</name>
			<value>0</value>
		</numericStateVariable>
		<numericStateVariable>
			<name>avgDensityRegions</name>
			<value>0.6129795865521557</value>
		</numericStateVariable>
	</timepoint>
	<timepoint>
		<spatialEntity>
			<pseudo3D type="region">
				<clusteredness>1</clusteredness>
				<density>0.6129795865521557</density>
				<area>59469</area>
				<perimeter>1149.835975885391</perimeter>
				<distanceFromOrigin>310.6187373614155</distanceFromOrigin>
				<angle>61.76314650105189</angle>
				<shape>triangular</shape>
				<triangleMeasure>0.7577490766091847</triangleMeasure>
				<rectangleMeasure>0.5470383052404857</rectangleMeasure>
				<circleMeasure>0.4521008212771874</circleMeasure>
				<centroid>
					<x>1160.62</x>
					<y>480.0941</y>
				</centroid>
			</pseudo3D>
		</spatialEntity>
		<numericStateVariable>
			<name>avgClusterednessRegions</name>
			<value>0</value>
		</numericStateVariable>
		<numericStateVariable>
			<name>avgDensityRegions</name>
			<value>0.6129795865521557</value>
		</numericStateVariable>
	</timepoint>
	<timepoint>
		<spatialEntity>
			<pseudo3D type="region">
				<clusteredness>1</clusteredness>
				<density>0.6129795865521557</density>
				<area>59469</area>
				<perimeter>1149.835975885391</perimeter>
				<distanceFromOrigin>310.6187373614155</distanceFromOrigin>
				<angle>61.76314650105189</angle>
				<shape>triangular</shape>
				<triangleMeasure>0.7577490766091847</triangleMeasure>
				<rectangleMeasure>0.5470383052404857</rectangleMeasure>
				<circleMeasure>0.4521008212771874</circleMeasure>
				<centroid>
					<x>1160.62</x>
					<y>480.0941</y>
				</centroid>
			</pseudo3D>
		</spatialEntity>
		<numericStateVariable>
			<name>avgClusterednessRegions</name>
			<value>0</value>
		</numericStateVariable>
		<numericStateVariable>
			<name>avgDensityRegions</name>
			<value>0.6129795865521557</value>
		</numericStateVariable>
	</timepoint>
	<timepoint>
		<spatialEntity>
			<pseudo3D type="region">
				<clusteredness>1</clusteredness>
				<density>0.6129795865521557</density>
				<area>59469</area>
				<perimeter>1149.835975885391</perimeter>
				<distanceFromOrigin>310.6187373614155</distanceFromOrigin>
				<angle>61.76314650105189</angle>
				<shape>triangular</shape>
				<triangleMeasure>0.7577490766091847</triangleMeasure>
				<rectangleMeasure>0.5470383052404857</rectangleMeasure>
				<circleMeasure>0.4521008212771874</circleMeasure>
				<centroid>
					<x>1160.62</x>
					<y>480.0941</y>
				</centroid>
			</pseudo3D>
		</spatialEntity>
		<numericStateVariable>
			<name>avgClusterednessRegions</name>
			<value>0</value>
		</numericStateVariable>
		<numericStateVariable>
			<name>avgDensityRegions</name>
			<value>0.6129795865521557</value>
		</numericStateVariable>
	</timepoint>
	<timepoint>
		<spatialEntity>
			<pseudo3D type="region">
				<clusteredness>1</clusteredness>
				<density>0.6129795865521557</density>
				<area>59469</area>
				<perimeter>1149.835975885391</perimeter>
				<distanceFromOrigin>310.6187373614155</distanceFromOrigin>
				<angle>61.76314650105189</angle>
				<shape>triangular</shape>
				<triangleMeasure>0.7577490766091847</triangleMeasure>
				<rectangleMeasure>0.5470383052404857</rectangleMeasure>
				<circleMeasure>0.4521008212771874</circleMeasure>
				<centroid>
					<x>1160.62</x>
					<y>480.0941</y>
				</centroid>
			</pseudo3D>
		</spatialEntity>
		<numericStateVariable>
			<name>avgClusterednessRegions</name>
			<value>0</value>
		</numericStateVariable>
		<numericStateVariable>
			<name>avgDensityRegions</name>
			<value>0.6129795865521557</value>
		</numericStateVariable>
	</timepoint>
	<timepoint>
		<spatialEntity>
			<pseudo3D type="region">
				<clusteredness>1</clusteredness>
				<density>0.6129795865521557</density>
				<area>59469</area>
				<perimeter>1149.835975885391</perimeter>
				<distanceFromOrigin>310.6187373614155</distanceFromOrigin>
				<angle>61.76314650105189</angle>
				<shape>triangular</shape>
				<triangleMeasure>0.7577490766091847</triangleMeasure>
				<rectangleMeasure>0.5470383052404857</rectangleMeasure>
				<circleMeasure>0.4521008212771874</circleMeasure>
				<centroid>
					<x>1160.62</x>
					<y>480.0941</y>
				</centroid>
			</pseudo3D>
		</spatialEntity>
		<numericStateVariable>
			<name>avgClusterednessRegions</name>
			<value>0</value>
		</numericStateVariable>
		<numericStateVariable>
			<name>avgDensityRegions</name>
			<value>0.6129795865521557</value>
		</numericStateVariable>
	</timepoint>
	<timepoint>
		<spatialEntity>
			<pseudo3D type="region">
				<clusteredness>1</clusteredness>
				<density>0.6129795865521557</density>
				<area>59469</area>
				<perimeter>1149.835975885391</perimeter>
				<distanceFromOrigin>310.6187373614155</distanceFromOrigin>
				<angle>61.76314650105189</angle>
				<shape>triangular</shape>
				<triangleMeasure>0.7577490766091847</triangleMeasure>
				<rectangleMeasure>0.5470383052404857</rectangleMeasure>
				<circleMeasure>0.4521008212771874</circleMeasure>
				<centroid>
					<x>1160.62</x>
					<y>480.0941</y>
				</centroid>
			</pseudo3D>
		</spatialEntity>
		<numericStateVariable>
			<name>avgClusterednessRegions</name>
			<value>0</value>
		</numericStateVariable>
		<numericStateVariable>
			<name>avgDensityRegions</name>
			<value>0.6129795865521557</value>
		</numericStateVariable>
	</timepoint>
	<timepoint>
		<spatialEntity>
			<pseudo3D type="region">
				<clusteredness>1</clusteredness>
				<density>0.6129795865521557</density>
				<area>59469</area>
				<perimeter>1149.835975885391</perimeter>
				<distanceFromOrigin>310.6187373614155</distanceFromOrigin>
				<angle>61.76314650105189</angle>
				<shape>triangular</shape>
				<triangleMeasure>0.7577490766091847</triangleMeasure>
				<rectangleMeasure>0.5470383052404857</rectangleMeasure>
				<circleMeasure>0.4521008212771874</circleMeasure>
				<centroid>
					<x>1160.62</x>
					<y>480.0941</y>
				</centroid>
			</pseudo3D>
		</spatialEntity>
		<numericStateVariable>
			<name>avgClusterednessRegions</name>
			<value>0</value>
		</numericStateVariable>
		<numericStateVariable>
			<name>avgDensityRegions</name>
			<value>0.6129795865521557</value>
		</numericStateVariable>
	</timepoint>
	<timepoint>
		<spatialEntity>
			<pseudo3D type="region">
				<clusteredness>1</clusteredness>
				<density>0.6129795865521557</density>
				<area>59469</area>
				<perimeter>1149.835975885391</perimeter>
				<distanceFromOrigin>310.6187373614155</distanceFromOrigin>
				<angle>61.76314650105189</angle>
				<shape>triangular</shape>
				<triangleMeasure>0.7577490766091847</triangleMeasure>
				<rectangleMeasure>0.5470383052404857</rectangleMeasure>
				<circleMeasure>0.4521008212771874</circleMeasure>
				<centroid>
					<x>1160.62</x>
					<y>480.0941</y>
				</centroid>
			</pseudo3D>
		</spatialEntity>
		<numericStateVariable>
			<name>avgClusterednessRegions</name>
			<value>0</value>
		</numericStateVariable>
		<numericStateVariable>
			<name>avgDensityRegions</name>
			<value>0.6129795865521557</value>
		</numericStateVariable>
	</timepoint>
	<timepoint>
		<spatialEntity>
			<pseudo3D type="region">
				<clusteredness>1</clusteredness>
				<density>0.6129795865521557</density>
				<area>59469</area>
				<perimeter>1149.835975885391</perimeter>
				<distanceFromOrigin>310.6187373614155</distanceFromOrigin>
				<angle>61.76314650105189</angle>
				<shape>triangular</shape>
				<triangleMeasure>0.7577490766091847</triangleMeasure>
				<rectangleMeasure>0.5470383052404857</rectangleMeasure>
				<circleMeasure>0.4521008212771874</circleMeasure>
				<centroid>
					<x>1160.62</x>
					<y>480.0941</y>
				</centroid>
			</pseudo3D>
		</spatialEntity>
		<numericStateVariable>
			<name>avgClusterednessRegions</name>
			<value>0</value>
		</numericStateVariable>
		<numericStateVariable>
			<name>avgDensityRegions</name>
			<value>0.6129795865521557</value>
		</numericStateVariable>
	</timepoint>
	<timepoint>
		<spatialEntity>
			<pseudo3D type="region">
				<clusteredness>1</clusteredness>
				<density>0.6129795865521557</density>
				<area>59469</area>
				<perimeter>1149.835975885391</perimeter>
				<distanceFromOrigin>310.6187373614155</distanceFromOrigin>
				<angle>61.76314650105189</angle>
				<shape>triangular</shape>
				<triangleMeasure>0.7577490766091847</triangleMeasure>
				<rectangleMeasure>0.5470383052404857</rectangleMeasure>
				<circleMeasure>0.4521008212771874</circleMeasure>
				<centroid>
					<x>1160.62</x>
					<y>480.0941</y>
				</centroid>
			</pseudo3D>
		</spatialEntity>
		<numericStateVariable>
			<name>avgClusterednessRegions</name>
			<value>0</value>
		</numericStateVariable>
		<numericStateVariable>
			<name>avgDensityRegions</name>
			<value>0.6129795865521557</value>
		</numericStateVariable>
	</timepoint>
	<timepoint>
		<spatialEntity>
			<pseudo3D type="region">
				<clusteredness>1</clusteredness>
				<density>0.6129795865521557</density>
				<area>59469</area>
				<perimeter>1149.835975885391</perimeter>
				<distanceFromOrigin>310.6187373614155</distanceFromOrigin>
				<angle>61.76314650105189</angle>
				<shape>triangular</shape>
				<triangleMeasure>0.7577490766091847</triangleMeasure>
				<rectangleMeasure>0.5470383052404857</rectangleMeasure>
				<circleMeasure>0.4521008212771874</circleMeasure>
				<centroid>
					<x>1160.62</x>
					<y>480.0941</y>
				</centroid>
			</pseudo3D>
		</spatialEntity>
		<numericStateVariable>
			<name>avgClusterednessRegions</name>
			<value>0</value>
		</numericStateVariable>
		<numericStateVariable>
			<name>avgDensityRegions</name>
			<value>0.6129795865521557</value>
		</numericStateVariable>
	</timepoint>
	<timepoint>
		<spatialEntity>
			<pseudo3D type="region">
				<clusteredness>1</clusteredness>
				<density>0.6129795865521557</density>
				<area>59469</area>
				<perimeter>1149.835975885391</perimeter>
				<distanceFromOrigin>310.6187373614155</distanceFromOrigin>
				<angle>61.76314650105189</angle>
				<shape>triangular</shape>
				<triangleMeasure>0.7577490766091847</triangleMeasure>
				<rectangleMeasure>0.5470383052404857</rectangleMeasure>
				<circleMeasure>0.4521008212771874</circleMeasure>
				<centroid>
					<x>1160.62</x>
					<y>480.0941</y>
				</centroid>
			</pseudo3D>
		</spatialEntity>
		<numericStateVariable>
			<name>avgClusterednessRegions</name>
			<value>0</value>
		</numericStateVariable>
		<numericStateVariable>
			<name>avgDensityRegions</name>
			<value>0.6129795865521557</value>
		</numericStateVariable>
	</timepoint>
	<timepoint>
		<spatialEntity>
			<pseudo3D type="region">
				<clusteredness>1</clusteredness>
				<density>0.6129795865521557</density>
				<area>59469</area>
				<perimeter>1149.835975885391</perimeter>
				<distanceFromOrigin>310.6187373614155</distanceFromOrigin>
				<angle>61.76314650105189</angle>
				<shape>triangular</shape>
				<triangleMeasure>0.7577490766091847</triangleMeasure>
				<rectangleMeasure>0.5470383052404857</rectangleMeasure>
				<circleMeasure>0.4521008212771874</circleMeasure>
				<centroid>
					<x>1160.62</x>
					<y>480.0941</y>
				</centroid>
			</pseudo3D>
		</spatialEntity>
		<numericStateVariable>
			<name>avgClusterednessRegions</name>
			<value>0</value>
		</numericStateVariable>
		<numericStateVariable>
			<name>avgDensityRegions</name>
			<value>0.6129795865521557</value>
		</numericStateVariable>
	</timepoint>
	<timepoint>
		<spatialEntity>
			<pseudo3D type="region">
				<clusteredness>1</clusteredness>
				<density>0.6129795865521557</density>
				<area>59469</area>
				<perimeter>1149.835975885391</perimeter>
				<distanceFromOrigin>310.6187373614155</distanceFromOrigin>
				<angle>61.76314650105189</angle>
				<shape>triangular</shape>
				<triangleMeasure>0.7577490766091847</triangleMeasure>
				<rectangleMeasure>0.5470383052404857</rectangleMeasure>
				<circleMeasure>0.4521008212771874</circleMeasure>
				<centroid>
					<x>1160.62</x>
					<y>480.0941</y>
				</centroid>
			</pseudo3D>
		</spatialEntity>
		<numericStateVariable>
			<name>avgClusterednessRegions</name>
			<value>0</value>
		</numericStateVariable>
		<numericStateVariable>
			<name>avgDensityRegions</name>
			<value>0.6129795865521557</value>
		</numericStateVariable>
	</timepoint>
	<timepoint>
		<spatialEntity>
			<pseudo3D type="region">
				<clusteredness>1</clusteredness>
				<density>0.6129795865521557</density>
				<area>59469</area>
				<perimeter>1149.835975885391</perimeter>
				<distanceFromOrigin>310.6187373614155</distanceFromOrigin>
				<angle>61.76314650105189</angle>
				<shape>triangular</shape>
				<triangleMeasure>0.7577490766091847</triangleMeasure>
				<rectangleMeasure>0.5470383052404857</rectangleMeasure>
				<circleMeasure>0.4521008212771874</circleMeasure>
				<centroid>
					<x>1160.62</x>
					<y>480.0941</y>
				</centroid>
			</pseudo3D>
		</spatialEntity>
		<numericStateVariable>
			<name>avgClusterednessRegions</name>
			<value>0</value>
		</numericStateVariable>
		<numericStateVariable>
			<name>avgDensityRegions</name>
			<value>0.6129795865521557</value>
		</numericStateVariable>
	</timepoint>
	<timepoint>
		<spatialEntity>
			<pseudo3D type="region">
				<clusteredness>1</clusteredness>
				<density>0.6129795865521557</density>
				<area>59469</area>
				<perimeter>1149.835975885391</perimeter>
				<distanceFromOrigin>310.6187373614155</distanceFromOrigin>
				<angle>61.76314650105189</angle>
				<shape>triangular</shape>
				<triangleMeasure>0.7577490766091847</triangleMeasure>
				<rectangleMeasure>0.5470383052404857</rectangleMeasure>
				<circleMeasure>0.4521008212771874</circleMeasure>
				<centroid>
					<x>1160.62</x>
					<y>480.0941</y>
				</centroid>
			</pseudo3D>
		</spatialEntity>
		<numericStateVariable>
			<name>avgClusterednessRegions</name>
			<value>0</value>
		</numericStateVariable>
		<numericStateVariable>
			<name>avgDensityRegions</name>
			<value>0.6129795865521557</value>
		</numericStateVariable>
	</timepoint>
	<timepoint>
		<spatialEntity>
			<pseudo3D type="region">
				<clusteredness>1</clusteredness>
				<density>0.6129795865521557</density>
				<area>59469</area>
				<perimeter>1149.835975885391</perimeter>
				<distanceFromOrigin>310.6187373614155</distanceFromOrigin>
				<angle>61.76314650105189</angle>
				<shape>triangular</shape>
				<triangleMeasure>0.7577490766091847</triangleMeasure>
				<rectangleMeasure>0.5470383052404857</rectangleMeasure>
				<circleMeasure>0.4521008212771874</circleMeasure>
				<centroid>
					<x>1160.62</x>
					<y>480.0941</y>
				</centroid>
			</pseudo3D>
		</spatialEntity>
		<numericStateVariable>
			<name>avgClusterednessRegions</name>
			<value>0</value>
		</numericStateVariable>
		<numericStateVariable>
			<name>avgDensityRegions</name>
			<value>0.6129795865521557</value>
		</numericStateVariable>
	</timepoint>
	<timepoint>
		<spatialEntity>
			<pseudo3D type="region">
				<clusteredness>1</clusteredness>
				<density>0.6129795865521557</density>
				<area>59469</area>
				<perimeter>1149.835975885391</perimeter>
				<distanceFromOrigin>310.6187373614155</distanceFromOrigin>
				<angle>61.76314650105189</angle>
				<shape>triangular</shape>
				<triangleMeasure>0.7577490766091847</triangleMeasure>
				<rectangleMeasure>0.5470383052404857</rectangleMeasure>
				<circleMeasure>0.4521008212771874</circleMeasure>
				<centroid>
					<x>1160.62</x>
					<y>480.0941</y>
				</centroid>
			</pseudo3D>
		</spatialEntity>
		<numericStateVariable>
			<name>avgClusterednessRegions</name>
			<value>0</value>
		</numericStateVariable>
		<numericStateVariable>
			<name>avgDensityRegions</name>
			<value>0.6129795865521557</value>
		</numericStateVariable>
	</timepoint>
	<timepoint>
		<spatialEntity>
			<pseudo3D type="region">
				<clusteredness>1</clusteredness>
				<density>0.6129795865521557</density>
				<area>59469</area>
				<perimeter>1149.835975885391</perimeter>
				<distanceFromOrigin>310.6187373614155</distanceFromOrigin>
				<angle>61.76314650105189</angle>
				<shape>triangular</shape>
				<triangleMeasure>0.7577490766091847</triangleMeasure>
				<rectangleMeasure>0.5470383052404857</rectangleMeasure>
				<circleMeasure>0.4521008212771874</circleMeasure>
				<centroid>
					<x>1160.62</x>
					<y>480.0941</y>
				</centroid>
			</pseudo3D>
		</spatialEntity>
		<numericStateVariable>
			<name>avgClusterednessRegions</name>
			<value>0</value>
		</numericStateVariable>
		<numericStateVariable>
			<name>avgDensityRegions</name>
			<value>0.6129795865521557</value>
		</numericStateVariable>
	</timepoint>
	<timepoint>
		<spatialEntity>
			<pseudo3D type="region">
				<clusteredness>1</clusteredness>
				<density>0.6129795865521557</density>
				<area>59469</area>
				<perimeter>1149.835975885391</perimeter>
				<distanceFromOrigin>310.6187373614155</distanceFromOrigin>
				<angle>61.76314650105189</angle>
				<shape>triangular</shape>
				<triangleMeasure>0.7577490766091847</triangleMeasure>
				<rectangleMeasure>0.5470383052404857</rectangleMeasure>
				<circleMeasure>0.4521008212771874</circleMeasure>
				<centroid>
					<x>1160.62</x>
					<y>480.0941</y>
				</centroid>
			</pseudo3D>
		</spatialEntity>
		<numericStateVariable>
			<name>avgClusterednessRegions</name>
			<value>0</value>
		</numericStateVariable>
		<numericStateVariable>
			<name>avgDensityRegions</name>
			<value>0.6129795865521557</value>
		</numericStateVariable>
	</timepoint>
	<timepoint>
		<spatialEntity>
			<pseudo3D type="region">
				<clusteredness>1</clusteredness>
				<density>0.6129795865521557</density>
				<area>59469</area>
				<perimeter>1149.835975885391</perimeter>
				<distanceFromOrigin>310.6187373614155</distanceFromOrigin>
				<angle>61.76314650105189</angle>
				<shape>triangular</shape>
				<triangleMeasure>0.7577490766091847</triangleMeasure>
				<rectangleMeasure>0.5470383052404857</rectangleMeasure>
				<circleMeasure>0.4521008212771874</circleMeasure>
				<centroid>
					<x>1160.62</x>
					<y>480.0941</y>
				</centroid>
			</pseudo3D>
		</spatialEntity>
		<numericStateVariable>
			<name>avgClusterednessRegions</name>
			<value>0</value>
		</numericStateVariable>
		<numericStateVariable>
			<name>avgDensityRegions</name>
			<value>0.6129795865521557</value>
		</numericStateVariable>
	</timepoint>
	<timepoint>
		<spatialEntity>
			<pseudo3D type="region">
				<clusteredness>1</clusteredness>
				<density>0.6129795865521557</density>
				<area>59469</area>
				<perimeter>1149.835975885391</perimeter>
				<distanceFromOrigin>310.6187373614155</distanceFromOrigin>
				<angle>61.76314650105189</angle>
				<shape>triangular</shape>
				<triangleMeasure>0.7577490766091847</triangleMeasure>
				<rectangleMeasure>0.5470383052404857</rectangleMeasure>
				<circleMeasure>0.4521008212771874</circleMeasure>
				<centroid>
					<x>1160.62</x>
					<y>480.0941</y>
				</centroid>
			</pseudo3D>
		</spatialEntity>
		<numericStateVariable>
			<name>avgClusterednessRegions</name>
			<value>0</value>
		</numericStateVariable>
		<numericStateVariable>
			<name>avgDensityRegions</name>
			<value>0.6129795865521557</value>
		</numericStateVariable>
	</timepoint>
	<timepoint>
		<spatialEntity>
			<pseudo3D type="region">
				<clusteredness>1</clusteredness>
				<density>0.6129795865521557</density>
				<area>59469</area>
				<perimeter>1149.835975885391</perimeter>
				<distanceFromOrigin>310.6187373614155</distanceFromOrigin>
				<angle>61.76314650105189</angle>
				<shape>triangular</shape>
				<triangleMeasure>0.7577490766091847</triangleMeasure>
				<rectangleMeasure>0.5470383052404857</rectangleMeasure>
				<circleMeasure>0.4521008212771874</circleMeasure>
				<centroid>
					<x>1160.62</x>
					<y>480.0941</y>
				</centroid>
			</pseudo3D>
		</spatialEntity>
		<numericStateVariable>
			<name>avgClusterednessRegions</name>
			<value>0</value>
		</numericStateVariable>
		<numericStateVariable>
			<name>avgDensityRegions</name>
			<value>0.6129795865521557</value>
		</numericStateVariable>
	</timepoint>
	<timepoint>
		<spatialEntity>
			<pseudo3D type="region">
				<clusteredness>1</clusteredness>
				<density>0.6129795865521557</density>
				<area>59469</area>
				<perimeter>1149.835975885391</perimeter>
				<distanceFromOrigin>310.6187373614155</distanceFromOrigin>
				<angle>61.76314650105189</angle>
				<shape>triangular</shape>
				<triangleMeasure>0.7577490766091847</triangleMeasure>
				<rectangleMeasure>0.5470383052404857</rectangleMeasure>
				<circleMeasure>0.4521008212771874</circleMeasure>
				<centroid>
					<x>1160.62</x>
					<y>480.0941</y>
				</centroid>
			</pseudo3D>
		</spatialEntity>
		<numericStateVariable>
			<name>avgClusterednessRegions</name>
			<value>0</value>
		</numericStateVariable>
		<numericStateVariable>
			<name>avgDensityRegions</name>
			<value>0.6129795865521557</value>
		</numericStateVariable>
	</timepoint>
	<timepoint>
		<spatialEntity>
			<pseudo3D type="region">
				<clusteredness>1</clusteredness>
				<density>0.6129795865521557</density>
				<area>59469</area>
				<perimeter>1149.835975885391</perimeter>
				<distanceFromOrigin>310.6187373614155</distanceFromOrigin>
				<angle>61.76314650105189</angle>
				<shape>triangular</shape>
				<triangleMeasure>0.7577490766091847</triangleMeasure>
				<rectangleMeasure>0.5470383052404857</rectangleMeasure>
				<circleMeasure>0.4521008212771874</circleMeasure>
				<centroid>
					<x>1160.62</x>
					<y>480.0941</y>
				</centroid>
			</pseudo3D>
		</spatialEntity>
		<numericStateVariable>
			<name>avgClusterednessRegions</name>
			<value>0</value>
		</numericStateVariable>
		<numericStateVariable>
			<name>avgDensityRegions</name>
			<value>0.6129795865521557</value>
		</numericStateVariable>
	</timepoint>
	<timepoint>
		<spatialEntity>
			<pseudo3D type="region">
				<clusteredness>1</clusteredness>
				<density>0.6129795865521557</density>
				<area>59469</area>
				<perimeter>1149.835975885391</perimeter>
				<distanceFromOrigin>310.6187373614155</distanceFromOrigin>
				<angle>61.76314650105189</angle>
				<shape>triangular</shape>
				<triangleMeasure>0.7577490766091847</triangleMeasure>
				<rectangleMeasure>0.5470383052404857</rectangleMeasure>
				<circleMeasure>0.4521008212771874</circleMeasure>
				<centroid>
					<x>1160.62</x>
					<y>480.0941</y>
				</centroid>
			</pseudo3D>
		</spatialEntity>
		<numericStateVariable>
			<name>avgClusterednessRegions</name>
			<value>0</value>
		</numericStateVariable>
		<numericStateVariable>
			<name>avgDensityRegions</name>
			<value>0.6129795865521557</value>
		</numericStateVariable>
	</timepoint>
	<timepoint>
		<spatialEntity>
			<pseudo3D type="region">
				<clusteredness>1</clusteredness>
				<density>0.6129795865521557</density>
				<area>59469</area>
				<perimeter>1149.835975885391</perimeter>
				<distanceFromOrigin>310.6187373614155</distanceFromOrigin>
				<angle>61.76314650105189</angle>
				<shape>triangular</shape>
				<triangleMeasure>0.7577490766091847</triangleMeasure>
				<rectangleMeasure>0.5470383052404857</rectangleMeasure>
				<circleMeasure>0.4521008212771874</circleMeasure>
				<centroid>
					<x>1160.62</x>
					<y>480.0941</y>
				</centroid>
			</pseudo3D>
		</spatialEntity>
		<numericStateVariable>
			<name>avgClusterednessRegions</name>
			<value>0</value>
		</numericStateVariable>
		<numericStateVariable>
			<name>avgDensityRegions</name>
			<value>0.6129795865521557</value>
		</numericStateVariable>
	</timepoint>
	<timepoint>
		<spatialEntity>
			<pseudo3D type="region">
				<clusteredness>1</clusteredness>
				<density>0.6129795865521557</density>
				<area>59469</area>
				<perimeter>1149.835975885391</perimeter>
				<distanceFromOrigin>310.6187373614155</distanceFromOrigin>
				<angle>61.76314650105189</angle>
				<shape>triangular</shape>
				<triangleMeasure>0.7577490766091847</triangleMeasure>
				<rectangleMeasure>0.5470383052404857</rectangleMeasure>
				<circleMeasure>0.4521008212771874</circleMeasure>
				<centroid>
					<x>1160.62</x>
					<y>480.0941</y>
				</centroid>
			</pseudo3D>
		</spatialEntity>
		<numericStateVariable>
			<name>avgClusterednessRegions</name>
			<value>0</value>
		</numericStateVariable>
		<numericStateVariable>
			<name>avgDensityRegions</name>
			<value>0.6129795865521557</value>
		</numericStateVariable>
	</timepoint>
	<timepoint>
		<spatialEntity>
			<pseudo3D type="region">
				<clusteredness>1</clusteredness>
				<density>0.6129795865521557</density>
				<area>59469</area>
				<perimeter>1149.835975885391</perimeter>
				<distanceFromOrigin>310.6187373614155</distanceFromOrigin>
				<angle>61.76314650105189</angle>
				<shape>triangular</shape>
				<triangleMeasure>0.7577490766091847</triangleMeasure>
				<rectangleMeasure>0.5470383052404857</rectangleMeasure>
				<circleMeasure>0.4521008212771874</circleMeasure>
				<centroid>
					<x>1160.62</x>
					<y>480.0941</y>
				</centroid>
			</pseudo3D>
		</spatialEntity>
		<numericStateVariable>
			<name>avgClusterednessRegions</name>
			<value>0</value>
		</numericStateVariable>
		<numericStateVariable>
			<name>avgDensityRegions</name>
			<value>0.6129795865521557</value>
		</numericStateVariable>
	</timepoint>
	<timepoint>
		<spatialEntity>
			<pseudo3D type="region">
				<clusteredness>1</clusteredness>
				<density>0.6129795865521557</density>
				<area>59469</area>
				<perimeter>1149.835975885391</perimeter>
				<distanceFromOrigin>310.6187373614155</distanceFromOrigin>
				<angle>61.76314650105189</angle>
				<shape>triangular</shape>
				<triangleMeasure>0.7577490766091847</triangleMeasure>
				<rectangleMeasure>0.5470383052404857</rectangleMeasure>
				<circleMeasure>0.4521008212771874</circleMeasure>
				<centroid>
					<x>1160.62</x>
					<y>480.0941</y>
				</centroid>
			</pseudo3D>
		</spatialEntity>
		<numericStateVariable>
			<name>avgClusterednessRegions</name>
			<value>0</value>
		</numericStateVariable>
		<numericStateVariable>
			<name>avgDensityRegions</name>
			<value>0.6129795865521557</value>
		</numericStateVariable>
	</timepoint>
	<timepoint>
		<spatialEntity>
			<pseudo3D type="region">
				<clusteredness>1</clusteredness>
				<density>0.6129795865521557</density>
				<area>59469</area>
				<perimeter>1149.835975885391</perimeter>
				<distanceFromOrigin>310.6187373614155</distanceFromOrigin>
				<angle>61.76314650105189</angle>
				<shape>triangular</shape>
				<triangleMeasure>0.7577490766091847</triangleMeasure>
				<rectangleMeasure>0.5470383052404857</rectangleMeasure>
				<circleMeasure>0.4521008212771874</circleMeasure>
				<centroid>
					<x>1160.62</x>
					<y>480.0941</y>
				</centroid>
			</pseudo3D>
		</spatialEntity>
		<numericStateVariable>
			<name>avgClusterednessRegions</name>
			<value>0</value>
		</numericStateVariable>
		<numericStateVariable>
			<name>avgDensityRegions</name>
			<value>0.6129795865521557</value>
		</numericStateVariable>
	</timepoint>
	<timepoint>
		<spatialEntity>
			<pseudo3D type="region">
				<clusteredness>1</clusteredness>
				<density>0.6129795865521557</density>
				<area>59469</area>
				<perimeter>1149.835975885391</perimeter>
				<distanceFromOrigin>310.6187373614155</distanceFromOrigin>
				<angle>61.76314650105189</angle>
				<shape>triangular</shape>
				<triangleMeasure>0.7577490766091847</triangleMeasure>
				<rectangleMeasure>0.5470383052404857</rectangleMeasure>
				<circleMeasure>0.4521008212771874</circleMeasure>
				<centroid>
					<x>1160.62</x>
					<y>480.0941</y>
				</centroid>
			</pseudo3D>
		</spatialEntity>
		<numericStateVariable>
			<name>avgClusterednessRegions</name>
			<value>0</value>
		</numericStateVariable>
		<numericStateVariable>
			<name>avgDensityRegions</name>
			<value>0.6129795865521557</value>
		</numericStateVariable>
	</timepoint>
	<timepoint>
		<spatialEntity>
			<pseudo3D type="region">
				<clusteredness>1</clusteredness>
				<density>0.6129795865521557</density>
				<area>59469</area>
				<perimeter>1149.835975885391</perimeter>
				<distanceFromOrigin>310.6187373614155</distanceFromOrigin>
				<angle>61.76314650105189</angle>
				<shape>triangular</shape>
				<triangleMeasure>0.7577490766091847</triangleMeasure>
				<rectangleMeasure>0.5470383052404857</rectangleMeasure>
				<circleMeasure>0.4521008212771874</circleMeasure>
				<centroid>
					<x>1160.62</x>
					<y>480.0941</y>
				</centroid>
			</pseudo3D>
		</spatialEntity>
		<numericStateVariable>
			<name>avgClusterednessRegions</name>
			<value>0</value>
		</numericStateVariable>
		<numericStateVariable>
			<name>avgDensityRegions</name>
			<value>0.6129795865521557</value>
		</numericStateVariable>
	</timepoint>
	<timepoint>
		<spatialEntity>
			<pseudo3D type="region">
				<clusteredness>1</clusteredness>
				<density>0.6129795865521557</density>
				<area>59469</area>
				<perimeter>1149.835975885391</perimeter>
				<distanceFromOrigin>310.6187373614155</distanceFromOrigin>
				<angle>61.76314650105189</angle>
				<shape>triangular</shape>
				<triangleMeasure>0.7577490766091847</triangleMeasure>
				<rectangleMeasure>0.5470383052404857</rectangleMeasure>
				<circleMeasure>0.4521008212771874</circleMeasure>
				<centroid>
					<x>1160.62</x>
					<y>480.0941</y>
				</centroid>
			</pseudo3D>
		</spatialEntity>
		<numericStateVariable>
			<name>avgClusterednessRegions</name>
			<value>0</value>
		</numericStateVariable>
		<numericStateVariable>
			<name>avgDensityRegions</name>
			<value>0.6129795865521557</value>
		</numericStateVariable>
	</timepoint>
	<timepoint>
		<spatialEntity>
			<pseudo3D type="region">
				<clusteredness>1</clusteredness>
				<density>0.6129795865521557</density>
				<area>59469</area>
				<perimeter>1149.835975885391</perimeter>
				<distanceFromOrigin>310.6187373614155</distanceFromOrigin>
				<angle>61.76314650105189</angle>
				<shape>triangular</shape>
				<triangleMeasure>0.7577490766091847</triangleMeasure>
				<rectangleMeasure>0.5470383052404857</rectangleMeasure>
				<circleMeasure>0.4521008212771874</circleMeasure>
				<centroid>
					<x>1160.62</x>
					<y>480.0941</y>
				</centroid>
			</pseudo3D>
		</spatialEntity>
		<numericStateVariable>
			<name>avgClusterednessRegions</name>
			<value>0</value>
		</numericStateVariable>
		<numericStateVariable>
			<name>avgDensityRegions</name>
			<value>0.6129795865521557</value>
		</numericStateVariable>
	</timepoint>
	<timepoint>
		<spatialEntity>
			<pseudo3D type="region">
				<clusteredness>1</clusteredness>
				<density>0.6129795865521557</density>
				<area>59469</area>
				<perimeter>1149.835975885391</perimeter>
				<distanceFromOrigin>310.6187373614155</distanceFromOrigin>
				<angle>61.76314650105189</angle>
				<shape>triangular</shape>
				<triangleMeasure>0.7577490766091847</triangleMeasure>
				<rectangleMeasure>0.5470383052404857</rectangleMeasure>
				<circleMeasure>0.4521008212771874</circleMeasure>
				<centroid>
					<x>1160.62</x>
					<y>480.0941</y>
				</centroid>
			</pseudo3D>
		</spatialEntity>
		<numericStateVariable>
			<name>avgClusterednessRegions</name>
			<value>0</value>
		</numericStateVariable>
		<numericStateVariable>
			<name>avgDensityRegions</name>
			<value>0.6129795865521557</value>
		</numericStateVariable>
	</timepoint>
	<timepoint>
		<spatialEntity>
			<pseudo3D type="region">
				<clusteredness>1</clusteredness>
				<density>0.6129795865521557</density>
				<area>59469</area>
				<perimeter>1149.835975885391</perimeter>
				<distanceFromOrigin>310.6187373614155</distanceFromOrigin>
				<angle>61.76314650105189</angle>
				<shape>triangular</shape>
				<triangleMeasure>0.7577490766091847</triangleMeasure>
				<rectangleMeasure>0.5470383052404857</rectangleMeasure>
				<circleMeasure>0.4521008212771874</circleMeasure>
				<centroid>
					<x>1160.62</x>
					<y>480.0941</y>
				</centroid>
			</pseudo3D>
		</spatialEntity>
		<numericStateVariable>
			<name>avgClusterednessRegions</name>
			<value>0</value>
		</numericStateVariable>
		<numericStateVariable>
			<name>avgDensityRegions</name>
			<value>0.6129795865521557</value>
		</numericStateVariable>
	</timepoint>
	<timepoint>
		<spatialEntity>
			<pseudo3D type="region">
				<clusteredness>1</clusteredness>
				<density>0.6129795865521557</density>
				<area>59469</area>
				<perimeter>1149.835975885391</perimeter>
				<distanceFromOrigin>310.6187373614155</distanceFromOrigin>
				<angle>61.76314650105189</angle>
				<shape>triangular</shape>
				<triangleMeasure>0.7577490766091847</triangleMeasure>
				<rectangleMeasure>0.5470383052404857</rectangleMeasure>
				<circleMeasure>0.4521008212771874</circleMeasure>
				<centroid>
					<x>1160.62</x>
					<y>480.0941</y>
				</centroid>
			</pseudo3D>
		</spatialEntity>
		<numericStateVariable>
			<name>avgClusterednessRegions</name>
			<value>0</value>
		</numericStateVariable>
		<numericStateVariable>
			<name>avgDensityRegions</name>
			<value>0.6129795865521557</value>
		</numericStateVariable>
	</timepoint>
	<timepoint>
		<spatialEntity>
			<pseudo3D type="region">
				<clusteredness>1</clusteredness>
				<density>0.6129795865521557</density>
				<area>59469</area>
				<perimeter>1149.835975885391</perimeter>
				<distanceFromOrigin>310.6187373614155</distanceFromOrigin>
				<angle>61.76314650105189</angle>
				<shape>triangular</shape>
				<triangleMeasure>0.7577490766091847</triangleMeasure>
				<rectangleMeasure>0.5470383052404857</rectangleMeasure>
				<circleMeasure>0.4521008212771874</circleMeasure>
				<centroid>
					<x>1160.62</x>
					<y>480.0941</y>
				</centroid>
			</pseudo3D>
		</spatialEntity>
		<numericStateVariable>
			<name>avgClusterednessRegions</name>
			<value>0</value>
		</numericStateVariable>
		<numericStateVariable>
			<name>avgDensityRegions</name>
			<value>0.6129795865521557</value>
		</numericStateVariable>
	</timepoint>
	<timepoint>
		<spatialEntity>
			<pseudo3D type="region">
				<clusteredness>1</clusteredness>
				<density>0.6129795865521557</density>
				<area>59469</area>
				<perimeter>1149.835975885391</perimeter>
				<distanceFromOrigin>310.6187373614155</distanceFromOrigin>
				<angle>61.76314650105189</angle>
				<shape>triangular</shape>
				<triangleMeasure>0.7577490766091847</triangleMeasure>
				<rectangleMeasure>0.5470383052404857</rectangleMeasure>
				<circleMeasure>0.4521008212771874</circleMeasure>
				<centroid>
					<x>1160.62</x>
					<y>480.0941</y>
				</centroid>
			</pseudo3D>
		</spatialEntity>
		<numericStateVariable>
			<name>avgClusterednessRegions</name>
			<value>0</value>
		</numericStateVariable>
		<numericStateVariable>
			<name>avgDensityRegions</name>
			<value>0.6129795865521557</value>
		</numericStateVariable>
	</timepoint>
	<timepoint>
		<spatialEntity>
			<pseudo3D type="region">
				<clusteredness>1</clusteredness>
				<density>0.6129795865521557</density>
				<area>59469</area>
				<perimeter>1149.835975885391</perimeter>
				<distanceFromOrigin>310.6187373614155</distanceFromOrigin>
				<angle>61.76314650105189</angle>
				<shape>triangular</shape>
				<triangleMeasure>0.7577490766091847</triangleMeasure>
				<rectangleMeasure>0.5470383052404857</rectangleMeasure>
				<circleMeasure>0.4521008212771874</circleMeasure>
				<centroid>
					<x>1160.62</x>
					<y>480.0941</y>
				</centroid>
			</pseudo3D>
		</spatialEntity>
		<numericStateVariable>
			<name>avgClusterednessRegions</name>
			<value>0</value>
		</numericStateVariable>
		<numericStateVariable>
			<name>avgDensityRegions</name>
			<value>0.6129795865521557</value>
		</numericStateVariable>
	</timepoint>
	<timepoint>
		<spatialEntity>
			<pseudo3D type="region">
				<clusteredness>1</clusteredness>
				<density>0.6129795865521557</density>
				<area>59469</area>
				<perimeter>1149.835975885391</perimeter>
				<distanceFromOrigin>310.6187373614155</distanceFromOrigin>
				<angle>61.76314650105189</angle>
				<shape>triangular</shape>
				<triangleMeasure>0.7577490766091847</triangleMeasure>
				<rectangleMeasure>0.5470383052404857</rectangleMeasure>
				<circleMeasure>0.4521008212771874</circleMeasure>
				<centroid>
					<x>1160.62</x>
					<y>480.0941</y>
				</centroid>
			</pseudo3D>
		</spatialEntity>
		<numericStateVariable>
			<name>avgClusterednessRegions</name>
			<value>0</value>
		</numericStateVariable>
		<numericStateVariable>
			<name>avgDensityRegions</name>
			<value>0.6129795865521557</value>
		</numericStateVariable>
	</timepoint>
	<timepoint>
		<spatialEntity>
			<pseudo3D type="region">
				<clusteredness>1</clusteredness>
				<density>0.6129795865521557</density>
				<area>59469</area>
				<perimeter>1149.835975885391</perimeter>
				<distanceFromOrigin>310.6187373614155</distanceFromOrigin>
				<angle>61.76314650105189</angle>
				<shape>triangular</shape>
				<triangleMeasure>0.7577490766091847</triangleMeasure>
				<rectangleMeasure>0.5470383052404857</rectangleMeasure>
				<circleMeasure>0.4521008212771874</circleMeasure>
				<centroid>
					<x>1160.62</x>
					<y>480.0941</y>
				</centroid>
			</pseudo3D>
		</spatialEntity>
		<numericStateVariable>
			<name>avgClusterednessRegions</name>
			<value>0</value>
		</numericStateVariable>
		<numericStateVariable>
			<name>avgDensityRegions</name>
			<value>0.6129795865521557</value>
		</numericStateVariable>
	</timepoint>
	<timepoint>
		<spatialEntity>
			<pseudo3D type="region">
				<clusteredness>1</clusteredness>
				<density>0.6129795865521557</density>
				<area>59469</area>
				<perimeter>1149.835975885391</perimeter>
				<distanceFromOrigin>310.6187373614155</distanceFromOrigin>
				<angle>61.76314650105189</angle>
				<shape>triangular</shape>
				<triangleMeasure>0.7577490766091847</triangleMeasure>
				<rectangleMeasure>0.5470383052404857</rectangleMeasure>
				<circleMeasure>0.4521008212771874</circleMeasure>
				<centroid>
					<x>1160.62</x>
					<y>480.0941</y>
				</centroid>
			</pseudo3D>
		</spatialEntity>
		<numericStateVariable>
			<name>avgClusterednessRegions</name>
			<value>0</value>
		</numericStateVariable>
		<numericStateVariable>
			<name>avgDensityRegions</name>
			<value>0.6129795865521557</value>
		</numericStateVariable>
	</timepoint>
	<timepoint>
		<spatialEntity>
			<pseudo3D type="region">
				<clusteredness>1</clusteredness>
				<density>0.6129795865521557</density>
				<area>59469</area>
				<perimeter>1149.835975885391</perimeter>
				<distanceFromOrigin>310.6187373614155</distanceFromOrigin>
				<angle>61.76314650105189</angle>
				<shape>triangular</shape>
				<triangleMeasure>0.7577490766091847</triangleMeasure>
				<rectangleMeasure>0.5470383052404857</rectangleMeasure>
				<circleMeasure>0.4521008212771874</circleMeasure>
				<centroid>
					<x>1160.62</x>
					<y>480.0941</y>
				</centroid>
			</pseudo3D>
		</spatialEntity>
		<numericStateVariable>
			<name>avgClusterednessRegions</name>
			<value>0</value>
		</numericStateVariable>
		<numericStateVariable>
			<name>avgDensityRegions</name>
			<value>0.6129795865521557</value>
		</numericStateVariable>
	</timepoint>
	<timepoint>
		<spatialEntity>
			<pseudo3D type="region">
				<clusteredness>1</clusteredness>
				<density>0.6129795865521557</density>
				<area>59469</area>
				<perimeter>1149.835975885391</perimeter>
				<distanceFromOrigin>310.6187373614155</distanceFromOrigin>
				<angle>61.76314650105189</angle>
				<shape>triangular</shape>
				<triangleMeasure>0.7577490766091847</triangleMeasure>
				<rectangleMeasure>0.5470383052404857</rectangleMeasure>
				<circleMeasure>0.4521008212771874</circleMeasure>
				<centroid>
					<x>1160.62</x>
					<y>480.0941</y>
				</centroid>
			</pseudo3D>
		</spatialEntity>
		<numericStateVariable>
			<name>avgClusterednessRegions</name>
			<value>0</value>
		</numericStateVariable>
		<numericStateVariable>
			<name>avgDensityRegions</name>
			<value>0.6129795865521557</value>
		</numericStateVariable>
	</timepoint>
	<timepoint>
		<spatialEntity>
			<pseudo3D type="region">
				<clusteredness>1</clusteredness>
				<density>0.6129795865521557</density>
				<area>59469</area>
				<perimeter>1149.835975885391</perimeter>
				<distanceFromOrigin>310.6187373614155</distanceFromOrigin>
				<angle>61.76314650105189</angle>
				<shape>triangular</shape>
				<triangleMeasure>0.7577490766091847</triangleMeasure>
				<rectangleMeasure>0.5470383052404857</rectangleMeasure>
				<circleMeasure>0.4521008212771874</circleMeasure>
				<centroid>
					<x>1160.62</x>
					<y>480.0941</y>
				</centroid>
			</pseudo3D>
		</spatialEntity>
		<numericStateVariable>
			<name>avgClusterednessRegions</name>
			<value>0</value>
		</numericStateVariable>
		<numericStateVariable>
			<name>avgDensityRegions</name>
			<value>0.6129795865521557</value>
		</numericStateVariable>
	</timepoint>
	<timepoint>
		<spatialEntity>
			<pseudo3D type="region">
				<clusteredness>1</clusteredness>
				<density>0.6129795865521557</density>
				<area>59469</area>
				<perimeter>1149.835975885391</perimeter>
				<distanceFromOrigin>310.6187373614155</distanceFromOrigin>
				<angle>61.76314650105189</angle>
				<shape>triangular</shape>
				<triangleMeasure>0.7577490766091847</triangleMeasure>
				<rectangleMeasure>0.5470383052404857</rectangleMeasure>
				<circleMeasure>0.4521008212771874</circleMeasure>
				<centroid>
					<x>1160.62</x>
					<y>480.0941</y>
				</centroid>
			</pseudo3D>
		</spatialEntity>
		<numericStateVariable>
			<name>avgClusterednessRegions</name>
			<value>0</value>
		</numericStateVariable>
		<numericStateVariable>
			<name>avgDensityRegions</name>
			<value>0.6129795865521557</value>
		</numericStateVariable>
	</timepoint>
	<timepoint>
		<spatialEntity>
			<pseudo3D type="region">
				<clusteredness>1</clusteredness>
				<density>0.6129795865521557</density>
				<area>59469</area>
				<perimeter>1149.835975885391</perimeter>
				<distanceFromOrigin>310.6187373614155</distanceFromOrigin>
				<angle>61.76314650105189</angle>
				<shape>triangular</shape>
				<triangleMeasure>0.7577490766091847</triangleMeasure>
				<rectangleMeasure>0.5470383052404857</rectangleMeasure>
				<circleMeasure>0.4521008212771874</circleMeasure>
				<centroid>
					<x>1160.62</x>
					<y>480.0941</y>
				</centroid>
			</pseudo3D>
		</spatialEntity>
		<numericStateVariable>
			<name>avgClusterednessRegions</name>
			<value>0</value>
		</numericStateVariable>
		<numericStateVariable>
			<name>avgDensityRegions</name>
			<value>0.6129795865521557</value>
		</numericStateVariable>
	</timepoint>
	<timepoint>
		<spatialEntity>
			<pseudo3D type="region">
				<clusteredness>1</clusteredness>
				<density>0.6129795865521557</density>
				<area>59469</area>
				<perimeter>1149.835975885391</perimeter>
				<distanceFromOrigin>310.6187373614155</distanceFromOrigin>
				<angle>61.76314650105189</angle>
				<shape>triangular</shape>
				<triangleMeasure>0.7577490766091847</triangleMeasure>
				<rectangleMeasure>0.5470383052404857</rectangleMeasure>
				<circleMeasure>0.4521008212771874</circleMeasure>
				<centroid>
					<x>1160.62</x>
					<y>480.0941</y>
				</centroid>
			</pseudo3D>
		</spatialEntity>
		<numericStateVariable>
			<name>avgClusterednessRegions</name>
			<value>0</value>
		</numericStateVariable>
		<numericStateVariable>
			<name>avgDensityRegions</name>
			<value>0.6129795865521557</value>
		</numericStateVariable>
	</timepoint>
	<timepoint>
		<spatialEntity>
			<pseudo3D type="region">
				<clusteredness>1</clusteredness>
				<density>0.6129795865521557</density>
				<area>59469</area>
				<perimeter>1149.835975885391</perimeter>
				<distanceFromOrigin>310.6187373614155</distanceFromOrigin>
				<angle>61.76314650105189</angle>
				<shape>triangular</shape>
				<triangleMeasure>0.7577490766091847</triangleMeasure>
				<rectangleMeasure>0.5470383052404857</rectangleMeasure>
				<circleMeasure>0.4521008212771874</circleMeasure>
				<centroid>
					<x>1160.62</x>
					<y>480.0941</y>
				</centroid>
			</pseudo3D>
		</spatialEntity>
		<numericStateVariable>
			<name>avgClusterednessRegions</name>
			<value>0</value>
		</numericStateVariable>
		<numericStateVariable>
			<name>avgDensityRegions</name>
			<value>0.6129795865521557</value>
		</numericStateVariable>
	</timepoint>
	<timepoint>
		<spatialEntity>
			<pseudo3D type="region">
				<clusteredness>1</clusteredness>
				<density>0.6129795865521557</density>
				<area>59469</area>
				<perimeter>1149.835975885391</perimeter>
				<distanceFromOrigin>310.6187373614155</distanceFromOrigin>
				<angle>61.76314650105189</angle>
				<shape>triangular</shape>
				<triangleMeasure>0.7577490766091847</triangleMeasure>
				<rectangleMeasure>0.5470383052404857</rectangleMeasure>
				<circleMeasure>0.4521008212771874</circleMeasure>
				<centroid>
					<x>1160.62</x>
					<y>480.0941</y>
				</centroid>
			</pseudo3D>
		</spatialEntity>
		<numericStateVariable>
			<name>avgClusterednessRegions</name>
			<value>0</value>
		</numericStateVariable>
		<numericStateVariable>
			<name>avgDensityRegions</name>
			<value>0.6129795865521557</value>
		</numericStateVariable>
	</timepoint>
	<timepoint>
		<spatialEntity>
			<pseudo3D type="region">
				<clusteredness>1</clusteredness>
				<density>0.6129795865521557</density>
				<area>59469</area>
				<perimeter>1149.835975885391</perimeter>
				<distanceFromOrigin>310.6187373614155</distanceFromOrigin>
				<angle>61.76314650105189</angle>
				<shape>triangular</shape>
				<triangleMeasure>0.7577490766091847</triangleMeasure>
				<rectangleMeasure>0.5470383052404857</rectangleMeasure>
				<circleMeasure>0.4521008212771874</circleMeasure>
				<centroid>
					<x>1160.62</x>
					<y>480.0941</y>
				</centroid>
			</pseudo3D>
		</spatialEntity>
		<numericStateVariable>
			<name>avgClusterednessRegions</name>
			<value>0</value>
		</numericStateVariable>
		<numericStateVariable>
			<name>avgDensityRegions</name>
			<value>0.6129795865521557</value>
		</numericStateVariable>
	</timepoint>
	<timepoint>
		<spatialEntity>
			<pseudo3D type="region">
				<clusteredness>1</clusteredness>
				<density>0.6129795865521557</density>
				<area>59469</area>
				<perimeter>1149.835975885391</perimeter>
				<distanceFromOrigin>310.6187373614155</distanceFromOrigin>
				<angle>61.76314650105189</angle>
				<shape>triangular</shape>
				<triangleMeasure>0.7577490766091847</triangleMeasure>
				<rectangleMeasure>0.5470383052404857</rectangleMeasure>
				<circleMeasure>0.4521008212771874</circleMeasure>
				<centroid>
					<x>1160.62</x>
					<y>480.0941</y>
				</centroid>
			</pseudo3D>
		</spatialEntity>
		<numericStateVariable>
			<name>avgClusterednessRegions</name>
			<value>0</value>
		</numericStateVariable>
		<numericStateVariable>
			<name>avgDensityRegions</name>
			<value>0.6129795865521557</value>
		</numericStateVariable>
	</timepoint>
	<timepoint>
		<spatialEntity>
			<pseudo3D type="region">
				<clusteredness>1</clusteredness>
				<density>0.6129795865521557</density>
				<area>59469</area>
				<perimeter>1149.835975885391</perimeter>
				<distanceFromOrigin>310.6187373614155</distanceFromOrigin>
				<angle>61.76314650105189</angle>
				<shape>triangular</shape>
				<triangleMeasure>0.7577490766091847</triangleMeasure>
				<rectangleMeasure>0.5470383052404857</rectangleMeasure>
				<circleMeasure>0.4521008212771874</circleMeasure>
				<centroid>
					<x>1160.62</x>
					<y>480.0941</y>
				</centroid>
			</pseudo3D>
		</spatialEntity>
		<numericStateVariable>
			<name>avgClusterednessRegions</name>
			<value>0</value>
		</numericStateVariable>
		<numericStateVariable>
			<name>avgDensityRegions</name>
			<value>0.6129795865521557</value>
		</numericStateVariable>
	</timepoint>
	<timepoint>
		<spatialEntity>
			<pseudo3D type="region">
				<clusteredness>1</clusteredness>
				<density>0.6129795865521557</density>
				<area>59469</area>
				<perimeter>1149.835975885391</perimeter>
				<distanceFromOrigin>310.6187373614155</distanceFromOrigin>
				<angle>61.76314650105189</angle>
				<shape>triangular</shape>
				<triangleMeasure>0.7577490766091847</triangleMeasure>
				<rectangleMeasure>0.5470383052404857</rectangleMeasure>
				<circleMeasure>0.4521008212771874</circleMeasure>
				<centroid>
					<x>1160.62</x>
					<y>480.0941</y>
				</centroid>
			</pseudo3D>
		</spatialEntity>
		<numericStateVariable>
			<name>avgClusterednessRegions</name>
			<value>0</value>
		</numericStateVariable>
		<numericStateVariable>
			<name>avgDensityRegions</name>
			<value>0.6129795865521557</value>
		</numericStateVariable>
	</timepoint>
	<timepoint>
		<spatialEntity>
			<pseudo3D type="region">
				<clusteredness>1</clusteredness>
				<density>0.6129795865521557</density>
				<area>59469</area>
				<perimeter>1149.835975885391</perimeter>
				<distanceFromOrigin>310.6187373614155</distanceFromOrigin>
				<angle>61.76314650105189</angle>
				<shape>triangular</shape>
				<triangleMeasure>0.7577490766091847</triangleMeasure>
				<rectangleMeasure>0.5470383052404857</rectangleMeasure>
				<circleMeasure>0.4521008212771874</circleMeasure>
				<centroid>
					<x>1160.62</x>
					<y>480.0941</y>
				</centroid>
			</pseudo3D>
		</spatialEntity>
		<numericStateVariable>
			<name>avgClusterednessRegions</name>
			<value>0</value>
		</numericStateVariable>
		<numericStateVariable>
			<name>avgDensityRegions</name>
			<value>0.6129795865521557</value>
		</numericStateVariable>
	</timepoint>
	<timepoint>
		<spatialEntity>
			<pseudo3D type="region">
				<clusteredness>1</clusteredness>
				<density>0.6129795865521557</density>
				<area>59469</area>
				<perimeter>1149.835975885391</perimeter>
				<distanceFromOrigin>310.6187373614155</distanceFromOrigin>
				<angle>61.76314650105189</angle>
				<shape>triangular</shape>
				<triangleMeasure>0.7577490766091847</triangleMeasure>
				<rectangleMeasure>0.5470383052404857</rectangleMeasure>
				<circleMeasure>0.4521008212771874</circleMeasure>
				<centroid>
					<x>1160.62</x>
					<y>480.0941</y>
				</centroid>
			</pseudo3D>
		</spatialEntity>
		<numericStateVariable>
			<name>avgClusterednessRegions</name>
			<value>0</value>
		</numericStateVariable>
		<numericStateVariable>
			<name>avgDensityRegions</name>
			<value>0.6129795865521557</value>
		</numericStateVariable>
	</timepoint>
	<timepoint>
		<spatialEntity>
			<pseudo3D type="region">
				<clusteredness>1</clusteredness>
				<density>0.6129795865521557</density>
				<area>59469</area>
				<perimeter>1149.835975885391</perimeter>
				<distanceFromOrigin>310.6187373614155</distanceFromOrigin>
				<angle>61.76314650105189</angle>
				<shape>triangular</shape>
				<triangleMeasure>0.7577490766091847</triangleMeasure>
				<rectangleMeasure>0.5470383052404857</rectangleMeasure>
				<circleMeasure>0.4521008212771874</circleMeasure>
				<centroid>
					<x>1160.62</x>
					<y>480.0941</y>
				</centroid>
			</pseudo3D>
		</spatialEntity>
		<numericStateVariable>
			<name>avgClusterednessRegions</name>
			<value>0</value>
		</numericStateVariable>
		<numericStateVariable>
			<name>avgDensityRegions</name>
			<value>0.6129795865521557</value>
		</numericStateVariable>
	</timepoint>
	<timepoint>
		<spatialEntity>
			<pseudo3D type="region">
				<clusteredness>1</clusteredness>
				<density>0.6129795865521557</density>
				<area>59469</area>
				<perimeter>1149.835975885391</perimeter>
				<distanceFromOrigin>310.6187373614155</distanceFromOrigin>
				<angle>61.76314650105189</angle>
				<shape>triangular</shape>
				<triangleMeasure>0.7577490766091847</triangleMeasure>
				<rectangleMeasure>0.5470383052404857</rectangleMeasure>
				<circleMeasure>0.4521008212771874</circleMeasure>
				<centroid>
					<x>1160.62</x>
					<y>480.0941</y>
				</centroid>
			</pseudo3D>
		</spatialEntity>
		<numericStateVariable>
			<name>avgClusterednessRegions</name>
			<value>0</value>
		</numericStateVariable>
		<numericStateVariable>
			<name>avgDensityRegions</name>
			<value>0.6129795865521557</value>
		</numericStateVariable>
	</timepoint>
	<timepoint>
		<spatialEntity>
			<pseudo3D type="region">
				<clusteredness>1</clusteredness>
				<density>0.6129795865521557</density>
				<area>59469</area>
				<perimeter>1149.835975885391</perimeter>
				<distanceFromOrigin>310.6187373614155</distanceFromOrigin>
				<angle>61.76314650105189</angle>
				<shape>triangular</shape>
				<triangleMeasure>0.7577490766091847</triangleMeasure>
				<rectangleMeasure>0.5470383052404857</rectangleMeasure>
				<circleMeasure>0.4521008212771874</circleMeasure>
				<centroid>
					<x>1160.62</x>
					<y>480.0941</y>
				</centroid>
			</pseudo3D>
		</spatialEntity>
		<numericStateVariable>
			<name>avgClusterednessRegions</name>
			<value>0</value>
		</numericStateVariable>
		<numericStateVariable>
			<name>avgDensityRegions</name>
			<value>0.6129795865521557</value>
		</numericStateVariable>
	</timepoint>
	<timepoint>
		<spatialEntity>
			<pseudo3D type="region">
				<clusteredness>1</clusteredness>
				<density>0.6129795865521557</density>
				<area>59469</area>
				<perimeter>1149.835975885391</perimeter>
				<distanceFromOrigin>310.6187373614155</distanceFromOrigin>
				<angle>61.76314650105189</angle>
				<shape>triangular</shape>
				<triangleMeasure>0.7577490766091847</triangleMeasure>
				<rectangleMeasure>0.5470383052404857</rectangleMeasure>
				<circleMeasure>0.4521008212771874</circleMeasure>
				<centroid>
					<x>1160.62</x>
					<y>480.0941</y>
				</centroid>
			</pseudo3D>
		</spatialEntity>
		<numericStateVariable>
			<name>avgClusterednessRegions</name>
			<value>0</value>
		</numericStateVariable>
		<numericStateVariable>
			<name>avgDensityRegions</name>
			<value>0.6129795865521557</value>
		</numericStateVariable>
	</timepoint>
	<timepoint>
		<spatialEntity>
			<pseudo3D type="region">
				<clusteredness>1</clusteredness>
				<density>0.6129795865521557</density>
				<area>59469</area>
				<perimeter>1149.835975885391</perimeter>
				<distanceFromOrigin>310.6187373614155</distanceFromOrigin>
				<angle>61.76314650105189</angle>
				<shape>triangular</shape>
				<triangleMeasure>0.7577490766091847</triangleMeasure>
				<rectangleMeasure>0.5470383052404857</rectangleMeasure>
				<circleMeasure>0.4521008212771874</circleMeasure>
				<centroid>
					<x>1160.62</x>
					<y>480.0941</y>
				</centroid>
			</pseudo3D>
		</spatialEntity>
		<numericStateVariable>
			<name>avgClusterednessRegions</name>
			<value>0</value>
		</numericStateVariable>
		<numericStateVariable>
			<name>avgDensityRegions</name>
			<value>0.6129795865521557</value>
		</numericStateVariable>
	</timepoint>
	<timepoint>
		<spatialEntity>
			<pseudo3D type="region">
				<clusteredness>1</clusteredness>
				<density>0.6129795865521557</density>
				<area>59469</area>
				<perimeter>1149.835975885391</perimeter>
				<distanceFromOrigin>310.6187373614155</distanceFromOrigin>
				<angle>61.76314650105189</angle>
				<shape>triangular</shape>
				<triangleMeasure>0.7577490766091847</triangleMeasure>
				<rectangleMeasure>0.5470383052404857</rectangleMeasure>
				<circleMeasure>0.4521008212771874</circleMeasure>
				<centroid>
					<x>1160.62</x>
					<y>480.0941</y>
				</centroid>
			</pseudo3D>
		</spatialEntity>
		<numericStateVariable>
			<name>avgClusterednessRegions</name>
			<value>0</value>
		</numericStateVariable>
		<numericStateVariable>
			<name>avgDensityRegions</name>
			<value>0.6129795865521557</value>
		</numericStateVariable>
	</timepoint>
	<timepoint>
		<spatialEntity>
			<pseudo3D type="region">
				<clusteredness>1</clusteredness>
				<density>0.6129795865521557</density>
				<area>59469</area>
				<perimeter>1149.835975885391</perimeter>
				<distanceFromOrigin>310.6187373614155</distanceFromOrigin>
				<angle>61.76314650105189</angle>
				<shape>triangular</shape>
				<triangleMeasure>0.7577490766091847</triangleMeasure>
				<rectangleMeasure>0.5470383052404857</rectangleMeasure>
				<circleMeasure>0.4521008212771874</circleMeasure>
				<centroid>
					<x>1160.62</x>
					<y>480.0941</y>
				</centroid>
			</pseudo3D>
		</spatialEntity>
		<numericStateVariable>
			<name>avgClusterednessRegions</name>
			<value>0</value>
		</numericStateVariable>
		<numericStateVariable>
			<name>avgDensityRegions</name>
			<value>0.6129795865521557</value>
		</numericStateVariable>
	</timepoint>
</experiment>
