# Supplementary material for: Automatic validation of computational models using pseudo-3D spatio-temporal model checking
Source: BMC Syst Biol. 2014 Dec 2;8:124. doi: 10.1186/s12918-014-0124-0 (PMC4272535; doi:10.1186/s12918-014-0124-0)
Supplement: Additional file 8 — Dataset of STML files for the phase variation case study. The dataset of one thousand STML files corresponding to the stochastic simulations of the rectangular model for the phase variation case study. We recommend using the freely available 7zip software (Download link: http://www.7-zip.org/download.html) to extract this archive. [file 12918_2014_124_MOESM8_ESM.zip › phase_variation_stml_122.xml]

<?xml version="1.0" encoding="utf-8"?>
<!--Warning! This xml file was automatically generated by a C++ program using the Boost PropertyTree library.-->
<experiment>
	<timepoint>
		<numericStateVariable>
			<name>avgClusterednessRegions</name>
			<value>0</value>
		</numericStateVariable>
		<numericStateVariable>
			<name>avgDensityRegions</name>
			<value>0</value>
		</numericStateVariable>
	</timepoint>
	<timepoint>
		<numericStateVariable>
			<name>avgClusterednessRegions</name>
			<value>0</value>
		</numericStateVariable>
		<numericStateVariable>
			<name>avgDensityRegions</name>
			<value>0</value>
		</numericStateVariable>
	</timepoint>
	<timepoint>
		<numericStateVariable>
			<name>avgClusterednessRegions</name>
			<value>0</value>
		</numericStateVariable>
		<numericStateVariable>
			<name>avgDensityRegions</name>
			<value>0</value>
		</numericStateVariable>
	</timepoint>
	<timepoint>
		<numericStateVariable>
			<name>avgClusterednessRegions</name>
			<value>0</value>
		</numericStateVariable>
		<numericStateVariable>
			<name>avgDensityRegions</name>
			<value>0</value>
		</numericStateVariable>
	</timepoint>
	<timepoint>
		<numericStateVariable>
			<name>avgClusterednessRegions</name>
			<value>0</value>
		</numericStateVariable>
		<numericStateVariable>
			<name>avgDensityRegions</name>
			<value>0</value>
		</numericStateVariable>
	</timepoint>
	<timepoint>
		<numericStateVariable>
			<name>avgClusterednessRegions</name>
			<value>0</value>
		</numericStateVariable>
		<numericStateVariable>
			<name>avgDensityRegions</name>
			<value>0</value>
		</numericStateVariable>
	</timepoint>
	<timepoint>
		<numericStateVariable>
			<name>avgClusterednessRegions</name>
			<value>0</value>
		</numericStateVariable>
		<numericStateVariable>
			<name>avgDensityRegions</name>
			<value>0</value>
		</numericStateVariable>
	</timepoint>
	<timepoint>
		<numericStateVariable>
			<name>avgClusterednessRegions</name>
			<value>0</value>
		</numericStateVariable>
		<numericStateVariable>
			<name>avgDensityRegions</name>
			<value>0</value>
		</numericStateVariable>
	</timepoint>
	<timepoint>
		<numericStateVariable>
			<name>avgClusterednessRegions</name>
			<value>0</value>
		</numericStateVariable>
		<numericStateVariable>
			<name>avgDensityRegions</name>
			<value>0</value>
		</numericStateVariable>
	</timepoint>
	<timepoint>
		<numericStateVariable>
			<name>avgClusterednessRegions</name>
			<value>0</value>
		</numericStateVariable>
		<numericStateVariable>
			<name>avgDensityRegions</name>
			<value>0</value>
		</numericStateVariable>
	</timepoint>
	<timepoint>
		<numericStateVariable>
			<name>avgClusterednessRegions</name>
			<value>0</value>
		</numericStateVariable>
		<numericStateVariable>
			<name>avgDensityRegions</name>
			<value>0</value>
		</numericStateVariable>
	</timepoint>
	<timepoint>
		<numericStateVariable>
			<name>avgClusterednessRegions</name>
			<value>0</value>
		</numericStateVariable>
		<numericStateVariable>
			<name>avgDensityRegions</name>
			<value>0</value>
		</numericStateVariable>
	</timepoint>
	<timepoint>
		<numericStateVariable>
			<name>avgClusterednessRegions</name>
			<value>0</value>
		</numericStateVariable>
		<numericStateVariable>
			<name>avgDensityRegions</name>
			<value>0</value>
		</numericStateVariable>
	</timepoint>
	<timepoint>
		<numericStateVariable>
			<name>avgClusterednessRegions</name>
			<value>0</value>
		</numericStateVariable>
		<numericStateVariable>
			<name>avgDensityRegions</name>
			<value>0</value>
		</numericStateVariable>
	</timepoint>
	<timepoint>
		<numericStateVariable>
			<name>avgClusterednessRegions</name>
			<value>0</value>
		</numericStateVariable>
		<numericStateVariable>
			<name>avgDensityRegions</name>
			<value>0</value>
		</numericStateVariable>
	</timepoint>
	<timepoint>
		<numericStateVariable>
			<name>avgClusterednessRegions</name>
			<value>0</value>
		</numericStateVariable>
		<numericStateVariable>
			<name>avgDensityRegions</name>
			<value>0</value>
		</numericStateVariable>
	</timepoint>
	<timepoint>
		<numericStateVariable>
			<name>avgClusterednessRegions</name>
			<value>0</value>
		</numericStateVariable>
		<numericStateVariable>
			<name>avgDensityRegions</name>
			<value>0</value>
		</numericStateVariable>
	</timepoint>
	<timepoint>
		<numericStateVariable>
			<name>avgClusterednessRegions</name>
			<value>0</value>
		</numericStateVariable>
		<numericStateVariable>
			<name>avgDensityRegions</name>
			<value>0</value>
		</numericStateVariable>
	</timepoint>
	<timepoint>
		<numericStateVariable>
			<name>avgClusterednessRegions</name>
			<value>0</value>
		</numericStateVariable>
		<numericStateVariable>
			<name>avgDensityRegions</name>
			<value>0</value>
		</numericStateVariable>
	</timepoint>
	<timepoint>
		<numericStateVariable>
			<name>avgClusterednessRegions</name>
			<value>0</value>
		</numericStateVariable>
		<numericStateVariable>
			<name>avgDensityRegions</name>
			<value>0</value>
		</numericStateVariable>
	</timepoint>
	<timepoint>
		<numericStateVariable>
			<name>avgClusterednessRegions</name>
			<value>0</value>
		</numericStateVariable>
		<numericStateVariable>
			<name>avgDensityRegions</name>
			<value>0</value>
		</numericStateVariable>
	</timepoint>
	<timepoint>
		<spatialEntity>
			<pseudo3D type="region">
				<clusteredness>1</clusteredness>
				<density>0.6605604648274053</density>
				<area>22288.5</area>
				<perimeter>634.2139902114868</perimeter>
				<distanceFromOrigin>157.7846633865282</distanceFromOrigin>
				<angle>58.86698827464094</angle>
				<shape>rectangular</shape>
				<triangleMeasure>0.669559952122791</triangleMeasure>
				<rectangleMeasure>0.6789850143535295</rectangleMeasure>
				<circleMeasure>0.4841099893098952</circleMeasure>
				<centroid>
					<x>801.8468</x>
					<y>444.8815</y>
				</centroid>
			</pseudo3D>
		</spatialEntity>
		<numericStateVariable>
			<name>avgClusterednessRegions</name>
			<value>0</value>
		</numericStateVariable>
		<numericStateVariable>
			<name>avgDensityRegions</name>
			<value>0.6605604648274053</value>
		</numericStateVariable>
	</timepoint>
	<timepoint>
		<spatialEntity>
			<pseudo3D type="region">
				<clusteredness>1</clusteredness>
				<density>0.6659271944163357</density>
				<area>25377</area>
				<perimeter>694.4508600234985</perimeter>
				<distanceFromOrigin>157.6483428393715</distanceFromOrigin>
				<angle>55.39555086928714</angle>
				<shape>triangular</shape>
				<triangleMeasure>0.6811291762006052</triangleMeasure>
				<rectangleMeasure>0.6548729605253409</rectangleMeasure>
				<circleMeasure>0.4780414871303275</circleMeasure>
				<centroid>
					<x>806.9351</x>
					<y>433.5793</y>
				</centroid>
			</pseudo3D>
		</spatialEntity>
		<numericStateVariable>
			<name>avgClusterednessRegions</name>
			<value>0</value>
		</numericStateVariable>
		<numericStateVariable>
			<name>avgDensityRegions</name>
			<value>0.6659271944163357</value>
		</numericStateVariable>
	</timepoint>
	<timepoint>
		<spatialEntity>
			<pseudo3D type="region">
				<clusteredness>1</clusteredness>
				<density>0.6669609794998773</density>
				<area>27801.5</area>
				<perimeter>731.5889511108398</perimeter>
				<distanceFromOrigin>157.7846633865282</distanceFromOrigin>
				<angle>54.21102654081667</angle>
				<shape>triangular</shape>
				<triangleMeasure>0.6751480601165053</triangleMeasure>
				<rectangleMeasure>0.6354103223251363</rectangleMeasure>
				<circleMeasure>0.455189225465191</circleMeasure>
				<centroid>
					<x>809.7413</x>
					<y>424.9832</y>
				</centroid>
			</pseudo3D>
		</spatialEntity>
		<numericStateVariable>
			<name>avgClusterednessRegions</name>
			<value>0</value>
		</numericStateVariable>
		<numericStateVariable>
			<name>avgDensityRegions</name>
			<value>0.6669609794998773</value>
		</numericStateVariable>
	</timepoint>
	<timepoint>
		<spatialEntity>
			<pseudo3D type="region">
				<clusteredness>1</clusteredness>
				<density>0.6755796464606453</density>
				<area>31570</area>
				<perimeter>796.9024939537048</perimeter>
				<distanceFromOrigin>157.6483428393715</distanceFromOrigin>
				<angle>50.15697824340815</angle>
				<shape>triangular</shape>
				<triangleMeasure>0.6547822750417406</triangleMeasure>
				<rectangleMeasure>0.6394062656105045</rectangleMeasure>
				<circleMeasure>0.4321598167395503</circleMeasure>
				<centroid>
					<x>814.1556</x>
					<y>411.6172</y>
				</centroid>
			</pseudo3D>
		</spatialEntity>
		<numericStateVariable>
			<name>avgClusterednessRegions</name>
			<value>0</value>
		</numericStateVariable>
		<numericStateVariable>
			<name>avgDensityRegions</name>
			<value>0.6755796464606453</value>
		</numericStateVariable>
	</timepoint>
	<timepoint>
		<spatialEntity>
			<pseudo3D type="region">
				<clusteredness>1</clusteredness>
				<density>0.6797528769842943</density>
				<area>34515</area>
				<perimeter>832.5263710021973</perimeter>
				<distanceFromOrigin>157.6483428393715</distanceFromOrigin>
				<angle>49.42291142855035</angle>
				<shape>triangular</shape>
				<triangleMeasure>0.6577080973699536</triangleMeasure>
				<rectangleMeasure>0.655001071178912</rectangleMeasure>
				<circleMeasure>0.411589466541417</circleMeasure>
				<centroid>
					<x>817.7073</x>
					<y>401.8242</y>
				</centroid>
			</pseudo3D>
		</spatialEntity>
		<numericStateVariable>
			<name>avgClusterednessRegions</name>
			<value>0</value>
		</numericStateVariable>
		<numericStateVariable>
			<name>avgDensityRegions</name>
			<value>0.6797528769842943</value>
		</numericStateVariable>
	</timepoint>
	<timepoint>
		<spatialEntity>
			<pseudo3D type="region">
				<clusteredness>1</clusteredness>
				<density>0.6862200365153966</density>
				<area>38193</area>
				<perimeter>867.9246516227722</perimeter>
				<distanceFromOrigin>157.7846633865282</distanceFromOrigin>
				<angle>49.3769866412442</angle>
				<shape>triangular</shape>
				<triangleMeasure>0.6608400002595397</triangleMeasure>
				<rectangleMeasure>0.6488833890992273</rectangleMeasure>
				<circleMeasure>0.4072801304652001</circleMeasure>
				<centroid>
					<x>820.4076</x>
					<y>390.0144</y>
				</centroid>
			</pseudo3D>
		</spatialEntity>
		<numericStateVariable>
			<name>avgClusterednessRegions</name>
			<value>0</value>
		</numericStateVariable>
		<numericStateVariable>
			<name>avgDensityRegions</name>
			<value>0.6862200365153966</value>
		</numericStateVariable>
	</timepoint>
	<timepoint>
		<spatialEntity>
			<pseudo3D type="region">
				<clusteredness>1</clusteredness>
				<density>0.6841652845348666</density>
				<area>42132</area>
				<perimeter>938.3613519668579</perimeter>
				<distanceFromOrigin>157.6483428393715</distanceFromOrigin>
				<angle>47.79287707315438</angle>
				<shape>triangular</shape>
				<triangleMeasure>0.6742313389469936</triangleMeasure>
				<rectangleMeasure>0.6137984041388999</rectangleMeasure>
				<circleMeasure>0.4076636086467596</circleMeasure>
				<centroid>
					<x>824.2574</x>
					<y>378.2671</y>
				</centroid>
			</pseudo3D>
		</spatialEntity>
		<numericStateVariable>
			<name>avgClusterednessRegions</name>
			<value>0</value>
		</numericStateVariable>
		<numericStateVariable>
			<name>avgDensityRegions</name>
			<value>0.6841652845348666</value>
		</numericStateVariable>
	</timepoint>
	<timepoint>
		<spatialEntity>
			<pseudo3D type="region">
				<clusteredness>1</clusteredness>
				<density>0.6830073414416901</density>
				<area>45799.5</area>
				<perimeter>1004.358305454254</perimeter>
				<distanceFromOrigin>157.6483428393715</distanceFromOrigin>
				<angle>47.71134773774729</angle>
				<shape>triangular</shape>
				<triangleMeasure>0.6822114766948877</triangleMeasure>
				<rectangleMeasure>0.5818207802918762</rectangleMeasure>
				<circleMeasure>0.3933005741407741</circleMeasure>
				<centroid>
					<x>827.6949</x>
					<y>367.9236</y>
				</centroid>
			</pseudo3D>
		</spatialEntity>
		<numericStateVariable>
			<name>avgClusterednessRegions</name>
			<value>0</value>
		</numericStateVariable>
		<numericStateVariable>
			<name>avgDensityRegions</name>
			<value>0.6830073414416901</value>
		</numericStateVariable>
	</timepoint>
	<timepoint>
		<spatialEntity>
			<pseudo3D type="region">
				<clusteredness>1</clusteredness>
				<density>0.6822421210349671</density>
				<area>50916.5</area>
				<perimeter>1109.45014667511</perimeter>
				<distanceFromOrigin>157.6483428393715</distanceFromOrigin>
				<angle>48.8580857188338</angle>
				<shape>triangular</shape>
				<triangleMeasure>0.7016795576303595</triangleMeasure>
				<rectangleMeasure>0.5453258100884378</rectangleMeasure>
				<circleMeasure>0.376289797656666</circleMeasure>
				<centroid>
					<x>831.6544</x>
					<y>353.9901</y>
				</centroid>
			</pseudo3D>
		</spatialEntity>
		<numericStateVariable>
			<name>avgClusterednessRegions</name>
			<value>0</value>
		</numericStateVariable>
		<numericStateVariable>
			<name>avgDensityRegions</name>
			<value>0.6822421210349671</value>
		</numericStateVariable>
	</timepoint>
	<timepoint>
		<spatialEntity>
			<pseudo3D type="region">
				<clusteredness>1</clusteredness>
				<density>0.6809826325880448</density>
				<area>54883.5</area>
				<perimeter>1127.354196548462</perimeter>
				<distanceFromOrigin>157.6483428393715</distanceFromOrigin>
				<angle>47.32603020530096</angle>
				<shape>triangular</shape>
				<triangleMeasure>0.7105370156322254</triangleMeasure>
				<rectangleMeasure>0.5705356812200036</rectangleMeasure>
				<circleMeasure>0.3795171596436203</circleMeasure>
				<centroid>
					<x>833.9919</x>
					<y>343.5617</y>
				</centroid>
			</pseudo3D>
		</spatialEntity>
		<numericStateVariable>
			<name>avgClusterednessRegions</name>
			<value>0</value>
		</numericStateVariable>
		<numericStateVariable>
			<name>avgDensityRegions</name>
			<value>0.6809826325880448</value>
		</numericStateVariable>
	</timepoint>
	<timepoint>
		<spatialEntity>
			<pseudo3D type="region">
				<clusteredness>1</clusteredness>
				<density>0.6776712891607821</density>
				<area>58908</area>
				<perimeter>1207.519107818604</perimeter>
				<distanceFromOrigin>157.6483428393715</distanceFromOrigin>
				<angle>46.7928354398334</angle>
				<shape>triangular</shape>
				<triangleMeasure>0.7227069305344</triangleMeasure>
				<rectangleMeasure>0.5597823476470277</rectangleMeasure>
				<circleMeasure>0.3722768581841017</circleMeasure>
				<centroid>
					<x>837.8073</x>
					<y>333.6536</y>
				</centroid>
			</pseudo3D>
		</spatialEntity>
		<numericStateVariable>
			<name>avgClusterednessRegions</name>
			<value>0</value>
		</numericStateVariable>
		<numericStateVariable>
			<name>avgDensityRegions</name>
			<value>0.6776712891607821</value>
		</numericStateVariable>
	</timepoint>
	<timepoint>
		<spatialEntity>
			<pseudo3D type="region">
				<clusteredness>1</clusteredness>
				<density>0.6720176466592718</density>
				<area>63209</area>
				<perimeter>1297.896285057068</perimeter>
				<distanceFromOrigin>157.6483428393715</distanceFromOrigin>
				<angle>46.7493067254258</angle>
				<shape>triangular</shape>
				<triangleMeasure>0.7200327784701553</triangleMeasure>
				<rectangleMeasure>0.5349017743204635</rectangleMeasure>
				<circleMeasure>0.3855619194007382</circleMeasure>
				<centroid>
					<x>840.5693</x>
					<y>323.3116</y>
				</centroid>
			</pseudo3D>
		</spatialEntity>
		<numericStateVariable>
			<name>avgClusterednessRegions</name>
			<value>0</value>
		</numericStateVariable>
		<numericStateVariable>
			<name>avgDensityRegions</name>
			<value>0.6720176466592718</value>
		</numericStateVariable>
	</timepoint>
	<timepoint>
		<spatialEntity>
			<pseudo3D type="region">
				<clusteredness>1</clusteredness>
				<density>0.6673952214545185</density>
				<area>68678</area>
				<perimeter>1430.795737504959</perimeter>
				<distanceFromOrigin>157.6483428393715</distanceFromOrigin>
				<angle>49.11798480865879</angle>
				<shape>triangular</shape>
				<triangleMeasure>0.6955154567886856</triangleMeasure>
				<rectangleMeasure>0.4969976443621126</rectangleMeasure>
				<circleMeasure>0.3644240143874383</circleMeasure>
				<centroid>
					<x>843.1318</x>
					<y>310.8336</y>
				</centroid>
			</pseudo3D>
		</spatialEntity>
		<numericStateVariable>
			<name>avgClusterednessRegions</name>
			<value>0</value>
		</numericStateVariable>
		<numericStateVariable>
			<name>avgDensityRegions</name>
			<value>0.6673952214545185</value>
		</numericStateVariable>
	</timepoint>
	<timepoint>
		<spatialEntity>
			<pseudo3D type="region">
				<clusteredness>0.9745404029912754</clusteredness>
				<density>0.6662319632598812</density>
				<area>75063</area>
				<perimeter>1346.027342796326</perimeter>
				<distanceFromOrigin>157.6483428393715</distanceFromOrigin>
				<angle>48.5870420139851</angle>
				<shape>triangular</shape>
				<triangleMeasure>0.7167024269554702</triangleMeasure>
				<rectangleMeasure>0.5050865790852653</rectangleMeasure>
				<circleMeasure>0.3690051206233516</circleMeasure>
				<centroid>
					<x>846.4496</x>
					<y>293.7383</y>
				</centroid>
			</pseudo3D>
		</spatialEntity>
		<numericStateVariable>
			<name>avgClusterednessRegions</name>
			<value>0</value>
		</numericStateVariable>
		<numericStateVariable>
			<name>avgDensityRegions</name>
			<value>0.6662319632598812</value>
		</numericStateVariable>
	</timepoint>
	<timepoint>
		<spatialEntity>
			<pseudo3D type="region">
				<clusteredness>1</clusteredness>
				<density>0.5687007903936768</density>
				<area>20307</area>
				<perimeter>748.1479926109314</perimeter>
				<distanceFromOrigin>282.5544195371929</distanceFromOrigin>
				<angle>37.13771282512032</angle>
				<shape>triangular</shape>
				<triangleMeasure>0.7960251661080732</triangleMeasure>
				<rectangleMeasure>0.6310136411118655</rectangleMeasure>
				<circleMeasure>0.2530127384714839</circleMeasure>
				<centroid>
					<x>256.3169</x>
					<y>829.9949</y>
				</centroid>
			</pseudo3D>
		</spatialEntity>
		<spatialEntity>
			<pseudo3D type="region">
				<clusteredness>1</clusteredness>
				<density>0.6633120345175134</density>
				<area>77862</area>
				<perimeter>1536.20836687088</perimeter>
				<distanceFromOrigin>157.6483428393715</distanceFromOrigin>
				<angle>48.9849085463853</angle>
				<shape>triangular</shape>
				<triangleMeasure>0.720343324609903</triangleMeasure>
				<rectangleMeasure>0.5013634351865984</rectangleMeasure>
				<circleMeasure>0.3622160326021741</circleMeasure>
				<centroid>
					<x>849.7296</x>
					<y>291.5312</y>
				</centroid>
			</pseudo3D>
		</spatialEntity>
		<numericStateVariable>
			<name>avgClusterednessRegions</name>
			<value>1602.600213077364</value>
		</numericStateVariable>
		<numericStateVariable>
			<name>avgDensityRegions</name>
			<value>0.6160064124555951</value>
		</numericStateVariable>
	</timepoint>
	<timepoint>
		<spatialEntity>
			<pseudo3D type="region">
				<clusteredness>1</clusteredness>
				<density>0.5687007903936768</density>
				<area>20307</area>
				<perimeter>748.1479926109314</perimeter>
				<distanceFromOrigin>282.5544195371929</distanceFromOrigin>
				<angle>37.13771282512032</angle>
				<shape>triangular</shape>
				<triangleMeasure>0.7960251661080732</triangleMeasure>
				<rectangleMeasure>0.6310136411118655</rectangleMeasure>
				<circleMeasure>0.2530127384714839</circleMeasure>
				<centroid>
					<x>256.3169</x>
					<y>829.9949</y>
				</centroid>
			</pseudo3D>
		</spatialEntity>
		<spatialEntity>
			<pseudo3D type="region">
				<clusteredness>1</clusteredness>
				<density>0.6633120345175134</density>
				<area>77862</area>
				<perimeter>1536.20836687088</perimeter>
				<distanceFromOrigin>157.6483428393715</distanceFromOrigin>
				<angle>48.9849085463853</angle>
				<shape>triangular</shape>
				<triangleMeasure>0.720343324609903</triangleMeasure>
				<rectangleMeasure>0.5013634351865984</rectangleMeasure>
				<circleMeasure>0.3622160326021741</circleMeasure>
				<centroid>
					<x>849.7296</x>
					<y>291.5312</y>
				</centroid>
			</pseudo3D>
		</spatialEntity>
		<numericStateVariable>
			<name>avgClusterednessRegions</name>
			<value>1602.600213077364</value>
		</numericStateVariable>
		<numericStateVariable>
			<name>avgDensityRegions</name>
			<value>0.6160064124555951</value>
		</numericStateVariable>
	</timepoint>
	<timepoint>
		<spatialEntity>
			<pseudo3D type="region">
				<clusteredness>1</clusteredness>
				<density>0.5687007903936768</density>
				<area>20307</area>
				<perimeter>748.1479926109314</perimeter>
				<distanceFromOrigin>282.5544195371929</distanceFromOrigin>
				<angle>37.13771282512032</angle>
				<shape>triangular</shape>
				<triangleMeasure>0.7960251661080732</triangleMeasure>
				<rectangleMeasure>0.6310136411118655</rectangleMeasure>
				<circleMeasure>0.2530127384714839</circleMeasure>
				<centroid>
					<x>256.3169</x>
					<y>829.9949</y>
				</centroid>
			</pseudo3D>
		</spatialEntity>
		<spatialEntity>
			<pseudo3D type="region">
				<clusteredness>1</clusteredness>
				<density>0.6633120345175134</density>
				<area>77862</area>
				<perimeter>1536.20836687088</perimeter>
				<distanceFromOrigin>157.6483428393715</distanceFromOrigin>
				<angle>48.9849085463853</angle>
				<shape>triangular</shape>
				<triangleMeasure>0.720343324609903</triangleMeasure>
				<rectangleMeasure>0.5013634351865984</rectangleMeasure>
				<circleMeasure>0.3622160326021741</circleMeasure>
				<centroid>
					<x>849.7296</x>
					<y>291.5312</y>
				</centroid>
			</pseudo3D>
		</spatialEntity>
		<numericStateVariable>
			<name>avgClusterednessRegions</name>
			<value>1602.600213077364</value>
		</numericStateVariable>
		<numericStateVariable>
			<name>avgDensityRegions</name>
			<value>0.6160064124555951</value>
		</numericStateVariable>
	</timepoint>
	<timepoint>
		<spatialEntity>
			<pseudo3D type="region">
				<clusteredness>1</clusteredness>
				<density>0.5687007903936768</density>
				<area>20307</area>
				<perimeter>748.1479926109314</perimeter>
				<distanceFromOrigin>282.5544195371929</distanceFromOrigin>
				<angle>37.13771282512032</angle>
				<shape>triangular</shape>
				<triangleMeasure>0.7960251661080732</triangleMeasure>
				<rectangleMeasure>0.6310136411118655</rectangleMeasure>
				<circleMeasure>0.2530127384714839</circleMeasure>
				<centroid>
					<x>256.3169</x>
					<y>829.9949</y>
				</centroid>
			</pseudo3D>
		</spatialEntity>
		<spatialEntity>
			<pseudo3D type="region">
				<clusteredness>1</clusteredness>
				<density>0.6633120345175134</density>
				<area>77862</area>
				<perimeter>1536.20836687088</perimeter>
				<distanceFromOrigin>157.6483428393715</distanceFromOrigin>
				<angle>48.9849085463853</angle>
				<shape>triangular</shape>
				<triangleMeasure>0.720343324609903</triangleMeasure>
				<rectangleMeasure>0.5013634351865984</rectangleMeasure>
				<circleMeasure>0.3622160326021741</circleMeasure>
				<centroid>
					<x>849.7296</x>
					<y>291.5312</y>
				</centroid>
			</pseudo3D>
		</spatialEntity>
		<numericStateVariable>
			<name>avgClusterednessRegions</name>
			<value>1602.600213077364</value>
		</numericStateVariable>
		<numericStateVariable>
			<name>avgDensityRegions</name>
			<value>0.6160064124555951</value>
		</numericStateVariable>
	</timepoint>
	<timepoint>
		<spatialEntity>
			<pseudo3D type="region">
				<clusteredness>1</clusteredness>
				<density>0.5687007903936768</density>
				<area>20307</area>
				<perimeter>748.1479926109314</perimeter>
				<distanceFromOrigin>282.5544195371929</distanceFromOrigin>
				<angle>37.13771282512032</angle>
				<shape>triangular</shape>
				<triangleMeasure>0.7960251661080732</triangleMeasure>
				<rectangleMeasure>0.6310136411118655</rectangleMeasure>
				<circleMeasure>0.2530127384714839</circleMeasure>
				<centroid>
					<x>256.3169</x>
					<y>829.9949</y>
				</centroid>
			</pseudo3D>
		</spatialEntity>
		<spatialEntity>
			<pseudo3D type="region">
				<clusteredness>1</clusteredness>
				<density>0.6633120345175134</density>
				<area>77862</area>
				<perimeter>1536.20836687088</perimeter>
				<distanceFromOrigin>157.6483428393715</distanceFromOrigin>
				<angle>48.9849085463853</angle>
				<shape>triangular</shape>
				<triangleMeasure>0.720343324609903</triangleMeasure>
				<rectangleMeasure>0.5013634351865984</rectangleMeasure>
				<circleMeasure>0.3622160326021741</circleMeasure>
				<centroid>
					<x>849.7296</x>
					<y>291.5312</y>
				</centroid>
			</pseudo3D>
		</spatialEntity>
		<numericStateVariable>
			<name>avgClusterednessRegions</name>
			<value>1602.600213077364</value>
		</numericStateVariable>
		<numericStateVariable>
			<name>avgDensityRegions</name>
			<value>0.6160064124555951</value>
		</numericStateVariable>
	</timepoint>
	<timepoint>
		<spatialEntity>
			<pseudo3D type="region">
				<clusteredness>1</clusteredness>
				<density>0.5687007903936768</density>
				<area>20307</area>
				<perimeter>748.1479926109314</perimeter>
				<distanceFromOrigin>282.5544195371929</distanceFromOrigin>
				<angle>37.13771282512032</angle>
				<shape>triangular</shape>
				<triangleMeasure>0.7960251661080732</triangleMeasure>
				<rectangleMeasure>0.6310136411118655</rectangleMeasure>
				<circleMeasure>0.2530127384714839</circleMeasure>
				<centroid>
					<x>256.3169</x>
					<y>829.9949</y>
				</centroid>
			</pseudo3D>
		</spatialEntity>
		<spatialEntity>
			<pseudo3D type="region">
				<clusteredness>1</clusteredness>
				<density>0.6633120345175134</density>
				<area>77862</area>
				<perimeter>1536.20836687088</perimeter>
				<distanceFromOrigin>157.6483428393715</distanceFromOrigin>
				<angle>48.9849085463853</angle>
				<shape>triangular</shape>
				<triangleMeasure>0.720343324609903</triangleMeasure>
				<rectangleMeasure>0.5013634351865984</rectangleMeasure>
				<circleMeasure>0.3622160326021741</circleMeasure>
				<centroid>
					<x>849.7296</x>
					<y>291.5312</y>
				</centroid>
			</pseudo3D>
		</spatialEntity>
		<numericStateVariable>
			<name>avgClusterednessRegions</name>
			<value>1602.600213077364</value>
		</numericStateVariable>
		<numericStateVariable>
			<name>avgDensityRegions</name>
			<value>0.6160064124555951</value>
		</numericStateVariable>
	</timepoint>
	<timepoint>
		<spatialEntity>
			<pseudo3D type="region">
				<clusteredness>1</clusteredness>
				<density>0.5687007903936768</density>
				<area>20307</area>
				<perimeter>748.1479926109314</perimeter>
				<distanceFromOrigin>282.5544195371929</distanceFromOrigin>
				<angle>37.13771282512032</angle>
				<shape>triangular</shape>
				<triangleMeasure>0.7960251661080732</triangleMeasure>
				<rectangleMeasure>0.6310136411118655</rectangleMeasure>
				<circleMeasure>0.2530127384714839</circleMeasure>
				<centroid>
					<x>256.3169</x>
					<y>829.9949</y>
				</centroid>
			</pseudo3D>
		</spatialEntity>
		<spatialEntity>
			<pseudo3D type="region">
				<clusteredness>1</clusteredness>
				<density>0.6633120345175134</density>
				<area>77862</area>
				<perimeter>1536.20836687088</perimeter>
				<distanceFromOrigin>157.6483428393715</distanceFromOrigin>
				<angle>48.9849085463853</angle>
				<shape>triangular</shape>
				<triangleMeasure>0.720343324609903</triangleMeasure>
				<rectangleMeasure>0.5013634351865984</rectangleMeasure>
				<circleMeasure>0.3622160326021741</circleMeasure>
				<centroid>
					<x>849.7296</x>
					<y>291.5312</y>
				</centroid>
			</pseudo3D>
		</spatialEntity>
		<numericStateVariable>
			<name>avgClusterednessRegions</name>
			<value>1602.600213077364</value>
		</numericStateVariable>
		<numericStateVariable>
			<name>avgDensityRegions</name>
			<value>0.6160064124555951</value>
		</numericStateVariable>
	</timepoint>
	<timepoint>
		<spatialEntity>
			<pseudo3D type="region">
				<clusteredness>1</clusteredness>
				<density>0.5687007903936768</density>
				<area>20307</area>
				<perimeter>748.1479926109314</perimeter>
				<distanceFromOrigin>282.5544195371929</distanceFromOrigin>
				<angle>37.13771282512032</angle>
				<shape>triangular</shape>
				<triangleMeasure>0.7960251661080732</triangleMeasure>
				<rectangleMeasure>0.6310136411118655</rectangleMeasure>
				<circleMeasure>0.2530127384714839</circleMeasure>
				<centroid>
					<x>256.3169</x>
					<y>829.9949</y>
				</centroid>
			</pseudo3D>
		</spatialEntity>
		<spatialEntity>
			<pseudo3D type="region">
				<clusteredness>1</clusteredness>
				<density>0.6633120345175134</density>
				<area>77862</area>
				<perimeter>1536.20836687088</perimeter>
				<distanceFromOrigin>157.6483428393715</distanceFromOrigin>
				<angle>48.9849085463853</angle>
				<shape>triangular</shape>
				<triangleMeasure>0.720343324609903</triangleMeasure>
				<rectangleMeasure>0.5013634351865984</rectangleMeasure>
				<circleMeasure>0.3622160326021741</circleMeasure>
				<centroid>
					<x>849.7296</x>
					<y>291.5312</y>
				</centroid>
			</pseudo3D>
		</spatialEntity>
		<numericStateVariable>
			<name>avgClusterednessRegions</name>
			<value>1602.600213077364</value>
		</numericStateVariable>
		<numericStateVariable>
			<name>avgDensityRegions</name>
			<value>0.6160064124555951</value>
		</numericStateVariable>
	</timepoint>
	<timepoint>
		<spatialEntity>
			<pseudo3D type="region">
				<clusteredness>1</clusteredness>
				<density>0.5687007903936768</density>
				<area>20307</area>
				<perimeter>748.1479926109314</perimeter>
				<distanceFromOrigin>282.5544195371929</distanceFromOrigin>
				<angle>37.13771282512032</angle>
				<shape>triangular</shape>
				<triangleMeasure>0.7960251661080732</triangleMeasure>
				<rectangleMeasure>0.6310136411118655</rectangleMeasure>
				<circleMeasure>0.2530127384714839</circleMeasure>
				<centroid>
					<x>256.3169</x>
					<y>829.9949</y>
				</centroid>
			</pseudo3D>
		</spatialEntity>
		<spatialEntity>
			<pseudo3D type="region">
				<clusteredness>1</clusteredness>
				<density>0.6633120345175134</density>
				<area>77862</area>
				<perimeter>1536.20836687088</perimeter>
				<distanceFromOrigin>157.6483428393715</distanceFromOrigin>
				<angle>48.9849085463853</angle>
				<shape>triangular</shape>
				<triangleMeasure>0.720343324609903</triangleMeasure>
				<rectangleMeasure>0.5013634351865984</rectangleMeasure>
				<circleMeasure>0.3622160326021741</circleMeasure>
				<centroid>
					<x>849.7296</x>
					<y>291.5312</y>
				</centroid>
			</pseudo3D>
		</spatialEntity>
		<numericStateVariable>
			<name>avgClusterednessRegions</name>
			<value>1602.600213077364</value>
		</numericStateVariable>
		<numericStateVariable>
			<name>avgDensityRegions</name>
			<value>0.6160064124555951</value>
		</numericStateVariable>
	</timepoint>
	<timepoint>
		<spatialEntity>
			<pseudo3D type="region">
				<clusteredness>1</clusteredness>
				<density>0.5687007903936768</density>
				<area>20307</area>
				<perimeter>748.1479926109314</perimeter>
				<distanceFromOrigin>282.5544195371929</distanceFromOrigin>
				<angle>37.13771282512032</angle>
				<shape>triangular</shape>
				<triangleMeasure>0.7960251661080732</triangleMeasure>
				<rectangleMeasure>0.6310136411118655</rectangleMeasure>
				<circleMeasure>0.2530127384714839</circleMeasure>
				<centroid>
					<x>256.3169</x>
					<y>829.9949</y>
				</centroid>
			</pseudo3D>
		</spatialEntity>
		<spatialEntity>
			<pseudo3D type="region">
				<clusteredness>1</clusteredness>
				<density>0.6633120345175134</density>
				<area>77862</area>
				<perimeter>1536.20836687088</perimeter>
				<distanceFromOrigin>157.6483428393715</distanceFromOrigin>
				<angle>48.9849085463853</angle>
				<shape>triangular</shape>
				<triangleMeasure>0.720343324609903</triangleMeasure>
				<rectangleMeasure>0.5013634351865984</rectangleMeasure>
				<circleMeasure>0.3622160326021741</circleMeasure>
				<centroid>
					<x>849.7296</x>
					<y>291.5312</y>
				</centroid>
			</pseudo3D>
		</spatialEntity>
		<numericStateVariable>
			<name>avgClusterednessRegions</name>
			<value>1602.600213077364</value>
		</numericStateVariable>
		<numericStateVariable>
			<name>avgDensityRegions</name>
			<value>0.6160064124555951</value>
		</numericStateVariable>
	</timepoint>
	<timepoint>
		<spatialEntity>
			<pseudo3D type="region">
				<clusteredness>1</clusteredness>
				<density>0.5687007903936768</density>
				<area>20307</area>
				<perimeter>748.1479926109314</perimeter>
				<distanceFromOrigin>282.5544195371929</distanceFromOrigin>
				<angle>37.13771282512032</angle>
				<shape>triangular</shape>
				<triangleMeasure>0.7960251661080732</triangleMeasure>
				<rectangleMeasure>0.6310136411118655</rectangleMeasure>
				<circleMeasure>0.2530127384714839</circleMeasure>
				<centroid>
					<x>256.3169</x>
					<y>829.9949</y>
				</centroid>
			</pseudo3D>
		</spatialEntity>
		<spatialEntity>
			<pseudo3D type="region">
				<clusteredness>1</clusteredness>
				<density>0.6633120345175134</density>
				<area>77862</area>
				<perimeter>1536.20836687088</perimeter>
				<distanceFromOrigin>157.6483428393715</distanceFromOrigin>
				<angle>48.9849085463853</angle>
				<shape>triangular</shape>
				<triangleMeasure>0.720343324609903</triangleMeasure>
				<rectangleMeasure>0.5013634351865984</rectangleMeasure>
				<circleMeasure>0.3622160326021741</circleMeasure>
				<centroid>
					<x>849.7296</x>
					<y>291.5312</y>
				</centroid>
			</pseudo3D>
		</spatialEntity>
		<numericStateVariable>
			<name>avgClusterednessRegions</name>
			<value>1602.600213077364</value>
		</numericStateVariable>
		<numericStateVariable>
			<name>avgDensityRegions</name>
			<value>0.6160064124555951</value>
		</numericStateVariable>
	</timepoint>
	<timepoint>
		<spatialEntity>
			<pseudo3D type="region">
				<clusteredness>1</clusteredness>
				<density>0.5687007903936768</density>
				<area>20307</area>
				<perimeter>748.1479926109314</perimeter>
				<distanceFromOrigin>282.5544195371929</distanceFromOrigin>
				<angle>37.13771282512032</angle>
				<shape>triangular</shape>
				<triangleMeasure>0.7960251661080732</triangleMeasure>
				<rectangleMeasure>0.6310136411118655</rectangleMeasure>
				<circleMeasure>0.2530127384714839</circleMeasure>
				<centroid>
					<x>256.3169</x>
					<y>829.9949</y>
				</centroid>
			</pseudo3D>
		</spatialEntity>
		<spatialEntity>
			<pseudo3D type="region">
				<clusteredness>1</clusteredness>
				<density>0.6633120345175134</density>
				<area>77862</area>
				<perimeter>1536.20836687088</perimeter>
				<distanceFromOrigin>157.6483428393715</distanceFromOrigin>
				<angle>48.9849085463853</angle>
				<shape>triangular</shape>
				<triangleMeasure>0.720343324609903</triangleMeasure>
				<rectangleMeasure>0.5013634351865984</rectangleMeasure>
				<circleMeasure>0.3622160326021741</circleMeasure>
				<centroid>
					<x>849.7296</x>
					<y>291.5312</y>
				</centroid>
			</pseudo3D>
		</spatialEntity>
		<numericStateVariable>
			<name>avgClusterednessRegions</name>
			<value>1602.600213077364</value>
		</numericStateVariable>
		<numericStateVariable>
			<name>avgDensityRegions</name>
			<value>0.6160064124555951</value>
		</numericStateVariable>
	</timepoint>
	<timepoint>
		<spatialEntity>
			<pseudo3D type="region">
				<clusteredness>1</clusteredness>
				<density>0.5687007903936768</density>
				<area>20307</area>
				<perimeter>748.1479926109314</perimeter>
				<distanceFromOrigin>282.5544195371929</distanceFromOrigin>
				<angle>37.13771282512032</angle>
				<shape>triangular</shape>
				<triangleMeasure>0.7960251661080732</triangleMeasure>
				<rectangleMeasure>0.6310136411118655</rectangleMeasure>
				<circleMeasure>0.2530127384714839</circleMeasure>
				<centroid>
					<x>256.3169</x>
					<y>829.9949</y>
				</centroid>
			</pseudo3D>
		</spatialEntity>
		<spatialEntity>
			<pseudo3D type="region">
				<clusteredness>1</clusteredness>
				<density>0.6633120345175134</density>
				<area>77862</area>
				<perimeter>1536.20836687088</perimeter>
				<distanceFromOrigin>157.6483428393715</distanceFromOrigin>
				<angle>48.9849085463853</angle>
				<shape>triangular</shape>
				<triangleMeasure>0.720343324609903</triangleMeasure>
				<rectangleMeasure>0.5013634351865984</rectangleMeasure>
				<circleMeasure>0.3622160326021741</circleMeasure>
				<centroid>
					<x>849.7296</x>
					<y>291.5312</y>
				</centroid>
			</pseudo3D>
		</spatialEntity>
		<numericStateVariable>
			<name>avgClusterednessRegions</name>
			<value>1602.600213077364</value>
		</numericStateVariable>
		<numericStateVariable>
			<name>avgDensityRegions</name>
			<value>0.6160064124555951</value>
		</numericStateVariable>
	</timepoint>
	<timepoint>
		<spatialEntity>
			<pseudo3D type="region">
				<clusteredness>1</clusteredness>
				<density>0.5687007903936768</density>
				<area>20307</area>
				<perimeter>748.1479926109314</perimeter>
				<distanceFromOrigin>282.5544195371929</distanceFromOrigin>
				<angle>37.13771282512032</angle>
				<shape>triangular</shape>
				<triangleMeasure>0.7960251661080732</triangleMeasure>
				<rectangleMeasure>0.6310136411118655</rectangleMeasure>
				<circleMeasure>0.2530127384714839</circleMeasure>
				<centroid>
					<x>256.3169</x>
					<y>829.9949</y>
				</centroid>
			</pseudo3D>
		</spatialEntity>
		<spatialEntity>
			<pseudo3D type="region">
				<clusteredness>1</clusteredness>
				<density>0.6633120345175134</density>
				<area>77862</area>
				<perimeter>1536.20836687088</perimeter>
				<distanceFromOrigin>157.6483428393715</distanceFromOrigin>
				<angle>48.9849085463853</angle>
				<shape>triangular</shape>
				<triangleMeasure>0.720343324609903</triangleMeasure>
				<rectangleMeasure>0.5013634351865984</rectangleMeasure>
				<circleMeasure>0.3622160326021741</circleMeasure>
				<centroid>
					<x>849.7296</x>
					<y>291.5312</y>
				</centroid>
			</pseudo3D>
		</spatialEntity>
		<numericStateVariable>
			<name>avgClusterednessRegions</name>
			<value>1602.600213077364</value>
		</numericStateVariable>
		<numericStateVariable>
			<name>avgDensityRegions</name>
			<value>0.6160064124555951</value>
		</numericStateVariable>
	</timepoint>
	<timepoint>
		<spatialEntity>
			<pseudo3D type="region">
				<clusteredness>1</clusteredness>
				<density>0.5687007903936768</density>
				<area>20307</area>
				<perimeter>748.1479926109314</perimeter>
				<distanceFromOrigin>282.5544195371929</distanceFromOrigin>
				<angle>37.13771282512032</angle>
				<shape>triangular</shape>
				<triangleMeasure>0.7960251661080732</triangleMeasure>
				<rectangleMeasure>0.6310136411118655</rectangleMeasure>
				<circleMeasure>0.2530127384714839</circleMeasure>
				<centroid>
					<x>256.3169</x>
					<y>829.9949</y>
				</centroid>
			</pseudo3D>
		</spatialEntity>
		<spatialEntity>
			<pseudo3D type="region">
				<clusteredness>1</clusteredness>
				<density>0.6633120345175134</density>
				<area>77862</area>
				<perimeter>1536.20836687088</perimeter>
				<distanceFromOrigin>157.6483428393715</distanceFromOrigin>
				<angle>48.9849085463853</angle>
				<shape>triangular</shape>
				<triangleMeasure>0.720343324609903</triangleMeasure>
				<rectangleMeasure>0.5013634351865984</rectangleMeasure>
				<circleMeasure>0.3622160326021741</circleMeasure>
				<centroid>
					<x>849.7296</x>
					<y>291.5312</y>
				</centroid>
			</pseudo3D>
		</spatialEntity>
		<numericStateVariable>
			<name>avgClusterednessRegions</name>
			<value>1602.600213077364</value>
		</numericStateVariable>
		<numericStateVariable>
			<name>avgDensityRegions</name>
			<value>0.6160064124555951</value>
		</numericStateVariable>
	</timepoint>
	<timepoint>
		<spatialEntity>
			<pseudo3D type="region">
				<clusteredness>1</clusteredness>
				<density>0.5687007903936768</density>
				<area>20307</area>
				<perimeter>748.1479926109314</perimeter>
				<distanceFromOrigin>282.5544195371929</distanceFromOrigin>
				<angle>37.13771282512032</angle>
				<shape>triangular</shape>
				<triangleMeasure>0.7960251661080732</triangleMeasure>
				<rectangleMeasure>0.6310136411118655</rectangleMeasure>
				<circleMeasure>0.2530127384714839</circleMeasure>
				<centroid>
					<x>256.3169</x>
					<y>829.9949</y>
				</centroid>
			</pseudo3D>
		</spatialEntity>
		<spatialEntity>
			<pseudo3D type="region">
				<clusteredness>1</clusteredness>
				<density>0.6633120345175134</density>
				<area>77862</area>
				<perimeter>1536.20836687088</perimeter>
				<distanceFromOrigin>157.6483428393715</distanceFromOrigin>
				<angle>48.9849085463853</angle>
				<shape>triangular</shape>
				<triangleMeasure>0.720343324609903</triangleMeasure>
				<rectangleMeasure>0.5013634351865984</rectangleMeasure>
				<circleMeasure>0.3622160326021741</circleMeasure>
				<centroid>
					<x>849.7296</x>
					<y>291.5312</y>
				</centroid>
			</pseudo3D>
		</spatialEntity>
		<numericStateVariable>
			<name>avgClusterednessRegions</name>
			<value>1602.600213077364</value>
		</numericStateVariable>
		<numericStateVariable>
			<name>avgDensityRegions</name>
			<value>0.6160064124555951</value>
		</numericStateVariable>
	</timepoint>
	<timepoint>
		<spatialEntity>
			<pseudo3D type="region">
				<clusteredness>1</clusteredness>
				<density>0.5687007903936768</density>
				<area>20307</area>
				<perimeter>748.1479926109314</perimeter>
				<distanceFromOrigin>282.5544195371929</distanceFromOrigin>
				<angle>37.13771282512032</angle>
				<shape>triangular</shape>
				<triangleMeasure>0.7960251661080732</triangleMeasure>
				<rectangleMeasure>0.6310136411118655</rectangleMeasure>
				<circleMeasure>0.2530127384714839</circleMeasure>
				<centroid>
					<x>256.3169</x>
					<y>829.9949</y>
				</centroid>
			</pseudo3D>
		</spatialEntity>
		<spatialEntity>
			<pseudo3D type="region">
				<clusteredness>1</clusteredness>
				<density>0.6633120345175134</density>
				<area>77862</area>
				<perimeter>1536.20836687088</perimeter>
				<distanceFromOrigin>157.6483428393715</distanceFromOrigin>
				<angle>48.9849085463853</angle>
				<shape>triangular</shape>
				<triangleMeasure>0.720343324609903</triangleMeasure>
				<rectangleMeasure>0.5013634351865984</rectangleMeasure>
				<circleMeasure>0.3622160326021741</circleMeasure>
				<centroid>
					<x>849.7296</x>
					<y>291.5312</y>
				</centroid>
			</pseudo3D>
		</spatialEntity>
		<numericStateVariable>
			<name>avgClusterednessRegions</name>
			<value>1602.600213077364</value>
		</numericStateVariable>
		<numericStateVariable>
			<name>avgDensityRegions</name>
			<value>0.6160064124555951</value>
		</numericStateVariable>
	</timepoint>
	<timepoint>
		<spatialEntity>
			<pseudo3D type="region">
				<clusteredness>1</clusteredness>
				<density>0.5687007903936768</density>
				<area>20307</area>
				<perimeter>748.1479926109314</perimeter>
				<distanceFromOrigin>282.5544195371929</distanceFromOrigin>
				<angle>37.13771282512032</angle>
				<shape>triangular</shape>
				<triangleMeasure>0.7960251661080732</triangleMeasure>
				<rectangleMeasure>0.6310136411118655</rectangleMeasure>
				<circleMeasure>0.2530127384714839</circleMeasure>
				<centroid>
					<x>256.3169</x>
					<y>829.9949</y>
				</centroid>
			</pseudo3D>
		</spatialEntity>
		<spatialEntity>
			<pseudo3D type="region">
				<clusteredness>1</clusteredness>
				<density>0.6633120345175134</density>
				<area>77862</area>
				<perimeter>1536.20836687088</perimeter>
				<distanceFromOrigin>157.6483428393715</distanceFromOrigin>
				<angle>48.9849085463853</angle>
				<shape>triangular</shape>
				<triangleMeasure>0.720343324609903</triangleMeasure>
				<rectangleMeasure>0.5013634351865984</rectangleMeasure>
				<circleMeasure>0.3622160326021741</circleMeasure>
				<centroid>
					<x>849.7296</x>
					<y>291.5312</y>
				</centroid>
			</pseudo3D>
		</spatialEntity>
		<numericStateVariable>
			<name>avgClusterednessRegions</name>
			<value>1602.600213077364</value>
		</numericStateVariable>
		<numericStateVariable>
			<name>avgDensityRegions</name>
			<value>0.6160064124555951</value>
		</numericStateVariable>
	</timepoint>
	<timepoint>
		<spatialEntity>
			<pseudo3D type="region">
				<clusteredness>1</clusteredness>
				<density>0.5687007903936768</density>
				<area>20307</area>
				<perimeter>748.1479926109314</perimeter>
				<distanceFromOrigin>282.5544195371929</distanceFromOrigin>
				<angle>37.13771282512032</angle>
				<shape>triangular</shape>
				<triangleMeasure>0.7960251661080732</triangleMeasure>
				<rectangleMeasure>0.6310136411118655</rectangleMeasure>
				<circleMeasure>0.2530127384714839</circleMeasure>
				<centroid>
					<x>256.3169</x>
					<y>829.9949</y>
				</centroid>
			</pseudo3D>
		</spatialEntity>
		<spatialEntity>
			<pseudo3D type="region">
				<clusteredness>1</clusteredness>
				<density>0.6633120345175134</density>
				<area>77862</area>
				<perimeter>1536.20836687088</perimeter>
				<distanceFromOrigin>157.6483428393715</distanceFromOrigin>
				<angle>48.9849085463853</angle>
				<shape>triangular</shape>
				<triangleMeasure>0.720343324609903</triangleMeasure>
				<rectangleMeasure>0.5013634351865984</rectangleMeasure>
				<circleMeasure>0.3622160326021741</circleMeasure>
				<centroid>
					<x>849.7296</x>
					<y>291.5312</y>
				</centroid>
			</pseudo3D>
		</spatialEntity>
		<numericStateVariable>
			<name>avgClusterednessRegions</name>
			<value>1602.600213077364</value>
		</numericStateVariable>
		<numericStateVariable>
			<name>avgDensityRegions</name>
			<value>0.6160064124555951</value>
		</numericStateVariable>
	</timepoint>
	<timepoint>
		<spatialEntity>
			<pseudo3D type="region">
				<clusteredness>1</clusteredness>
				<density>0.5687007903936768</density>
				<area>20307</area>
				<perimeter>748.1479926109314</perimeter>
				<distanceFromOrigin>282.5544195371929</distanceFromOrigin>
				<angle>37.13771282512032</angle>
				<shape>triangular</shape>
				<triangleMeasure>0.7960251661080732</triangleMeasure>
				<rectangleMeasure>0.6310136411118655</rectangleMeasure>
				<circleMeasure>0.2530127384714839</circleMeasure>
				<centroid>
					<x>256.3169</x>
					<y>829.9949</y>
				</centroid>
			</pseudo3D>
		</spatialEntity>
		<spatialEntity>
			<pseudo3D type="region">
				<clusteredness>1</clusteredness>
				<density>0.6633120345175134</density>
				<area>77862</area>
				<perimeter>1536.20836687088</perimeter>
				<distanceFromOrigin>157.6483428393715</distanceFromOrigin>
				<angle>48.9849085463853</angle>
				<shape>triangular</shape>
				<triangleMeasure>0.720343324609903</triangleMeasure>
				<rectangleMeasure>0.5013634351865984</rectangleMeasure>
				<circleMeasure>0.3622160326021741</circleMeasure>
				<centroid>
					<x>849.7296</x>
					<y>291.5312</y>
				</centroid>
			</pseudo3D>
		</spatialEntity>
		<numericStateVariable>
			<name>avgClusterednessRegions</name>
			<value>1602.600213077364</value>
		</numericStateVariable>
		<numericStateVariable>
			<name>avgDensityRegions</name>
			<value>0.6160064124555951</value>
		</numericStateVariable>
	</timepoint>
	<timepoint>
		<spatialEntity>
			<pseudo3D type="region">
				<clusteredness>1</clusteredness>
				<density>0.5687007903936768</density>
				<area>20307</area>
				<perimeter>748.1479926109314</perimeter>
				<distanceFromOrigin>282.5544195371929</distanceFromOrigin>
				<angle>37.13771282512032</angle>
				<shape>triangular</shape>
				<triangleMeasure>0.7960251661080732</triangleMeasure>
				<rectangleMeasure>0.6310136411118655</rectangleMeasure>
				<circleMeasure>0.2530127384714839</circleMeasure>
				<centroid>
					<x>256.3169</x>
					<y>829.9949</y>
				</centroid>
			</pseudo3D>
		</spatialEntity>
		<spatialEntity>
			<pseudo3D type="region">
				<clusteredness>1</clusteredness>
				<density>0.6633120345175134</density>
				<area>77862</area>
				<perimeter>1536.20836687088</perimeter>
				<distanceFromOrigin>157.6483428393715</distanceFromOrigin>
				<angle>48.9849085463853</angle>
				<shape>triangular</shape>
				<triangleMeasure>0.720343324609903</triangleMeasure>
				<rectangleMeasure>0.5013634351865984</rectangleMeasure>
				<circleMeasure>0.3622160326021741</circleMeasure>
				<centroid>
					<x>849.7296</x>
					<y>291.5312</y>
				</centroid>
			</pseudo3D>
		</spatialEntity>
		<numericStateVariable>
			<name>avgClusterednessRegions</name>
			<value>1602.600213077364</value>
		</numericStateVariable>
		<numericStateVariable>
			<name>avgDensityRegions</name>
			<value>0.6160064124555951</value>
		</numericStateVariable>
	</timepoint>
	<timepoint>
		<spatialEntity>
			<pseudo3D type="region">
				<clusteredness>1</clusteredness>
				<density>0.5687007903936768</density>
				<area>20307</area>
				<perimeter>748.1479926109314</perimeter>
				<distanceFromOrigin>282.5544195371929</distanceFromOrigin>
				<angle>37.13771282512032</angle>
				<shape>triangular</shape>
				<triangleMeasure>0.7960251661080732</triangleMeasure>
				<rectangleMeasure>0.6310136411118655</rectangleMeasure>
				<circleMeasure>0.2530127384714839</circleMeasure>
				<centroid>
					<x>256.3169</x>
					<y>829.9949</y>
				</centroid>
			</pseudo3D>
		</spatialEntity>
		<spatialEntity>
			<pseudo3D type="region">
				<clusteredness>1</clusteredness>
				<density>0.6633120345175134</density>
				<area>77862</area>
				<perimeter>1536.20836687088</perimeter>
				<distanceFromOrigin>157.6483428393715</distanceFromOrigin>
				<angle>48.9849085463853</angle>
				<shape>triangular</shape>
				<triangleMeasure>0.720343324609903</triangleMeasure>
				<rectangleMeasure>0.5013634351865984</rectangleMeasure>
				<circleMeasure>0.3622160326021741</circleMeasure>
				<centroid>
					<x>849.7296</x>
					<y>291.5312</y>
				</centroid>
			</pseudo3D>
		</spatialEntity>
		<numericStateVariable>
			<name>avgClusterednessRegions</name>
			<value>1602.600213077364</value>
		</numericStateVariable>
		<numericStateVariable>
			<name>avgDensityRegions</name>
			<value>0.6160064124555951</value>
		</numericStateVariable>
	</timepoint>
	<timepoint>
		<spatialEntity>
			<pseudo3D type="region">
				<clusteredness>1</clusteredness>
				<density>0.5687007903936768</density>
				<area>20307</area>
				<perimeter>748.1479926109314</perimeter>
				<distanceFromOrigin>282.5544195371929</distanceFromOrigin>
				<angle>37.13771282512032</angle>
				<shape>triangular</shape>
				<triangleMeasure>0.7960251661080732</triangleMeasure>
				<rectangleMeasure>0.6310136411118655</rectangleMeasure>
				<circleMeasure>0.2530127384714839</circleMeasure>
				<centroid>
					<x>256.3169</x>
					<y>829.9949</y>
				</centroid>
			</pseudo3D>
		</spatialEntity>
		<spatialEntity>
			<pseudo3D type="region">
				<clusteredness>1</clusteredness>
				<density>0.6633120345175134</density>
				<area>77862</area>
				<perimeter>1536.20836687088</perimeter>
				<distanceFromOrigin>157.6483428393715</distanceFromOrigin>
				<angle>48.9849085463853</angle>
				<shape>triangular</shape>
				<triangleMeasure>0.720343324609903</triangleMeasure>
				<rectangleMeasure>0.5013634351865984</rectangleMeasure>
				<circleMeasure>0.3622160326021741</circleMeasure>
				<centroid>
					<x>849.7296</x>
					<y>291.5312</y>
				</centroid>
			</pseudo3D>
		</spatialEntity>
		<numericStateVariable>
			<name>avgClusterednessRegions</name>
			<value>1602.600213077364</value>
		</numericStateVariable>
		<numericStateVariable>
			<name>avgDensityRegions</name>
			<value>0.6160064124555951</value>
		</numericStateVariable>
	</timepoint>
	<timepoint>
		<spatialEntity>
			<pseudo3D type="region">
				<clusteredness>1</clusteredness>
				<density>0.5687007903936768</density>
				<area>20307</area>
				<perimeter>748.1479926109314</perimeter>
				<distanceFromOrigin>282.5544195371929</distanceFromOrigin>
				<angle>37.13771282512032</angle>
				<shape>triangular</shape>
				<triangleMeasure>0.7960251661080732</triangleMeasure>
				<rectangleMeasure>0.6310136411118655</rectangleMeasure>
				<circleMeasure>0.2530127384714839</circleMeasure>
				<centroid>
					<x>256.3169</x>
					<y>829.9949</y>
				</centroid>
			</pseudo3D>
		</spatialEntity>
		<spatialEntity>
			<pseudo3D type="region">
				<clusteredness>1</clusteredness>
				<density>0.6633120345175134</density>
				<area>77862</area>
				<perimeter>1536.20836687088</perimeter>
				<distanceFromOrigin>157.6483428393715</distanceFromOrigin>
				<angle>48.9849085463853</angle>
				<shape>triangular</shape>
				<triangleMeasure>0.720343324609903</triangleMeasure>
				<rectangleMeasure>0.5013634351865984</rectangleMeasure>
				<circleMeasure>0.3622160326021741</circleMeasure>
				<centroid>
					<x>849.7296</x>
					<y>291.5312</y>
				</centroid>
			</pseudo3D>
		</spatialEntity>
		<numericStateVariable>
			<name>avgClusterednessRegions</name>
			<value>1602.600213077364</value>
		</numericStateVariable>
		<numericStateVariable>
			<name>avgDensityRegions</name>
			<value>0.6160064124555951</value>
		</numericStateVariable>
	</timepoint>
	<timepoint>
		<spatialEntity>
			<pseudo3D type="region">
				<clusteredness>1</clusteredness>
				<density>0.5687007903936768</density>
				<area>20307</area>
				<perimeter>748.1479926109314</perimeter>
				<distanceFromOrigin>282.5544195371929</distanceFromOrigin>
				<angle>37.13771282512032</angle>
				<shape>triangular</shape>
				<triangleMeasure>0.7960251661080732</triangleMeasure>
				<rectangleMeasure>0.6310136411118655</rectangleMeasure>
				<circleMeasure>0.2530127384714839</circleMeasure>
				<centroid>
					<x>256.3169</x>
					<y>829.9949</y>
				</centroid>
			</pseudo3D>
		</spatialEntity>
		<spatialEntity>
			<pseudo3D type="region">
				<clusteredness>1</clusteredness>
				<density>0.6633120345175134</density>
				<area>77862</area>
				<perimeter>1536.20836687088</perimeter>
				<distanceFromOrigin>157.6483428393715</distanceFromOrigin>
				<angle>48.9849085463853</angle>
				<shape>triangular</shape>
				<triangleMeasure>0.720343324609903</triangleMeasure>
				<rectangleMeasure>0.5013634351865984</rectangleMeasure>
				<circleMeasure>0.3622160326021741</circleMeasure>
				<centroid>
					<x>849.7296</x>
					<y>291.5312</y>
				</centroid>
			</pseudo3D>
		</spatialEntity>
		<numericStateVariable>
			<name>avgClusterednessRegions</name>
			<value>1602.600213077364</value>
		</numericStateVariable>
		<numericStateVariable>
			<name>avgDensityRegions</name>
			<value>0.6160064124555951</value>
		</numericStateVariable>
	</timepoint>
	<timepoint>
		<spatialEntity>
			<pseudo3D type="region">
				<clusteredness>1</clusteredness>
				<density>0.5687007903936768</density>
				<area>20307</area>
				<perimeter>748.1479926109314</perimeter>
				<distanceFromOrigin>282.5544195371929</distanceFromOrigin>
				<angle>37.13771282512032</angle>
				<shape>triangular</shape>
				<triangleMeasure>0.7960251661080732</triangleMeasure>
				<rectangleMeasure>0.6310136411118655</rectangleMeasure>
				<circleMeasure>0.2530127384714839</circleMeasure>
				<centroid>
					<x>256.3169</x>
					<y>829.9949</y>
				</centroid>
			</pseudo3D>
		</spatialEntity>
		<spatialEntity>
			<pseudo3D type="region">
				<clusteredness>1</clusteredness>
				<density>0.6633120345175134</density>
				<area>77862</area>
				<perimeter>1536.20836687088</perimeter>
				<distanceFromOrigin>157.6483428393715</distanceFromOrigin>
				<angle>48.9849085463853</angle>
				<shape>triangular</shape>
				<triangleMeasure>0.720343324609903</triangleMeasure>
				<rectangleMeasure>0.5013634351865984</rectangleMeasure>
				<circleMeasure>0.3622160326021741</circleMeasure>
				<centroid>
					<x>849.7296</x>
					<y>291.5312</y>
				</centroid>
			</pseudo3D>
		</spatialEntity>
		<numericStateVariable>
			<name>avgClusterednessRegions</name>
			<value>1602.600213077364</value>
		</numericStateVariable>
		<numericStateVariable>
			<name>avgDensityRegions</name>
			<value>0.6160064124555951</value>
		</numericStateVariable>
	</timepoint>
	<timepoint>
		<spatialEntity>
			<pseudo3D type="region">
				<clusteredness>1</clusteredness>
				<density>0.5687007903936768</density>
				<area>20307</area>
				<perimeter>748.1479926109314</perimeter>
				<distanceFromOrigin>282.5544195371929</distanceFromOrigin>
				<angle>37.13771282512032</angle>
				<shape>triangular</shape>
				<triangleMeasure>0.7960251661080732</triangleMeasure>
				<rectangleMeasure>0.6310136411118655</rectangleMeasure>
				<circleMeasure>0.2530127384714839</circleMeasure>
				<centroid>
					<x>256.3169</x>
					<y>829.9949</y>
				</centroid>
			</pseudo3D>
		</spatialEntity>
		<spatialEntity>
			<pseudo3D type="region">
				<clusteredness>1</clusteredness>
				<density>0.6633120345175134</density>
				<area>77862</area>
				<perimeter>1536.20836687088</perimeter>
				<distanceFromOrigin>157.6483428393715</distanceFromOrigin>
				<angle>48.9849085463853</angle>
				<shape>triangular</shape>
				<triangleMeasure>0.720343324609903</triangleMeasure>
				<rectangleMeasure>0.5013634351865984</rectangleMeasure>
				<circleMeasure>0.3622160326021741</circleMeasure>
				<centroid>
					<x>849.7296</x>
					<y>291.5312</y>
				</centroid>
			</pseudo3D>
		</spatialEntity>
		<numericStateVariable>
			<name>avgClusterednessRegions</name>
			<value>1602.600213077364</value>
		</numericStateVariable>
		<numericStateVariable>
			<name>avgDensityRegions</name>
			<value>0.6160064124555951</value>
		</numericStateVariable>
	</timepoint>
	<timepoint>
		<spatialEntity>
			<pseudo3D type="region">
				<clusteredness>1</clusteredness>
				<density>0.5687007903936768</density>
				<area>20307</area>
				<perimeter>748.1479926109314</perimeter>
				<distanceFromOrigin>282.5544195371929</distanceFromOrigin>
				<angle>37.13771282512032</angle>
				<shape>triangular</shape>
				<triangleMeasure>0.7960251661080732</triangleMeasure>
				<rectangleMeasure>0.6310136411118655</rectangleMeasure>
				<circleMeasure>0.2530127384714839</circleMeasure>
				<centroid>
					<x>256.3169</x>
					<y>829.9949</y>
				</centroid>
			</pseudo3D>
		</spatialEntity>
		<spatialEntity>
			<pseudo3D type="region">
				<clusteredness>1</clusteredness>
				<density>0.6633120345175134</density>
				<area>77862</area>
				<perimeter>1536.20836687088</perimeter>
				<distanceFromOrigin>157.6483428393715</distanceFromOrigin>
				<angle>48.9849085463853</angle>
				<shape>triangular</shape>
				<triangleMeasure>0.720343324609903</triangleMeasure>
				<rectangleMeasure>0.5013634351865984</rectangleMeasure>
				<circleMeasure>0.3622160326021741</circleMeasure>
				<centroid>
					<x>849.7296</x>
					<y>291.5312</y>
				</centroid>
			</pseudo3D>
		</spatialEntity>
		<numericStateVariable>
			<name>avgClusterednessRegions</name>
			<value>1602.600213077364</value>
		</numericStateVariable>
		<numericStateVariable>
			<name>avgDensityRegions</name>
			<value>0.6160064124555951</value>
		</numericStateVariable>
	</timepoint>
	<timepoint>
		<spatialEntity>
			<pseudo3D type="region">
				<clusteredness>1</clusteredness>
				<density>0.5687007903936768</density>
				<area>20307</area>
				<perimeter>748.1479926109314</perimeter>
				<distanceFromOrigin>282.5544195371929</distanceFromOrigin>
				<angle>37.13771282512032</angle>
				<shape>triangular</shape>
				<triangleMeasure>0.7960251661080732</triangleMeasure>
				<rectangleMeasure>0.6310136411118655</rectangleMeasure>
				<circleMeasure>0.2530127384714839</circleMeasure>
				<centroid>
					<x>256.3169</x>
					<y>829.9949</y>
				</centroid>
			</pseudo3D>
		</spatialEntity>
		<spatialEntity>
			<pseudo3D type="region">
				<clusteredness>1</clusteredness>
				<density>0.6633120345175134</density>
				<area>77862</area>
				<perimeter>1536.20836687088</perimeter>
				<distanceFromOrigin>157.6483428393715</distanceFromOrigin>
				<angle>48.9849085463853</angle>
				<shape>triangular</shape>
				<triangleMeasure>0.720343324609903</triangleMeasure>
				<rectangleMeasure>0.5013634351865984</rectangleMeasure>
				<circleMeasure>0.3622160326021741</circleMeasure>
				<centroid>
					<x>849.7296</x>
					<y>291.5312</y>
				</centroid>
			</pseudo3D>
		</spatialEntity>
		<numericStateVariable>
			<name>avgClusterednessRegions</name>
			<value>1602.600213077364</value>
		</numericStateVariable>
		<numericStateVariable>
			<name>avgDensityRegions</name>
			<value>0.6160064124555951</value>
		</numericStateVariable>
	</timepoint>
	<timepoint>
		<spatialEntity>
			<pseudo3D type="region">
				<clusteredness>1</clusteredness>
				<density>0.5687007903936768</density>
				<area>20307</area>
				<perimeter>748.1479926109314</perimeter>
				<distanceFromOrigin>282.5544195371929</distanceFromOrigin>
				<angle>37.13771282512032</angle>
				<shape>triangular</shape>
				<triangleMeasure>0.7960251661080732</triangleMeasure>
				<rectangleMeasure>0.6310136411118655</rectangleMeasure>
				<circleMeasure>0.2530127384714839</circleMeasure>
				<centroid>
					<x>256.3169</x>
					<y>829.9949</y>
				</centroid>
			</pseudo3D>
		</spatialEntity>
		<spatialEntity>
			<pseudo3D type="region">
				<clusteredness>1</clusteredness>
				<density>0.6633120345175134</density>
				<area>77862</area>
				<perimeter>1536.20836687088</perimeter>
				<distanceFromOrigin>157.6483428393715</distanceFromOrigin>
				<angle>48.9849085463853</angle>
				<shape>triangular</shape>
				<triangleMeasure>0.720343324609903</triangleMeasure>
				<rectangleMeasure>0.5013634351865984</rectangleMeasure>
				<circleMeasure>0.3622160326021741</circleMeasure>
				<centroid>
					<x>849.7296</x>
					<y>291.5312</y>
				</centroid>
			</pseudo3D>
		</spatialEntity>
		<numericStateVariable>
			<name>avgClusterednessRegions</name>
			<value>1602.600213077364</value>
		</numericStateVariable>
		<numericStateVariable>
			<name>avgDensityRegions</name>
			<value>0.6160064124555951</value>
		</numericStateVariable>
	</timepoint>
	<timepoint>
		<spatialEntity>
			<pseudo3D type="region">
				<clusteredness>1</clusteredness>
				<density>0.5687007903936768</density>
				<area>20307</area>
				<perimeter>748.1479926109314</perimeter>
				<distanceFromOrigin>282.5544195371929</distanceFromOrigin>
				<angle>37.13771282512032</angle>
				<shape>triangular</shape>
				<triangleMeasure>0.7960251661080732</triangleMeasure>
				<rectangleMeasure>0.6310136411118655</rectangleMeasure>
				<circleMeasure>0.2530127384714839</circleMeasure>
				<centroid>
					<x>256.3169</x>
					<y>829.9949</y>
				</centroid>
			</pseudo3D>
		</spatialEntity>
		<spatialEntity>
			<pseudo3D type="region">
				<clusteredness>1</clusteredness>
				<density>0.6633120345175134</density>
				<area>77862</area>
				<perimeter>1536.20836687088</perimeter>
				<distanceFromOrigin>157.6483428393715</distanceFromOrigin>
				<angle>48.9849085463853</angle>
				<shape>triangular</shape>
				<triangleMeasure>0.720343324609903</triangleMeasure>
				<rectangleMeasure>0.5013634351865984</rectangleMeasure>
				<circleMeasure>0.3622160326021741</circleMeasure>
				<centroid>
					<x>849.7296</x>
					<y>291.5312</y>
				</centroid>
			</pseudo3D>
		</spatialEntity>
		<numericStateVariable>
			<name>avgClusterednessRegions</name>
			<value>1602.600213077364</value>
		</numericStateVariable>
		<numericStateVariable>
			<name>avgDensityRegions</name>
			<value>0.6160064124555951</value>
		</numericStateVariable>
	</timepoint>
	<timepoint>
		<spatialEntity>
			<pseudo3D type="region">
				<clusteredness>1</clusteredness>
				<density>0.5687007903936768</density>
				<area>20307</area>
				<perimeter>748.1479926109314</perimeter>
				<distanceFromOrigin>282.5544195371929</distanceFromOrigin>
				<angle>37.13771282512032</angle>
				<shape>triangular</shape>
				<triangleMeasure>0.7960251661080732</triangleMeasure>
				<rectangleMeasure>0.6310136411118655</rectangleMeasure>
				<circleMeasure>0.2530127384714839</circleMeasure>
				<centroid>
					<x>256.3169</x>
					<y>829.9949</y>
				</centroid>
			</pseudo3D>
		</spatialEntity>
		<spatialEntity>
			<pseudo3D type="region">
				<clusteredness>1</clusteredness>
				<density>0.6633120345175134</density>
				<area>77862</area>
				<perimeter>1536.20836687088</perimeter>
				<distanceFromOrigin>157.6483428393715</distanceFromOrigin>
				<angle>48.9849085463853</angle>
				<shape>triangular</shape>
				<triangleMeasure>0.720343324609903</triangleMeasure>
				<rectangleMeasure>0.5013634351865984</rectangleMeasure>
				<circleMeasure>0.3622160326021741</circleMeasure>
				<centroid>
					<x>849.7296</x>
					<y>291.5312</y>
				</centroid>
			</pseudo3D>
		</spatialEntity>
		<numericStateVariable>
			<name>avgClusterednessRegions</name>
			<value>1602.600213077364</value>
		</numericStateVariable>
		<numericStateVariable>
			<name>avgDensityRegions</name>
			<value>0.6160064124555951</value>
		</numericStateVariable>
	</timepoint>
	<timepoint>
		<spatialEntity>
			<pseudo3D type="region">
				<clusteredness>1</clusteredness>
				<density>0.5687007903936768</density>
				<area>20307</area>
				<perimeter>748.1479926109314</perimeter>
				<distanceFromOrigin>282.5544195371929</distanceFromOrigin>
				<angle>37.13771282512032</angle>
				<shape>triangular</shape>
				<triangleMeasure>0.7960251661080732</triangleMeasure>
				<rectangleMeasure>0.6310136411118655</rectangleMeasure>
				<circleMeasure>0.2530127384714839</circleMeasure>
				<centroid>
					<x>256.3169</x>
					<y>829.9949</y>
				</centroid>
			</pseudo3D>
		</spatialEntity>
		<spatialEntity>
			<pseudo3D type="region">
				<clusteredness>1</clusteredness>
				<density>0.6633120345175134</density>
				<area>77862</area>
				<perimeter>1536.20836687088</perimeter>
				<distanceFromOrigin>157.6483428393715</distanceFromOrigin>
				<angle>48.9849085463853</angle>
				<shape>triangular</shape>
				<triangleMeasure>0.720343324609903</triangleMeasure>
				<rectangleMeasure>0.5013634351865984</rectangleMeasure>
				<circleMeasure>0.3622160326021741</circleMeasure>
				<centroid>
					<x>849.7296</x>
					<y>291.5312</y>
				</centroid>
			</pseudo3D>
		</spatialEntity>
		<numericStateVariable>
			<name>avgClusterednessRegions</name>
			<value>1602.600213077364</value>
		</numericStateVariable>
		<numericStateVariable>
			<name>avgDensityRegions</name>
			<value>0.6160064124555951</value>
		</numericStateVariable>
	</timepoint>
	<timepoint>
		<spatialEntity>
			<pseudo3D type="region">
				<clusteredness>1</clusteredness>
				<density>0.5687007903936768</density>
				<area>20307</area>
				<perimeter>748.1479926109314</perimeter>
				<distanceFromOrigin>282.5544195371929</distanceFromOrigin>
				<angle>37.13771282512032</angle>
				<shape>triangular</shape>
				<triangleMeasure>0.7960251661080732</triangleMeasure>
				<rectangleMeasure>0.6310136411118655</rectangleMeasure>
				<circleMeasure>0.2530127384714839</circleMeasure>
				<centroid>
					<x>256.3169</x>
					<y>829.9949</y>
				</centroid>
			</pseudo3D>
		</spatialEntity>
		<spatialEntity>
			<pseudo3D type="region">
				<clusteredness>1</clusteredness>
				<density>0.6633120345175134</density>
				<area>77862</area>
				<perimeter>1536.20836687088</perimeter>
				<distanceFromOrigin>157.6483428393715</distanceFromOrigin>
				<angle>48.9849085463853</angle>
				<shape>triangular</shape>
				<triangleMeasure>0.720343324609903</triangleMeasure>
				<rectangleMeasure>0.5013634351865984</rectangleMeasure>
				<circleMeasure>0.3622160326021741</circleMeasure>
				<centroid>
					<x>849.7296</x>
					<y>291.5312</y>
				</centroid>
			</pseudo3D>
		</spatialEntity>
		<numericStateVariable>
			<name>avgClusterednessRegions</name>
			<value>1602.600213077364</value>
		</numericStateVariable>
		<numericStateVariable>
			<name>avgDensityRegions</name>
			<value>0.6160064124555951</value>
		</numericStateVariable>
	</timepoint>
	<timepoint>
		<spatialEntity>
			<pseudo3D type="region">
				<clusteredness>1</clusteredness>
				<density>0.5687007903936768</density>
				<area>20307</area>
				<perimeter>748.1479926109314</perimeter>
				<distanceFromOrigin>282.5544195371929</distanceFromOrigin>
				<angle>37.13771282512032</angle>
				<shape>triangular</shape>
				<triangleMeasure>0.7960251661080732</triangleMeasure>
				<rectangleMeasure>0.6310136411118655</rectangleMeasure>
				<circleMeasure>0.2530127384714839</circleMeasure>
				<centroid>
					<x>256.3169</x>
					<y>829.9949</y>
				</centroid>
			</pseudo3D>
		</spatialEntity>
		<spatialEntity>
			<pseudo3D type="region">
				<clusteredness>1</clusteredness>
				<density>0.6633120345175134</density>
				<area>77862</area>
				<perimeter>1536.20836687088</perimeter>
				<distanceFromOrigin>157.6483428393715</distanceFromOrigin>
				<angle>48.9849085463853</angle>
				<shape>triangular</shape>
				<triangleMeasure>0.720343324609903</triangleMeasure>
				<rectangleMeasure>0.5013634351865984</rectangleMeasure>
				<circleMeasure>0.3622160326021741</circleMeasure>
				<centroid>
					<x>849.7296</x>
					<y>291.5312</y>
				</centroid>
			</pseudo3D>
		</spatialEntity>
		<numericStateVariable>
			<name>avgClusterednessRegions</name>
			<value>1602.600213077364</value>
		</numericStateVariable>
		<numericStateVariable>
			<name>avgDensityRegions</name>
			<value>0.6160064124555951</value>
		</numericStateVariable>
	</timepoint>
	<timepoint>
		<spatialEntity>
			<pseudo3D type="region">
				<clusteredness>1</clusteredness>
				<density>0.5687007903936768</density>
				<area>20307</area>
				<perimeter>748.1479926109314</perimeter>
				<distanceFromOrigin>282.5544195371929</distanceFromOrigin>
				<angle>37.13771282512032</angle>
				<shape>triangular</shape>
				<triangleMeasure>0.7960251661080732</triangleMeasure>
				<rectangleMeasure>0.6310136411118655</rectangleMeasure>
				<circleMeasure>0.2530127384714839</circleMeasure>
				<centroid>
					<x>256.3169</x>
					<y>829.9949</y>
				</centroid>
			</pseudo3D>
		</spatialEntity>
		<spatialEntity>
			<pseudo3D type="region">
				<clusteredness>1</clusteredness>
				<density>0.6633120345175134</density>
				<area>77862</area>
				<perimeter>1536.20836687088</perimeter>
				<distanceFromOrigin>157.6483428393715</distanceFromOrigin>
				<angle>48.9849085463853</angle>
				<shape>triangular</shape>
				<triangleMeasure>0.720343324609903</triangleMeasure>
				<rectangleMeasure>0.5013634351865984</rectangleMeasure>
				<circleMeasure>0.3622160326021741</circleMeasure>
				<centroid>
					<x>849.7296</x>
					<y>291.5312</y>
				</centroid>
			</pseudo3D>
		</spatialEntity>
		<numericStateVariable>
			<name>avgClusterednessRegions</name>
			<value>1602.600213077364</value>
		</numericStateVariable>
		<numericStateVariable>
			<name>avgDensityRegions</name>
			<value>0.6160064124555951</value>
		</numericStateVariable>
	</timepoint>
	<timepoint>
		<spatialEntity>
			<pseudo3D type="region">
				<clusteredness>1</clusteredness>
				<density>0.5687007903936768</density>
				<area>20307</area>
				<perimeter>748.1479926109314</perimeter>
				<distanceFromOrigin>282.5544195371929</distanceFromOrigin>
				<angle>37.13771282512032</angle>
				<shape>triangular</shape>
				<triangleMeasure>0.7960251661080732</triangleMeasure>
				<rectangleMeasure>0.6310136411118655</rectangleMeasure>
				<circleMeasure>0.2530127384714839</circleMeasure>
				<centroid>
					<x>256.3169</x>
					<y>829.9949</y>
				</centroid>
			</pseudo3D>
		</spatialEntity>
		<spatialEntity>
			<pseudo3D type="region">
				<clusteredness>1</clusteredness>
				<density>0.6633120345175134</density>
				<area>77862</area>
				<perimeter>1536.20836687088</perimeter>
				<distanceFromOrigin>157.6483428393715</distanceFromOrigin>
				<angle>48.9849085463853</angle>
				<shape>triangular</shape>
				<triangleMeasure>0.720343324609903</triangleMeasure>
				<rectangleMeasure>0.5013634351865984</rectangleMeasure>
				<circleMeasure>0.3622160326021741</circleMeasure>
				<centroid>
					<x>849.7296</x>
					<y>291.5312</y>
				</centroid>
			</pseudo3D>
		</spatialEntity>
		<numericStateVariable>
			<name>avgClusterednessRegions</name>
			<value>1602.600213077364</value>
		</numericStateVariable>
		<numericStateVariable>
			<name>avgDensityRegions</name>
			<value>0.6160064124555951</value>
		</numericStateVariable>
	</timepoint>
	<timepoint>
		<spatialEntity>
			<pseudo3D type="region">
				<clusteredness>1</clusteredness>
				<density>0.5687007903936768</density>
				<area>20307</area>
				<perimeter>748.1479926109314</perimeter>
				<distanceFromOrigin>282.5544195371929</distanceFromOrigin>
				<angle>37.13771282512032</angle>
				<shape>triangular</shape>
				<triangleMeasure>0.7960251661080732</triangleMeasure>
				<rectangleMeasure>0.6310136411118655</rectangleMeasure>
				<circleMeasure>0.2530127384714839</circleMeasure>
				<centroid>
					<x>256.3169</x>
					<y>829.9949</y>
				</centroid>
			</pseudo3D>
		</spatialEntity>
		<spatialEntity>
			<pseudo3D type="region">
				<clusteredness>1</clusteredness>
				<density>0.6633120345175134</density>
				<area>77862</area>
				<perimeter>1536.20836687088</perimeter>
				<distanceFromOrigin>157.6483428393715</distanceFromOrigin>
				<angle>48.9849085463853</angle>
				<shape>triangular</shape>
				<triangleMeasure>0.720343324609903</triangleMeasure>
				<rectangleMeasure>0.5013634351865984</rectangleMeasure>
				<circleMeasure>0.3622160326021741</circleMeasure>
				<centroid>
					<x>849.7296</x>
					<y>291.5312</y>
				</centroid>
			</pseudo3D>
		</spatialEntity>
		<numericStateVariable>
			<name>avgClusterednessRegions</name>
			<value>1602.600213077364</value>
		</numericStateVariable>
		<numericStateVariable>
			<name>avgDensityRegions</name>
			<value>0.6160064124555951</value>
		</numericStateVariable>
	</timepoint>
	<timepoint>
		<spatialEntity>
			<pseudo3D type="region">
				<clusteredness>1</clusteredness>
				<density>0.5687007903936768</density>
				<area>20307</area>
				<perimeter>748.1479926109314</perimeter>
				<distanceFromOrigin>282.5544195371929</distanceFromOrigin>
				<angle>37.13771282512032</angle>
				<shape>triangular</shape>
				<triangleMeasure>0.7960251661080732</triangleMeasure>
				<rectangleMeasure>0.6310136411118655</rectangleMeasure>
				<circleMeasure>0.2530127384714839</circleMeasure>
				<centroid>
					<x>256.3169</x>
					<y>829.9949</y>
				</centroid>
			</pseudo3D>
		</spatialEntity>
		<spatialEntity>
			<pseudo3D type="region">
				<clusteredness>1</clusteredness>
				<density>0.6633120345175134</density>
				<area>77862</area>
				<perimeter>1536.20836687088</perimeter>
				<distanceFromOrigin>157.6483428393715</distanceFromOrigin>
				<angle>48.9849085463853</angle>
				<shape>triangular</shape>
				<triangleMeasure>0.720343324609903</triangleMeasure>
				<rectangleMeasure>0.5013634351865984</rectangleMeasure>
				<circleMeasure>0.3622160326021741</circleMeasure>
				<centroid>
					<x>849.7296</x>
					<y>291.5312</y>
				</centroid>
			</pseudo3D>
		</spatialEntity>
		<numericStateVariable>
			<name>avgClusterednessRegions</name>
			<value>1602.600213077364</value>
		</numericStateVariable>
		<numericStateVariable>
			<name>avgDensityRegions</name>
			<value>0.6160064124555951</value>
		</numericStateVariable>
	</timepoint>
	<timepoint>
		<spatialEntity>
			<pseudo3D type="region">
				<clusteredness>1</clusteredness>
				<density>0.5687007903936768</density>
				<area>20307</area>
				<perimeter>748.1479926109314</perimeter>
				<distanceFromOrigin>282.5544195371929</distanceFromOrigin>
				<angle>37.13771282512032</angle>
				<shape>triangular</shape>
				<triangleMeasure>0.7960251661080732</triangleMeasure>
				<rectangleMeasure>0.6310136411118655</rectangleMeasure>
				<circleMeasure>0.2530127384714839</circleMeasure>
				<centroid>
					<x>256.3169</x>
					<y>829.9949</y>
				</centroid>
			</pseudo3D>
		</spatialEntity>
		<spatialEntity>
			<pseudo3D type="region">
				<clusteredness>1</clusteredness>
				<density>0.6633120345175134</density>
				<area>77862</area>
				<perimeter>1536.20836687088</perimeter>
				<distanceFromOrigin>157.6483428393715</distanceFromOrigin>
				<angle>48.9849085463853</angle>
				<shape>triangular</shape>
				<triangleMeasure>0.720343324609903</triangleMeasure>
				<rectangleMeasure>0.5013634351865984</rectangleMeasure>
				<circleMeasure>0.3622160326021741</circleMeasure>
				<centroid>
					<x>849.7296</x>
					<y>291.5312</y>
				</centroid>
			</pseudo3D>
		</spatialEntity>
		<numericStateVariable>
			<name>avgClusterednessRegions</name>
			<value>1602.600213077364</value>
		</numericStateVariable>
		<numericStateVariable>
			<name>avgDensityRegions</name>
			<value>0.6160064124555951</value>
		</numericStateVariable>
	</timepoint>
	<timepoint>
		<spatialEntity>
			<pseudo3D type="region">
				<clusteredness>1</clusteredness>
				<density>0.5687007903936768</density>
				<area>20307</area>
				<perimeter>748.1479926109314</perimeter>
				<distanceFromOrigin>282.5544195371929</distanceFromOrigin>
				<angle>37.13771282512032</angle>
				<shape>triangular</shape>
				<triangleMeasure>0.7960251661080732</triangleMeasure>
				<rectangleMeasure>0.6310136411118655</rectangleMeasure>
				<circleMeasure>0.2530127384714839</circleMeasure>
				<centroid>
					<x>256.3169</x>
					<y>829.9949</y>
				</centroid>
			</pseudo3D>
		</spatialEntity>
		<spatialEntity>
			<pseudo3D type="region">
				<clusteredness>1</clusteredness>
				<density>0.6633120345175134</density>
				<area>77862</area>
				<perimeter>1536.20836687088</perimeter>
				<distanceFromOrigin>157.6483428393715</distanceFromOrigin>
				<angle>48.9849085463853</angle>
				<shape>triangular</shape>
				<triangleMeasure>0.720343324609903</triangleMeasure>
				<rectangleMeasure>0.5013634351865984</rectangleMeasure>
				<circleMeasure>0.3622160326021741</circleMeasure>
				<centroid>
					<x>849.7296</x>
					<y>291.5312</y>
				</centroid>
			</pseudo3D>
		</spatialEntity>
		<numericStateVariable>
			<name>avgClusterednessRegions</name>
			<value>1602.600213077364</value>
		</numericStateVariable>
		<numericStateVariable>
			<name>avgDensityRegions</name>
			<value>0.6160064124555951</value>
		</numericStateVariable>
	</timepoint>
	<timepoint>
		<spatialEntity>
			<pseudo3D type="region">
				<clusteredness>1</clusteredness>
				<density>0.5687007903936768</density>
				<area>20307</area>
				<perimeter>748.1479926109314</perimeter>
				<distanceFromOrigin>282.5544195371929</distanceFromOrigin>
				<angle>37.13771282512032</angle>
				<shape>triangular</shape>
				<triangleMeasure>0.7960251661080732</triangleMeasure>
				<rectangleMeasure>0.6310136411118655</rectangleMeasure>
				<circleMeasure>0.2530127384714839</circleMeasure>
				<centroid>
					<x>256.3169</x>
					<y>829.9949</y>
				</centroid>
			</pseudo3D>
		</spatialEntity>
		<spatialEntity>
			<pseudo3D type="region">
				<clusteredness>1</clusteredness>
				<density>0.6633120345175134</density>
				<area>77862</area>
				<perimeter>1536.20836687088</perimeter>
				<distanceFromOrigin>157.6483428393715</distanceFromOrigin>
				<angle>48.9849085463853</angle>
				<shape>triangular</shape>
				<triangleMeasure>0.720343324609903</triangleMeasure>
				<rectangleMeasure>0.5013634351865984</rectangleMeasure>
				<circleMeasure>0.3622160326021741</circleMeasure>
				<centroid>
					<x>849.7296</x>
					<y>291.5312</y>
				</centroid>
			</pseudo3D>
		</spatialEntity>
		<numericStateVariable>
			<name>avgClusterednessRegions</name>
			<value>1602.600213077364</value>
		</numericStateVariable>
		<numericStateVariable>
			<name>avgDensityRegions</name>
			<value>0.6160064124555951</value>
		</numericStateVariable>
	</timepoint>
	<timepoint>
		<spatialEntity>
			<pseudo3D type="region">
				<clusteredness>1</clusteredness>
				<density>0.5687007903936768</density>
				<area>20307</area>
				<perimeter>748.1479926109314</perimeter>
				<distanceFromOrigin>282.5544195371929</distanceFromOrigin>
				<angle>37.13771282512032</angle>
				<shape>triangular</shape>
				<triangleMeasure>0.7960251661080732</triangleMeasure>
				<rectangleMeasure>0.6310136411118655</rectangleMeasure>
				<circleMeasure>0.2530127384714839</circleMeasure>
				<centroid>
					<x>256.3169</x>
					<y>829.9949</y>
				</centroid>
			</pseudo3D>
		</spatialEntity>
		<spatialEntity>
			<pseudo3D type="region">
				<clusteredness>1</clusteredness>
				<density>0.6633120345175134</density>
				<area>77862</area>
				<perimeter>1536.20836687088</perimeter>
				<distanceFromOrigin>157.6483428393715</distanceFromOrigin>
				<angle>48.9849085463853</angle>
				<shape>triangular</shape>
				<triangleMeasure>0.720343324609903</triangleMeasure>
				<rectangleMeasure>0.5013634351865984</rectangleMeasure>
				<circleMeasure>0.3622160326021741</circleMeasure>
				<centroid>
					<x>849.7296</x>
					<y>291.5312</y>
				</centroid>
			</pseudo3D>
		</spatialEntity>
		<numericStateVariable>
			<name>avgClusterednessRegions</name>
			<value>1602.600213077364</value>
		</numericStateVariable>
		<numericStateVariable>
			<name>avgDensityRegions</name>
			<value>0.6160064124555951</value>
		</numericStateVariable>
	</timepoint>
	<timepoint>
		<spatialEntity>
			<pseudo3D type="region">
				<clusteredness>1</clusteredness>
				<density>0.5687007903936768</density>
				<area>20307</area>
				<perimeter>748.1479926109314</perimeter>
				<distanceFromOrigin>282.5544195371929</distanceFromOrigin>
				<angle>37.13771282512032</angle>
				<shape>triangular</shape>
				<triangleMeasure>0.7960251661080732</triangleMeasure>
				<rectangleMeasure>0.6310136411118655</rectangleMeasure>
				<circleMeasure>0.2530127384714839</circleMeasure>
				<centroid>
					<x>256.3169</x>
					<y>829.9949</y>
				</centroid>
			</pseudo3D>
		</spatialEntity>
		<spatialEntity>
			<pseudo3D type="region">
				<clusteredness>1</clusteredness>
				<density>0.6633120345175134</density>
				<area>77862</area>
				<perimeter>1536.20836687088</perimeter>
				<distanceFromOrigin>157.6483428393715</distanceFromOrigin>
				<angle>48.9849085463853</angle>
				<shape>triangular</shape>
				<triangleMeasure>0.720343324609903</triangleMeasure>
				<rectangleMeasure>0.5013634351865984</rectangleMeasure>
				<circleMeasure>0.3622160326021741</circleMeasure>
				<centroid>
					<x>849.7296</x>
					<y>291.5312</y>
				</centroid>
			</pseudo3D>
		</spatialEntity>
		<numericStateVariable>
			<name>avgClusterednessRegions</name>
			<value>1602.600213077364</value>
		</numericStateVariable>
		<numericStateVariable>
			<name>avgDensityRegions</name>
			<value>0.6160064124555951</value>
		</numericStateVariable>
	</timepoint>
	<timepoint>
		<spatialEntity>
			<pseudo3D type="region">
				<clusteredness>1</clusteredness>
				<density>0.5687007903936768</density>
				<area>20307</area>
				<perimeter>748.1479926109314</perimeter>
				<distanceFromOrigin>282.5544195371929</distanceFromOrigin>
				<angle>37.13771282512032</angle>
				<shape>triangular</shape>
				<triangleMeasure>0.7960251661080732</triangleMeasure>
				<rectangleMeasure>0.6310136411118655</rectangleMeasure>
				<circleMeasure>0.2530127384714839</circleMeasure>
				<centroid>
					<x>256.3169</x>
					<y>829.9949</y>
				</centroid>
			</pseudo3D>
		</spatialEntity>
		<spatialEntity>
			<pseudo3D type="region">
				<clusteredness>1</clusteredness>
				<density>0.6633120345175134</density>
				<area>77862</area>
				<perimeter>1536.20836687088</perimeter>
				<distanceFromOrigin>157.6483428393715</distanceFromOrigin>
				<angle>48.9849085463853</angle>
				<shape>triangular</shape>
				<triangleMeasure>0.720343324609903</triangleMeasure>
				<rectangleMeasure>0.5013634351865984</rectangleMeasure>
				<circleMeasure>0.3622160326021741</circleMeasure>
				<centroid>
					<x>849.7296</x>
					<y>291.5312</y>
				</centroid>
			</pseudo3D>
		</spatialEntity>
		<numericStateVariable>
			<name>avgClusterednessRegions</name>
			<value>1602.600213077364</value>
		</numericStateVariable>
		<numericStateVariable>
			<name>avgDensityRegions</name>
			<value>0.6160064124555951</value>
		</numericStateVariable>
	</timepoint>
	<timepoint>
		<spatialEntity>
			<pseudo3D type="region">
				<clusteredness>1</clusteredness>
				<density>0.5687007903936768</density>
				<area>20307</area>
				<perimeter>748.1479926109314</perimeter>
				<distanceFromOrigin>282.5544195371929</distanceFromOrigin>
				<angle>37.13771282512032</angle>
				<shape>triangular</shape>
				<triangleMeasure>0.7960251661080732</triangleMeasure>
				<rectangleMeasure>0.6310136411118655</rectangleMeasure>
				<circleMeasure>0.2530127384714839</circleMeasure>
				<centroid>
					<x>256.3169</x>
					<y>829.9949</y>
				</centroid>
			</pseudo3D>
		</spatialEntity>
		<spatialEntity>
			<pseudo3D type="region">
				<clusteredness>1</clusteredness>
				<density>0.6633120345175134</density>
				<area>77862</area>
				<perimeter>1536.20836687088</perimeter>
				<distanceFromOrigin>157.6483428393715</distanceFromOrigin>
				<angle>48.9849085463853</angle>
				<shape>triangular</shape>
				<triangleMeasure>0.720343324609903</triangleMeasure>
				<rectangleMeasure>0.5013634351865984</rectangleMeasure>
				<circleMeasure>0.3622160326021741</circleMeasure>
				<centroid>
					<x>849.7296</x>
					<y>291.5312</y>
				</centroid>
			</pseudo3D>
		</spatialEntity>
		<numericStateVariable>
			<name>avgClusterednessRegions</name>
			<value>1602.600213077364</value>
		</numericStateVariable>
		<numericStateVariable>
			<name>avgDensityRegions</name>
			<value>0.6160064124555951</value>
		</numericStateVariable>
	</timepoint>
	<timepoint>
		<spatialEntity>
			<pseudo3D type="region">
				<clusteredness>1</clusteredness>
				<density>0.5687007903936768</density>
				<area>20307</area>
				<perimeter>748.1479926109314</perimeter>
				<distanceFromOrigin>282.5544195371929</distanceFromOrigin>
				<angle>37.13771282512032</angle>
				<shape>triangular</shape>
				<triangleMeasure>0.7960251661080732</triangleMeasure>
				<rectangleMeasure>0.6310136411118655</rectangleMeasure>
				<circleMeasure>0.2530127384714839</circleMeasure>
				<centroid>
					<x>256.3169</x>
					<y>829.9949</y>
				</centroid>
			</pseudo3D>
		</spatialEntity>
		<spatialEntity>
			<pseudo3D type="region">
				<clusteredness>1</clusteredness>
				<density>0.6633120345175134</density>
				<area>77862</area>
				<perimeter>1536.20836687088</perimeter>
				<distanceFromOrigin>157.6483428393715</distanceFromOrigin>
				<angle>48.9849085463853</angle>
				<shape>triangular</shape>
				<triangleMeasure>0.720343324609903</triangleMeasure>
				<rectangleMeasure>0.5013634351865984</rectangleMeasure>
				<circleMeasure>0.3622160326021741</circleMeasure>
				<centroid>
					<x>849.7296</x>
					<y>291.5312</y>
				</centroid>
			</pseudo3D>
		</spatialEntity>
		<numericStateVariable>
			<name>avgClusterednessRegions</name>
			<value>1602.600213077364</value>
		</numericStateVariable>
		<numericStateVariable>
			<name>avgDensityRegions</name>
			<value>0.6160064124555951</value>
		</numericStateVariable>
	</timepoint>
	<timepoint>
		<spatialEntity>
			<pseudo3D type="region">
				<clusteredness>1</clusteredness>
				<density>0.5687007903936768</density>
				<area>20307</area>
				<perimeter>748.1479926109314</perimeter>
				<distanceFromOrigin>282.5544195371929</distanceFromOrigin>
				<angle>37.13771282512032</angle>
				<shape>triangular</shape>
				<triangleMeasure>0.7960251661080732</triangleMeasure>
				<rectangleMeasure>0.6310136411118655</rectangleMeasure>
				<circleMeasure>0.2530127384714839</circleMeasure>
				<centroid>
					<x>256.3169</x>
					<y>829.9949</y>
				</centroid>
			</pseudo3D>
		</spatialEntity>
		<spatialEntity>
			<pseudo3D type="region">
				<clusteredness>1</clusteredness>
				<density>0.6633120345175134</density>
				<area>77862</area>
				<perimeter>1536.20836687088</perimeter>
				<distanceFromOrigin>157.6483428393715</distanceFromOrigin>
				<angle>48.9849085463853</angle>
				<shape>triangular</shape>
				<triangleMeasure>0.720343324609903</triangleMeasure>
				<rectangleMeasure>0.5013634351865984</rectangleMeasure>
				<circleMeasure>0.3622160326021741</circleMeasure>
				<centroid>
					<x>849.7296</x>
					<y>291.5312</y>
				</centroid>
			</pseudo3D>
		</spatialEntity>
		<numericStateVariable>
			<name>avgClusterednessRegions</name>
			<value>1602.600213077364</value>
		</numericStateVariable>
		<numericStateVariable>
			<name>avgDensityRegions</name>
			<value>0.6160064124555951</value>
		</numericStateVariable>
	</timepoint>
	<timepoint>
		<spatialEntity>
			<pseudo3D type="region">
				<clusteredness>1</clusteredness>
				<density>0.5687007903936768</density>
				<area>20307</area>
				<perimeter>748.1479926109314</perimeter>
				<distanceFromOrigin>282.5544195371929</distanceFromOrigin>
				<angle>37.13771282512032</angle>
				<shape>triangular</shape>
				<triangleMeasure>0.7960251661080732</triangleMeasure>
				<rectangleMeasure>0.6310136411118655</rectangleMeasure>
				<circleMeasure>0.2530127384714839</circleMeasure>
				<centroid>
					<x>256.3169</x>
					<y>829.9949</y>
				</centroid>
			</pseudo3D>
		</spatialEntity>
		<spatialEntity>
			<pseudo3D type="region">
				<clusteredness>1</clusteredness>
				<density>0.6633120345175134</density>
				<area>77862</area>
				<perimeter>1536.20836687088</perimeter>
				<distanceFromOrigin>157.6483428393715</distanceFromOrigin>
				<angle>48.9849085463853</angle>
				<shape>triangular</shape>
				<triangleMeasure>0.720343324609903</triangleMeasure>
				<rectangleMeasure>0.5013634351865984</rectangleMeasure>
				<circleMeasure>0.3622160326021741</circleMeasure>
				<centroid>
					<x>849.7296</x>
					<y>291.5312</y>
				</centroid>
			</pseudo3D>
		</spatialEntity>
		<numericStateVariable>
			<name>avgClusterednessRegions</name>
			<value>1602.600213077364</value>
		</numericStateVariable>
		<numericStateVariable>
			<name>avgDensityRegions</name>
			<value>0.6160064124555951</value>
		</numericStateVariable>
	</timepoint>
	<timepoint>
		<spatialEntity>
			<pseudo3D type="region">
				<clusteredness>1</clusteredness>
				<density>0.5687007903936768</density>
				<area>20307</area>
				<perimeter>748.1479926109314</perimeter>
				<distanceFromOrigin>282.5544195371929</distanceFromOrigin>
				<angle>37.13771282512032</angle>
				<shape>triangular</shape>
				<triangleMeasure>0.7960251661080732</triangleMeasure>
				<rectangleMeasure>0.6310136411118655</rectangleMeasure>
				<circleMeasure>0.2530127384714839</circleMeasure>
				<centroid>
					<x>256.3169</x>
					<y>829.9949</y>
				</centroid>
			</pseudo3D>
		</spatialEntity>
		<spatialEntity>
			<pseudo3D type="region">
				<clusteredness>1</clusteredness>
				<density>0.6633120345175134</density>
				<area>77862</area>
				<perimeter>1536.20836687088</perimeter>
				<distanceFromOrigin>157.6483428393715</distanceFromOrigin>
				<angle>48.9849085463853</angle>
				<shape>triangular</shape>
				<triangleMeasure>0.720343324609903</triangleMeasure>
				<rectangleMeasure>0.5013634351865984</rectangleMeasure>
				<circleMeasure>0.3622160326021741</circleMeasure>
				<centroid>
					<x>849.7296</x>
					<y>291.5312</y>
				</centroid>
			</pseudo3D>
		</spatialEntity>
		<numericStateVariable>
			<name>avgClusterednessRegions</name>
			<value>1602.600213077364</value>
		</numericStateVariable>
		<numericStateVariable>
			<name>avgDensityRegions</name>
			<value>0.6160064124555951</value>
		</numericStateVariable>
	</timepoint>
	<timepoint>
		<spatialEntity>
			<pseudo3D type="region">
				<clusteredness>1</clusteredness>
				<density>0.5687007903936768</density>
				<area>20307</area>
				<perimeter>748.1479926109314</perimeter>
				<distanceFromOrigin>282.5544195371929</distanceFromOrigin>
				<angle>37.13771282512032</angle>
				<shape>triangular</shape>
				<triangleMeasure>0.7960251661080732</triangleMeasure>
				<rectangleMeasure>0.6310136411118655</rectangleMeasure>
				<circleMeasure>0.2530127384714839</circleMeasure>
				<centroid>
					<x>256.3169</x>
					<y>829.9949</y>
				</centroid>
			</pseudo3D>
		</spatialEntity>
		<spatialEntity>
			<pseudo3D type="region">
				<clusteredness>1</clusteredness>
				<density>0.6633120345175134</density>
				<area>77862</area>
				<perimeter>1536.20836687088</perimeter>
				<distanceFromOrigin>157.6483428393715</distanceFromOrigin>
				<angle>48.9849085463853</angle>
				<shape>triangular</shape>
				<triangleMeasure>0.720343324609903</triangleMeasure>
				<rectangleMeasure>0.5013634351865984</rectangleMeasure>
				<circleMeasure>0.3622160326021741</circleMeasure>
				<centroid>
					<x>849.7296</x>
					<y>291.5312</y>
				</centroid>
			</pseudo3D>
		</spatialEntity>
		<numericStateVariable>
			<name>avgClusterednessRegions</name>
			<value>1602.600213077364</value>
		</numericStateVariable>
		<numericStateVariable>
			<name>avgDensityRegions</name>
			<value>0.6160064124555951</value>
		</numericStateVariable>
	</timepoint>
	<timepoint>
		<spatialEntity>
			<pseudo3D type="region">
				<clusteredness>1</clusteredness>
				<density>0.5687007903936768</density>
				<area>20307</area>
				<perimeter>748.1479926109314</perimeter>
				<distanceFromOrigin>282.5544195371929</distanceFromOrigin>
				<angle>37.13771282512032</angle>
				<shape>triangular</shape>
				<triangleMeasure>0.7960251661080732</triangleMeasure>
				<rectangleMeasure>0.6310136411118655</rectangleMeasure>
				<circleMeasure>0.2530127384714839</circleMeasure>
				<centroid>
					<x>256.3169</x>
					<y>829.9949</y>
				</centroid>
			</pseudo3D>
		</spatialEntity>
		<spatialEntity>
			<pseudo3D type="region">
				<clusteredness>1</clusteredness>
				<density>0.6633120345175134</density>
				<area>77862</area>
				<perimeter>1536.20836687088</perimeter>
				<distanceFromOrigin>157.6483428393715</distanceFromOrigin>
				<angle>48.9849085463853</angle>
				<shape>triangular</shape>
				<triangleMeasure>0.720343324609903</triangleMeasure>
				<rectangleMeasure>0.5013634351865984</rectangleMeasure>
				<circleMeasure>0.3622160326021741</circleMeasure>
				<centroid>
					<x>849.7296</x>
					<y>291.5312</y>
				</centroid>
			</pseudo3D>
		</spatialEntity>
		<numericStateVariable>
			<name>avgClusterednessRegions</name>
			<value>1602.600213077364</value>
		</numericStateVariable>
		<numericStateVariable>
			<name>avgDensityRegions</name>
			<value>0.6160064124555951</value>
		</numericStateVariable>
	</timepoint>
	<timepoint>
		<spatialEntity>
			<pseudo3D type="region">
				<clusteredness>1</clusteredness>
				<density>0.5687007903936768</density>
				<area>20307</area>
				<perimeter>748.1479926109314</perimeter>
				<distanceFromOrigin>282.5544195371929</distanceFromOrigin>
				<angle>37.13771282512032</angle>
				<shape>triangular</shape>
				<triangleMeasure>0.7960251661080732</triangleMeasure>
				<rectangleMeasure>0.6310136411118655</rectangleMeasure>
				<circleMeasure>0.2530127384714839</circleMeasure>
				<centroid>
					<x>256.3169</x>
					<y>829.9949</y>
				</centroid>
			</pseudo3D>
		</spatialEntity>
		<spatialEntity>
			<pseudo3D type="region">
				<clusteredness>1</clusteredness>
				<density>0.6633120345175134</density>
				<area>77862</area>
				<perimeter>1536.20836687088</perimeter>
				<distanceFromOrigin>157.6483428393715</distanceFromOrigin>
				<angle>48.9849085463853</angle>
				<shape>triangular</shape>
				<triangleMeasure>0.720343324609903</triangleMeasure>
				<rectangleMeasure>0.5013634351865984</rectangleMeasure>
				<circleMeasure>0.3622160326021741</circleMeasure>
				<centroid>
					<x>849.7296</x>
					<y>291.5312</y>
				</centroid>
			</pseudo3D>
		</spatialEntity>
		<numericStateVariable>
			<name>avgClusterednessRegions</name>
			<value>1602.600213077364</value>
		</numericStateVariable>
		<numericStateVariable>
			<name>avgDensityRegions</name>
			<value>0.6160064124555951</value>
		</numericStateVariable>
	</timepoint>
	<timepoint>
		<spatialEntity>
			<pseudo3D type="region">
				<clusteredness>1</clusteredness>
				<density>0.5687007903936768</density>
				<area>20307</area>
				<perimeter>748.1479926109314</perimeter>
				<distanceFromOrigin>282.5544195371929</distanceFromOrigin>
				<angle>37.13771282512032</angle>
				<shape>triangular</shape>
				<triangleMeasure>0.7960251661080732</triangleMeasure>
				<rectangleMeasure>0.6310136411118655</rectangleMeasure>
				<circleMeasure>0.2530127384714839</circleMeasure>
				<centroid>
					<x>256.3169</x>
					<y>829.9949</y>
				</centroid>
			</pseudo3D>
		</spatialEntity>
		<spatialEntity>
			<pseudo3D type="region">
				<clusteredness>1</clusteredness>
				<density>0.6633120345175134</density>
				<area>77862</area>
				<perimeter>1536.20836687088</perimeter>
				<distanceFromOrigin>157.6483428393715</distanceFromOrigin>
				<angle>48.9849085463853</angle>
				<shape>triangular</shape>
				<triangleMeasure>0.720343324609903</triangleMeasure>
				<rectangleMeasure>0.5013634351865984</rectangleMeasure>
				<circleMeasure>0.3622160326021741</circleMeasure>
				<centroid>
					<x>849.7296</x>
					<y>291.5312</y>
				</centroid>
			</pseudo3D>
		</spatialEntity>
		<numericStateVariable>
			<name>avgClusterednessRegions</name>
			<value>1602.600213077364</value>
		</numericStateVariable>
		<numericStateVariable>
			<name>avgDensityRegions</name>
			<value>0.6160064124555951</value>
		</numericStateVariable>
	</timepoint>
	<timepoint>
		<spatialEntity>
			<pseudo3D type="region">
				<clusteredness>1</clusteredness>
				<density>0.5687007903936768</density>
				<area>20307</area>
				<perimeter>748.1479926109314</perimeter>
				<distanceFromOrigin>282.5544195371929</distanceFromOrigin>
				<angle>37.13771282512032</angle>
				<shape>triangular</shape>
				<triangleMeasure>0.7960251661080732</triangleMeasure>
				<rectangleMeasure>0.6310136411118655</rectangleMeasure>
				<circleMeasure>0.2530127384714839</circleMeasure>
				<centroid>
					<x>256.3169</x>
					<y>829.9949</y>
				</centroid>
			</pseudo3D>
		</spatialEntity>
		<spatialEntity>
			<pseudo3D type="region">
				<clusteredness>1</clusteredness>
				<density>0.6633120345175134</density>
				<area>77862</area>
				<perimeter>1536.20836687088</perimeter>
				<distanceFromOrigin>157.6483428393715</distanceFromOrigin>
				<angle>48.9849085463853</angle>
				<shape>triangular</shape>
				<triangleMeasure>0.720343324609903</triangleMeasure>
				<rectangleMeasure>0.5013634351865984</rectangleMeasure>
				<circleMeasure>0.3622160326021741</circleMeasure>
				<centroid>
					<x>849.7296</x>
					<y>291.5312</y>
				</centroid>
			</pseudo3D>
		</spatialEntity>
		<numericStateVariable>
			<name>avgClusterednessRegions</name>
			<value>1602.600213077364</value>
		</numericStateVariable>
		<numericStateVariable>
			<name>avgDensityRegions</name>
			<value>0.6160064124555951</value>
		</numericStateVariable>
	</timepoint>
	<timepoint>
		<spatialEntity>
			<pseudo3D type="region">
				<clusteredness>1</clusteredness>
				<density>0.5687007903936768</density>
				<area>20307</area>
				<perimeter>748.1479926109314</perimeter>
				<distanceFromOrigin>282.5544195371929</distanceFromOrigin>
				<angle>37.13771282512032</angle>
				<shape>triangular</shape>
				<triangleMeasure>0.7960251661080732</triangleMeasure>
				<rectangleMeasure>0.6310136411118655</rectangleMeasure>
				<circleMeasure>0.2530127384714839</circleMeasure>
				<centroid>
					<x>256.3169</x>
					<y>829.9949</y>
				</centroid>
			</pseudo3D>
		</spatialEntity>
		<spatialEntity>
			<pseudo3D type="region">
				<clusteredness>1</clusteredness>
				<density>0.6633120345175134</density>
				<area>77862</area>
				<perimeter>1536.20836687088</perimeter>
				<distanceFromOrigin>157.6483428393715</distanceFromOrigin>
				<angle>48.9849085463853</angle>
				<shape>triangular</shape>
				<triangleMeasure>0.720343324609903</triangleMeasure>
				<rectangleMeasure>0.5013634351865984</rectangleMeasure>
				<circleMeasure>0.3622160326021741</circleMeasure>
				<centroid>
					<x>849.7296</x>
					<y>291.5312</y>
				</centroid>
			</pseudo3D>
		</spatialEntity>
		<numericStateVariable>
			<name>avgClusterednessRegions</name>
			<value>1602.600213077364</value>
		</numericStateVariable>
		<numericStateVariable>
			<name>avgDensityRegions</name>
			<value>0.6160064124555951</value>
		</numericStateVariable>
	</timepoint>
	<timepoint>
		<spatialEntity>
			<pseudo3D type="region">
				<clusteredness>1</clusteredness>
				<density>0.5687007903936768</density>
				<area>20307</area>
				<perimeter>748.1479926109314</perimeter>
				<distanceFromOrigin>282.5544195371929</distanceFromOrigin>
				<angle>37.13771282512032</angle>
				<shape>triangular</shape>
				<triangleMeasure>0.7960251661080732</triangleMeasure>
				<rectangleMeasure>0.6310136411118655</rectangleMeasure>
				<circleMeasure>0.2530127384714839</circleMeasure>
				<centroid>
					<x>256.3169</x>
					<y>829.9949</y>
				</centroid>
			</pseudo3D>
		</spatialEntity>
		<spatialEntity>
			<pseudo3D type="region">
				<clusteredness>1</clusteredness>
				<density>0.6633120345175134</density>
				<area>77862</area>
				<perimeter>1536.20836687088</perimeter>
				<distanceFromOrigin>157.6483428393715</distanceFromOrigin>
				<angle>48.9849085463853</angle>
				<shape>triangular</shape>
				<triangleMeasure>0.720343324609903</triangleMeasure>
				<rectangleMeasure>0.5013634351865984</rectangleMeasure>
				<circleMeasure>0.3622160326021741</circleMeasure>
				<centroid>
					<x>849.7296</x>
					<y>291.5312</y>
				</centroid>
			</pseudo3D>
		</spatialEntity>
		<numericStateVariable>
			<name>avgClusterednessRegions</name>
			<value>1602.600213077364</value>
		</numericStateVariable>
		<numericStateVariable>
			<name>avgDensityRegions</name>
			<value>0.6160064124555951</value>
		</numericStateVariable>
	</timepoint>
	<timepoint>
		<spatialEntity>
			<pseudo3D type="region">
				<clusteredness>1</clusteredness>
				<density>0.5687007903936768</density>
				<area>20307</area>
				<perimeter>748.1479926109314</perimeter>
				<distanceFromOrigin>282.5544195371929</distanceFromOrigin>
				<angle>37.13771282512032</angle>
				<shape>triangular</shape>
				<triangleMeasure>0.7960251661080732</triangleMeasure>
				<rectangleMeasure>0.6310136411118655</rectangleMeasure>
				<circleMeasure>0.2530127384714839</circleMeasure>
				<centroid>
					<x>256.3169</x>
					<y>829.9949</y>
				</centroid>
			</pseudo3D>
		</spatialEntity>
		<spatialEntity>
			<pseudo3D type="region">
				<clusteredness>1</clusteredness>
				<density>0.6633120345175134</density>
				<area>77862</area>
				<perimeter>1536.20836687088</perimeter>
				<distanceFromOrigin>157.6483428393715</distanceFromOrigin>
				<angle>48.9849085463853</angle>
				<shape>triangular</shape>
				<triangleMeasure>0.720343324609903</triangleMeasure>
				<rectangleMeasure>0.5013634351865984</rectangleMeasure>
				<circleMeasure>0.3622160326021741</circleMeasure>
				<centroid>
					<x>849.7296</x>
					<y>291.5312</y>
				</centroid>
			</pseudo3D>
		</spatialEntity>
		<numericStateVariable>
			<name>avgClusterednessRegions</name>
			<value>1602.600213077364</value>
		</numericStateVariable>
		<numericStateVariable>
			<name>avgDensityRegions</name>
			<value>0.6160064124555951</value>
		</numericStateVariable>
	</timepoint>
	<timepoint>
		<spatialEntity>
			<pseudo3D type="region">
				<clusteredness>1</clusteredness>
				<density>0.5687007903936768</density>
				<area>20307</area>
				<perimeter>748.1479926109314</perimeter>
				<distanceFromOrigin>282.5544195371929</distanceFromOrigin>
				<angle>37.13771282512032</angle>
				<shape>triangular</shape>
				<triangleMeasure>0.7960251661080732</triangleMeasure>
				<rectangleMeasure>0.6310136411118655</rectangleMeasure>
				<circleMeasure>0.2530127384714839</circleMeasure>
				<centroid>
					<x>256.3169</x>
					<y>829.9949</y>
				</centroid>
			</pseudo3D>
		</spatialEntity>
		<spatialEntity>
			<pseudo3D type="region">
				<clusteredness>1</clusteredness>
				<density>0.6633120345175134</density>
				<area>77862</area>
				<perimeter>1536.20836687088</perimeter>
				<distanceFromOrigin>157.6483428393715</distanceFromOrigin>
				<angle>48.9849085463853</angle>
				<shape>triangular</shape>
				<triangleMeasure>0.720343324609903</triangleMeasure>
				<rectangleMeasure>0.5013634351865984</rectangleMeasure>
				<circleMeasure>0.3622160326021741</circleMeasure>
				<centroid>
					<x>849.7296</x>
					<y>291.5312</y>
				</centroid>
			</pseudo3D>
		</spatialEntity>
		<numericStateVariable>
			<name>avgClusterednessRegions</name>
			<value>1602.600213077364</value>
		</numericStateVariable>
		<numericStateVariable>
			<name>avgDensityRegions</name>
			<value>0.6160064124555951</value>
		</numericStateVariable>
	</timepoint>
	<timepoint>
		<spatialEntity>
			<pseudo3D type="region">
				<clusteredness>1</clusteredness>
				<density>0.5687007903936768</density>
				<area>20307</area>
				<perimeter>748.1479926109314</perimeter>
				<distanceFromOrigin>282.5544195371929</distanceFromOrigin>
				<angle>37.13771282512032</angle>
				<shape>triangular</shape>
				<triangleMeasure>0.7960251661080732</triangleMeasure>
				<rectangleMeasure>0.6310136411118655</rectangleMeasure>
				<circleMeasure>0.2530127384714839</circleMeasure>
				<centroid>
					<x>256.3169</x>
					<y>829.9949</y>
				</centroid>
			</pseudo3D>
		</spatialEntity>
		<spatialEntity>
			<pseudo3D type="region">
				<clusteredness>1</clusteredness>
				<density>0.6633120345175134</density>
				<area>77862</area>
				<perimeter>1536.20836687088</perimeter>
				<distanceFromOrigin>157.6483428393715</distanceFromOrigin>
				<angle>48.9849085463853</angle>
				<shape>triangular</shape>
				<triangleMeasure>0.720343324609903</triangleMeasure>
				<rectangleMeasure>0.5013634351865984</rectangleMeasure>
				<circleMeasure>0.3622160326021741</circleMeasure>
				<centroid>
					<x>849.7296</x>
					<y>291.5312</y>
				</centroid>
			</pseudo3D>
		</spatialEntity>
		<numericStateVariable>
			<name>avgClusterednessRegions</name>
			<value>1602.600213077364</value>
		</numericStateVariable>
		<numericStateVariable>
			<name>avgDensityRegions</name>
			<value>0.6160064124555951</value>
		</numericStateVariable>
	</timepoint>
	<timepoint>
		<spatialEntity>
			<pseudo3D type="region">
				<clusteredness>1</clusteredness>
				<density>0.5687007903936768</density>
				<area>20307</area>
				<perimeter>748.1479926109314</perimeter>
				<distanceFromOrigin>282.5544195371929</distanceFromOrigin>
				<angle>37.13771282512032</angle>
				<shape>triangular</shape>
				<triangleMeasure>0.7960251661080732</triangleMeasure>
				<rectangleMeasure>0.6310136411118655</rectangleMeasure>
				<circleMeasure>0.2530127384714839</circleMeasure>
				<centroid>
					<x>256.3169</x>
					<y>829.9949</y>
				</centroid>
			</pseudo3D>
		</spatialEntity>
		<spatialEntity>
			<pseudo3D type="region">
				<clusteredness>1</clusteredness>
				<density>0.6633120345175134</density>
				<area>77862</area>
				<perimeter>1536.20836687088</perimeter>
				<distanceFromOrigin>157.6483428393715</distanceFromOrigin>
				<angle>48.9849085463853</angle>
				<shape>triangular</shape>
				<triangleMeasure>0.720343324609903</triangleMeasure>
				<rectangleMeasure>0.5013634351865984</rectangleMeasure>
				<circleMeasure>0.3622160326021741</circleMeasure>
				<centroid>
					<x>849.7296</x>
					<y>291.5312</y>
				</centroid>
			</pseudo3D>
		</spatialEntity>
		<numericStateVariable>
			<name>avgClusterednessRegions</name>
			<value>1602.600213077364</value>
		</numericStateVariable>
		<numericStateVariable>
			<name>avgDensityRegions</name>
			<value>0.6160064124555951</value>
		</numericStateVariable>
	</timepoint>
	<timepoint>
		<spatialEntity>
			<pseudo3D type="region">
				<clusteredness>1</clusteredness>
				<density>0.5687007903936768</density>
				<area>20307</area>
				<perimeter>748.1479926109314</perimeter>
				<distanceFromOrigin>282.5544195371929</distanceFromOrigin>
				<angle>37.13771282512032</angle>
				<shape>triangular</shape>
				<triangleMeasure>0.7960251661080732</triangleMeasure>
				<rectangleMeasure>0.6310136411118655</rectangleMeasure>
				<circleMeasure>0.2530127384714839</circleMeasure>
				<centroid>
					<x>256.3169</x>
					<y>829.9949</y>
				</centroid>
			</pseudo3D>
		</spatialEntity>
		<spatialEntity>
			<pseudo3D type="region">
				<clusteredness>1</clusteredness>
				<density>0.6633120345175134</density>
				<area>77862</area>
				<perimeter>1536.20836687088</perimeter>
				<distanceFromOrigin>157.6483428393715</distanceFromOrigin>
				<angle>48.9849085463853</angle>
				<shape>triangular</shape>
				<triangleMeasure>0.720343324609903</triangleMeasure>
				<rectangleMeasure>0.5013634351865984</rectangleMeasure>
				<circleMeasure>0.3622160326021741</circleMeasure>
				<centroid>
					<x>849.7296</x>
					<y>291.5312</y>
				</centroid>
			</pseudo3D>
		</spatialEntity>
		<numericStateVariable>
			<name>avgClusterednessRegions</name>
			<value>1602.600213077364</value>
		</numericStateVariable>
		<numericStateVariable>
			<name>avgDensityRegions</name>
			<value>0.6160064124555951</value>
		</numericStateVariable>
	</timepoint>
	<timepoint>
		<spatialEntity>
			<pseudo3D type="region">
				<clusteredness>1</clusteredness>
				<density>0.5687007903936768</density>
				<area>20307</area>
				<perimeter>748.1479926109314</perimeter>
				<distanceFromOrigin>282.5544195371929</distanceFromOrigin>
				<angle>37.13771282512032</angle>
				<shape>triangular</shape>
				<triangleMeasure>0.7960251661080732</triangleMeasure>
				<rectangleMeasure>0.6310136411118655</rectangleMeasure>
				<circleMeasure>0.2530127384714839</circleMeasure>
				<centroid>
					<x>256.3169</x>
					<y>829.9949</y>
				</centroid>
			</pseudo3D>
		</spatialEntity>
		<spatialEntity>
			<pseudo3D type="region">
				<clusteredness>1</clusteredness>
				<density>0.6633120345175134</density>
				<area>77862</area>
				<perimeter>1536.20836687088</perimeter>
				<distanceFromOrigin>157.6483428393715</distanceFromOrigin>
				<angle>48.9849085463853</angle>
				<shape>triangular</shape>
				<triangleMeasure>0.720343324609903</triangleMeasure>
				<rectangleMeasure>0.5013634351865984</rectangleMeasure>
				<circleMeasure>0.3622160326021741</circleMeasure>
				<centroid>
					<x>849.7296</x>
					<y>291.5312</y>
				</centroid>
			</pseudo3D>
		</spatialEntity>
		<numericStateVariable>
			<name>avgClusterednessRegions</name>
			<value>1602.600213077364</value>
		</numericStateVariable>
		<numericStateVariable>
			<name>avgDensityRegions</name>
			<value>0.6160064124555951</value>
		</numericStateVariable>
	</timepoint>
	<timepoint>
		<spatialEntity>
			<pseudo3D type="region">
				<clusteredness>1</clusteredness>
				<density>0.5687007903936768</density>
				<area>20307</area>
				<perimeter>748.1479926109314</perimeter>
				<distanceFromOrigin>282.5544195371929</distanceFromOrigin>
				<angle>37.13771282512032</angle>
				<shape>triangular</shape>
				<triangleMeasure>0.7960251661080732</triangleMeasure>
				<rectangleMeasure>0.6310136411118655</rectangleMeasure>
				<circleMeasure>0.2530127384714839</circleMeasure>
				<centroid>
					<x>256.3169</x>
					<y>829.9949</y>
				</centroid>
			</pseudo3D>
		</spatialEntity>
		<spatialEntity>
			<pseudo3D type="region">
				<clusteredness>1</clusteredness>
				<density>0.6633120345175134</density>
				<area>77862</area>
				<perimeter>1536.20836687088</perimeter>
				<distanceFromOrigin>157.6483428393715</distanceFromOrigin>
				<angle>48.9849085463853</angle>
				<shape>triangular</shape>
				<triangleMeasure>0.720343324609903</triangleMeasure>
				<rectangleMeasure>0.5013634351865984</rectangleMeasure>
				<circleMeasure>0.3622160326021741</circleMeasure>
				<centroid>
					<x>849.7296</x>
					<y>291.5312</y>
				</centroid>
			</pseudo3D>
		</spatialEntity>
		<numericStateVariable>
			<name>avgClusterednessRegions</name>
			<value>1602.600213077364</value>
		</numericStateVariable>
		<numericStateVariable>
			<name>avgDensityRegions</name>
			<value>0.6160064124555951</value>
		</numericStateVariable>
	</timepoint>
	<timepoint>
		<spatialEntity>
			<pseudo3D type="region">
				<clusteredness>1</clusteredness>
				<density>0.5687007903936768</density>
				<area>20307</area>
				<perimeter>748.1479926109314</perimeter>
				<distanceFromOrigin>282.5544195371929</distanceFromOrigin>
				<angle>37.13771282512032</angle>
				<shape>triangular</shape>
				<triangleMeasure>0.7960251661080732</triangleMeasure>
				<rectangleMeasure>0.6310136411118655</rectangleMeasure>
				<circleMeasure>0.2530127384714839</circleMeasure>
				<centroid>
					<x>256.3169</x>
					<y>829.9949</y>
				</centroid>
			</pseudo3D>
		</spatialEntity>
		<spatialEntity>
			<pseudo3D type="region">
				<clusteredness>1</clusteredness>
				<density>0.6633120345175134</density>
				<area>77862</area>
				<perimeter>1536.20836687088</perimeter>
				<distanceFromOrigin>157.6483428393715</distanceFromOrigin>
				<angle>48.9849085463853</angle>
				<shape>triangular</shape>
				<triangleMeasure>0.720343324609903</triangleMeasure>
				<rectangleMeasure>0.5013634351865984</rectangleMeasure>
				<circleMeasure>0.3622160326021741</circleMeasure>
				<centroid>
					<x>849.7296</x>
					<y>291.5312</y>
				</centroid>
			</pseudo3D>
		</spatialEntity>
		<numericStateVariable>
			<name>avgClusterednessRegions</name>
			<value>1602.600213077364</value>
		</numericStateVariable>
		<numericStateVariable>
			<name>avgDensityRegions</name>
			<value>0.6160064124555951</value>
		</numericStateVariable>
	</timepoint>
	<timepoint>
		<spatialEntity>
			<pseudo3D type="region">
				<clusteredness>1</clusteredness>
				<density>0.5687007903936768</density>
				<area>20307</area>
				<perimeter>748.1479926109314</perimeter>
				<distanceFromOrigin>282.5544195371929</distanceFromOrigin>
				<angle>37.13771282512032</angle>
				<shape>triangular</shape>
				<triangleMeasure>0.7960251661080732</triangleMeasure>
				<rectangleMeasure>0.6310136411118655</rectangleMeasure>
				<circleMeasure>0.2530127384714839</circleMeasure>
				<centroid>
					<x>256.3169</x>
					<y>829.9949</y>
				</centroid>
			</pseudo3D>
		</spatialEntity>
		<spatialEntity>
			<pseudo3D type="region">
				<clusteredness>1</clusteredness>
				<density>0.6633120345175134</density>
				<area>77862</area>
				<perimeter>1536.20836687088</perimeter>
				<distanceFromOrigin>157.6483428393715</distanceFromOrigin>
				<angle>48.9849085463853</angle>
				<shape>triangular</shape>
				<triangleMeasure>0.720343324609903</triangleMeasure>
				<rectangleMeasure>0.5013634351865984</rectangleMeasure>
				<circleMeasure>0.3622160326021741</circleMeasure>
				<centroid>
					<x>849.7296</x>
					<y>291.5312</y>
				</centroid>
			</pseudo3D>
		</spatialEntity>
		<numericStateVariable>
			<name>avgClusterednessRegions</name>
			<value>1602.600213077364</value>
		</numericStateVariable>
		<numericStateVariable>
			<name>avgDensityRegions</name>
			<value>0.6160064124555951</value>
		</numericStateVariable>
	</timepoint>
</experiment>
