# Supplementary material for: Automatic validation of computational models using pseudo-3D spatio-temporal model checking
Source: BMC Syst Biol. 2014 Dec 2;8:124. doi: 10.1186/s12918-014-0124-0 (PMC4272535; doi:10.1186/s12918-014-0124-0)
Supplement: Additional file 8 — Dataset of STML files for the phase variation case study. The dataset of one thousand STML files corresponding to the stochastic simulations of the rectangular model for the phase variation case study. We recommend using the freely available 7zip software (Download link: http://www.7-zip.org/download.html) to extract this archive. [file 12918_2014_124_MOESM8_ESM.zip › phase_variation_stml_123.xml]

<?xml version="1.0" encoding="utf-8"?>
<!--Warning! This xml file was automatically generated by a C++ program using the Boost PropertyTree library.-->
<experiment>
	<timepoint>
		<numericStateVariable>
			<name>avgClusterednessRegions</name>
			<value>0</value>
		</numericStateVariable>
		<numericStateVariable>
			<name>avgDensityRegions</name>
			<value>0</value>
		</numericStateVariable>
	</timepoint>
	<timepoint>
		<numericStateVariable>
			<name>avgClusterednessRegions</name>
			<value>0</value>
		</numericStateVariable>
		<numericStateVariable>
			<name>avgDensityRegions</name>
			<value>0</value>
		</numericStateVariable>
	</timepoint>
	<timepoint>
		<numericStateVariable>
			<name>avgClusterednessRegions</name>
			<value>0</value>
		</numericStateVariable>
		<numericStateVariable>
			<name>avgDensityRegions</name>
			<value>0</value>
		</numericStateVariable>
	</timepoint>
	<timepoint>
		<numericStateVariable>
			<name>avgClusterednessRegions</name>
			<value>0</value>
		</numericStateVariable>
		<numericStateVariable>
			<name>avgDensityRegions</name>
			<value>0</value>
		</numericStateVariable>
	</timepoint>
	<timepoint>
		<numericStateVariable>
			<name>avgClusterednessRegions</name>
			<value>0</value>
		</numericStateVariable>
		<numericStateVariable>
			<name>avgDensityRegions</name>
			<value>0</value>
		</numericStateVariable>
	</timepoint>
	<timepoint>
		<numericStateVariable>
			<name>avgClusterednessRegions</name>
			<value>0</value>
		</numericStateVariable>
		<numericStateVariable>
			<name>avgDensityRegions</name>
			<value>0</value>
		</numericStateVariable>
	</timepoint>
	<timepoint>
		<numericStateVariable>
			<name>avgClusterednessRegions</name>
			<value>0</value>
		</numericStateVariable>
		<numericStateVariable>
			<name>avgDensityRegions</name>
			<value>0</value>
		</numericStateVariable>
	</timepoint>
	<timepoint>
		<numericStateVariable>
			<name>avgClusterednessRegions</name>
			<value>0</value>
		</numericStateVariable>
		<numericStateVariable>
			<name>avgDensityRegions</name>
			<value>0</value>
		</numericStateVariable>
	</timepoint>
	<timepoint>
		<numericStateVariable>
			<name>avgClusterednessRegions</name>
			<value>0</value>
		</numericStateVariable>
		<numericStateVariable>
			<name>avgDensityRegions</name>
			<value>0</value>
		</numericStateVariable>
	</timepoint>
	<timepoint>
		<numericStateVariable>
			<name>avgClusterednessRegions</name>
			<value>0</value>
		</numericStateVariable>
		<numericStateVariable>
			<name>avgDensityRegions</name>
			<value>0</value>
		</numericStateVariable>
	</timepoint>
	<timepoint>
		<numericStateVariable>
			<name>avgClusterednessRegions</name>
			<value>0</value>
		</numericStateVariable>
		<numericStateVariable>
			<name>avgDensityRegions</name>
			<value>0</value>
		</numericStateVariable>
	</timepoint>
	<timepoint>
		<numericStateVariable>
			<name>avgClusterednessRegions</name>
			<value>0</value>
		</numericStateVariable>
		<numericStateVariable>
			<name>avgDensityRegions</name>
			<value>0</value>
		</numericStateVariable>
	</timepoint>
	<timepoint>
		<numericStateVariable>
			<name>avgClusterednessRegions</name>
			<value>0</value>
		</numericStateVariable>
		<numericStateVariable>
			<name>avgDensityRegions</name>
			<value>0</value>
		</numericStateVariable>
	</timepoint>
	<timepoint>
		<numericStateVariable>
			<name>avgClusterednessRegions</name>
			<value>0</value>
		</numericStateVariable>
		<numericStateVariable>
			<name>avgDensityRegions</name>
			<value>0</value>
		</numericStateVariable>
	</timepoint>
	<timepoint>
		<numericStateVariable>
			<name>avgClusterednessRegions</name>
			<value>0</value>
		</numericStateVariable>
		<numericStateVariable>
			<name>avgDensityRegions</name>
			<value>0</value>
		</numericStateVariable>
	</timepoint>
	<timepoint>
		<numericStateVariable>
			<name>avgClusterednessRegions</name>
			<value>0</value>
		</numericStateVariable>
		<numericStateVariable>
			<name>avgDensityRegions</name>
			<value>0</value>
		</numericStateVariable>
	</timepoint>
	<timepoint>
		<numericStateVariable>
			<name>avgClusterednessRegions</name>
			<value>0</value>
		</numericStateVariable>
		<numericStateVariable>
			<name>avgDensityRegions</name>
			<value>0</value>
		</numericStateVariable>
	</timepoint>
	<timepoint>
		<numericStateVariable>
			<name>avgClusterednessRegions</name>
			<value>0</value>
		</numericStateVariable>
		<numericStateVariable>
			<name>avgDensityRegions</name>
			<value>0</value>
		</numericStateVariable>
	</timepoint>
	<timepoint>
		<spatialEntity>
			<pseudo3D type="region">
				<clusteredness>1</clusteredness>
				<density>0.666040587622188</density>
				<area>21771.5</area>
				<perimeter>643.7481999397278</perimeter>
				<distanceFromOrigin>90.60905032059435</distanceFromOrigin>
				<angle>68.18509645372032</angle>
				<shape>rectangular</shape>
				<triangleMeasure>0.6177659312225893</triangleMeasure>
				<rectangleMeasure>0.6337537205359027</rectangleMeasure>
				<circleMeasure>0.5436659006776695</circleMeasure>
				<centroid>
					<x>511.2161</x>
					<y>832.7292</y>
				</centroid>
			</pseudo3D>
		</spatialEntity>
		<spatialEntity>
			<pseudo3D type="region">
				<clusteredness>1</clusteredness>
				<density>0.6879968659871802</density>
				<area>22954.5</area>
				<perimeter>610.2352437973022</perimeter>
				<distanceFromOrigin>135.1480669488099</distanceFromOrigin>
				<angle>71.10044159384405</angle>
				<shape>triangular</shape>
				<triangleMeasure>0.7925054727613466</triangleMeasure>
				<rectangleMeasure>0.6913667629219955</rectangleMeasure>
				<circleMeasure>0.5746293093686017</circleMeasure>
				<centroid>
					<x>594.9804</x>
					<y>474.6629</y>
				</centroid>
			</pseudo3D>
		</spatialEntity>
		<numericStateVariable>
			<name>avgClusterednessRegions</name>
			<value>735.4671560500391</value>
		</numericStateVariable>
		<numericStateVariable>
			<name>avgDensityRegions</name>
			<value>0.6770187268046841</value>
		</numericStateVariable>
	</timepoint>
	<timepoint>
		<spatialEntity>
			<pseudo3D type="region">
				<clusteredness>1</clusteredness>
				<density>0.6583002725825169</density>
				<area>24401.5</area>
				<perimeter>676.2380995750427</perimeter>
				<distanceFromOrigin>90.60905032059435</distanceFromOrigin>
				<angle>68.43750881552498</angle>
				<shape>rectangular</shape>
				<triangleMeasure>0.6287193047152659</triangleMeasure>
				<rectangleMeasure>0.651728522679518</rectangleMeasure>
				<circleMeasure>0.565368142552694</circleMeasure>
				<centroid>
					<x>504.1282</x>
					<y>837.4418</y>
				</centroid>
			</pseudo3D>
		</spatialEntity>
		<spatialEntity>
			<pseudo3D type="region">
				<clusteredness>1</clusteredness>
				<density>0.6903828865785639</density>
				<area>27660.5</area>
				<perimeter>671.9576244354248</perimeter>
				<distanceFromOrigin>135.1480669488099</distanceFromOrigin>
				<angle>69.90248852142604</angle>
				<shape>triangular</shape>
				<triangleMeasure>0.8033355538896341</triangleMeasure>
				<rectangleMeasure>0.6559331851287965</rectangleMeasure>
				<circleMeasure>0.5597994618999889</circleMeasure>
				<centroid>
					<x>590.6729</x>
					<y>462.7363</y>
				</centroid>
			</pseudo3D>
		</spatialEntity>
		<numericStateVariable>
			<name>avgClusterednessRegions</name>
			<value>769.1403052286948</value>
		</numericStateVariable>
		<numericStateVariable>
			<name>avgDensityRegions</name>
			<value>0.6743415795805404</value>
		</numericStateVariable>
	</timepoint>
	<timepoint>
		<spatialEntity>
			<pseudo3D type="region">
				<clusteredness>1</clusteredness>
				<density>0.6557490924082171</density>
				<area>28114</area>
				<perimeter>742.0721764564514</perimeter>
				<distanceFromOrigin>90.60905032059435</distanceFromOrigin>
				<angle>62.85887348633666</angle>
				<shape>rectangular</shape>
				<triangleMeasure>0.6162538205561332</triangleMeasure>
				<rectangleMeasure>0.6355910589628323</rectangleMeasure>
				<circleMeasure>0.4870170619706612</circleMeasure>
				<centroid>
					<x>493.6569</x>
					<y>844.6348</y>
				</centroid>
			</pseudo3D>
		</spatialEntity>
		<spatialEntity>
			<pseudo3D type="region">
				<clusteredness>1</clusteredness>
				<density>0.6879984283082444</density>
				<area>31419</area>
				<perimeter>726.8727512359619</perimeter>
				<distanceFromOrigin>135.1480669488099</distanceFromOrigin>
				<angle>71.01384059930791</angle>
				<shape>triangular</shape>
				<triangleMeasure>0.7682564522636411</triangleMeasure>
				<rectangleMeasure>0.6676506366877049</rectangleMeasure>
				<circleMeasure>0.5682388277440079</circleMeasure>
				<centroid>
					<x>589.309</x>
					<y>453.9021</y>
				</centroid>
			</pseudo3D>
		</spatialEntity>
		<numericStateVariable>
			<name>avgClusterednessRegions</name>
			<value>804.5405110040142</value>
		</numericStateVariable>
		<numericStateVariable>
			<name>avgDensityRegions</name>
			<value>0.6718737603582308</value>
		</numericStateVariable>
	</timepoint>
	<timepoint>
		<spatialEntity>
			<pseudo3D type="region">
				<clusteredness>1</clusteredness>
				<density>0.6525594713444208</density>
				<area>32214</area>
				<perimeter>782.205225944519</perimeter>
				<distanceFromOrigin>90.60905032059435</distanceFromOrigin>
				<angle>61.19381461334076</angle>
				<shape>rectangular</shape>
				<triangleMeasure>0.640852241572887</triangleMeasure>
				<rectangleMeasure>0.6431765502310099</rectangleMeasure>
				<circleMeasure>0.5021801905213792</circleMeasure>
				<centroid>
					<x>484.5009</x>
					<y>853.2657</y>
				</centroid>
			</pseudo3D>
		</spatialEntity>
		<spatialEntity>
			<pseudo3D type="region">
				<clusteredness>1</clusteredness>
				<density>0.6910716232066543</density>
				<area>35815</area>
				<perimeter>769.9007797241211</perimeter>
				<distanceFromOrigin>135.1480669488099</distanceFromOrigin>
				<angle>70.577952544458</angle>
				<shape>triangular</shape>
				<triangleMeasure>0.7704765394169392</triangleMeasure>
				<rectangleMeasure>0.6808545524254456</rectangleMeasure>
				<circleMeasure>0.577636841199478</circleMeasure>
				<centroid>
					<x>583.1832</x>
					<y>444.5235</y>
				</centroid>
			</pseudo3D>
		</spatialEntity>
		<numericStateVariable>
			<name>avgClusterednessRegions</name>
			<value>840.9718625934265</value>
		</numericStateVariable>
		<numericStateVariable>
			<name>avgDensityRegions</name>
			<value>0.6718155472755376</value>
		</numericStateVariable>
	</timepoint>
	<timepoint>
		<spatialEntity>
			<pseudo3D type="region">
				<clusteredness>1</clusteredness>
				<density>0.6554459330291481</density>
				<area>36392</area>
				<perimeter>870.9474668502808</perimeter>
				<distanceFromOrigin>90.60905032059435</distanceFromOrigin>
				<angle>59.08421380125327</angle>
				<shape>triangular</shape>
				<triangleMeasure>0.6549542364855061</triangleMeasure>
				<rectangleMeasure>0.6020628987199279</rectangleMeasure>
				<circleMeasure>0.4979470256201801</circleMeasure>
				<centroid>
					<x>475.0596</x>
					<y>859.8398</y>
				</centroid>
			</pseudo3D>
		</spatialEntity>
		<spatialEntity>
			<pseudo3D type="region">
				<clusteredness>1</clusteredness>
				<density>0.6947278553853007</density>
				<area>40745.5</area>
				<perimeter>843.7043919563293</perimeter>
				<distanceFromOrigin>135.1480669488099</distanceFromOrigin>
				<angle>0</angle>
				<shape>triangular</shape>
				<triangleMeasure>0.7390560576980849</triangleMeasure>
				<rectangleMeasure>0.6830613381124968</rectangleMeasure>
				<circleMeasure>0.5754242500102505</circleMeasure>
				<centroid>
					<x>582.7891</x>
					<y>433.075</y>
				</centroid>
			</pseudo3D>
		</spatialEntity>
		<numericStateVariable>
			<name>avgClusterednessRegions</name>
			<value>880.3040526051826</value>
		</numericStateVariable>
		<numericStateVariable>
			<name>avgDensityRegions</name>
			<value>0.6750868942072243</value>
		</numericStateVariable>
	</timepoint>
	<timepoint>
		<spatialEntity>
			<pseudo3D type="region">
				<clusteredness>1</clusteredness>
				<density>0.6488364394183004</density>
				<area>40937</area>
				<perimeter>908.5036034584045</perimeter>
				<distanceFromOrigin>90.60905032059435</distanceFromOrigin>
				<angle>59.86312505484632</angle>
				<shape>triangular</shape>
				<triangleMeasure>0.695872416874103</triangleMeasure>
				<rectangleMeasure>0.5935582735217896</rectangleMeasure>
				<circleMeasure>0.5112340563110143</circleMeasure>
				<centroid>
					<x>464.7079</x>
					<y>865.5097</y>
				</centroid>
			</pseudo3D>
		</spatialEntity>
		<spatialEntity>
			<pseudo3D type="region">
				<clusteredness>1</clusteredness>
				<density>0.6960006631662428</density>
				<area>45483.5</area>
				<perimeter>921.8692207336426</perimeter>
				<distanceFromOrigin>135.1480669488099</distanceFromOrigin>
				<angle>74.99799178655996</angle>
				<shape>triangular</shape>
				<triangleMeasure>0.7342480459192579</triangleMeasure>
				<rectangleMeasure>0.6600331043239689</rectangleMeasure>
				<circleMeasure>0.5437763310094077</circleMeasure>
				<centroid>
					<x>580.926</x>
					<y>423.4657</y>
				</centroid>
			</pseudo3D>
		</spatialEntity>
		<numericStateVariable>
			<name>avgClusterednessRegions</name>
			<value>914.1324437031565</value>
		</numericStateVariable>
		<numericStateVariable>
			<name>avgDensityRegions</name>
			<value>0.6724185512922716</value>
		</numericStateVariable>
	</timepoint>
	<timepoint>
		<spatialEntity>
			<pseudo3D type="region">
				<clusteredness>1</clusteredness>
				<density>0.6514239535816047</density>
				<area>46074</area>
				<perimeter>973.0320019721985</perimeter>
				<distanceFromOrigin>90.60905032059435</distanceFromOrigin>
				<angle>57.20462420891637</angle>
				<shape>triangular</shape>
				<triangleMeasure>0.70661715510449</triangleMeasure>
				<rectangleMeasure>0.5872513816280807</rectangleMeasure>
				<circleMeasure>0.4969087061379887</circleMeasure>
				<centroid>
					<x>454.2752</x>
					<y>873.5767</y>
				</centroid>
			</pseudo3D>
		</spatialEntity>
		<spatialEntity>
			<pseudo3D type="region">
				<clusteredness>1</clusteredness>
				<density>0.6983137439200636</density>
				<area>50643.5</area>
				<perimeter>935.4176912307739</perimeter>
				<distanceFromOrigin>135.1480669488099</distanceFromOrigin>
				<angle>72.18375083574087</angle>
				<shape>triangular</shape>
				<triangleMeasure>0.7309584958219782</triangleMeasure>
				<rectangleMeasure>0.6685156196582761</rectangleMeasure>
				<circleMeasure>0.5444878718375311</circleMeasure>
				<centroid>
					<x>577.8718</x>
					<y>413.1524</y>
				</centroid>
			</pseudo3D>
		</spatialEntity>
		<numericStateVariable>
			<name>avgClusterednessRegions</name>
			<value>953.4498037986315</value>
		</numericStateVariable>
		<numericStateVariable>
			<name>avgDensityRegions</name>
			<value>0.6748688487508341</value>
		</numericStateVariable>
	</timepoint>
	<timepoint>
		<spatialEntity>
			<pseudo3D type="region">
				<clusteredness>1</clusteredness>
				<density>0.6527256113761769</density>
				<area>51629</area>
				<perimeter>1066.079361438751</perimeter>
				<distanceFromOrigin>90.02777349240623</distanceFromOrigin>
				<angle>61.40275683179261</angle>
				<shape>triangular</shape>
				<triangleMeasure>0.6472643446877897</triangleMeasure>
				<rectangleMeasure>0.5972744415265904</rectangleMeasure>
				<circleMeasure>0.4925453807446318</circleMeasure>
				<centroid>
					<x>445.8517</x>
					<y>883.8126</y>
				</centroid>
			</pseudo3D>
		</spatialEntity>
		<spatialEntity>
			<pseudo3D type="region">
				<clusteredness>1</clusteredness>
				<density>0.7010447837580672</density>
				<area>55882.5</area>
				<perimeter>1006.456521511078</perimeter>
				<distanceFromOrigin>135.1480669488099</distanceFromOrigin>
				<angle>69.87261507671768</angle>
				<shape>triangular</shape>
				<triangleMeasure>0.7244313693399241</triangleMeasure>
				<rectangleMeasure>0.6558634270701555</rectangleMeasure>
				<circleMeasure>0.554034194221791</circleMeasure>
				<centroid>
					<x>574.8875</x>
					<y>403.1265</y>
				</centroid>
			</pseudo3D>
		</spatialEntity>
		<numericStateVariable>
			<name>avgClusterednessRegions</name>
			<value>995.4082638515218</value>
		</numericStateVariable>
		<numericStateVariable>
			<name>avgDensityRegions</name>
			<value>0.6768851975671221</value>
		</numericStateVariable>
	</timepoint>
	<timepoint>
		<spatialEntity>
			<pseudo3D type="region">
				<clusteredness>1</clusteredness>
				<density>0.6557904281497623</density>
				<area>58273</area>
				<perimeter>1152.914208650589</perimeter>
				<distanceFromOrigin>90.60905032059435</distanceFromOrigin>
				<angle>61.63874596210208</angle>
				<shape>triangular</shape>
				<triangleMeasure>0.6480389615173695</triangleMeasure>
				<rectangleMeasure>0.565947876863871</rectangleMeasure>
				<circleMeasure>0.4788499218322815</circleMeasure>
				<centroid>
					<x>435.5907</x>
					<y>893.6168</y>
				</centroid>
			</pseudo3D>
		</spatialEntity>
		<spatialEntity>
			<pseudo3D type="region">
				<clusteredness>1</clusteredness>
				<density>0.7062215364834459</density>
				<area>60561.5</area>
				<perimeter>1015.075788021088</perimeter>
				<distanceFromOrigin>135.1480669488099</distanceFromOrigin>
				<angle>68.50710531585096</angle>
				<shape>triangular</shape>
				<triangleMeasure>0.732722695798609</triangleMeasure>
				<rectangleMeasure>0.6581915464122704</rectangleMeasure>
				<circleMeasure>0.5755878512074492</circleMeasure>
				<centroid>
					<x>573.2635</x>
					<y>394.2607</y>
				</centroid>
			</pseudo3D>
		</spatialEntity>
		<numericStateVariable>
			<name>avgClusterednessRegions</name>
			<value>1035.973609448484</value>
		</numericStateVariable>
		<numericStateVariable>
			<name>avgDensityRegions</name>
			<value>0.6810059823166041</value>
		</numericStateVariable>
	</timepoint>
	<timepoint>
		<spatialEntity>
			<pseudo3D type="region">
				<clusteredness>1</clusteredness>
				<density>0.6537823288405215</density>
				<area>63975</area>
				<perimeter>1191.071949005127</perimeter>
				<distanceFromOrigin>90.02777349240623</distanceFromOrigin>
				<angle>61.96455348649651</angle>
				<shape>triangular</shape>
				<triangleMeasure>0.682214437672953</triangleMeasure>
				<rectangleMeasure>0.5670235191368014</rectangleMeasure>
				<circleMeasure>0.4796075039193182</circleMeasure>
				<centroid>
					<x>427.9436</x>
					<y>901.4671</y>
				</centroid>
			</pseudo3D>
		</spatialEntity>
		<spatialEntity>
			<pseudo3D type="region">
				<clusteredness>1</clusteredness>
				<density>0.7100070382980493</density>
				<area>67385.5</area>
				<perimeter>1097.069008588791</perimeter>
				<distanceFromOrigin>135.1480669488099</distanceFromOrigin>
				<angle>66.48168621713894</angle>
				<shape>triangular</shape>
				<triangleMeasure>0.7316925524218779</triangleMeasure>
				<rectangleMeasure>0.6409523614901456</rectangleMeasure>
				<circleMeasure>0.5440909634072375</circleMeasure>
				<centroid>
					<x>569.3271</x>
					<y>382.0594</y>
				</centroid>
			</pseudo3D>
		</spatialEntity>
		<numericStateVariable>
			<name>avgClusterednessRegions</name>
			<value>1076.612631624299</value>
		</numericStateVariable>
		<numericStateVariable>
			<name>avgDensityRegions</name>
			<value>0.6818946835692854</value>
		</numericStateVariable>
	</timepoint>
	<timepoint>
		<spatialEntity>
			<pseudo3D type="region">
				<clusteredness>1</clusteredness>
				<density>0.6569742101701407</density>
				<area>71504</area>
				<perimeter>1271.054436206818</perimeter>
				<distanceFromOrigin>90.02777349240623</distanceFromOrigin>
				<angle>61.27850714484422</angle>
				<shape>triangular</shape>
				<triangleMeasure>0.6698304235298732</triangleMeasure>
				<rectangleMeasure>0.5705125823650163</rectangleMeasure>
				<circleMeasure>0.4756663806133966</circleMeasure>
				<centroid>
					<x>417.4953</x>
					<y>911.0651</y>
				</centroid>
			</pseudo3D>
		</spatialEntity>
		<spatialEntity>
			<pseudo3D type="region">
				<clusteredness>1</clusteredness>
				<density>0.7152612261109665</density>
				<area>73275</area>
				<perimeter>1113.31887960434</perimeter>
				<distanceFromOrigin>135.1480669488099</distanceFromOrigin>
				<angle>65.84672170169287</angle>
				<shape>triangular</shape>
				<triangleMeasure>0.7265306704203671</triangleMeasure>
				<rectangleMeasure>0.6664266473457509</rectangleMeasure>
				<circleMeasure>0.5673113552324167</circleMeasure>
				<centroid>
					<x>566.4906</x>
					<y>371.6298</y>
				</centroid>
			</pseudo3D>
		</spatialEntity>
		<numericStateVariable>
			<name>avgClusterednessRegions</name>
			<value>1119.26780012758</value>
		</numericStateVariable>
		<numericStateVariable>
			<name>avgDensityRegions</name>
			<value>0.6861177181405536</value>
		</numericStateVariable>
	</timepoint>
	<timepoint>
		<spatialEntity>
			<pseudo3D type="region">
				<clusteredness>1</clusteredness>
				<density>0.6540248941488547</density>
				<area>77823.5</area>
				<perimeter>1312.756886482239</perimeter>
				<distanceFromOrigin>90.60905032059435</distanceFromOrigin>
				<angle>61.24271752709905</angle>
				<shape>triangular</shape>
				<triangleMeasure>0.6755284924226724</triangleMeasure>
				<rectangleMeasure>0.5815428509646292</rectangleMeasure>
				<circleMeasure>0.4919005931283741</circleMeasure>
				<centroid>
					<x>409.2539</x>
					<y>918.9324</y>
				</centroid>
			</pseudo3D>
		</spatialEntity>
		<spatialEntity>
			<pseudo3D type="region">
				<clusteredness>1</clusteredness>
				<density>0.7157848285600812</density>
				<area>80764</area>
				<perimeter>1246.56952214241</perimeter>
				<distanceFromOrigin>135.1480669488099</distanceFromOrigin>
				<angle>0</angle>
				<shape>triangular</shape>
				<triangleMeasure>0.7382795583431125</triangleMeasure>
				<rectangleMeasure>0.5823383116806302</rectangleMeasure>
				<circleMeasure>0.4864629986055721</circleMeasure>
				<centroid>
					<x>561.8468</x>
					<y>359.9029</y>
				</centroid>
			</pseudo3D>
		</spatialEntity>
		<numericStateVariable>
			<name>avgClusterednessRegions</name>
			<value>1158.962689306486</value>
		</numericStateVariable>
		<numericStateVariable>
			<name>avgDensityRegions</name>
			<value>0.6849048613544679</value>
		</numericStateVariable>
	</timepoint>
	<timepoint>
		<spatialEntity>
			<pseudo3D type="region">
				<clusteredness>1</clusteredness>
				<density>0.5502661439841673</density>
				<area>21290.5</area>
				<perimeter>800.0791499614716</perimeter>
				<distanceFromOrigin>210.5231578710523</distanceFromOrigin>
				<angle>35.7170081022018</angle>
				<shape>triangular</shape>
				<triangleMeasure>0.6276102216408423</triangleMeasure>
				<rectangleMeasure>0.461135696303845</rectangleMeasure>
				<circleMeasure>0.248391694657824</circleMeasure>
				<centroid>
					<x>948.4934</x>
					<y>1009.752</y>
				</centroid>
			</pseudo3D>
		</spatialEntity>
		<spatialEntity>
			<pseudo3D type="region">
				<clusteredness>1</clusteredness>
				<density>0.653422738758646</density>
				<area>85733</area>
				<perimeter>1375.066337585449</perimeter>
				<distanceFromOrigin>90.60905032059435</distanceFromOrigin>
				<angle>61.46068961614411</angle>
				<shape>triangular</shape>
				<triangleMeasure>0.6877544650859049</triangleMeasure>
				<rectangleMeasure>0.5762126730385377</rectangleMeasure>
				<circleMeasure>0.4936288467993614</circleMeasure>
				<centroid>
					<x>398.4769</x>
					<y>926.1292</y>
				</centroid>
			</pseudo3D>
		</spatialEntity>
		<spatialEntity>
			<pseudo3D type="region">
				<clusteredness>1</clusteredness>
				<density>0.7179595369105218</density>
				<area>86934</area>
				<perimeter>1338.418827056885</perimeter>
				<distanceFromOrigin>135.1480669488099</distanceFromOrigin>
				<angle>64.29152579808661</angle>
				<shape>triangular</shape>
				<triangleMeasure>0.7543511844088694</triangleMeasure>
				<rectangleMeasure>0.5687287388954667</rectangleMeasure>
				<circleMeasure>0.4742976692503678</circleMeasure>
				<centroid>
					<x>559.2941</x>
					<y>350.2368</y>
				</centroid>
			</pseudo3D>
		</spatialEntity>
		<numericStateVariable>
			<name>avgClusterednessRegions</name>
			<value>1920.053140921502</value>
		</numericStateVariable>
		<numericStateVariable>
			<name>avgDensityRegions</name>
			<value>0.6405494732177783</value>
		</numericStateVariable>
	</timepoint>
	<timepoint>
		<spatialEntity>
			<pseudo3D type="region">
				<clusteredness>1</clusteredness>
				<density>0.5681813847785299</density>
				<area>23294.5</area>
				<perimeter>803.1829888820648</perimeter>
				<distanceFromOrigin>210.5231578710523</distanceFromOrigin>
				<angle>31.65274473082768</angle>
				<shape>triangular</shape>
				<triangleMeasure>0.6866242460640583</triangleMeasure>
				<rectangleMeasure>0.5426252674048603</rectangleMeasure>
				<circleMeasure>0.2474761756775802</circleMeasure>
				<centroid>
					<x>956.4</x>
					<y>1017.589</y>
				</centroid>
			</pseudo3D>
		</spatialEntity>
		<spatialEntity>
			<pseudo3D type="region">
				<clusteredness>1</clusteredness>
				<density>0.6529499904428069</density>
				<area>93030</area>
				<perimeter>1412.975248336792</perimeter>
				<distanceFromOrigin>90.60905032059435</distanceFromOrigin>
				<angle>60.99477150696308</angle>
				<shape>triangular</shape>
				<triangleMeasure>0.7103672053630701</triangleMeasure>
				<rectangleMeasure>0.5888158106191006</rectangleMeasure>
				<circleMeasure>0.4994775651031063</circleMeasure>
				<centroid>
					<x>389.7413</x>
					<y>934.4212</y>
				</centroid>
			</pseudo3D>
		</spatialEntity>
		<spatialEntity>
			<pseudo3D type="region">
				<clusteredness>1</clusteredness>
				<density>0.7185225439288518</density>
				<area>93588</area>
				<perimeter>1356.40980052948</perimeter>
				<distanceFromOrigin>135.1480669488099</distanceFromOrigin>
				<angle>65.73070899386579</angle>
				<shape>triangular</shape>
				<triangleMeasure>0.7556429749839053</triangleMeasure>
				<rectangleMeasure>0.5853321602517063</rectangleMeasure>
				<circleMeasure>0.4983312818895265</circleMeasure>
				<centroid>
					<x>556.4615</x>
					<y>340.0082</y>
				</centroid>
			</pseudo3D>
		</spatialEntity>
		<numericStateVariable>
			<name>avgClusterednessRegions</name>
			<value>1976.888485564091</value>
		</numericStateVariable>
		<numericStateVariable>
			<name>avgDensityRegions</name>
			<value>0.6465513063833962</value>
		</numericStateVariable>
	</timepoint>
	<timepoint>
		<spatialEntity>
			<pseudo3D type="region">
				<clusteredness>1</clusteredness>
				<density>0.5734565099409183</density>
				<area>25679.5</area>
				<perimeter>853.5213346481323</perimeter>
				<distanceFromOrigin>210.8459153030952</distanceFromOrigin>
				<angle>30.66500495854425</angle>
				<shape>triangular</shape>
				<triangleMeasure>0.7053887198785873</triangleMeasure>
				<rectangleMeasure>0.556324407028661</rectangleMeasure>
				<circleMeasure>0.2355636213958074</circleMeasure>
				<centroid>
					<x>964.1754</x>
					<y>1026.476</y>
				</centroid>
			</pseudo3D>
		</spatialEntity>
		<spatialEntity>
			<pseudo3D type="region">
				<clusteredness>1</clusteredness>
				<density>0.6517373499607011</density>
				<area>100888.5</area>
				<perimeter>1600.965059995651</perimeter>
				<distanceFromOrigin>90.02777349240623</distanceFromOrigin>
				<angle>60.90408551000236</angle>
				<shape>triangular</shape>
				<triangleMeasure>0.683058728842929</triangleMeasure>
				<rectangleMeasure>0.5698327187594348</rectangleMeasure>
				<circleMeasure>0.4823104084606319</circleMeasure>
				<centroid>
					<x>379.0883</x>
					<y>940.389</y>
				</centroid>
			</pseudo3D>
		</spatialEntity>
		<spatialEntity>
			<pseudo3D type="region">
				<clusteredness>1</clusteredness>
				<density>0.7205510990827757</density>
				<area>101961</area>
				<perimeter>1432.993016719818</perimeter>
				<distanceFromOrigin>135.1480669488099</distanceFromOrigin>
				<angle>65.36255426132234</angle>
				<shape>triangular</shape>
				<triangleMeasure>0.7373549161446447</triangleMeasure>
				<rectangleMeasure>0.5952811941339821</rectangleMeasure>
				<circleMeasure>0.4939780115021794</circleMeasure>
				<centroid>
					<x>550.9506</x>
					<y>328.1563</y>
				</centroid>
			</pseudo3D>
		</spatialEntity>
		<numericStateVariable>
			<name>avgClusterednessRegions</name>
			<value>2038.705182863663</value>
		</numericStateVariable>
		<numericStateVariable>
			<name>avgDensityRegions</name>
			<value>0.6485816529947984</value>
		</numericStateVariable>
	</timepoint>
	<timepoint>
		<spatialEntity>
			<pseudo3D type="region">
				<clusteredness>1</clusteredness>
				<density>0.5874837441053232</density>
				<area>28403</area>
				<perimeter>901.7337169647217</perimeter>
				<distanceFromOrigin>210.8459153030952</distanceFromOrigin>
				<angle>29.96956947656673</angle>
				<shape>triangular</shape>
				<triangleMeasure>0.7251582924836601</triangleMeasure>
				<rectangleMeasure>0.5646575412889007</rectangleMeasure>
				<circleMeasure>0.2320528711401915</circleMeasure>
				<centroid>
					<x>973.4232</x>
					<y>1035.2</y>
				</centroid>
			</pseudo3D>
		</spatialEntity>
		<spatialEntity>
			<pseudo3D type="region">
				<clusteredness>1</clusteredness>
				<density>0.6489113597535823</density>
				<area>107026</area>
				<perimeter>1653.296380519867</perimeter>
				<distanceFromOrigin>90.60905032059435</distanceFromOrigin>
				<angle>60.35704206725164</angle>
				<shape>triangular</shape>
				<triangleMeasure>0.7112226049052885</triangleMeasure>
				<rectangleMeasure>0.5692557716848262</rectangleMeasure>
				<circleMeasure>0.482270550010805</circleMeasure>
				<centroid>
					<x>371.2658</x>
					<y>944.8826</y>
				</centroid>
			</pseudo3D>
		</spatialEntity>
		<spatialEntity>
			<pseudo3D type="region">
				<clusteredness>1</clusteredness>
				<density>0.7205653528123237</density>
				<area>109683.5</area>
				<perimeter>1459.842520236969</perimeter>
				<distanceFromOrigin>135.1480669488099</distanceFromOrigin>
				<angle>64.47198034797974</angle>
				<shape>triangular</shape>
				<triangleMeasure>0.7336958884775026</triangleMeasure>
				<rectangleMeasure>0.6003475643130816</rectangleMeasure>
				<circleMeasure>0.4980251900257744</circleMeasure>
				<centroid>
					<x>547.1161</x>
					<y>317.3286</y>
				</centroid>
			</pseudo3D>
		</spatialEntity>
		<numericStateVariable>
			<name>avgClusterednessRegions</name>
			<value>2095.530637823405</value>
		</numericStateVariable>
		<numericStateVariable>
			<name>avgDensityRegions</name>
			<value>0.6523201522237431</value>
		</numericStateVariable>
	</timepoint>
	<timepoint>
		<spatialEntity>
			<pseudo3D type="region">
				<clusteredness>1</clusteredness>
				<density>0.5868289756517716</density>
				<area>30856</area>
				<perimeter>964.8074674606323</perimeter>
				<distanceFromOrigin>210.8459153030952</distanceFromOrigin>
				<angle>29.7280976915793</angle>
				<shape>triangular</shape>
				<triangleMeasure>0.7491343232851103</triangleMeasure>
				<rectangleMeasure>0.512421382556423</rectangleMeasure>
				<circleMeasure>0.2366977746642211</circleMeasure>
				<centroid>
					<x>979.6193</x>
					<y>1043.779</y>
				</centroid>
			</pseudo3D>
		</spatialEntity>
		<spatialEntity>
			<pseudo3D type="region">
				<clusteredness>1</clusteredness>
				<density>0.6487634920724483</density>
				<area>113882</area>
				<perimeter>1783.284049987793</perimeter>
				<distanceFromOrigin>90.60905032059435</distanceFromOrigin>
				<angle>62.66254098313438</angle>
				<shape>triangular</shape>
				<triangleMeasure>0.7011283547814631</triangleMeasure>
				<rectangleMeasure>0.5539280570115624</rectangleMeasure>
				<circleMeasure>0.4652866170839379</circleMeasure>
				<centroid>
					<x>362.8871</x>
					<y>950.4521</y>
				</centroid>
			</pseudo3D>
		</spatialEntity>
		<spatialEntity>
			<pseudo3D type="region">
				<clusteredness>1</clusteredness>
				<density>0.7231633324182173</density>
				<area>118458</area>
				<perimeter>1546.836594581604</perimeter>
				<distanceFromOrigin>135.1480669488099</distanceFromOrigin>
				<angle>63.44142975715797</angle>
				<shape>triangular</shape>
				<triangleMeasure>0.7594557668028808</triangleMeasure>
				<rectangleMeasure>0.5816914901599897</rectangleMeasure>
				<circleMeasure>0.4848479091404305</circleMeasure>
				<centroid>
					<x>543.1764</x>
					<y>305.7892</y>
				</centroid>
			</pseudo3D>
		</spatialEntity>
		<numericStateVariable>
			<name>avgClusterednessRegions</name>
			<value>2150.538217978771</value>
		</numericStateVariable>
		<numericStateVariable>
			<name>avgDensityRegions</name>
			<value>0.652918600047479</value>
		</numericStateVariable>
	</timepoint>
	<timepoint>
		<spatialEntity>
			<pseudo3D type="region">
				<clusteredness>1</clusteredness>
				<density>0.5956882896063348</density>
				<area>32471.5</area>
				<perimeter>967.330979347229</perimeter>
				<distanceFromOrigin>210.8459153030952</distanceFromOrigin>
				<angle>29.52690994735481</angle>
				<shape>triangular</shape>
				<triangleMeasure>0.7266085429061321</triangleMeasure>
				<rectangleMeasure>0.560716425900099</rectangleMeasure>
				<circleMeasure>0.2384023766612433</circleMeasure>
				<centroid>
					<x>985.042</x>
					<y>1049.109</y>
				</centroid>
			</pseudo3D>
		</spatialEntity>
		<spatialEntity>
			<pseudo3D type="region">
				<clusteredness>1</clusteredness>
				<density>0.6511919710640534</density>
				<area>120397</area>
				<perimeter>1885.089890480042</perimeter>
				<distanceFromOrigin>90.60905032059435</distanceFromOrigin>
				<angle>62.97536686539204</angle>
				<shape>triangular</shape>
				<triangleMeasure>0.6836526500895223</triangleMeasure>
				<rectangleMeasure>0.5599925580530006</rectangleMeasure>
				<circleMeasure>0.4703872362830752</circleMeasure>
				<centroid>
					<x>354.6991</x>
					<y>954.9481</y>
				</centroid>
			</pseudo3D>
		</spatialEntity>
		<spatialEntity>
			<pseudo3D type="region">
				<clusteredness>1</clusteredness>
				<density>0.7191736488124082</density>
				<area>122046</area>
				<perimeter>1567.6081366539</perimeter>
				<distanceFromOrigin>135.1480669488099</distanceFromOrigin>
				<angle>62.94730423448323</angle>
				<shape>triangular</shape>
				<triangleMeasure>0.7683234051912515</triangleMeasure>
				<rectangleMeasure>0.5820396810688802</rectangleMeasure>
				<circleMeasure>0.4878335268107921</circleMeasure>
				<centroid>
					<x>541.2014</x>
					<y>301.2514</y>
				</centroid>
			</pseudo3D>
		</spatialEntity>
		<numericStateVariable>
			<name>avgClusterednessRegions</name>
			<value>2186.764857416376</value>
		</numericStateVariable>
		<numericStateVariable>
			<name>avgDensityRegions</name>
			<value>0.655351303160932</value>
		</numericStateVariable>
	</timepoint>
	<timepoint>
		<spatialEntity>
			<pseudo3D type="region">
				<clusteredness>1</clusteredness>
				<density>0.5956882896063348</density>
				<area>32471.5</area>
				<perimeter>967.330979347229</perimeter>
				<distanceFromOrigin>210.8459153030952</distanceFromOrigin>
				<angle>29.52690994735481</angle>
				<shape>triangular</shape>
				<triangleMeasure>0.7266085429061321</triangleMeasure>
				<rectangleMeasure>0.560716425900099</rectangleMeasure>
				<circleMeasure>0.2384023766612433</circleMeasure>
				<centroid>
					<x>985.042</x>
					<y>1049.109</y>
				</centroid>
			</pseudo3D>
		</spatialEntity>
		<spatialEntity>
			<pseudo3D type="region">
				<clusteredness>1</clusteredness>
				<density>0.6511919710640534</density>
				<area>120397</area>
				<perimeter>1885.089890480042</perimeter>
				<distanceFromOrigin>90.60905032059435</distanceFromOrigin>
				<angle>62.97536686539204</angle>
				<shape>triangular</shape>
				<triangleMeasure>0.6836526500895223</triangleMeasure>
				<rectangleMeasure>0.5599925580530006</rectangleMeasure>
				<circleMeasure>0.4703872362830752</circleMeasure>
				<centroid>
					<x>354.6991</x>
					<y>954.9481</y>
				</centroid>
			</pseudo3D>
		</spatialEntity>
		<spatialEntity>
			<pseudo3D type="region">
				<clusteredness>1</clusteredness>
				<density>0.7191736488124082</density>
				<area>122046</area>
				<perimeter>1567.6081366539</perimeter>
				<distanceFromOrigin>135.1480669488099</distanceFromOrigin>
				<angle>62.94730423448323</angle>
				<shape>triangular</shape>
				<triangleMeasure>0.7683234051912515</triangleMeasure>
				<rectangleMeasure>0.5820396810688802</rectangleMeasure>
				<circleMeasure>0.4878335268107921</circleMeasure>
				<centroid>
					<x>541.2014</x>
					<y>301.2514</y>
				</centroid>
			</pseudo3D>
		</spatialEntity>
		<numericStateVariable>
			<name>avgClusterednessRegions</name>
			<value>2186.764857416376</value>
		</numericStateVariable>
		<numericStateVariable>
			<name>avgDensityRegions</name>
			<value>0.655351303160932</value>
		</numericStateVariable>
	</timepoint>
	<timepoint>
		<spatialEntity>
			<pseudo3D type="region">
				<clusteredness>1</clusteredness>
				<density>0.5956882896063348</density>
				<area>32471.5</area>
				<perimeter>967.330979347229</perimeter>
				<distanceFromOrigin>210.8459153030952</distanceFromOrigin>
				<angle>29.52690994735481</angle>
				<shape>triangular</shape>
				<triangleMeasure>0.7266085429061321</triangleMeasure>
				<rectangleMeasure>0.560716425900099</rectangleMeasure>
				<circleMeasure>0.2384023766612433</circleMeasure>
				<centroid>
					<x>985.042</x>
					<y>1049.109</y>
				</centroid>
			</pseudo3D>
		</spatialEntity>
		<spatialEntity>
			<pseudo3D type="region">
				<clusteredness>1</clusteredness>
				<density>0.6511919710640534</density>
				<area>120397</area>
				<perimeter>1885.089890480042</perimeter>
				<distanceFromOrigin>90.60905032059435</distanceFromOrigin>
				<angle>62.97536686539204</angle>
				<shape>triangular</shape>
				<triangleMeasure>0.6836526500895223</triangleMeasure>
				<rectangleMeasure>0.5599925580530006</rectangleMeasure>
				<circleMeasure>0.4703872362830752</circleMeasure>
				<centroid>
					<x>354.6991</x>
					<y>954.9481</y>
				</centroid>
			</pseudo3D>
		</spatialEntity>
		<spatialEntity>
			<pseudo3D type="region">
				<clusteredness>1</clusteredness>
				<density>0.7191736488124082</density>
				<area>122046</area>
				<perimeter>1567.6081366539</perimeter>
				<distanceFromOrigin>135.1480669488099</distanceFromOrigin>
				<angle>62.94730423448323</angle>
				<shape>triangular</shape>
				<triangleMeasure>0.7683234051912515</triangleMeasure>
				<rectangleMeasure>0.5820396810688802</rectangleMeasure>
				<circleMeasure>0.4878335268107921</circleMeasure>
				<centroid>
					<x>541.2014</x>
					<y>301.2514</y>
				</centroid>
			</pseudo3D>
		</spatialEntity>
		<numericStateVariable>
			<name>avgClusterednessRegions</name>
			<value>2186.764857416376</value>
		</numericStateVariable>
		<numericStateVariable>
			<name>avgDensityRegions</name>
			<value>0.655351303160932</value>
		</numericStateVariable>
	</timepoint>
	<timepoint>
		<spatialEntity>
			<pseudo3D type="region">
				<clusteredness>1</clusteredness>
				<density>0.5956882896063348</density>
				<area>32471.5</area>
				<perimeter>967.330979347229</perimeter>
				<distanceFromOrigin>210.8459153030952</distanceFromOrigin>
				<angle>29.52690994735481</angle>
				<shape>triangular</shape>
				<triangleMeasure>0.7266085429061321</triangleMeasure>
				<rectangleMeasure>0.560716425900099</rectangleMeasure>
				<circleMeasure>0.2384023766612433</circleMeasure>
				<centroid>
					<x>985.042</x>
					<y>1049.109</y>
				</centroid>
			</pseudo3D>
		</spatialEntity>
		<spatialEntity>
			<pseudo3D type="region">
				<clusteredness>1</clusteredness>
				<density>0.6511919710640534</density>
				<area>120397</area>
				<perimeter>1885.089890480042</perimeter>
				<distanceFromOrigin>90.60905032059435</distanceFromOrigin>
				<angle>62.97536686539204</angle>
				<shape>triangular</shape>
				<triangleMeasure>0.6836526500895223</triangleMeasure>
				<rectangleMeasure>0.5599925580530006</rectangleMeasure>
				<circleMeasure>0.4703872362830752</circleMeasure>
				<centroid>
					<x>354.6991</x>
					<y>954.9481</y>
				</centroid>
			</pseudo3D>
		</spatialEntity>
		<spatialEntity>
			<pseudo3D type="region">
				<clusteredness>1</clusteredness>
				<density>0.7191736488124082</density>
				<area>122046</area>
				<perimeter>1567.6081366539</perimeter>
				<distanceFromOrigin>135.1480669488099</distanceFromOrigin>
				<angle>62.94730423448323</angle>
				<shape>triangular</shape>
				<triangleMeasure>0.7683234051912515</triangleMeasure>
				<rectangleMeasure>0.5820396810688802</rectangleMeasure>
				<circleMeasure>0.4878335268107921</circleMeasure>
				<centroid>
					<x>541.2014</x>
					<y>301.2514</y>
				</centroid>
			</pseudo3D>
		</spatialEntity>
		<numericStateVariable>
			<name>avgClusterednessRegions</name>
			<value>2186.764857416376</value>
		</numericStateVariable>
		<numericStateVariable>
			<name>avgDensityRegions</name>
			<value>0.655351303160932</value>
		</numericStateVariable>
	</timepoint>
	<timepoint>
		<spatialEntity>
			<pseudo3D type="region">
				<clusteredness>1</clusteredness>
				<density>0.5956882896063348</density>
				<area>32471.5</area>
				<perimeter>967.330979347229</perimeter>
				<distanceFromOrigin>210.8459153030952</distanceFromOrigin>
				<angle>29.52690994735481</angle>
				<shape>triangular</shape>
				<triangleMeasure>0.7266085429061321</triangleMeasure>
				<rectangleMeasure>0.560716425900099</rectangleMeasure>
				<circleMeasure>0.2384023766612433</circleMeasure>
				<centroid>
					<x>985.042</x>
					<y>1049.109</y>
				</centroid>
			</pseudo3D>
		</spatialEntity>
		<spatialEntity>
			<pseudo3D type="region">
				<clusteredness>1</clusteredness>
				<density>0.6511919710640534</density>
				<area>120397</area>
				<perimeter>1885.089890480042</perimeter>
				<distanceFromOrigin>90.60905032059435</distanceFromOrigin>
				<angle>62.97536686539204</angle>
				<shape>triangular</shape>
				<triangleMeasure>0.6836526500895223</triangleMeasure>
				<rectangleMeasure>0.5599925580530006</rectangleMeasure>
				<circleMeasure>0.4703872362830752</circleMeasure>
				<centroid>
					<x>354.6991</x>
					<y>954.9481</y>
				</centroid>
			</pseudo3D>
		</spatialEntity>
		<spatialEntity>
			<pseudo3D type="region">
				<clusteredness>1</clusteredness>
				<density>0.7191736488124082</density>
				<area>122046</area>
				<perimeter>1567.6081366539</perimeter>
				<distanceFromOrigin>135.1480669488099</distanceFromOrigin>
				<angle>62.94730423448323</angle>
				<shape>triangular</shape>
				<triangleMeasure>0.7683234051912515</triangleMeasure>
				<rectangleMeasure>0.5820396810688802</rectangleMeasure>
				<circleMeasure>0.4878335268107921</circleMeasure>
				<centroid>
					<x>541.2014</x>
					<y>301.2514</y>
				</centroid>
			</pseudo3D>
		</spatialEntity>
		<numericStateVariable>
			<name>avgClusterednessRegions</name>
			<value>2186.764857416376</value>
		</numericStateVariable>
		<numericStateVariable>
			<name>avgDensityRegions</name>
			<value>0.655351303160932</value>
		</numericStateVariable>
	</timepoint>
	<timepoint>
		<spatialEntity>
			<pseudo3D type="region">
				<clusteredness>1</clusteredness>
				<density>0.5956882896063348</density>
				<area>32471.5</area>
				<perimeter>967.330979347229</perimeter>
				<distanceFromOrigin>210.8459153030952</distanceFromOrigin>
				<angle>29.52690994735481</angle>
				<shape>triangular</shape>
				<triangleMeasure>0.7266085429061321</triangleMeasure>
				<rectangleMeasure>0.560716425900099</rectangleMeasure>
				<circleMeasure>0.2384023766612433</circleMeasure>
				<centroid>
					<x>985.042</x>
					<y>1049.109</y>
				</centroid>
			</pseudo3D>
		</spatialEntity>
		<spatialEntity>
			<pseudo3D type="region">
				<clusteredness>1</clusteredness>
				<density>0.6511919710640534</density>
				<area>120397</area>
				<perimeter>1885.089890480042</perimeter>
				<distanceFromOrigin>90.60905032059435</distanceFromOrigin>
				<angle>62.97536686539204</angle>
				<shape>triangular</shape>
				<triangleMeasure>0.6836526500895223</triangleMeasure>
				<rectangleMeasure>0.5599925580530006</rectangleMeasure>
				<circleMeasure>0.4703872362830752</circleMeasure>
				<centroid>
					<x>354.6991</x>
					<y>954.9481</y>
				</centroid>
			</pseudo3D>
		</spatialEntity>
		<spatialEntity>
			<pseudo3D type="region">
				<clusteredness>1</clusteredness>
				<density>0.7191736488124082</density>
				<area>122046</area>
				<perimeter>1567.6081366539</perimeter>
				<distanceFromOrigin>135.1480669488099</distanceFromOrigin>
				<angle>62.94730423448323</angle>
				<shape>triangular</shape>
				<triangleMeasure>0.7683234051912515</triangleMeasure>
				<rectangleMeasure>0.5820396810688802</rectangleMeasure>
				<circleMeasure>0.4878335268107921</circleMeasure>
				<centroid>
					<x>541.2014</x>
					<y>301.2514</y>
				</centroid>
			</pseudo3D>
		</spatialEntity>
		<numericStateVariable>
			<name>avgClusterednessRegions</name>
			<value>2186.764857416376</value>
		</numericStateVariable>
		<numericStateVariable>
			<name>avgDensityRegions</name>
			<value>0.655351303160932</value>
		</numericStateVariable>
	</timepoint>
	<timepoint>
		<spatialEntity>
			<pseudo3D type="region">
				<clusteredness>1</clusteredness>
				<density>0.5956882896063348</density>
				<area>32471.5</area>
				<perimeter>967.330979347229</perimeter>
				<distanceFromOrigin>210.8459153030952</distanceFromOrigin>
				<angle>29.52690994735481</angle>
				<shape>triangular</shape>
				<triangleMeasure>0.7266085429061321</triangleMeasure>
				<rectangleMeasure>0.560716425900099</rectangleMeasure>
				<circleMeasure>0.2384023766612433</circleMeasure>
				<centroid>
					<x>985.042</x>
					<y>1049.109</y>
				</centroid>
			</pseudo3D>
		</spatialEntity>
		<spatialEntity>
			<pseudo3D type="region">
				<clusteredness>1</clusteredness>
				<density>0.6511919710640534</density>
				<area>120397</area>
				<perimeter>1885.089890480042</perimeter>
				<distanceFromOrigin>90.60905032059435</distanceFromOrigin>
				<angle>62.97536686539204</angle>
				<shape>triangular</shape>
				<triangleMeasure>0.6836526500895223</triangleMeasure>
				<rectangleMeasure>0.5599925580530006</rectangleMeasure>
				<circleMeasure>0.4703872362830752</circleMeasure>
				<centroid>
					<x>354.6991</x>
					<y>954.9481</y>
				</centroid>
			</pseudo3D>
		</spatialEntity>
		<spatialEntity>
			<pseudo3D type="region">
				<clusteredness>1</clusteredness>
				<density>0.7191736488124082</density>
				<area>122046</area>
				<perimeter>1567.6081366539</perimeter>
				<distanceFromOrigin>135.1480669488099</distanceFromOrigin>
				<angle>62.94730423448323</angle>
				<shape>triangular</shape>
				<triangleMeasure>0.7683234051912515</triangleMeasure>
				<rectangleMeasure>0.5820396810688802</rectangleMeasure>
				<circleMeasure>0.4878335268107921</circleMeasure>
				<centroid>
					<x>541.2014</x>
					<y>301.2514</y>
				</centroid>
			</pseudo3D>
		</spatialEntity>
		<numericStateVariable>
			<name>avgClusterednessRegions</name>
			<value>2186.764857416376</value>
		</numericStateVariable>
		<numericStateVariable>
			<name>avgDensityRegions</name>
			<value>0.655351303160932</value>
		</numericStateVariable>
	</timepoint>
	<timepoint>
		<spatialEntity>
			<pseudo3D type="region">
				<clusteredness>1</clusteredness>
				<density>0.5956882896063348</density>
				<area>32471.5</area>
				<perimeter>967.330979347229</perimeter>
				<distanceFromOrigin>210.8459153030952</distanceFromOrigin>
				<angle>29.52690994735481</angle>
				<shape>triangular</shape>
				<triangleMeasure>0.7266085429061321</triangleMeasure>
				<rectangleMeasure>0.560716425900099</rectangleMeasure>
				<circleMeasure>0.2384023766612433</circleMeasure>
				<centroid>
					<x>985.042</x>
					<y>1049.109</y>
				</centroid>
			</pseudo3D>
		</spatialEntity>
		<spatialEntity>
			<pseudo3D type="region">
				<clusteredness>1</clusteredness>
				<density>0.6511919710640534</density>
				<area>120397</area>
				<perimeter>1885.089890480042</perimeter>
				<distanceFromOrigin>90.60905032059435</distanceFromOrigin>
				<angle>62.97536686539204</angle>
				<shape>triangular</shape>
				<triangleMeasure>0.6836526500895223</triangleMeasure>
				<rectangleMeasure>0.5599925580530006</rectangleMeasure>
				<circleMeasure>0.4703872362830752</circleMeasure>
				<centroid>
					<x>354.6991</x>
					<y>954.9481</y>
				</centroid>
			</pseudo3D>
		</spatialEntity>
		<spatialEntity>
			<pseudo3D type="region">
				<clusteredness>1</clusteredness>
				<density>0.7191736488124082</density>
				<area>122046</area>
				<perimeter>1567.6081366539</perimeter>
				<distanceFromOrigin>135.1480669488099</distanceFromOrigin>
				<angle>62.94730423448323</angle>
				<shape>triangular</shape>
				<triangleMeasure>0.7683234051912515</triangleMeasure>
				<rectangleMeasure>0.5820396810688802</rectangleMeasure>
				<circleMeasure>0.4878335268107921</circleMeasure>
				<centroid>
					<x>541.2014</x>
					<y>301.2514</y>
				</centroid>
			</pseudo3D>
		</spatialEntity>
		<numericStateVariable>
			<name>avgClusterednessRegions</name>
			<value>2186.764857416376</value>
		</numericStateVariable>
		<numericStateVariable>
			<name>avgDensityRegions</name>
			<value>0.655351303160932</value>
		</numericStateVariable>
	</timepoint>
	<timepoint>
		<spatialEntity>
			<pseudo3D type="region">
				<clusteredness>1</clusteredness>
				<density>0.5956882896063348</density>
				<area>32471.5</area>
				<perimeter>967.330979347229</perimeter>
				<distanceFromOrigin>210.8459153030952</distanceFromOrigin>
				<angle>29.52690994735481</angle>
				<shape>triangular</shape>
				<triangleMeasure>0.7266085429061321</triangleMeasure>
				<rectangleMeasure>0.560716425900099</rectangleMeasure>
				<circleMeasure>0.2384023766612433</circleMeasure>
				<centroid>
					<x>985.042</x>
					<y>1049.109</y>
				</centroid>
			</pseudo3D>
		</spatialEntity>
		<spatialEntity>
			<pseudo3D type="region">
				<clusteredness>1</clusteredness>
				<density>0.6511919710640534</density>
				<area>120397</area>
				<perimeter>1885.089890480042</perimeter>
				<distanceFromOrigin>90.60905032059435</distanceFromOrigin>
				<angle>62.97536686539204</angle>
				<shape>triangular</shape>
				<triangleMeasure>0.6836526500895223</triangleMeasure>
				<rectangleMeasure>0.5599925580530006</rectangleMeasure>
				<circleMeasure>0.4703872362830752</circleMeasure>
				<centroid>
					<x>354.6991</x>
					<y>954.9481</y>
				</centroid>
			</pseudo3D>
		</spatialEntity>
		<spatialEntity>
			<pseudo3D type="region">
				<clusteredness>1</clusteredness>
				<density>0.7191736488124082</density>
				<area>122046</area>
				<perimeter>1567.6081366539</perimeter>
				<distanceFromOrigin>135.1480669488099</distanceFromOrigin>
				<angle>62.94730423448323</angle>
				<shape>triangular</shape>
				<triangleMeasure>0.7683234051912515</triangleMeasure>
				<rectangleMeasure>0.5820396810688802</rectangleMeasure>
				<circleMeasure>0.4878335268107921</circleMeasure>
				<centroid>
					<x>541.2014</x>
					<y>301.2514</y>
				</centroid>
			</pseudo3D>
		</spatialEntity>
		<numericStateVariable>
			<name>avgClusterednessRegions</name>
			<value>2186.764857416376</value>
		</numericStateVariable>
		<numericStateVariable>
			<name>avgDensityRegions</name>
			<value>0.655351303160932</value>
		</numericStateVariable>
	</timepoint>
	<timepoint>
		<spatialEntity>
			<pseudo3D type="region">
				<clusteredness>1</clusteredness>
				<density>0.5956882896063348</density>
				<area>32471.5</area>
				<perimeter>967.330979347229</perimeter>
				<distanceFromOrigin>210.8459153030952</distanceFromOrigin>
				<angle>29.52690994735481</angle>
				<shape>triangular</shape>
				<triangleMeasure>0.7266085429061321</triangleMeasure>
				<rectangleMeasure>0.560716425900099</rectangleMeasure>
				<circleMeasure>0.2384023766612433</circleMeasure>
				<centroid>
					<x>985.042</x>
					<y>1049.109</y>
				</centroid>
			</pseudo3D>
		</spatialEntity>
		<spatialEntity>
			<pseudo3D type="region">
				<clusteredness>1</clusteredness>
				<density>0.6511919710640534</density>
				<area>120397</area>
				<perimeter>1885.089890480042</perimeter>
				<distanceFromOrigin>90.60905032059435</distanceFromOrigin>
				<angle>62.97536686539204</angle>
				<shape>triangular</shape>
				<triangleMeasure>0.6836526500895223</triangleMeasure>
				<rectangleMeasure>0.5599925580530006</rectangleMeasure>
				<circleMeasure>0.4703872362830752</circleMeasure>
				<centroid>
					<x>354.6991</x>
					<y>954.9481</y>
				</centroid>
			</pseudo3D>
		</spatialEntity>
		<spatialEntity>
			<pseudo3D type="region">
				<clusteredness>1</clusteredness>
				<density>0.7191736488124082</density>
				<area>122046</area>
				<perimeter>1567.6081366539</perimeter>
				<distanceFromOrigin>135.1480669488099</distanceFromOrigin>
				<angle>62.94730423448323</angle>
				<shape>triangular</shape>
				<triangleMeasure>0.7683234051912515</triangleMeasure>
				<rectangleMeasure>0.5820396810688802</rectangleMeasure>
				<circleMeasure>0.4878335268107921</circleMeasure>
				<centroid>
					<x>541.2014</x>
					<y>301.2514</y>
				</centroid>
			</pseudo3D>
		</spatialEntity>
		<numericStateVariable>
			<name>avgClusterednessRegions</name>
			<value>2186.764857416376</value>
		</numericStateVariable>
		<numericStateVariable>
			<name>avgDensityRegions</name>
			<value>0.655351303160932</value>
		</numericStateVariable>
	</timepoint>
	<timepoint>
		<spatialEntity>
			<pseudo3D type="region">
				<clusteredness>1</clusteredness>
				<density>0.5956882896063348</density>
				<area>32471.5</area>
				<perimeter>967.330979347229</perimeter>
				<distanceFromOrigin>210.8459153030952</distanceFromOrigin>
				<angle>29.52690994735481</angle>
				<shape>triangular</shape>
				<triangleMeasure>0.7266085429061321</triangleMeasure>
				<rectangleMeasure>0.560716425900099</rectangleMeasure>
				<circleMeasure>0.2384023766612433</circleMeasure>
				<centroid>
					<x>985.042</x>
					<y>1049.109</y>
				</centroid>
			</pseudo3D>
		</spatialEntity>
		<spatialEntity>
			<pseudo3D type="region">
				<clusteredness>1</clusteredness>
				<density>0.6511919710640534</density>
				<area>120397</area>
				<perimeter>1885.089890480042</perimeter>
				<distanceFromOrigin>90.60905032059435</distanceFromOrigin>
				<angle>62.97536686539204</angle>
				<shape>triangular</shape>
				<triangleMeasure>0.6836526500895223</triangleMeasure>
				<rectangleMeasure>0.5599925580530006</rectangleMeasure>
				<circleMeasure>0.4703872362830752</circleMeasure>
				<centroid>
					<x>354.6991</x>
					<y>954.9481</y>
				</centroid>
			</pseudo3D>
		</spatialEntity>
		<spatialEntity>
			<pseudo3D type="region">
				<clusteredness>1</clusteredness>
				<density>0.7191736488124082</density>
				<area>122046</area>
				<perimeter>1567.6081366539</perimeter>
				<distanceFromOrigin>135.1480669488099</distanceFromOrigin>
				<angle>62.94730423448323</angle>
				<shape>triangular</shape>
				<triangleMeasure>0.7683234051912515</triangleMeasure>
				<rectangleMeasure>0.5820396810688802</rectangleMeasure>
				<circleMeasure>0.4878335268107921</circleMeasure>
				<centroid>
					<x>541.2014</x>
					<y>301.2514</y>
				</centroid>
			</pseudo3D>
		</spatialEntity>
		<numericStateVariable>
			<name>avgClusterednessRegions</name>
			<value>2186.764857416376</value>
		</numericStateVariable>
		<numericStateVariable>
			<name>avgDensityRegions</name>
			<value>0.655351303160932</value>
		</numericStateVariable>
	</timepoint>
	<timepoint>
		<spatialEntity>
			<pseudo3D type="region">
				<clusteredness>1</clusteredness>
				<density>0.5956882896063348</density>
				<area>32471.5</area>
				<perimeter>967.330979347229</perimeter>
				<distanceFromOrigin>210.8459153030952</distanceFromOrigin>
				<angle>29.52690994735481</angle>
				<shape>triangular</shape>
				<triangleMeasure>0.7266085429061321</triangleMeasure>
				<rectangleMeasure>0.560716425900099</rectangleMeasure>
				<circleMeasure>0.2384023766612433</circleMeasure>
				<centroid>
					<x>985.042</x>
					<y>1049.109</y>
				</centroid>
			</pseudo3D>
		</spatialEntity>
		<spatialEntity>
			<pseudo3D type="region">
				<clusteredness>1</clusteredness>
				<density>0.6511919710640534</density>
				<area>120397</area>
				<perimeter>1885.089890480042</perimeter>
				<distanceFromOrigin>90.60905032059435</distanceFromOrigin>
				<angle>62.97536686539204</angle>
				<shape>triangular</shape>
				<triangleMeasure>0.6836526500895223</triangleMeasure>
				<rectangleMeasure>0.5599925580530006</rectangleMeasure>
				<circleMeasure>0.4703872362830752</circleMeasure>
				<centroid>
					<x>354.6991</x>
					<y>954.9481</y>
				</centroid>
			</pseudo3D>
		</spatialEntity>
		<spatialEntity>
			<pseudo3D type="region">
				<clusteredness>1</clusteredness>
				<density>0.7191736488124082</density>
				<area>122046</area>
				<perimeter>1567.6081366539</perimeter>
				<distanceFromOrigin>135.1480669488099</distanceFromOrigin>
				<angle>62.94730423448323</angle>
				<shape>triangular</shape>
				<triangleMeasure>0.7683234051912515</triangleMeasure>
				<rectangleMeasure>0.5820396810688802</rectangleMeasure>
				<circleMeasure>0.4878335268107921</circleMeasure>
				<centroid>
					<x>541.2014</x>
					<y>301.2514</y>
				</centroid>
			</pseudo3D>
		</spatialEntity>
		<numericStateVariable>
			<name>avgClusterednessRegions</name>
			<value>2186.764857416376</value>
		</numericStateVariable>
		<numericStateVariable>
			<name>avgDensityRegions</name>
			<value>0.655351303160932</value>
		</numericStateVariable>
	</timepoint>
	<timepoint>
		<spatialEntity>
			<pseudo3D type="region">
				<clusteredness>1</clusteredness>
				<density>0.5956882896063348</density>
				<area>32471.5</area>
				<perimeter>967.330979347229</perimeter>
				<distanceFromOrigin>210.8459153030952</distanceFromOrigin>
				<angle>29.52690994735481</angle>
				<shape>triangular</shape>
				<triangleMeasure>0.7266085429061321</triangleMeasure>
				<rectangleMeasure>0.560716425900099</rectangleMeasure>
				<circleMeasure>0.2384023766612433</circleMeasure>
				<centroid>
					<x>985.042</x>
					<y>1049.109</y>
				</centroid>
			</pseudo3D>
		</spatialEntity>
		<spatialEntity>
			<pseudo3D type="region">
				<clusteredness>1</clusteredness>
				<density>0.6511919710640534</density>
				<area>120397</area>
				<perimeter>1885.089890480042</perimeter>
				<distanceFromOrigin>90.60905032059435</distanceFromOrigin>
				<angle>62.97536686539204</angle>
				<shape>triangular</shape>
				<triangleMeasure>0.6836526500895223</triangleMeasure>
				<rectangleMeasure>0.5599925580530006</rectangleMeasure>
				<circleMeasure>0.4703872362830752</circleMeasure>
				<centroid>
					<x>354.6991</x>
					<y>954.9481</y>
				</centroid>
			</pseudo3D>
		</spatialEntity>
		<spatialEntity>
			<pseudo3D type="region">
				<clusteredness>1</clusteredness>
				<density>0.7191736488124082</density>
				<area>122046</area>
				<perimeter>1567.6081366539</perimeter>
				<distanceFromOrigin>135.1480669488099</distanceFromOrigin>
				<angle>62.94730423448323</angle>
				<shape>triangular</shape>
				<triangleMeasure>0.7683234051912515</triangleMeasure>
				<rectangleMeasure>0.5820396810688802</rectangleMeasure>
				<circleMeasure>0.4878335268107921</circleMeasure>
				<centroid>
					<x>541.2014</x>
					<y>301.2514</y>
				</centroid>
			</pseudo3D>
		</spatialEntity>
		<numericStateVariable>
			<name>avgClusterednessRegions</name>
			<value>2186.764857416376</value>
		</numericStateVariable>
		<numericStateVariable>
			<name>avgDensityRegions</name>
			<value>0.655351303160932</value>
		</numericStateVariable>
	</timepoint>
	<timepoint>
		<spatialEntity>
			<pseudo3D type="region">
				<clusteredness>1</clusteredness>
				<density>0.5956882896063348</density>
				<area>32471.5</area>
				<perimeter>967.330979347229</perimeter>
				<distanceFromOrigin>210.8459153030952</distanceFromOrigin>
				<angle>29.52690994735481</angle>
				<shape>triangular</shape>
				<triangleMeasure>0.7266085429061321</triangleMeasure>
				<rectangleMeasure>0.560716425900099</rectangleMeasure>
				<circleMeasure>0.2384023766612433</circleMeasure>
				<centroid>
					<x>985.042</x>
					<y>1049.109</y>
				</centroid>
			</pseudo3D>
		</spatialEntity>
		<spatialEntity>
			<pseudo3D type="region">
				<clusteredness>1</clusteredness>
				<density>0.6511919710640534</density>
				<area>120397</area>
				<perimeter>1885.089890480042</perimeter>
				<distanceFromOrigin>90.60905032059435</distanceFromOrigin>
				<angle>62.97536686539204</angle>
				<shape>triangular</shape>
				<triangleMeasure>0.6836526500895223</triangleMeasure>
				<rectangleMeasure>0.5599925580530006</rectangleMeasure>
				<circleMeasure>0.4703872362830752</circleMeasure>
				<centroid>
					<x>354.6991</x>
					<y>954.9481</y>
				</centroid>
			</pseudo3D>
		</spatialEntity>
		<spatialEntity>
			<pseudo3D type="region">
				<clusteredness>1</clusteredness>
				<density>0.7191736488124082</density>
				<area>122046</area>
				<perimeter>1567.6081366539</perimeter>
				<distanceFromOrigin>135.1480669488099</distanceFromOrigin>
				<angle>62.94730423448323</angle>
				<shape>triangular</shape>
				<triangleMeasure>0.7683234051912515</triangleMeasure>
				<rectangleMeasure>0.5820396810688802</rectangleMeasure>
				<circleMeasure>0.4878335268107921</circleMeasure>
				<centroid>
					<x>541.2014</x>
					<y>301.2514</y>
				</centroid>
			</pseudo3D>
		</spatialEntity>
		<numericStateVariable>
			<name>avgClusterednessRegions</name>
			<value>2186.764857416376</value>
		</numericStateVariable>
		<numericStateVariable>
			<name>avgDensityRegions</name>
			<value>0.655351303160932</value>
		</numericStateVariable>
	</timepoint>
	<timepoint>
		<spatialEntity>
			<pseudo3D type="region">
				<clusteredness>1</clusteredness>
				<density>0.5956882896063348</density>
				<area>32471.5</area>
				<perimeter>967.330979347229</perimeter>
				<distanceFromOrigin>210.8459153030952</distanceFromOrigin>
				<angle>29.52690994735481</angle>
				<shape>triangular</shape>
				<triangleMeasure>0.7266085429061321</triangleMeasure>
				<rectangleMeasure>0.560716425900099</rectangleMeasure>
				<circleMeasure>0.2384023766612433</circleMeasure>
				<centroid>
					<x>985.042</x>
					<y>1049.109</y>
				</centroid>
			</pseudo3D>
		</spatialEntity>
		<spatialEntity>
			<pseudo3D type="region">
				<clusteredness>1</clusteredness>
				<density>0.6511919710640534</density>
				<area>120397</area>
				<perimeter>1885.089890480042</perimeter>
				<distanceFromOrigin>90.60905032059435</distanceFromOrigin>
				<angle>62.97536686539204</angle>
				<shape>triangular</shape>
				<triangleMeasure>0.6836526500895223</triangleMeasure>
				<rectangleMeasure>0.5599925580530006</rectangleMeasure>
				<circleMeasure>0.4703872362830752</circleMeasure>
				<centroid>
					<x>354.6991</x>
					<y>954.9481</y>
				</centroid>
			</pseudo3D>
		</spatialEntity>
		<spatialEntity>
			<pseudo3D type="region">
				<clusteredness>1</clusteredness>
				<density>0.7191736488124082</density>
				<area>122046</area>
				<perimeter>1567.6081366539</perimeter>
				<distanceFromOrigin>135.1480669488099</distanceFromOrigin>
				<angle>62.94730423448323</angle>
				<shape>triangular</shape>
				<triangleMeasure>0.7683234051912515</triangleMeasure>
				<rectangleMeasure>0.5820396810688802</rectangleMeasure>
				<circleMeasure>0.4878335268107921</circleMeasure>
				<centroid>
					<x>541.2014</x>
					<y>301.2514</y>
				</centroid>
			</pseudo3D>
		</spatialEntity>
		<numericStateVariable>
			<name>avgClusterednessRegions</name>
			<value>2186.764857416376</value>
		</numericStateVariable>
		<numericStateVariable>
			<name>avgDensityRegions</name>
			<value>0.655351303160932</value>
		</numericStateVariable>
	</timepoint>
	<timepoint>
		<spatialEntity>
			<pseudo3D type="region">
				<clusteredness>1</clusteredness>
				<density>0.5956882896063348</density>
				<area>32471.5</area>
				<perimeter>967.330979347229</perimeter>
				<distanceFromOrigin>210.8459153030952</distanceFromOrigin>
				<angle>29.52690994735481</angle>
				<shape>triangular</shape>
				<triangleMeasure>0.7266085429061321</triangleMeasure>
				<rectangleMeasure>0.560716425900099</rectangleMeasure>
				<circleMeasure>0.2384023766612433</circleMeasure>
				<centroid>
					<x>985.042</x>
					<y>1049.109</y>
				</centroid>
			</pseudo3D>
		</spatialEntity>
		<spatialEntity>
			<pseudo3D type="region">
				<clusteredness>1</clusteredness>
				<density>0.6511919710640534</density>
				<area>120397</area>
				<perimeter>1885.089890480042</perimeter>
				<distanceFromOrigin>90.60905032059435</distanceFromOrigin>
				<angle>62.97536686539204</angle>
				<shape>triangular</shape>
				<triangleMeasure>0.6836526500895223</triangleMeasure>
				<rectangleMeasure>0.5599925580530006</rectangleMeasure>
				<circleMeasure>0.4703872362830752</circleMeasure>
				<centroid>
					<x>354.6991</x>
					<y>954.9481</y>
				</centroid>
			</pseudo3D>
		</spatialEntity>
		<spatialEntity>
			<pseudo3D type="region">
				<clusteredness>1</clusteredness>
				<density>0.7191736488124082</density>
				<area>122046</area>
				<perimeter>1567.6081366539</perimeter>
				<distanceFromOrigin>135.1480669488099</distanceFromOrigin>
				<angle>62.94730423448323</angle>
				<shape>triangular</shape>
				<triangleMeasure>0.7683234051912515</triangleMeasure>
				<rectangleMeasure>0.5820396810688802</rectangleMeasure>
				<circleMeasure>0.4878335268107921</circleMeasure>
				<centroid>
					<x>541.2014</x>
					<y>301.2514</y>
				</centroid>
			</pseudo3D>
		</spatialEntity>
		<numericStateVariable>
			<name>avgClusterednessRegions</name>
			<value>2186.764857416376</value>
		</numericStateVariable>
		<numericStateVariable>
			<name>avgDensityRegions</name>
			<value>0.655351303160932</value>
		</numericStateVariable>
	</timepoint>
	<timepoint>
		<spatialEntity>
			<pseudo3D type="region">
				<clusteredness>1</clusteredness>
				<density>0.5956882896063348</density>
				<area>32471.5</area>
				<perimeter>967.330979347229</perimeter>
				<distanceFromOrigin>210.8459153030952</distanceFromOrigin>
				<angle>29.52690994735481</angle>
				<shape>triangular</shape>
				<triangleMeasure>0.7266085429061321</triangleMeasure>
				<rectangleMeasure>0.560716425900099</rectangleMeasure>
				<circleMeasure>0.2384023766612433</circleMeasure>
				<centroid>
					<x>985.042</x>
					<y>1049.109</y>
				</centroid>
			</pseudo3D>
		</spatialEntity>
		<spatialEntity>
			<pseudo3D type="region">
				<clusteredness>1</clusteredness>
				<density>0.6511919710640534</density>
				<area>120397</area>
				<perimeter>1885.089890480042</perimeter>
				<distanceFromOrigin>90.60905032059435</distanceFromOrigin>
				<angle>62.97536686539204</angle>
				<shape>triangular</shape>
				<triangleMeasure>0.6836526500895223</triangleMeasure>
				<rectangleMeasure>0.5599925580530006</rectangleMeasure>
				<circleMeasure>0.4703872362830752</circleMeasure>
				<centroid>
					<x>354.6991</x>
					<y>954.9481</y>
				</centroid>
			</pseudo3D>
		</spatialEntity>
		<spatialEntity>
			<pseudo3D type="region">
				<clusteredness>1</clusteredness>
				<density>0.7191736488124082</density>
				<area>122046</area>
				<perimeter>1567.6081366539</perimeter>
				<distanceFromOrigin>135.1480669488099</distanceFromOrigin>
				<angle>62.94730423448323</angle>
				<shape>triangular</shape>
				<triangleMeasure>0.7683234051912515</triangleMeasure>
				<rectangleMeasure>0.5820396810688802</rectangleMeasure>
				<circleMeasure>0.4878335268107921</circleMeasure>
				<centroid>
					<x>541.2014</x>
					<y>301.2514</y>
				</centroid>
			</pseudo3D>
		</spatialEntity>
		<numericStateVariable>
			<name>avgClusterednessRegions</name>
			<value>2186.764857416376</value>
		</numericStateVariable>
		<numericStateVariable>
			<name>avgDensityRegions</name>
			<value>0.655351303160932</value>
		</numericStateVariable>
	</timepoint>
	<timepoint>
		<spatialEntity>
			<pseudo3D type="region">
				<clusteredness>1</clusteredness>
				<density>0.5956882896063348</density>
				<area>32471.5</area>
				<perimeter>967.330979347229</perimeter>
				<distanceFromOrigin>210.8459153030952</distanceFromOrigin>
				<angle>29.52690994735481</angle>
				<shape>triangular</shape>
				<triangleMeasure>0.7266085429061321</triangleMeasure>
				<rectangleMeasure>0.560716425900099</rectangleMeasure>
				<circleMeasure>0.2384023766612433</circleMeasure>
				<centroid>
					<x>985.042</x>
					<y>1049.109</y>
				</centroid>
			</pseudo3D>
		</spatialEntity>
		<spatialEntity>
			<pseudo3D type="region">
				<clusteredness>1</clusteredness>
				<density>0.6511919710640534</density>
				<area>120397</area>
				<perimeter>1885.089890480042</perimeter>
				<distanceFromOrigin>90.60905032059435</distanceFromOrigin>
				<angle>62.97536686539204</angle>
				<shape>triangular</shape>
				<triangleMeasure>0.6836526500895223</triangleMeasure>
				<rectangleMeasure>0.5599925580530006</rectangleMeasure>
				<circleMeasure>0.4703872362830752</circleMeasure>
				<centroid>
					<x>354.6991</x>
					<y>954.9481</y>
				</centroid>
			</pseudo3D>
		</spatialEntity>
		<spatialEntity>
			<pseudo3D type="region">
				<clusteredness>1</clusteredness>
				<density>0.7191736488124082</density>
				<area>122046</area>
				<perimeter>1567.6081366539</perimeter>
				<distanceFromOrigin>135.1480669488099</distanceFromOrigin>
				<angle>62.94730423448323</angle>
				<shape>triangular</shape>
				<triangleMeasure>0.7683234051912515</triangleMeasure>
				<rectangleMeasure>0.5820396810688802</rectangleMeasure>
				<circleMeasure>0.4878335268107921</circleMeasure>
				<centroid>
					<x>541.2014</x>
					<y>301.2514</y>
				</centroid>
			</pseudo3D>
		</spatialEntity>
		<numericStateVariable>
			<name>avgClusterednessRegions</name>
			<value>2186.764857416376</value>
		</numericStateVariable>
		<numericStateVariable>
			<name>avgDensityRegions</name>
			<value>0.655351303160932</value>
		</numericStateVariable>
	</timepoint>
	<timepoint>
		<spatialEntity>
			<pseudo3D type="region">
				<clusteredness>1</clusteredness>
				<density>0.5956882896063348</density>
				<area>32471.5</area>
				<perimeter>967.330979347229</perimeter>
				<distanceFromOrigin>210.8459153030952</distanceFromOrigin>
				<angle>29.52690994735481</angle>
				<shape>triangular</shape>
				<triangleMeasure>0.7266085429061321</triangleMeasure>
				<rectangleMeasure>0.560716425900099</rectangleMeasure>
				<circleMeasure>0.2384023766612433</circleMeasure>
				<centroid>
					<x>985.042</x>
					<y>1049.109</y>
				</centroid>
			</pseudo3D>
		</spatialEntity>
		<spatialEntity>
			<pseudo3D type="region">
				<clusteredness>1</clusteredness>
				<density>0.6511919710640534</density>
				<area>120397</area>
				<perimeter>1885.089890480042</perimeter>
				<distanceFromOrigin>90.60905032059435</distanceFromOrigin>
				<angle>62.97536686539204</angle>
				<shape>triangular</shape>
				<triangleMeasure>0.6836526500895223</triangleMeasure>
				<rectangleMeasure>0.5599925580530006</rectangleMeasure>
				<circleMeasure>0.4703872362830752</circleMeasure>
				<centroid>
					<x>354.6991</x>
					<y>954.9481</y>
				</centroid>
			</pseudo3D>
		</spatialEntity>
		<spatialEntity>
			<pseudo3D type="region">
				<clusteredness>1</clusteredness>
				<density>0.7191736488124082</density>
				<area>122046</area>
				<perimeter>1567.6081366539</perimeter>
				<distanceFromOrigin>135.1480669488099</distanceFromOrigin>
				<angle>62.94730423448323</angle>
				<shape>triangular</shape>
				<triangleMeasure>0.7683234051912515</triangleMeasure>
				<rectangleMeasure>0.5820396810688802</rectangleMeasure>
				<circleMeasure>0.4878335268107921</circleMeasure>
				<centroid>
					<x>541.2014</x>
					<y>301.2514</y>
				</centroid>
			</pseudo3D>
		</spatialEntity>
		<numericStateVariable>
			<name>avgClusterednessRegions</name>
			<value>2186.764857416376</value>
		</numericStateVariable>
		<numericStateVariable>
			<name>avgDensityRegions</name>
			<value>0.655351303160932</value>
		</numericStateVariable>
	</timepoint>
	<timepoint>
		<spatialEntity>
			<pseudo3D type="region">
				<clusteredness>1</clusteredness>
				<density>0.5956882896063348</density>
				<area>32471.5</area>
				<perimeter>967.330979347229</perimeter>
				<distanceFromOrigin>210.8459153030952</distanceFromOrigin>
				<angle>29.52690994735481</angle>
				<shape>triangular</shape>
				<triangleMeasure>0.7266085429061321</triangleMeasure>
				<rectangleMeasure>0.560716425900099</rectangleMeasure>
				<circleMeasure>0.2384023766612433</circleMeasure>
				<centroid>
					<x>985.042</x>
					<y>1049.109</y>
				</centroid>
			</pseudo3D>
		</spatialEntity>
		<spatialEntity>
			<pseudo3D type="region">
				<clusteredness>1</clusteredness>
				<density>0.6511919710640534</density>
				<area>120397</area>
				<perimeter>1885.089890480042</perimeter>
				<distanceFromOrigin>90.60905032059435</distanceFromOrigin>
				<angle>62.97536686539204</angle>
				<shape>triangular</shape>
				<triangleMeasure>0.6836526500895223</triangleMeasure>
				<rectangleMeasure>0.5599925580530006</rectangleMeasure>
				<circleMeasure>0.4703872362830752</circleMeasure>
				<centroid>
					<x>354.6991</x>
					<y>954.9481</y>
				</centroid>
			</pseudo3D>
		</spatialEntity>
		<spatialEntity>
			<pseudo3D type="region">
				<clusteredness>1</clusteredness>
				<density>0.7191736488124082</density>
				<area>122046</area>
				<perimeter>1567.6081366539</perimeter>
				<distanceFromOrigin>135.1480669488099</distanceFromOrigin>
				<angle>62.94730423448323</angle>
				<shape>triangular</shape>
				<triangleMeasure>0.7683234051912515</triangleMeasure>
				<rectangleMeasure>0.5820396810688802</rectangleMeasure>
				<circleMeasure>0.4878335268107921</circleMeasure>
				<centroid>
					<x>541.2014</x>
					<y>301.2514</y>
				</centroid>
			</pseudo3D>
		</spatialEntity>
		<numericStateVariable>
			<name>avgClusterednessRegions</name>
			<value>2186.764857416376</value>
		</numericStateVariable>
		<numericStateVariable>
			<name>avgDensityRegions</name>
			<value>0.655351303160932</value>
		</numericStateVariable>
	</timepoint>
	<timepoint>
		<spatialEntity>
			<pseudo3D type="region">
				<clusteredness>1</clusteredness>
				<density>0.5956882896063348</density>
				<area>32471.5</area>
				<perimeter>967.330979347229</perimeter>
				<distanceFromOrigin>210.8459153030952</distanceFromOrigin>
				<angle>29.52690994735481</angle>
				<shape>triangular</shape>
				<triangleMeasure>0.7266085429061321</triangleMeasure>
				<rectangleMeasure>0.560716425900099</rectangleMeasure>
				<circleMeasure>0.2384023766612433</circleMeasure>
				<centroid>
					<x>985.042</x>
					<y>1049.109</y>
				</centroid>
			</pseudo3D>
		</spatialEntity>
		<spatialEntity>
			<pseudo3D type="region">
				<clusteredness>1</clusteredness>
				<density>0.6511919710640534</density>
				<area>120397</area>
				<perimeter>1885.089890480042</perimeter>
				<distanceFromOrigin>90.60905032059435</distanceFromOrigin>
				<angle>62.97536686539204</angle>
				<shape>triangular</shape>
				<triangleMeasure>0.6836526500895223</triangleMeasure>
				<rectangleMeasure>0.5599925580530006</rectangleMeasure>
				<circleMeasure>0.4703872362830752</circleMeasure>
				<centroid>
					<x>354.6991</x>
					<y>954.9481</y>
				</centroid>
			</pseudo3D>
		</spatialEntity>
		<spatialEntity>
			<pseudo3D type="region">
				<clusteredness>1</clusteredness>
				<density>0.7191736488124082</density>
				<area>122046</area>
				<perimeter>1567.6081366539</perimeter>
				<distanceFromOrigin>135.1480669488099</distanceFromOrigin>
				<angle>62.94730423448323</angle>
				<shape>triangular</shape>
				<triangleMeasure>0.7683234051912515</triangleMeasure>
				<rectangleMeasure>0.5820396810688802</rectangleMeasure>
				<circleMeasure>0.4878335268107921</circleMeasure>
				<centroid>
					<x>541.2014</x>
					<y>301.2514</y>
				</centroid>
			</pseudo3D>
		</spatialEntity>
		<numericStateVariable>
			<name>avgClusterednessRegions</name>
			<value>2186.764857416376</value>
		</numericStateVariable>
		<numericStateVariable>
			<name>avgDensityRegions</name>
			<value>0.655351303160932</value>
		</numericStateVariable>
	</timepoint>
	<timepoint>
		<spatialEntity>
			<pseudo3D type="region">
				<clusteredness>1</clusteredness>
				<density>0.5956882896063348</density>
				<area>32471.5</area>
				<perimeter>967.330979347229</perimeter>
				<distanceFromOrigin>210.8459153030952</distanceFromOrigin>
				<angle>29.52690994735481</angle>
				<shape>triangular</shape>
				<triangleMeasure>0.7266085429061321</triangleMeasure>
				<rectangleMeasure>0.560716425900099</rectangleMeasure>
				<circleMeasure>0.2384023766612433</circleMeasure>
				<centroid>
					<x>985.042</x>
					<y>1049.109</y>
				</centroid>
			</pseudo3D>
		</spatialEntity>
		<spatialEntity>
			<pseudo3D type="region">
				<clusteredness>1</clusteredness>
				<density>0.6511919710640534</density>
				<area>120397</area>
				<perimeter>1885.089890480042</perimeter>
				<distanceFromOrigin>90.60905032059435</distanceFromOrigin>
				<angle>62.97536686539204</angle>
				<shape>triangular</shape>
				<triangleMeasure>0.6836526500895223</triangleMeasure>
				<rectangleMeasure>0.5599925580530006</rectangleMeasure>
				<circleMeasure>0.4703872362830752</circleMeasure>
				<centroid>
					<x>354.6991</x>
					<y>954.9481</y>
				</centroid>
			</pseudo3D>
		</spatialEntity>
		<spatialEntity>
			<pseudo3D type="region">
				<clusteredness>1</clusteredness>
				<density>0.7191736488124082</density>
				<area>122046</area>
				<perimeter>1567.6081366539</perimeter>
				<distanceFromOrigin>135.1480669488099</distanceFromOrigin>
				<angle>62.94730423448323</angle>
				<shape>triangular</shape>
				<triangleMeasure>0.7683234051912515</triangleMeasure>
				<rectangleMeasure>0.5820396810688802</rectangleMeasure>
				<circleMeasure>0.4878335268107921</circleMeasure>
				<centroid>
					<x>541.2014</x>
					<y>301.2514</y>
				</centroid>
			</pseudo3D>
		</spatialEntity>
		<numericStateVariable>
			<name>avgClusterednessRegions</name>
			<value>2186.764857416376</value>
		</numericStateVariable>
		<numericStateVariable>
			<name>avgDensityRegions</name>
			<value>0.655351303160932</value>
		</numericStateVariable>
	</timepoint>
	<timepoint>
		<spatialEntity>
			<pseudo3D type="region">
				<clusteredness>1</clusteredness>
				<density>0.5956882896063348</density>
				<area>32471.5</area>
				<perimeter>967.330979347229</perimeter>
				<distanceFromOrigin>210.8459153030952</distanceFromOrigin>
				<angle>29.52690994735481</angle>
				<shape>triangular</shape>
				<triangleMeasure>0.7266085429061321</triangleMeasure>
				<rectangleMeasure>0.560716425900099</rectangleMeasure>
				<circleMeasure>0.2384023766612433</circleMeasure>
				<centroid>
					<x>985.042</x>
					<y>1049.109</y>
				</centroid>
			</pseudo3D>
		</spatialEntity>
		<spatialEntity>
			<pseudo3D type="region">
				<clusteredness>1</clusteredness>
				<density>0.6511919710640534</density>
				<area>120397</area>
				<perimeter>1885.089890480042</perimeter>
				<distanceFromOrigin>90.60905032059435</distanceFromOrigin>
				<angle>62.97536686539204</angle>
				<shape>triangular</shape>
				<triangleMeasure>0.6836526500895223</triangleMeasure>
				<rectangleMeasure>0.5599925580530006</rectangleMeasure>
				<circleMeasure>0.4703872362830752</circleMeasure>
				<centroid>
					<x>354.6991</x>
					<y>954.9481</y>
				</centroid>
			</pseudo3D>
		</spatialEntity>
		<spatialEntity>
			<pseudo3D type="region">
				<clusteredness>1</clusteredness>
				<density>0.7191736488124082</density>
				<area>122046</area>
				<perimeter>1567.6081366539</perimeter>
				<distanceFromOrigin>135.1480669488099</distanceFromOrigin>
				<angle>62.94730423448323</angle>
				<shape>triangular</shape>
				<triangleMeasure>0.7683234051912515</triangleMeasure>
				<rectangleMeasure>0.5820396810688802</rectangleMeasure>
				<circleMeasure>0.4878335268107921</circleMeasure>
				<centroid>
					<x>541.2014</x>
					<y>301.2514</y>
				</centroid>
			</pseudo3D>
		</spatialEntity>
		<numericStateVariable>
			<name>avgClusterednessRegions</name>
			<value>2186.764857416376</value>
		</numericStateVariable>
		<numericStateVariable>
			<name>avgDensityRegions</name>
			<value>0.655351303160932</value>
		</numericStateVariable>
	</timepoint>
	<timepoint>
		<spatialEntity>
			<pseudo3D type="region">
				<clusteredness>1</clusteredness>
				<density>0.5956882896063348</density>
				<area>32471.5</area>
				<perimeter>967.330979347229</perimeter>
				<distanceFromOrigin>210.8459153030952</distanceFromOrigin>
				<angle>29.52690994735481</angle>
				<shape>triangular</shape>
				<triangleMeasure>0.7266085429061321</triangleMeasure>
				<rectangleMeasure>0.560716425900099</rectangleMeasure>
				<circleMeasure>0.2384023766612433</circleMeasure>
				<centroid>
					<x>985.042</x>
					<y>1049.109</y>
				</centroid>
			</pseudo3D>
		</spatialEntity>
		<spatialEntity>
			<pseudo3D type="region">
				<clusteredness>1</clusteredness>
				<density>0.6511919710640534</density>
				<area>120397</area>
				<perimeter>1885.089890480042</perimeter>
				<distanceFromOrigin>90.60905032059435</distanceFromOrigin>
				<angle>62.97536686539204</angle>
				<shape>triangular</shape>
				<triangleMeasure>0.6836526500895223</triangleMeasure>
				<rectangleMeasure>0.5599925580530006</rectangleMeasure>
				<circleMeasure>0.4703872362830752</circleMeasure>
				<centroid>
					<x>354.6991</x>
					<y>954.9481</y>
				</centroid>
			</pseudo3D>
		</spatialEntity>
		<spatialEntity>
			<pseudo3D type="region">
				<clusteredness>1</clusteredness>
				<density>0.7191736488124082</density>
				<area>122046</area>
				<perimeter>1567.6081366539</perimeter>
				<distanceFromOrigin>135.1480669488099</distanceFromOrigin>
				<angle>62.94730423448323</angle>
				<shape>triangular</shape>
				<triangleMeasure>0.7683234051912515</triangleMeasure>
				<rectangleMeasure>0.5820396810688802</rectangleMeasure>
				<circleMeasure>0.4878335268107921</circleMeasure>
				<centroid>
					<x>541.2014</x>
					<y>301.2514</y>
				</centroid>
			</pseudo3D>
		</spatialEntity>
		<numericStateVariable>
			<name>avgClusterednessRegions</name>
			<value>2186.764857416376</value>
		</numericStateVariable>
		<numericStateVariable>
			<name>avgDensityRegions</name>
			<value>0.655351303160932</value>
		</numericStateVariable>
	</timepoint>
	<timepoint>
		<spatialEntity>
			<pseudo3D type="region">
				<clusteredness>1</clusteredness>
				<density>0.5956882896063348</density>
				<area>32471.5</area>
				<perimeter>967.330979347229</perimeter>
				<distanceFromOrigin>210.8459153030952</distanceFromOrigin>
				<angle>29.52690994735481</angle>
				<shape>triangular</shape>
				<triangleMeasure>0.7266085429061321</triangleMeasure>
				<rectangleMeasure>0.560716425900099</rectangleMeasure>
				<circleMeasure>0.2384023766612433</circleMeasure>
				<centroid>
					<x>985.042</x>
					<y>1049.109</y>
				</centroid>
			</pseudo3D>
		</spatialEntity>
		<spatialEntity>
			<pseudo3D type="region">
				<clusteredness>1</clusteredness>
				<density>0.6511919710640534</density>
				<area>120397</area>
				<perimeter>1885.089890480042</perimeter>
				<distanceFromOrigin>90.60905032059435</distanceFromOrigin>
				<angle>62.97536686539204</angle>
				<shape>triangular</shape>
				<triangleMeasure>0.6836526500895223</triangleMeasure>
				<rectangleMeasure>0.5599925580530006</rectangleMeasure>
				<circleMeasure>0.4703872362830752</circleMeasure>
				<centroid>
					<x>354.6991</x>
					<y>954.9481</y>
				</centroid>
			</pseudo3D>
		</spatialEntity>
		<spatialEntity>
			<pseudo3D type="region">
				<clusteredness>1</clusteredness>
				<density>0.7191736488124082</density>
				<area>122046</area>
				<perimeter>1567.6081366539</perimeter>
				<distanceFromOrigin>135.1480669488099</distanceFromOrigin>
				<angle>62.94730423448323</angle>
				<shape>triangular</shape>
				<triangleMeasure>0.7683234051912515</triangleMeasure>
				<rectangleMeasure>0.5820396810688802</rectangleMeasure>
				<circleMeasure>0.4878335268107921</circleMeasure>
				<centroid>
					<x>541.2014</x>
					<y>301.2514</y>
				</centroid>
			</pseudo3D>
		</spatialEntity>
		<numericStateVariable>
			<name>avgClusterednessRegions</name>
			<value>2186.764857416376</value>
		</numericStateVariable>
		<numericStateVariable>
			<name>avgDensityRegions</name>
			<value>0.655351303160932</value>
		</numericStateVariable>
	</timepoint>
	<timepoint>
		<spatialEntity>
			<pseudo3D type="region">
				<clusteredness>1</clusteredness>
				<density>0.5956882896063348</density>
				<area>32471.5</area>
				<perimeter>967.330979347229</perimeter>
				<distanceFromOrigin>210.8459153030952</distanceFromOrigin>
				<angle>29.52690994735481</angle>
				<shape>triangular</shape>
				<triangleMeasure>0.7266085429061321</triangleMeasure>
				<rectangleMeasure>0.560716425900099</rectangleMeasure>
				<circleMeasure>0.2384023766612433</circleMeasure>
				<centroid>
					<x>985.042</x>
					<y>1049.109</y>
				</centroid>
			</pseudo3D>
		</spatialEntity>
		<spatialEntity>
			<pseudo3D type="region">
				<clusteredness>1</clusteredness>
				<density>0.6511919710640534</density>
				<area>120397</area>
				<perimeter>1885.089890480042</perimeter>
				<distanceFromOrigin>90.60905032059435</distanceFromOrigin>
				<angle>62.97536686539204</angle>
				<shape>triangular</shape>
				<triangleMeasure>0.6836526500895223</triangleMeasure>
				<rectangleMeasure>0.5599925580530006</rectangleMeasure>
				<circleMeasure>0.4703872362830752</circleMeasure>
				<centroid>
					<x>354.6991</x>
					<y>954.9481</y>
				</centroid>
			</pseudo3D>
		</spatialEntity>
		<spatialEntity>
			<pseudo3D type="region">
				<clusteredness>1</clusteredness>
				<density>0.7191736488124082</density>
				<area>122046</area>
				<perimeter>1567.6081366539</perimeter>
				<distanceFromOrigin>135.1480669488099</distanceFromOrigin>
				<angle>62.94730423448323</angle>
				<shape>triangular</shape>
				<triangleMeasure>0.7683234051912515</triangleMeasure>
				<rectangleMeasure>0.5820396810688802</rectangleMeasure>
				<circleMeasure>0.4878335268107921</circleMeasure>
				<centroid>
					<x>541.2014</x>
					<y>301.2514</y>
				</centroid>
			</pseudo3D>
		</spatialEntity>
		<numericStateVariable>
			<name>avgClusterednessRegions</name>
			<value>2186.764857416376</value>
		</numericStateVariable>
		<numericStateVariable>
			<name>avgDensityRegions</name>
			<value>0.655351303160932</value>
		</numericStateVariable>
	</timepoint>
	<timepoint>
		<spatialEntity>
			<pseudo3D type="region">
				<clusteredness>1</clusteredness>
				<density>0.5956882896063348</density>
				<area>32471.5</area>
				<perimeter>967.330979347229</perimeter>
				<distanceFromOrigin>210.8459153030952</distanceFromOrigin>
				<angle>29.52690994735481</angle>
				<shape>triangular</shape>
				<triangleMeasure>0.7266085429061321</triangleMeasure>
				<rectangleMeasure>0.560716425900099</rectangleMeasure>
				<circleMeasure>0.2384023766612433</circleMeasure>
				<centroid>
					<x>985.042</x>
					<y>1049.109</y>
				</centroid>
			</pseudo3D>
		</spatialEntity>
		<spatialEntity>
			<pseudo3D type="region">
				<clusteredness>1</clusteredness>
				<density>0.6511919710640534</density>
				<area>120397</area>
				<perimeter>1885.089890480042</perimeter>
				<distanceFromOrigin>90.60905032059435</distanceFromOrigin>
				<angle>62.97536686539204</angle>
				<shape>triangular</shape>
				<triangleMeasure>0.6836526500895223</triangleMeasure>
				<rectangleMeasure>0.5599925580530006</rectangleMeasure>
				<circleMeasure>0.4703872362830752</circleMeasure>
				<centroid>
					<x>354.6991</x>
					<y>954.9481</y>
				</centroid>
			</pseudo3D>
		</spatialEntity>
		<spatialEntity>
			<pseudo3D type="region">
				<clusteredness>1</clusteredness>
				<density>0.7191736488124082</density>
				<area>122046</area>
				<perimeter>1567.6081366539</perimeter>
				<distanceFromOrigin>135.1480669488099</distanceFromOrigin>
				<angle>62.94730423448323</angle>
				<shape>triangular</shape>
				<triangleMeasure>0.7683234051912515</triangleMeasure>
				<rectangleMeasure>0.5820396810688802</rectangleMeasure>
				<circleMeasure>0.4878335268107921</circleMeasure>
				<centroid>
					<x>541.2014</x>
					<y>301.2514</y>
				</centroid>
			</pseudo3D>
		</spatialEntity>
		<numericStateVariable>
			<name>avgClusterednessRegions</name>
			<value>2186.764857416376</value>
		</numericStateVariable>
		<numericStateVariable>
			<name>avgDensityRegions</name>
			<value>0.655351303160932</value>
		</numericStateVariable>
	</timepoint>
	<timepoint>
		<spatialEntity>
			<pseudo3D type="region">
				<clusteredness>1</clusteredness>
				<density>0.5956882896063348</density>
				<area>32471.5</area>
				<perimeter>967.330979347229</perimeter>
				<distanceFromOrigin>210.8459153030952</distanceFromOrigin>
				<angle>29.52690994735481</angle>
				<shape>triangular</shape>
				<triangleMeasure>0.7266085429061321</triangleMeasure>
				<rectangleMeasure>0.560716425900099</rectangleMeasure>
				<circleMeasure>0.2384023766612433</circleMeasure>
				<centroid>
					<x>985.042</x>
					<y>1049.109</y>
				</centroid>
			</pseudo3D>
		</spatialEntity>
		<spatialEntity>
			<pseudo3D type="region">
				<clusteredness>1</clusteredness>
				<density>0.6511919710640534</density>
				<area>120397</area>
				<perimeter>1885.089890480042</perimeter>
				<distanceFromOrigin>90.60905032059435</distanceFromOrigin>
				<angle>62.97536686539204</angle>
				<shape>triangular</shape>
				<triangleMeasure>0.6836526500895223</triangleMeasure>
				<rectangleMeasure>0.5599925580530006</rectangleMeasure>
				<circleMeasure>0.4703872362830752</circleMeasure>
				<centroid>
					<x>354.6991</x>
					<y>954.9481</y>
				</centroid>
			</pseudo3D>
		</spatialEntity>
		<spatialEntity>
			<pseudo3D type="region">
				<clusteredness>1</clusteredness>
				<density>0.7191736488124082</density>
				<area>122046</area>
				<perimeter>1567.6081366539</perimeter>
				<distanceFromOrigin>135.1480669488099</distanceFromOrigin>
				<angle>62.94730423448323</angle>
				<shape>triangular</shape>
				<triangleMeasure>0.7683234051912515</triangleMeasure>
				<rectangleMeasure>0.5820396810688802</rectangleMeasure>
				<circleMeasure>0.4878335268107921</circleMeasure>
				<centroid>
					<x>541.2014</x>
					<y>301.2514</y>
				</centroid>
			</pseudo3D>
		</spatialEntity>
		<numericStateVariable>
			<name>avgClusterednessRegions</name>
			<value>2186.764857416376</value>
		</numericStateVariable>
		<numericStateVariable>
			<name>avgDensityRegions</name>
			<value>0.655351303160932</value>
		</numericStateVariable>
	</timepoint>
	<timepoint>
		<spatialEntity>
			<pseudo3D type="region">
				<clusteredness>1</clusteredness>
				<density>0.5956882896063348</density>
				<area>32471.5</area>
				<perimeter>967.330979347229</perimeter>
				<distanceFromOrigin>210.8459153030952</distanceFromOrigin>
				<angle>29.52690994735481</angle>
				<shape>triangular</shape>
				<triangleMeasure>0.7266085429061321</triangleMeasure>
				<rectangleMeasure>0.560716425900099</rectangleMeasure>
				<circleMeasure>0.2384023766612433</circleMeasure>
				<centroid>
					<x>985.042</x>
					<y>1049.109</y>
				</centroid>
			</pseudo3D>
		</spatialEntity>
		<spatialEntity>
			<pseudo3D type="region">
				<clusteredness>1</clusteredness>
				<density>0.6511919710640534</density>
				<area>120397</area>
				<perimeter>1885.089890480042</perimeter>
				<distanceFromOrigin>90.60905032059435</distanceFromOrigin>
				<angle>62.97536686539204</angle>
				<shape>triangular</shape>
				<triangleMeasure>0.6836526500895223</triangleMeasure>
				<rectangleMeasure>0.5599925580530006</rectangleMeasure>
				<circleMeasure>0.4703872362830752</circleMeasure>
				<centroid>
					<x>354.6991</x>
					<y>954.9481</y>
				</centroid>
			</pseudo3D>
		</spatialEntity>
		<spatialEntity>
			<pseudo3D type="region">
				<clusteredness>1</clusteredness>
				<density>0.7191736488124082</density>
				<area>122046</area>
				<perimeter>1567.6081366539</perimeter>
				<distanceFromOrigin>135.1480669488099</distanceFromOrigin>
				<angle>62.94730423448323</angle>
				<shape>triangular</shape>
				<triangleMeasure>0.7683234051912515</triangleMeasure>
				<rectangleMeasure>0.5820396810688802</rectangleMeasure>
				<circleMeasure>0.4878335268107921</circleMeasure>
				<centroid>
					<x>541.2014</x>
					<y>301.2514</y>
				</centroid>
			</pseudo3D>
		</spatialEntity>
		<numericStateVariable>
			<name>avgClusterednessRegions</name>
			<value>2186.764857416376</value>
		</numericStateVariable>
		<numericStateVariable>
			<name>avgDensityRegions</name>
			<value>0.655351303160932</value>
		</numericStateVariable>
	</timepoint>
	<timepoint>
		<spatialEntity>
			<pseudo3D type="region">
				<clusteredness>1</clusteredness>
				<density>0.5956882896063348</density>
				<area>32471.5</area>
				<perimeter>967.330979347229</perimeter>
				<distanceFromOrigin>210.8459153030952</distanceFromOrigin>
				<angle>29.52690994735481</angle>
				<shape>triangular</shape>
				<triangleMeasure>0.7266085429061321</triangleMeasure>
				<rectangleMeasure>0.560716425900099</rectangleMeasure>
				<circleMeasure>0.2384023766612433</circleMeasure>
				<centroid>
					<x>985.042</x>
					<y>1049.109</y>
				</centroid>
			</pseudo3D>
		</spatialEntity>
		<spatialEntity>
			<pseudo3D type="region">
				<clusteredness>1</clusteredness>
				<density>0.6511919710640534</density>
				<area>120397</area>
				<perimeter>1885.089890480042</perimeter>
				<distanceFromOrigin>90.60905032059435</distanceFromOrigin>
				<angle>62.97536686539204</angle>
				<shape>triangular</shape>
				<triangleMeasure>0.6836526500895223</triangleMeasure>
				<rectangleMeasure>0.5599925580530006</rectangleMeasure>
				<circleMeasure>0.4703872362830752</circleMeasure>
				<centroid>
					<x>354.6991</x>
					<y>954.9481</y>
				</centroid>
			</pseudo3D>
		</spatialEntity>
		<spatialEntity>
			<pseudo3D type="region">
				<clusteredness>1</clusteredness>
				<density>0.7191736488124082</density>
				<area>122046</area>
				<perimeter>1567.6081366539</perimeter>
				<distanceFromOrigin>135.1480669488099</distanceFromOrigin>
				<angle>62.94730423448323</angle>
				<shape>triangular</shape>
				<triangleMeasure>0.7683234051912515</triangleMeasure>
				<rectangleMeasure>0.5820396810688802</rectangleMeasure>
				<circleMeasure>0.4878335268107921</circleMeasure>
				<centroid>
					<x>541.2014</x>
					<y>301.2514</y>
				</centroid>
			</pseudo3D>
		</spatialEntity>
		<numericStateVariable>
			<name>avgClusterednessRegions</name>
			<value>2186.764857416376</value>
		</numericStateVariable>
		<numericStateVariable>
			<name>avgDensityRegions</name>
			<value>0.655351303160932</value>
		</numericStateVariable>
	</timepoint>
	<timepoint>
		<spatialEntity>
			<pseudo3D type="region">
				<clusteredness>1</clusteredness>
				<density>0.5956882896063348</density>
				<area>32471.5</area>
				<perimeter>967.330979347229</perimeter>
				<distanceFromOrigin>210.8459153030952</distanceFromOrigin>
				<angle>29.52690994735481</angle>
				<shape>triangular</shape>
				<triangleMeasure>0.7266085429061321</triangleMeasure>
				<rectangleMeasure>0.560716425900099</rectangleMeasure>
				<circleMeasure>0.2384023766612433</circleMeasure>
				<centroid>
					<x>985.042</x>
					<y>1049.109</y>
				</centroid>
			</pseudo3D>
		</spatialEntity>
		<spatialEntity>
			<pseudo3D type="region">
				<clusteredness>1</clusteredness>
				<density>0.6511919710640534</density>
				<area>120397</area>
				<perimeter>1885.089890480042</perimeter>
				<distanceFromOrigin>90.60905032059435</distanceFromOrigin>
				<angle>62.97536686539204</angle>
				<shape>triangular</shape>
				<triangleMeasure>0.6836526500895223</triangleMeasure>
				<rectangleMeasure>0.5599925580530006</rectangleMeasure>
				<circleMeasure>0.4703872362830752</circleMeasure>
				<centroid>
					<x>354.6991</x>
					<y>954.9481</y>
				</centroid>
			</pseudo3D>
		</spatialEntity>
		<spatialEntity>
			<pseudo3D type="region">
				<clusteredness>1</clusteredness>
				<density>0.7191736488124082</density>
				<area>122046</area>
				<perimeter>1567.6081366539</perimeter>
				<distanceFromOrigin>135.1480669488099</distanceFromOrigin>
				<angle>62.94730423448323</angle>
				<shape>triangular</shape>
				<triangleMeasure>0.7683234051912515</triangleMeasure>
				<rectangleMeasure>0.5820396810688802</rectangleMeasure>
				<circleMeasure>0.4878335268107921</circleMeasure>
				<centroid>
					<x>541.2014</x>
					<y>301.2514</y>
				</centroid>
			</pseudo3D>
		</spatialEntity>
		<numericStateVariable>
			<name>avgClusterednessRegions</name>
			<value>2186.764857416376</value>
		</numericStateVariable>
		<numericStateVariable>
			<name>avgDensityRegions</name>
			<value>0.655351303160932</value>
		</numericStateVariable>
	</timepoint>
	<timepoint>
		<spatialEntity>
			<pseudo3D type="region">
				<clusteredness>1</clusteredness>
				<density>0.5956882896063348</density>
				<area>32471.5</area>
				<perimeter>967.330979347229</perimeter>
				<distanceFromOrigin>210.8459153030952</distanceFromOrigin>
				<angle>29.52690994735481</angle>
				<shape>triangular</shape>
				<triangleMeasure>0.7266085429061321</triangleMeasure>
				<rectangleMeasure>0.560716425900099</rectangleMeasure>
				<circleMeasure>0.2384023766612433</circleMeasure>
				<centroid>
					<x>985.042</x>
					<y>1049.109</y>
				</centroid>
			</pseudo3D>
		</spatialEntity>
		<spatialEntity>
			<pseudo3D type="region">
				<clusteredness>1</clusteredness>
				<density>0.6511919710640534</density>
				<area>120397</area>
				<perimeter>1885.089890480042</perimeter>
				<distanceFromOrigin>90.60905032059435</distanceFromOrigin>
				<angle>62.97536686539204</angle>
				<shape>triangular</shape>
				<triangleMeasure>0.6836526500895223</triangleMeasure>
				<rectangleMeasure>0.5599925580530006</rectangleMeasure>
				<circleMeasure>0.4703872362830752</circleMeasure>
				<centroid>
					<x>354.6991</x>
					<y>954.9481</y>
				</centroid>
			</pseudo3D>
		</spatialEntity>
		<spatialEntity>
			<pseudo3D type="region">
				<clusteredness>1</clusteredness>
				<density>0.7191736488124082</density>
				<area>122046</area>
				<perimeter>1567.6081366539</perimeter>
				<distanceFromOrigin>135.1480669488099</distanceFromOrigin>
				<angle>62.94730423448323</angle>
				<shape>triangular</shape>
				<triangleMeasure>0.7683234051912515</triangleMeasure>
				<rectangleMeasure>0.5820396810688802</rectangleMeasure>
				<circleMeasure>0.4878335268107921</circleMeasure>
				<centroid>
					<x>541.2014</x>
					<y>301.2514</y>
				</centroid>
			</pseudo3D>
		</spatialEntity>
		<numericStateVariable>
			<name>avgClusterednessRegions</name>
			<value>2186.764857416376</value>
		</numericStateVariable>
		<numericStateVariable>
			<name>avgDensityRegions</name>
			<value>0.655351303160932</value>
		</numericStateVariable>
	</timepoint>
	<timepoint>
		<spatialEntity>
			<pseudo3D type="region">
				<clusteredness>1</clusteredness>
				<density>0.5956882896063348</density>
				<area>32471.5</area>
				<perimeter>967.330979347229</perimeter>
				<distanceFromOrigin>210.8459153030952</distanceFromOrigin>
				<angle>29.52690994735481</angle>
				<shape>triangular</shape>
				<triangleMeasure>0.7266085429061321</triangleMeasure>
				<rectangleMeasure>0.560716425900099</rectangleMeasure>
				<circleMeasure>0.2384023766612433</circleMeasure>
				<centroid>
					<x>985.042</x>
					<y>1049.109</y>
				</centroid>
			</pseudo3D>
		</spatialEntity>
		<spatialEntity>
			<pseudo3D type="region">
				<clusteredness>1</clusteredness>
				<density>0.6511919710640534</density>
				<area>120397</area>
				<perimeter>1885.089890480042</perimeter>
				<distanceFromOrigin>90.60905032059435</distanceFromOrigin>
				<angle>62.97536686539204</angle>
				<shape>triangular</shape>
				<triangleMeasure>0.6836526500895223</triangleMeasure>
				<rectangleMeasure>0.5599925580530006</rectangleMeasure>
				<circleMeasure>0.4703872362830752</circleMeasure>
				<centroid>
					<x>354.6991</x>
					<y>954.9481</y>
				</centroid>
			</pseudo3D>
		</spatialEntity>
		<spatialEntity>
			<pseudo3D type="region">
				<clusteredness>1</clusteredness>
				<density>0.7191736488124082</density>
				<area>122046</area>
				<perimeter>1567.6081366539</perimeter>
				<distanceFromOrigin>135.1480669488099</distanceFromOrigin>
				<angle>62.94730423448323</angle>
				<shape>triangular</shape>
				<triangleMeasure>0.7683234051912515</triangleMeasure>
				<rectangleMeasure>0.5820396810688802</rectangleMeasure>
				<circleMeasure>0.4878335268107921</circleMeasure>
				<centroid>
					<x>541.2014</x>
					<y>301.2514</y>
				</centroid>
			</pseudo3D>
		</spatialEntity>
		<numericStateVariable>
			<name>avgClusterednessRegions</name>
			<value>2186.764857416376</value>
		</numericStateVariable>
		<numericStateVariable>
			<name>avgDensityRegions</name>
			<value>0.655351303160932</value>
		</numericStateVariable>
	</timepoint>
	<timepoint>
		<spatialEntity>
			<pseudo3D type="region">
				<clusteredness>1</clusteredness>
				<density>0.5956882896063348</density>
				<area>32471.5</area>
				<perimeter>967.330979347229</perimeter>
				<distanceFromOrigin>210.8459153030952</distanceFromOrigin>
				<angle>29.52690994735481</angle>
				<shape>triangular</shape>
				<triangleMeasure>0.7266085429061321</triangleMeasure>
				<rectangleMeasure>0.560716425900099</rectangleMeasure>
				<circleMeasure>0.2384023766612433</circleMeasure>
				<centroid>
					<x>985.042</x>
					<y>1049.109</y>
				</centroid>
			</pseudo3D>
		</spatialEntity>
		<spatialEntity>
			<pseudo3D type="region">
				<clusteredness>1</clusteredness>
				<density>0.6511919710640534</density>
				<area>120397</area>
				<perimeter>1885.089890480042</perimeter>
				<distanceFromOrigin>90.60905032059435</distanceFromOrigin>
				<angle>62.97536686539204</angle>
				<shape>triangular</shape>
				<triangleMeasure>0.6836526500895223</triangleMeasure>
				<rectangleMeasure>0.5599925580530006</rectangleMeasure>
				<circleMeasure>0.4703872362830752</circleMeasure>
				<centroid>
					<x>354.6991</x>
					<y>954.9481</y>
				</centroid>
			</pseudo3D>
		</spatialEntity>
		<spatialEntity>
			<pseudo3D type="region">
				<clusteredness>1</clusteredness>
				<density>0.7191736488124082</density>
				<area>122046</area>
				<perimeter>1567.6081366539</perimeter>
				<distanceFromOrigin>135.1480669488099</distanceFromOrigin>
				<angle>62.94730423448323</angle>
				<shape>triangular</shape>
				<triangleMeasure>0.7683234051912515</triangleMeasure>
				<rectangleMeasure>0.5820396810688802</rectangleMeasure>
				<circleMeasure>0.4878335268107921</circleMeasure>
				<centroid>
					<x>541.2014</x>
					<y>301.2514</y>
				</centroid>
			</pseudo3D>
		</spatialEntity>
		<numericStateVariable>
			<name>avgClusterednessRegions</name>
			<value>2186.764857416376</value>
		</numericStateVariable>
		<numericStateVariable>
			<name>avgDensityRegions</name>
			<value>0.655351303160932</value>
		</numericStateVariable>
	</timepoint>
	<timepoint>
		<spatialEntity>
			<pseudo3D type="region">
				<clusteredness>1</clusteredness>
				<density>0.5956882896063348</density>
				<area>32471.5</area>
				<perimeter>967.330979347229</perimeter>
				<distanceFromOrigin>210.8459153030952</distanceFromOrigin>
				<angle>29.52690994735481</angle>
				<shape>triangular</shape>
				<triangleMeasure>0.7266085429061321</triangleMeasure>
				<rectangleMeasure>0.560716425900099</rectangleMeasure>
				<circleMeasure>0.2384023766612433</circleMeasure>
				<centroid>
					<x>985.042</x>
					<y>1049.109</y>
				</centroid>
			</pseudo3D>
		</spatialEntity>
		<spatialEntity>
			<pseudo3D type="region">
				<clusteredness>1</clusteredness>
				<density>0.6511919710640534</density>
				<area>120397</area>
				<perimeter>1885.089890480042</perimeter>
				<distanceFromOrigin>90.60905032059435</distanceFromOrigin>
				<angle>62.97536686539204</angle>
				<shape>triangular</shape>
				<triangleMeasure>0.6836526500895223</triangleMeasure>
				<rectangleMeasure>0.5599925580530006</rectangleMeasure>
				<circleMeasure>0.4703872362830752</circleMeasure>
				<centroid>
					<x>354.6991</x>
					<y>954.9481</y>
				</centroid>
			</pseudo3D>
		</spatialEntity>
		<spatialEntity>
			<pseudo3D type="region">
				<clusteredness>1</clusteredness>
				<density>0.7191736488124082</density>
				<area>122046</area>
				<perimeter>1567.6081366539</perimeter>
				<distanceFromOrigin>135.1480669488099</distanceFromOrigin>
				<angle>62.94730423448323</angle>
				<shape>triangular</shape>
				<triangleMeasure>0.7683234051912515</triangleMeasure>
				<rectangleMeasure>0.5820396810688802</rectangleMeasure>
				<circleMeasure>0.4878335268107921</circleMeasure>
				<centroid>
					<x>541.2014</x>
					<y>301.2514</y>
				</centroid>
			</pseudo3D>
		</spatialEntity>
		<numericStateVariable>
			<name>avgClusterednessRegions</name>
			<value>2186.764857416376</value>
		</numericStateVariable>
		<numericStateVariable>
			<name>avgDensityRegions</name>
			<value>0.655351303160932</value>
		</numericStateVariable>
	</timepoint>
	<timepoint>
		<spatialEntity>
			<pseudo3D type="region">
				<clusteredness>1</clusteredness>
				<density>0.5956882896063348</density>
				<area>32471.5</area>
				<perimeter>967.330979347229</perimeter>
				<distanceFromOrigin>210.8459153030952</distanceFromOrigin>
				<angle>29.52690994735481</angle>
				<shape>triangular</shape>
				<triangleMeasure>0.7266085429061321</triangleMeasure>
				<rectangleMeasure>0.560716425900099</rectangleMeasure>
				<circleMeasure>0.2384023766612433</circleMeasure>
				<centroid>
					<x>985.042</x>
					<y>1049.109</y>
				</centroid>
			</pseudo3D>
		</spatialEntity>
		<spatialEntity>
			<pseudo3D type="region">
				<clusteredness>1</clusteredness>
				<density>0.6511919710640534</density>
				<area>120397</area>
				<perimeter>1885.089890480042</perimeter>
				<distanceFromOrigin>90.60905032059435</distanceFromOrigin>
				<angle>62.97536686539204</angle>
				<shape>triangular</shape>
				<triangleMeasure>0.6836526500895223</triangleMeasure>
				<rectangleMeasure>0.5599925580530006</rectangleMeasure>
				<circleMeasure>0.4703872362830752</circleMeasure>
				<centroid>
					<x>354.6991</x>
					<y>954.9481</y>
				</centroid>
			</pseudo3D>
		</spatialEntity>
		<spatialEntity>
			<pseudo3D type="region">
				<clusteredness>1</clusteredness>
				<density>0.7191736488124082</density>
				<area>122046</area>
				<perimeter>1567.6081366539</perimeter>
				<distanceFromOrigin>135.1480669488099</distanceFromOrigin>
				<angle>62.94730423448323</angle>
				<shape>triangular</shape>
				<triangleMeasure>0.7683234051912515</triangleMeasure>
				<rectangleMeasure>0.5820396810688802</rectangleMeasure>
				<circleMeasure>0.4878335268107921</circleMeasure>
				<centroid>
					<x>541.2014</x>
					<y>301.2514</y>
				</centroid>
			</pseudo3D>
		</spatialEntity>
		<numericStateVariable>
			<name>avgClusterednessRegions</name>
			<value>2186.764857416376</value>
		</numericStateVariable>
		<numericStateVariable>
			<name>avgDensityRegions</name>
			<value>0.655351303160932</value>
		</numericStateVariable>
	</timepoint>
	<timepoint>
		<spatialEntity>
			<pseudo3D type="region">
				<clusteredness>1</clusteredness>
				<density>0.5956882896063348</density>
				<area>32471.5</area>
				<perimeter>967.330979347229</perimeter>
				<distanceFromOrigin>210.8459153030952</distanceFromOrigin>
				<angle>29.52690994735481</angle>
				<shape>triangular</shape>
				<triangleMeasure>0.7266085429061321</triangleMeasure>
				<rectangleMeasure>0.560716425900099</rectangleMeasure>
				<circleMeasure>0.2384023766612433</circleMeasure>
				<centroid>
					<x>985.042</x>
					<y>1049.109</y>
				</centroid>
			</pseudo3D>
		</spatialEntity>
		<spatialEntity>
			<pseudo3D type="region">
				<clusteredness>1</clusteredness>
				<density>0.6511919710640534</density>
				<area>120397</area>
				<perimeter>1885.089890480042</perimeter>
				<distanceFromOrigin>90.60905032059435</distanceFromOrigin>
				<angle>62.97536686539204</angle>
				<shape>triangular</shape>
				<triangleMeasure>0.6836526500895223</triangleMeasure>
				<rectangleMeasure>0.5599925580530006</rectangleMeasure>
				<circleMeasure>0.4703872362830752</circleMeasure>
				<centroid>
					<x>354.6991</x>
					<y>954.9481</y>
				</centroid>
			</pseudo3D>
		</spatialEntity>
		<spatialEntity>
			<pseudo3D type="region">
				<clusteredness>1</clusteredness>
				<density>0.7191736488124082</density>
				<area>122046</area>
				<perimeter>1567.6081366539</perimeter>
				<distanceFromOrigin>135.1480669488099</distanceFromOrigin>
				<angle>62.94730423448323</angle>
				<shape>triangular</shape>
				<triangleMeasure>0.7683234051912515</triangleMeasure>
				<rectangleMeasure>0.5820396810688802</rectangleMeasure>
				<circleMeasure>0.4878335268107921</circleMeasure>
				<centroid>
					<x>541.2014</x>
					<y>301.2514</y>
				</centroid>
			</pseudo3D>
		</spatialEntity>
		<numericStateVariable>
			<name>avgClusterednessRegions</name>
			<value>2186.764857416376</value>
		</numericStateVariable>
		<numericStateVariable>
			<name>avgDensityRegions</name>
			<value>0.655351303160932</value>
		</numericStateVariable>
	</timepoint>
	<timepoint>
		<spatialEntity>
			<pseudo3D type="region">
				<clusteredness>1</clusteredness>
				<density>0.5956882896063348</density>
				<area>32471.5</area>
				<perimeter>967.330979347229</perimeter>
				<distanceFromOrigin>210.8459153030952</distanceFromOrigin>
				<angle>29.52690994735481</angle>
				<shape>triangular</shape>
				<triangleMeasure>0.7266085429061321</triangleMeasure>
				<rectangleMeasure>0.560716425900099</rectangleMeasure>
				<circleMeasure>0.2384023766612433</circleMeasure>
				<centroid>
					<x>985.042</x>
					<y>1049.109</y>
				</centroid>
			</pseudo3D>
		</spatialEntity>
		<spatialEntity>
			<pseudo3D type="region">
				<clusteredness>1</clusteredness>
				<density>0.6511919710640534</density>
				<area>120397</area>
				<perimeter>1885.089890480042</perimeter>
				<distanceFromOrigin>90.60905032059435</distanceFromOrigin>
				<angle>62.97536686539204</angle>
				<shape>triangular</shape>
				<triangleMeasure>0.6836526500895223</triangleMeasure>
				<rectangleMeasure>0.5599925580530006</rectangleMeasure>
				<circleMeasure>0.4703872362830752</circleMeasure>
				<centroid>
					<x>354.6991</x>
					<y>954.9481</y>
				</centroid>
			</pseudo3D>
		</spatialEntity>
		<spatialEntity>
			<pseudo3D type="region">
				<clusteredness>1</clusteredness>
				<density>0.7191736488124082</density>
				<area>122046</area>
				<perimeter>1567.6081366539</perimeter>
				<distanceFromOrigin>135.1480669488099</distanceFromOrigin>
				<angle>62.94730423448323</angle>
				<shape>triangular</shape>
				<triangleMeasure>0.7683234051912515</triangleMeasure>
				<rectangleMeasure>0.5820396810688802</rectangleMeasure>
				<circleMeasure>0.4878335268107921</circleMeasure>
				<centroid>
					<x>541.2014</x>
					<y>301.2514</y>
				</centroid>
			</pseudo3D>
		</spatialEntity>
		<numericStateVariable>
			<name>avgClusterednessRegions</name>
			<value>2186.764857416376</value>
		</numericStateVariable>
		<numericStateVariable>
			<name>avgDensityRegions</name>
			<value>0.655351303160932</value>
		</numericStateVariable>
	</timepoint>
	<timepoint>
		<spatialEntity>
			<pseudo3D type="region">
				<clusteredness>1</clusteredness>
				<density>0.5956882896063348</density>
				<area>32471.5</area>
				<perimeter>967.330979347229</perimeter>
				<distanceFromOrigin>210.8459153030952</distanceFromOrigin>
				<angle>29.52690994735481</angle>
				<shape>triangular</shape>
				<triangleMeasure>0.7266085429061321</triangleMeasure>
				<rectangleMeasure>0.560716425900099</rectangleMeasure>
				<circleMeasure>0.2384023766612433</circleMeasure>
				<centroid>
					<x>985.042</x>
					<y>1049.109</y>
				</centroid>
			</pseudo3D>
		</spatialEntity>
		<spatialEntity>
			<pseudo3D type="region">
				<clusteredness>1</clusteredness>
				<density>0.6511919710640534</density>
				<area>120397</area>
				<perimeter>1885.089890480042</perimeter>
				<distanceFromOrigin>90.60905032059435</distanceFromOrigin>
				<angle>62.97536686539204</angle>
				<shape>triangular</shape>
				<triangleMeasure>0.6836526500895223</triangleMeasure>
				<rectangleMeasure>0.5599925580530006</rectangleMeasure>
				<circleMeasure>0.4703872362830752</circleMeasure>
				<centroid>
					<x>354.6991</x>
					<y>954.9481</y>
				</centroid>
			</pseudo3D>
		</spatialEntity>
		<spatialEntity>
			<pseudo3D type="region">
				<clusteredness>1</clusteredness>
				<density>0.7191736488124082</density>
				<area>122046</area>
				<perimeter>1567.6081366539</perimeter>
				<distanceFromOrigin>135.1480669488099</distanceFromOrigin>
				<angle>62.94730423448323</angle>
				<shape>triangular</shape>
				<triangleMeasure>0.7683234051912515</triangleMeasure>
				<rectangleMeasure>0.5820396810688802</rectangleMeasure>
				<circleMeasure>0.4878335268107921</circleMeasure>
				<centroid>
					<x>541.2014</x>
					<y>301.2514</y>
				</centroid>
			</pseudo3D>
		</spatialEntity>
		<numericStateVariable>
			<name>avgClusterednessRegions</name>
			<value>2186.764857416376</value>
		</numericStateVariable>
		<numericStateVariable>
			<name>avgDensityRegions</name>
			<value>0.655351303160932</value>
		</numericStateVariable>
	</timepoint>
	<timepoint>
		<spatialEntity>
			<pseudo3D type="region">
				<clusteredness>1</clusteredness>
				<density>0.5956882896063348</density>
				<area>32471.5</area>
				<perimeter>967.330979347229</perimeter>
				<distanceFromOrigin>210.8459153030952</distanceFromOrigin>
				<angle>29.52690994735481</angle>
				<shape>triangular</shape>
				<triangleMeasure>0.7266085429061321</triangleMeasure>
				<rectangleMeasure>0.560716425900099</rectangleMeasure>
				<circleMeasure>0.2384023766612433</circleMeasure>
				<centroid>
					<x>985.042</x>
					<y>1049.109</y>
				</centroid>
			</pseudo3D>
		</spatialEntity>
		<spatialEntity>
			<pseudo3D type="region">
				<clusteredness>1</clusteredness>
				<density>0.6511919710640534</density>
				<area>120397</area>
				<perimeter>1885.089890480042</perimeter>
				<distanceFromOrigin>90.60905032059435</distanceFromOrigin>
				<angle>62.97536686539204</angle>
				<shape>triangular</shape>
				<triangleMeasure>0.6836526500895223</triangleMeasure>
				<rectangleMeasure>0.5599925580530006</rectangleMeasure>
				<circleMeasure>0.4703872362830752</circleMeasure>
				<centroid>
					<x>354.6991</x>
					<y>954.9481</y>
				</centroid>
			</pseudo3D>
		</spatialEntity>
		<spatialEntity>
			<pseudo3D type="region">
				<clusteredness>1</clusteredness>
				<density>0.7191736488124082</density>
				<area>122046</area>
				<perimeter>1567.6081366539</perimeter>
				<distanceFromOrigin>135.1480669488099</distanceFromOrigin>
				<angle>62.94730423448323</angle>
				<shape>triangular</shape>
				<triangleMeasure>0.7683234051912515</triangleMeasure>
				<rectangleMeasure>0.5820396810688802</rectangleMeasure>
				<circleMeasure>0.4878335268107921</circleMeasure>
				<centroid>
					<x>541.2014</x>
					<y>301.2514</y>
				</centroid>
			</pseudo3D>
		</spatialEntity>
		<numericStateVariable>
			<name>avgClusterednessRegions</name>
			<value>2186.764857416376</value>
		</numericStateVariable>
		<numericStateVariable>
			<name>avgDensityRegions</name>
			<value>0.655351303160932</value>
		</numericStateVariable>
	</timepoint>
	<timepoint>
		<spatialEntity>
			<pseudo3D type="region">
				<clusteredness>1</clusteredness>
				<density>0.5956882896063348</density>
				<area>32471.5</area>
				<perimeter>967.330979347229</perimeter>
				<distanceFromOrigin>210.8459153030952</distanceFromOrigin>
				<angle>29.52690994735481</angle>
				<shape>triangular</shape>
				<triangleMeasure>0.7266085429061321</triangleMeasure>
				<rectangleMeasure>0.560716425900099</rectangleMeasure>
				<circleMeasure>0.2384023766612433</circleMeasure>
				<centroid>
					<x>985.042</x>
					<y>1049.109</y>
				</centroid>
			</pseudo3D>
		</spatialEntity>
		<spatialEntity>
			<pseudo3D type="region">
				<clusteredness>1</clusteredness>
				<density>0.6511919710640534</density>
				<area>120397</area>
				<perimeter>1885.089890480042</perimeter>
				<distanceFromOrigin>90.60905032059435</distanceFromOrigin>
				<angle>62.97536686539204</angle>
				<shape>triangular</shape>
				<triangleMeasure>0.6836526500895223</triangleMeasure>
				<rectangleMeasure>0.5599925580530006</rectangleMeasure>
				<circleMeasure>0.4703872362830752</circleMeasure>
				<centroid>
					<x>354.6991</x>
					<y>954.9481</y>
				</centroid>
			</pseudo3D>
		</spatialEntity>
		<spatialEntity>
			<pseudo3D type="region">
				<clusteredness>1</clusteredness>
				<density>0.7191736488124082</density>
				<area>122046</area>
				<perimeter>1567.6081366539</perimeter>
				<distanceFromOrigin>135.1480669488099</distanceFromOrigin>
				<angle>62.94730423448323</angle>
				<shape>triangular</shape>
				<triangleMeasure>0.7683234051912515</triangleMeasure>
				<rectangleMeasure>0.5820396810688802</rectangleMeasure>
				<circleMeasure>0.4878335268107921</circleMeasure>
				<centroid>
					<x>541.2014</x>
					<y>301.2514</y>
				</centroid>
			</pseudo3D>
		</spatialEntity>
		<numericStateVariable>
			<name>avgClusterednessRegions</name>
			<value>2186.764857416376</value>
		</numericStateVariable>
		<numericStateVariable>
			<name>avgDensityRegions</name>
			<value>0.655351303160932</value>
		</numericStateVariable>
	</timepoint>
	<timepoint>
		<spatialEntity>
			<pseudo3D type="region">
				<clusteredness>1</clusteredness>
				<density>0.5956882896063348</density>
				<area>32471.5</area>
				<perimeter>967.330979347229</perimeter>
				<distanceFromOrigin>210.8459153030952</distanceFromOrigin>
				<angle>29.52690994735481</angle>
				<shape>triangular</shape>
				<triangleMeasure>0.7266085429061321</triangleMeasure>
				<rectangleMeasure>0.560716425900099</rectangleMeasure>
				<circleMeasure>0.2384023766612433</circleMeasure>
				<centroid>
					<x>985.042</x>
					<y>1049.109</y>
				</centroid>
			</pseudo3D>
		</spatialEntity>
		<spatialEntity>
			<pseudo3D type="region">
				<clusteredness>1</clusteredness>
				<density>0.6511919710640534</density>
				<area>120397</area>
				<perimeter>1885.089890480042</perimeter>
				<distanceFromOrigin>90.60905032059435</distanceFromOrigin>
				<angle>62.97536686539204</angle>
				<shape>triangular</shape>
				<triangleMeasure>0.6836526500895223</triangleMeasure>
				<rectangleMeasure>0.5599925580530006</rectangleMeasure>
				<circleMeasure>0.4703872362830752</circleMeasure>
				<centroid>
					<x>354.6991</x>
					<y>954.9481</y>
				</centroid>
			</pseudo3D>
		</spatialEntity>
		<spatialEntity>
			<pseudo3D type="region">
				<clusteredness>1</clusteredness>
				<density>0.7191736488124082</density>
				<area>122046</area>
				<perimeter>1567.6081366539</perimeter>
				<distanceFromOrigin>135.1480669488099</distanceFromOrigin>
				<angle>62.94730423448323</angle>
				<shape>triangular</shape>
				<triangleMeasure>0.7683234051912515</triangleMeasure>
				<rectangleMeasure>0.5820396810688802</rectangleMeasure>
				<circleMeasure>0.4878335268107921</circleMeasure>
				<centroid>
					<x>541.2014</x>
					<y>301.2514</y>
				</centroid>
			</pseudo3D>
		</spatialEntity>
		<numericStateVariable>
			<name>avgClusterednessRegions</name>
			<value>2186.764857416376</value>
		</numericStateVariable>
		<numericStateVariable>
			<name>avgDensityRegions</name>
			<value>0.655351303160932</value>
		</numericStateVariable>
	</timepoint>
	<timepoint>
		<spatialEntity>
			<pseudo3D type="region">
				<clusteredness>1</clusteredness>
				<density>0.5956882896063348</density>
				<area>32471.5</area>
				<perimeter>967.330979347229</perimeter>
				<distanceFromOrigin>210.8459153030952</distanceFromOrigin>
				<angle>29.52690994735481</angle>
				<shape>triangular</shape>
				<triangleMeasure>0.7266085429061321</triangleMeasure>
				<rectangleMeasure>0.560716425900099</rectangleMeasure>
				<circleMeasure>0.2384023766612433</circleMeasure>
				<centroid>
					<x>985.042</x>
					<y>1049.109</y>
				</centroid>
			</pseudo3D>
		</spatialEntity>
		<spatialEntity>
			<pseudo3D type="region">
				<clusteredness>1</clusteredness>
				<density>0.6511919710640534</density>
				<area>120397</area>
				<perimeter>1885.089890480042</perimeter>
				<distanceFromOrigin>90.60905032059435</distanceFromOrigin>
				<angle>62.97536686539204</angle>
				<shape>triangular</shape>
				<triangleMeasure>0.6836526500895223</triangleMeasure>
				<rectangleMeasure>0.5599925580530006</rectangleMeasure>
				<circleMeasure>0.4703872362830752</circleMeasure>
				<centroid>
					<x>354.6991</x>
					<y>954.9481</y>
				</centroid>
			</pseudo3D>
		</spatialEntity>
		<spatialEntity>
			<pseudo3D type="region">
				<clusteredness>1</clusteredness>
				<density>0.7191736488124082</density>
				<area>122046</area>
				<perimeter>1567.6081366539</perimeter>
				<distanceFromOrigin>135.1480669488099</distanceFromOrigin>
				<angle>62.94730423448323</angle>
				<shape>triangular</shape>
				<triangleMeasure>0.7683234051912515</triangleMeasure>
				<rectangleMeasure>0.5820396810688802</rectangleMeasure>
				<circleMeasure>0.4878335268107921</circleMeasure>
				<centroid>
					<x>541.2014</x>
					<y>301.2514</y>
				</centroid>
			</pseudo3D>
		</spatialEntity>
		<numericStateVariable>
			<name>avgClusterednessRegions</name>
			<value>2186.764857416376</value>
		</numericStateVariable>
		<numericStateVariable>
			<name>avgDensityRegions</name>
			<value>0.655351303160932</value>
		</numericStateVariable>
	</timepoint>
	<timepoint>
		<spatialEntity>
			<pseudo3D type="region">
				<clusteredness>1</clusteredness>
				<density>0.5956882896063348</density>
				<area>32471.5</area>
				<perimeter>967.330979347229</perimeter>
				<distanceFromOrigin>210.8459153030952</distanceFromOrigin>
				<angle>29.52690994735481</angle>
				<shape>triangular</shape>
				<triangleMeasure>0.7266085429061321</triangleMeasure>
				<rectangleMeasure>0.560716425900099</rectangleMeasure>
				<circleMeasure>0.2384023766612433</circleMeasure>
				<centroid>
					<x>985.042</x>
					<y>1049.109</y>
				</centroid>
			</pseudo3D>
		</spatialEntity>
		<spatialEntity>
			<pseudo3D type="region">
				<clusteredness>1</clusteredness>
				<density>0.6511919710640534</density>
				<area>120397</area>
				<perimeter>1885.089890480042</perimeter>
				<distanceFromOrigin>90.60905032059435</distanceFromOrigin>
				<angle>62.97536686539204</angle>
				<shape>triangular</shape>
				<triangleMeasure>0.6836526500895223</triangleMeasure>
				<rectangleMeasure>0.5599925580530006</rectangleMeasure>
				<circleMeasure>0.4703872362830752</circleMeasure>
				<centroid>
					<x>354.6991</x>
					<y>954.9481</y>
				</centroid>
			</pseudo3D>
		</spatialEntity>
		<spatialEntity>
			<pseudo3D type="region">
				<clusteredness>1</clusteredness>
				<density>0.7191736488124082</density>
				<area>122046</area>
				<perimeter>1567.6081366539</perimeter>
				<distanceFromOrigin>135.1480669488099</distanceFromOrigin>
				<angle>62.94730423448323</angle>
				<shape>triangular</shape>
				<triangleMeasure>0.7683234051912515</triangleMeasure>
				<rectangleMeasure>0.5820396810688802</rectangleMeasure>
				<circleMeasure>0.4878335268107921</circleMeasure>
				<centroid>
					<x>541.2014</x>
					<y>301.2514</y>
				</centroid>
			</pseudo3D>
		</spatialEntity>
		<numericStateVariable>
			<name>avgClusterednessRegions</name>
			<value>2186.764857416376</value>
		</numericStateVariable>
		<numericStateVariable>
			<name>avgDensityRegions</name>
			<value>0.655351303160932</value>
		</numericStateVariable>
	</timepoint>
	<timepoint>
		<spatialEntity>
			<pseudo3D type="region">
				<clusteredness>1</clusteredness>
				<density>0.5956882896063348</density>
				<area>32471.5</area>
				<perimeter>967.330979347229</perimeter>
				<distanceFromOrigin>210.8459153030952</distanceFromOrigin>
				<angle>29.52690994735481</angle>
				<shape>triangular</shape>
				<triangleMeasure>0.7266085429061321</triangleMeasure>
				<rectangleMeasure>0.560716425900099</rectangleMeasure>
				<circleMeasure>0.2384023766612433</circleMeasure>
				<centroid>
					<x>985.042</x>
					<y>1049.109</y>
				</centroid>
			</pseudo3D>
		</spatialEntity>
		<spatialEntity>
			<pseudo3D type="region">
				<clusteredness>1</clusteredness>
				<density>0.6511919710640534</density>
				<area>120397</area>
				<perimeter>1885.089890480042</perimeter>
				<distanceFromOrigin>90.60905032059435</distanceFromOrigin>
				<angle>62.97536686539204</angle>
				<shape>triangular</shape>
				<triangleMeasure>0.6836526500895223</triangleMeasure>
				<rectangleMeasure>0.5599925580530006</rectangleMeasure>
				<circleMeasure>0.4703872362830752</circleMeasure>
				<centroid>
					<x>354.6991</x>
					<y>954.9481</y>
				</centroid>
			</pseudo3D>
		</spatialEntity>
		<spatialEntity>
			<pseudo3D type="region">
				<clusteredness>1</clusteredness>
				<density>0.7191736488124082</density>
				<area>122046</area>
				<perimeter>1567.6081366539</perimeter>
				<distanceFromOrigin>135.1480669488099</distanceFromOrigin>
				<angle>62.94730423448323</angle>
				<shape>triangular</shape>
				<triangleMeasure>0.7683234051912515</triangleMeasure>
				<rectangleMeasure>0.5820396810688802</rectangleMeasure>
				<circleMeasure>0.4878335268107921</circleMeasure>
				<centroid>
					<x>541.2014</x>
					<y>301.2514</y>
				</centroid>
			</pseudo3D>
		</spatialEntity>
		<numericStateVariable>
			<name>avgClusterednessRegions</name>
			<value>2186.764857416376</value>
		</numericStateVariable>
		<numericStateVariable>
			<name>avgDensityRegions</name>
			<value>0.655351303160932</value>
		</numericStateVariable>
	</timepoint>
	<timepoint>
		<spatialEntity>
			<pseudo3D type="region">
				<clusteredness>1</clusteredness>
				<density>0.5956882896063348</density>
				<area>32471.5</area>
				<perimeter>967.330979347229</perimeter>
				<distanceFromOrigin>210.8459153030952</distanceFromOrigin>
				<angle>29.52690994735481</angle>
				<shape>triangular</shape>
				<triangleMeasure>0.7266085429061321</triangleMeasure>
				<rectangleMeasure>0.560716425900099</rectangleMeasure>
				<circleMeasure>0.2384023766612433</circleMeasure>
				<centroid>
					<x>985.042</x>
					<y>1049.109</y>
				</centroid>
			</pseudo3D>
		</spatialEntity>
		<spatialEntity>
			<pseudo3D type="region">
				<clusteredness>1</clusteredness>
				<density>0.6511919710640534</density>
				<area>120397</area>
				<perimeter>1885.089890480042</perimeter>
				<distanceFromOrigin>90.60905032059435</distanceFromOrigin>
				<angle>62.97536686539204</angle>
				<shape>triangular</shape>
				<triangleMeasure>0.6836526500895223</triangleMeasure>
				<rectangleMeasure>0.5599925580530006</rectangleMeasure>
				<circleMeasure>0.4703872362830752</circleMeasure>
				<centroid>
					<x>354.6991</x>
					<y>954.9481</y>
				</centroid>
			</pseudo3D>
		</spatialEntity>
		<spatialEntity>
			<pseudo3D type="region">
				<clusteredness>1</clusteredness>
				<density>0.7191736488124082</density>
				<area>122046</area>
				<perimeter>1567.6081366539</perimeter>
				<distanceFromOrigin>135.1480669488099</distanceFromOrigin>
				<angle>62.94730423448323</angle>
				<shape>triangular</shape>
				<triangleMeasure>0.7683234051912515</triangleMeasure>
				<rectangleMeasure>0.5820396810688802</rectangleMeasure>
				<circleMeasure>0.4878335268107921</circleMeasure>
				<centroid>
					<x>541.2014</x>
					<y>301.2514</y>
				</centroid>
			</pseudo3D>
		</spatialEntity>
		<numericStateVariable>
			<name>avgClusterednessRegions</name>
			<value>2186.764857416376</value>
		</numericStateVariable>
		<numericStateVariable>
			<name>avgDensityRegions</name>
			<value>0.655351303160932</value>
		</numericStateVariable>
	</timepoint>
	<timepoint>
		<spatialEntity>
			<pseudo3D type="region">
				<clusteredness>1</clusteredness>
				<density>0.5956882896063348</density>
				<area>32471.5</area>
				<perimeter>967.330979347229</perimeter>
				<distanceFromOrigin>210.8459153030952</distanceFromOrigin>
				<angle>29.52690994735481</angle>
				<shape>triangular</shape>
				<triangleMeasure>0.7266085429061321</triangleMeasure>
				<rectangleMeasure>0.560716425900099</rectangleMeasure>
				<circleMeasure>0.2384023766612433</circleMeasure>
				<centroid>
					<x>985.042</x>
					<y>1049.109</y>
				</centroid>
			</pseudo3D>
		</spatialEntity>
		<spatialEntity>
			<pseudo3D type="region">
				<clusteredness>1</clusteredness>
				<density>0.6511919710640534</density>
				<area>120397</area>
				<perimeter>1885.089890480042</perimeter>
				<distanceFromOrigin>90.60905032059435</distanceFromOrigin>
				<angle>62.97536686539204</angle>
				<shape>triangular</shape>
				<triangleMeasure>0.6836526500895223</triangleMeasure>
				<rectangleMeasure>0.5599925580530006</rectangleMeasure>
				<circleMeasure>0.4703872362830752</circleMeasure>
				<centroid>
					<x>354.6991</x>
					<y>954.9481</y>
				</centroid>
			</pseudo3D>
		</spatialEntity>
		<spatialEntity>
			<pseudo3D type="region">
				<clusteredness>1</clusteredness>
				<density>0.7191736488124082</density>
				<area>122046</area>
				<perimeter>1567.6081366539</perimeter>
				<distanceFromOrigin>135.1480669488099</distanceFromOrigin>
				<angle>62.94730423448323</angle>
				<shape>triangular</shape>
				<triangleMeasure>0.7683234051912515</triangleMeasure>
				<rectangleMeasure>0.5820396810688802</rectangleMeasure>
				<circleMeasure>0.4878335268107921</circleMeasure>
				<centroid>
					<x>541.2014</x>
					<y>301.2514</y>
				</centroid>
			</pseudo3D>
		</spatialEntity>
		<numericStateVariable>
			<name>avgClusterednessRegions</name>
			<value>2186.764857416376</value>
		</numericStateVariable>
		<numericStateVariable>
			<name>avgDensityRegions</name>
			<value>0.655351303160932</value>
		</numericStateVariable>
	</timepoint>
	<timepoint>
		<spatialEntity>
			<pseudo3D type="region">
				<clusteredness>1</clusteredness>
				<density>0.5956882896063348</density>
				<area>32471.5</area>
				<perimeter>967.330979347229</perimeter>
				<distanceFromOrigin>210.8459153030952</distanceFromOrigin>
				<angle>29.52690994735481</angle>
				<shape>triangular</shape>
				<triangleMeasure>0.7266085429061321</triangleMeasure>
				<rectangleMeasure>0.560716425900099</rectangleMeasure>
				<circleMeasure>0.2384023766612433</circleMeasure>
				<centroid>
					<x>985.042</x>
					<y>1049.109</y>
				</centroid>
			</pseudo3D>
		</spatialEntity>
		<spatialEntity>
			<pseudo3D type="region">
				<clusteredness>1</clusteredness>
				<density>0.6511919710640534</density>
				<area>120397</area>
				<perimeter>1885.089890480042</perimeter>
				<distanceFromOrigin>90.60905032059435</distanceFromOrigin>
				<angle>62.97536686539204</angle>
				<shape>triangular</shape>
				<triangleMeasure>0.6836526500895223</triangleMeasure>
				<rectangleMeasure>0.5599925580530006</rectangleMeasure>
				<circleMeasure>0.4703872362830752</circleMeasure>
				<centroid>
					<x>354.6991</x>
					<y>954.9481</y>
				</centroid>
			</pseudo3D>
		</spatialEntity>
		<spatialEntity>
			<pseudo3D type="region">
				<clusteredness>1</clusteredness>
				<density>0.7191736488124082</density>
				<area>122046</area>
				<perimeter>1567.6081366539</perimeter>
				<distanceFromOrigin>135.1480669488099</distanceFromOrigin>
				<angle>62.94730423448323</angle>
				<shape>triangular</shape>
				<triangleMeasure>0.7683234051912515</triangleMeasure>
				<rectangleMeasure>0.5820396810688802</rectangleMeasure>
				<circleMeasure>0.4878335268107921</circleMeasure>
				<centroid>
					<x>541.2014</x>
					<y>301.2514</y>
				</centroid>
			</pseudo3D>
		</spatialEntity>
		<numericStateVariable>
			<name>avgClusterednessRegions</name>
			<value>2186.764857416376</value>
		</numericStateVariable>
		<numericStateVariable>
			<name>avgDensityRegions</name>
			<value>0.655351303160932</value>
		</numericStateVariable>
	</timepoint>
	<timepoint>
		<spatialEntity>
			<pseudo3D type="region">
				<clusteredness>1</clusteredness>
				<density>0.5956882896063348</density>
				<area>32471.5</area>
				<perimeter>967.330979347229</perimeter>
				<distanceFromOrigin>210.8459153030952</distanceFromOrigin>
				<angle>29.52690994735481</angle>
				<shape>triangular</shape>
				<triangleMeasure>0.7266085429061321</triangleMeasure>
				<rectangleMeasure>0.560716425900099</rectangleMeasure>
				<circleMeasure>0.2384023766612433</circleMeasure>
				<centroid>
					<x>985.042</x>
					<y>1049.109</y>
				</centroid>
			</pseudo3D>
		</spatialEntity>
		<spatialEntity>
			<pseudo3D type="region">
				<clusteredness>1</clusteredness>
				<density>0.6511919710640534</density>
				<area>120397</area>
				<perimeter>1885.089890480042</perimeter>
				<distanceFromOrigin>90.60905032059435</distanceFromOrigin>
				<angle>62.97536686539204</angle>
				<shape>triangular</shape>
				<triangleMeasure>0.6836526500895223</triangleMeasure>
				<rectangleMeasure>0.5599925580530006</rectangleMeasure>
				<circleMeasure>0.4703872362830752</circleMeasure>
				<centroid>
					<x>354.6991</x>
					<y>954.9481</y>
				</centroid>
			</pseudo3D>
		</spatialEntity>
		<spatialEntity>
			<pseudo3D type="region">
				<clusteredness>1</clusteredness>
				<density>0.7191736488124082</density>
				<area>122046</area>
				<perimeter>1567.6081366539</perimeter>
				<distanceFromOrigin>135.1480669488099</distanceFromOrigin>
				<angle>62.94730423448323</angle>
				<shape>triangular</shape>
				<triangleMeasure>0.7683234051912515</triangleMeasure>
				<rectangleMeasure>0.5820396810688802</rectangleMeasure>
				<circleMeasure>0.4878335268107921</circleMeasure>
				<centroid>
					<x>541.2014</x>
					<y>301.2514</y>
				</centroid>
			</pseudo3D>
		</spatialEntity>
		<numericStateVariable>
			<name>avgClusterednessRegions</name>
			<value>2186.764857416376</value>
		</numericStateVariable>
		<numericStateVariable>
			<name>avgDensityRegions</name>
			<value>0.655351303160932</value>
		</numericStateVariable>
	</timepoint>
	<timepoint>
		<spatialEntity>
			<pseudo3D type="region">
				<clusteredness>1</clusteredness>
				<density>0.5956882896063348</density>
				<area>32471.5</area>
				<perimeter>967.330979347229</perimeter>
				<distanceFromOrigin>210.8459153030952</distanceFromOrigin>
				<angle>29.52690994735481</angle>
				<shape>triangular</shape>
				<triangleMeasure>0.7266085429061321</triangleMeasure>
				<rectangleMeasure>0.560716425900099</rectangleMeasure>
				<circleMeasure>0.2384023766612433</circleMeasure>
				<centroid>
					<x>985.042</x>
					<y>1049.109</y>
				</centroid>
			</pseudo3D>
		</spatialEntity>
		<spatialEntity>
			<pseudo3D type="region">
				<clusteredness>1</clusteredness>
				<density>0.6511919710640534</density>
				<area>120397</area>
				<perimeter>1885.089890480042</perimeter>
				<distanceFromOrigin>90.60905032059435</distanceFromOrigin>
				<angle>62.97536686539204</angle>
				<shape>triangular</shape>
				<triangleMeasure>0.6836526500895223</triangleMeasure>
				<rectangleMeasure>0.5599925580530006</rectangleMeasure>
				<circleMeasure>0.4703872362830752</circleMeasure>
				<centroid>
					<x>354.6991</x>
					<y>954.9481</y>
				</centroid>
			</pseudo3D>
		</spatialEntity>
		<spatialEntity>
			<pseudo3D type="region">
				<clusteredness>1</clusteredness>
				<density>0.7191736488124082</density>
				<area>122046</area>
				<perimeter>1567.6081366539</perimeter>
				<distanceFromOrigin>135.1480669488099</distanceFromOrigin>
				<angle>62.94730423448323</angle>
				<shape>triangular</shape>
				<triangleMeasure>0.7683234051912515</triangleMeasure>
				<rectangleMeasure>0.5820396810688802</rectangleMeasure>
				<circleMeasure>0.4878335268107921</circleMeasure>
				<centroid>
					<x>541.2014</x>
					<y>301.2514</y>
				</centroid>
			</pseudo3D>
		</spatialEntity>
		<numericStateVariable>
			<name>avgClusterednessRegions</name>
			<value>2186.764857416376</value>
		</numericStateVariable>
		<numericStateVariable>
			<name>avgDensityRegions</name>
			<value>0.655351303160932</value>
		</numericStateVariable>
	</timepoint>
	<timepoint>
		<spatialEntity>
			<pseudo3D type="region">
				<clusteredness>1</clusteredness>
				<density>0.5956882896063348</density>
				<area>32471.5</area>
				<perimeter>967.330979347229</perimeter>
				<distanceFromOrigin>210.8459153030952</distanceFromOrigin>
				<angle>29.52690994735481</angle>
				<shape>triangular</shape>
				<triangleMeasure>0.7266085429061321</triangleMeasure>
				<rectangleMeasure>0.560716425900099</rectangleMeasure>
				<circleMeasure>0.2384023766612433</circleMeasure>
				<centroid>
					<x>985.042</x>
					<y>1049.109</y>
				</centroid>
			</pseudo3D>
		</spatialEntity>
		<spatialEntity>
			<pseudo3D type="region">
				<clusteredness>1</clusteredness>
				<density>0.6511919710640534</density>
				<area>120397</area>
				<perimeter>1885.089890480042</perimeter>
				<distanceFromOrigin>90.60905032059435</distanceFromOrigin>
				<angle>62.97536686539204</angle>
				<shape>triangular</shape>
				<triangleMeasure>0.6836526500895223</triangleMeasure>
				<rectangleMeasure>0.5599925580530006</rectangleMeasure>
				<circleMeasure>0.4703872362830752</circleMeasure>
				<centroid>
					<x>354.6991</x>
					<y>954.9481</y>
				</centroid>
			</pseudo3D>
		</spatialEntity>
		<spatialEntity>
			<pseudo3D type="region">
				<clusteredness>1</clusteredness>
				<density>0.7191736488124082</density>
				<area>122046</area>
				<perimeter>1567.6081366539</perimeter>
				<distanceFromOrigin>135.1480669488099</distanceFromOrigin>
				<angle>62.94730423448323</angle>
				<shape>triangular</shape>
				<triangleMeasure>0.7683234051912515</triangleMeasure>
				<rectangleMeasure>0.5820396810688802</rectangleMeasure>
				<circleMeasure>0.4878335268107921</circleMeasure>
				<centroid>
					<x>541.2014</x>
					<y>301.2514</y>
				</centroid>
			</pseudo3D>
		</spatialEntity>
		<numericStateVariable>
			<name>avgClusterednessRegions</name>
			<value>2186.764857416376</value>
		</numericStateVariable>
		<numericStateVariable>
			<name>avgDensityRegions</name>
			<value>0.655351303160932</value>
		</numericStateVariable>
	</timepoint>
	<timepoint>
		<spatialEntity>
			<pseudo3D type="region">
				<clusteredness>1</clusteredness>
				<density>0.5956882896063348</density>
				<area>32471.5</area>
				<perimeter>967.330979347229</perimeter>
				<distanceFromOrigin>210.8459153030952</distanceFromOrigin>
				<angle>29.52690994735481</angle>
				<shape>triangular</shape>
				<triangleMeasure>0.7266085429061321</triangleMeasure>
				<rectangleMeasure>0.560716425900099</rectangleMeasure>
				<circleMeasure>0.2384023766612433</circleMeasure>
				<centroid>
					<x>985.042</x>
					<y>1049.109</y>
				</centroid>
			</pseudo3D>
		</spatialEntity>
		<spatialEntity>
			<pseudo3D type="region">
				<clusteredness>1</clusteredness>
				<density>0.6511919710640534</density>
				<area>120397</area>
				<perimeter>1885.089890480042</perimeter>
				<distanceFromOrigin>90.60905032059435</distanceFromOrigin>
				<angle>62.97536686539204</angle>
				<shape>triangular</shape>
				<triangleMeasure>0.6836526500895223</triangleMeasure>
				<rectangleMeasure>0.5599925580530006</rectangleMeasure>
				<circleMeasure>0.4703872362830752</circleMeasure>
				<centroid>
					<x>354.6991</x>
					<y>954.9481</y>
				</centroid>
			</pseudo3D>
		</spatialEntity>
		<spatialEntity>
			<pseudo3D type="region">
				<clusteredness>1</clusteredness>
				<density>0.7191736488124082</density>
				<area>122046</area>
				<perimeter>1567.6081366539</perimeter>
				<distanceFromOrigin>135.1480669488099</distanceFromOrigin>
				<angle>62.94730423448323</angle>
				<shape>triangular</shape>
				<triangleMeasure>0.7683234051912515</triangleMeasure>
				<rectangleMeasure>0.5820396810688802</rectangleMeasure>
				<circleMeasure>0.4878335268107921</circleMeasure>
				<centroid>
					<x>541.2014</x>
					<y>301.2514</y>
				</centroid>
			</pseudo3D>
		</spatialEntity>
		<numericStateVariable>
			<name>avgClusterednessRegions</name>
			<value>2186.764857416376</value>
		</numericStateVariable>
		<numericStateVariable>
			<name>avgDensityRegions</name>
			<value>0.655351303160932</value>
		</numericStateVariable>
	</timepoint>
	<timepoint>
		<spatialEntity>
			<pseudo3D type="region">
				<clusteredness>1</clusteredness>
				<density>0.5956882896063348</density>
				<area>32471.5</area>
				<perimeter>967.330979347229</perimeter>
				<distanceFromOrigin>210.8459153030952</distanceFromOrigin>
				<angle>29.52690994735481</angle>
				<shape>triangular</shape>
				<triangleMeasure>0.7266085429061321</triangleMeasure>
				<rectangleMeasure>0.560716425900099</rectangleMeasure>
				<circleMeasure>0.2384023766612433</circleMeasure>
				<centroid>
					<x>985.042</x>
					<y>1049.109</y>
				</centroid>
			</pseudo3D>
		</spatialEntity>
		<spatialEntity>
			<pseudo3D type="region">
				<clusteredness>1</clusteredness>
				<density>0.6511919710640534</density>
				<area>120397</area>
				<perimeter>1885.089890480042</perimeter>
				<distanceFromOrigin>90.60905032059435</distanceFromOrigin>
				<angle>62.97536686539204</angle>
				<shape>triangular</shape>
				<triangleMeasure>0.6836526500895223</triangleMeasure>
				<rectangleMeasure>0.5599925580530006</rectangleMeasure>
				<circleMeasure>0.4703872362830752</circleMeasure>
				<centroid>
					<x>354.6991</x>
					<y>954.9481</y>
				</centroid>
			</pseudo3D>
		</spatialEntity>
		<spatialEntity>
			<pseudo3D type="region">
				<clusteredness>1</clusteredness>
				<density>0.7191736488124082</density>
				<area>122046</area>
				<perimeter>1567.6081366539</perimeter>
				<distanceFromOrigin>135.1480669488099</distanceFromOrigin>
				<angle>62.94730423448323</angle>
				<shape>triangular</shape>
				<triangleMeasure>0.7683234051912515</triangleMeasure>
				<rectangleMeasure>0.5820396810688802</rectangleMeasure>
				<circleMeasure>0.4878335268107921</circleMeasure>
				<centroid>
					<x>541.2014</x>
					<y>301.2514</y>
				</centroid>
			</pseudo3D>
		</spatialEntity>
		<numericStateVariable>
			<name>avgClusterednessRegions</name>
			<value>2186.764857416376</value>
		</numericStateVariable>
		<numericStateVariable>
			<name>avgDensityRegions</name>
			<value>0.655351303160932</value>
		</numericStateVariable>
	</timepoint>
	<timepoint>
		<spatialEntity>
			<pseudo3D type="region">
				<clusteredness>1</clusteredness>
				<density>0.5956882896063348</density>
				<area>32471.5</area>
				<perimeter>967.330979347229</perimeter>
				<distanceFromOrigin>210.8459153030952</distanceFromOrigin>
				<angle>29.52690994735481</angle>
				<shape>triangular</shape>
				<triangleMeasure>0.7266085429061321</triangleMeasure>
				<rectangleMeasure>0.560716425900099</rectangleMeasure>
				<circleMeasure>0.2384023766612433</circleMeasure>
				<centroid>
					<x>985.042</x>
					<y>1049.109</y>
				</centroid>
			</pseudo3D>
		</spatialEntity>
		<spatialEntity>
			<pseudo3D type="region">
				<clusteredness>1</clusteredness>
				<density>0.6511919710640534</density>
				<area>120397</area>
				<perimeter>1885.089890480042</perimeter>
				<distanceFromOrigin>90.60905032059435</distanceFromOrigin>
				<angle>62.97536686539204</angle>
				<shape>triangular</shape>
				<triangleMeasure>0.6836526500895223</triangleMeasure>
				<rectangleMeasure>0.5599925580530006</rectangleMeasure>
				<circleMeasure>0.4703872362830752</circleMeasure>
				<centroid>
					<x>354.6991</x>
					<y>954.9481</y>
				</centroid>
			</pseudo3D>
		</spatialEntity>
		<spatialEntity>
			<pseudo3D type="region">
				<clusteredness>1</clusteredness>
				<density>0.7191736488124082</density>
				<area>122046</area>
				<perimeter>1567.6081366539</perimeter>
				<distanceFromOrigin>135.1480669488099</distanceFromOrigin>
				<angle>62.94730423448323</angle>
				<shape>triangular</shape>
				<triangleMeasure>0.7683234051912515</triangleMeasure>
				<rectangleMeasure>0.5820396810688802</rectangleMeasure>
				<circleMeasure>0.4878335268107921</circleMeasure>
				<centroid>
					<x>541.2014</x>
					<y>301.2514</y>
				</centroid>
			</pseudo3D>
		</spatialEntity>
		<numericStateVariable>
			<name>avgClusterednessRegions</name>
			<value>2186.764857416376</value>
		</numericStateVariable>
		<numericStateVariable>
			<name>avgDensityRegions</name>
			<value>0.655351303160932</value>
		</numericStateVariable>
	</timepoint>
	<timepoint>
		<spatialEntity>
			<pseudo3D type="region">
				<clusteredness>1</clusteredness>
				<density>0.5956882896063348</density>
				<area>32471.5</area>
				<perimeter>967.330979347229</perimeter>
				<distanceFromOrigin>210.8459153030952</distanceFromOrigin>
				<angle>29.52690994735481</angle>
				<shape>triangular</shape>
				<triangleMeasure>0.7266085429061321</triangleMeasure>
				<rectangleMeasure>0.560716425900099</rectangleMeasure>
				<circleMeasure>0.2384023766612433</circleMeasure>
				<centroid>
					<x>985.042</x>
					<y>1049.109</y>
				</centroid>
			</pseudo3D>
		</spatialEntity>
		<spatialEntity>
			<pseudo3D type="region">
				<clusteredness>1</clusteredness>
				<density>0.6511919710640534</density>
				<area>120397</area>
				<perimeter>1885.089890480042</perimeter>
				<distanceFromOrigin>90.60905032059435</distanceFromOrigin>
				<angle>62.97536686539204</angle>
				<shape>triangular</shape>
				<triangleMeasure>0.6836526500895223</triangleMeasure>
				<rectangleMeasure>0.5599925580530006</rectangleMeasure>
				<circleMeasure>0.4703872362830752</circleMeasure>
				<centroid>
					<x>354.6991</x>
					<y>954.9481</y>
				</centroid>
			</pseudo3D>
		</spatialEntity>
		<spatialEntity>
			<pseudo3D type="region">
				<clusteredness>1</clusteredness>
				<density>0.7191736488124082</density>
				<area>122046</area>
				<perimeter>1567.6081366539</perimeter>
				<distanceFromOrigin>135.1480669488099</distanceFromOrigin>
				<angle>62.94730423448323</angle>
				<shape>triangular</shape>
				<triangleMeasure>0.7683234051912515</triangleMeasure>
				<rectangleMeasure>0.5820396810688802</rectangleMeasure>
				<circleMeasure>0.4878335268107921</circleMeasure>
				<centroid>
					<x>541.2014</x>
					<y>301.2514</y>
				</centroid>
			</pseudo3D>
		</spatialEntity>
		<numericStateVariable>
			<name>avgClusterednessRegions</name>
			<value>2186.764857416376</value>
		</numericStateVariable>
		<numericStateVariable>
			<name>avgDensityRegions</name>
			<value>0.655351303160932</value>
		</numericStateVariable>
	</timepoint>
	<timepoint>
		<spatialEntity>
			<pseudo3D type="region">
				<clusteredness>1</clusteredness>
				<density>0.5956882896063348</density>
				<area>32471.5</area>
				<perimeter>967.330979347229</perimeter>
				<distanceFromOrigin>210.8459153030952</distanceFromOrigin>
				<angle>29.52690994735481</angle>
				<shape>triangular</shape>
				<triangleMeasure>0.7266085429061321</triangleMeasure>
				<rectangleMeasure>0.560716425900099</rectangleMeasure>
				<circleMeasure>0.2384023766612433</circleMeasure>
				<centroid>
					<x>985.042</x>
					<y>1049.109</y>
				</centroid>
			</pseudo3D>
		</spatialEntity>
		<spatialEntity>
			<pseudo3D type="region">
				<clusteredness>1</clusteredness>
				<density>0.6511919710640534</density>
				<area>120397</area>
				<perimeter>1885.089890480042</perimeter>
				<distanceFromOrigin>90.60905032059435</distanceFromOrigin>
				<angle>62.97536686539204</angle>
				<shape>triangular</shape>
				<triangleMeasure>0.6836526500895223</triangleMeasure>
				<rectangleMeasure>0.5599925580530006</rectangleMeasure>
				<circleMeasure>0.4703872362830752</circleMeasure>
				<centroid>
					<x>354.6991</x>
					<y>954.9481</y>
				</centroid>
			</pseudo3D>
		</spatialEntity>
		<spatialEntity>
			<pseudo3D type="region">
				<clusteredness>1</clusteredness>
				<density>0.7191736488124082</density>
				<area>122046</area>
				<perimeter>1567.6081366539</perimeter>
				<distanceFromOrigin>135.1480669488099</distanceFromOrigin>
				<angle>62.94730423448323</angle>
				<shape>triangular</shape>
				<triangleMeasure>0.7683234051912515</triangleMeasure>
				<rectangleMeasure>0.5820396810688802</rectangleMeasure>
				<circleMeasure>0.4878335268107921</circleMeasure>
				<centroid>
					<x>541.2014</x>
					<y>301.2514</y>
				</centroid>
			</pseudo3D>
		</spatialEntity>
		<numericStateVariable>
			<name>avgClusterednessRegions</name>
			<value>2186.764857416376</value>
		</numericStateVariable>
		<numericStateVariable>
			<name>avgDensityRegions</name>
			<value>0.655351303160932</value>
		</numericStateVariable>
	</timepoint>
	<timepoint>
		<spatialEntity>
			<pseudo3D type="region">
				<clusteredness>1</clusteredness>
				<density>0.5956882896063348</density>
				<area>32471.5</area>
				<perimeter>967.330979347229</perimeter>
				<distanceFromOrigin>210.8459153030952</distanceFromOrigin>
				<angle>29.52690994735481</angle>
				<shape>triangular</shape>
				<triangleMeasure>0.7266085429061321</triangleMeasure>
				<rectangleMeasure>0.560716425900099</rectangleMeasure>
				<circleMeasure>0.2384023766612433</circleMeasure>
				<centroid>
					<x>985.042</x>
					<y>1049.109</y>
				</centroid>
			</pseudo3D>
		</spatialEntity>
		<spatialEntity>
			<pseudo3D type="region">
				<clusteredness>1</clusteredness>
				<density>0.6511919710640534</density>
				<area>120397</area>
				<perimeter>1885.089890480042</perimeter>
				<distanceFromOrigin>90.60905032059435</distanceFromOrigin>
				<angle>62.97536686539204</angle>
				<shape>triangular</shape>
				<triangleMeasure>0.6836526500895223</triangleMeasure>
				<rectangleMeasure>0.5599925580530006</rectangleMeasure>
				<circleMeasure>0.4703872362830752</circleMeasure>
				<centroid>
					<x>354.6991</x>
					<y>954.9481</y>
				</centroid>
			</pseudo3D>
		</spatialEntity>
		<spatialEntity>
			<pseudo3D type="region">
				<clusteredness>1</clusteredness>
				<density>0.7191736488124082</density>
				<area>122046</area>
				<perimeter>1567.6081366539</perimeter>
				<distanceFromOrigin>135.1480669488099</distanceFromOrigin>
				<angle>62.94730423448323</angle>
				<shape>triangular</shape>
				<triangleMeasure>0.7683234051912515</triangleMeasure>
				<rectangleMeasure>0.5820396810688802</rectangleMeasure>
				<circleMeasure>0.4878335268107921</circleMeasure>
				<centroid>
					<x>541.2014</x>
					<y>301.2514</y>
				</centroid>
			</pseudo3D>
		</spatialEntity>
		<numericStateVariable>
			<name>avgClusterednessRegions</name>
			<value>2186.764857416376</value>
		</numericStateVariable>
		<numericStateVariable>
			<name>avgDensityRegions</name>
			<value>0.655351303160932</value>
		</numericStateVariable>
	</timepoint>
	<timepoint>
		<spatialEntity>
			<pseudo3D type="region">
				<clusteredness>1</clusteredness>
				<density>0.5956882896063348</density>
				<area>32471.5</area>
				<perimeter>967.330979347229</perimeter>
				<distanceFromOrigin>210.8459153030952</distanceFromOrigin>
				<angle>29.52690994735481</angle>
				<shape>triangular</shape>
				<triangleMeasure>0.7266085429061321</triangleMeasure>
				<rectangleMeasure>0.560716425900099</rectangleMeasure>
				<circleMeasure>0.2384023766612433</circleMeasure>
				<centroid>
					<x>985.042</x>
					<y>1049.109</y>
				</centroid>
			</pseudo3D>
		</spatialEntity>
		<spatialEntity>
			<pseudo3D type="region">
				<clusteredness>1</clusteredness>
				<density>0.6511919710640534</density>
				<area>120397</area>
				<perimeter>1885.089890480042</perimeter>
				<distanceFromOrigin>90.60905032059435</distanceFromOrigin>
				<angle>62.97536686539204</angle>
				<shape>triangular</shape>
				<triangleMeasure>0.6836526500895223</triangleMeasure>
				<rectangleMeasure>0.5599925580530006</rectangleMeasure>
				<circleMeasure>0.4703872362830752</circleMeasure>
				<centroid>
					<x>354.6991</x>
					<y>954.9481</y>
				</centroid>
			</pseudo3D>
		</spatialEntity>
		<spatialEntity>
			<pseudo3D type="region">
				<clusteredness>1</clusteredness>
				<density>0.7191736488124082</density>
				<area>122046</area>
				<perimeter>1567.6081366539</perimeter>
				<distanceFromOrigin>135.1480669488099</distanceFromOrigin>
				<angle>62.94730423448323</angle>
				<shape>triangular</shape>
				<triangleMeasure>0.7683234051912515</triangleMeasure>
				<rectangleMeasure>0.5820396810688802</rectangleMeasure>
				<circleMeasure>0.4878335268107921</circleMeasure>
				<centroid>
					<x>541.2014</x>
					<y>301.2514</y>
				</centroid>
			</pseudo3D>
		</spatialEntity>
		<numericStateVariable>
			<name>avgClusterednessRegions</name>
			<value>2186.764857416376</value>
		</numericStateVariable>
		<numericStateVariable>
			<name>avgDensityRegions</name>
			<value>0.655351303160932</value>
		</numericStateVariable>
	</timepoint>
	<timepoint>
		<spatialEntity>
			<pseudo3D type="region">
				<clusteredness>1</clusteredness>
				<density>0.5956882896063348</density>
				<area>32471.5</area>
				<perimeter>967.330979347229</perimeter>
				<distanceFromOrigin>210.8459153030952</distanceFromOrigin>
				<angle>29.52690994735481</angle>
				<shape>triangular</shape>
				<triangleMeasure>0.7266085429061321</triangleMeasure>
				<rectangleMeasure>0.560716425900099</rectangleMeasure>
				<circleMeasure>0.2384023766612433</circleMeasure>
				<centroid>
					<x>985.042</x>
					<y>1049.109</y>
				</centroid>
			</pseudo3D>
		</spatialEntity>
		<spatialEntity>
			<pseudo3D type="region">
				<clusteredness>1</clusteredness>
				<density>0.6511919710640534</density>
				<area>120397</area>
				<perimeter>1885.089890480042</perimeter>
				<distanceFromOrigin>90.60905032059435</distanceFromOrigin>
				<angle>62.97536686539204</angle>
				<shape>triangular</shape>
				<triangleMeasure>0.6836526500895223</triangleMeasure>
				<rectangleMeasure>0.5599925580530006</rectangleMeasure>
				<circleMeasure>0.4703872362830752</circleMeasure>
				<centroid>
					<x>354.6991</x>
					<y>954.9481</y>
				</centroid>
			</pseudo3D>
		</spatialEntity>
		<spatialEntity>
			<pseudo3D type="region">
				<clusteredness>1</clusteredness>
				<density>0.7191736488124082</density>
				<area>122046</area>
				<perimeter>1567.6081366539</perimeter>
				<distanceFromOrigin>135.1480669488099</distanceFromOrigin>
				<angle>62.94730423448323</angle>
				<shape>triangular</shape>
				<triangleMeasure>0.7683234051912515</triangleMeasure>
				<rectangleMeasure>0.5820396810688802</rectangleMeasure>
				<circleMeasure>0.4878335268107921</circleMeasure>
				<centroid>
					<x>541.2014</x>
					<y>301.2514</y>
				</centroid>
			</pseudo3D>
		</spatialEntity>
		<numericStateVariable>
			<name>avgClusterednessRegions</name>
			<value>2186.764857416376</value>
		</numericStateVariable>
		<numericStateVariable>
			<name>avgDensityRegions</name>
			<value>0.655351303160932</value>
		</numericStateVariable>
	</timepoint>
	<timepoint>
		<spatialEntity>
			<pseudo3D type="region">
				<clusteredness>1</clusteredness>
				<density>0.5956882896063348</density>
				<area>32471.5</area>
				<perimeter>967.330979347229</perimeter>
				<distanceFromOrigin>210.8459153030952</distanceFromOrigin>
				<angle>29.52690994735481</angle>
				<shape>triangular</shape>
				<triangleMeasure>0.7266085429061321</triangleMeasure>
				<rectangleMeasure>0.560716425900099</rectangleMeasure>
				<circleMeasure>0.2384023766612433</circleMeasure>
				<centroid>
					<x>985.042</x>
					<y>1049.109</y>
				</centroid>
			</pseudo3D>
		</spatialEntity>
		<spatialEntity>
			<pseudo3D type="region">
				<clusteredness>1</clusteredness>
				<density>0.6511919710640534</density>
				<area>120397</area>
				<perimeter>1885.089890480042</perimeter>
				<distanceFromOrigin>90.60905032059435</distanceFromOrigin>
				<angle>62.97536686539204</angle>
				<shape>triangular</shape>
				<triangleMeasure>0.6836526500895223</triangleMeasure>
				<rectangleMeasure>0.5599925580530006</rectangleMeasure>
				<circleMeasure>0.4703872362830752</circleMeasure>
				<centroid>
					<x>354.6991</x>
					<y>954.9481</y>
				</centroid>
			</pseudo3D>
		</spatialEntity>
		<spatialEntity>
			<pseudo3D type="region">
				<clusteredness>1</clusteredness>
				<density>0.7191736488124082</density>
				<area>122046</area>
				<perimeter>1567.6081366539</perimeter>
				<distanceFromOrigin>135.1480669488099</distanceFromOrigin>
				<angle>62.94730423448323</angle>
				<shape>triangular</shape>
				<triangleMeasure>0.7683234051912515</triangleMeasure>
				<rectangleMeasure>0.5820396810688802</rectangleMeasure>
				<circleMeasure>0.4878335268107921</circleMeasure>
				<centroid>
					<x>541.2014</x>
					<y>301.2514</y>
				</centroid>
			</pseudo3D>
		</spatialEntity>
		<numericStateVariable>
			<name>avgClusterednessRegions</name>
			<value>2186.764857416376</value>
		</numericStateVariable>
		<numericStateVariable>
			<name>avgDensityRegions</name>
			<value>0.655351303160932</value>
		</numericStateVariable>
	</timepoint>
	<timepoint>
		<spatialEntity>
			<pseudo3D type="region">
				<clusteredness>1</clusteredness>
				<density>0.5956882896063348</density>
				<area>32471.5</area>
				<perimeter>967.330979347229</perimeter>
				<distanceFromOrigin>210.8459153030952</distanceFromOrigin>
				<angle>29.52690994735481</angle>
				<shape>triangular</shape>
				<triangleMeasure>0.7266085429061321</triangleMeasure>
				<rectangleMeasure>0.560716425900099</rectangleMeasure>
				<circleMeasure>0.2384023766612433</circleMeasure>
				<centroid>
					<x>985.042</x>
					<y>1049.109</y>
				</centroid>
			</pseudo3D>
		</spatialEntity>
		<spatialEntity>
			<pseudo3D type="region">
				<clusteredness>1</clusteredness>
				<density>0.6511919710640534</density>
				<area>120397</area>
				<perimeter>1885.089890480042</perimeter>
				<distanceFromOrigin>90.60905032059435</distanceFromOrigin>
				<angle>62.97536686539204</angle>
				<shape>triangular</shape>
				<triangleMeasure>0.6836526500895223</triangleMeasure>
				<rectangleMeasure>0.5599925580530006</rectangleMeasure>
				<circleMeasure>0.4703872362830752</circleMeasure>
				<centroid>
					<x>354.6991</x>
					<y>954.9481</y>
				</centroid>
			</pseudo3D>
		</spatialEntity>
		<spatialEntity>
			<pseudo3D type="region">
				<clusteredness>1</clusteredness>
				<density>0.7191736488124082</density>
				<area>122046</area>
				<perimeter>1567.6081366539</perimeter>
				<distanceFromOrigin>135.1480669488099</distanceFromOrigin>
				<angle>62.94730423448323</angle>
				<shape>triangular</shape>
				<triangleMeasure>0.7683234051912515</triangleMeasure>
				<rectangleMeasure>0.5820396810688802</rectangleMeasure>
				<circleMeasure>0.4878335268107921</circleMeasure>
				<centroid>
					<x>541.2014</x>
					<y>301.2514</y>
				</centroid>
			</pseudo3D>
		</spatialEntity>
		<numericStateVariable>
			<name>avgClusterednessRegions</name>
			<value>2186.764857416376</value>
		</numericStateVariable>
		<numericStateVariable>
			<name>avgDensityRegions</name>
			<value>0.655351303160932</value>
		</numericStateVariable>
	</timepoint>
	<timepoint>
		<spatialEntity>
			<pseudo3D type="region">
				<clusteredness>1</clusteredness>
				<density>0.5956882896063348</density>
				<area>32471.5</area>
				<perimeter>967.330979347229</perimeter>
				<distanceFromOrigin>210.8459153030952</distanceFromOrigin>
				<angle>29.52690994735481</angle>
				<shape>triangular</shape>
				<triangleMeasure>0.7266085429061321</triangleMeasure>
				<rectangleMeasure>0.560716425900099</rectangleMeasure>
				<circleMeasure>0.2384023766612433</circleMeasure>
				<centroid>
					<x>985.042</x>
					<y>1049.109</y>
				</centroid>
			</pseudo3D>
		</spatialEntity>
		<spatialEntity>
			<pseudo3D type="region">
				<clusteredness>1</clusteredness>
				<density>0.6511919710640534</density>
				<area>120397</area>
				<perimeter>1885.089890480042</perimeter>
				<distanceFromOrigin>90.60905032059435</distanceFromOrigin>
				<angle>62.97536686539204</angle>
				<shape>triangular</shape>
				<triangleMeasure>0.6836526500895223</triangleMeasure>
				<rectangleMeasure>0.5599925580530006</rectangleMeasure>
				<circleMeasure>0.4703872362830752</circleMeasure>
				<centroid>
					<x>354.6991</x>
					<y>954.9481</y>
				</centroid>
			</pseudo3D>
		</spatialEntity>
		<spatialEntity>
			<pseudo3D type="region">
				<clusteredness>1</clusteredness>
				<density>0.7191736488124082</density>
				<area>122046</area>
				<perimeter>1567.6081366539</perimeter>
				<distanceFromOrigin>135.1480669488099</distanceFromOrigin>
				<angle>62.94730423448323</angle>
				<shape>triangular</shape>
				<triangleMeasure>0.7683234051912515</triangleMeasure>
				<rectangleMeasure>0.5820396810688802</rectangleMeasure>
				<circleMeasure>0.4878335268107921</circleMeasure>
				<centroid>
					<x>541.2014</x>
					<y>301.2514</y>
				</centroid>
			</pseudo3D>
		</spatialEntity>
		<numericStateVariable>
			<name>avgClusterednessRegions</name>
			<value>2186.764857416376</value>
		</numericStateVariable>
		<numericStateVariable>
			<name>avgDensityRegions</name>
			<value>0.655351303160932</value>
		</numericStateVariable>
	</timepoint>
	<timepoint>
		<spatialEntity>
			<pseudo3D type="region">
				<clusteredness>1</clusteredness>
				<density>0.5956882896063348</density>
				<area>32471.5</area>
				<perimeter>967.330979347229</perimeter>
				<distanceFromOrigin>210.8459153030952</distanceFromOrigin>
				<angle>29.52690994735481</angle>
				<shape>triangular</shape>
				<triangleMeasure>0.7266085429061321</triangleMeasure>
				<rectangleMeasure>0.560716425900099</rectangleMeasure>
				<circleMeasure>0.2384023766612433</circleMeasure>
				<centroid>
					<x>985.042</x>
					<y>1049.109</y>
				</centroid>
			</pseudo3D>
		</spatialEntity>
		<spatialEntity>
			<pseudo3D type="region">
				<clusteredness>1</clusteredness>
				<density>0.6511919710640534</density>
				<area>120397</area>
				<perimeter>1885.089890480042</perimeter>
				<distanceFromOrigin>90.60905032059435</distanceFromOrigin>
				<angle>62.97536686539204</angle>
				<shape>triangular</shape>
				<triangleMeasure>0.6836526500895223</triangleMeasure>
				<rectangleMeasure>0.5599925580530006</rectangleMeasure>
				<circleMeasure>0.4703872362830752</circleMeasure>
				<centroid>
					<x>354.6991</x>
					<y>954.9481</y>
				</centroid>
			</pseudo3D>
		</spatialEntity>
		<spatialEntity>
			<pseudo3D type="region">
				<clusteredness>1</clusteredness>
				<density>0.7191736488124082</density>
				<area>122046</area>
				<perimeter>1567.6081366539</perimeter>
				<distanceFromOrigin>135.1480669488099</distanceFromOrigin>
				<angle>62.94730423448323</angle>
				<shape>triangular</shape>
				<triangleMeasure>0.7683234051912515</triangleMeasure>
				<rectangleMeasure>0.5820396810688802</rectangleMeasure>
				<circleMeasure>0.4878335268107921</circleMeasure>
				<centroid>
					<x>541.2014</x>
					<y>301.2514</y>
				</centroid>
			</pseudo3D>
		</spatialEntity>
		<numericStateVariable>
			<name>avgClusterednessRegions</name>
			<value>2186.764857416376</value>
		</numericStateVariable>
		<numericStateVariable>
			<name>avgDensityRegions</name>
			<value>0.655351303160932</value>
		</numericStateVariable>
	</timepoint>
	<timepoint>
		<spatialEntity>
			<pseudo3D type="region">
				<clusteredness>1</clusteredness>
				<density>0.5956882896063348</density>
				<area>32471.5</area>
				<perimeter>967.330979347229</perimeter>
				<distanceFromOrigin>210.8459153030952</distanceFromOrigin>
				<angle>29.52690994735481</angle>
				<shape>triangular</shape>
				<triangleMeasure>0.7266085429061321</triangleMeasure>
				<rectangleMeasure>0.560716425900099</rectangleMeasure>
				<circleMeasure>0.2384023766612433</circleMeasure>
				<centroid>
					<x>985.042</x>
					<y>1049.109</y>
				</centroid>
			</pseudo3D>
		</spatialEntity>
		<spatialEntity>
			<pseudo3D type="region">
				<clusteredness>1</clusteredness>
				<density>0.6511919710640534</density>
				<area>120397</area>
				<perimeter>1885.089890480042</perimeter>
				<distanceFromOrigin>90.60905032059435</distanceFromOrigin>
				<angle>62.97536686539204</angle>
				<shape>triangular</shape>
				<triangleMeasure>0.6836526500895223</triangleMeasure>
				<rectangleMeasure>0.5599925580530006</rectangleMeasure>
				<circleMeasure>0.4703872362830752</circleMeasure>
				<centroid>
					<x>354.6991</x>
					<y>954.9481</y>
				</centroid>
			</pseudo3D>
		</spatialEntity>
		<spatialEntity>
			<pseudo3D type="region">
				<clusteredness>1</clusteredness>
				<density>0.7191736488124082</density>
				<area>122046</area>
				<perimeter>1567.6081366539</perimeter>
				<distanceFromOrigin>135.1480669488099</distanceFromOrigin>
				<angle>62.94730423448323</angle>
				<shape>triangular</shape>
				<triangleMeasure>0.7683234051912515</triangleMeasure>
				<rectangleMeasure>0.5820396810688802</rectangleMeasure>
				<circleMeasure>0.4878335268107921</circleMeasure>
				<centroid>
					<x>541.2014</x>
					<y>301.2514</y>
				</centroid>
			</pseudo3D>
		</spatialEntity>
		<numericStateVariable>
			<name>avgClusterednessRegions</name>
			<value>2186.764857416376</value>
		</numericStateVariable>
		<numericStateVariable>
			<name>avgDensityRegions</name>
			<value>0.655351303160932</value>
		</numericStateVariable>
	</timepoint>
	<timepoint>
		<spatialEntity>
			<pseudo3D type="region">
				<clusteredness>1</clusteredness>
				<density>0.5956882896063348</density>
				<area>32471.5</area>
				<perimeter>967.330979347229</perimeter>
				<distanceFromOrigin>210.8459153030952</distanceFromOrigin>
				<angle>29.52690994735481</angle>
				<shape>triangular</shape>
				<triangleMeasure>0.7266085429061321</triangleMeasure>
				<rectangleMeasure>0.560716425900099</rectangleMeasure>
				<circleMeasure>0.2384023766612433</circleMeasure>
				<centroid>
					<x>985.042</x>
					<y>1049.109</y>
				</centroid>
			</pseudo3D>
		</spatialEntity>
		<spatialEntity>
			<pseudo3D type="region">
				<clusteredness>1</clusteredness>
				<density>0.6511919710640534</density>
				<area>120397</area>
				<perimeter>1885.089890480042</perimeter>
				<distanceFromOrigin>90.60905032059435</distanceFromOrigin>
				<angle>62.97536686539204</angle>
				<shape>triangular</shape>
				<triangleMeasure>0.6836526500895223</triangleMeasure>
				<rectangleMeasure>0.5599925580530006</rectangleMeasure>
				<circleMeasure>0.4703872362830752</circleMeasure>
				<centroid>
					<x>354.6991</x>
					<y>954.9481</y>
				</centroid>
			</pseudo3D>
		</spatialEntity>
		<spatialEntity>
			<pseudo3D type="region">
				<clusteredness>1</clusteredness>
				<density>0.7191736488124082</density>
				<area>122046</area>
				<perimeter>1567.6081366539</perimeter>
				<distanceFromOrigin>135.1480669488099</distanceFromOrigin>
				<angle>62.94730423448323</angle>
				<shape>triangular</shape>
				<triangleMeasure>0.7683234051912515</triangleMeasure>
				<rectangleMeasure>0.5820396810688802</rectangleMeasure>
				<circleMeasure>0.4878335268107921</circleMeasure>
				<centroid>
					<x>541.2014</x>
					<y>301.2514</y>
				</centroid>
			</pseudo3D>
		</spatialEntity>
		<numericStateVariable>
			<name>avgClusterednessRegions</name>
			<value>2186.764857416376</value>
		</numericStateVariable>
		<numericStateVariable>
			<name>avgDensityRegions</name>
			<value>0.655351303160932</value>
		</numericStateVariable>
	</timepoint>
	<timepoint>
		<spatialEntity>
			<pseudo3D type="region">
				<clusteredness>1</clusteredness>
				<density>0.5956882896063348</density>
				<area>32471.5</area>
				<perimeter>967.330979347229</perimeter>
				<distanceFromOrigin>210.8459153030952</distanceFromOrigin>
				<angle>29.52690994735481</angle>
				<shape>triangular</shape>
				<triangleMeasure>0.7266085429061321</triangleMeasure>
				<rectangleMeasure>0.560716425900099</rectangleMeasure>
				<circleMeasure>0.2384023766612433</circleMeasure>
				<centroid>
					<x>985.042</x>
					<y>1049.109</y>
				</centroid>
			</pseudo3D>
		</spatialEntity>
		<spatialEntity>
			<pseudo3D type="region">
				<clusteredness>1</clusteredness>
				<density>0.6511919710640534</density>
				<area>120397</area>
				<perimeter>1885.089890480042</perimeter>
				<distanceFromOrigin>90.60905032059435</distanceFromOrigin>
				<angle>62.97536686539204</angle>
				<shape>triangular</shape>
				<triangleMeasure>0.6836526500895223</triangleMeasure>
				<rectangleMeasure>0.5599925580530006</rectangleMeasure>
				<circleMeasure>0.4703872362830752</circleMeasure>
				<centroid>
					<x>354.6991</x>
					<y>954.9481</y>
				</centroid>
			</pseudo3D>
		</spatialEntity>
		<spatialEntity>
			<pseudo3D type="region">
				<clusteredness>1</clusteredness>
				<density>0.7191736488124082</density>
				<area>122046</area>
				<perimeter>1567.6081366539</perimeter>
				<distanceFromOrigin>135.1480669488099</distanceFromOrigin>
				<angle>62.94730423448323</angle>
				<shape>triangular</shape>
				<triangleMeasure>0.7683234051912515</triangleMeasure>
				<rectangleMeasure>0.5820396810688802</rectangleMeasure>
				<circleMeasure>0.4878335268107921</circleMeasure>
				<centroid>
					<x>541.2014</x>
					<y>301.2514</y>
				</centroid>
			</pseudo3D>
		</spatialEntity>
		<numericStateVariable>
			<name>avgClusterednessRegions</name>
			<value>2186.764857416376</value>
		</numericStateVariable>
		<numericStateVariable>
			<name>avgDensityRegions</name>
			<value>0.655351303160932</value>
		</numericStateVariable>
	</timepoint>
</experiment>
