# Supplementary material for: Automatic validation of computational models using pseudo-3D spatio-temporal model checking
Source: BMC Syst Biol. 2014 Dec 2;8:124. doi: 10.1186/s12918-014-0124-0 (PMC4272535; doi:10.1186/s12918-014-0124-0)
Supplement: Additional file 8 — Dataset of STML files for the phase variation case study. The dataset of one thousand STML files corresponding to the stochastic simulations of the rectangular model for the phase variation case study. We recommend using the freely available 7zip software (Download link: http://www.7-zip.org/download.html) to extract this archive. [file 12918_2014_124_MOESM8_ESM.zip › phase_variation_stml_124.xml]

<?xml version="1.0" encoding="utf-8"?>
<!--Warning! This xml file was automatically generated by a C++ program using the Boost PropertyTree library.-->
<experiment>
	<timepoint>
		<numericStateVariable>
			<name>avgClusterednessRegions</name>
			<value>0</value>
		</numericStateVariable>
		<numericStateVariable>
			<name>avgDensityRegions</name>
			<value>0</value>
		</numericStateVariable>
	</timepoint>
	<timepoint>
		<numericStateVariable>
			<name>avgClusterednessRegions</name>
			<value>0</value>
		</numericStateVariable>
		<numericStateVariable>
			<name>avgDensityRegions</name>
			<value>0</value>
		</numericStateVariable>
	</timepoint>
	<timepoint>
		<numericStateVariable>
			<name>avgClusterednessRegions</name>
			<value>0</value>
		</numericStateVariable>
		<numericStateVariable>
			<name>avgDensityRegions</name>
			<value>0</value>
		</numericStateVariable>
	</timepoint>
	<timepoint>
		<numericStateVariable>
			<name>avgClusterednessRegions</name>
			<value>0</value>
		</numericStateVariable>
		<numericStateVariable>
			<name>avgDensityRegions</name>
			<value>0</value>
		</numericStateVariable>
	</timepoint>
	<timepoint>
		<numericStateVariable>
			<name>avgClusterednessRegions</name>
			<value>0</value>
		</numericStateVariable>
		<numericStateVariable>
			<name>avgDensityRegions</name>
			<value>0</value>
		</numericStateVariable>
	</timepoint>
	<timepoint>
		<numericStateVariable>
			<name>avgClusterednessRegions</name>
			<value>0</value>
		</numericStateVariable>
		<numericStateVariable>
			<name>avgDensityRegions</name>
			<value>0</value>
		</numericStateVariable>
	</timepoint>
	<timepoint>
		<numericStateVariable>
			<name>avgClusterednessRegions</name>
			<value>0</value>
		</numericStateVariable>
		<numericStateVariable>
			<name>avgDensityRegions</name>
			<value>0</value>
		</numericStateVariable>
	</timepoint>
	<timepoint>
		<numericStateVariable>
			<name>avgClusterednessRegions</name>
			<value>0</value>
		</numericStateVariable>
		<numericStateVariable>
			<name>avgDensityRegions</name>
			<value>0</value>
		</numericStateVariable>
	</timepoint>
	<timepoint>
		<numericStateVariable>
			<name>avgClusterednessRegions</name>
			<value>0</value>
		</numericStateVariable>
		<numericStateVariable>
			<name>avgDensityRegions</name>
			<value>0</value>
		</numericStateVariable>
	</timepoint>
	<timepoint>
		<numericStateVariable>
			<name>avgClusterednessRegions</name>
			<value>0</value>
		</numericStateVariable>
		<numericStateVariable>
			<name>avgDensityRegions</name>
			<value>0</value>
		</numericStateVariable>
	</timepoint>
	<timepoint>
		<numericStateVariable>
			<name>avgClusterednessRegions</name>
			<value>0</value>
		</numericStateVariable>
		<numericStateVariable>
			<name>avgDensityRegions</name>
			<value>0</value>
		</numericStateVariable>
	</timepoint>
	<timepoint>
		<numericStateVariable>
			<name>avgClusterednessRegions</name>
			<value>0</value>
		</numericStateVariable>
		<numericStateVariable>
			<name>avgDensityRegions</name>
			<value>0</value>
		</numericStateVariable>
	</timepoint>
	<timepoint>
		<numericStateVariable>
			<name>avgClusterednessRegions</name>
			<value>0</value>
		</numericStateVariable>
		<numericStateVariable>
			<name>avgDensityRegions</name>
			<value>0</value>
		</numericStateVariable>
	</timepoint>
	<timepoint>
		<numericStateVariable>
			<name>avgClusterednessRegions</name>
			<value>0</value>
		</numericStateVariable>
		<numericStateVariable>
			<name>avgDensityRegions</name>
			<value>0</value>
		</numericStateVariable>
	</timepoint>
	<timepoint>
		<numericStateVariable>
			<name>avgClusterednessRegions</name>
			<value>0</value>
		</numericStateVariable>
		<numericStateVariable>
			<name>avgDensityRegions</name>
			<value>0</value>
		</numericStateVariable>
	</timepoint>
	<timepoint>
		<numericStateVariable>
			<name>avgClusterednessRegions</name>
			<value>0</value>
		</numericStateVariable>
		<numericStateVariable>
			<name>avgDensityRegions</name>
			<value>0</value>
		</numericStateVariable>
	</timepoint>
	<timepoint>
		<numericStateVariable>
			<name>avgClusterednessRegions</name>
			<value>0</value>
		</numericStateVariable>
		<numericStateVariable>
			<name>avgDensityRegions</name>
			<value>0</value>
		</numericStateVariable>
	</timepoint>
	<timepoint>
		<numericStateVariable>
			<name>avgClusterednessRegions</name>
			<value>0</value>
		</numericStateVariable>
		<numericStateVariable>
			<name>avgDensityRegions</name>
			<value>0</value>
		</numericStateVariable>
	</timepoint>
	<timepoint>
		<numericStateVariable>
			<name>avgClusterednessRegions</name>
			<value>0</value>
		</numericStateVariable>
		<numericStateVariable>
			<name>avgDensityRegions</name>
			<value>0</value>
		</numericStateVariable>
	</timepoint>
	<timepoint>
		<numericStateVariable>
			<name>avgClusterednessRegions</name>
			<value>0</value>
		</numericStateVariable>
		<numericStateVariable>
			<name>avgDensityRegions</name>
			<value>0</value>
		</numericStateVariable>
	</timepoint>
	<timepoint>
		<numericStateVariable>
			<name>avgClusterednessRegions</name>
			<value>0</value>
		</numericStateVariable>
		<numericStateVariable>
			<name>avgDensityRegions</name>
			<value>0</value>
		</numericStateVariable>
	</timepoint>
	<timepoint>
		<numericStateVariable>
			<name>avgClusterednessRegions</name>
			<value>0</value>
		</numericStateVariable>
		<numericStateVariable>
			<name>avgDensityRegions</name>
			<value>0</value>
		</numericStateVariable>
	</timepoint>
	<timepoint>
		<numericStateVariable>
			<name>avgClusterednessRegions</name>
			<value>0</value>
		</numericStateVariable>
		<numericStateVariable>
			<name>avgDensityRegions</name>
			<value>0</value>
		</numericStateVariable>
	</timepoint>
	<timepoint>
		<numericStateVariable>
			<name>avgClusterednessRegions</name>
			<value>0</value>
		</numericStateVariable>
		<numericStateVariable>
			<name>avgDensityRegions</name>
			<value>0</value>
		</numericStateVariable>
	</timepoint>
	<timepoint>
		<numericStateVariable>
			<name>avgClusterednessRegions</name>
			<value>0</value>
		</numericStateVariable>
		<numericStateVariable>
			<name>avgDensityRegions</name>
			<value>0</value>
		</numericStateVariable>
	</timepoint>
	<timepoint>
		<numericStateVariable>
			<name>avgClusterednessRegions</name>
			<value>0</value>
		</numericStateVariable>
		<numericStateVariable>
			<name>avgDensityRegions</name>
			<value>0</value>
		</numericStateVariable>
	</timepoint>
	<timepoint>
		<numericStateVariable>
			<name>avgClusterednessRegions</name>
			<value>0</value>
		</numericStateVariable>
		<numericStateVariable>
			<name>avgDensityRegions</name>
			<value>0</value>
		</numericStateVariable>
	</timepoint>
	<timepoint>
		<numericStateVariable>
			<name>avgClusterednessRegions</name>
			<value>0</value>
		</numericStateVariable>
		<numericStateVariable>
			<name>avgDensityRegions</name>
			<value>0</value>
		</numericStateVariable>
	</timepoint>
	<timepoint>
		<numericStateVariable>
			<name>avgClusterednessRegions</name>
			<value>0</value>
		</numericStateVariable>
		<numericStateVariable>
			<name>avgDensityRegions</name>
			<value>0</value>
		</numericStateVariable>
	</timepoint>
	<timepoint>
		<numericStateVariable>
			<name>avgClusterednessRegions</name>
			<value>0</value>
		</numericStateVariable>
		<numericStateVariable>
			<name>avgDensityRegions</name>
			<value>0</value>
		</numericStateVariable>
	</timepoint>
	<timepoint>
		<numericStateVariable>
			<name>avgClusterednessRegions</name>
			<value>0</value>
		</numericStateVariable>
		<numericStateVariable>
			<name>avgDensityRegions</name>
			<value>0</value>
		</numericStateVariable>
	</timepoint>
	<timepoint>
		<numericStateVariable>
			<name>avgClusterednessRegions</name>
			<value>0</value>
		</numericStateVariable>
		<numericStateVariable>
			<name>avgDensityRegions</name>
			<value>0</value>
		</numericStateVariable>
	</timepoint>
	<timepoint>
		<numericStateVariable>
			<name>avgClusterednessRegions</name>
			<value>0</value>
		</numericStateVariable>
		<numericStateVariable>
			<name>avgDensityRegions</name>
			<value>0</value>
		</numericStateVariable>
	</timepoint>
	<timepoint>
		<numericStateVariable>
			<name>avgClusterednessRegions</name>
			<value>0</value>
		</numericStateVariable>
		<numericStateVariable>
			<name>avgDensityRegions</name>
			<value>0</value>
		</numericStateVariable>
	</timepoint>
	<timepoint>
		<spatialEntity>
			<pseudo3D type="region">
				<clusteredness>1</clusteredness>
				<density>0.6200275000262405</density>
				<area>20269.5</area>
				<perimeter>636.7131748199463</perimeter>
				<distanceFromOrigin>397.0050377514119</distanceFromOrigin>
				<angle>56.47890492697618</angle>
				<shape>triangular</shape>
				<triangleMeasure>0.7141328330404683</triangleMeasure>
				<rectangleMeasure>0.6843245262077311</rectangleMeasure>
				<circleMeasure>0.4671218165447478</circleMeasure>
				<centroid>
					<x>1199.814</x>
					<y>743.7616</y>
				</centroid>
			</pseudo3D>
		</spatialEntity>
		<numericStateVariable>
			<name>avgClusterednessRegions</name>
			<value>0</value>
		</numericStateVariable>
		<numericStateVariable>
			<name>avgDensityRegions</name>
			<value>0.6200275000262405</value>
		</numericStateVariable>
	</timepoint>
	<timepoint>
		<spatialEntity>
			<pseudo3D type="region">
				<clusteredness>1</clusteredness>
				<density>0.615149749647625</density>
				<area>22419</area>
				<perimeter>663.0023794174194</perimeter>
				<distanceFromOrigin>397.0050377514119</distanceFromOrigin>
				<angle>55.33818190604374</angle>
				<shape>triangular</shape>
				<triangleMeasure>0.7008593099729195</triangleMeasure>
				<rectangleMeasure>0.6933379078563809</rectangleMeasure>
				<circleMeasure>0.4666830799675818</circleMeasure>
				<centroid>
					<x>1207.357</x>
					<y>747.3583</y>
				</centroid>
			</pseudo3D>
		</spatialEntity>
		<numericStateVariable>
			<name>avgClusterednessRegions</name>
			<value>0</value>
		</numericStateVariable>
		<numericStateVariable>
			<name>avgDensityRegions</name>
			<value>0.615149749647625</value>
		</numericStateVariable>
	</timepoint>
	<timepoint>
		<spatialEntity>
			<pseudo3D type="region">
				<clusteredness>1</clusteredness>
				<density>0.6232243004232815</density>
				<area>23974</area>
				<perimeter>691.6561555862427</perimeter>
				<distanceFromOrigin>397.0050377514119</distanceFromOrigin>
				<angle>52.7776064775648</angle>
				<shape>triangular</shape>
				<triangleMeasure>0.6768970141879015</triangleMeasure>
				<rectangleMeasure>0.6551464005208426</rectangleMeasure>
				<circleMeasure>0.4483009939228482</circleMeasure>
				<centroid>
					<x>1212.68</x>
					<y>750.1956</y>
				</centroid>
			</pseudo3D>
		</spatialEntity>
		<numericStateVariable>
			<name>avgClusterednessRegions</name>
			<value>0</value>
		</numericStateVariable>
		<numericStateVariable>
			<name>avgDensityRegions</name>
			<value>0.6232243004232815</value>
		</numericStateVariable>
	</timepoint>
	<timepoint>
		<spatialEntity>
			<pseudo3D type="region">
				<clusteredness>1</clusteredness>
				<density>0.6232243004232815</density>
				<area>23974</area>
				<perimeter>691.6561555862427</perimeter>
				<distanceFromOrigin>397.0050377514119</distanceFromOrigin>
				<angle>52.7776064775648</angle>
				<shape>triangular</shape>
				<triangleMeasure>0.6768970141879015</triangleMeasure>
				<rectangleMeasure>0.6551464005208426</rectangleMeasure>
				<circleMeasure>0.4483009939228482</circleMeasure>
				<centroid>
					<x>1212.68</x>
					<y>750.1956</y>
				</centroid>
			</pseudo3D>
		</spatialEntity>
		<numericStateVariable>
			<name>avgClusterednessRegions</name>
			<value>0</value>
		</numericStateVariable>
		<numericStateVariable>
			<name>avgDensityRegions</name>
			<value>0.6232243004232815</value>
		</numericStateVariable>
	</timepoint>
	<timepoint>
		<spatialEntity>
			<pseudo3D type="region">
				<clusteredness>1</clusteredness>
				<density>0.6232243004232815</density>
				<area>23974</area>
				<perimeter>691.6561555862427</perimeter>
				<distanceFromOrigin>397.0050377514119</distanceFromOrigin>
				<angle>52.7776064775648</angle>
				<shape>triangular</shape>
				<triangleMeasure>0.6768970141879015</triangleMeasure>
				<rectangleMeasure>0.6551464005208426</rectangleMeasure>
				<circleMeasure>0.4483009939228482</circleMeasure>
				<centroid>
					<x>1212.68</x>
					<y>750.1956</y>
				</centroid>
			</pseudo3D>
		</spatialEntity>
		<numericStateVariable>
			<name>avgClusterednessRegions</name>
			<value>0</value>
		</numericStateVariable>
		<numericStateVariable>
			<name>avgDensityRegions</name>
			<value>0.6232243004232815</value>
		</numericStateVariable>
	</timepoint>
	<timepoint>
		<spatialEntity>
			<pseudo3D type="region">
				<clusteredness>1</clusteredness>
				<density>0.6232243004232815</density>
				<area>23974</area>
				<perimeter>691.6561555862427</perimeter>
				<distanceFromOrigin>397.0050377514119</distanceFromOrigin>
				<angle>52.7776064775648</angle>
				<shape>triangular</shape>
				<triangleMeasure>0.6768970141879015</triangleMeasure>
				<rectangleMeasure>0.6551464005208426</rectangleMeasure>
				<circleMeasure>0.4483009939228482</circleMeasure>
				<centroid>
					<x>1212.68</x>
					<y>750.1956</y>
				</centroid>
			</pseudo3D>
		</spatialEntity>
		<numericStateVariable>
			<name>avgClusterednessRegions</name>
			<value>0</value>
		</numericStateVariable>
		<numericStateVariable>
			<name>avgDensityRegions</name>
			<value>0.6232243004232815</value>
		</numericStateVariable>
	</timepoint>
	<timepoint>
		<spatialEntity>
			<pseudo3D type="region">
				<clusteredness>1</clusteredness>
				<density>0.6232243004232815</density>
				<area>23974</area>
				<perimeter>691.6561555862427</perimeter>
				<distanceFromOrigin>397.0050377514119</distanceFromOrigin>
				<angle>52.7776064775648</angle>
				<shape>triangular</shape>
				<triangleMeasure>0.6768970141879015</triangleMeasure>
				<rectangleMeasure>0.6551464005208426</rectangleMeasure>
				<circleMeasure>0.4483009939228482</circleMeasure>
				<centroid>
					<x>1212.68</x>
					<y>750.1956</y>
				</centroid>
			</pseudo3D>
		</spatialEntity>
		<numericStateVariable>
			<name>avgClusterednessRegions</name>
			<value>0</value>
		</numericStateVariable>
		<numericStateVariable>
			<name>avgDensityRegions</name>
			<value>0.6232243004232815</value>
		</numericStateVariable>
	</timepoint>
	<timepoint>
		<spatialEntity>
			<pseudo3D type="region">
				<clusteredness>1</clusteredness>
				<density>0.6232243004232815</density>
				<area>23974</area>
				<perimeter>691.6561555862427</perimeter>
				<distanceFromOrigin>397.0050377514119</distanceFromOrigin>
				<angle>52.7776064775648</angle>
				<shape>triangular</shape>
				<triangleMeasure>0.6768970141879015</triangleMeasure>
				<rectangleMeasure>0.6551464005208426</rectangleMeasure>
				<circleMeasure>0.4483009939228482</circleMeasure>
				<centroid>
					<x>1212.68</x>
					<y>750.1956</y>
				</centroid>
			</pseudo3D>
		</spatialEntity>
		<numericStateVariable>
			<name>avgClusterednessRegions</name>
			<value>0</value>
		</numericStateVariable>
		<numericStateVariable>
			<name>avgDensityRegions</name>
			<value>0.6232243004232815</value>
		</numericStateVariable>
	</timepoint>
	<timepoint>
		<spatialEntity>
			<pseudo3D type="region">
				<clusteredness>1</clusteredness>
				<density>0.6232243004232815</density>
				<area>23974</area>
				<perimeter>691.6561555862427</perimeter>
				<distanceFromOrigin>397.0050377514119</distanceFromOrigin>
				<angle>52.7776064775648</angle>
				<shape>triangular</shape>
				<triangleMeasure>0.6768970141879015</triangleMeasure>
				<rectangleMeasure>0.6551464005208426</rectangleMeasure>
				<circleMeasure>0.4483009939228482</circleMeasure>
				<centroid>
					<x>1212.68</x>
					<y>750.1956</y>
				</centroid>
			</pseudo3D>
		</spatialEntity>
		<numericStateVariable>
			<name>avgClusterednessRegions</name>
			<value>0</value>
		</numericStateVariable>
		<numericStateVariable>
			<name>avgDensityRegions</name>
			<value>0.6232243004232815</value>
		</numericStateVariable>
	</timepoint>
	<timepoint>
		<spatialEntity>
			<pseudo3D type="region">
				<clusteredness>1</clusteredness>
				<density>0.6232243004232815</density>
				<area>23974</area>
				<perimeter>691.6561555862427</perimeter>
				<distanceFromOrigin>397.0050377514119</distanceFromOrigin>
				<angle>52.7776064775648</angle>
				<shape>triangular</shape>
				<triangleMeasure>0.6768970141879015</triangleMeasure>
				<rectangleMeasure>0.6551464005208426</rectangleMeasure>
				<circleMeasure>0.4483009939228482</circleMeasure>
				<centroid>
					<x>1212.68</x>
					<y>750.1956</y>
				</centroid>
			</pseudo3D>
		</spatialEntity>
		<numericStateVariable>
			<name>avgClusterednessRegions</name>
			<value>0</value>
		</numericStateVariable>
		<numericStateVariable>
			<name>avgDensityRegions</name>
			<value>0.6232243004232815</value>
		</numericStateVariable>
	</timepoint>
	<timepoint>
		<spatialEntity>
			<pseudo3D type="region">
				<clusteredness>1</clusteredness>
				<density>0.6232243004232815</density>
				<area>23974</area>
				<perimeter>691.6561555862427</perimeter>
				<distanceFromOrigin>397.0050377514119</distanceFromOrigin>
				<angle>52.7776064775648</angle>
				<shape>triangular</shape>
				<triangleMeasure>0.6768970141879015</triangleMeasure>
				<rectangleMeasure>0.6551464005208426</rectangleMeasure>
				<circleMeasure>0.4483009939228482</circleMeasure>
				<centroid>
					<x>1212.68</x>
					<y>750.1956</y>
				</centroid>
			</pseudo3D>
		</spatialEntity>
		<numericStateVariable>
			<name>avgClusterednessRegions</name>
			<value>0</value>
		</numericStateVariable>
		<numericStateVariable>
			<name>avgDensityRegions</name>
			<value>0.6232243004232815</value>
		</numericStateVariable>
	</timepoint>
	<timepoint>
		<spatialEntity>
			<pseudo3D type="region">
				<clusteredness>1</clusteredness>
				<density>0.6232243004232815</density>
				<area>23974</area>
				<perimeter>691.6561555862427</perimeter>
				<distanceFromOrigin>397.0050377514119</distanceFromOrigin>
				<angle>52.7776064775648</angle>
				<shape>triangular</shape>
				<triangleMeasure>0.6768970141879015</triangleMeasure>
				<rectangleMeasure>0.6551464005208426</rectangleMeasure>
				<circleMeasure>0.4483009939228482</circleMeasure>
				<centroid>
					<x>1212.68</x>
					<y>750.1956</y>
				</centroid>
			</pseudo3D>
		</spatialEntity>
		<numericStateVariable>
			<name>avgClusterednessRegions</name>
			<value>0</value>
		</numericStateVariable>
		<numericStateVariable>
			<name>avgDensityRegions</name>
			<value>0.6232243004232815</value>
		</numericStateVariable>
	</timepoint>
	<timepoint>
		<spatialEntity>
			<pseudo3D type="region">
				<clusteredness>1</clusteredness>
				<density>0.6232243004232815</density>
				<area>23974</area>
				<perimeter>691.6561555862427</perimeter>
				<distanceFromOrigin>397.0050377514119</distanceFromOrigin>
				<angle>52.7776064775648</angle>
				<shape>triangular</shape>
				<triangleMeasure>0.6768970141879015</triangleMeasure>
				<rectangleMeasure>0.6551464005208426</rectangleMeasure>
				<circleMeasure>0.4483009939228482</circleMeasure>
				<centroid>
					<x>1212.68</x>
					<y>750.1956</y>
				</centroid>
			</pseudo3D>
		</spatialEntity>
		<numericStateVariable>
			<name>avgClusterednessRegions</name>
			<value>0</value>
		</numericStateVariable>
		<numericStateVariable>
			<name>avgDensityRegions</name>
			<value>0.6232243004232815</value>
		</numericStateVariable>
	</timepoint>
	<timepoint>
		<spatialEntity>
			<pseudo3D type="region">
				<clusteredness>1</clusteredness>
				<density>0.6232243004232815</density>
				<area>23974</area>
				<perimeter>691.6561555862427</perimeter>
				<distanceFromOrigin>397.0050377514119</distanceFromOrigin>
				<angle>52.7776064775648</angle>
				<shape>triangular</shape>
				<triangleMeasure>0.6768970141879015</triangleMeasure>
				<rectangleMeasure>0.6551464005208426</rectangleMeasure>
				<circleMeasure>0.4483009939228482</circleMeasure>
				<centroid>
					<x>1212.68</x>
					<y>750.1956</y>
				</centroid>
			</pseudo3D>
		</spatialEntity>
		<numericStateVariable>
			<name>avgClusterednessRegions</name>
			<value>0</value>
		</numericStateVariable>
		<numericStateVariable>
			<name>avgDensityRegions</name>
			<value>0.6232243004232815</value>
		</numericStateVariable>
	</timepoint>
	<timepoint>
		<spatialEntity>
			<pseudo3D type="region">
				<clusteredness>1</clusteredness>
				<density>0.6232243004232815</density>
				<area>23974</area>
				<perimeter>691.6561555862427</perimeter>
				<distanceFromOrigin>397.0050377514119</distanceFromOrigin>
				<angle>52.7776064775648</angle>
				<shape>triangular</shape>
				<triangleMeasure>0.6768970141879015</triangleMeasure>
				<rectangleMeasure>0.6551464005208426</rectangleMeasure>
				<circleMeasure>0.4483009939228482</circleMeasure>
				<centroid>
					<x>1212.68</x>
					<y>750.1956</y>
				</centroid>
			</pseudo3D>
		</spatialEntity>
		<numericStateVariable>
			<name>avgClusterednessRegions</name>
			<value>0</value>
		</numericStateVariable>
		<numericStateVariable>
			<name>avgDensityRegions</name>
			<value>0.6232243004232815</value>
		</numericStateVariable>
	</timepoint>
	<timepoint>
		<spatialEntity>
			<pseudo3D type="region">
				<clusteredness>1</clusteredness>
				<density>0.6232243004232815</density>
				<area>23974</area>
				<perimeter>691.6561555862427</perimeter>
				<distanceFromOrigin>397.0050377514119</distanceFromOrigin>
				<angle>52.7776064775648</angle>
				<shape>triangular</shape>
				<triangleMeasure>0.6768970141879015</triangleMeasure>
				<rectangleMeasure>0.6551464005208426</rectangleMeasure>
				<circleMeasure>0.4483009939228482</circleMeasure>
				<centroid>
					<x>1212.68</x>
					<y>750.1956</y>
				</centroid>
			</pseudo3D>
		</spatialEntity>
		<numericStateVariable>
			<name>avgClusterednessRegions</name>
			<value>0</value>
		</numericStateVariable>
		<numericStateVariable>
			<name>avgDensityRegions</name>
			<value>0.6232243004232815</value>
		</numericStateVariable>
	</timepoint>
	<timepoint>
		<spatialEntity>
			<pseudo3D type="region">
				<clusteredness>1</clusteredness>
				<density>0.6232243004232815</density>
				<area>23974</area>
				<perimeter>691.6561555862427</perimeter>
				<distanceFromOrigin>397.0050377514119</distanceFromOrigin>
				<angle>52.7776064775648</angle>
				<shape>triangular</shape>
				<triangleMeasure>0.6768970141879015</triangleMeasure>
				<rectangleMeasure>0.6551464005208426</rectangleMeasure>
				<circleMeasure>0.4483009939228482</circleMeasure>
				<centroid>
					<x>1212.68</x>
					<y>750.1956</y>
				</centroid>
			</pseudo3D>
		</spatialEntity>
		<numericStateVariable>
			<name>avgClusterednessRegions</name>
			<value>0</value>
		</numericStateVariable>
		<numericStateVariable>
			<name>avgDensityRegions</name>
			<value>0.6232243004232815</value>
		</numericStateVariable>
	</timepoint>
	<timepoint>
		<spatialEntity>
			<pseudo3D type="region">
				<clusteredness>1</clusteredness>
				<density>0.6232243004232815</density>
				<area>23974</area>
				<perimeter>691.6561555862427</perimeter>
				<distanceFromOrigin>397.0050377514119</distanceFromOrigin>
				<angle>52.7776064775648</angle>
				<shape>triangular</shape>
				<triangleMeasure>0.6768970141879015</triangleMeasure>
				<rectangleMeasure>0.6551464005208426</rectangleMeasure>
				<circleMeasure>0.4483009939228482</circleMeasure>
				<centroid>
					<x>1212.68</x>
					<y>750.1956</y>
				</centroid>
			</pseudo3D>
		</spatialEntity>
		<numericStateVariable>
			<name>avgClusterednessRegions</name>
			<value>0</value>
		</numericStateVariable>
		<numericStateVariable>
			<name>avgDensityRegions</name>
			<value>0.6232243004232815</value>
		</numericStateVariable>
	</timepoint>
	<timepoint>
		<spatialEntity>
			<pseudo3D type="region">
				<clusteredness>1</clusteredness>
				<density>0.6232243004232815</density>
				<area>23974</area>
				<perimeter>691.6561555862427</perimeter>
				<distanceFromOrigin>397.0050377514119</distanceFromOrigin>
				<angle>52.7776064775648</angle>
				<shape>triangular</shape>
				<triangleMeasure>0.6768970141879015</triangleMeasure>
				<rectangleMeasure>0.6551464005208426</rectangleMeasure>
				<circleMeasure>0.4483009939228482</circleMeasure>
				<centroid>
					<x>1212.68</x>
					<y>750.1956</y>
				</centroid>
			</pseudo3D>
		</spatialEntity>
		<numericStateVariable>
			<name>avgClusterednessRegions</name>
			<value>0</value>
		</numericStateVariable>
		<numericStateVariable>
			<name>avgDensityRegions</name>
			<value>0.6232243004232815</value>
		</numericStateVariable>
	</timepoint>
	<timepoint>
		<spatialEntity>
			<pseudo3D type="region">
				<clusteredness>1</clusteredness>
				<density>0.6232243004232815</density>
				<area>23974</area>
				<perimeter>691.6561555862427</perimeter>
				<distanceFromOrigin>397.0050377514119</distanceFromOrigin>
				<angle>52.7776064775648</angle>
				<shape>triangular</shape>
				<triangleMeasure>0.6768970141879015</triangleMeasure>
				<rectangleMeasure>0.6551464005208426</rectangleMeasure>
				<circleMeasure>0.4483009939228482</circleMeasure>
				<centroid>
					<x>1212.68</x>
					<y>750.1956</y>
				</centroid>
			</pseudo3D>
		</spatialEntity>
		<numericStateVariable>
			<name>avgClusterednessRegions</name>
			<value>0</value>
		</numericStateVariable>
		<numericStateVariable>
			<name>avgDensityRegions</name>
			<value>0.6232243004232815</value>
		</numericStateVariable>
	</timepoint>
	<timepoint>
		<spatialEntity>
			<pseudo3D type="region">
				<clusteredness>1</clusteredness>
				<density>0.6232243004232815</density>
				<area>23974</area>
				<perimeter>691.6561555862427</perimeter>
				<distanceFromOrigin>397.0050377514119</distanceFromOrigin>
				<angle>52.7776064775648</angle>
				<shape>triangular</shape>
				<triangleMeasure>0.6768970141879015</triangleMeasure>
				<rectangleMeasure>0.6551464005208426</rectangleMeasure>
				<circleMeasure>0.4483009939228482</circleMeasure>
				<centroid>
					<x>1212.68</x>
					<y>750.1956</y>
				</centroid>
			</pseudo3D>
		</spatialEntity>
		<numericStateVariable>
			<name>avgClusterednessRegions</name>
			<value>0</value>
		</numericStateVariable>
		<numericStateVariable>
			<name>avgDensityRegions</name>
			<value>0.6232243004232815</value>
		</numericStateVariable>
	</timepoint>
	<timepoint>
		<spatialEntity>
			<pseudo3D type="region">
				<clusteredness>1</clusteredness>
				<density>0.6232243004232815</density>
				<area>23974</area>
				<perimeter>691.6561555862427</perimeter>
				<distanceFromOrigin>397.0050377514119</distanceFromOrigin>
				<angle>52.7776064775648</angle>
				<shape>triangular</shape>
				<triangleMeasure>0.6768970141879015</triangleMeasure>
				<rectangleMeasure>0.6551464005208426</rectangleMeasure>
				<circleMeasure>0.4483009939228482</circleMeasure>
				<centroid>
					<x>1212.68</x>
					<y>750.1956</y>
				</centroid>
			</pseudo3D>
		</spatialEntity>
		<numericStateVariable>
			<name>avgClusterednessRegions</name>
			<value>0</value>
		</numericStateVariable>
		<numericStateVariable>
			<name>avgDensityRegions</name>
			<value>0.6232243004232815</value>
		</numericStateVariable>
	</timepoint>
	<timepoint>
		<spatialEntity>
			<pseudo3D type="region">
				<clusteredness>1</clusteredness>
				<density>0.6232243004232815</density>
				<area>23974</area>
				<perimeter>691.6561555862427</perimeter>
				<distanceFromOrigin>397.0050377514119</distanceFromOrigin>
				<angle>52.7776064775648</angle>
				<shape>triangular</shape>
				<triangleMeasure>0.6768970141879015</triangleMeasure>
				<rectangleMeasure>0.6551464005208426</rectangleMeasure>
				<circleMeasure>0.4483009939228482</circleMeasure>
				<centroid>
					<x>1212.68</x>
					<y>750.1956</y>
				</centroid>
			</pseudo3D>
		</spatialEntity>
		<numericStateVariable>
			<name>avgClusterednessRegions</name>
			<value>0</value>
		</numericStateVariable>
		<numericStateVariable>
			<name>avgDensityRegions</name>
			<value>0.6232243004232815</value>
		</numericStateVariable>
	</timepoint>
	<timepoint>
		<spatialEntity>
			<pseudo3D type="region">
				<clusteredness>1</clusteredness>
				<density>0.6232243004232815</density>
				<area>23974</area>
				<perimeter>691.6561555862427</perimeter>
				<distanceFromOrigin>397.0050377514119</distanceFromOrigin>
				<angle>52.7776064775648</angle>
				<shape>triangular</shape>
				<triangleMeasure>0.6768970141879015</triangleMeasure>
				<rectangleMeasure>0.6551464005208426</rectangleMeasure>
				<circleMeasure>0.4483009939228482</circleMeasure>
				<centroid>
					<x>1212.68</x>
					<y>750.1956</y>
				</centroid>
			</pseudo3D>
		</spatialEntity>
		<numericStateVariable>
			<name>avgClusterednessRegions</name>
			<value>0</value>
		</numericStateVariable>
		<numericStateVariable>
			<name>avgDensityRegions</name>
			<value>0.6232243004232815</value>
		</numericStateVariable>
	</timepoint>
	<timepoint>
		<spatialEntity>
			<pseudo3D type="region">
				<clusteredness>1</clusteredness>
				<density>0.6232243004232815</density>
				<area>23974</area>
				<perimeter>691.6561555862427</perimeter>
				<distanceFromOrigin>397.0050377514119</distanceFromOrigin>
				<angle>52.7776064775648</angle>
				<shape>triangular</shape>
				<triangleMeasure>0.6768970141879015</triangleMeasure>
				<rectangleMeasure>0.6551464005208426</rectangleMeasure>
				<circleMeasure>0.4483009939228482</circleMeasure>
				<centroid>
					<x>1212.68</x>
					<y>750.1956</y>
				</centroid>
			</pseudo3D>
		</spatialEntity>
		<numericStateVariable>
			<name>avgClusterednessRegions</name>
			<value>0</value>
		</numericStateVariable>
		<numericStateVariable>
			<name>avgDensityRegions</name>
			<value>0.6232243004232815</value>
		</numericStateVariable>
	</timepoint>
	<timepoint>
		<spatialEntity>
			<pseudo3D type="region">
				<clusteredness>1</clusteredness>
				<density>0.6232243004232815</density>
				<area>23974</area>
				<perimeter>691.6561555862427</perimeter>
				<distanceFromOrigin>397.0050377514119</distanceFromOrigin>
				<angle>52.7776064775648</angle>
				<shape>triangular</shape>
				<triangleMeasure>0.6768970141879015</triangleMeasure>
				<rectangleMeasure>0.6551464005208426</rectangleMeasure>
				<circleMeasure>0.4483009939228482</circleMeasure>
				<centroid>
					<x>1212.68</x>
					<y>750.1956</y>
				</centroid>
			</pseudo3D>
		</spatialEntity>
		<numericStateVariable>
			<name>avgClusterednessRegions</name>
			<value>0</value>
		</numericStateVariable>
		<numericStateVariable>
			<name>avgDensityRegions</name>
			<value>0.6232243004232815</value>
		</numericStateVariable>
	</timepoint>
	<timepoint>
		<spatialEntity>
			<pseudo3D type="region">
				<clusteredness>1</clusteredness>
				<density>0.6232243004232815</density>
				<area>23974</area>
				<perimeter>691.6561555862427</perimeter>
				<distanceFromOrigin>397.0050377514119</distanceFromOrigin>
				<angle>52.7776064775648</angle>
				<shape>triangular</shape>
				<triangleMeasure>0.6768970141879015</triangleMeasure>
				<rectangleMeasure>0.6551464005208426</rectangleMeasure>
				<circleMeasure>0.4483009939228482</circleMeasure>
				<centroid>
					<x>1212.68</x>
					<y>750.1956</y>
				</centroid>
			</pseudo3D>
		</spatialEntity>
		<numericStateVariable>
			<name>avgClusterednessRegions</name>
			<value>0</value>
		</numericStateVariable>
		<numericStateVariable>
			<name>avgDensityRegions</name>
			<value>0.6232243004232815</value>
		</numericStateVariable>
	</timepoint>
	<timepoint>
		<spatialEntity>
			<pseudo3D type="region">
				<clusteredness>1</clusteredness>
				<density>0.6232243004232815</density>
				<area>23974</area>
				<perimeter>691.6561555862427</perimeter>
				<distanceFromOrigin>397.0050377514119</distanceFromOrigin>
				<angle>52.7776064775648</angle>
				<shape>triangular</shape>
				<triangleMeasure>0.6768970141879015</triangleMeasure>
				<rectangleMeasure>0.6551464005208426</rectangleMeasure>
				<circleMeasure>0.4483009939228482</circleMeasure>
				<centroid>
					<x>1212.68</x>
					<y>750.1956</y>
				</centroid>
			</pseudo3D>
		</spatialEntity>
		<numericStateVariable>
			<name>avgClusterednessRegions</name>
			<value>0</value>
		</numericStateVariable>
		<numericStateVariable>
			<name>avgDensityRegions</name>
			<value>0.6232243004232815</value>
		</numericStateVariable>
	</timepoint>
	<timepoint>
		<spatialEntity>
			<pseudo3D type="region">
				<clusteredness>1</clusteredness>
				<density>0.6232243004232815</density>
				<area>23974</area>
				<perimeter>691.6561555862427</perimeter>
				<distanceFromOrigin>397.0050377514119</distanceFromOrigin>
				<angle>52.7776064775648</angle>
				<shape>triangular</shape>
				<triangleMeasure>0.6768970141879015</triangleMeasure>
				<rectangleMeasure>0.6551464005208426</rectangleMeasure>
				<circleMeasure>0.4483009939228482</circleMeasure>
				<centroid>
					<x>1212.68</x>
					<y>750.1956</y>
				</centroid>
			</pseudo3D>
		</spatialEntity>
		<numericStateVariable>
			<name>avgClusterednessRegions</name>
			<value>0</value>
		</numericStateVariable>
		<numericStateVariable>
			<name>avgDensityRegions</name>
			<value>0.6232243004232815</value>
		</numericStateVariable>
	</timepoint>
	<timepoint>
		<spatialEntity>
			<pseudo3D type="region">
				<clusteredness>1</clusteredness>
				<density>0.6232243004232815</density>
				<area>23974</area>
				<perimeter>691.6561555862427</perimeter>
				<distanceFromOrigin>397.0050377514119</distanceFromOrigin>
				<angle>52.7776064775648</angle>
				<shape>triangular</shape>
				<triangleMeasure>0.6768970141879015</triangleMeasure>
				<rectangleMeasure>0.6551464005208426</rectangleMeasure>
				<circleMeasure>0.4483009939228482</circleMeasure>
				<centroid>
					<x>1212.68</x>
					<y>750.1956</y>
				</centroid>
			</pseudo3D>
		</spatialEntity>
		<numericStateVariable>
			<name>avgClusterednessRegions</name>
			<value>0</value>
		</numericStateVariable>
		<numericStateVariable>
			<name>avgDensityRegions</name>
			<value>0.6232243004232815</value>
		</numericStateVariable>
	</timepoint>
	<timepoint>
		<spatialEntity>
			<pseudo3D type="region">
				<clusteredness>1</clusteredness>
				<density>0.6232243004232815</density>
				<area>23974</area>
				<perimeter>691.6561555862427</perimeter>
				<distanceFromOrigin>397.0050377514119</distanceFromOrigin>
				<angle>52.7776064775648</angle>
				<shape>triangular</shape>
				<triangleMeasure>0.6768970141879015</triangleMeasure>
				<rectangleMeasure>0.6551464005208426</rectangleMeasure>
				<circleMeasure>0.4483009939228482</circleMeasure>
				<centroid>
					<x>1212.68</x>
					<y>750.1956</y>
				</centroid>
			</pseudo3D>
		</spatialEntity>
		<numericStateVariable>
			<name>avgClusterednessRegions</name>
			<value>0</value>
		</numericStateVariable>
		<numericStateVariable>
			<name>avgDensityRegions</name>
			<value>0.6232243004232815</value>
		</numericStateVariable>
	</timepoint>
	<timepoint>
		<spatialEntity>
			<pseudo3D type="region">
				<clusteredness>1</clusteredness>
				<density>0.6232243004232815</density>
				<area>23974</area>
				<perimeter>691.6561555862427</perimeter>
				<distanceFromOrigin>397.0050377514119</distanceFromOrigin>
				<angle>52.7776064775648</angle>
				<shape>triangular</shape>
				<triangleMeasure>0.6768970141879015</triangleMeasure>
				<rectangleMeasure>0.6551464005208426</rectangleMeasure>
				<circleMeasure>0.4483009939228482</circleMeasure>
				<centroid>
					<x>1212.68</x>
					<y>750.1956</y>
				</centroid>
			</pseudo3D>
		</spatialEntity>
		<numericStateVariable>
			<name>avgClusterednessRegions</name>
			<value>0</value>
		</numericStateVariable>
		<numericStateVariable>
			<name>avgDensityRegions</name>
			<value>0.6232243004232815</value>
		</numericStateVariable>
	</timepoint>
	<timepoint>
		<spatialEntity>
			<pseudo3D type="region">
				<clusteredness>1</clusteredness>
				<density>0.6232243004232815</density>
				<area>23974</area>
				<perimeter>691.6561555862427</perimeter>
				<distanceFromOrigin>397.0050377514119</distanceFromOrigin>
				<angle>52.7776064775648</angle>
				<shape>triangular</shape>
				<triangleMeasure>0.6768970141879015</triangleMeasure>
				<rectangleMeasure>0.6551464005208426</rectangleMeasure>
				<circleMeasure>0.4483009939228482</circleMeasure>
				<centroid>
					<x>1212.68</x>
					<y>750.1956</y>
				</centroid>
			</pseudo3D>
		</spatialEntity>
		<numericStateVariable>
			<name>avgClusterednessRegions</name>
			<value>0</value>
		</numericStateVariable>
		<numericStateVariable>
			<name>avgDensityRegions</name>
			<value>0.6232243004232815</value>
		</numericStateVariable>
	</timepoint>
	<timepoint>
		<spatialEntity>
			<pseudo3D type="region">
				<clusteredness>1</clusteredness>
				<density>0.6232243004232815</density>
				<area>23974</area>
				<perimeter>691.6561555862427</perimeter>
				<distanceFromOrigin>397.0050377514119</distanceFromOrigin>
				<angle>52.7776064775648</angle>
				<shape>triangular</shape>
				<triangleMeasure>0.6768970141879015</triangleMeasure>
				<rectangleMeasure>0.6551464005208426</rectangleMeasure>
				<circleMeasure>0.4483009939228482</circleMeasure>
				<centroid>
					<x>1212.68</x>
					<y>750.1956</y>
				</centroid>
			</pseudo3D>
		</spatialEntity>
		<numericStateVariable>
			<name>avgClusterednessRegions</name>
			<value>0</value>
		</numericStateVariable>
		<numericStateVariable>
			<name>avgDensityRegions</name>
			<value>0.6232243004232815</value>
		</numericStateVariable>
	</timepoint>
	<timepoint>
		<spatialEntity>
			<pseudo3D type="region">
				<clusteredness>1</clusteredness>
				<density>0.6232243004232815</density>
				<area>23974</area>
				<perimeter>691.6561555862427</perimeter>
				<distanceFromOrigin>397.0050377514119</distanceFromOrigin>
				<angle>52.7776064775648</angle>
				<shape>triangular</shape>
				<triangleMeasure>0.6768970141879015</triangleMeasure>
				<rectangleMeasure>0.6551464005208426</rectangleMeasure>
				<circleMeasure>0.4483009939228482</circleMeasure>
				<centroid>
					<x>1212.68</x>
					<y>750.1956</y>
				</centroid>
			</pseudo3D>
		</spatialEntity>
		<numericStateVariable>
			<name>avgClusterednessRegions</name>
			<value>0</value>
		</numericStateVariable>
		<numericStateVariable>
			<name>avgDensityRegions</name>
			<value>0.6232243004232815</value>
		</numericStateVariable>
	</timepoint>
	<timepoint>
		<spatialEntity>
			<pseudo3D type="region">
				<clusteredness>1</clusteredness>
				<density>0.6232243004232815</density>
				<area>23974</area>
				<perimeter>691.6561555862427</perimeter>
				<distanceFromOrigin>397.0050377514119</distanceFromOrigin>
				<angle>52.7776064775648</angle>
				<shape>triangular</shape>
				<triangleMeasure>0.6768970141879015</triangleMeasure>
				<rectangleMeasure>0.6551464005208426</rectangleMeasure>
				<circleMeasure>0.4483009939228482</circleMeasure>
				<centroid>
					<x>1212.68</x>
					<y>750.1956</y>
				</centroid>
			</pseudo3D>
		</spatialEntity>
		<numericStateVariable>
			<name>avgClusterednessRegions</name>
			<value>0</value>
		</numericStateVariable>
		<numericStateVariable>
			<name>avgDensityRegions</name>
			<value>0.6232243004232815</value>
		</numericStateVariable>
	</timepoint>
	<timepoint>
		<spatialEntity>
			<pseudo3D type="region">
				<clusteredness>1</clusteredness>
				<density>0.6232243004232815</density>
				<area>23974</area>
				<perimeter>691.6561555862427</perimeter>
				<distanceFromOrigin>397.0050377514119</distanceFromOrigin>
				<angle>52.7776064775648</angle>
				<shape>triangular</shape>
				<triangleMeasure>0.6768970141879015</triangleMeasure>
				<rectangleMeasure>0.6551464005208426</rectangleMeasure>
				<circleMeasure>0.4483009939228482</circleMeasure>
				<centroid>
					<x>1212.68</x>
					<y>750.1956</y>
				</centroid>
			</pseudo3D>
		</spatialEntity>
		<numericStateVariable>
			<name>avgClusterednessRegions</name>
			<value>0</value>
		</numericStateVariable>
		<numericStateVariable>
			<name>avgDensityRegions</name>
			<value>0.6232243004232815</value>
		</numericStateVariable>
	</timepoint>
	<timepoint>
		<spatialEntity>
			<pseudo3D type="region">
				<clusteredness>1</clusteredness>
				<density>0.6232243004232815</density>
				<area>23974</area>
				<perimeter>691.6561555862427</perimeter>
				<distanceFromOrigin>397.0050377514119</distanceFromOrigin>
				<angle>52.7776064775648</angle>
				<shape>triangular</shape>
				<triangleMeasure>0.6768970141879015</triangleMeasure>
				<rectangleMeasure>0.6551464005208426</rectangleMeasure>
				<circleMeasure>0.4483009939228482</circleMeasure>
				<centroid>
					<x>1212.68</x>
					<y>750.1956</y>
				</centroid>
			</pseudo3D>
		</spatialEntity>
		<numericStateVariable>
			<name>avgClusterednessRegions</name>
			<value>0</value>
		</numericStateVariable>
		<numericStateVariable>
			<name>avgDensityRegions</name>
			<value>0.6232243004232815</value>
		</numericStateVariable>
	</timepoint>
	<timepoint>
		<spatialEntity>
			<pseudo3D type="region">
				<clusteredness>1</clusteredness>
				<density>0.6232243004232815</density>
				<area>23974</area>
				<perimeter>691.6561555862427</perimeter>
				<distanceFromOrigin>397.0050377514119</distanceFromOrigin>
				<angle>52.7776064775648</angle>
				<shape>triangular</shape>
				<triangleMeasure>0.6768970141879015</triangleMeasure>
				<rectangleMeasure>0.6551464005208426</rectangleMeasure>
				<circleMeasure>0.4483009939228482</circleMeasure>
				<centroid>
					<x>1212.68</x>
					<y>750.1956</y>
				</centroid>
			</pseudo3D>
		</spatialEntity>
		<numericStateVariable>
			<name>avgClusterednessRegions</name>
			<value>0</value>
		</numericStateVariable>
		<numericStateVariable>
			<name>avgDensityRegions</name>
			<value>0.6232243004232815</value>
		</numericStateVariable>
	</timepoint>
	<timepoint>
		<spatialEntity>
			<pseudo3D type="region">
				<clusteredness>1</clusteredness>
				<density>0.6232243004232815</density>
				<area>23974</area>
				<perimeter>691.6561555862427</perimeter>
				<distanceFromOrigin>397.0050377514119</distanceFromOrigin>
				<angle>52.7776064775648</angle>
				<shape>triangular</shape>
				<triangleMeasure>0.6768970141879015</triangleMeasure>
				<rectangleMeasure>0.6551464005208426</rectangleMeasure>
				<circleMeasure>0.4483009939228482</circleMeasure>
				<centroid>
					<x>1212.68</x>
					<y>750.1956</y>
				</centroid>
			</pseudo3D>
		</spatialEntity>
		<numericStateVariable>
			<name>avgClusterednessRegions</name>
			<value>0</value>
		</numericStateVariable>
		<numericStateVariable>
			<name>avgDensityRegions</name>
			<value>0.6232243004232815</value>
		</numericStateVariable>
	</timepoint>
	<timepoint>
		<spatialEntity>
			<pseudo3D type="region">
				<clusteredness>1</clusteredness>
				<density>0.6232243004232815</density>
				<area>23974</area>
				<perimeter>691.6561555862427</perimeter>
				<distanceFromOrigin>397.0050377514119</distanceFromOrigin>
				<angle>52.7776064775648</angle>
				<shape>triangular</shape>
				<triangleMeasure>0.6768970141879015</triangleMeasure>
				<rectangleMeasure>0.6551464005208426</rectangleMeasure>
				<circleMeasure>0.4483009939228482</circleMeasure>
				<centroid>
					<x>1212.68</x>
					<y>750.1956</y>
				</centroid>
			</pseudo3D>
		</spatialEntity>
		<numericStateVariable>
			<name>avgClusterednessRegions</name>
			<value>0</value>
		</numericStateVariable>
		<numericStateVariable>
			<name>avgDensityRegions</name>
			<value>0.6232243004232815</value>
		</numericStateVariable>
	</timepoint>
	<timepoint>
		<spatialEntity>
			<pseudo3D type="region">
				<clusteredness>1</clusteredness>
				<density>0.6232243004232815</density>
				<area>23974</area>
				<perimeter>691.6561555862427</perimeter>
				<distanceFromOrigin>397.0050377514119</distanceFromOrigin>
				<angle>52.7776064775648</angle>
				<shape>triangular</shape>
				<triangleMeasure>0.6768970141879015</triangleMeasure>
				<rectangleMeasure>0.6551464005208426</rectangleMeasure>
				<circleMeasure>0.4483009939228482</circleMeasure>
				<centroid>
					<x>1212.68</x>
					<y>750.1956</y>
				</centroid>
			</pseudo3D>
		</spatialEntity>
		<numericStateVariable>
			<name>avgClusterednessRegions</name>
			<value>0</value>
		</numericStateVariable>
		<numericStateVariable>
			<name>avgDensityRegions</name>
			<value>0.6232243004232815</value>
		</numericStateVariable>
	</timepoint>
	<timepoint>
		<spatialEntity>
			<pseudo3D type="region">
				<clusteredness>1</clusteredness>
				<density>0.6232243004232815</density>
				<area>23974</area>
				<perimeter>691.6561555862427</perimeter>
				<distanceFromOrigin>397.0050377514119</distanceFromOrigin>
				<angle>52.7776064775648</angle>
				<shape>triangular</shape>
				<triangleMeasure>0.6768970141879015</triangleMeasure>
				<rectangleMeasure>0.6551464005208426</rectangleMeasure>
				<circleMeasure>0.4483009939228482</circleMeasure>
				<centroid>
					<x>1212.68</x>
					<y>750.1956</y>
				</centroid>
			</pseudo3D>
		</spatialEntity>
		<numericStateVariable>
			<name>avgClusterednessRegions</name>
			<value>0</value>
		</numericStateVariable>
		<numericStateVariable>
			<name>avgDensityRegions</name>
			<value>0.6232243004232815</value>
		</numericStateVariable>
	</timepoint>
	<timepoint>
		<spatialEntity>
			<pseudo3D type="region">
				<clusteredness>1</clusteredness>
				<density>0.6232243004232815</density>
				<area>23974</area>
				<perimeter>691.6561555862427</perimeter>
				<distanceFromOrigin>397.0050377514119</distanceFromOrigin>
				<angle>52.7776064775648</angle>
				<shape>triangular</shape>
				<triangleMeasure>0.6768970141879015</triangleMeasure>
				<rectangleMeasure>0.6551464005208426</rectangleMeasure>
				<circleMeasure>0.4483009939228482</circleMeasure>
				<centroid>
					<x>1212.68</x>
					<y>750.1956</y>
				</centroid>
			</pseudo3D>
		</spatialEntity>
		<numericStateVariable>
			<name>avgClusterednessRegions</name>
			<value>0</value>
		</numericStateVariable>
		<numericStateVariable>
			<name>avgDensityRegions</name>
			<value>0.6232243004232815</value>
		</numericStateVariable>
	</timepoint>
	<timepoint>
		<spatialEntity>
			<pseudo3D type="region">
				<clusteredness>1</clusteredness>
				<density>0.6232243004232815</density>
				<area>23974</area>
				<perimeter>691.6561555862427</perimeter>
				<distanceFromOrigin>397.0050377514119</distanceFromOrigin>
				<angle>52.7776064775648</angle>
				<shape>triangular</shape>
				<triangleMeasure>0.6768970141879015</triangleMeasure>
				<rectangleMeasure>0.6551464005208426</rectangleMeasure>
				<circleMeasure>0.4483009939228482</circleMeasure>
				<centroid>
					<x>1212.68</x>
					<y>750.1956</y>
				</centroid>
			</pseudo3D>
		</spatialEntity>
		<numericStateVariable>
			<name>avgClusterednessRegions</name>
			<value>0</value>
		</numericStateVariable>
		<numericStateVariable>
			<name>avgDensityRegions</name>
			<value>0.6232243004232815</value>
		</numericStateVariable>
	</timepoint>
	<timepoint>
		<spatialEntity>
			<pseudo3D type="region">
				<clusteredness>1</clusteredness>
				<density>0.6232243004232815</density>
				<area>23974</area>
				<perimeter>691.6561555862427</perimeter>
				<distanceFromOrigin>397.0050377514119</distanceFromOrigin>
				<angle>52.7776064775648</angle>
				<shape>triangular</shape>
				<triangleMeasure>0.6768970141879015</triangleMeasure>
				<rectangleMeasure>0.6551464005208426</rectangleMeasure>
				<circleMeasure>0.4483009939228482</circleMeasure>
				<centroid>
					<x>1212.68</x>
					<y>750.1956</y>
				</centroid>
			</pseudo3D>
		</spatialEntity>
		<numericStateVariable>
			<name>avgClusterednessRegions</name>
			<value>0</value>
		</numericStateVariable>
		<numericStateVariable>
			<name>avgDensityRegions</name>
			<value>0.6232243004232815</value>
		</numericStateVariable>
	</timepoint>
	<timepoint>
		<spatialEntity>
			<pseudo3D type="region">
				<clusteredness>1</clusteredness>
				<density>0.6232243004232815</density>
				<area>23974</area>
				<perimeter>691.6561555862427</perimeter>
				<distanceFromOrigin>397.0050377514119</distanceFromOrigin>
				<angle>52.7776064775648</angle>
				<shape>triangular</shape>
				<triangleMeasure>0.6768970141879015</triangleMeasure>
				<rectangleMeasure>0.6551464005208426</rectangleMeasure>
				<circleMeasure>0.4483009939228482</circleMeasure>
				<centroid>
					<x>1212.68</x>
					<y>750.1956</y>
				</centroid>
			</pseudo3D>
		</spatialEntity>
		<numericStateVariable>
			<name>avgClusterednessRegions</name>
			<value>0</value>
		</numericStateVariable>
		<numericStateVariable>
			<name>avgDensityRegions</name>
			<value>0.6232243004232815</value>
		</numericStateVariable>
	</timepoint>
	<timepoint>
		<spatialEntity>
			<pseudo3D type="region">
				<clusteredness>1</clusteredness>
				<density>0.6232243004232815</density>
				<area>23974</area>
				<perimeter>691.6561555862427</perimeter>
				<distanceFromOrigin>397.0050377514119</distanceFromOrigin>
				<angle>52.7776064775648</angle>
				<shape>triangular</shape>
				<triangleMeasure>0.6768970141879015</triangleMeasure>
				<rectangleMeasure>0.6551464005208426</rectangleMeasure>
				<circleMeasure>0.4483009939228482</circleMeasure>
				<centroid>
					<x>1212.68</x>
					<y>750.1956</y>
				</centroid>
			</pseudo3D>
		</spatialEntity>
		<numericStateVariable>
			<name>avgClusterednessRegions</name>
			<value>0</value>
		</numericStateVariable>
		<numericStateVariable>
			<name>avgDensityRegions</name>
			<value>0.6232243004232815</value>
		</numericStateVariable>
	</timepoint>
	<timepoint>
		<spatialEntity>
			<pseudo3D type="region">
				<clusteredness>1</clusteredness>
				<density>0.6232243004232815</density>
				<area>23974</area>
				<perimeter>691.6561555862427</perimeter>
				<distanceFromOrigin>397.0050377514119</distanceFromOrigin>
				<angle>52.7776064775648</angle>
				<shape>triangular</shape>
				<triangleMeasure>0.6768970141879015</triangleMeasure>
				<rectangleMeasure>0.6551464005208426</rectangleMeasure>
				<circleMeasure>0.4483009939228482</circleMeasure>
				<centroid>
					<x>1212.68</x>
					<y>750.1956</y>
				</centroid>
			</pseudo3D>
		</spatialEntity>
		<numericStateVariable>
			<name>avgClusterednessRegions</name>
			<value>0</value>
		</numericStateVariable>
		<numericStateVariable>
			<name>avgDensityRegions</name>
			<value>0.6232243004232815</value>
		</numericStateVariable>
	</timepoint>
	<timepoint>
		<spatialEntity>
			<pseudo3D type="region">
				<clusteredness>1</clusteredness>
				<density>0.6232243004232815</density>
				<area>23974</area>
				<perimeter>691.6561555862427</perimeter>
				<distanceFromOrigin>397.0050377514119</distanceFromOrigin>
				<angle>52.7776064775648</angle>
				<shape>triangular</shape>
				<triangleMeasure>0.6768970141879015</triangleMeasure>
				<rectangleMeasure>0.6551464005208426</rectangleMeasure>
				<circleMeasure>0.4483009939228482</circleMeasure>
				<centroid>
					<x>1212.68</x>
					<y>750.1956</y>
				</centroid>
			</pseudo3D>
		</spatialEntity>
		<numericStateVariable>
			<name>avgClusterednessRegions</name>
			<value>0</value>
		</numericStateVariable>
		<numericStateVariable>
			<name>avgDensityRegions</name>
			<value>0.6232243004232815</value>
		</numericStateVariable>
	</timepoint>
	<timepoint>
		<spatialEntity>
			<pseudo3D type="region">
				<clusteredness>1</clusteredness>
				<density>0.6232243004232815</density>
				<area>23974</area>
				<perimeter>691.6561555862427</perimeter>
				<distanceFromOrigin>397.0050377514119</distanceFromOrigin>
				<angle>52.7776064775648</angle>
				<shape>triangular</shape>
				<triangleMeasure>0.6768970141879015</triangleMeasure>
				<rectangleMeasure>0.6551464005208426</rectangleMeasure>
				<circleMeasure>0.4483009939228482</circleMeasure>
				<centroid>
					<x>1212.68</x>
					<y>750.1956</y>
				</centroid>
			</pseudo3D>
		</spatialEntity>
		<numericStateVariable>
			<name>avgClusterednessRegions</name>
			<value>0</value>
		</numericStateVariable>
		<numericStateVariable>
			<name>avgDensityRegions</name>
			<value>0.6232243004232815</value>
		</numericStateVariable>
	</timepoint>
	<timepoint>
		<spatialEntity>
			<pseudo3D type="region">
				<clusteredness>1</clusteredness>
				<density>0.6232243004232815</density>
				<area>23974</area>
				<perimeter>691.6561555862427</perimeter>
				<distanceFromOrigin>397.0050377514119</distanceFromOrigin>
				<angle>52.7776064775648</angle>
				<shape>triangular</shape>
				<triangleMeasure>0.6768970141879015</triangleMeasure>
				<rectangleMeasure>0.6551464005208426</rectangleMeasure>
				<circleMeasure>0.4483009939228482</circleMeasure>
				<centroid>
					<x>1212.68</x>
					<y>750.1956</y>
				</centroid>
			</pseudo3D>
		</spatialEntity>
		<numericStateVariable>
			<name>avgClusterednessRegions</name>
			<value>0</value>
		</numericStateVariable>
		<numericStateVariable>
			<name>avgDensityRegions</name>
			<value>0.6232243004232815</value>
		</numericStateVariable>
	</timepoint>
	<timepoint>
		<spatialEntity>
			<pseudo3D type="region">
				<clusteredness>1</clusteredness>
				<density>0.6232243004232815</density>
				<area>23974</area>
				<perimeter>691.6561555862427</perimeter>
				<distanceFromOrigin>397.0050377514119</distanceFromOrigin>
				<angle>52.7776064775648</angle>
				<shape>triangular</shape>
				<triangleMeasure>0.6768970141879015</triangleMeasure>
				<rectangleMeasure>0.6551464005208426</rectangleMeasure>
				<circleMeasure>0.4483009939228482</circleMeasure>
				<centroid>
					<x>1212.68</x>
					<y>750.1956</y>
				</centroid>
			</pseudo3D>
		</spatialEntity>
		<numericStateVariable>
			<name>avgClusterednessRegions</name>
			<value>0</value>
		</numericStateVariable>
		<numericStateVariable>
			<name>avgDensityRegions</name>
			<value>0.6232243004232815</value>
		</numericStateVariable>
	</timepoint>
	<timepoint>
		<spatialEntity>
			<pseudo3D type="region">
				<clusteredness>1</clusteredness>
				<density>0.6232243004232815</density>
				<area>23974</area>
				<perimeter>691.6561555862427</perimeter>
				<distanceFromOrigin>397.0050377514119</distanceFromOrigin>
				<angle>52.7776064775648</angle>
				<shape>triangular</shape>
				<triangleMeasure>0.6768970141879015</triangleMeasure>
				<rectangleMeasure>0.6551464005208426</rectangleMeasure>
				<circleMeasure>0.4483009939228482</circleMeasure>
				<centroid>
					<x>1212.68</x>
					<y>750.1956</y>
				</centroid>
			</pseudo3D>
		</spatialEntity>
		<numericStateVariable>
			<name>avgClusterednessRegions</name>
			<value>0</value>
		</numericStateVariable>
		<numericStateVariable>
			<name>avgDensityRegions</name>
			<value>0.6232243004232815</value>
		</numericStateVariable>
	</timepoint>
	<timepoint>
		<spatialEntity>
			<pseudo3D type="region">
				<clusteredness>1</clusteredness>
				<density>0.6232243004232815</density>
				<area>23974</area>
				<perimeter>691.6561555862427</perimeter>
				<distanceFromOrigin>397.0050377514119</distanceFromOrigin>
				<angle>52.7776064775648</angle>
				<shape>triangular</shape>
				<triangleMeasure>0.6768970141879015</triangleMeasure>
				<rectangleMeasure>0.6551464005208426</rectangleMeasure>
				<circleMeasure>0.4483009939228482</circleMeasure>
				<centroid>
					<x>1212.68</x>
					<y>750.1956</y>
				</centroid>
			</pseudo3D>
		</spatialEntity>
		<numericStateVariable>
			<name>avgClusterednessRegions</name>
			<value>0</value>
		</numericStateVariable>
		<numericStateVariable>
			<name>avgDensityRegions</name>
			<value>0.6232243004232815</value>
		</numericStateVariable>
	</timepoint>
	<timepoint>
		<spatialEntity>
			<pseudo3D type="region">
				<clusteredness>1</clusteredness>
				<density>0.6232243004232815</density>
				<area>23974</area>
				<perimeter>691.6561555862427</perimeter>
				<distanceFromOrigin>397.0050377514119</distanceFromOrigin>
				<angle>52.7776064775648</angle>
				<shape>triangular</shape>
				<triangleMeasure>0.6768970141879015</triangleMeasure>
				<rectangleMeasure>0.6551464005208426</rectangleMeasure>
				<circleMeasure>0.4483009939228482</circleMeasure>
				<centroid>
					<x>1212.68</x>
					<y>750.1956</y>
				</centroid>
			</pseudo3D>
		</spatialEntity>
		<numericStateVariable>
			<name>avgClusterednessRegions</name>
			<value>0</value>
		</numericStateVariable>
		<numericStateVariable>
			<name>avgDensityRegions</name>
			<value>0.6232243004232815</value>
		</numericStateVariable>
	</timepoint>
	<timepoint>
		<spatialEntity>
			<pseudo3D type="region">
				<clusteredness>1</clusteredness>
				<density>0.6232243004232815</density>
				<area>23974</area>
				<perimeter>691.6561555862427</perimeter>
				<distanceFromOrigin>397.0050377514119</distanceFromOrigin>
				<angle>52.7776064775648</angle>
				<shape>triangular</shape>
				<triangleMeasure>0.6768970141879015</triangleMeasure>
				<rectangleMeasure>0.6551464005208426</rectangleMeasure>
				<circleMeasure>0.4483009939228482</circleMeasure>
				<centroid>
					<x>1212.68</x>
					<y>750.1956</y>
				</centroid>
			</pseudo3D>
		</spatialEntity>
		<numericStateVariable>
			<name>avgClusterednessRegions</name>
			<value>0</value>
		</numericStateVariable>
		<numericStateVariable>
			<name>avgDensityRegions</name>
			<value>0.6232243004232815</value>
		</numericStateVariable>
	</timepoint>
	<timepoint>
		<spatialEntity>
			<pseudo3D type="region">
				<clusteredness>1</clusteredness>
				<density>0.6232243004232815</density>
				<area>23974</area>
				<perimeter>691.6561555862427</perimeter>
				<distanceFromOrigin>397.0050377514119</distanceFromOrigin>
				<angle>52.7776064775648</angle>
				<shape>triangular</shape>
				<triangleMeasure>0.6768970141879015</triangleMeasure>
				<rectangleMeasure>0.6551464005208426</rectangleMeasure>
				<circleMeasure>0.4483009939228482</circleMeasure>
				<centroid>
					<x>1212.68</x>
					<y>750.1956</y>
				</centroid>
			</pseudo3D>
		</spatialEntity>
		<numericStateVariable>
			<name>avgClusterednessRegions</name>
			<value>0</value>
		</numericStateVariable>
		<numericStateVariable>
			<name>avgDensityRegions</name>
			<value>0.6232243004232815</value>
		</numericStateVariable>
	</timepoint>
	<timepoint>
		<spatialEntity>
			<pseudo3D type="region">
				<clusteredness>1</clusteredness>
				<density>0.6232243004232815</density>
				<area>23974</area>
				<perimeter>691.6561555862427</perimeter>
				<distanceFromOrigin>397.0050377514119</distanceFromOrigin>
				<angle>52.7776064775648</angle>
				<shape>triangular</shape>
				<triangleMeasure>0.6768970141879015</triangleMeasure>
				<rectangleMeasure>0.6551464005208426</rectangleMeasure>
				<circleMeasure>0.4483009939228482</circleMeasure>
				<centroid>
					<x>1212.68</x>
					<y>750.1956</y>
				</centroid>
			</pseudo3D>
		</spatialEntity>
		<numericStateVariable>
			<name>avgClusterednessRegions</name>
			<value>0</value>
		</numericStateVariable>
		<numericStateVariable>
			<name>avgDensityRegions</name>
			<value>0.6232243004232815</value>
		</numericStateVariable>
	</timepoint>
	<timepoint>
		<spatialEntity>
			<pseudo3D type="region">
				<clusteredness>1</clusteredness>
				<density>0.6232243004232815</density>
				<area>23974</area>
				<perimeter>691.6561555862427</perimeter>
				<distanceFromOrigin>397.0050377514119</distanceFromOrigin>
				<angle>52.7776064775648</angle>
				<shape>triangular</shape>
				<triangleMeasure>0.6768970141879015</triangleMeasure>
				<rectangleMeasure>0.6551464005208426</rectangleMeasure>
				<circleMeasure>0.4483009939228482</circleMeasure>
				<centroid>
					<x>1212.68</x>
					<y>750.1956</y>
				</centroid>
			</pseudo3D>
		</spatialEntity>
		<numericStateVariable>
			<name>avgClusterednessRegions</name>
			<value>0</value>
		</numericStateVariable>
		<numericStateVariable>
			<name>avgDensityRegions</name>
			<value>0.6232243004232815</value>
		</numericStateVariable>
	</timepoint>
	<timepoint>
		<spatialEntity>
			<pseudo3D type="region">
				<clusteredness>1</clusteredness>
				<density>0.6232243004232815</density>
				<area>23974</area>
				<perimeter>691.6561555862427</perimeter>
				<distanceFromOrigin>397.0050377514119</distanceFromOrigin>
				<angle>52.7776064775648</angle>
				<shape>triangular</shape>
				<triangleMeasure>0.6768970141879015</triangleMeasure>
				<rectangleMeasure>0.6551464005208426</rectangleMeasure>
				<circleMeasure>0.4483009939228482</circleMeasure>
				<centroid>
					<x>1212.68</x>
					<y>750.1956</y>
				</centroid>
			</pseudo3D>
		</spatialEntity>
		<numericStateVariable>
			<name>avgClusterednessRegions</name>
			<value>0</value>
		</numericStateVariable>
		<numericStateVariable>
			<name>avgDensityRegions</name>
			<value>0.6232243004232815</value>
		</numericStateVariable>
	</timepoint>
	<timepoint>
		<spatialEntity>
			<pseudo3D type="region">
				<clusteredness>1</clusteredness>
				<density>0.6232243004232815</density>
				<area>23974</area>
				<perimeter>691.6561555862427</perimeter>
				<distanceFromOrigin>397.0050377514119</distanceFromOrigin>
				<angle>52.7776064775648</angle>
				<shape>triangular</shape>
				<triangleMeasure>0.6768970141879015</triangleMeasure>
				<rectangleMeasure>0.6551464005208426</rectangleMeasure>
				<circleMeasure>0.4483009939228482</circleMeasure>
				<centroid>
					<x>1212.68</x>
					<y>750.1956</y>
				</centroid>
			</pseudo3D>
		</spatialEntity>
		<numericStateVariable>
			<name>avgClusterednessRegions</name>
			<value>0</value>
		</numericStateVariable>
		<numericStateVariable>
			<name>avgDensityRegions</name>
			<value>0.6232243004232815</value>
		</numericStateVariable>
	</timepoint>
	<timepoint>
		<spatialEntity>
			<pseudo3D type="region">
				<clusteredness>1</clusteredness>
				<density>0.6232243004232815</density>
				<area>23974</area>
				<perimeter>691.6561555862427</perimeter>
				<distanceFromOrigin>397.0050377514119</distanceFromOrigin>
				<angle>52.7776064775648</angle>
				<shape>triangular</shape>
				<triangleMeasure>0.6768970141879015</triangleMeasure>
				<rectangleMeasure>0.6551464005208426</rectangleMeasure>
				<circleMeasure>0.4483009939228482</circleMeasure>
				<centroid>
					<x>1212.68</x>
					<y>750.1956</y>
				</centroid>
			</pseudo3D>
		</spatialEntity>
		<numericStateVariable>
			<name>avgClusterednessRegions</name>
			<value>0</value>
		</numericStateVariable>
		<numericStateVariable>
			<name>avgDensityRegions</name>
			<value>0.6232243004232815</value>
		</numericStateVariable>
	</timepoint>
	<timepoint>
		<spatialEntity>
			<pseudo3D type="region">
				<clusteredness>1</clusteredness>
				<density>0.6232243004232815</density>
				<area>23974</area>
				<perimeter>691.6561555862427</perimeter>
				<distanceFromOrigin>397.0050377514119</distanceFromOrigin>
				<angle>52.7776064775648</angle>
				<shape>triangular</shape>
				<triangleMeasure>0.6768970141879015</triangleMeasure>
				<rectangleMeasure>0.6551464005208426</rectangleMeasure>
				<circleMeasure>0.4483009939228482</circleMeasure>
				<centroid>
					<x>1212.68</x>
					<y>750.1956</y>
				</centroid>
			</pseudo3D>
		</spatialEntity>
		<numericStateVariable>
			<name>avgClusterednessRegions</name>
			<value>0</value>
		</numericStateVariable>
		<numericStateVariable>
			<name>avgDensityRegions</name>
			<value>0.6232243004232815</value>
		</numericStateVariable>
	</timepoint>
	<timepoint>
		<spatialEntity>
			<pseudo3D type="region">
				<clusteredness>1</clusteredness>
				<density>0.6232243004232815</density>
				<area>23974</area>
				<perimeter>691.6561555862427</perimeter>
				<distanceFromOrigin>397.0050377514119</distanceFromOrigin>
				<angle>52.7776064775648</angle>
				<shape>triangular</shape>
				<triangleMeasure>0.6768970141879015</triangleMeasure>
				<rectangleMeasure>0.6551464005208426</rectangleMeasure>
				<circleMeasure>0.4483009939228482</circleMeasure>
				<centroid>
					<x>1212.68</x>
					<y>750.1956</y>
				</centroid>
			</pseudo3D>
		</spatialEntity>
		<numericStateVariable>
			<name>avgClusterednessRegions</name>
			<value>0</value>
		</numericStateVariable>
		<numericStateVariable>
			<name>avgDensityRegions</name>
			<value>0.6232243004232815</value>
		</numericStateVariable>
	</timepoint>
	<timepoint>
		<spatialEntity>
			<pseudo3D type="region">
				<clusteredness>1</clusteredness>
				<density>0.6232243004232815</density>
				<area>23974</area>
				<perimeter>691.6561555862427</perimeter>
				<distanceFromOrigin>397.0050377514119</distanceFromOrigin>
				<angle>52.7776064775648</angle>
				<shape>triangular</shape>
				<triangleMeasure>0.6768970141879015</triangleMeasure>
				<rectangleMeasure>0.6551464005208426</rectangleMeasure>
				<circleMeasure>0.4483009939228482</circleMeasure>
				<centroid>
					<x>1212.68</x>
					<y>750.1956</y>
				</centroid>
			</pseudo3D>
		</spatialEntity>
		<numericStateVariable>
			<name>avgClusterednessRegions</name>
			<value>0</value>
		</numericStateVariable>
		<numericStateVariable>
			<name>avgDensityRegions</name>
			<value>0.6232243004232815</value>
		</numericStateVariable>
	</timepoint>
	<timepoint>
		<spatialEntity>
			<pseudo3D type="region">
				<clusteredness>1</clusteredness>
				<density>0.6232243004232815</density>
				<area>23974</area>
				<perimeter>691.6561555862427</perimeter>
				<distanceFromOrigin>397.0050377514119</distanceFromOrigin>
				<angle>52.7776064775648</angle>
				<shape>triangular</shape>
				<triangleMeasure>0.6768970141879015</triangleMeasure>
				<rectangleMeasure>0.6551464005208426</rectangleMeasure>
				<circleMeasure>0.4483009939228482</circleMeasure>
				<centroid>
					<x>1212.68</x>
					<y>750.1956</y>
				</centroid>
			</pseudo3D>
		</spatialEntity>
		<numericStateVariable>
			<name>avgClusterednessRegions</name>
			<value>0</value>
		</numericStateVariable>
		<numericStateVariable>
			<name>avgDensityRegions</name>
			<value>0.6232243004232815</value>
		</numericStateVariable>
	</timepoint>
</experiment>
