# Supplementary material for: Automatic validation of computational models using pseudo-3D spatio-temporal model checking
Source: BMC Syst Biol. 2014 Dec 2;8:124. doi: 10.1186/s12918-014-0124-0 (PMC4272535; doi:10.1186/s12918-014-0124-0)
Supplement: Additional file 8 — Dataset of STML files for the phase variation case study. The dataset of one thousand STML files corresponding to the stochastic simulations of the rectangular model for the phase variation case study. We recommend using the freely available 7zip software (Download link: http://www.7-zip.org/download.html) to extract this archive. [file 12918_2014_124_MOESM8_ESM.zip › phase_variation_stml_127.xml]

<?xml version="1.0" encoding="utf-8"?>
<!--Warning! This xml file was automatically generated by a C++ program using the Boost PropertyTree library.-->
<experiment>
	<timepoint>
		<numericStateVariable>
			<name>avgClusterednessRegions</name>
			<value>0</value>
		</numericStateVariable>
		<numericStateVariable>
			<name>avgDensityRegions</name>
			<value>0</value>
		</numericStateVariable>
	</timepoint>
	<timepoint>
		<numericStateVariable>
			<name>avgClusterednessRegions</name>
			<value>0</value>
		</numericStateVariable>
		<numericStateVariable>
			<name>avgDensityRegions</name>
			<value>0</value>
		</numericStateVariable>
	</timepoint>
	<timepoint>
		<numericStateVariable>
			<name>avgClusterednessRegions</name>
			<value>0</value>
		</numericStateVariable>
		<numericStateVariable>
			<name>avgDensityRegions</name>
			<value>0</value>
		</numericStateVariable>
	</timepoint>
	<timepoint>
		<numericStateVariable>
			<name>avgClusterednessRegions</name>
			<value>0</value>
		</numericStateVariable>
		<numericStateVariable>
			<name>avgDensityRegions</name>
			<value>0</value>
		</numericStateVariable>
	</timepoint>
	<timepoint>
		<numericStateVariable>
			<name>avgClusterednessRegions</name>
			<value>0</value>
		</numericStateVariable>
		<numericStateVariable>
			<name>avgDensityRegions</name>
			<value>0</value>
		</numericStateVariable>
	</timepoint>
	<timepoint>
		<numericStateVariable>
			<name>avgClusterednessRegions</name>
			<value>0</value>
		</numericStateVariable>
		<numericStateVariable>
			<name>avgDensityRegions</name>
			<value>0</value>
		</numericStateVariable>
	</timepoint>
	<timepoint>
		<numericStateVariable>
			<name>avgClusterednessRegions</name>
			<value>0</value>
		</numericStateVariable>
		<numericStateVariable>
			<name>avgDensityRegions</name>
			<value>0</value>
		</numericStateVariable>
	</timepoint>
	<timepoint>
		<numericStateVariable>
			<name>avgClusterednessRegions</name>
			<value>0</value>
		</numericStateVariable>
		<numericStateVariable>
			<name>avgDensityRegions</name>
			<value>0</value>
		</numericStateVariable>
	</timepoint>
	<timepoint>
		<numericStateVariable>
			<name>avgClusterednessRegions</name>
			<value>0</value>
		</numericStateVariable>
		<numericStateVariable>
			<name>avgDensityRegions</name>
			<value>0</value>
		</numericStateVariable>
	</timepoint>
	<timepoint>
		<numericStateVariable>
			<name>avgClusterednessRegions</name>
			<value>0</value>
		</numericStateVariable>
		<numericStateVariable>
			<name>avgDensityRegions</name>
			<value>0</value>
		</numericStateVariable>
	</timepoint>
	<timepoint>
		<numericStateVariable>
			<name>avgClusterednessRegions</name>
			<value>0</value>
		</numericStateVariable>
		<numericStateVariable>
			<name>avgDensityRegions</name>
			<value>0</value>
		</numericStateVariable>
	</timepoint>
	<timepoint>
		<numericStateVariable>
			<name>avgClusterednessRegions</name>
			<value>0</value>
		</numericStateVariable>
		<numericStateVariable>
			<name>avgDensityRegions</name>
			<value>0</value>
		</numericStateVariable>
	</timepoint>
	<timepoint>
		<numericStateVariable>
			<name>avgClusterednessRegions</name>
			<value>0</value>
		</numericStateVariable>
		<numericStateVariable>
			<name>avgDensityRegions</name>
			<value>0</value>
		</numericStateVariable>
	</timepoint>
	<timepoint>
		<numericStateVariable>
			<name>avgClusterednessRegions</name>
			<value>0</value>
		</numericStateVariable>
		<numericStateVariable>
			<name>avgDensityRegions</name>
			<value>0</value>
		</numericStateVariable>
	</timepoint>
	<timepoint>
		<numericStateVariable>
			<name>avgClusterednessRegions</name>
			<value>0</value>
		</numericStateVariable>
		<numericStateVariable>
			<name>avgDensityRegions</name>
			<value>0</value>
		</numericStateVariable>
	</timepoint>
	<timepoint>
		<numericStateVariable>
			<name>avgClusterednessRegions</name>
			<value>0</value>
		</numericStateVariable>
		<numericStateVariable>
			<name>avgDensityRegions</name>
			<value>0</value>
		</numericStateVariable>
	</timepoint>
	<timepoint>
		<numericStateVariable>
			<name>avgClusterednessRegions</name>
			<value>0</value>
		</numericStateVariable>
		<numericStateVariable>
			<name>avgDensityRegions</name>
			<value>0</value>
		</numericStateVariable>
	</timepoint>
	<timepoint>
		<numericStateVariable>
			<name>avgClusterednessRegions</name>
			<value>0</value>
		</numericStateVariable>
		<numericStateVariable>
			<name>avgDensityRegions</name>
			<value>0</value>
		</numericStateVariable>
	</timepoint>
	<timepoint>
		<numericStateVariable>
			<name>avgClusterednessRegions</name>
			<value>0</value>
		</numericStateVariable>
		<numericStateVariable>
			<name>avgDensityRegions</name>
			<value>0</value>
		</numericStateVariable>
	</timepoint>
	<timepoint>
		<numericStateVariable>
			<name>avgClusterednessRegions</name>
			<value>0</value>
		</numericStateVariable>
		<numericStateVariable>
			<name>avgDensityRegions</name>
			<value>0</value>
		</numericStateVariable>
	</timepoint>
	<timepoint>
		<numericStateVariable>
			<name>avgClusterednessRegions</name>
			<value>0</value>
		</numericStateVariable>
		<numericStateVariable>
			<name>avgDensityRegions</name>
			<value>0</value>
		</numericStateVariable>
	</timepoint>
	<timepoint>
		<numericStateVariable>
			<name>avgClusterednessRegions</name>
			<value>0</value>
		</numericStateVariable>
		<numericStateVariable>
			<name>avgDensityRegions</name>
			<value>0</value>
		</numericStateVariable>
	</timepoint>
	<timepoint>
		<numericStateVariable>
			<name>avgClusterednessRegions</name>
			<value>0</value>
		</numericStateVariable>
		<numericStateVariable>
			<name>avgDensityRegions</name>
			<value>0</value>
		</numericStateVariable>
	</timepoint>
	<timepoint>
		<numericStateVariable>
			<name>avgClusterednessRegions</name>
			<value>0</value>
		</numericStateVariable>
		<numericStateVariable>
			<name>avgDensityRegions</name>
			<value>0</value>
		</numericStateVariable>
	</timepoint>
	<timepoint>
		<numericStateVariable>
			<name>avgClusterednessRegions</name>
			<value>0</value>
		</numericStateVariable>
		<numericStateVariable>
			<name>avgDensityRegions</name>
			<value>0</value>
		</numericStateVariable>
	</timepoint>
	<timepoint>
		<numericStateVariable>
			<name>avgClusterednessRegions</name>
			<value>0</value>
		</numericStateVariable>
		<numericStateVariable>
			<name>avgDensityRegions</name>
			<value>0</value>
		</numericStateVariable>
	</timepoint>
	<timepoint>
		<numericStateVariable>
			<name>avgClusterednessRegions</name>
			<value>0</value>
		</numericStateVariable>
		<numericStateVariable>
			<name>avgDensityRegions</name>
			<value>0</value>
		</numericStateVariable>
	</timepoint>
	<timepoint>
		<numericStateVariable>
			<name>avgClusterednessRegions</name>
			<value>0</value>
		</numericStateVariable>
		<numericStateVariable>
			<name>avgDensityRegions</name>
			<value>0</value>
		</numericStateVariable>
	</timepoint>
	<timepoint>
		<numericStateVariable>
			<name>avgClusterednessRegions</name>
			<value>0</value>
		</numericStateVariable>
		<numericStateVariable>
			<name>avgDensityRegions</name>
			<value>0</value>
		</numericStateVariable>
	</timepoint>
	<timepoint>
		<numericStateVariable>
			<name>avgClusterednessRegions</name>
			<value>0</value>
		</numericStateVariable>
		<numericStateVariable>
			<name>avgDensityRegions</name>
			<value>0</value>
		</numericStateVariable>
	</timepoint>
	<timepoint>
		<numericStateVariable>
			<name>avgClusterednessRegions</name>
			<value>0</value>
		</numericStateVariable>
		<numericStateVariable>
			<name>avgDensityRegions</name>
			<value>0</value>
		</numericStateVariable>
	</timepoint>
	<timepoint>
		<spatialEntity>
			<pseudo3D type="region">
				<clusteredness>1</clusteredness>
				<density>0.5590648788135091</density>
				<area>21547.5</area>
				<perimeter>686.7043895721436</perimeter>
				<distanceFromOrigin>261.8587405453559</distanceFromOrigin>
				<angle>41.44807425673613</angle>
				<shape>triangular</shape>
				<triangleMeasure>0.8632682802241552</triangleMeasure>
				<rectangleMeasure>0.5618350491586316</rectangleMeasure>
				<circleMeasure>0.3672437094629935</circleMeasure>
				<centroid>
					<x>300.5352</x>
					<y>884.2513</y>
				</centroid>
			</pseudo3D>
		</spatialEntity>
		<numericStateVariable>
			<name>avgClusterednessRegions</name>
			<value>0</value>
		</numericStateVariable>
		<numericStateVariable>
			<name>avgDensityRegions</name>
			<value>0.5590648788135091</value>
		</numericStateVariable>
	</timepoint>
	<timepoint>
		<spatialEntity>
			<pseudo3D type="region">
				<clusteredness>1</clusteredness>
				<density>0.561056251405505</density>
				<area>24163</area>
				<perimeter>749.7288594245911</perimeter>
				<distanceFromOrigin>261.8587405453559</distanceFromOrigin>
				<angle>40.72077775273154</angle>
				<shape>triangular</shape>
				<triangleMeasure>0.8281061907475078</triangleMeasure>
				<rectangleMeasure>0.5794397565983723</rectangleMeasure>
				<circleMeasure>0.3440359975638535</circleMeasure>
				<centroid>
					<x>290.7819</x>
					<y>889.5692</y>
				</centroid>
			</pseudo3D>
		</spatialEntity>
		<numericStateVariable>
			<name>avgClusterednessRegions</name>
			<value>0</value>
		</numericStateVariable>
		<numericStateVariable>
			<name>avgDensityRegions</name>
			<value>0.561056251405505</value>
		</numericStateVariable>
	</timepoint>
	<timepoint>
		<spatialEntity>
			<pseudo3D type="region">
				<clusteredness>1</clusteredness>
				<density>0.5509048077232189</density>
				<area>25884</area>
				<perimeter>782.3150544166565</perimeter>
				<distanceFromOrigin>261.8587405453559</distanceFromOrigin>
				<angle>39.42678658353054</angle>
				<shape>triangular</shape>
				<triangleMeasure>0.8221800245972669</triangleMeasure>
				<rectangleMeasure>0.6092958689042289</rectangleMeasure>
				<circleMeasure>0.3536911334320805</circleMeasure>
				<centroid>
					<x>284.7799</x>
					<y>893.7348</y>
				</centroid>
			</pseudo3D>
		</spatialEntity>
		<numericStateVariable>
			<name>avgClusterednessRegions</name>
			<value>0</value>
		</numericStateVariable>
		<numericStateVariable>
			<name>avgDensityRegions</name>
			<value>0.5509048077232189</value>
		</numericStateVariable>
	</timepoint>
	<timepoint>
		<spatialEntity>
			<pseudo3D type="region">
				<clusteredness>1</clusteredness>
				<density>0.5532809221908443</density>
				<area>27785</area>
				<perimeter>827.3401293754578</perimeter>
				<distanceFromOrigin>261.8587405453559</distanceFromOrigin>
				<angle>39.09658918251443</angle>
				<shape>triangular</shape>
				<triangleMeasure>0.7994382209370597</triangleMeasure>
				<rectangleMeasure>0.5947354620517677</rectangleMeasure>
				<circleMeasure>0.3289193745900114</circleMeasure>
				<centroid>
					<x>277.8939</x>
					<y>898.2812</y>
				</centroid>
			</pseudo3D>
		</spatialEntity>
		<numericStateVariable>
			<name>avgClusterednessRegions</name>
			<value>0</value>
		</numericStateVariable>
		<numericStateVariable>
			<name>avgDensityRegions</name>
			<value>0.5532809221908443</value>
		</numericStateVariable>
	</timepoint>
	<timepoint>
		<spatialEntity>
			<pseudo3D type="region">
				<clusteredness>1</clusteredness>
				<density>0.5531297427971968</density>
				<area>27879.5</area>
				<perimeter>832.8206915855408</perimeter>
				<distanceFromOrigin>261.8587405453559</distanceFromOrigin>
				<angle>39.09658918251443</angle>
				<shape>triangular</shape>
				<triangleMeasure>0.7992109513643966</triangleMeasure>
				<rectangleMeasure>0.5974718029786394</rectangleMeasure>
				<circleMeasure>0.330038067442225</circleMeasure>
				<centroid>
					<x>277.571</x>
					<y>898.3683</y>
				</centroid>
			</pseudo3D>
		</spatialEntity>
		<numericStateVariable>
			<name>avgClusterednessRegions</name>
			<value>0</value>
		</numericStateVariable>
		<numericStateVariable>
			<name>avgDensityRegions</name>
			<value>0.5531297427971968</value>
		</numericStateVariable>
	</timepoint>
	<timepoint>
		<spatialEntity>
			<pseudo3D type="region">
				<clusteredness>1</clusteredness>
				<density>0.5531297427971968</density>
				<area>27879.5</area>
				<perimeter>832.8206915855408</perimeter>
				<distanceFromOrigin>261.8587405453559</distanceFromOrigin>
				<angle>39.09658918251443</angle>
				<shape>triangular</shape>
				<triangleMeasure>0.7992109513643966</triangleMeasure>
				<rectangleMeasure>0.5974718029786394</rectangleMeasure>
				<circleMeasure>0.330038067442225</circleMeasure>
				<centroid>
					<x>277.571</x>
					<y>898.3683</y>
				</centroid>
			</pseudo3D>
		</spatialEntity>
		<numericStateVariable>
			<name>avgClusterednessRegions</name>
			<value>0</value>
		</numericStateVariable>
		<numericStateVariable>
			<name>avgDensityRegions</name>
			<value>0.5531297427971968</value>
		</numericStateVariable>
	</timepoint>
	<timepoint>
		<spatialEntity>
			<pseudo3D type="region">
				<clusteredness>1</clusteredness>
				<density>0.5531297427971968</density>
				<area>27879.5</area>
				<perimeter>832.8206915855408</perimeter>
				<distanceFromOrigin>261.8587405453559</distanceFromOrigin>
				<angle>39.09658918251443</angle>
				<shape>triangular</shape>
				<triangleMeasure>0.7992109513643966</triangleMeasure>
				<rectangleMeasure>0.5974718029786394</rectangleMeasure>
				<circleMeasure>0.330038067442225</circleMeasure>
				<centroid>
					<x>277.571</x>
					<y>898.3683</y>
				</centroid>
			</pseudo3D>
		</spatialEntity>
		<numericStateVariable>
			<name>avgClusterednessRegions</name>
			<value>0</value>
		</numericStateVariable>
		<numericStateVariable>
			<name>avgDensityRegions</name>
			<value>0.5531297427971968</value>
		</numericStateVariable>
	</timepoint>
	<timepoint>
		<spatialEntity>
			<pseudo3D type="region">
				<clusteredness>1</clusteredness>
				<density>0.5531297427971968</density>
				<area>27879.5</area>
				<perimeter>832.8206915855408</perimeter>
				<distanceFromOrigin>261.8587405453559</distanceFromOrigin>
				<angle>39.09658918251443</angle>
				<shape>triangular</shape>
				<triangleMeasure>0.7992109513643966</triangleMeasure>
				<rectangleMeasure>0.5974718029786394</rectangleMeasure>
				<circleMeasure>0.330038067442225</circleMeasure>
				<centroid>
					<x>277.571</x>
					<y>898.3683</y>
				</centroid>
			</pseudo3D>
		</spatialEntity>
		<numericStateVariable>
			<name>avgClusterednessRegions</name>
			<value>0</value>
		</numericStateVariable>
		<numericStateVariable>
			<name>avgDensityRegions</name>
			<value>0.5531297427971968</value>
		</numericStateVariable>
	</timepoint>
	<timepoint>
		<spatialEntity>
			<pseudo3D type="region">
				<clusteredness>1</clusteredness>
				<density>0.5531297427971968</density>
				<area>27879.5</area>
				<perimeter>832.8206915855408</perimeter>
				<distanceFromOrigin>261.8587405453559</distanceFromOrigin>
				<angle>39.09658918251443</angle>
				<shape>triangular</shape>
				<triangleMeasure>0.7992109513643966</triangleMeasure>
				<rectangleMeasure>0.5974718029786394</rectangleMeasure>
				<circleMeasure>0.330038067442225</circleMeasure>
				<centroid>
					<x>277.571</x>
					<y>898.3683</y>
				</centroid>
			</pseudo3D>
		</spatialEntity>
		<numericStateVariable>
			<name>avgClusterednessRegions</name>
			<value>0</value>
		</numericStateVariable>
		<numericStateVariable>
			<name>avgDensityRegions</name>
			<value>0.5531297427971968</value>
		</numericStateVariable>
	</timepoint>
	<timepoint>
		<spatialEntity>
			<pseudo3D type="region">
				<clusteredness>1</clusteredness>
				<density>0.5531297427971968</density>
				<area>27879.5</area>
				<perimeter>832.8206915855408</perimeter>
				<distanceFromOrigin>261.8587405453559</distanceFromOrigin>
				<angle>39.09658918251443</angle>
				<shape>triangular</shape>
				<triangleMeasure>0.7992109513643966</triangleMeasure>
				<rectangleMeasure>0.5974718029786394</rectangleMeasure>
				<circleMeasure>0.330038067442225</circleMeasure>
				<centroid>
					<x>277.571</x>
					<y>898.3683</y>
				</centroid>
			</pseudo3D>
		</spatialEntity>
		<numericStateVariable>
			<name>avgClusterednessRegions</name>
			<value>0</value>
		</numericStateVariable>
		<numericStateVariable>
			<name>avgDensityRegions</name>
			<value>0.5531297427971968</value>
		</numericStateVariable>
	</timepoint>
	<timepoint>
		<spatialEntity>
			<pseudo3D type="region">
				<clusteredness>1</clusteredness>
				<density>0.5531297427971968</density>
				<area>27879.5</area>
				<perimeter>832.8206915855408</perimeter>
				<distanceFromOrigin>261.8587405453559</distanceFromOrigin>
				<angle>39.09658918251443</angle>
				<shape>triangular</shape>
				<triangleMeasure>0.7992109513643966</triangleMeasure>
				<rectangleMeasure>0.5974718029786394</rectangleMeasure>
				<circleMeasure>0.330038067442225</circleMeasure>
				<centroid>
					<x>277.571</x>
					<y>898.3683</y>
				</centroid>
			</pseudo3D>
		</spatialEntity>
		<numericStateVariable>
			<name>avgClusterednessRegions</name>
			<value>0</value>
		</numericStateVariable>
		<numericStateVariable>
			<name>avgDensityRegions</name>
			<value>0.5531297427971968</value>
		</numericStateVariable>
	</timepoint>
	<timepoint>
		<spatialEntity>
			<pseudo3D type="region">
				<clusteredness>1</clusteredness>
				<density>0.5531297427971968</density>
				<area>27879.5</area>
				<perimeter>832.8206915855408</perimeter>
				<distanceFromOrigin>261.8587405453559</distanceFromOrigin>
				<angle>39.09658918251443</angle>
				<shape>triangular</shape>
				<triangleMeasure>0.7992109513643966</triangleMeasure>
				<rectangleMeasure>0.5974718029786394</rectangleMeasure>
				<circleMeasure>0.330038067442225</circleMeasure>
				<centroid>
					<x>277.571</x>
					<y>898.3683</y>
				</centroid>
			</pseudo3D>
		</spatialEntity>
		<numericStateVariable>
			<name>avgClusterednessRegions</name>
			<value>0</value>
		</numericStateVariable>
		<numericStateVariable>
			<name>avgDensityRegions</name>
			<value>0.5531297427971968</value>
		</numericStateVariable>
	</timepoint>
	<timepoint>
		<spatialEntity>
			<pseudo3D type="region">
				<clusteredness>1</clusteredness>
				<density>0.5531297427971968</density>
				<area>27879.5</area>
				<perimeter>832.8206915855408</perimeter>
				<distanceFromOrigin>261.8587405453559</distanceFromOrigin>
				<angle>39.09658918251443</angle>
				<shape>triangular</shape>
				<triangleMeasure>0.7992109513643966</triangleMeasure>
				<rectangleMeasure>0.5974718029786394</rectangleMeasure>
				<circleMeasure>0.330038067442225</circleMeasure>
				<centroid>
					<x>277.571</x>
					<y>898.3683</y>
				</centroid>
			</pseudo3D>
		</spatialEntity>
		<numericStateVariable>
			<name>avgClusterednessRegions</name>
			<value>0</value>
		</numericStateVariable>
		<numericStateVariable>
			<name>avgDensityRegions</name>
			<value>0.5531297427971968</value>
		</numericStateVariable>
	</timepoint>
	<timepoint>
		<spatialEntity>
			<pseudo3D type="region">
				<clusteredness>1</clusteredness>
				<density>0.5531297427971968</density>
				<area>27879.5</area>
				<perimeter>832.8206915855408</perimeter>
				<distanceFromOrigin>261.8587405453559</distanceFromOrigin>
				<angle>39.09658918251443</angle>
				<shape>triangular</shape>
				<triangleMeasure>0.7992109513643966</triangleMeasure>
				<rectangleMeasure>0.5974718029786394</rectangleMeasure>
				<circleMeasure>0.330038067442225</circleMeasure>
				<centroid>
					<x>277.571</x>
					<y>898.3683</y>
				</centroid>
			</pseudo3D>
		</spatialEntity>
		<numericStateVariable>
			<name>avgClusterednessRegions</name>
			<value>0</value>
		</numericStateVariable>
		<numericStateVariable>
			<name>avgDensityRegions</name>
			<value>0.5531297427971968</value>
		</numericStateVariable>
	</timepoint>
	<timepoint>
		<spatialEntity>
			<pseudo3D type="region">
				<clusteredness>1</clusteredness>
				<density>0.5531297427971968</density>
				<area>27879.5</area>
				<perimeter>832.8206915855408</perimeter>
				<distanceFromOrigin>261.8587405453559</distanceFromOrigin>
				<angle>39.09658918251443</angle>
				<shape>triangular</shape>
				<triangleMeasure>0.7992109513643966</triangleMeasure>
				<rectangleMeasure>0.5974718029786394</rectangleMeasure>
				<circleMeasure>0.330038067442225</circleMeasure>
				<centroid>
					<x>277.571</x>
					<y>898.3683</y>
				</centroid>
			</pseudo3D>
		</spatialEntity>
		<numericStateVariable>
			<name>avgClusterednessRegions</name>
			<value>0</value>
		</numericStateVariable>
		<numericStateVariable>
			<name>avgDensityRegions</name>
			<value>0.5531297427971968</value>
		</numericStateVariable>
	</timepoint>
	<timepoint>
		<spatialEntity>
			<pseudo3D type="region">
				<clusteredness>1</clusteredness>
				<density>0.5531297427971968</density>
				<area>27879.5</area>
				<perimeter>832.8206915855408</perimeter>
				<distanceFromOrigin>261.8587405453559</distanceFromOrigin>
				<angle>39.09658918251443</angle>
				<shape>triangular</shape>
				<triangleMeasure>0.7992109513643966</triangleMeasure>
				<rectangleMeasure>0.5974718029786394</rectangleMeasure>
				<circleMeasure>0.330038067442225</circleMeasure>
				<centroid>
					<x>277.571</x>
					<y>898.3683</y>
				</centroid>
			</pseudo3D>
		</spatialEntity>
		<numericStateVariable>
			<name>avgClusterednessRegions</name>
			<value>0</value>
		</numericStateVariable>
		<numericStateVariable>
			<name>avgDensityRegions</name>
			<value>0.5531297427971968</value>
		</numericStateVariable>
	</timepoint>
	<timepoint>
		<spatialEntity>
			<pseudo3D type="region">
				<clusteredness>1</clusteredness>
				<density>0.5531297427971968</density>
				<area>27879.5</area>
				<perimeter>832.8206915855408</perimeter>
				<distanceFromOrigin>261.8587405453559</distanceFromOrigin>
				<angle>39.09658918251443</angle>
				<shape>triangular</shape>
				<triangleMeasure>0.7992109513643966</triangleMeasure>
				<rectangleMeasure>0.5974718029786394</rectangleMeasure>
				<circleMeasure>0.330038067442225</circleMeasure>
				<centroid>
					<x>277.571</x>
					<y>898.3683</y>
				</centroid>
			</pseudo3D>
		</spatialEntity>
		<numericStateVariable>
			<name>avgClusterednessRegions</name>
			<value>0</value>
		</numericStateVariable>
		<numericStateVariable>
			<name>avgDensityRegions</name>
			<value>0.5531297427971968</value>
		</numericStateVariable>
	</timepoint>
	<timepoint>
		<spatialEntity>
			<pseudo3D type="region">
				<clusteredness>1</clusteredness>
				<density>0.5531297427971968</density>
				<area>27879.5</area>
				<perimeter>832.8206915855408</perimeter>
				<distanceFromOrigin>261.8587405453559</distanceFromOrigin>
				<angle>39.09658918251443</angle>
				<shape>triangular</shape>
				<triangleMeasure>0.7992109513643966</triangleMeasure>
				<rectangleMeasure>0.5974718029786394</rectangleMeasure>
				<circleMeasure>0.330038067442225</circleMeasure>
				<centroid>
					<x>277.571</x>
					<y>898.3683</y>
				</centroid>
			</pseudo3D>
		</spatialEntity>
		<numericStateVariable>
			<name>avgClusterednessRegions</name>
			<value>0</value>
		</numericStateVariable>
		<numericStateVariable>
			<name>avgDensityRegions</name>
			<value>0.5531297427971968</value>
		</numericStateVariable>
	</timepoint>
	<timepoint>
		<spatialEntity>
			<pseudo3D type="region">
				<clusteredness>1</clusteredness>
				<density>0.5531297427971968</density>
				<area>27879.5</area>
				<perimeter>832.8206915855408</perimeter>
				<distanceFromOrigin>261.8587405453559</distanceFromOrigin>
				<angle>39.09658918251443</angle>
				<shape>triangular</shape>
				<triangleMeasure>0.7992109513643966</triangleMeasure>
				<rectangleMeasure>0.5974718029786394</rectangleMeasure>
				<circleMeasure>0.330038067442225</circleMeasure>
				<centroid>
					<x>277.571</x>
					<y>898.3683</y>
				</centroid>
			</pseudo3D>
		</spatialEntity>
		<numericStateVariable>
			<name>avgClusterednessRegions</name>
			<value>0</value>
		</numericStateVariable>
		<numericStateVariable>
			<name>avgDensityRegions</name>
			<value>0.5531297427971968</value>
		</numericStateVariable>
	</timepoint>
	<timepoint>
		<spatialEntity>
			<pseudo3D type="region">
				<clusteredness>1</clusteredness>
				<density>0.5531297427971968</density>
				<area>27879.5</area>
				<perimeter>832.8206915855408</perimeter>
				<distanceFromOrigin>261.8587405453559</distanceFromOrigin>
				<angle>39.09658918251443</angle>
				<shape>triangular</shape>
				<triangleMeasure>0.7992109513643966</triangleMeasure>
				<rectangleMeasure>0.5974718029786394</rectangleMeasure>
				<circleMeasure>0.330038067442225</circleMeasure>
				<centroid>
					<x>277.571</x>
					<y>898.3683</y>
				</centroid>
			</pseudo3D>
		</spatialEntity>
		<numericStateVariable>
			<name>avgClusterednessRegions</name>
			<value>0</value>
		</numericStateVariable>
		<numericStateVariable>
			<name>avgDensityRegions</name>
			<value>0.5531297427971968</value>
		</numericStateVariable>
	</timepoint>
	<timepoint>
		<spatialEntity>
			<pseudo3D type="region">
				<clusteredness>1</clusteredness>
				<density>0.5531297427971968</density>
				<area>27879.5</area>
				<perimeter>832.8206915855408</perimeter>
				<distanceFromOrigin>261.8587405453559</distanceFromOrigin>
				<angle>39.09658918251443</angle>
				<shape>triangular</shape>
				<triangleMeasure>0.7992109513643966</triangleMeasure>
				<rectangleMeasure>0.5974718029786394</rectangleMeasure>
				<circleMeasure>0.330038067442225</circleMeasure>
				<centroid>
					<x>277.571</x>
					<y>898.3683</y>
				</centroid>
			</pseudo3D>
		</spatialEntity>
		<numericStateVariable>
			<name>avgClusterednessRegions</name>
			<value>0</value>
		</numericStateVariable>
		<numericStateVariable>
			<name>avgDensityRegions</name>
			<value>0.5531297427971968</value>
		</numericStateVariable>
	</timepoint>
	<timepoint>
		<spatialEntity>
			<pseudo3D type="region">
				<clusteredness>1</clusteredness>
				<density>0.5531297427971968</density>
				<area>27879.5</area>
				<perimeter>832.8206915855408</perimeter>
				<distanceFromOrigin>261.8587405453559</distanceFromOrigin>
				<angle>39.09658918251443</angle>
				<shape>triangular</shape>
				<triangleMeasure>0.7992109513643966</triangleMeasure>
				<rectangleMeasure>0.5974718029786394</rectangleMeasure>
				<circleMeasure>0.330038067442225</circleMeasure>
				<centroid>
					<x>277.571</x>
					<y>898.3683</y>
				</centroid>
			</pseudo3D>
		</spatialEntity>
		<numericStateVariable>
			<name>avgClusterednessRegions</name>
			<value>0</value>
		</numericStateVariable>
		<numericStateVariable>
			<name>avgDensityRegions</name>
			<value>0.5531297427971968</value>
		</numericStateVariable>
	</timepoint>
	<timepoint>
		<spatialEntity>
			<pseudo3D type="region">
				<clusteredness>1</clusteredness>
				<density>0.5531297427971968</density>
				<area>27879.5</area>
				<perimeter>832.8206915855408</perimeter>
				<distanceFromOrigin>261.8587405453559</distanceFromOrigin>
				<angle>39.09658918251443</angle>
				<shape>triangular</shape>
				<triangleMeasure>0.7992109513643966</triangleMeasure>
				<rectangleMeasure>0.5974718029786394</rectangleMeasure>
				<circleMeasure>0.330038067442225</circleMeasure>
				<centroid>
					<x>277.571</x>
					<y>898.3683</y>
				</centroid>
			</pseudo3D>
		</spatialEntity>
		<numericStateVariable>
			<name>avgClusterednessRegions</name>
			<value>0</value>
		</numericStateVariable>
		<numericStateVariable>
			<name>avgDensityRegions</name>
			<value>0.5531297427971968</value>
		</numericStateVariable>
	</timepoint>
	<timepoint>
		<spatialEntity>
			<pseudo3D type="region">
				<clusteredness>1</clusteredness>
				<density>0.5531297427971968</density>
				<area>27879.5</area>
				<perimeter>832.8206915855408</perimeter>
				<distanceFromOrigin>261.8587405453559</distanceFromOrigin>
				<angle>39.09658918251443</angle>
				<shape>triangular</shape>
				<triangleMeasure>0.7992109513643966</triangleMeasure>
				<rectangleMeasure>0.5974718029786394</rectangleMeasure>
				<circleMeasure>0.330038067442225</circleMeasure>
				<centroid>
					<x>277.571</x>
					<y>898.3683</y>
				</centroid>
			</pseudo3D>
		</spatialEntity>
		<numericStateVariable>
			<name>avgClusterednessRegions</name>
			<value>0</value>
		</numericStateVariable>
		<numericStateVariable>
			<name>avgDensityRegions</name>
			<value>0.5531297427971968</value>
		</numericStateVariable>
	</timepoint>
	<timepoint>
		<spatialEntity>
			<pseudo3D type="region">
				<clusteredness>1</clusteredness>
				<density>0.5531297427971968</density>
				<area>27879.5</area>
				<perimeter>832.8206915855408</perimeter>
				<distanceFromOrigin>261.8587405453559</distanceFromOrigin>
				<angle>39.09658918251443</angle>
				<shape>triangular</shape>
				<triangleMeasure>0.7992109513643966</triangleMeasure>
				<rectangleMeasure>0.5974718029786394</rectangleMeasure>
				<circleMeasure>0.330038067442225</circleMeasure>
				<centroid>
					<x>277.571</x>
					<y>898.3683</y>
				</centroid>
			</pseudo3D>
		</spatialEntity>
		<numericStateVariable>
			<name>avgClusterednessRegions</name>
			<value>0</value>
		</numericStateVariable>
		<numericStateVariable>
			<name>avgDensityRegions</name>
			<value>0.5531297427971968</value>
		</numericStateVariable>
	</timepoint>
	<timepoint>
		<spatialEntity>
			<pseudo3D type="region">
				<clusteredness>1</clusteredness>
				<density>0.5531297427971968</density>
				<area>27879.5</area>
				<perimeter>832.8206915855408</perimeter>
				<distanceFromOrigin>261.8587405453559</distanceFromOrigin>
				<angle>39.09658918251443</angle>
				<shape>triangular</shape>
				<triangleMeasure>0.7992109513643966</triangleMeasure>
				<rectangleMeasure>0.5974718029786394</rectangleMeasure>
				<circleMeasure>0.330038067442225</circleMeasure>
				<centroid>
					<x>277.571</x>
					<y>898.3683</y>
				</centroid>
			</pseudo3D>
		</spatialEntity>
		<numericStateVariable>
			<name>avgClusterednessRegions</name>
			<value>0</value>
		</numericStateVariable>
		<numericStateVariable>
			<name>avgDensityRegions</name>
			<value>0.5531297427971968</value>
		</numericStateVariable>
	</timepoint>
	<timepoint>
		<spatialEntity>
			<pseudo3D type="region">
				<clusteredness>1</clusteredness>
				<density>0.5531297427971968</density>
				<area>27879.5</area>
				<perimeter>832.8206915855408</perimeter>
				<distanceFromOrigin>261.8587405453559</distanceFromOrigin>
				<angle>39.09658918251443</angle>
				<shape>triangular</shape>
				<triangleMeasure>0.7992109513643966</triangleMeasure>
				<rectangleMeasure>0.5974718029786394</rectangleMeasure>
				<circleMeasure>0.330038067442225</circleMeasure>
				<centroid>
					<x>277.571</x>
					<y>898.3683</y>
				</centroid>
			</pseudo3D>
		</spatialEntity>
		<numericStateVariable>
			<name>avgClusterednessRegions</name>
			<value>0</value>
		</numericStateVariable>
		<numericStateVariable>
			<name>avgDensityRegions</name>
			<value>0.5531297427971968</value>
		</numericStateVariable>
	</timepoint>
	<timepoint>
		<spatialEntity>
			<pseudo3D type="region">
				<clusteredness>1</clusteredness>
				<density>0.5531297427971968</density>
				<area>27879.5</area>
				<perimeter>832.8206915855408</perimeter>
				<distanceFromOrigin>261.8587405453559</distanceFromOrigin>
				<angle>39.09658918251443</angle>
				<shape>triangular</shape>
				<triangleMeasure>0.7992109513643966</triangleMeasure>
				<rectangleMeasure>0.5974718029786394</rectangleMeasure>
				<circleMeasure>0.330038067442225</circleMeasure>
				<centroid>
					<x>277.571</x>
					<y>898.3683</y>
				</centroid>
			</pseudo3D>
		</spatialEntity>
		<numericStateVariable>
			<name>avgClusterednessRegions</name>
			<value>0</value>
		</numericStateVariable>
		<numericStateVariable>
			<name>avgDensityRegions</name>
			<value>0.5531297427971968</value>
		</numericStateVariable>
	</timepoint>
	<timepoint>
		<spatialEntity>
			<pseudo3D type="region">
				<clusteredness>1</clusteredness>
				<density>0.5531297427971968</density>
				<area>27879.5</area>
				<perimeter>832.8206915855408</perimeter>
				<distanceFromOrigin>261.8587405453559</distanceFromOrigin>
				<angle>39.09658918251443</angle>
				<shape>triangular</shape>
				<triangleMeasure>0.7992109513643966</triangleMeasure>
				<rectangleMeasure>0.5974718029786394</rectangleMeasure>
				<circleMeasure>0.330038067442225</circleMeasure>
				<centroid>
					<x>277.571</x>
					<y>898.3683</y>
				</centroid>
			</pseudo3D>
		</spatialEntity>
		<numericStateVariable>
			<name>avgClusterednessRegions</name>
			<value>0</value>
		</numericStateVariable>
		<numericStateVariable>
			<name>avgDensityRegions</name>
			<value>0.5531297427971968</value>
		</numericStateVariable>
	</timepoint>
	<timepoint>
		<spatialEntity>
			<pseudo3D type="region">
				<clusteredness>1</clusteredness>
				<density>0.5531297427971968</density>
				<area>27879.5</area>
				<perimeter>832.8206915855408</perimeter>
				<distanceFromOrigin>261.8587405453559</distanceFromOrigin>
				<angle>39.09658918251443</angle>
				<shape>triangular</shape>
				<triangleMeasure>0.7992109513643966</triangleMeasure>
				<rectangleMeasure>0.5974718029786394</rectangleMeasure>
				<circleMeasure>0.330038067442225</circleMeasure>
				<centroid>
					<x>277.571</x>
					<y>898.3683</y>
				</centroid>
			</pseudo3D>
		</spatialEntity>
		<numericStateVariable>
			<name>avgClusterednessRegions</name>
			<value>0</value>
		</numericStateVariable>
		<numericStateVariable>
			<name>avgDensityRegions</name>
			<value>0.5531297427971968</value>
		</numericStateVariable>
	</timepoint>
	<timepoint>
		<spatialEntity>
			<pseudo3D type="region">
				<clusteredness>1</clusteredness>
				<density>0.5531297427971968</density>
				<area>27879.5</area>
				<perimeter>832.8206915855408</perimeter>
				<distanceFromOrigin>261.8587405453559</distanceFromOrigin>
				<angle>39.09658918251443</angle>
				<shape>triangular</shape>
				<triangleMeasure>0.7992109513643966</triangleMeasure>
				<rectangleMeasure>0.5974718029786394</rectangleMeasure>
				<circleMeasure>0.330038067442225</circleMeasure>
				<centroid>
					<x>277.571</x>
					<y>898.3683</y>
				</centroid>
			</pseudo3D>
		</spatialEntity>
		<numericStateVariable>
			<name>avgClusterednessRegions</name>
			<value>0</value>
		</numericStateVariable>
		<numericStateVariable>
			<name>avgDensityRegions</name>
			<value>0.5531297427971968</value>
		</numericStateVariable>
	</timepoint>
	<timepoint>
		<spatialEntity>
			<pseudo3D type="region">
				<clusteredness>1</clusteredness>
				<density>0.5531297427971968</density>
				<area>27879.5</area>
				<perimeter>832.8206915855408</perimeter>
				<distanceFromOrigin>261.8587405453559</distanceFromOrigin>
				<angle>39.09658918251443</angle>
				<shape>triangular</shape>
				<triangleMeasure>0.7992109513643966</triangleMeasure>
				<rectangleMeasure>0.5974718029786394</rectangleMeasure>
				<circleMeasure>0.330038067442225</circleMeasure>
				<centroid>
					<x>277.571</x>
					<y>898.3683</y>
				</centroid>
			</pseudo3D>
		</spatialEntity>
		<numericStateVariable>
			<name>avgClusterednessRegions</name>
			<value>0</value>
		</numericStateVariable>
		<numericStateVariable>
			<name>avgDensityRegions</name>
			<value>0.5531297427971968</value>
		</numericStateVariable>
	</timepoint>
	<timepoint>
		<spatialEntity>
			<pseudo3D type="region">
				<clusteredness>1</clusteredness>
				<density>0.5531297427971968</density>
				<area>27879.5</area>
				<perimeter>832.8206915855408</perimeter>
				<distanceFromOrigin>261.8587405453559</distanceFromOrigin>
				<angle>39.09658918251443</angle>
				<shape>triangular</shape>
				<triangleMeasure>0.7992109513643966</triangleMeasure>
				<rectangleMeasure>0.5974718029786394</rectangleMeasure>
				<circleMeasure>0.330038067442225</circleMeasure>
				<centroid>
					<x>277.571</x>
					<y>898.3683</y>
				</centroid>
			</pseudo3D>
		</spatialEntity>
		<numericStateVariable>
			<name>avgClusterednessRegions</name>
			<value>0</value>
		</numericStateVariable>
		<numericStateVariable>
			<name>avgDensityRegions</name>
			<value>0.5531297427971968</value>
		</numericStateVariable>
	</timepoint>
	<timepoint>
		<spatialEntity>
			<pseudo3D type="region">
				<clusteredness>1</clusteredness>
				<density>0.5531297427971968</density>
				<area>27879.5</area>
				<perimeter>832.8206915855408</perimeter>
				<distanceFromOrigin>261.8587405453559</distanceFromOrigin>
				<angle>39.09658918251443</angle>
				<shape>triangular</shape>
				<triangleMeasure>0.7992109513643966</triangleMeasure>
				<rectangleMeasure>0.5974718029786394</rectangleMeasure>
				<circleMeasure>0.330038067442225</circleMeasure>
				<centroid>
					<x>277.571</x>
					<y>898.3683</y>
				</centroid>
			</pseudo3D>
		</spatialEntity>
		<numericStateVariable>
			<name>avgClusterednessRegions</name>
			<value>0</value>
		</numericStateVariable>
		<numericStateVariable>
			<name>avgDensityRegions</name>
			<value>0.5531297427971968</value>
		</numericStateVariable>
	</timepoint>
	<timepoint>
		<spatialEntity>
			<pseudo3D type="region">
				<clusteredness>1</clusteredness>
				<density>0.5531297427971968</density>
				<area>27879.5</area>
				<perimeter>832.8206915855408</perimeter>
				<distanceFromOrigin>261.8587405453559</distanceFromOrigin>
				<angle>39.09658918251443</angle>
				<shape>triangular</shape>
				<triangleMeasure>0.7992109513643966</triangleMeasure>
				<rectangleMeasure>0.5974718029786394</rectangleMeasure>
				<circleMeasure>0.330038067442225</circleMeasure>
				<centroid>
					<x>277.571</x>
					<y>898.3683</y>
				</centroid>
			</pseudo3D>
		</spatialEntity>
		<numericStateVariable>
			<name>avgClusterednessRegions</name>
			<value>0</value>
		</numericStateVariable>
		<numericStateVariable>
			<name>avgDensityRegions</name>
			<value>0.5531297427971968</value>
		</numericStateVariable>
	</timepoint>
	<timepoint>
		<spatialEntity>
			<pseudo3D type="region">
				<clusteredness>1</clusteredness>
				<density>0.5531297427971968</density>
				<area>27879.5</area>
				<perimeter>832.8206915855408</perimeter>
				<distanceFromOrigin>261.8587405453559</distanceFromOrigin>
				<angle>39.09658918251443</angle>
				<shape>triangular</shape>
				<triangleMeasure>0.7992109513643966</triangleMeasure>
				<rectangleMeasure>0.5974718029786394</rectangleMeasure>
				<circleMeasure>0.330038067442225</circleMeasure>
				<centroid>
					<x>277.571</x>
					<y>898.3683</y>
				</centroid>
			</pseudo3D>
		</spatialEntity>
		<numericStateVariable>
			<name>avgClusterednessRegions</name>
			<value>0</value>
		</numericStateVariable>
		<numericStateVariable>
			<name>avgDensityRegions</name>
			<value>0.5531297427971968</value>
		</numericStateVariable>
	</timepoint>
	<timepoint>
		<spatialEntity>
			<pseudo3D type="region">
				<clusteredness>1</clusteredness>
				<density>0.5531297427971968</density>
				<area>27879.5</area>
				<perimeter>832.8206915855408</perimeter>
				<distanceFromOrigin>261.8587405453559</distanceFromOrigin>
				<angle>39.09658918251443</angle>
				<shape>triangular</shape>
				<triangleMeasure>0.7992109513643966</triangleMeasure>
				<rectangleMeasure>0.5974718029786394</rectangleMeasure>
				<circleMeasure>0.330038067442225</circleMeasure>
				<centroid>
					<x>277.571</x>
					<y>898.3683</y>
				</centroid>
			</pseudo3D>
		</spatialEntity>
		<numericStateVariable>
			<name>avgClusterednessRegions</name>
			<value>0</value>
		</numericStateVariable>
		<numericStateVariable>
			<name>avgDensityRegions</name>
			<value>0.5531297427971968</value>
		</numericStateVariable>
	</timepoint>
	<timepoint>
		<spatialEntity>
			<pseudo3D type="region">
				<clusteredness>1</clusteredness>
				<density>0.5531297427971968</density>
				<area>27879.5</area>
				<perimeter>832.8206915855408</perimeter>
				<distanceFromOrigin>261.8587405453559</distanceFromOrigin>
				<angle>39.09658918251443</angle>
				<shape>triangular</shape>
				<triangleMeasure>0.7992109513643966</triangleMeasure>
				<rectangleMeasure>0.5974718029786394</rectangleMeasure>
				<circleMeasure>0.330038067442225</circleMeasure>
				<centroid>
					<x>277.571</x>
					<y>898.3683</y>
				</centroid>
			</pseudo3D>
		</spatialEntity>
		<numericStateVariable>
			<name>avgClusterednessRegions</name>
			<value>0</value>
		</numericStateVariable>
		<numericStateVariable>
			<name>avgDensityRegions</name>
			<value>0.5531297427971968</value>
		</numericStateVariable>
	</timepoint>
	<timepoint>
		<spatialEntity>
			<pseudo3D type="region">
				<clusteredness>1</clusteredness>
				<density>0.5531297427971968</density>
				<area>27879.5</area>
				<perimeter>832.8206915855408</perimeter>
				<distanceFromOrigin>261.8587405453559</distanceFromOrigin>
				<angle>39.09658918251443</angle>
				<shape>triangular</shape>
				<triangleMeasure>0.7992109513643966</triangleMeasure>
				<rectangleMeasure>0.5974718029786394</rectangleMeasure>
				<circleMeasure>0.330038067442225</circleMeasure>
				<centroid>
					<x>277.571</x>
					<y>898.3683</y>
				</centroid>
			</pseudo3D>
		</spatialEntity>
		<numericStateVariable>
			<name>avgClusterednessRegions</name>
			<value>0</value>
		</numericStateVariable>
		<numericStateVariable>
			<name>avgDensityRegions</name>
			<value>0.5531297427971968</value>
		</numericStateVariable>
	</timepoint>
	<timepoint>
		<spatialEntity>
			<pseudo3D type="region">
				<clusteredness>1</clusteredness>
				<density>0.5531297427971968</density>
				<area>27879.5</area>
				<perimeter>832.8206915855408</perimeter>
				<distanceFromOrigin>261.8587405453559</distanceFromOrigin>
				<angle>39.09658918251443</angle>
				<shape>triangular</shape>
				<triangleMeasure>0.7992109513643966</triangleMeasure>
				<rectangleMeasure>0.5974718029786394</rectangleMeasure>
				<circleMeasure>0.330038067442225</circleMeasure>
				<centroid>
					<x>277.571</x>
					<y>898.3683</y>
				</centroid>
			</pseudo3D>
		</spatialEntity>
		<numericStateVariable>
			<name>avgClusterednessRegions</name>
			<value>0</value>
		</numericStateVariable>
		<numericStateVariable>
			<name>avgDensityRegions</name>
			<value>0.5531297427971968</value>
		</numericStateVariable>
	</timepoint>
	<timepoint>
		<spatialEntity>
			<pseudo3D type="region">
				<clusteredness>1</clusteredness>
				<density>0.5531297427971968</density>
				<area>27879.5</area>
				<perimeter>832.8206915855408</perimeter>
				<distanceFromOrigin>261.8587405453559</distanceFromOrigin>
				<angle>39.09658918251443</angle>
				<shape>triangular</shape>
				<triangleMeasure>0.7992109513643966</triangleMeasure>
				<rectangleMeasure>0.5974718029786394</rectangleMeasure>
				<circleMeasure>0.330038067442225</circleMeasure>
				<centroid>
					<x>277.571</x>
					<y>898.3683</y>
				</centroid>
			</pseudo3D>
		</spatialEntity>
		<numericStateVariable>
			<name>avgClusterednessRegions</name>
			<value>0</value>
		</numericStateVariable>
		<numericStateVariable>
			<name>avgDensityRegions</name>
			<value>0.5531297427971968</value>
		</numericStateVariable>
	</timepoint>
	<timepoint>
		<spatialEntity>
			<pseudo3D type="region">
				<clusteredness>1</clusteredness>
				<density>0.5531297427971968</density>
				<area>27879.5</area>
				<perimeter>832.8206915855408</perimeter>
				<distanceFromOrigin>261.8587405453559</distanceFromOrigin>
				<angle>39.09658918251443</angle>
				<shape>triangular</shape>
				<triangleMeasure>0.7992109513643966</triangleMeasure>
				<rectangleMeasure>0.5974718029786394</rectangleMeasure>
				<circleMeasure>0.330038067442225</circleMeasure>
				<centroid>
					<x>277.571</x>
					<y>898.3683</y>
				</centroid>
			</pseudo3D>
		</spatialEntity>
		<numericStateVariable>
			<name>avgClusterednessRegions</name>
			<value>0</value>
		</numericStateVariable>
		<numericStateVariable>
			<name>avgDensityRegions</name>
			<value>0.5531297427971968</value>
		</numericStateVariable>
	</timepoint>
	<timepoint>
		<spatialEntity>
			<pseudo3D type="region">
				<clusteredness>1</clusteredness>
				<density>0.5531297427971968</density>
				<area>27879.5</area>
				<perimeter>832.8206915855408</perimeter>
				<distanceFromOrigin>261.8587405453559</distanceFromOrigin>
				<angle>39.09658918251443</angle>
				<shape>triangular</shape>
				<triangleMeasure>0.7992109513643966</triangleMeasure>
				<rectangleMeasure>0.5974718029786394</rectangleMeasure>
				<circleMeasure>0.330038067442225</circleMeasure>
				<centroid>
					<x>277.571</x>
					<y>898.3683</y>
				</centroid>
			</pseudo3D>
		</spatialEntity>
		<numericStateVariable>
			<name>avgClusterednessRegions</name>
			<value>0</value>
		</numericStateVariable>
		<numericStateVariable>
			<name>avgDensityRegions</name>
			<value>0.5531297427971968</value>
		</numericStateVariable>
	</timepoint>
	<timepoint>
		<spatialEntity>
			<pseudo3D type="region">
				<clusteredness>1</clusteredness>
				<density>0.5531297427971968</density>
				<area>27879.5</area>
				<perimeter>832.8206915855408</perimeter>
				<distanceFromOrigin>261.8587405453559</distanceFromOrigin>
				<angle>39.09658918251443</angle>
				<shape>triangular</shape>
				<triangleMeasure>0.7992109513643966</triangleMeasure>
				<rectangleMeasure>0.5974718029786394</rectangleMeasure>
				<circleMeasure>0.330038067442225</circleMeasure>
				<centroid>
					<x>277.571</x>
					<y>898.3683</y>
				</centroid>
			</pseudo3D>
		</spatialEntity>
		<numericStateVariable>
			<name>avgClusterednessRegions</name>
			<value>0</value>
		</numericStateVariable>
		<numericStateVariable>
			<name>avgDensityRegions</name>
			<value>0.5531297427971968</value>
		</numericStateVariable>
	</timepoint>
	<timepoint>
		<spatialEntity>
			<pseudo3D type="region">
				<clusteredness>1</clusteredness>
				<density>0.5531297427971968</density>
				<area>27879.5</area>
				<perimeter>832.8206915855408</perimeter>
				<distanceFromOrigin>261.8587405453559</distanceFromOrigin>
				<angle>39.09658918251443</angle>
				<shape>triangular</shape>
				<triangleMeasure>0.7992109513643966</triangleMeasure>
				<rectangleMeasure>0.5974718029786394</rectangleMeasure>
				<circleMeasure>0.330038067442225</circleMeasure>
				<centroid>
					<x>277.571</x>
					<y>898.3683</y>
				</centroid>
			</pseudo3D>
		</spatialEntity>
		<numericStateVariable>
			<name>avgClusterednessRegions</name>
			<value>0</value>
		</numericStateVariable>
		<numericStateVariable>
			<name>avgDensityRegions</name>
			<value>0.5531297427971968</value>
		</numericStateVariable>
	</timepoint>
	<timepoint>
		<spatialEntity>
			<pseudo3D type="region">
				<clusteredness>1</clusteredness>
				<density>0.5531297427971968</density>
				<area>27879.5</area>
				<perimeter>832.8206915855408</perimeter>
				<distanceFromOrigin>261.8587405453559</distanceFromOrigin>
				<angle>39.09658918251443</angle>
				<shape>triangular</shape>
				<triangleMeasure>0.7992109513643966</triangleMeasure>
				<rectangleMeasure>0.5974718029786394</rectangleMeasure>
				<circleMeasure>0.330038067442225</circleMeasure>
				<centroid>
					<x>277.571</x>
					<y>898.3683</y>
				</centroid>
			</pseudo3D>
		</spatialEntity>
		<numericStateVariable>
			<name>avgClusterednessRegions</name>
			<value>0</value>
		</numericStateVariable>
		<numericStateVariable>
			<name>avgDensityRegions</name>
			<value>0.5531297427971968</value>
		</numericStateVariable>
	</timepoint>
	<timepoint>
		<spatialEntity>
			<pseudo3D type="region">
				<clusteredness>1</clusteredness>
				<density>0.5531297427971968</density>
				<area>27879.5</area>
				<perimeter>832.8206915855408</perimeter>
				<distanceFromOrigin>261.8587405453559</distanceFromOrigin>
				<angle>39.09658918251443</angle>
				<shape>triangular</shape>
				<triangleMeasure>0.7992109513643966</triangleMeasure>
				<rectangleMeasure>0.5974718029786394</rectangleMeasure>
				<circleMeasure>0.330038067442225</circleMeasure>
				<centroid>
					<x>277.571</x>
					<y>898.3683</y>
				</centroid>
			</pseudo3D>
		</spatialEntity>
		<numericStateVariable>
			<name>avgClusterednessRegions</name>
			<value>0</value>
		</numericStateVariable>
		<numericStateVariable>
			<name>avgDensityRegions</name>
			<value>0.5531297427971968</value>
		</numericStateVariable>
	</timepoint>
	<timepoint>
		<spatialEntity>
			<pseudo3D type="region">
				<clusteredness>1</clusteredness>
				<density>0.5531297427971968</density>
				<area>27879.5</area>
				<perimeter>832.8206915855408</perimeter>
				<distanceFromOrigin>261.8587405453559</distanceFromOrigin>
				<angle>39.09658918251443</angle>
				<shape>triangular</shape>
				<triangleMeasure>0.7992109513643966</triangleMeasure>
				<rectangleMeasure>0.5974718029786394</rectangleMeasure>
				<circleMeasure>0.330038067442225</circleMeasure>
				<centroid>
					<x>277.571</x>
					<y>898.3683</y>
				</centroid>
			</pseudo3D>
		</spatialEntity>
		<numericStateVariable>
			<name>avgClusterednessRegions</name>
			<value>0</value>
		</numericStateVariable>
		<numericStateVariable>
			<name>avgDensityRegions</name>
			<value>0.5531297427971968</value>
		</numericStateVariable>
	</timepoint>
	<timepoint>
		<spatialEntity>
			<pseudo3D type="region">
				<clusteredness>1</clusteredness>
				<density>0.5531297427971968</density>
				<area>27879.5</area>
				<perimeter>832.8206915855408</perimeter>
				<distanceFromOrigin>261.8587405453559</distanceFromOrigin>
				<angle>39.09658918251443</angle>
				<shape>triangular</shape>
				<triangleMeasure>0.7992109513643966</triangleMeasure>
				<rectangleMeasure>0.5974718029786394</rectangleMeasure>
				<circleMeasure>0.330038067442225</circleMeasure>
				<centroid>
					<x>277.571</x>
					<y>898.3683</y>
				</centroid>
			</pseudo3D>
		</spatialEntity>
		<numericStateVariable>
			<name>avgClusterednessRegions</name>
			<value>0</value>
		</numericStateVariable>
		<numericStateVariable>
			<name>avgDensityRegions</name>
			<value>0.5531297427971968</value>
		</numericStateVariable>
	</timepoint>
	<timepoint>
		<spatialEntity>
			<pseudo3D type="region">
				<clusteredness>1</clusteredness>
				<density>0.5531297427971968</density>
				<area>27879.5</area>
				<perimeter>832.8206915855408</perimeter>
				<distanceFromOrigin>261.8587405453559</distanceFromOrigin>
				<angle>39.09658918251443</angle>
				<shape>triangular</shape>
				<triangleMeasure>0.7992109513643966</triangleMeasure>
				<rectangleMeasure>0.5974718029786394</rectangleMeasure>
				<circleMeasure>0.330038067442225</circleMeasure>
				<centroid>
					<x>277.571</x>
					<y>898.3683</y>
				</centroid>
			</pseudo3D>
		</spatialEntity>
		<numericStateVariable>
			<name>avgClusterednessRegions</name>
			<value>0</value>
		</numericStateVariable>
		<numericStateVariable>
			<name>avgDensityRegions</name>
			<value>0.5531297427971968</value>
		</numericStateVariable>
	</timepoint>
	<timepoint>
		<spatialEntity>
			<pseudo3D type="region">
				<clusteredness>1</clusteredness>
				<density>0.5531297427971968</density>
				<area>27879.5</area>
				<perimeter>832.8206915855408</perimeter>
				<distanceFromOrigin>261.8587405453559</distanceFromOrigin>
				<angle>39.09658918251443</angle>
				<shape>triangular</shape>
				<triangleMeasure>0.7992109513643966</triangleMeasure>
				<rectangleMeasure>0.5974718029786394</rectangleMeasure>
				<circleMeasure>0.330038067442225</circleMeasure>
				<centroid>
					<x>277.571</x>
					<y>898.3683</y>
				</centroid>
			</pseudo3D>
		</spatialEntity>
		<numericStateVariable>
			<name>avgClusterednessRegions</name>
			<value>0</value>
		</numericStateVariable>
		<numericStateVariable>
			<name>avgDensityRegions</name>
			<value>0.5531297427971968</value>
		</numericStateVariable>
	</timepoint>
	<timepoint>
		<spatialEntity>
			<pseudo3D type="region">
				<clusteredness>1</clusteredness>
				<density>0.5531297427971968</density>
				<area>27879.5</area>
				<perimeter>832.8206915855408</perimeter>
				<distanceFromOrigin>261.8587405453559</distanceFromOrigin>
				<angle>39.09658918251443</angle>
				<shape>triangular</shape>
				<triangleMeasure>0.7992109513643966</triangleMeasure>
				<rectangleMeasure>0.5974718029786394</rectangleMeasure>
				<circleMeasure>0.330038067442225</circleMeasure>
				<centroid>
					<x>277.571</x>
					<y>898.3683</y>
				</centroid>
			</pseudo3D>
		</spatialEntity>
		<numericStateVariable>
			<name>avgClusterednessRegions</name>
			<value>0</value>
		</numericStateVariable>
		<numericStateVariable>
			<name>avgDensityRegions</name>
			<value>0.5531297427971968</value>
		</numericStateVariable>
	</timepoint>
	<timepoint>
		<spatialEntity>
			<pseudo3D type="region">
				<clusteredness>1</clusteredness>
				<density>0.5531297427971968</density>
				<area>27879.5</area>
				<perimeter>832.8206915855408</perimeter>
				<distanceFromOrigin>261.8587405453559</distanceFromOrigin>
				<angle>39.09658918251443</angle>
				<shape>triangular</shape>
				<triangleMeasure>0.7992109513643966</triangleMeasure>
				<rectangleMeasure>0.5974718029786394</rectangleMeasure>
				<circleMeasure>0.330038067442225</circleMeasure>
				<centroid>
					<x>277.571</x>
					<y>898.3683</y>
				</centroid>
			</pseudo3D>
		</spatialEntity>
		<numericStateVariable>
			<name>avgClusterednessRegions</name>
			<value>0</value>
		</numericStateVariable>
		<numericStateVariable>
			<name>avgDensityRegions</name>
			<value>0.5531297427971968</value>
		</numericStateVariable>
	</timepoint>
	<timepoint>
		<spatialEntity>
			<pseudo3D type="region">
				<clusteredness>1</clusteredness>
				<density>0.5531297427971968</density>
				<area>27879.5</area>
				<perimeter>832.8206915855408</perimeter>
				<distanceFromOrigin>261.8587405453559</distanceFromOrigin>
				<angle>39.09658918251443</angle>
				<shape>triangular</shape>
				<triangleMeasure>0.7992109513643966</triangleMeasure>
				<rectangleMeasure>0.5974718029786394</rectangleMeasure>
				<circleMeasure>0.330038067442225</circleMeasure>
				<centroid>
					<x>277.571</x>
					<y>898.3683</y>
				</centroid>
			</pseudo3D>
		</spatialEntity>
		<numericStateVariable>
			<name>avgClusterednessRegions</name>
			<value>0</value>
		</numericStateVariable>
		<numericStateVariable>
			<name>avgDensityRegions</name>
			<value>0.5531297427971968</value>
		</numericStateVariable>
	</timepoint>
	<timepoint>
		<spatialEntity>
			<pseudo3D type="region">
				<clusteredness>1</clusteredness>
				<density>0.5531297427971968</density>
				<area>27879.5</area>
				<perimeter>832.8206915855408</perimeter>
				<distanceFromOrigin>261.8587405453559</distanceFromOrigin>
				<angle>39.09658918251443</angle>
				<shape>triangular</shape>
				<triangleMeasure>0.7992109513643966</triangleMeasure>
				<rectangleMeasure>0.5974718029786394</rectangleMeasure>
				<circleMeasure>0.330038067442225</circleMeasure>
				<centroid>
					<x>277.571</x>
					<y>898.3683</y>
				</centroid>
			</pseudo3D>
		</spatialEntity>
		<numericStateVariable>
			<name>avgClusterednessRegions</name>
			<value>0</value>
		</numericStateVariable>
		<numericStateVariable>
			<name>avgDensityRegions</name>
			<value>0.5531297427971968</value>
		</numericStateVariable>
	</timepoint>
	<timepoint>
		<spatialEntity>
			<pseudo3D type="region">
				<clusteredness>1</clusteredness>
				<density>0.5531297427971968</density>
				<area>27879.5</area>
				<perimeter>832.8206915855408</perimeter>
				<distanceFromOrigin>261.8587405453559</distanceFromOrigin>
				<angle>39.09658918251443</angle>
				<shape>triangular</shape>
				<triangleMeasure>0.7992109513643966</triangleMeasure>
				<rectangleMeasure>0.5974718029786394</rectangleMeasure>
				<circleMeasure>0.330038067442225</circleMeasure>
				<centroid>
					<x>277.571</x>
					<y>898.3683</y>
				</centroid>
			</pseudo3D>
		</spatialEntity>
		<numericStateVariable>
			<name>avgClusterednessRegions</name>
			<value>0</value>
		</numericStateVariable>
		<numericStateVariable>
			<name>avgDensityRegions</name>
			<value>0.5531297427971968</value>
		</numericStateVariable>
	</timepoint>
	<timepoint>
		<spatialEntity>
			<pseudo3D type="region">
				<clusteredness>1</clusteredness>
				<density>0.5531297427971968</density>
				<area>27879.5</area>
				<perimeter>832.8206915855408</perimeter>
				<distanceFromOrigin>261.8587405453559</distanceFromOrigin>
				<angle>39.09658918251443</angle>
				<shape>triangular</shape>
				<triangleMeasure>0.7992109513643966</triangleMeasure>
				<rectangleMeasure>0.5974718029786394</rectangleMeasure>
				<circleMeasure>0.330038067442225</circleMeasure>
				<centroid>
					<x>277.571</x>
					<y>898.3683</y>
				</centroid>
			</pseudo3D>
		</spatialEntity>
		<numericStateVariable>
			<name>avgClusterednessRegions</name>
			<value>0</value>
		</numericStateVariable>
		<numericStateVariable>
			<name>avgDensityRegions</name>
			<value>0.5531297427971968</value>
		</numericStateVariable>
	</timepoint>
	<timepoint>
		<spatialEntity>
			<pseudo3D type="region">
				<clusteredness>1</clusteredness>
				<density>0.5531297427971968</density>
				<area>27879.5</area>
				<perimeter>832.8206915855408</perimeter>
				<distanceFromOrigin>261.8587405453559</distanceFromOrigin>
				<angle>39.09658918251443</angle>
				<shape>triangular</shape>
				<triangleMeasure>0.7992109513643966</triangleMeasure>
				<rectangleMeasure>0.5974718029786394</rectangleMeasure>
				<circleMeasure>0.330038067442225</circleMeasure>
				<centroid>
					<x>277.571</x>
					<y>898.3683</y>
				</centroid>
			</pseudo3D>
		</spatialEntity>
		<numericStateVariable>
			<name>avgClusterednessRegions</name>
			<value>0</value>
		</numericStateVariable>
		<numericStateVariable>
			<name>avgDensityRegions</name>
			<value>0.5531297427971968</value>
		</numericStateVariable>
	</timepoint>
	<timepoint>
		<spatialEntity>
			<pseudo3D type="region">
				<clusteredness>1</clusteredness>
				<density>0.5531297427971968</density>
				<area>27879.5</area>
				<perimeter>832.8206915855408</perimeter>
				<distanceFromOrigin>261.8587405453559</distanceFromOrigin>
				<angle>39.09658918251443</angle>
				<shape>triangular</shape>
				<triangleMeasure>0.7992109513643966</triangleMeasure>
				<rectangleMeasure>0.5974718029786394</rectangleMeasure>
				<circleMeasure>0.330038067442225</circleMeasure>
				<centroid>
					<x>277.571</x>
					<y>898.3683</y>
				</centroid>
			</pseudo3D>
		</spatialEntity>
		<numericStateVariable>
			<name>avgClusterednessRegions</name>
			<value>0</value>
		</numericStateVariable>
		<numericStateVariable>
			<name>avgDensityRegions</name>
			<value>0.5531297427971968</value>
		</numericStateVariable>
	</timepoint>
	<timepoint>
		<spatialEntity>
			<pseudo3D type="region">
				<clusteredness>1</clusteredness>
				<density>0.5531297427971968</density>
				<area>27879.5</area>
				<perimeter>832.8206915855408</perimeter>
				<distanceFromOrigin>261.8587405453559</distanceFromOrigin>
				<angle>39.09658918251443</angle>
				<shape>triangular</shape>
				<triangleMeasure>0.7992109513643966</triangleMeasure>
				<rectangleMeasure>0.5974718029786394</rectangleMeasure>
				<circleMeasure>0.330038067442225</circleMeasure>
				<centroid>
					<x>277.571</x>
					<y>898.3683</y>
				</centroid>
			</pseudo3D>
		</spatialEntity>
		<numericStateVariable>
			<name>avgClusterednessRegions</name>
			<value>0</value>
		</numericStateVariable>
		<numericStateVariable>
			<name>avgDensityRegions</name>
			<value>0.5531297427971968</value>
		</numericStateVariable>
	</timepoint>
	<timepoint>
		<spatialEntity>
			<pseudo3D type="region">
				<clusteredness>1</clusteredness>
				<density>0.5531297427971968</density>
				<area>27879.5</area>
				<perimeter>832.8206915855408</perimeter>
				<distanceFromOrigin>261.8587405453559</distanceFromOrigin>
				<angle>39.09658918251443</angle>
				<shape>triangular</shape>
				<triangleMeasure>0.7992109513643966</triangleMeasure>
				<rectangleMeasure>0.5974718029786394</rectangleMeasure>
				<circleMeasure>0.330038067442225</circleMeasure>
				<centroid>
					<x>277.571</x>
					<y>898.3683</y>
				</centroid>
			</pseudo3D>
		</spatialEntity>
		<numericStateVariable>
			<name>avgClusterednessRegions</name>
			<value>0</value>
		</numericStateVariable>
		<numericStateVariable>
			<name>avgDensityRegions</name>
			<value>0.5531297427971968</value>
		</numericStateVariable>
	</timepoint>
	<timepoint>
		<spatialEntity>
			<pseudo3D type="region">
				<clusteredness>1</clusteredness>
				<density>0.5531297427971968</density>
				<area>27879.5</area>
				<perimeter>832.8206915855408</perimeter>
				<distanceFromOrigin>261.8587405453559</distanceFromOrigin>
				<angle>39.09658918251443</angle>
				<shape>triangular</shape>
				<triangleMeasure>0.7992109513643966</triangleMeasure>
				<rectangleMeasure>0.5974718029786394</rectangleMeasure>
				<circleMeasure>0.330038067442225</circleMeasure>
				<centroid>
					<x>277.571</x>
					<y>898.3683</y>
				</centroid>
			</pseudo3D>
		</spatialEntity>
		<numericStateVariable>
			<name>avgClusterednessRegions</name>
			<value>0</value>
		</numericStateVariable>
		<numericStateVariable>
			<name>avgDensityRegions</name>
			<value>0.5531297427971968</value>
		</numericStateVariable>
	</timepoint>
	<timepoint>
		<spatialEntity>
			<pseudo3D type="region">
				<clusteredness>1</clusteredness>
				<density>0.5531297427971968</density>
				<area>27879.5</area>
				<perimeter>832.8206915855408</perimeter>
				<distanceFromOrigin>261.8587405453559</distanceFromOrigin>
				<angle>39.09658918251443</angle>
				<shape>triangular</shape>
				<triangleMeasure>0.7992109513643966</triangleMeasure>
				<rectangleMeasure>0.5974718029786394</rectangleMeasure>
				<circleMeasure>0.330038067442225</circleMeasure>
				<centroid>
					<x>277.571</x>
					<y>898.3683</y>
				</centroid>
			</pseudo3D>
		</spatialEntity>
		<numericStateVariable>
			<name>avgClusterednessRegions</name>
			<value>0</value>
		</numericStateVariable>
		<numericStateVariable>
			<name>avgDensityRegions</name>
			<value>0.5531297427971968</value>
		</numericStateVariable>
	</timepoint>
	<timepoint>
		<spatialEntity>
			<pseudo3D type="region">
				<clusteredness>1</clusteredness>
				<density>0.5531297427971968</density>
				<area>27879.5</area>
				<perimeter>832.8206915855408</perimeter>
				<distanceFromOrigin>261.8587405453559</distanceFromOrigin>
				<angle>39.09658918251443</angle>
				<shape>triangular</shape>
				<triangleMeasure>0.7992109513643966</triangleMeasure>
				<rectangleMeasure>0.5974718029786394</rectangleMeasure>
				<circleMeasure>0.330038067442225</circleMeasure>
				<centroid>
					<x>277.571</x>
					<y>898.3683</y>
				</centroid>
			</pseudo3D>
		</spatialEntity>
		<numericStateVariable>
			<name>avgClusterednessRegions</name>
			<value>0</value>
		</numericStateVariable>
		<numericStateVariable>
			<name>avgDensityRegions</name>
			<value>0.5531297427971968</value>
		</numericStateVariable>
	</timepoint>
	<timepoint>
		<spatialEntity>
			<pseudo3D type="region">
				<clusteredness>1</clusteredness>
				<density>0.5531297427971968</density>
				<area>27879.5</area>
				<perimeter>832.8206915855408</perimeter>
				<distanceFromOrigin>261.8587405453559</distanceFromOrigin>
				<angle>39.09658918251443</angle>
				<shape>triangular</shape>
				<triangleMeasure>0.7992109513643966</triangleMeasure>
				<rectangleMeasure>0.5974718029786394</rectangleMeasure>
				<circleMeasure>0.330038067442225</circleMeasure>
				<centroid>
					<x>277.571</x>
					<y>898.3683</y>
				</centroid>
			</pseudo3D>
		</spatialEntity>
		<numericStateVariable>
			<name>avgClusterednessRegions</name>
			<value>0</value>
		</numericStateVariable>
		<numericStateVariable>
			<name>avgDensityRegions</name>
			<value>0.5531297427971968</value>
		</numericStateVariable>
	</timepoint>
	<timepoint>
		<spatialEntity>
			<pseudo3D type="region">
				<clusteredness>1</clusteredness>
				<density>0.5531297427971968</density>
				<area>27879.5</area>
				<perimeter>832.8206915855408</perimeter>
				<distanceFromOrigin>261.8587405453559</distanceFromOrigin>
				<angle>39.09658918251443</angle>
				<shape>triangular</shape>
				<triangleMeasure>0.7992109513643966</triangleMeasure>
				<rectangleMeasure>0.5974718029786394</rectangleMeasure>
				<circleMeasure>0.330038067442225</circleMeasure>
				<centroid>
					<x>277.571</x>
					<y>898.3683</y>
				</centroid>
			</pseudo3D>
		</spatialEntity>
		<numericStateVariable>
			<name>avgClusterednessRegions</name>
			<value>0</value>
		</numericStateVariable>
		<numericStateVariable>
			<name>avgDensityRegions</name>
			<value>0.5531297427971968</value>
		</numericStateVariable>
	</timepoint>
	<timepoint>
		<spatialEntity>
			<pseudo3D type="region">
				<clusteredness>1</clusteredness>
				<density>0.5531297427971968</density>
				<area>27879.5</area>
				<perimeter>832.8206915855408</perimeter>
				<distanceFromOrigin>261.8587405453559</distanceFromOrigin>
				<angle>39.09658918251443</angle>
				<shape>triangular</shape>
				<triangleMeasure>0.7992109513643966</triangleMeasure>
				<rectangleMeasure>0.5974718029786394</rectangleMeasure>
				<circleMeasure>0.330038067442225</circleMeasure>
				<centroid>
					<x>277.571</x>
					<y>898.3683</y>
				</centroid>
			</pseudo3D>
		</spatialEntity>
		<numericStateVariable>
			<name>avgClusterednessRegions</name>
			<value>0</value>
		</numericStateVariable>
		<numericStateVariable>
			<name>avgDensityRegions</name>
			<value>0.5531297427971968</value>
		</numericStateVariable>
	</timepoint>
	<timepoint>
		<spatialEntity>
			<pseudo3D type="region">
				<clusteredness>1</clusteredness>
				<density>0.5531297427971968</density>
				<area>27879.5</area>
				<perimeter>832.8206915855408</perimeter>
				<distanceFromOrigin>261.8587405453559</distanceFromOrigin>
				<angle>39.09658918251443</angle>
				<shape>triangular</shape>
				<triangleMeasure>0.7992109513643966</triangleMeasure>
				<rectangleMeasure>0.5974718029786394</rectangleMeasure>
				<circleMeasure>0.330038067442225</circleMeasure>
				<centroid>
					<x>277.571</x>
					<y>898.3683</y>
				</centroid>
			</pseudo3D>
		</spatialEntity>
		<numericStateVariable>
			<name>avgClusterednessRegions</name>
			<value>0</value>
		</numericStateVariable>
		<numericStateVariable>
			<name>avgDensityRegions</name>
			<value>0.5531297427971968</value>
		</numericStateVariable>
	</timepoint>
	<timepoint>
		<spatialEntity>
			<pseudo3D type="region">
				<clusteredness>1</clusteredness>
				<density>0.5531297427971968</density>
				<area>27879.5</area>
				<perimeter>832.8206915855408</perimeter>
				<distanceFromOrigin>261.8587405453559</distanceFromOrigin>
				<angle>39.09658918251443</angle>
				<shape>triangular</shape>
				<triangleMeasure>0.7992109513643966</triangleMeasure>
				<rectangleMeasure>0.5974718029786394</rectangleMeasure>
				<circleMeasure>0.330038067442225</circleMeasure>
				<centroid>
					<x>277.571</x>
					<y>898.3683</y>
				</centroid>
			</pseudo3D>
		</spatialEntity>
		<numericStateVariable>
			<name>avgClusterednessRegions</name>
			<value>0</value>
		</numericStateVariable>
		<numericStateVariable>
			<name>avgDensityRegions</name>
			<value>0.5531297427971968</value>
		</numericStateVariable>
	</timepoint>
	<timepoint>
		<spatialEntity>
			<pseudo3D type="region">
				<clusteredness>1</clusteredness>
				<density>0.5531297427971968</density>
				<area>27879.5</area>
				<perimeter>832.8206915855408</perimeter>
				<distanceFromOrigin>261.8587405453559</distanceFromOrigin>
				<angle>39.09658918251443</angle>
				<shape>triangular</shape>
				<triangleMeasure>0.7992109513643966</triangleMeasure>
				<rectangleMeasure>0.5974718029786394</rectangleMeasure>
				<circleMeasure>0.330038067442225</circleMeasure>
				<centroid>
					<x>277.571</x>
					<y>898.3683</y>
				</centroid>
			</pseudo3D>
		</spatialEntity>
		<numericStateVariable>
			<name>avgClusterednessRegions</name>
			<value>0</value>
		</numericStateVariable>
		<numericStateVariable>
			<name>avgDensityRegions</name>
			<value>0.5531297427971968</value>
		</numericStateVariable>
	</timepoint>
</experiment>
