# Supplementary material for: Automatic validation of computational models using pseudo-3D spatio-temporal model checking
Source: BMC Syst Biol. 2014 Dec 2;8:124. doi: 10.1186/s12918-014-0124-0 (PMC4272535; doi:10.1186/s12918-014-0124-0)
Supplement: Additional file 8 — Dataset of STML files for the phase variation case study. The dataset of one thousand STML files corresponding to the stochastic simulations of the rectangular model for the phase variation case study. We recommend using the freely available 7zip software (Download link: http://www.7-zip.org/download.html) to extract this archive. [file 12918_2014_124_MOESM8_ESM.zip › phase_variation_stml_129.xml]

<?xml version="1.0" encoding="utf-8"?>
<!--Warning! This xml file was automatically generated by a C++ program using the Boost PropertyTree library.-->
<experiment>
	<timepoint>
		<numericStateVariable>
			<name>avgClusterednessRegions</name>
			<value>0</value>
		</numericStateVariable>
		<numericStateVariable>
			<name>avgDensityRegions</name>
			<value>0</value>
		</numericStateVariable>
	</timepoint>
	<timepoint>
		<numericStateVariable>
			<name>avgClusterednessRegions</name>
			<value>0</value>
		</numericStateVariable>
		<numericStateVariable>
			<name>avgDensityRegions</name>
			<value>0</value>
		</numericStateVariable>
	</timepoint>
	<timepoint>
		<numericStateVariable>
			<name>avgClusterednessRegions</name>
			<value>0</value>
		</numericStateVariable>
		<numericStateVariable>
			<name>avgDensityRegions</name>
			<value>0</value>
		</numericStateVariable>
	</timepoint>
	<timepoint>
		<numericStateVariable>
			<name>avgClusterednessRegions</name>
			<value>0</value>
		</numericStateVariable>
		<numericStateVariable>
			<name>avgDensityRegions</name>
			<value>0</value>
		</numericStateVariable>
	</timepoint>
	<timepoint>
		<numericStateVariable>
			<name>avgClusterednessRegions</name>
			<value>0</value>
		</numericStateVariable>
		<numericStateVariable>
			<name>avgDensityRegions</name>
			<value>0</value>
		</numericStateVariable>
	</timepoint>
	<timepoint>
		<numericStateVariable>
			<name>avgClusterednessRegions</name>
			<value>0</value>
		</numericStateVariable>
		<numericStateVariable>
			<name>avgDensityRegions</name>
			<value>0</value>
		</numericStateVariable>
	</timepoint>
	<timepoint>
		<numericStateVariable>
			<name>avgClusterednessRegions</name>
			<value>0</value>
		</numericStateVariable>
		<numericStateVariable>
			<name>avgDensityRegions</name>
			<value>0</value>
		</numericStateVariable>
	</timepoint>
	<timepoint>
		<numericStateVariable>
			<name>avgClusterednessRegions</name>
			<value>0</value>
		</numericStateVariable>
		<numericStateVariable>
			<name>avgDensityRegions</name>
			<value>0</value>
		</numericStateVariable>
	</timepoint>
	<timepoint>
		<numericStateVariable>
			<name>avgClusterednessRegions</name>
			<value>0</value>
		</numericStateVariable>
		<numericStateVariable>
			<name>avgDensityRegions</name>
			<value>0</value>
		</numericStateVariable>
	</timepoint>
	<timepoint>
		<numericStateVariable>
			<name>avgClusterednessRegions</name>
			<value>0</value>
		</numericStateVariable>
		<numericStateVariable>
			<name>avgDensityRegions</name>
			<value>0</value>
		</numericStateVariable>
	</timepoint>
	<timepoint>
		<numericStateVariable>
			<name>avgClusterednessRegions</name>
			<value>0</value>
		</numericStateVariable>
		<numericStateVariable>
			<name>avgDensityRegions</name>
			<value>0</value>
		</numericStateVariable>
	</timepoint>
	<timepoint>
		<numericStateVariable>
			<name>avgClusterednessRegions</name>
			<value>0</value>
		</numericStateVariable>
		<numericStateVariable>
			<name>avgDensityRegions</name>
			<value>0</value>
		</numericStateVariable>
	</timepoint>
	<timepoint>
		<numericStateVariable>
			<name>avgClusterednessRegions</name>
			<value>0</value>
		</numericStateVariable>
		<numericStateVariable>
			<name>avgDensityRegions</name>
			<value>0</value>
		</numericStateVariable>
	</timepoint>
	<timepoint>
		<numericStateVariable>
			<name>avgClusterednessRegions</name>
			<value>0</value>
		</numericStateVariable>
		<numericStateVariable>
			<name>avgDensityRegions</name>
			<value>0</value>
		</numericStateVariable>
	</timepoint>
	<timepoint>
		<numericStateVariable>
			<name>avgClusterednessRegions</name>
			<value>0</value>
		</numericStateVariable>
		<numericStateVariable>
			<name>avgDensityRegions</name>
			<value>0</value>
		</numericStateVariable>
	</timepoint>
	<timepoint>
		<numericStateVariable>
			<name>avgClusterednessRegions</name>
			<value>0</value>
		</numericStateVariable>
		<numericStateVariable>
			<name>avgDensityRegions</name>
			<value>0</value>
		</numericStateVariable>
	</timepoint>
	<timepoint>
		<numericStateVariable>
			<name>avgClusterednessRegions</name>
			<value>0</value>
		</numericStateVariable>
		<numericStateVariable>
			<name>avgDensityRegions</name>
			<value>0</value>
		</numericStateVariable>
	</timepoint>
	<timepoint>
		<numericStateVariable>
			<name>avgClusterednessRegions</name>
			<value>0</value>
		</numericStateVariable>
		<numericStateVariable>
			<name>avgDensityRegions</name>
			<value>0</value>
		</numericStateVariable>
	</timepoint>
	<timepoint>
		<numericStateVariable>
			<name>avgClusterednessRegions</name>
			<value>0</value>
		</numericStateVariable>
		<numericStateVariable>
			<name>avgDensityRegions</name>
			<value>0</value>
		</numericStateVariable>
	</timepoint>
	<timepoint>
		<numericStateVariable>
			<name>avgClusterednessRegions</name>
			<value>0</value>
		</numericStateVariable>
		<numericStateVariable>
			<name>avgDensityRegions</name>
			<value>0</value>
		</numericStateVariable>
	</timepoint>
	<timepoint>
		<numericStateVariable>
			<name>avgClusterednessRegions</name>
			<value>0</value>
		</numericStateVariable>
		<numericStateVariable>
			<name>avgDensityRegions</name>
			<value>0</value>
		</numericStateVariable>
	</timepoint>
	<timepoint>
		<numericStateVariable>
			<name>avgClusterednessRegions</name>
			<value>0</value>
		</numericStateVariable>
		<numericStateVariable>
			<name>avgDensityRegions</name>
			<value>0</value>
		</numericStateVariable>
	</timepoint>
	<timepoint>
		<numericStateVariable>
			<name>avgClusterednessRegions</name>
			<value>0</value>
		</numericStateVariable>
		<numericStateVariable>
			<name>avgDensityRegions</name>
			<value>0</value>
		</numericStateVariable>
	</timepoint>
	<timepoint>
		<numericStateVariable>
			<name>avgClusterednessRegions</name>
			<value>0</value>
		</numericStateVariable>
		<numericStateVariable>
			<name>avgDensityRegions</name>
			<value>0</value>
		</numericStateVariable>
	</timepoint>
	<timepoint>
		<numericStateVariable>
			<name>avgClusterednessRegions</name>
			<value>0</value>
		</numericStateVariable>
		<numericStateVariable>
			<name>avgDensityRegions</name>
			<value>0</value>
		</numericStateVariable>
	</timepoint>
	<timepoint>
		<numericStateVariable>
			<name>avgClusterednessRegions</name>
			<value>0</value>
		</numericStateVariable>
		<numericStateVariable>
			<name>avgDensityRegions</name>
			<value>0</value>
		</numericStateVariable>
	</timepoint>
	<timepoint>
		<numericStateVariable>
			<name>avgClusterednessRegions</name>
			<value>0</value>
		</numericStateVariable>
		<numericStateVariable>
			<name>avgDensityRegions</name>
			<value>0</value>
		</numericStateVariable>
	</timepoint>
	<timepoint>
		<numericStateVariable>
			<name>avgClusterednessRegions</name>
			<value>0</value>
		</numericStateVariable>
		<numericStateVariable>
			<name>avgDensityRegions</name>
			<value>0</value>
		</numericStateVariable>
	</timepoint>
	<timepoint>
		<numericStateVariable>
			<name>avgClusterednessRegions</name>
			<value>0</value>
		</numericStateVariable>
		<numericStateVariable>
			<name>avgDensityRegions</name>
			<value>0</value>
		</numericStateVariable>
	</timepoint>
	<timepoint>
		<numericStateVariable>
			<name>avgClusterednessRegions</name>
			<value>0</value>
		</numericStateVariable>
		<numericStateVariable>
			<name>avgDensityRegions</name>
			<value>0</value>
		</numericStateVariable>
	</timepoint>
	<timepoint>
		<numericStateVariable>
			<name>avgClusterednessRegions</name>
			<value>0</value>
		</numericStateVariable>
		<numericStateVariable>
			<name>avgDensityRegions</name>
			<value>0</value>
		</numericStateVariable>
	</timepoint>
	<timepoint>
		<numericStateVariable>
			<name>avgClusterednessRegions</name>
			<value>0</value>
		</numericStateVariable>
		<numericStateVariable>
			<name>avgDensityRegions</name>
			<value>0</value>
		</numericStateVariable>
	</timepoint>
	<timepoint>
		<numericStateVariable>
			<name>avgClusterednessRegions</name>
			<value>0</value>
		</numericStateVariable>
		<numericStateVariable>
			<name>avgDensityRegions</name>
			<value>0</value>
		</numericStateVariable>
	</timepoint>
	<timepoint>
		<spatialEntity>
			<pseudo3D type="region">
				<clusteredness>1</clusteredness>
				<density>0.6353276093045914</density>
				<area>20317.5</area>
				<perimeter>645.0788917541504</perimeter>
				<distanceFromOrigin>422.9089736574527</distanceFromOrigin>
				<angle>77.70893487615967</angle>
				<shape>triangular</shape>
				<triangleMeasure>0.7406394816343828</triangleMeasure>
				<rectangleMeasure>0.6524565655536783</rectangleMeasure>
				<circleMeasure>0.5186509175671354</circleMeasure>
				<centroid>
					<x>290.5899</x>
					<y>345.9344</y>
				</centroid>
			</pseudo3D>
		</spatialEntity>
		<numericStateVariable>
			<name>avgClusterednessRegions</name>
			<value>0</value>
		</numericStateVariable>
		<numericStateVariable>
			<name>avgDensityRegions</name>
			<value>0.6353276093045914</value>
		</numericStateVariable>
	</timepoint>
	<timepoint>
		<spatialEntity>
			<pseudo3D type="region">
				<clusteredness>1</clusteredness>
				<density>0.6423869879957295</density>
				<area>23799</area>
				<perimeter>666.6236248016357</perimeter>
				<distanceFromOrigin>422.9089736574527</distanceFromOrigin>
				<angle>74.88852090685575</angle>
				<shape>triangular</shape>
				<triangleMeasure>0.8052817110840593</triangleMeasure>
				<rectangleMeasure>0.6417028083787613</rectangleMeasure>
				<circleMeasure>0.5345688160863208</circleMeasure>
				<centroid>
					<x>282.1235</x>
					<y>342.007</y>
				</centroid>
			</pseudo3D>
		</spatialEntity>
		<numericStateVariable>
			<name>avgClusterednessRegions</name>
			<value>0</value>
		</numericStateVariable>
		<numericStateVariable>
			<name>avgDensityRegions</name>
			<value>0.6423869879957295</value>
		</numericStateVariable>
	</timepoint>
	<timepoint>
		<spatialEntity>
			<pseudo3D type="region">
				<clusteredness>1</clusteredness>
				<density>0.6502934739250371</density>
				<area>27557</area>
				<perimeter>722.4702432155609</perimeter>
				<distanceFromOrigin>422.9089736574527</distanceFromOrigin>
				<angle>70.98632561147024</angle>
				<shape>triangular</shape>
				<triangleMeasure>0.7741440467458611</triangleMeasure>
				<rectangleMeasure>0.6148688506072518</rectangleMeasure>
				<circleMeasure>0.5301317161506217</circleMeasure>
				<centroid>
					<x>273.8129</x>
					<y>335.5053</y>
				</centroid>
			</pseudo3D>
		</spatialEntity>
		<numericStateVariable>
			<name>avgClusterednessRegions</name>
			<value>0</value>
		</numericStateVariable>
		<numericStateVariable>
			<name>avgDensityRegions</name>
			<value>0.6502934739250371</value>
		</numericStateVariable>
	</timepoint>
	<timepoint>
		<spatialEntity>
			<pseudo3D type="region">
				<clusteredness>1</clusteredness>
				<density>0.651146579186024</density>
				<area>29610</area>
				<perimeter>741.316650390625</perimeter>
				<distanceFromOrigin>422.9089736574527</distanceFromOrigin>
				<angle>70.85151177920511</angle>
				<shape>triangular</shape>
				<triangleMeasure>0.7728521332613651</triangleMeasure>
				<rectangleMeasure>0.6293234981611356</rectangleMeasure>
				<circleMeasure>0.5410807356749163</circleMeasure>
				<centroid>
					<x>268.5825</x>
					<y>334.1956</y>
				</centroid>
			</pseudo3D>
		</spatialEntity>
		<numericStateVariable>
			<name>avgClusterednessRegions</name>
			<value>0</value>
		</numericStateVariable>
		<numericStateVariable>
			<name>avgDensityRegions</name>
			<value>0.651146579186024</value>
		</numericStateVariable>
	</timepoint>
	<timepoint>
		<spatialEntity>
			<pseudo3D type="region">
				<clusteredness>1</clusteredness>
				<density>0.651146579186024</density>
				<area>29610</area>
				<perimeter>741.316650390625</perimeter>
				<distanceFromOrigin>422.9089736574527</distanceFromOrigin>
				<angle>70.85151177920511</angle>
				<shape>triangular</shape>
				<triangleMeasure>0.7728521332613651</triangleMeasure>
				<rectangleMeasure>0.6293234981611356</rectangleMeasure>
				<circleMeasure>0.5410807356749163</circleMeasure>
				<centroid>
					<x>268.5825</x>
					<y>334.1956</y>
				</centroid>
			</pseudo3D>
		</spatialEntity>
		<numericStateVariable>
			<name>avgClusterednessRegions</name>
			<value>0</value>
		</numericStateVariable>
		<numericStateVariable>
			<name>avgDensityRegions</name>
			<value>0.651146579186024</value>
		</numericStateVariable>
	</timepoint>
	<timepoint>
		<spatialEntity>
			<pseudo3D type="region">
				<clusteredness>1</clusteredness>
				<density>0.651146579186024</density>
				<area>29610</area>
				<perimeter>741.316650390625</perimeter>
				<distanceFromOrigin>422.9089736574527</distanceFromOrigin>
				<angle>70.85151177920511</angle>
				<shape>triangular</shape>
				<triangleMeasure>0.7728521332613651</triangleMeasure>
				<rectangleMeasure>0.6293234981611356</rectangleMeasure>
				<circleMeasure>0.5410807356749163</circleMeasure>
				<centroid>
					<x>268.5825</x>
					<y>334.1956</y>
				</centroid>
			</pseudo3D>
		</spatialEntity>
		<numericStateVariable>
			<name>avgClusterednessRegions</name>
			<value>0</value>
		</numericStateVariable>
		<numericStateVariable>
			<name>avgDensityRegions</name>
			<value>0.651146579186024</value>
		</numericStateVariable>
	</timepoint>
	<timepoint>
		<spatialEntity>
			<pseudo3D type="region">
				<clusteredness>1</clusteredness>
				<density>0.651146579186024</density>
				<area>29610</area>
				<perimeter>741.316650390625</perimeter>
				<distanceFromOrigin>422.9089736574527</distanceFromOrigin>
				<angle>70.85151177920511</angle>
				<shape>triangular</shape>
				<triangleMeasure>0.7728521332613651</triangleMeasure>
				<rectangleMeasure>0.6293234981611356</rectangleMeasure>
				<circleMeasure>0.5410807356749163</circleMeasure>
				<centroid>
					<x>268.5825</x>
					<y>334.1956</y>
				</centroid>
			</pseudo3D>
		</spatialEntity>
		<numericStateVariable>
			<name>avgClusterednessRegions</name>
			<value>0</value>
		</numericStateVariable>
		<numericStateVariable>
			<name>avgDensityRegions</name>
			<value>0.651146579186024</value>
		</numericStateVariable>
	</timepoint>
	<timepoint>
		<spatialEntity>
			<pseudo3D type="region">
				<clusteredness>1</clusteredness>
				<density>0.651146579186024</density>
				<area>29610</area>
				<perimeter>741.316650390625</perimeter>
				<distanceFromOrigin>422.9089736574527</distanceFromOrigin>
				<angle>70.85151177920511</angle>
				<shape>triangular</shape>
				<triangleMeasure>0.7728521332613651</triangleMeasure>
				<rectangleMeasure>0.6293234981611356</rectangleMeasure>
				<circleMeasure>0.5410807356749163</circleMeasure>
				<centroid>
					<x>268.5825</x>
					<y>334.1956</y>
				</centroid>
			</pseudo3D>
		</spatialEntity>
		<numericStateVariable>
			<name>avgClusterednessRegions</name>
			<value>0</value>
		</numericStateVariable>
		<numericStateVariable>
			<name>avgDensityRegions</name>
			<value>0.651146579186024</value>
		</numericStateVariable>
	</timepoint>
	<timepoint>
		<spatialEntity>
			<pseudo3D type="region">
				<clusteredness>1</clusteredness>
				<density>0.651146579186024</density>
				<area>29610</area>
				<perimeter>741.316650390625</perimeter>
				<distanceFromOrigin>422.9089736574527</distanceFromOrigin>
				<angle>70.85151177920511</angle>
				<shape>triangular</shape>
				<triangleMeasure>0.7728521332613651</triangleMeasure>
				<rectangleMeasure>0.6293234981611356</rectangleMeasure>
				<circleMeasure>0.5410807356749163</circleMeasure>
				<centroid>
					<x>268.5825</x>
					<y>334.1956</y>
				</centroid>
			</pseudo3D>
		</spatialEntity>
		<numericStateVariable>
			<name>avgClusterednessRegions</name>
			<value>0</value>
		</numericStateVariable>
		<numericStateVariable>
			<name>avgDensityRegions</name>
			<value>0.651146579186024</value>
		</numericStateVariable>
	</timepoint>
	<timepoint>
		<spatialEntity>
			<pseudo3D type="region">
				<clusteredness>1</clusteredness>
				<density>0.651146579186024</density>
				<area>29610</area>
				<perimeter>741.316650390625</perimeter>
				<distanceFromOrigin>422.9089736574527</distanceFromOrigin>
				<angle>70.85151177920511</angle>
				<shape>triangular</shape>
				<triangleMeasure>0.7728521332613651</triangleMeasure>
				<rectangleMeasure>0.6293234981611356</rectangleMeasure>
				<circleMeasure>0.5410807356749163</circleMeasure>
				<centroid>
					<x>268.5825</x>
					<y>334.1956</y>
				</centroid>
			</pseudo3D>
		</spatialEntity>
		<numericStateVariable>
			<name>avgClusterednessRegions</name>
			<value>0</value>
		</numericStateVariable>
		<numericStateVariable>
			<name>avgDensityRegions</name>
			<value>0.651146579186024</value>
		</numericStateVariable>
	</timepoint>
	<timepoint>
		<spatialEntity>
			<pseudo3D type="region">
				<clusteredness>1</clusteredness>
				<density>0.651146579186024</density>
				<area>29610</area>
				<perimeter>741.316650390625</perimeter>
				<distanceFromOrigin>422.9089736574527</distanceFromOrigin>
				<angle>70.85151177920511</angle>
				<shape>triangular</shape>
				<triangleMeasure>0.7728521332613651</triangleMeasure>
				<rectangleMeasure>0.6293234981611356</rectangleMeasure>
				<circleMeasure>0.5410807356749163</circleMeasure>
				<centroid>
					<x>268.5825</x>
					<y>334.1956</y>
				</centroid>
			</pseudo3D>
		</spatialEntity>
		<numericStateVariable>
			<name>avgClusterednessRegions</name>
			<value>0</value>
		</numericStateVariable>
		<numericStateVariable>
			<name>avgDensityRegions</name>
			<value>0.651146579186024</value>
		</numericStateVariable>
	</timepoint>
	<timepoint>
		<spatialEntity>
			<pseudo3D type="region">
				<clusteredness>1</clusteredness>
				<density>0.651146579186024</density>
				<area>29610</area>
				<perimeter>741.316650390625</perimeter>
				<distanceFromOrigin>422.9089736574527</distanceFromOrigin>
				<angle>70.85151177920511</angle>
				<shape>triangular</shape>
				<triangleMeasure>0.7728521332613651</triangleMeasure>
				<rectangleMeasure>0.6293234981611356</rectangleMeasure>
				<circleMeasure>0.5410807356749163</circleMeasure>
				<centroid>
					<x>268.5825</x>
					<y>334.1956</y>
				</centroid>
			</pseudo3D>
		</spatialEntity>
		<numericStateVariable>
			<name>avgClusterednessRegions</name>
			<value>0</value>
		</numericStateVariable>
		<numericStateVariable>
			<name>avgDensityRegions</name>
			<value>0.651146579186024</value>
		</numericStateVariable>
	</timepoint>
	<timepoint>
		<spatialEntity>
			<pseudo3D type="region">
				<clusteredness>1</clusteredness>
				<density>0.651146579186024</density>
				<area>29610</area>
				<perimeter>741.316650390625</perimeter>
				<distanceFromOrigin>422.9089736574527</distanceFromOrigin>
				<angle>70.85151177920511</angle>
				<shape>triangular</shape>
				<triangleMeasure>0.7728521332613651</triangleMeasure>
				<rectangleMeasure>0.6293234981611356</rectangleMeasure>
				<circleMeasure>0.5410807356749163</circleMeasure>
				<centroid>
					<x>268.5825</x>
					<y>334.1956</y>
				</centroid>
			</pseudo3D>
		</spatialEntity>
		<numericStateVariable>
			<name>avgClusterednessRegions</name>
			<value>0</value>
		</numericStateVariable>
		<numericStateVariable>
			<name>avgDensityRegions</name>
			<value>0.651146579186024</value>
		</numericStateVariable>
	</timepoint>
	<timepoint>
		<spatialEntity>
			<pseudo3D type="region">
				<clusteredness>1</clusteredness>
				<density>0.651146579186024</density>
				<area>29610</area>
				<perimeter>741.316650390625</perimeter>
				<distanceFromOrigin>422.9089736574527</distanceFromOrigin>
				<angle>70.85151177920511</angle>
				<shape>triangular</shape>
				<triangleMeasure>0.7728521332613651</triangleMeasure>
				<rectangleMeasure>0.6293234981611356</rectangleMeasure>
				<circleMeasure>0.5410807356749163</circleMeasure>
				<centroid>
					<x>268.5825</x>
					<y>334.1956</y>
				</centroid>
			</pseudo3D>
		</spatialEntity>
		<numericStateVariable>
			<name>avgClusterednessRegions</name>
			<value>0</value>
		</numericStateVariable>
		<numericStateVariable>
			<name>avgDensityRegions</name>
			<value>0.651146579186024</value>
		</numericStateVariable>
	</timepoint>
	<timepoint>
		<spatialEntity>
			<pseudo3D type="region">
				<clusteredness>1</clusteredness>
				<density>0.651146579186024</density>
				<area>29610</area>
				<perimeter>741.316650390625</perimeter>
				<distanceFromOrigin>422.9089736574527</distanceFromOrigin>
				<angle>70.85151177920511</angle>
				<shape>triangular</shape>
				<triangleMeasure>0.7728521332613651</triangleMeasure>
				<rectangleMeasure>0.6293234981611356</rectangleMeasure>
				<circleMeasure>0.5410807356749163</circleMeasure>
				<centroid>
					<x>268.5825</x>
					<y>334.1956</y>
				</centroid>
			</pseudo3D>
		</spatialEntity>
		<numericStateVariable>
			<name>avgClusterednessRegions</name>
			<value>0</value>
		</numericStateVariable>
		<numericStateVariable>
			<name>avgDensityRegions</name>
			<value>0.651146579186024</value>
		</numericStateVariable>
	</timepoint>
	<timepoint>
		<spatialEntity>
			<pseudo3D type="region">
				<clusteredness>1</clusteredness>
				<density>0.651146579186024</density>
				<area>29610</area>
				<perimeter>741.316650390625</perimeter>
				<distanceFromOrigin>422.9089736574527</distanceFromOrigin>
				<angle>70.85151177920511</angle>
				<shape>triangular</shape>
				<triangleMeasure>0.7728521332613651</triangleMeasure>
				<rectangleMeasure>0.6293234981611356</rectangleMeasure>
				<circleMeasure>0.5410807356749163</circleMeasure>
				<centroid>
					<x>268.5825</x>
					<y>334.1956</y>
				</centroid>
			</pseudo3D>
		</spatialEntity>
		<numericStateVariable>
			<name>avgClusterednessRegions</name>
			<value>0</value>
		</numericStateVariable>
		<numericStateVariable>
			<name>avgDensityRegions</name>
			<value>0.651146579186024</value>
		</numericStateVariable>
	</timepoint>
	<timepoint>
		<spatialEntity>
			<pseudo3D type="region">
				<clusteredness>1</clusteredness>
				<density>0.651146579186024</density>
				<area>29610</area>
				<perimeter>741.316650390625</perimeter>
				<distanceFromOrigin>422.9089736574527</distanceFromOrigin>
				<angle>70.85151177920511</angle>
				<shape>triangular</shape>
				<triangleMeasure>0.7728521332613651</triangleMeasure>
				<rectangleMeasure>0.6293234981611356</rectangleMeasure>
				<circleMeasure>0.5410807356749163</circleMeasure>
				<centroid>
					<x>268.5825</x>
					<y>334.1956</y>
				</centroid>
			</pseudo3D>
		</spatialEntity>
		<numericStateVariable>
			<name>avgClusterednessRegions</name>
			<value>0</value>
		</numericStateVariable>
		<numericStateVariable>
			<name>avgDensityRegions</name>
			<value>0.651146579186024</value>
		</numericStateVariable>
	</timepoint>
	<timepoint>
		<spatialEntity>
			<pseudo3D type="region">
				<clusteredness>1</clusteredness>
				<density>0.651146579186024</density>
				<area>29610</area>
				<perimeter>741.316650390625</perimeter>
				<distanceFromOrigin>422.9089736574527</distanceFromOrigin>
				<angle>70.85151177920511</angle>
				<shape>triangular</shape>
				<triangleMeasure>0.7728521332613651</triangleMeasure>
				<rectangleMeasure>0.6293234981611356</rectangleMeasure>
				<circleMeasure>0.5410807356749163</circleMeasure>
				<centroid>
					<x>268.5825</x>
					<y>334.1956</y>
				</centroid>
			</pseudo3D>
		</spatialEntity>
		<numericStateVariable>
			<name>avgClusterednessRegions</name>
			<value>0</value>
		</numericStateVariable>
		<numericStateVariable>
			<name>avgDensityRegions</name>
			<value>0.651146579186024</value>
		</numericStateVariable>
	</timepoint>
	<timepoint>
		<spatialEntity>
			<pseudo3D type="region">
				<clusteredness>1</clusteredness>
				<density>0.651146579186024</density>
				<area>29610</area>
				<perimeter>741.316650390625</perimeter>
				<distanceFromOrigin>422.9089736574527</distanceFromOrigin>
				<angle>70.85151177920511</angle>
				<shape>triangular</shape>
				<triangleMeasure>0.7728521332613651</triangleMeasure>
				<rectangleMeasure>0.6293234981611356</rectangleMeasure>
				<circleMeasure>0.5410807356749163</circleMeasure>
				<centroid>
					<x>268.5825</x>
					<y>334.1956</y>
				</centroid>
			</pseudo3D>
		</spatialEntity>
		<numericStateVariable>
			<name>avgClusterednessRegions</name>
			<value>0</value>
		</numericStateVariable>
		<numericStateVariable>
			<name>avgDensityRegions</name>
			<value>0.651146579186024</value>
		</numericStateVariable>
	</timepoint>
	<timepoint>
		<spatialEntity>
			<pseudo3D type="region">
				<clusteredness>1</clusteredness>
				<density>0.651146579186024</density>
				<area>29610</area>
				<perimeter>741.316650390625</perimeter>
				<distanceFromOrigin>422.9089736574527</distanceFromOrigin>
				<angle>70.85151177920511</angle>
				<shape>triangular</shape>
				<triangleMeasure>0.7728521332613651</triangleMeasure>
				<rectangleMeasure>0.6293234981611356</rectangleMeasure>
				<circleMeasure>0.5410807356749163</circleMeasure>
				<centroid>
					<x>268.5825</x>
					<y>334.1956</y>
				</centroid>
			</pseudo3D>
		</spatialEntity>
		<numericStateVariable>
			<name>avgClusterednessRegions</name>
			<value>0</value>
		</numericStateVariable>
		<numericStateVariable>
			<name>avgDensityRegions</name>
			<value>0.651146579186024</value>
		</numericStateVariable>
	</timepoint>
	<timepoint>
		<spatialEntity>
			<pseudo3D type="region">
				<clusteredness>1</clusteredness>
				<density>0.651146579186024</density>
				<area>29610</area>
				<perimeter>741.316650390625</perimeter>
				<distanceFromOrigin>422.9089736574527</distanceFromOrigin>
				<angle>70.85151177920511</angle>
				<shape>triangular</shape>
				<triangleMeasure>0.7728521332613651</triangleMeasure>
				<rectangleMeasure>0.6293234981611356</rectangleMeasure>
				<circleMeasure>0.5410807356749163</circleMeasure>
				<centroid>
					<x>268.5825</x>
					<y>334.1956</y>
				</centroid>
			</pseudo3D>
		</spatialEntity>
		<numericStateVariable>
			<name>avgClusterednessRegions</name>
			<value>0</value>
		</numericStateVariable>
		<numericStateVariable>
			<name>avgDensityRegions</name>
			<value>0.651146579186024</value>
		</numericStateVariable>
	</timepoint>
	<timepoint>
		<spatialEntity>
			<pseudo3D type="region">
				<clusteredness>1</clusteredness>
				<density>0.651146579186024</density>
				<area>29610</area>
				<perimeter>741.316650390625</perimeter>
				<distanceFromOrigin>422.9089736574527</distanceFromOrigin>
				<angle>70.85151177920511</angle>
				<shape>triangular</shape>
				<triangleMeasure>0.7728521332613651</triangleMeasure>
				<rectangleMeasure>0.6293234981611356</rectangleMeasure>
				<circleMeasure>0.5410807356749163</circleMeasure>
				<centroid>
					<x>268.5825</x>
					<y>334.1956</y>
				</centroid>
			</pseudo3D>
		</spatialEntity>
		<numericStateVariable>
			<name>avgClusterednessRegions</name>
			<value>0</value>
		</numericStateVariable>
		<numericStateVariable>
			<name>avgDensityRegions</name>
			<value>0.651146579186024</value>
		</numericStateVariable>
	</timepoint>
	<timepoint>
		<spatialEntity>
			<pseudo3D type="region">
				<clusteredness>1</clusteredness>
				<density>0.651146579186024</density>
				<area>29610</area>
				<perimeter>741.316650390625</perimeter>
				<distanceFromOrigin>422.9089736574527</distanceFromOrigin>
				<angle>70.85151177920511</angle>
				<shape>triangular</shape>
				<triangleMeasure>0.7728521332613651</triangleMeasure>
				<rectangleMeasure>0.6293234981611356</rectangleMeasure>
				<circleMeasure>0.5410807356749163</circleMeasure>
				<centroid>
					<x>268.5825</x>
					<y>334.1956</y>
				</centroid>
			</pseudo3D>
		</spatialEntity>
		<numericStateVariable>
			<name>avgClusterednessRegions</name>
			<value>0</value>
		</numericStateVariable>
		<numericStateVariable>
			<name>avgDensityRegions</name>
			<value>0.651146579186024</value>
		</numericStateVariable>
	</timepoint>
	<timepoint>
		<spatialEntity>
			<pseudo3D type="region">
				<clusteredness>1</clusteredness>
				<density>0.651146579186024</density>
				<area>29610</area>
				<perimeter>741.316650390625</perimeter>
				<distanceFromOrigin>422.9089736574527</distanceFromOrigin>
				<angle>70.85151177920511</angle>
				<shape>triangular</shape>
				<triangleMeasure>0.7728521332613651</triangleMeasure>
				<rectangleMeasure>0.6293234981611356</rectangleMeasure>
				<circleMeasure>0.5410807356749163</circleMeasure>
				<centroid>
					<x>268.5825</x>
					<y>334.1956</y>
				</centroid>
			</pseudo3D>
		</spatialEntity>
		<numericStateVariable>
			<name>avgClusterednessRegions</name>
			<value>0</value>
		</numericStateVariable>
		<numericStateVariable>
			<name>avgDensityRegions</name>
			<value>0.651146579186024</value>
		</numericStateVariable>
	</timepoint>
	<timepoint>
		<spatialEntity>
			<pseudo3D type="region">
				<clusteredness>1</clusteredness>
				<density>0.651146579186024</density>
				<area>29610</area>
				<perimeter>741.316650390625</perimeter>
				<distanceFromOrigin>422.9089736574527</distanceFromOrigin>
				<angle>70.85151177920511</angle>
				<shape>triangular</shape>
				<triangleMeasure>0.7728521332613651</triangleMeasure>
				<rectangleMeasure>0.6293234981611356</rectangleMeasure>
				<circleMeasure>0.5410807356749163</circleMeasure>
				<centroid>
					<x>268.5825</x>
					<y>334.1956</y>
				</centroid>
			</pseudo3D>
		</spatialEntity>
		<numericStateVariable>
			<name>avgClusterednessRegions</name>
			<value>0</value>
		</numericStateVariable>
		<numericStateVariable>
			<name>avgDensityRegions</name>
			<value>0.651146579186024</value>
		</numericStateVariable>
	</timepoint>
	<timepoint>
		<spatialEntity>
			<pseudo3D type="region">
				<clusteredness>1</clusteredness>
				<density>0.651146579186024</density>
				<area>29610</area>
				<perimeter>741.316650390625</perimeter>
				<distanceFromOrigin>422.9089736574527</distanceFromOrigin>
				<angle>70.85151177920511</angle>
				<shape>triangular</shape>
				<triangleMeasure>0.7728521332613651</triangleMeasure>
				<rectangleMeasure>0.6293234981611356</rectangleMeasure>
				<circleMeasure>0.5410807356749163</circleMeasure>
				<centroid>
					<x>268.5825</x>
					<y>334.1956</y>
				</centroid>
			</pseudo3D>
		</spatialEntity>
		<numericStateVariable>
			<name>avgClusterednessRegions</name>
			<value>0</value>
		</numericStateVariable>
		<numericStateVariable>
			<name>avgDensityRegions</name>
			<value>0.651146579186024</value>
		</numericStateVariable>
	</timepoint>
	<timepoint>
		<spatialEntity>
			<pseudo3D type="region">
				<clusteredness>1</clusteredness>
				<density>0.651146579186024</density>
				<area>29610</area>
				<perimeter>741.316650390625</perimeter>
				<distanceFromOrigin>422.9089736574527</distanceFromOrigin>
				<angle>70.85151177920511</angle>
				<shape>triangular</shape>
				<triangleMeasure>0.7728521332613651</triangleMeasure>
				<rectangleMeasure>0.6293234981611356</rectangleMeasure>
				<circleMeasure>0.5410807356749163</circleMeasure>
				<centroid>
					<x>268.5825</x>
					<y>334.1956</y>
				</centroid>
			</pseudo3D>
		</spatialEntity>
		<numericStateVariable>
			<name>avgClusterednessRegions</name>
			<value>0</value>
		</numericStateVariable>
		<numericStateVariable>
			<name>avgDensityRegions</name>
			<value>0.651146579186024</value>
		</numericStateVariable>
	</timepoint>
	<timepoint>
		<spatialEntity>
			<pseudo3D type="region">
				<clusteredness>1</clusteredness>
				<density>0.651146579186024</density>
				<area>29610</area>
				<perimeter>741.316650390625</perimeter>
				<distanceFromOrigin>422.9089736574527</distanceFromOrigin>
				<angle>70.85151177920511</angle>
				<shape>triangular</shape>
				<triangleMeasure>0.7728521332613651</triangleMeasure>
				<rectangleMeasure>0.6293234981611356</rectangleMeasure>
				<circleMeasure>0.5410807356749163</circleMeasure>
				<centroid>
					<x>268.5825</x>
					<y>334.1956</y>
				</centroid>
			</pseudo3D>
		</spatialEntity>
		<numericStateVariable>
			<name>avgClusterednessRegions</name>
			<value>0</value>
		</numericStateVariable>
		<numericStateVariable>
			<name>avgDensityRegions</name>
			<value>0.651146579186024</value>
		</numericStateVariable>
	</timepoint>
	<timepoint>
		<spatialEntity>
			<pseudo3D type="region">
				<clusteredness>1</clusteredness>
				<density>0.651146579186024</density>
				<area>29610</area>
				<perimeter>741.316650390625</perimeter>
				<distanceFromOrigin>422.9089736574527</distanceFromOrigin>
				<angle>70.85151177920511</angle>
				<shape>triangular</shape>
				<triangleMeasure>0.7728521332613651</triangleMeasure>
				<rectangleMeasure>0.6293234981611356</rectangleMeasure>
				<circleMeasure>0.5410807356749163</circleMeasure>
				<centroid>
					<x>268.5825</x>
					<y>334.1956</y>
				</centroid>
			</pseudo3D>
		</spatialEntity>
		<numericStateVariable>
			<name>avgClusterednessRegions</name>
			<value>0</value>
		</numericStateVariable>
		<numericStateVariable>
			<name>avgDensityRegions</name>
			<value>0.651146579186024</value>
		</numericStateVariable>
	</timepoint>
	<timepoint>
		<spatialEntity>
			<pseudo3D type="region">
				<clusteredness>1</clusteredness>
				<density>0.651146579186024</density>
				<area>29610</area>
				<perimeter>741.316650390625</perimeter>
				<distanceFromOrigin>422.9089736574527</distanceFromOrigin>
				<angle>70.85151177920511</angle>
				<shape>triangular</shape>
				<triangleMeasure>0.7728521332613651</triangleMeasure>
				<rectangleMeasure>0.6293234981611356</rectangleMeasure>
				<circleMeasure>0.5410807356749163</circleMeasure>
				<centroid>
					<x>268.5825</x>
					<y>334.1956</y>
				</centroid>
			</pseudo3D>
		</spatialEntity>
		<numericStateVariable>
			<name>avgClusterednessRegions</name>
			<value>0</value>
		</numericStateVariable>
		<numericStateVariable>
			<name>avgDensityRegions</name>
			<value>0.651146579186024</value>
		</numericStateVariable>
	</timepoint>
	<timepoint>
		<spatialEntity>
			<pseudo3D type="region">
				<clusteredness>1</clusteredness>
				<density>0.651146579186024</density>
				<area>29610</area>
				<perimeter>741.316650390625</perimeter>
				<distanceFromOrigin>422.9089736574527</distanceFromOrigin>
				<angle>70.85151177920511</angle>
				<shape>triangular</shape>
				<triangleMeasure>0.7728521332613651</triangleMeasure>
				<rectangleMeasure>0.6293234981611356</rectangleMeasure>
				<circleMeasure>0.5410807356749163</circleMeasure>
				<centroid>
					<x>268.5825</x>
					<y>334.1956</y>
				</centroid>
			</pseudo3D>
		</spatialEntity>
		<numericStateVariable>
			<name>avgClusterednessRegions</name>
			<value>0</value>
		</numericStateVariable>
		<numericStateVariable>
			<name>avgDensityRegions</name>
			<value>0.651146579186024</value>
		</numericStateVariable>
	</timepoint>
	<timepoint>
		<spatialEntity>
			<pseudo3D type="region">
				<clusteredness>1</clusteredness>
				<density>0.651146579186024</density>
				<area>29610</area>
				<perimeter>741.316650390625</perimeter>
				<distanceFromOrigin>422.9089736574527</distanceFromOrigin>
				<angle>70.85151177920511</angle>
				<shape>triangular</shape>
				<triangleMeasure>0.7728521332613651</triangleMeasure>
				<rectangleMeasure>0.6293234981611356</rectangleMeasure>
				<circleMeasure>0.5410807356749163</circleMeasure>
				<centroid>
					<x>268.5825</x>
					<y>334.1956</y>
				</centroid>
			</pseudo3D>
		</spatialEntity>
		<numericStateVariable>
			<name>avgClusterednessRegions</name>
			<value>0</value>
		</numericStateVariable>
		<numericStateVariable>
			<name>avgDensityRegions</name>
			<value>0.651146579186024</value>
		</numericStateVariable>
	</timepoint>
	<timepoint>
		<spatialEntity>
			<pseudo3D type="region">
				<clusteredness>1</clusteredness>
				<density>0.651146579186024</density>
				<area>29610</area>
				<perimeter>741.316650390625</perimeter>
				<distanceFromOrigin>422.9089736574527</distanceFromOrigin>
				<angle>70.85151177920511</angle>
				<shape>triangular</shape>
				<triangleMeasure>0.7728521332613651</triangleMeasure>
				<rectangleMeasure>0.6293234981611356</rectangleMeasure>
				<circleMeasure>0.5410807356749163</circleMeasure>
				<centroid>
					<x>268.5825</x>
					<y>334.1956</y>
				</centroid>
			</pseudo3D>
		</spatialEntity>
		<numericStateVariable>
			<name>avgClusterednessRegions</name>
			<value>0</value>
		</numericStateVariable>
		<numericStateVariable>
			<name>avgDensityRegions</name>
			<value>0.651146579186024</value>
		</numericStateVariable>
	</timepoint>
	<timepoint>
		<spatialEntity>
			<pseudo3D type="region">
				<clusteredness>1</clusteredness>
				<density>0.651146579186024</density>
				<area>29610</area>
				<perimeter>741.316650390625</perimeter>
				<distanceFromOrigin>422.9089736574527</distanceFromOrigin>
				<angle>70.85151177920511</angle>
				<shape>triangular</shape>
				<triangleMeasure>0.7728521332613651</triangleMeasure>
				<rectangleMeasure>0.6293234981611356</rectangleMeasure>
				<circleMeasure>0.5410807356749163</circleMeasure>
				<centroid>
					<x>268.5825</x>
					<y>334.1956</y>
				</centroid>
			</pseudo3D>
		</spatialEntity>
		<numericStateVariable>
			<name>avgClusterednessRegions</name>
			<value>0</value>
		</numericStateVariable>
		<numericStateVariable>
			<name>avgDensityRegions</name>
			<value>0.651146579186024</value>
		</numericStateVariable>
	</timepoint>
	<timepoint>
		<spatialEntity>
			<pseudo3D type="region">
				<clusteredness>1</clusteredness>
				<density>0.651146579186024</density>
				<area>29610</area>
				<perimeter>741.316650390625</perimeter>
				<distanceFromOrigin>422.9089736574527</distanceFromOrigin>
				<angle>70.85151177920511</angle>
				<shape>triangular</shape>
				<triangleMeasure>0.7728521332613651</triangleMeasure>
				<rectangleMeasure>0.6293234981611356</rectangleMeasure>
				<circleMeasure>0.5410807356749163</circleMeasure>
				<centroid>
					<x>268.5825</x>
					<y>334.1956</y>
				</centroid>
			</pseudo3D>
		</spatialEntity>
		<numericStateVariable>
			<name>avgClusterednessRegions</name>
			<value>0</value>
		</numericStateVariable>
		<numericStateVariable>
			<name>avgDensityRegions</name>
			<value>0.651146579186024</value>
		</numericStateVariable>
	</timepoint>
	<timepoint>
		<spatialEntity>
			<pseudo3D type="region">
				<clusteredness>1</clusteredness>
				<density>0.651146579186024</density>
				<area>29610</area>
				<perimeter>741.316650390625</perimeter>
				<distanceFromOrigin>422.9089736574527</distanceFromOrigin>
				<angle>70.85151177920511</angle>
				<shape>triangular</shape>
				<triangleMeasure>0.7728521332613651</triangleMeasure>
				<rectangleMeasure>0.6293234981611356</rectangleMeasure>
				<circleMeasure>0.5410807356749163</circleMeasure>
				<centroid>
					<x>268.5825</x>
					<y>334.1956</y>
				</centroid>
			</pseudo3D>
		</spatialEntity>
		<numericStateVariable>
			<name>avgClusterednessRegions</name>
			<value>0</value>
		</numericStateVariable>
		<numericStateVariable>
			<name>avgDensityRegions</name>
			<value>0.651146579186024</value>
		</numericStateVariable>
	</timepoint>
	<timepoint>
		<spatialEntity>
			<pseudo3D type="region">
				<clusteredness>1</clusteredness>
				<density>0.651146579186024</density>
				<area>29610</area>
				<perimeter>741.316650390625</perimeter>
				<distanceFromOrigin>422.9089736574527</distanceFromOrigin>
				<angle>70.85151177920511</angle>
				<shape>triangular</shape>
				<triangleMeasure>0.7728521332613651</triangleMeasure>
				<rectangleMeasure>0.6293234981611356</rectangleMeasure>
				<circleMeasure>0.5410807356749163</circleMeasure>
				<centroid>
					<x>268.5825</x>
					<y>334.1956</y>
				</centroid>
			</pseudo3D>
		</spatialEntity>
		<numericStateVariable>
			<name>avgClusterednessRegions</name>
			<value>0</value>
		</numericStateVariable>
		<numericStateVariable>
			<name>avgDensityRegions</name>
			<value>0.651146579186024</value>
		</numericStateVariable>
	</timepoint>
	<timepoint>
		<spatialEntity>
			<pseudo3D type="region">
				<clusteredness>1</clusteredness>
				<density>0.651146579186024</density>
				<area>29610</area>
				<perimeter>741.316650390625</perimeter>
				<distanceFromOrigin>422.9089736574527</distanceFromOrigin>
				<angle>70.85151177920511</angle>
				<shape>triangular</shape>
				<triangleMeasure>0.7728521332613651</triangleMeasure>
				<rectangleMeasure>0.6293234981611356</rectangleMeasure>
				<circleMeasure>0.5410807356749163</circleMeasure>
				<centroid>
					<x>268.5825</x>
					<y>334.1956</y>
				</centroid>
			</pseudo3D>
		</spatialEntity>
		<numericStateVariable>
			<name>avgClusterednessRegions</name>
			<value>0</value>
		</numericStateVariable>
		<numericStateVariable>
			<name>avgDensityRegions</name>
			<value>0.651146579186024</value>
		</numericStateVariable>
	</timepoint>
	<timepoint>
		<spatialEntity>
			<pseudo3D type="region">
				<clusteredness>1</clusteredness>
				<density>0.651146579186024</density>
				<area>29610</area>
				<perimeter>741.316650390625</perimeter>
				<distanceFromOrigin>422.9089736574527</distanceFromOrigin>
				<angle>70.85151177920511</angle>
				<shape>triangular</shape>
				<triangleMeasure>0.7728521332613651</triangleMeasure>
				<rectangleMeasure>0.6293234981611356</rectangleMeasure>
				<circleMeasure>0.5410807356749163</circleMeasure>
				<centroid>
					<x>268.5825</x>
					<y>334.1956</y>
				</centroid>
			</pseudo3D>
		</spatialEntity>
		<numericStateVariable>
			<name>avgClusterednessRegions</name>
			<value>0</value>
		</numericStateVariable>
		<numericStateVariable>
			<name>avgDensityRegions</name>
			<value>0.651146579186024</value>
		</numericStateVariable>
	</timepoint>
	<timepoint>
		<spatialEntity>
			<pseudo3D type="region">
				<clusteredness>1</clusteredness>
				<density>0.651146579186024</density>
				<area>29610</area>
				<perimeter>741.316650390625</perimeter>
				<distanceFromOrigin>422.9089736574527</distanceFromOrigin>
				<angle>70.85151177920511</angle>
				<shape>triangular</shape>
				<triangleMeasure>0.7728521332613651</triangleMeasure>
				<rectangleMeasure>0.6293234981611356</rectangleMeasure>
				<circleMeasure>0.5410807356749163</circleMeasure>
				<centroid>
					<x>268.5825</x>
					<y>334.1956</y>
				</centroid>
			</pseudo3D>
		</spatialEntity>
		<numericStateVariable>
			<name>avgClusterednessRegions</name>
			<value>0</value>
		</numericStateVariable>
		<numericStateVariable>
			<name>avgDensityRegions</name>
			<value>0.651146579186024</value>
		</numericStateVariable>
	</timepoint>
	<timepoint>
		<spatialEntity>
			<pseudo3D type="region">
				<clusteredness>1</clusteredness>
				<density>0.651146579186024</density>
				<area>29610</area>
				<perimeter>741.316650390625</perimeter>
				<distanceFromOrigin>422.9089736574527</distanceFromOrigin>
				<angle>70.85151177920511</angle>
				<shape>triangular</shape>
				<triangleMeasure>0.7728521332613651</triangleMeasure>
				<rectangleMeasure>0.6293234981611356</rectangleMeasure>
				<circleMeasure>0.5410807356749163</circleMeasure>
				<centroid>
					<x>268.5825</x>
					<y>334.1956</y>
				</centroid>
			</pseudo3D>
		</spatialEntity>
		<numericStateVariable>
			<name>avgClusterednessRegions</name>
			<value>0</value>
		</numericStateVariable>
		<numericStateVariable>
			<name>avgDensityRegions</name>
			<value>0.651146579186024</value>
		</numericStateVariable>
	</timepoint>
	<timepoint>
		<spatialEntity>
			<pseudo3D type="region">
				<clusteredness>1</clusteredness>
				<density>0.651146579186024</density>
				<area>29610</area>
				<perimeter>741.316650390625</perimeter>
				<distanceFromOrigin>422.9089736574527</distanceFromOrigin>
				<angle>70.85151177920511</angle>
				<shape>triangular</shape>
				<triangleMeasure>0.7728521332613651</triangleMeasure>
				<rectangleMeasure>0.6293234981611356</rectangleMeasure>
				<circleMeasure>0.5410807356749163</circleMeasure>
				<centroid>
					<x>268.5825</x>
					<y>334.1956</y>
				</centroid>
			</pseudo3D>
		</spatialEntity>
		<numericStateVariable>
			<name>avgClusterednessRegions</name>
			<value>0</value>
		</numericStateVariable>
		<numericStateVariable>
			<name>avgDensityRegions</name>
			<value>0.651146579186024</value>
		</numericStateVariable>
	</timepoint>
	<timepoint>
		<spatialEntity>
			<pseudo3D type="region">
				<clusteredness>1</clusteredness>
				<density>0.651146579186024</density>
				<area>29610</area>
				<perimeter>741.316650390625</perimeter>
				<distanceFromOrigin>422.9089736574527</distanceFromOrigin>
				<angle>70.85151177920511</angle>
				<shape>triangular</shape>
				<triangleMeasure>0.7728521332613651</triangleMeasure>
				<rectangleMeasure>0.6293234981611356</rectangleMeasure>
				<circleMeasure>0.5410807356749163</circleMeasure>
				<centroid>
					<x>268.5825</x>
					<y>334.1956</y>
				</centroid>
			</pseudo3D>
		</spatialEntity>
		<numericStateVariable>
			<name>avgClusterednessRegions</name>
			<value>0</value>
		</numericStateVariable>
		<numericStateVariable>
			<name>avgDensityRegions</name>
			<value>0.651146579186024</value>
		</numericStateVariable>
	</timepoint>
	<timepoint>
		<spatialEntity>
			<pseudo3D type="region">
				<clusteredness>1</clusteredness>
				<density>0.651146579186024</density>
				<area>29610</area>
				<perimeter>741.316650390625</perimeter>
				<distanceFromOrigin>422.9089736574527</distanceFromOrigin>
				<angle>70.85151177920511</angle>
				<shape>triangular</shape>
				<triangleMeasure>0.7728521332613651</triangleMeasure>
				<rectangleMeasure>0.6293234981611356</rectangleMeasure>
				<circleMeasure>0.5410807356749163</circleMeasure>
				<centroid>
					<x>268.5825</x>
					<y>334.1956</y>
				</centroid>
			</pseudo3D>
		</spatialEntity>
		<numericStateVariable>
			<name>avgClusterednessRegions</name>
			<value>0</value>
		</numericStateVariable>
		<numericStateVariable>
			<name>avgDensityRegions</name>
			<value>0.651146579186024</value>
		</numericStateVariable>
	</timepoint>
	<timepoint>
		<spatialEntity>
			<pseudo3D type="region">
				<clusteredness>1</clusteredness>
				<density>0.651146579186024</density>
				<area>29610</area>
				<perimeter>741.316650390625</perimeter>
				<distanceFromOrigin>422.9089736574527</distanceFromOrigin>
				<angle>70.85151177920511</angle>
				<shape>triangular</shape>
				<triangleMeasure>0.7728521332613651</triangleMeasure>
				<rectangleMeasure>0.6293234981611356</rectangleMeasure>
				<circleMeasure>0.5410807356749163</circleMeasure>
				<centroid>
					<x>268.5825</x>
					<y>334.1956</y>
				</centroid>
			</pseudo3D>
		</spatialEntity>
		<numericStateVariable>
			<name>avgClusterednessRegions</name>
			<value>0</value>
		</numericStateVariable>
		<numericStateVariable>
			<name>avgDensityRegions</name>
			<value>0.651146579186024</value>
		</numericStateVariable>
	</timepoint>
	<timepoint>
		<spatialEntity>
			<pseudo3D type="region">
				<clusteredness>1</clusteredness>
				<density>0.651146579186024</density>
				<area>29610</area>
				<perimeter>741.316650390625</perimeter>
				<distanceFromOrigin>422.9089736574527</distanceFromOrigin>
				<angle>70.85151177920511</angle>
				<shape>triangular</shape>
				<triangleMeasure>0.7728521332613651</triangleMeasure>
				<rectangleMeasure>0.6293234981611356</rectangleMeasure>
				<circleMeasure>0.5410807356749163</circleMeasure>
				<centroid>
					<x>268.5825</x>
					<y>334.1956</y>
				</centroid>
			</pseudo3D>
		</spatialEntity>
		<numericStateVariable>
			<name>avgClusterednessRegions</name>
			<value>0</value>
		</numericStateVariable>
		<numericStateVariable>
			<name>avgDensityRegions</name>
			<value>0.651146579186024</value>
		</numericStateVariable>
	</timepoint>
	<timepoint>
		<spatialEntity>
			<pseudo3D type="region">
				<clusteredness>1</clusteredness>
				<density>0.651146579186024</density>
				<area>29610</area>
				<perimeter>741.316650390625</perimeter>
				<distanceFromOrigin>422.9089736574527</distanceFromOrigin>
				<angle>70.85151177920511</angle>
				<shape>triangular</shape>
				<triangleMeasure>0.7728521332613651</triangleMeasure>
				<rectangleMeasure>0.6293234981611356</rectangleMeasure>
				<circleMeasure>0.5410807356749163</circleMeasure>
				<centroid>
					<x>268.5825</x>
					<y>334.1956</y>
				</centroid>
			</pseudo3D>
		</spatialEntity>
		<numericStateVariable>
			<name>avgClusterednessRegions</name>
			<value>0</value>
		</numericStateVariable>
		<numericStateVariable>
			<name>avgDensityRegions</name>
			<value>0.651146579186024</value>
		</numericStateVariable>
	</timepoint>
	<timepoint>
		<spatialEntity>
			<pseudo3D type="region">
				<clusteredness>1</clusteredness>
				<density>0.651146579186024</density>
				<area>29610</area>
				<perimeter>741.316650390625</perimeter>
				<distanceFromOrigin>422.9089736574527</distanceFromOrigin>
				<angle>70.85151177920511</angle>
				<shape>triangular</shape>
				<triangleMeasure>0.7728521332613651</triangleMeasure>
				<rectangleMeasure>0.6293234981611356</rectangleMeasure>
				<circleMeasure>0.5410807356749163</circleMeasure>
				<centroid>
					<x>268.5825</x>
					<y>334.1956</y>
				</centroid>
			</pseudo3D>
		</spatialEntity>
		<numericStateVariable>
			<name>avgClusterednessRegions</name>
			<value>0</value>
		</numericStateVariable>
		<numericStateVariable>
			<name>avgDensityRegions</name>
			<value>0.651146579186024</value>
		</numericStateVariable>
	</timepoint>
	<timepoint>
		<spatialEntity>
			<pseudo3D type="region">
				<clusteredness>1</clusteredness>
				<density>0.651146579186024</density>
				<area>29610</area>
				<perimeter>741.316650390625</perimeter>
				<distanceFromOrigin>422.9089736574527</distanceFromOrigin>
				<angle>70.85151177920511</angle>
				<shape>triangular</shape>
				<triangleMeasure>0.7728521332613651</triangleMeasure>
				<rectangleMeasure>0.6293234981611356</rectangleMeasure>
				<circleMeasure>0.5410807356749163</circleMeasure>
				<centroid>
					<x>268.5825</x>
					<y>334.1956</y>
				</centroid>
			</pseudo3D>
		</spatialEntity>
		<numericStateVariable>
			<name>avgClusterednessRegions</name>
			<value>0</value>
		</numericStateVariable>
		<numericStateVariable>
			<name>avgDensityRegions</name>
			<value>0.651146579186024</value>
		</numericStateVariable>
	</timepoint>
	<timepoint>
		<spatialEntity>
			<pseudo3D type="region">
				<clusteredness>1</clusteredness>
				<density>0.651146579186024</density>
				<area>29610</area>
				<perimeter>741.316650390625</perimeter>
				<distanceFromOrigin>422.9089736574527</distanceFromOrigin>
				<angle>70.85151177920511</angle>
				<shape>triangular</shape>
				<triangleMeasure>0.7728521332613651</triangleMeasure>
				<rectangleMeasure>0.6293234981611356</rectangleMeasure>
				<circleMeasure>0.5410807356749163</circleMeasure>
				<centroid>
					<x>268.5825</x>
					<y>334.1956</y>
				</centroid>
			</pseudo3D>
		</spatialEntity>
		<numericStateVariable>
			<name>avgClusterednessRegions</name>
			<value>0</value>
		</numericStateVariable>
		<numericStateVariable>
			<name>avgDensityRegions</name>
			<value>0.651146579186024</value>
		</numericStateVariable>
	</timepoint>
	<timepoint>
		<spatialEntity>
			<pseudo3D type="region">
				<clusteredness>1</clusteredness>
				<density>0.651146579186024</density>
				<area>29610</area>
				<perimeter>741.316650390625</perimeter>
				<distanceFromOrigin>422.9089736574527</distanceFromOrigin>
				<angle>70.85151177920511</angle>
				<shape>triangular</shape>
				<triangleMeasure>0.7728521332613651</triangleMeasure>
				<rectangleMeasure>0.6293234981611356</rectangleMeasure>
				<circleMeasure>0.5410807356749163</circleMeasure>
				<centroid>
					<x>268.5825</x>
					<y>334.1956</y>
				</centroid>
			</pseudo3D>
		</spatialEntity>
		<numericStateVariable>
			<name>avgClusterednessRegions</name>
			<value>0</value>
		</numericStateVariable>
		<numericStateVariable>
			<name>avgDensityRegions</name>
			<value>0.651146579186024</value>
		</numericStateVariable>
	</timepoint>
	<timepoint>
		<spatialEntity>
			<pseudo3D type="region">
				<clusteredness>1</clusteredness>
				<density>0.651146579186024</density>
				<area>29610</area>
				<perimeter>741.316650390625</perimeter>
				<distanceFromOrigin>422.9089736574527</distanceFromOrigin>
				<angle>70.85151177920511</angle>
				<shape>triangular</shape>
				<triangleMeasure>0.7728521332613651</triangleMeasure>
				<rectangleMeasure>0.6293234981611356</rectangleMeasure>
				<circleMeasure>0.5410807356749163</circleMeasure>
				<centroid>
					<x>268.5825</x>
					<y>334.1956</y>
				</centroid>
			</pseudo3D>
		</spatialEntity>
		<numericStateVariable>
			<name>avgClusterednessRegions</name>
			<value>0</value>
		</numericStateVariable>
		<numericStateVariable>
			<name>avgDensityRegions</name>
			<value>0.651146579186024</value>
		</numericStateVariable>
	</timepoint>
	<timepoint>
		<spatialEntity>
			<pseudo3D type="region">
				<clusteredness>1</clusteredness>
				<density>0.651146579186024</density>
				<area>29610</area>
				<perimeter>741.316650390625</perimeter>
				<distanceFromOrigin>422.9089736574527</distanceFromOrigin>
				<angle>70.85151177920511</angle>
				<shape>triangular</shape>
				<triangleMeasure>0.7728521332613651</triangleMeasure>
				<rectangleMeasure>0.6293234981611356</rectangleMeasure>
				<circleMeasure>0.5410807356749163</circleMeasure>
				<centroid>
					<x>268.5825</x>
					<y>334.1956</y>
				</centroid>
			</pseudo3D>
		</spatialEntity>
		<numericStateVariable>
			<name>avgClusterednessRegions</name>
			<value>0</value>
		</numericStateVariable>
		<numericStateVariable>
			<name>avgDensityRegions</name>
			<value>0.651146579186024</value>
		</numericStateVariable>
	</timepoint>
	<timepoint>
		<spatialEntity>
			<pseudo3D type="region">
				<clusteredness>1</clusteredness>
				<density>0.651146579186024</density>
				<area>29610</area>
				<perimeter>741.316650390625</perimeter>
				<distanceFromOrigin>422.9089736574527</distanceFromOrigin>
				<angle>70.85151177920511</angle>
				<shape>triangular</shape>
				<triangleMeasure>0.7728521332613651</triangleMeasure>
				<rectangleMeasure>0.6293234981611356</rectangleMeasure>
				<circleMeasure>0.5410807356749163</circleMeasure>
				<centroid>
					<x>268.5825</x>
					<y>334.1956</y>
				</centroid>
			</pseudo3D>
		</spatialEntity>
		<numericStateVariable>
			<name>avgClusterednessRegions</name>
			<value>0</value>
		</numericStateVariable>
		<numericStateVariable>
			<name>avgDensityRegions</name>
			<value>0.651146579186024</value>
		</numericStateVariable>
	</timepoint>
	<timepoint>
		<spatialEntity>
			<pseudo3D type="region">
				<clusteredness>1</clusteredness>
				<density>0.651146579186024</density>
				<area>29610</area>
				<perimeter>741.316650390625</perimeter>
				<distanceFromOrigin>422.9089736574527</distanceFromOrigin>
				<angle>70.85151177920511</angle>
				<shape>triangular</shape>
				<triangleMeasure>0.7728521332613651</triangleMeasure>
				<rectangleMeasure>0.6293234981611356</rectangleMeasure>
				<circleMeasure>0.5410807356749163</circleMeasure>
				<centroid>
					<x>268.5825</x>
					<y>334.1956</y>
				</centroid>
			</pseudo3D>
		</spatialEntity>
		<numericStateVariable>
			<name>avgClusterednessRegions</name>
			<value>0</value>
		</numericStateVariable>
		<numericStateVariable>
			<name>avgDensityRegions</name>
			<value>0.651146579186024</value>
		</numericStateVariable>
	</timepoint>
	<timepoint>
		<spatialEntity>
			<pseudo3D type="region">
				<clusteredness>1</clusteredness>
				<density>0.651146579186024</density>
				<area>29610</area>
				<perimeter>741.316650390625</perimeter>
				<distanceFromOrigin>422.9089736574527</distanceFromOrigin>
				<angle>70.85151177920511</angle>
				<shape>triangular</shape>
				<triangleMeasure>0.7728521332613651</triangleMeasure>
				<rectangleMeasure>0.6293234981611356</rectangleMeasure>
				<circleMeasure>0.5410807356749163</circleMeasure>
				<centroid>
					<x>268.5825</x>
					<y>334.1956</y>
				</centroid>
			</pseudo3D>
		</spatialEntity>
		<numericStateVariable>
			<name>avgClusterednessRegions</name>
			<value>0</value>
		</numericStateVariable>
		<numericStateVariable>
			<name>avgDensityRegions</name>
			<value>0.651146579186024</value>
		</numericStateVariable>
	</timepoint>
	<timepoint>
		<spatialEntity>
			<pseudo3D type="region">
				<clusteredness>1</clusteredness>
				<density>0.651146579186024</density>
				<area>29610</area>
				<perimeter>741.316650390625</perimeter>
				<distanceFromOrigin>422.9089736574527</distanceFromOrigin>
				<angle>70.85151177920511</angle>
				<shape>triangular</shape>
				<triangleMeasure>0.7728521332613651</triangleMeasure>
				<rectangleMeasure>0.6293234981611356</rectangleMeasure>
				<circleMeasure>0.5410807356749163</circleMeasure>
				<centroid>
					<x>268.5825</x>
					<y>334.1956</y>
				</centroid>
			</pseudo3D>
		</spatialEntity>
		<numericStateVariable>
			<name>avgClusterednessRegions</name>
			<value>0</value>
		</numericStateVariable>
		<numericStateVariable>
			<name>avgDensityRegions</name>
			<value>0.651146579186024</value>
		</numericStateVariable>
	</timepoint>
	<timepoint>
		<spatialEntity>
			<pseudo3D type="region">
				<clusteredness>1</clusteredness>
				<density>0.651146579186024</density>
				<area>29610</area>
				<perimeter>741.316650390625</perimeter>
				<distanceFromOrigin>422.9089736574527</distanceFromOrigin>
				<angle>70.85151177920511</angle>
				<shape>triangular</shape>
				<triangleMeasure>0.7728521332613651</triangleMeasure>
				<rectangleMeasure>0.6293234981611356</rectangleMeasure>
				<circleMeasure>0.5410807356749163</circleMeasure>
				<centroid>
					<x>268.5825</x>
					<y>334.1956</y>
				</centroid>
			</pseudo3D>
		</spatialEntity>
		<numericStateVariable>
			<name>avgClusterednessRegions</name>
			<value>0</value>
		</numericStateVariable>
		<numericStateVariable>
			<name>avgDensityRegions</name>
			<value>0.651146579186024</value>
		</numericStateVariable>
	</timepoint>
	<timepoint>
		<spatialEntity>
			<pseudo3D type="region">
				<clusteredness>1</clusteredness>
				<density>0.651146579186024</density>
				<area>29610</area>
				<perimeter>741.316650390625</perimeter>
				<distanceFromOrigin>422.9089736574527</distanceFromOrigin>
				<angle>70.85151177920511</angle>
				<shape>triangular</shape>
				<triangleMeasure>0.7728521332613651</triangleMeasure>
				<rectangleMeasure>0.6293234981611356</rectangleMeasure>
				<circleMeasure>0.5410807356749163</circleMeasure>
				<centroid>
					<x>268.5825</x>
					<y>334.1956</y>
				</centroid>
			</pseudo3D>
		</spatialEntity>
		<numericStateVariable>
			<name>avgClusterednessRegions</name>
			<value>0</value>
		</numericStateVariable>
		<numericStateVariable>
			<name>avgDensityRegions</name>
			<value>0.651146579186024</value>
		</numericStateVariable>
	</timepoint>
	<timepoint>
		<spatialEntity>
			<pseudo3D type="region">
				<clusteredness>1</clusteredness>
				<density>0.651146579186024</density>
				<area>29610</area>
				<perimeter>741.316650390625</perimeter>
				<distanceFromOrigin>422.9089736574527</distanceFromOrigin>
				<angle>70.85151177920511</angle>
				<shape>triangular</shape>
				<triangleMeasure>0.7728521332613651</triangleMeasure>
				<rectangleMeasure>0.6293234981611356</rectangleMeasure>
				<circleMeasure>0.5410807356749163</circleMeasure>
				<centroid>
					<x>268.5825</x>
					<y>334.1956</y>
				</centroid>
			</pseudo3D>
		</spatialEntity>
		<numericStateVariable>
			<name>avgClusterednessRegions</name>
			<value>0</value>
		</numericStateVariable>
		<numericStateVariable>
			<name>avgDensityRegions</name>
			<value>0.651146579186024</value>
		</numericStateVariable>
	</timepoint>
	<timepoint>
		<spatialEntity>
			<pseudo3D type="region">
				<clusteredness>1</clusteredness>
				<density>0.651146579186024</density>
				<area>29610</area>
				<perimeter>741.316650390625</perimeter>
				<distanceFromOrigin>422.9089736574527</distanceFromOrigin>
				<angle>70.85151177920511</angle>
				<shape>triangular</shape>
				<triangleMeasure>0.7728521332613651</triangleMeasure>
				<rectangleMeasure>0.6293234981611356</rectangleMeasure>
				<circleMeasure>0.5410807356749163</circleMeasure>
				<centroid>
					<x>268.5825</x>
					<y>334.1956</y>
				</centroid>
			</pseudo3D>
		</spatialEntity>
		<numericStateVariable>
			<name>avgClusterednessRegions</name>
			<value>0</value>
		</numericStateVariable>
		<numericStateVariable>
			<name>avgDensityRegions</name>
			<value>0.651146579186024</value>
		</numericStateVariable>
	</timepoint>
	<timepoint>
		<spatialEntity>
			<pseudo3D type="region">
				<clusteredness>1</clusteredness>
				<density>0.651146579186024</density>
				<area>29610</area>
				<perimeter>741.316650390625</perimeter>
				<distanceFromOrigin>422.9089736574527</distanceFromOrigin>
				<angle>70.85151177920511</angle>
				<shape>triangular</shape>
				<triangleMeasure>0.7728521332613651</triangleMeasure>
				<rectangleMeasure>0.6293234981611356</rectangleMeasure>
				<circleMeasure>0.5410807356749163</circleMeasure>
				<centroid>
					<x>268.5825</x>
					<y>334.1956</y>
				</centroid>
			</pseudo3D>
		</spatialEntity>
		<numericStateVariable>
			<name>avgClusterednessRegions</name>
			<value>0</value>
		</numericStateVariable>
		<numericStateVariable>
			<name>avgDensityRegions</name>
			<value>0.651146579186024</value>
		</numericStateVariable>
	</timepoint>
	<timepoint>
		<spatialEntity>
			<pseudo3D type="region">
				<clusteredness>1</clusteredness>
				<density>0.651146579186024</density>
				<area>29610</area>
				<perimeter>741.316650390625</perimeter>
				<distanceFromOrigin>422.9089736574527</distanceFromOrigin>
				<angle>70.85151177920511</angle>
				<shape>triangular</shape>
				<triangleMeasure>0.7728521332613651</triangleMeasure>
				<rectangleMeasure>0.6293234981611356</rectangleMeasure>
				<circleMeasure>0.5410807356749163</circleMeasure>
				<centroid>
					<x>268.5825</x>
					<y>334.1956</y>
				</centroid>
			</pseudo3D>
		</spatialEntity>
		<numericStateVariable>
			<name>avgClusterednessRegions</name>
			<value>0</value>
		</numericStateVariable>
		<numericStateVariable>
			<name>avgDensityRegions</name>
			<value>0.651146579186024</value>
		</numericStateVariable>
	</timepoint>
	<timepoint>
		<spatialEntity>
			<pseudo3D type="region">
				<clusteredness>1</clusteredness>
				<density>0.651146579186024</density>
				<area>29610</area>
				<perimeter>741.316650390625</perimeter>
				<distanceFromOrigin>422.9089736574527</distanceFromOrigin>
				<angle>70.85151177920511</angle>
				<shape>triangular</shape>
				<triangleMeasure>0.7728521332613651</triangleMeasure>
				<rectangleMeasure>0.6293234981611356</rectangleMeasure>
				<circleMeasure>0.5410807356749163</circleMeasure>
				<centroid>
					<x>268.5825</x>
					<y>334.1956</y>
				</centroid>
			</pseudo3D>
		</spatialEntity>
		<numericStateVariable>
			<name>avgClusterednessRegions</name>
			<value>0</value>
		</numericStateVariable>
		<numericStateVariable>
			<name>avgDensityRegions</name>
			<value>0.651146579186024</value>
		</numericStateVariable>
	</timepoint>
	<timepoint>
		<spatialEntity>
			<pseudo3D type="region">
				<clusteredness>1</clusteredness>
				<density>0.651146579186024</density>
				<area>29610</area>
				<perimeter>741.316650390625</perimeter>
				<distanceFromOrigin>422.9089736574527</distanceFromOrigin>
				<angle>70.85151177920511</angle>
				<shape>triangular</shape>
				<triangleMeasure>0.7728521332613651</triangleMeasure>
				<rectangleMeasure>0.6293234981611356</rectangleMeasure>
				<circleMeasure>0.5410807356749163</circleMeasure>
				<centroid>
					<x>268.5825</x>
					<y>334.1956</y>
				</centroid>
			</pseudo3D>
		</spatialEntity>
		<numericStateVariable>
			<name>avgClusterednessRegions</name>
			<value>0</value>
		</numericStateVariable>
		<numericStateVariable>
			<name>avgDensityRegions</name>
			<value>0.651146579186024</value>
		</numericStateVariable>
	</timepoint>
	<timepoint>
		<spatialEntity>
			<pseudo3D type="region">
				<clusteredness>1</clusteredness>
				<density>0.651146579186024</density>
				<area>29610</area>
				<perimeter>741.316650390625</perimeter>
				<distanceFromOrigin>422.9089736574527</distanceFromOrigin>
				<angle>70.85151177920511</angle>
				<shape>triangular</shape>
				<triangleMeasure>0.7728521332613651</triangleMeasure>
				<rectangleMeasure>0.6293234981611356</rectangleMeasure>
				<circleMeasure>0.5410807356749163</circleMeasure>
				<centroid>
					<x>268.5825</x>
					<y>334.1956</y>
				</centroid>
			</pseudo3D>
		</spatialEntity>
		<numericStateVariable>
			<name>avgClusterednessRegions</name>
			<value>0</value>
		</numericStateVariable>
		<numericStateVariable>
			<name>avgDensityRegions</name>
			<value>0.651146579186024</value>
		</numericStateVariable>
	</timepoint>
	<timepoint>
		<spatialEntity>
			<pseudo3D type="region">
				<clusteredness>1</clusteredness>
				<density>0.651146579186024</density>
				<area>29610</area>
				<perimeter>741.316650390625</perimeter>
				<distanceFromOrigin>422.9089736574527</distanceFromOrigin>
				<angle>70.85151177920511</angle>
				<shape>triangular</shape>
				<triangleMeasure>0.7728521332613651</triangleMeasure>
				<rectangleMeasure>0.6293234981611356</rectangleMeasure>
				<circleMeasure>0.5410807356749163</circleMeasure>
				<centroid>
					<x>268.5825</x>
					<y>334.1956</y>
				</centroid>
			</pseudo3D>
		</spatialEntity>
		<numericStateVariable>
			<name>avgClusterednessRegions</name>
			<value>0</value>
		</numericStateVariable>
		<numericStateVariable>
			<name>avgDensityRegions</name>
			<value>0.651146579186024</value>
		</numericStateVariable>
	</timepoint>
	<timepoint>
		<spatialEntity>
			<pseudo3D type="region">
				<clusteredness>1</clusteredness>
				<density>0.651146579186024</density>
				<area>29610</area>
				<perimeter>741.316650390625</perimeter>
				<distanceFromOrigin>422.9089736574527</distanceFromOrigin>
				<angle>70.85151177920511</angle>
				<shape>triangular</shape>
				<triangleMeasure>0.7728521332613651</triangleMeasure>
				<rectangleMeasure>0.6293234981611356</rectangleMeasure>
				<circleMeasure>0.5410807356749163</circleMeasure>
				<centroid>
					<x>268.5825</x>
					<y>334.1956</y>
				</centroid>
			</pseudo3D>
		</spatialEntity>
		<numericStateVariable>
			<name>avgClusterednessRegions</name>
			<value>0</value>
		</numericStateVariable>
		<numericStateVariable>
			<name>avgDensityRegions</name>
			<value>0.651146579186024</value>
		</numericStateVariable>
	</timepoint>
</experiment>
