# Supplementary material for: Automatic validation of computational models using pseudo-3D spatio-temporal model checking
Source: BMC Syst Biol. 2014 Dec 2;8:124. doi: 10.1186/s12918-014-0124-0 (PMC4272535; doi:10.1186/s12918-014-0124-0)
Supplement: Additional file 8 — Dataset of STML files for the phase variation case study. The dataset of one thousand STML files corresponding to the stochastic simulations of the rectangular model for the phase variation case study. We recommend using the freely available 7zip software (Download link: http://www.7-zip.org/download.html) to extract this archive. [file 12918_2014_124_MOESM8_ESM.zip › phase_variation_stml_13.xml]

<?xml version="1.0" encoding="utf-8"?>
<!--Warning! This xml file was automatically generated by a C++ program using the Boost PropertyTree library.-->
<experiment>
	<timepoint>
		<numericStateVariable>
			<name>avgClusterednessRegions</name>
			<value>0</value>
		</numericStateVariable>
		<numericStateVariable>
			<name>avgDensityRegions</name>
			<value>0</value>
		</numericStateVariable>
	</timepoint>
	<timepoint>
		<numericStateVariable>
			<name>avgClusterednessRegions</name>
			<value>0</value>
		</numericStateVariable>
		<numericStateVariable>
			<name>avgDensityRegions</name>
			<value>0</value>
		</numericStateVariable>
	</timepoint>
	<timepoint>
		<numericStateVariable>
			<name>avgClusterednessRegions</name>
			<value>0</value>
		</numericStateVariable>
		<numericStateVariable>
			<name>avgDensityRegions</name>
			<value>0</value>
		</numericStateVariable>
	</timepoint>
	<timepoint>
		<numericStateVariable>
			<name>avgClusterednessRegions</name>
			<value>0</value>
		</numericStateVariable>
		<numericStateVariable>
			<name>avgDensityRegions</name>
			<value>0</value>
		</numericStateVariable>
	</timepoint>
	<timepoint>
		<numericStateVariable>
			<name>avgClusterednessRegions</name>
			<value>0</value>
		</numericStateVariable>
		<numericStateVariable>
			<name>avgDensityRegions</name>
			<value>0</value>
		</numericStateVariable>
	</timepoint>
	<timepoint>
		<numericStateVariable>
			<name>avgClusterednessRegions</name>
			<value>0</value>
		</numericStateVariable>
		<numericStateVariable>
			<name>avgDensityRegions</name>
			<value>0</value>
		</numericStateVariable>
	</timepoint>
	<timepoint>
		<numericStateVariable>
			<name>avgClusterednessRegions</name>
			<value>0</value>
		</numericStateVariable>
		<numericStateVariable>
			<name>avgDensityRegions</name>
			<value>0</value>
		</numericStateVariable>
	</timepoint>
	<timepoint>
		<numericStateVariable>
			<name>avgClusterednessRegions</name>
			<value>0</value>
		</numericStateVariable>
		<numericStateVariable>
			<name>avgDensityRegions</name>
			<value>0</value>
		</numericStateVariable>
	</timepoint>
	<timepoint>
		<numericStateVariable>
			<name>avgClusterednessRegions</name>
			<value>0</value>
		</numericStateVariable>
		<numericStateVariable>
			<name>avgDensityRegions</name>
			<value>0</value>
		</numericStateVariable>
	</timepoint>
	<timepoint>
		<numericStateVariable>
			<name>avgClusterednessRegions</name>
			<value>0</value>
		</numericStateVariable>
		<numericStateVariable>
			<name>avgDensityRegions</name>
			<value>0</value>
		</numericStateVariable>
	</timepoint>
	<timepoint>
		<numericStateVariable>
			<name>avgClusterednessRegions</name>
			<value>0</value>
		</numericStateVariable>
		<numericStateVariable>
			<name>avgDensityRegions</name>
			<value>0</value>
		</numericStateVariable>
	</timepoint>
	<timepoint>
		<numericStateVariable>
			<name>avgClusterednessRegions</name>
			<value>0</value>
		</numericStateVariable>
		<numericStateVariable>
			<name>avgDensityRegions</name>
			<value>0</value>
		</numericStateVariable>
	</timepoint>
	<timepoint>
		<numericStateVariable>
			<name>avgClusterednessRegions</name>
			<value>0</value>
		</numericStateVariable>
		<numericStateVariable>
			<name>avgDensityRegions</name>
			<value>0</value>
		</numericStateVariable>
	</timepoint>
	<timepoint>
		<numericStateVariable>
			<name>avgClusterednessRegions</name>
			<value>0</value>
		</numericStateVariable>
		<numericStateVariable>
			<name>avgDensityRegions</name>
			<value>0</value>
		</numericStateVariable>
	</timepoint>
	<timepoint>
		<numericStateVariable>
			<name>avgClusterednessRegions</name>
			<value>0</value>
		</numericStateVariable>
		<numericStateVariable>
			<name>avgDensityRegions</name>
			<value>0</value>
		</numericStateVariable>
	</timepoint>
	<timepoint>
		<numericStateVariable>
			<name>avgClusterednessRegions</name>
			<value>0</value>
		</numericStateVariable>
		<numericStateVariable>
			<name>avgDensityRegions</name>
			<value>0</value>
		</numericStateVariable>
	</timepoint>
	<timepoint>
		<numericStateVariable>
			<name>avgClusterednessRegions</name>
			<value>0</value>
		</numericStateVariable>
		<numericStateVariable>
			<name>avgDensityRegions</name>
			<value>0</value>
		</numericStateVariable>
	</timepoint>
	<timepoint>
		<numericStateVariable>
			<name>avgClusterednessRegions</name>
			<value>0</value>
		</numericStateVariable>
		<numericStateVariable>
			<name>avgDensityRegions</name>
			<value>0</value>
		</numericStateVariable>
	</timepoint>
	<timepoint>
		<numericStateVariable>
			<name>avgClusterednessRegions</name>
			<value>0</value>
		</numericStateVariable>
		<numericStateVariable>
			<name>avgDensityRegions</name>
			<value>0</value>
		</numericStateVariable>
	</timepoint>
	<timepoint>
		<numericStateVariable>
			<name>avgClusterednessRegions</name>
			<value>0</value>
		</numericStateVariable>
		<numericStateVariable>
			<name>avgDensityRegions</name>
			<value>0</value>
		</numericStateVariable>
	</timepoint>
	<timepoint>
		<numericStateVariable>
			<name>avgClusterednessRegions</name>
			<value>0</value>
		</numericStateVariable>
		<numericStateVariable>
			<name>avgDensityRegions</name>
			<value>0</value>
		</numericStateVariable>
	</timepoint>
	<timepoint>
		<numericStateVariable>
			<name>avgClusterednessRegions</name>
			<value>0</value>
		</numericStateVariable>
		<numericStateVariable>
			<name>avgDensityRegions</name>
			<value>0</value>
		</numericStateVariable>
	</timepoint>
	<timepoint>
		<numericStateVariable>
			<name>avgClusterednessRegions</name>
			<value>0</value>
		</numericStateVariable>
		<numericStateVariable>
			<name>avgDensityRegions</name>
			<value>0</value>
		</numericStateVariable>
	</timepoint>
	<timepoint>
		<numericStateVariable>
			<name>avgClusterednessRegions</name>
			<value>0</value>
		</numericStateVariable>
		<numericStateVariable>
			<name>avgDensityRegions</name>
			<value>0</value>
		</numericStateVariable>
	</timepoint>
	<timepoint>
		<numericStateVariable>
			<name>avgClusterednessRegions</name>
			<value>0</value>
		</numericStateVariable>
		<numericStateVariable>
			<name>avgDensityRegions</name>
			<value>0</value>
		</numericStateVariable>
	</timepoint>
	<timepoint>
		<numericStateVariable>
			<name>avgClusterednessRegions</name>
			<value>0</value>
		</numericStateVariable>
		<numericStateVariable>
			<name>avgDensityRegions</name>
			<value>0</value>
		</numericStateVariable>
	</timepoint>
	<timepoint>
		<numericStateVariable>
			<name>avgClusterednessRegions</name>
			<value>0</value>
		</numericStateVariable>
		<numericStateVariable>
			<name>avgDensityRegions</name>
			<value>0</value>
		</numericStateVariable>
	</timepoint>
	<timepoint>
		<spatialEntity>
			<pseudo3D type="region">
				<clusteredness>1</clusteredness>
				<density>0.5774088411250373</density>
				<area>21406.5</area>
				<perimeter>746.2196660041809</perimeter>
				<distanceFromOrigin>154.0194792875239</distanceFromOrigin>
				<angle>0</angle>
				<shape>triangular</shape>
				<triangleMeasure>0.6412923809737794</triangleMeasure>
				<rectangleMeasure>0.6199968366954193</rectangleMeasure>
				<circleMeasure>0.2573167511657142</circleMeasure>
				<centroid>
					<x>933.6352</x>
					<y>908.9711</y>
				</centroid>
			</pseudo3D>
		</spatialEntity>
		<numericStateVariable>
			<name>avgClusterednessRegions</name>
			<value>0</value>
		</numericStateVariable>
		<numericStateVariable>
			<name>avgDensityRegions</name>
			<value>0.5774088411250373</value>
		</numericStateVariable>
	</timepoint>
	<timepoint>
		<spatialEntity>
			<pseudo3D type="region">
				<clusteredness>1</clusteredness>
				<density>0.5808249124450691</density>
				<area>25051</area>
				<perimeter>1019.012718200684</perimeter>
				<distanceFromOrigin>154.0194792875239</distanceFromOrigin>
				<angle>38.47590063512627</angle>
				<shape>triangular</shape>
				<triangleMeasure>0.5938331525829526</triangleMeasure>
				<rectangleMeasure>0.4183298224941542</rectangleMeasure>
				<circleMeasure>0.2467980208984311</circleMeasure>
				<centroid>
					<x>945.1263</x>
					<y>926.858</y>
				</centroid>
			</pseudo3D>
		</spatialEntity>
		<numericStateVariable>
			<name>avgClusterednessRegions</name>
			<value>0</value>
		</numericStateVariable>
		<numericStateVariable>
			<name>avgDensityRegions</name>
			<value>0.5808249124450691</value>
		</numericStateVariable>
	</timepoint>
	<timepoint>
		<spatialEntity>
			<pseudo3D type="region">
				<clusteredness>1</clusteredness>
				<density>0.5761910105780866</density>
				<area>23750.5</area>
				<perimeter>831.9706485271454</perimeter>
				<distanceFromOrigin>154.0194792875239</distanceFromOrigin>
				<angle>32.01553742259991</angle>
				<shape>rectangular</shape>
				<triangleMeasure>0.5923667358785861</triangleMeasure>
				<rectangleMeasure>0.6073831259133656</rectangleMeasure>
				<circleMeasure>0.227471082971758</circleMeasure>
				<centroid>
					<x>945.4462</x>
					<y>919.0671</y>
				</centroid>
			</pseudo3D>
		</spatialEntity>
		<numericStateVariable>
			<name>avgClusterednessRegions</name>
			<value>0</value>
		</numericStateVariable>
		<numericStateVariable>
			<name>avgDensityRegions</name>
			<value>0.5761910105780866</value>
		</numericStateVariable>
	</timepoint>
	<timepoint>
		<spatialEntity>
			<pseudo3D type="region">
				<clusteredness>1</clusteredness>
				<density>0.5709097067078196</density>
				<area>27225</area>
				<perimeter>1052.530364751816</perimeter>
				<distanceFromOrigin>154.0194792875239</distanceFromOrigin>
				<angle>30.79706735024003</angle>
				<shape>triangular</shape>
				<triangleMeasure>0.5854366583340054</triangleMeasure>
				<rectangleMeasure>0.5351627890476834</rectangleMeasure>
				<circleMeasure>0.224426928216722</circleMeasure>
				<centroid>
					<x>957.3212</x>
					<y>936.0583</y>
				</centroid>
			</pseudo3D>
		</spatialEntity>
		<numericStateVariable>
			<name>avgClusterednessRegions</name>
			<value>0</value>
		</numericStateVariable>
		<numericStateVariable>
			<name>avgDensityRegions</name>
			<value>0.5709097067078196</value>
		</numericStateVariable>
	</timepoint>
	<timepoint>
		<spatialEntity>
			<pseudo3D type="region">
				<clusteredness>1</clusteredness>
				<density>0.5760669163739399</density>
				<area>26879.5</area>
				<perimeter>932.2794480323792</perimeter>
				<distanceFromOrigin>154.0194792875239</distanceFromOrigin>
				<angle>0</angle>
				<shape>rectangular</shape>
				<triangleMeasure>0.5437809460710186</triangleMeasure>
				<rectangleMeasure>0.6263458492328456</rectangleMeasure>
				<circleMeasure>0.2055723600979532</circleMeasure>
				<centroid>
					<x>961.3781</x>
					<y>932.6183</y>
				</centroid>
			</pseudo3D>
		</spatialEntity>
		<spatialEntity>
			<pseudo3D type="region">
				<clusteredness>1</clusteredness>
				<density>0.5785862655564509</density>
				<area>21547</area>
				<perimeter>790.6739830970764</perimeter>
				<distanceFromOrigin>256.478069237898</distanceFromOrigin>
				<angle>47.33298230196986</angle>
				<shape>rectangular</shape>
				<triangleMeasure>0.4758613074204947</triangleMeasure>
				<rectangleMeasure>0.5967105171349364</rectangleMeasure>
				<circleMeasure>0.3085396907193991</circleMeasure>
				<centroid>
					<x>785.377</x>
					<y>317.7394</y>
				</centroid>
			</pseudo3D>
		</spatialEntity>
		<numericStateVariable>
			<name>avgClusterednessRegions</name>
			<value>1279.144176504202</value>
		</numericStateVariable>
		<numericStateVariable>
			<name>avgDensityRegions</name>
			<value>0.5773265909651955</value>
		</numericStateVariable>
	</timepoint>
	<timepoint>
		<spatialEntity>
			<pseudo3D type="region">
				<clusteredness>1</clusteredness>
				<density>0.5722302095408179</density>
				<area>28303.5</area>
				<perimeter>985.2635893821716</perimeter>
				<distanceFromOrigin>154.0194792875239</distanceFromOrigin>
				<angle>30.70235429097283</angle>
				<shape>rectangular</shape>
				<triangleMeasure>0.537216122082926</triangleMeasure>
				<rectangleMeasure>0.5788645342637311</rectangleMeasure>
				<circleMeasure>0.1990463637593405</circleMeasure>
				<centroid>
					<x>969.4951</x>
					<y>937.4013</y>
				</centroid>
			</pseudo3D>
		</spatialEntity>
		<spatialEntity>
			<pseudo3D type="region">
				<clusteredness>1</clusteredness>
				<density>0.5879470715585627</density>
				<area>23503</area>
				<perimeter>817.7501554489136</perimeter>
				<distanceFromOrigin>256.478069237898</distanceFromOrigin>
				<angle>45.01260078702207</angle>
				<shape>rectangular</shape>
				<triangleMeasure>0.4653869334544505</triangleMeasure>
				<rectangleMeasure>0.6152641079814295</rectangleMeasure>
				<circleMeasure>0.2973115466612831</circleMeasure>
				<centroid>
					<x>783.8122</x>
					<y>306.3631</y>
				</centroid>
			</pseudo3D>
		</spatialEntity>
		<numericStateVariable>
			<name>avgClusterednessRegions</name>
			<value>1315.579484420019</value>
		</numericStateVariable>
		<numericStateVariable>
			<name>avgDensityRegions</name>
			<value>0.5800886405496903</value>
		</numericStateVariable>
	</timepoint>
	<timepoint>
		<spatialEntity>
			<pseudo3D type="region">
				<clusteredness>1</clusteredness>
				<density>0.5704440522525646</density>
				<area>29446.5</area>
				<perimeter>986.6881029605865</perimeter>
				<distanceFromOrigin>154.0194792875239</distanceFromOrigin>
				<angle>28.91187878023144</angle>
				<shape>rectangular</shape>
				<triangleMeasure>0.5475082624075563</triangleMeasure>
				<rectangleMeasure>0.6071750896529794</rectangleMeasure>
				<circleMeasure>0.1927358051127302</circleMeasure>
				<centroid>
					<x>975.4808</x>
					<y>942.3412</y>
				</centroid>
			</pseudo3D>
		</spatialEntity>
		<spatialEntity>
			<pseudo3D type="region">
				<clusteredness>1</clusteredness>
				<density>0.588216030591087</density>
				<area>25466</area>
				<perimeter>869.3698463439941</perimeter>
				<distanceFromOrigin>256.478069237898</distanceFromOrigin>
				<angle>43.83466479382209</angle>
				<shape>rectangular</shape>
				<triangleMeasure>0.4609754842038037</triangleMeasure>
				<rectangleMeasure>0.593993764760904</rectangleMeasure>
				<circleMeasure>0.2898511680777082</circleMeasure>
				<centroid>
					<x>782.6505</x>
					<y>295.4998</y>
				</centroid>
			</pseudo3D>
		</spatialEntity>
		<numericStateVariable>
			<name>avgClusterednessRegions</name>
			<value>1349.944284994692</value>
		</numericStateVariable>
		<numericStateVariable>
			<name>avgDensityRegions</name>
			<value>0.5793300414218258</value>
		</numericStateVariable>
	</timepoint>
	<timepoint>
		<spatialEntity>
			<pseudo3D type="region">
				<clusteredness>1</clusteredness>
				<density>0.565638394661347</density>
				<area>38753</area>
				<perimeter>1506.920292139053</perimeter>
				<distanceFromOrigin>154.0194792875239</distanceFromOrigin>
				<angle>36.80312910562289</angle>
				<shape>triangular</shape>
				<triangleMeasure>0.5519741340018232</triangleMeasure>
				<rectangleMeasure>0.3776509175331346</rectangleMeasure>
				<circleMeasure>0.2264431997805603</circleMeasure>
				<centroid>
					<x>994.5131</x>
					<y>981.4469</y>
				</centroid>
			</pseudo3D>
		</spatialEntity>
		<spatialEntity>
			<pseudo3D type="region">
				<clusteredness>1</clusteredness>
				<density>0.5933090990762422</density>
				<area>27877</area>
				<perimeter>916.4271373748779</perimeter>
				<distanceFromOrigin>256.478069237898</distanceFromOrigin>
				<angle>42.94591824302145</angle>
				<shape>rectangular</shape>
				<triangleMeasure>0.4677253348951023</triangleMeasure>
				<rectangleMeasure>0.5768499623570972</rectangleMeasure>
				<circleMeasure>0.2841927225628031</circleMeasure>
				<centroid>
					<x>781.662</x>
					<y>282.7572</y>
				</centroid>
			</pseudo3D>
		</spatialEntity>
		<numericStateVariable>
			<name>avgClusterednessRegions</name>
			<value>1460.784546551895</value>
		</numericStateVariable>
		<numericStateVariable>
			<name>avgDensityRegions</name>
			<value>0.5794737468687946</value>
		</numericStateVariable>
	</timepoint>
	<timepoint>
		<spatialEntity>
			<pseudo3D type="region">
				<clusteredness>1</clusteredness>
				<density>0.5642728900751691</density>
				<area>42282</area>
				<perimeter>1591.580494165421</perimeter>
				<distanceFromOrigin>154.0194792875239</distanceFromOrigin>
				<angle>36.01931762137988</angle>
				<shape>triangular</shape>
				<triangleMeasure>0.5824187555313735</triangleMeasure>
				<rectangleMeasure>0.3879296108042645</rectangleMeasure>
				<circleMeasure>0.2217838801734235</circleMeasure>
				<centroid>
					<x>1004.408</x>
					<y>992.5556</y>
				</centroid>
			</pseudo3D>
		</spatialEntity>
		<spatialEntity>
			<pseudo3D type="region">
				<clusteredness>1</clusteredness>
				<density>0.600277810152872</density>
				<area>30347.5</area>
				<perimeter>983.4561343193054</perimeter>
				<distanceFromOrigin>256.478069237898</distanceFromOrigin>
				<angle>44.08568633068003</angle>
				<shape>rectangular</shape>
				<triangleMeasure>0.4689271538528398</triangleMeasure>
				<rectangleMeasure>0.5296662342411723</rectangleMeasure>
				<circleMeasure>0.2796818083225545</circleMeasure>
				<centroid>
					<x>781.9118</x>
					<y>270.1873</y>
				</centroid>
			</pseudo3D>
		</spatialEntity>
		<numericStateVariable>
			<name>avgClusterednessRegions</name>
			<value>1511.714902227098</value>
		</numericStateVariable>
		<numericStateVariable>
			<name>avgDensityRegions</name>
			<value>0.5822753501140205</value>
		</numericStateVariable>
	</timepoint>
	<timepoint>
		<spatialEntity>
			<pseudo3D type="region">
				<clusteredness>1</clusteredness>
				<density>0.5588883309367753</density>
				<area>43938</area>
				<perimeter>1589.758880376816</perimeter>
				<distanceFromOrigin>154.0194792875239</distanceFromOrigin>
				<angle>35.17759244724761</angle>
				<shape>triangular</shape>
				<triangleMeasure>0.5982802404667724</triangleMeasure>
				<rectangleMeasure>0.3871278161868661</rectangleMeasure>
				<circleMeasure>0.2274999646798667</circleMeasure>
				<centroid>
					<x>1007.104</x>
					<y>998.6072</y>
				</centroid>
			</pseudo3D>
		</spatialEntity>
		<spatialEntity>
			<pseudo3D type="region">
				<clusteredness>1</clusteredness>
				<density>0.6017909972783503</density>
				<area>31347</area>
				<perimeter>987.5096535682678</perimeter>
				<distanceFromOrigin>256.478069237898</distanceFromOrigin>
				<angle>42.7085613610245</angle>
				<shape>rectangular</shape>
				<triangleMeasure>0.4711341649108601</triangleMeasure>
				<rectangleMeasure>0.5533512064343163</rectangleMeasure>
				<circleMeasure>0.2768130909334657</circleMeasure>
				<centroid>
					<x>781.7248</x>
					<y>265.2455</y>
				</centroid>
			</pseudo3D>
		</spatialEntity>
		<numericStateVariable>
			<name>avgClusterednessRegions</name>
			<value>1534.42497188967</value>
		</numericStateVariable>
		<numericStateVariable>
			<name>avgDensityRegions</name>
			<value>0.5803396641075628</value>
		</numericStateVariable>
	</timepoint>
	<timepoint>
		<spatialEntity>
			<pseudo3D type="region">
				<clusteredness>1</clusteredness>
				<density>0.5588883309367753</density>
				<area>43938</area>
				<perimeter>1589.758880376816</perimeter>
				<distanceFromOrigin>154.0194792875239</distanceFromOrigin>
				<angle>35.17759244724761</angle>
				<shape>triangular</shape>
				<triangleMeasure>0.5982802404667724</triangleMeasure>
				<rectangleMeasure>0.3871278161868661</rectangleMeasure>
				<circleMeasure>0.2274999646798667</circleMeasure>
				<centroid>
					<x>1007.104</x>
					<y>998.6072</y>
				</centroid>
			</pseudo3D>
		</spatialEntity>
		<spatialEntity>
			<pseudo3D type="region">
				<clusteredness>1</clusteredness>
				<density>0.6017909972783503</density>
				<area>31347</area>
				<perimeter>987.5096535682678</perimeter>
				<distanceFromOrigin>256.478069237898</distanceFromOrigin>
				<angle>42.7085613610245</angle>
				<shape>rectangular</shape>
				<triangleMeasure>0.4711341649108601</triangleMeasure>
				<rectangleMeasure>0.5533512064343163</rectangleMeasure>
				<circleMeasure>0.2768130909334657</circleMeasure>
				<centroid>
					<x>781.7248</x>
					<y>265.2455</y>
				</centroid>
			</pseudo3D>
		</spatialEntity>
		<numericStateVariable>
			<name>avgClusterednessRegions</name>
			<value>1534.42497188967</value>
		</numericStateVariable>
		<numericStateVariable>
			<name>avgDensityRegions</name>
			<value>0.5803396641075628</value>
		</numericStateVariable>
	</timepoint>
	<timepoint>
		<spatialEntity>
			<pseudo3D type="region">
				<clusteredness>1</clusteredness>
				<density>0.5588883309367753</density>
				<area>43938</area>
				<perimeter>1589.758880376816</perimeter>
				<distanceFromOrigin>154.0194792875239</distanceFromOrigin>
				<angle>35.17759244724761</angle>
				<shape>triangular</shape>
				<triangleMeasure>0.5982802404667724</triangleMeasure>
				<rectangleMeasure>0.3871278161868661</rectangleMeasure>
				<circleMeasure>0.2274999646798667</circleMeasure>
				<centroid>
					<x>1007.104</x>
					<y>998.6072</y>
				</centroid>
			</pseudo3D>
		</spatialEntity>
		<spatialEntity>
			<pseudo3D type="region">
				<clusteredness>1</clusteredness>
				<density>0.6017909972783503</density>
				<area>31347</area>
				<perimeter>987.5096535682678</perimeter>
				<distanceFromOrigin>256.478069237898</distanceFromOrigin>
				<angle>42.7085613610245</angle>
				<shape>rectangular</shape>
				<triangleMeasure>0.4711341649108601</triangleMeasure>
				<rectangleMeasure>0.5533512064343163</rectangleMeasure>
				<circleMeasure>0.2768130909334657</circleMeasure>
				<centroid>
					<x>781.7248</x>
					<y>265.2455</y>
				</centroid>
			</pseudo3D>
		</spatialEntity>
		<numericStateVariable>
			<name>avgClusterednessRegions</name>
			<value>1534.42497188967</value>
		</numericStateVariable>
		<numericStateVariable>
			<name>avgDensityRegions</name>
			<value>0.5803396641075628</value>
		</numericStateVariable>
	</timepoint>
	<timepoint>
		<spatialEntity>
			<pseudo3D type="region">
				<clusteredness>1</clusteredness>
				<density>0.5588883309367753</density>
				<area>43938</area>
				<perimeter>1589.758880376816</perimeter>
				<distanceFromOrigin>154.0194792875239</distanceFromOrigin>
				<angle>35.17759244724761</angle>
				<shape>triangular</shape>
				<triangleMeasure>0.5982802404667724</triangleMeasure>
				<rectangleMeasure>0.3871278161868661</rectangleMeasure>
				<circleMeasure>0.2274999646798667</circleMeasure>
				<centroid>
					<x>1007.104</x>
					<y>998.6072</y>
				</centroid>
			</pseudo3D>
		</spatialEntity>
		<spatialEntity>
			<pseudo3D type="region">
				<clusteredness>1</clusteredness>
				<density>0.6017909972783503</density>
				<area>31347</area>
				<perimeter>987.5096535682678</perimeter>
				<distanceFromOrigin>256.478069237898</distanceFromOrigin>
				<angle>42.7085613610245</angle>
				<shape>rectangular</shape>
				<triangleMeasure>0.4711341649108601</triangleMeasure>
				<rectangleMeasure>0.5533512064343163</rectangleMeasure>
				<circleMeasure>0.2768130909334657</circleMeasure>
				<centroid>
					<x>781.7248</x>
					<y>265.2455</y>
				</centroid>
			</pseudo3D>
		</spatialEntity>
		<numericStateVariable>
			<name>avgClusterednessRegions</name>
			<value>1534.42497188967</value>
		</numericStateVariable>
		<numericStateVariable>
			<name>avgDensityRegions</name>
			<value>0.5803396641075628</value>
		</numericStateVariable>
	</timepoint>
	<timepoint>
		<spatialEntity>
			<pseudo3D type="region">
				<clusteredness>1</clusteredness>
				<density>0.5588883309367753</density>
				<area>43938</area>
				<perimeter>1589.758880376816</perimeter>
				<distanceFromOrigin>154.0194792875239</distanceFromOrigin>
				<angle>35.17759244724761</angle>
				<shape>triangular</shape>
				<triangleMeasure>0.5982802404667724</triangleMeasure>
				<rectangleMeasure>0.3871278161868661</rectangleMeasure>
				<circleMeasure>0.2274999646798667</circleMeasure>
				<centroid>
					<x>1007.104</x>
					<y>998.6072</y>
				</centroid>
			</pseudo3D>
		</spatialEntity>
		<spatialEntity>
			<pseudo3D type="region">
				<clusteredness>1</clusteredness>
				<density>0.6017909972783503</density>
				<area>31347</area>
				<perimeter>987.5096535682678</perimeter>
				<distanceFromOrigin>256.478069237898</distanceFromOrigin>
				<angle>42.7085613610245</angle>
				<shape>rectangular</shape>
				<triangleMeasure>0.4711341649108601</triangleMeasure>
				<rectangleMeasure>0.5533512064343163</rectangleMeasure>
				<circleMeasure>0.2768130909334657</circleMeasure>
				<centroid>
					<x>781.7248</x>
					<y>265.2455</y>
				</centroid>
			</pseudo3D>
		</spatialEntity>
		<numericStateVariable>
			<name>avgClusterednessRegions</name>
			<value>1534.42497188967</value>
		</numericStateVariable>
		<numericStateVariable>
			<name>avgDensityRegions</name>
			<value>0.5803396641075628</value>
		</numericStateVariable>
	</timepoint>
	<timepoint>
		<spatialEntity>
			<pseudo3D type="region">
				<clusteredness>1</clusteredness>
				<density>0.5588883309367753</density>
				<area>43938</area>
				<perimeter>1589.758880376816</perimeter>
				<distanceFromOrigin>154.0194792875239</distanceFromOrigin>
				<angle>35.17759244724761</angle>
				<shape>triangular</shape>
				<triangleMeasure>0.5982802404667724</triangleMeasure>
				<rectangleMeasure>0.3871278161868661</rectangleMeasure>
				<circleMeasure>0.2274999646798667</circleMeasure>
				<centroid>
					<x>1007.104</x>
					<y>998.6072</y>
				</centroid>
			</pseudo3D>
		</spatialEntity>
		<spatialEntity>
			<pseudo3D type="region">
				<clusteredness>1</clusteredness>
				<density>0.6017909972783503</density>
				<area>31347</area>
				<perimeter>987.5096535682678</perimeter>
				<distanceFromOrigin>256.478069237898</distanceFromOrigin>
				<angle>42.7085613610245</angle>
				<shape>rectangular</shape>
				<triangleMeasure>0.4711341649108601</triangleMeasure>
				<rectangleMeasure>0.5533512064343163</rectangleMeasure>
				<circleMeasure>0.2768130909334657</circleMeasure>
				<centroid>
					<x>781.7248</x>
					<y>265.2455</y>
				</centroid>
			</pseudo3D>
		</spatialEntity>
		<numericStateVariable>
			<name>avgClusterednessRegions</name>
			<value>1534.42497188967</value>
		</numericStateVariable>
		<numericStateVariable>
			<name>avgDensityRegions</name>
			<value>0.5803396641075628</value>
		</numericStateVariable>
	</timepoint>
	<timepoint>
		<spatialEntity>
			<pseudo3D type="region">
				<clusteredness>1</clusteredness>
				<density>0.5588883309367753</density>
				<area>43938</area>
				<perimeter>1589.758880376816</perimeter>
				<distanceFromOrigin>154.0194792875239</distanceFromOrigin>
				<angle>35.17759244724761</angle>
				<shape>triangular</shape>
				<triangleMeasure>0.5982802404667724</triangleMeasure>
				<rectangleMeasure>0.3871278161868661</rectangleMeasure>
				<circleMeasure>0.2274999646798667</circleMeasure>
				<centroid>
					<x>1007.104</x>
					<y>998.6072</y>
				</centroid>
			</pseudo3D>
		</spatialEntity>
		<spatialEntity>
			<pseudo3D type="region">
				<clusteredness>1</clusteredness>
				<density>0.6017909972783503</density>
				<area>31347</area>
				<perimeter>987.5096535682678</perimeter>
				<distanceFromOrigin>256.478069237898</distanceFromOrigin>
				<angle>42.7085613610245</angle>
				<shape>rectangular</shape>
				<triangleMeasure>0.4711341649108601</triangleMeasure>
				<rectangleMeasure>0.5533512064343163</rectangleMeasure>
				<circleMeasure>0.2768130909334657</circleMeasure>
				<centroid>
					<x>781.7248</x>
					<y>265.2455</y>
				</centroid>
			</pseudo3D>
		</spatialEntity>
		<numericStateVariable>
			<name>avgClusterednessRegions</name>
			<value>1534.42497188967</value>
		</numericStateVariable>
		<numericStateVariable>
			<name>avgDensityRegions</name>
			<value>0.5803396641075628</value>
		</numericStateVariable>
	</timepoint>
	<timepoint>
		<spatialEntity>
			<pseudo3D type="region">
				<clusteredness>1</clusteredness>
				<density>0.5588883309367753</density>
				<area>43938</area>
				<perimeter>1589.758880376816</perimeter>
				<distanceFromOrigin>154.0194792875239</distanceFromOrigin>
				<angle>35.17759244724761</angle>
				<shape>triangular</shape>
				<triangleMeasure>0.5982802404667724</triangleMeasure>
				<rectangleMeasure>0.3871278161868661</rectangleMeasure>
				<circleMeasure>0.2274999646798667</circleMeasure>
				<centroid>
					<x>1007.104</x>
					<y>998.6072</y>
				</centroid>
			</pseudo3D>
		</spatialEntity>
		<spatialEntity>
			<pseudo3D type="region">
				<clusteredness>1</clusteredness>
				<density>0.6017909972783503</density>
				<area>31347</area>
				<perimeter>987.5096535682678</perimeter>
				<distanceFromOrigin>256.478069237898</distanceFromOrigin>
				<angle>42.7085613610245</angle>
				<shape>rectangular</shape>
				<triangleMeasure>0.4711341649108601</triangleMeasure>
				<rectangleMeasure>0.5533512064343163</rectangleMeasure>
				<circleMeasure>0.2768130909334657</circleMeasure>
				<centroid>
					<x>781.7248</x>
					<y>265.2455</y>
				</centroid>
			</pseudo3D>
		</spatialEntity>
		<numericStateVariable>
			<name>avgClusterednessRegions</name>
			<value>1534.42497188967</value>
		</numericStateVariable>
		<numericStateVariable>
			<name>avgDensityRegions</name>
			<value>0.5803396641075628</value>
		</numericStateVariable>
	</timepoint>
	<timepoint>
		<spatialEntity>
			<pseudo3D type="region">
				<clusteredness>1</clusteredness>
				<density>0.5588883309367753</density>
				<area>43938</area>
				<perimeter>1589.758880376816</perimeter>
				<distanceFromOrigin>154.0194792875239</distanceFromOrigin>
				<angle>35.17759244724761</angle>
				<shape>triangular</shape>
				<triangleMeasure>0.5982802404667724</triangleMeasure>
				<rectangleMeasure>0.3871278161868661</rectangleMeasure>
				<circleMeasure>0.2274999646798667</circleMeasure>
				<centroid>
					<x>1007.104</x>
					<y>998.6072</y>
				</centroid>
			</pseudo3D>
		</spatialEntity>
		<spatialEntity>
			<pseudo3D type="region">
				<clusteredness>1</clusteredness>
				<density>0.6017909972783503</density>
				<area>31347</area>
				<perimeter>987.5096535682678</perimeter>
				<distanceFromOrigin>256.478069237898</distanceFromOrigin>
				<angle>42.7085613610245</angle>
				<shape>rectangular</shape>
				<triangleMeasure>0.4711341649108601</triangleMeasure>
				<rectangleMeasure>0.5533512064343163</rectangleMeasure>
				<circleMeasure>0.2768130909334657</circleMeasure>
				<centroid>
					<x>781.7248</x>
					<y>265.2455</y>
				</centroid>
			</pseudo3D>
		</spatialEntity>
		<numericStateVariable>
			<name>avgClusterednessRegions</name>
			<value>1534.42497188967</value>
		</numericStateVariable>
		<numericStateVariable>
			<name>avgDensityRegions</name>
			<value>0.5803396641075628</value>
		</numericStateVariable>
	</timepoint>
	<timepoint>
		<spatialEntity>
			<pseudo3D type="region">
				<clusteredness>1</clusteredness>
				<density>0.5588883309367753</density>
				<area>43938</area>
				<perimeter>1589.758880376816</perimeter>
				<distanceFromOrigin>154.0194792875239</distanceFromOrigin>
				<angle>35.17759244724761</angle>
				<shape>triangular</shape>
				<triangleMeasure>0.5982802404667724</triangleMeasure>
				<rectangleMeasure>0.3871278161868661</rectangleMeasure>
				<circleMeasure>0.2274999646798667</circleMeasure>
				<centroid>
					<x>1007.104</x>
					<y>998.6072</y>
				</centroid>
			</pseudo3D>
		</spatialEntity>
		<spatialEntity>
			<pseudo3D type="region">
				<clusteredness>1</clusteredness>
				<density>0.6017909972783503</density>
				<area>31347</area>
				<perimeter>987.5096535682678</perimeter>
				<distanceFromOrigin>256.478069237898</distanceFromOrigin>
				<angle>42.7085613610245</angle>
				<shape>rectangular</shape>
				<triangleMeasure>0.4711341649108601</triangleMeasure>
				<rectangleMeasure>0.5533512064343163</rectangleMeasure>
				<circleMeasure>0.2768130909334657</circleMeasure>
				<centroid>
					<x>781.7248</x>
					<y>265.2455</y>
				</centroid>
			</pseudo3D>
		</spatialEntity>
		<numericStateVariable>
			<name>avgClusterednessRegions</name>
			<value>1534.42497188967</value>
		</numericStateVariable>
		<numericStateVariable>
			<name>avgDensityRegions</name>
			<value>0.5803396641075628</value>
		</numericStateVariable>
	</timepoint>
	<timepoint>
		<spatialEntity>
			<pseudo3D type="region">
				<clusteredness>1</clusteredness>
				<density>0.5588883309367753</density>
				<area>43938</area>
				<perimeter>1589.758880376816</perimeter>
				<distanceFromOrigin>154.0194792875239</distanceFromOrigin>
				<angle>35.17759244724761</angle>
				<shape>triangular</shape>
				<triangleMeasure>0.5982802404667724</triangleMeasure>
				<rectangleMeasure>0.3871278161868661</rectangleMeasure>
				<circleMeasure>0.2274999646798667</circleMeasure>
				<centroid>
					<x>1007.104</x>
					<y>998.6072</y>
				</centroid>
			</pseudo3D>
		</spatialEntity>
		<spatialEntity>
			<pseudo3D type="region">
				<clusteredness>1</clusteredness>
				<density>0.6017909972783503</density>
				<area>31347</area>
				<perimeter>987.5096535682678</perimeter>
				<distanceFromOrigin>256.478069237898</distanceFromOrigin>
				<angle>42.7085613610245</angle>
				<shape>rectangular</shape>
				<triangleMeasure>0.4711341649108601</triangleMeasure>
				<rectangleMeasure>0.5533512064343163</rectangleMeasure>
				<circleMeasure>0.2768130909334657</circleMeasure>
				<centroid>
					<x>781.7248</x>
					<y>265.2455</y>
				</centroid>
			</pseudo3D>
		</spatialEntity>
		<numericStateVariable>
			<name>avgClusterednessRegions</name>
			<value>1534.42497188967</value>
		</numericStateVariable>
		<numericStateVariable>
			<name>avgDensityRegions</name>
			<value>0.5803396641075628</value>
		</numericStateVariable>
	</timepoint>
	<timepoint>
		<spatialEntity>
			<pseudo3D type="region">
				<clusteredness>1</clusteredness>
				<density>0.5588883309367753</density>
				<area>43938</area>
				<perimeter>1589.758880376816</perimeter>
				<distanceFromOrigin>154.0194792875239</distanceFromOrigin>
				<angle>35.17759244724761</angle>
				<shape>triangular</shape>
				<triangleMeasure>0.5982802404667724</triangleMeasure>
				<rectangleMeasure>0.3871278161868661</rectangleMeasure>
				<circleMeasure>0.2274999646798667</circleMeasure>
				<centroid>
					<x>1007.104</x>
					<y>998.6072</y>
				</centroid>
			</pseudo3D>
		</spatialEntity>
		<spatialEntity>
			<pseudo3D type="region">
				<clusteredness>1</clusteredness>
				<density>0.6017909972783503</density>
				<area>31347</area>
				<perimeter>987.5096535682678</perimeter>
				<distanceFromOrigin>256.478069237898</distanceFromOrigin>
				<angle>42.7085613610245</angle>
				<shape>rectangular</shape>
				<triangleMeasure>0.4711341649108601</triangleMeasure>
				<rectangleMeasure>0.5533512064343163</rectangleMeasure>
				<circleMeasure>0.2768130909334657</circleMeasure>
				<centroid>
					<x>781.7248</x>
					<y>265.2455</y>
				</centroid>
			</pseudo3D>
		</spatialEntity>
		<numericStateVariable>
			<name>avgClusterednessRegions</name>
			<value>1534.42497188967</value>
		</numericStateVariable>
		<numericStateVariable>
			<name>avgDensityRegions</name>
			<value>0.5803396641075628</value>
		</numericStateVariable>
	</timepoint>
	<timepoint>
		<spatialEntity>
			<pseudo3D type="region">
				<clusteredness>1</clusteredness>
				<density>0.5588883309367753</density>
				<area>43938</area>
				<perimeter>1589.758880376816</perimeter>
				<distanceFromOrigin>154.0194792875239</distanceFromOrigin>
				<angle>35.17759244724761</angle>
				<shape>triangular</shape>
				<triangleMeasure>0.5982802404667724</triangleMeasure>
				<rectangleMeasure>0.3871278161868661</rectangleMeasure>
				<circleMeasure>0.2274999646798667</circleMeasure>
				<centroid>
					<x>1007.104</x>
					<y>998.6072</y>
				</centroid>
			</pseudo3D>
		</spatialEntity>
		<spatialEntity>
			<pseudo3D type="region">
				<clusteredness>1</clusteredness>
				<density>0.6017909972783503</density>
				<area>31347</area>
				<perimeter>987.5096535682678</perimeter>
				<distanceFromOrigin>256.478069237898</distanceFromOrigin>
				<angle>42.7085613610245</angle>
				<shape>rectangular</shape>
				<triangleMeasure>0.4711341649108601</triangleMeasure>
				<rectangleMeasure>0.5533512064343163</rectangleMeasure>
				<circleMeasure>0.2768130909334657</circleMeasure>
				<centroid>
					<x>781.7248</x>
					<y>265.2455</y>
				</centroid>
			</pseudo3D>
		</spatialEntity>
		<numericStateVariable>
			<name>avgClusterednessRegions</name>
			<value>1534.42497188967</value>
		</numericStateVariable>
		<numericStateVariable>
			<name>avgDensityRegions</name>
			<value>0.5803396641075628</value>
		</numericStateVariable>
	</timepoint>
	<timepoint>
		<spatialEntity>
			<pseudo3D type="region">
				<clusteredness>1</clusteredness>
				<density>0.5588883309367753</density>
				<area>43938</area>
				<perimeter>1589.758880376816</perimeter>
				<distanceFromOrigin>154.0194792875239</distanceFromOrigin>
				<angle>35.17759244724761</angle>
				<shape>triangular</shape>
				<triangleMeasure>0.5982802404667724</triangleMeasure>
				<rectangleMeasure>0.3871278161868661</rectangleMeasure>
				<circleMeasure>0.2274999646798667</circleMeasure>
				<centroid>
					<x>1007.104</x>
					<y>998.6072</y>
				</centroid>
			</pseudo3D>
		</spatialEntity>
		<spatialEntity>
			<pseudo3D type="region">
				<clusteredness>1</clusteredness>
				<density>0.6017909972783503</density>
				<area>31347</area>
				<perimeter>987.5096535682678</perimeter>
				<distanceFromOrigin>256.478069237898</distanceFromOrigin>
				<angle>42.7085613610245</angle>
				<shape>rectangular</shape>
				<triangleMeasure>0.4711341649108601</triangleMeasure>
				<rectangleMeasure>0.5533512064343163</rectangleMeasure>
				<circleMeasure>0.2768130909334657</circleMeasure>
				<centroid>
					<x>781.7248</x>
					<y>265.2455</y>
				</centroid>
			</pseudo3D>
		</spatialEntity>
		<numericStateVariable>
			<name>avgClusterednessRegions</name>
			<value>1534.42497188967</value>
		</numericStateVariable>
		<numericStateVariable>
			<name>avgDensityRegions</name>
			<value>0.5803396641075628</value>
		</numericStateVariable>
	</timepoint>
	<timepoint>
		<spatialEntity>
			<pseudo3D type="region">
				<clusteredness>1</clusteredness>
				<density>0.5588883309367753</density>
				<area>43938</area>
				<perimeter>1589.758880376816</perimeter>
				<distanceFromOrigin>154.0194792875239</distanceFromOrigin>
				<angle>35.17759244724761</angle>
				<shape>triangular</shape>
				<triangleMeasure>0.5982802404667724</triangleMeasure>
				<rectangleMeasure>0.3871278161868661</rectangleMeasure>
				<circleMeasure>0.2274999646798667</circleMeasure>
				<centroid>
					<x>1007.104</x>
					<y>998.6072</y>
				</centroid>
			</pseudo3D>
		</spatialEntity>
		<spatialEntity>
			<pseudo3D type="region">
				<clusteredness>1</clusteredness>
				<density>0.6017909972783503</density>
				<area>31347</area>
				<perimeter>987.5096535682678</perimeter>
				<distanceFromOrigin>256.478069237898</distanceFromOrigin>
				<angle>42.7085613610245</angle>
				<shape>rectangular</shape>
				<triangleMeasure>0.4711341649108601</triangleMeasure>
				<rectangleMeasure>0.5533512064343163</rectangleMeasure>
				<circleMeasure>0.2768130909334657</circleMeasure>
				<centroid>
					<x>781.7248</x>
					<y>265.2455</y>
				</centroid>
			</pseudo3D>
		</spatialEntity>
		<numericStateVariable>
			<name>avgClusterednessRegions</name>
			<value>1534.42497188967</value>
		</numericStateVariable>
		<numericStateVariable>
			<name>avgDensityRegions</name>
			<value>0.5803396641075628</value>
		</numericStateVariable>
	</timepoint>
	<timepoint>
		<spatialEntity>
			<pseudo3D type="region">
				<clusteredness>1</clusteredness>
				<density>0.5588883309367753</density>
				<area>43938</area>
				<perimeter>1589.758880376816</perimeter>
				<distanceFromOrigin>154.0194792875239</distanceFromOrigin>
				<angle>35.17759244724761</angle>
				<shape>triangular</shape>
				<triangleMeasure>0.5982802404667724</triangleMeasure>
				<rectangleMeasure>0.3871278161868661</rectangleMeasure>
				<circleMeasure>0.2274999646798667</circleMeasure>
				<centroid>
					<x>1007.104</x>
					<y>998.6072</y>
				</centroid>
			</pseudo3D>
		</spatialEntity>
		<spatialEntity>
			<pseudo3D type="region">
				<clusteredness>1</clusteredness>
				<density>0.6017909972783503</density>
				<area>31347</area>
				<perimeter>987.5096535682678</perimeter>
				<distanceFromOrigin>256.478069237898</distanceFromOrigin>
				<angle>42.7085613610245</angle>
				<shape>rectangular</shape>
				<triangleMeasure>0.4711341649108601</triangleMeasure>
				<rectangleMeasure>0.5533512064343163</rectangleMeasure>
				<circleMeasure>0.2768130909334657</circleMeasure>
				<centroid>
					<x>781.7248</x>
					<y>265.2455</y>
				</centroid>
			</pseudo3D>
		</spatialEntity>
		<numericStateVariable>
			<name>avgClusterednessRegions</name>
			<value>1534.42497188967</value>
		</numericStateVariable>
		<numericStateVariable>
			<name>avgDensityRegions</name>
			<value>0.5803396641075628</value>
		</numericStateVariable>
	</timepoint>
	<timepoint>
		<spatialEntity>
			<pseudo3D type="region">
				<clusteredness>1</clusteredness>
				<density>0.5588883309367753</density>
				<area>43938</area>
				<perimeter>1589.758880376816</perimeter>
				<distanceFromOrigin>154.0194792875239</distanceFromOrigin>
				<angle>35.17759244724761</angle>
				<shape>triangular</shape>
				<triangleMeasure>0.5982802404667724</triangleMeasure>
				<rectangleMeasure>0.3871278161868661</rectangleMeasure>
				<circleMeasure>0.2274999646798667</circleMeasure>
				<centroid>
					<x>1007.104</x>
					<y>998.6072</y>
				</centroid>
			</pseudo3D>
		</spatialEntity>
		<spatialEntity>
			<pseudo3D type="region">
				<clusteredness>1</clusteredness>
				<density>0.6017909972783503</density>
				<area>31347</area>
				<perimeter>987.5096535682678</perimeter>
				<distanceFromOrigin>256.478069237898</distanceFromOrigin>
				<angle>42.7085613610245</angle>
				<shape>rectangular</shape>
				<triangleMeasure>0.4711341649108601</triangleMeasure>
				<rectangleMeasure>0.5533512064343163</rectangleMeasure>
				<circleMeasure>0.2768130909334657</circleMeasure>
				<centroid>
					<x>781.7248</x>
					<y>265.2455</y>
				</centroid>
			</pseudo3D>
		</spatialEntity>
		<numericStateVariable>
			<name>avgClusterednessRegions</name>
			<value>1534.42497188967</value>
		</numericStateVariable>
		<numericStateVariable>
			<name>avgDensityRegions</name>
			<value>0.5803396641075628</value>
		</numericStateVariable>
	</timepoint>
	<timepoint>
		<spatialEntity>
			<pseudo3D type="region">
				<clusteredness>1</clusteredness>
				<density>0.5588883309367753</density>
				<area>43938</area>
				<perimeter>1589.758880376816</perimeter>
				<distanceFromOrigin>154.0194792875239</distanceFromOrigin>
				<angle>35.17759244724761</angle>
				<shape>triangular</shape>
				<triangleMeasure>0.5982802404667724</triangleMeasure>
				<rectangleMeasure>0.3871278161868661</rectangleMeasure>
				<circleMeasure>0.2274999646798667</circleMeasure>
				<centroid>
					<x>1007.104</x>
					<y>998.6072</y>
				</centroid>
			</pseudo3D>
		</spatialEntity>
		<spatialEntity>
			<pseudo3D type="region">
				<clusteredness>1</clusteredness>
				<density>0.6017909972783503</density>
				<area>31347</area>
				<perimeter>987.5096535682678</perimeter>
				<distanceFromOrigin>256.478069237898</distanceFromOrigin>
				<angle>42.7085613610245</angle>
				<shape>rectangular</shape>
				<triangleMeasure>0.4711341649108601</triangleMeasure>
				<rectangleMeasure>0.5533512064343163</rectangleMeasure>
				<circleMeasure>0.2768130909334657</circleMeasure>
				<centroid>
					<x>781.7248</x>
					<y>265.2455</y>
				</centroid>
			</pseudo3D>
		</spatialEntity>
		<numericStateVariable>
			<name>avgClusterednessRegions</name>
			<value>1534.42497188967</value>
		</numericStateVariable>
		<numericStateVariable>
			<name>avgDensityRegions</name>
			<value>0.5803396641075628</value>
		</numericStateVariable>
	</timepoint>
	<timepoint>
		<spatialEntity>
			<pseudo3D type="region">
				<clusteredness>1</clusteredness>
				<density>0.5588883309367753</density>
				<area>43938</area>
				<perimeter>1589.758880376816</perimeter>
				<distanceFromOrigin>154.0194792875239</distanceFromOrigin>
				<angle>35.17759244724761</angle>
				<shape>triangular</shape>
				<triangleMeasure>0.5982802404667724</triangleMeasure>
				<rectangleMeasure>0.3871278161868661</rectangleMeasure>
				<circleMeasure>0.2274999646798667</circleMeasure>
				<centroid>
					<x>1007.104</x>
					<y>998.6072</y>
				</centroid>
			</pseudo3D>
		</spatialEntity>
		<spatialEntity>
			<pseudo3D type="region">
				<clusteredness>1</clusteredness>
				<density>0.6017909972783503</density>
				<area>31347</area>
				<perimeter>987.5096535682678</perimeter>
				<distanceFromOrigin>256.478069237898</distanceFromOrigin>
				<angle>42.7085613610245</angle>
				<shape>rectangular</shape>
				<triangleMeasure>0.4711341649108601</triangleMeasure>
				<rectangleMeasure>0.5533512064343163</rectangleMeasure>
				<circleMeasure>0.2768130909334657</circleMeasure>
				<centroid>
					<x>781.7248</x>
					<y>265.2455</y>
				</centroid>
			</pseudo3D>
		</spatialEntity>
		<numericStateVariable>
			<name>avgClusterednessRegions</name>
			<value>1534.42497188967</value>
		</numericStateVariable>
		<numericStateVariable>
			<name>avgDensityRegions</name>
			<value>0.5803396641075628</value>
		</numericStateVariable>
	</timepoint>
	<timepoint>
		<spatialEntity>
			<pseudo3D type="region">
				<clusteredness>1</clusteredness>
				<density>0.5588883309367753</density>
				<area>43938</area>
				<perimeter>1589.758880376816</perimeter>
				<distanceFromOrigin>154.0194792875239</distanceFromOrigin>
				<angle>35.17759244724761</angle>
				<shape>triangular</shape>
				<triangleMeasure>0.5982802404667724</triangleMeasure>
				<rectangleMeasure>0.3871278161868661</rectangleMeasure>
				<circleMeasure>0.2274999646798667</circleMeasure>
				<centroid>
					<x>1007.104</x>
					<y>998.6072</y>
				</centroid>
			</pseudo3D>
		</spatialEntity>
		<spatialEntity>
			<pseudo3D type="region">
				<clusteredness>1</clusteredness>
				<density>0.6017909972783503</density>
				<area>31347</area>
				<perimeter>987.5096535682678</perimeter>
				<distanceFromOrigin>256.478069237898</distanceFromOrigin>
				<angle>42.7085613610245</angle>
				<shape>rectangular</shape>
				<triangleMeasure>0.4711341649108601</triangleMeasure>
				<rectangleMeasure>0.5533512064343163</rectangleMeasure>
				<circleMeasure>0.2768130909334657</circleMeasure>
				<centroid>
					<x>781.7248</x>
					<y>265.2455</y>
				</centroid>
			</pseudo3D>
		</spatialEntity>
		<numericStateVariable>
			<name>avgClusterednessRegions</name>
			<value>1534.42497188967</value>
		</numericStateVariable>
		<numericStateVariable>
			<name>avgDensityRegions</name>
			<value>0.5803396641075628</value>
		</numericStateVariable>
	</timepoint>
	<timepoint>
		<spatialEntity>
			<pseudo3D type="region">
				<clusteredness>1</clusteredness>
				<density>0.5588883309367753</density>
				<area>43938</area>
				<perimeter>1589.758880376816</perimeter>
				<distanceFromOrigin>154.0194792875239</distanceFromOrigin>
				<angle>35.17759244724761</angle>
				<shape>triangular</shape>
				<triangleMeasure>0.5982802404667724</triangleMeasure>
				<rectangleMeasure>0.3871278161868661</rectangleMeasure>
				<circleMeasure>0.2274999646798667</circleMeasure>
				<centroid>
					<x>1007.104</x>
					<y>998.6072</y>
				</centroid>
			</pseudo3D>
		</spatialEntity>
		<spatialEntity>
			<pseudo3D type="region">
				<clusteredness>1</clusteredness>
				<density>0.6017909972783503</density>
				<area>31347</area>
				<perimeter>987.5096535682678</perimeter>
				<distanceFromOrigin>256.478069237898</distanceFromOrigin>
				<angle>42.7085613610245</angle>
				<shape>rectangular</shape>
				<triangleMeasure>0.4711341649108601</triangleMeasure>
				<rectangleMeasure>0.5533512064343163</rectangleMeasure>
				<circleMeasure>0.2768130909334657</circleMeasure>
				<centroid>
					<x>781.7248</x>
					<y>265.2455</y>
				</centroid>
			</pseudo3D>
		</spatialEntity>
		<numericStateVariable>
			<name>avgClusterednessRegions</name>
			<value>1534.42497188967</value>
		</numericStateVariable>
		<numericStateVariable>
			<name>avgDensityRegions</name>
			<value>0.5803396641075628</value>
		</numericStateVariable>
	</timepoint>
	<timepoint>
		<spatialEntity>
			<pseudo3D type="region">
				<clusteredness>1</clusteredness>
				<density>0.5588883309367753</density>
				<area>43938</area>
				<perimeter>1589.758880376816</perimeter>
				<distanceFromOrigin>154.0194792875239</distanceFromOrigin>
				<angle>35.17759244724761</angle>
				<shape>triangular</shape>
				<triangleMeasure>0.5982802404667724</triangleMeasure>
				<rectangleMeasure>0.3871278161868661</rectangleMeasure>
				<circleMeasure>0.2274999646798667</circleMeasure>
				<centroid>
					<x>1007.104</x>
					<y>998.6072</y>
				</centroid>
			</pseudo3D>
		</spatialEntity>
		<spatialEntity>
			<pseudo3D type="region">
				<clusteredness>1</clusteredness>
				<density>0.6017909972783503</density>
				<area>31347</area>
				<perimeter>987.5096535682678</perimeter>
				<distanceFromOrigin>256.478069237898</distanceFromOrigin>
				<angle>42.7085613610245</angle>
				<shape>rectangular</shape>
				<triangleMeasure>0.4711341649108601</triangleMeasure>
				<rectangleMeasure>0.5533512064343163</rectangleMeasure>
				<circleMeasure>0.2768130909334657</circleMeasure>
				<centroid>
					<x>781.7248</x>
					<y>265.2455</y>
				</centroid>
			</pseudo3D>
		</spatialEntity>
		<numericStateVariable>
			<name>avgClusterednessRegions</name>
			<value>1534.42497188967</value>
		</numericStateVariable>
		<numericStateVariable>
			<name>avgDensityRegions</name>
			<value>0.5803396641075628</value>
		</numericStateVariable>
	</timepoint>
	<timepoint>
		<spatialEntity>
			<pseudo3D type="region">
				<clusteredness>1</clusteredness>
				<density>0.5588883309367753</density>
				<area>43938</area>
				<perimeter>1589.758880376816</perimeter>
				<distanceFromOrigin>154.0194792875239</distanceFromOrigin>
				<angle>35.17759244724761</angle>
				<shape>triangular</shape>
				<triangleMeasure>0.5982802404667724</triangleMeasure>
				<rectangleMeasure>0.3871278161868661</rectangleMeasure>
				<circleMeasure>0.2274999646798667</circleMeasure>
				<centroid>
					<x>1007.104</x>
					<y>998.6072</y>
				</centroid>
			</pseudo3D>
		</spatialEntity>
		<spatialEntity>
			<pseudo3D type="region">
				<clusteredness>1</clusteredness>
				<density>0.6017909972783503</density>
				<area>31347</area>
				<perimeter>987.5096535682678</perimeter>
				<distanceFromOrigin>256.478069237898</distanceFromOrigin>
				<angle>42.7085613610245</angle>
				<shape>rectangular</shape>
				<triangleMeasure>0.4711341649108601</triangleMeasure>
				<rectangleMeasure>0.5533512064343163</rectangleMeasure>
				<circleMeasure>0.2768130909334657</circleMeasure>
				<centroid>
					<x>781.7248</x>
					<y>265.2455</y>
				</centroid>
			</pseudo3D>
		</spatialEntity>
		<numericStateVariable>
			<name>avgClusterednessRegions</name>
			<value>1534.42497188967</value>
		</numericStateVariable>
		<numericStateVariable>
			<name>avgDensityRegions</name>
			<value>0.5803396641075628</value>
		</numericStateVariable>
	</timepoint>
	<timepoint>
		<spatialEntity>
			<pseudo3D type="region">
				<clusteredness>1</clusteredness>
				<density>0.5588883309367753</density>
				<area>43938</area>
				<perimeter>1589.758880376816</perimeter>
				<distanceFromOrigin>154.0194792875239</distanceFromOrigin>
				<angle>35.17759244724761</angle>
				<shape>triangular</shape>
				<triangleMeasure>0.5982802404667724</triangleMeasure>
				<rectangleMeasure>0.3871278161868661</rectangleMeasure>
				<circleMeasure>0.2274999646798667</circleMeasure>
				<centroid>
					<x>1007.104</x>
					<y>998.6072</y>
				</centroid>
			</pseudo3D>
		</spatialEntity>
		<spatialEntity>
			<pseudo3D type="region">
				<clusteredness>1</clusteredness>
				<density>0.6017909972783503</density>
				<area>31347</area>
				<perimeter>987.5096535682678</perimeter>
				<distanceFromOrigin>256.478069237898</distanceFromOrigin>
				<angle>42.7085613610245</angle>
				<shape>rectangular</shape>
				<triangleMeasure>0.4711341649108601</triangleMeasure>
				<rectangleMeasure>0.5533512064343163</rectangleMeasure>
				<circleMeasure>0.2768130909334657</circleMeasure>
				<centroid>
					<x>781.7248</x>
					<y>265.2455</y>
				</centroid>
			</pseudo3D>
		</spatialEntity>
		<numericStateVariable>
			<name>avgClusterednessRegions</name>
			<value>1534.42497188967</value>
		</numericStateVariable>
		<numericStateVariable>
			<name>avgDensityRegions</name>
			<value>0.5803396641075628</value>
		</numericStateVariable>
	</timepoint>
	<timepoint>
		<spatialEntity>
			<pseudo3D type="region">
				<clusteredness>1</clusteredness>
				<density>0.5588883309367753</density>
				<area>43938</area>
				<perimeter>1589.758880376816</perimeter>
				<distanceFromOrigin>154.0194792875239</distanceFromOrigin>
				<angle>35.17759244724761</angle>
				<shape>triangular</shape>
				<triangleMeasure>0.5982802404667724</triangleMeasure>
				<rectangleMeasure>0.3871278161868661</rectangleMeasure>
				<circleMeasure>0.2274999646798667</circleMeasure>
				<centroid>
					<x>1007.104</x>
					<y>998.6072</y>
				</centroid>
			</pseudo3D>
		</spatialEntity>
		<spatialEntity>
			<pseudo3D type="region">
				<clusteredness>1</clusteredness>
				<density>0.6017909972783503</density>
				<area>31347</area>
				<perimeter>987.5096535682678</perimeter>
				<distanceFromOrigin>256.478069237898</distanceFromOrigin>
				<angle>42.7085613610245</angle>
				<shape>rectangular</shape>
				<triangleMeasure>0.4711341649108601</triangleMeasure>
				<rectangleMeasure>0.5533512064343163</rectangleMeasure>
				<circleMeasure>0.2768130909334657</circleMeasure>
				<centroid>
					<x>781.7248</x>
					<y>265.2455</y>
				</centroid>
			</pseudo3D>
		</spatialEntity>
		<numericStateVariable>
			<name>avgClusterednessRegions</name>
			<value>1534.42497188967</value>
		</numericStateVariable>
		<numericStateVariable>
			<name>avgDensityRegions</name>
			<value>0.5803396641075628</value>
		</numericStateVariable>
	</timepoint>
	<timepoint>
		<spatialEntity>
			<pseudo3D type="region">
				<clusteredness>1</clusteredness>
				<density>0.5588883309367753</density>
				<area>43938</area>
				<perimeter>1589.758880376816</perimeter>
				<distanceFromOrigin>154.0194792875239</distanceFromOrigin>
				<angle>35.17759244724761</angle>
				<shape>triangular</shape>
				<triangleMeasure>0.5982802404667724</triangleMeasure>
				<rectangleMeasure>0.3871278161868661</rectangleMeasure>
				<circleMeasure>0.2274999646798667</circleMeasure>
				<centroid>
					<x>1007.104</x>
					<y>998.6072</y>
				</centroid>
			</pseudo3D>
		</spatialEntity>
		<spatialEntity>
			<pseudo3D type="region">
				<clusteredness>1</clusteredness>
				<density>0.6017909972783503</density>
				<area>31347</area>
				<perimeter>987.5096535682678</perimeter>
				<distanceFromOrigin>256.478069237898</distanceFromOrigin>
				<angle>42.7085613610245</angle>
				<shape>rectangular</shape>
				<triangleMeasure>0.4711341649108601</triangleMeasure>
				<rectangleMeasure>0.5533512064343163</rectangleMeasure>
				<circleMeasure>0.2768130909334657</circleMeasure>
				<centroid>
					<x>781.7248</x>
					<y>265.2455</y>
				</centroid>
			</pseudo3D>
		</spatialEntity>
		<numericStateVariable>
			<name>avgClusterednessRegions</name>
			<value>1534.42497188967</value>
		</numericStateVariable>
		<numericStateVariable>
			<name>avgDensityRegions</name>
			<value>0.5803396641075628</value>
		</numericStateVariable>
	</timepoint>
	<timepoint>
		<spatialEntity>
			<pseudo3D type="region">
				<clusteredness>1</clusteredness>
				<density>0.5588883309367753</density>
				<area>43938</area>
				<perimeter>1589.758880376816</perimeter>
				<distanceFromOrigin>154.0194792875239</distanceFromOrigin>
				<angle>35.17759244724761</angle>
				<shape>triangular</shape>
				<triangleMeasure>0.5982802404667724</triangleMeasure>
				<rectangleMeasure>0.3871278161868661</rectangleMeasure>
				<circleMeasure>0.2274999646798667</circleMeasure>
				<centroid>
					<x>1007.104</x>
					<y>998.6072</y>
				</centroid>
			</pseudo3D>
		</spatialEntity>
		<spatialEntity>
			<pseudo3D type="region">
				<clusteredness>1</clusteredness>
				<density>0.6017909972783503</density>
				<area>31347</area>
				<perimeter>987.5096535682678</perimeter>
				<distanceFromOrigin>256.478069237898</distanceFromOrigin>
				<angle>42.7085613610245</angle>
				<shape>rectangular</shape>
				<triangleMeasure>0.4711341649108601</triangleMeasure>
				<rectangleMeasure>0.5533512064343163</rectangleMeasure>
				<circleMeasure>0.2768130909334657</circleMeasure>
				<centroid>
					<x>781.7248</x>
					<y>265.2455</y>
				</centroid>
			</pseudo3D>
		</spatialEntity>
		<numericStateVariable>
			<name>avgClusterednessRegions</name>
			<value>1534.42497188967</value>
		</numericStateVariable>
		<numericStateVariable>
			<name>avgDensityRegions</name>
			<value>0.5803396641075628</value>
		</numericStateVariable>
	</timepoint>
	<timepoint>
		<spatialEntity>
			<pseudo3D type="region">
				<clusteredness>1</clusteredness>
				<density>0.5588883309367753</density>
				<area>43938</area>
				<perimeter>1589.758880376816</perimeter>
				<distanceFromOrigin>154.0194792875239</distanceFromOrigin>
				<angle>35.17759244724761</angle>
				<shape>triangular</shape>
				<triangleMeasure>0.5982802404667724</triangleMeasure>
				<rectangleMeasure>0.3871278161868661</rectangleMeasure>
				<circleMeasure>0.2274999646798667</circleMeasure>
				<centroid>
					<x>1007.104</x>
					<y>998.6072</y>
				</centroid>
			</pseudo3D>
		</spatialEntity>
		<spatialEntity>
			<pseudo3D type="region">
				<clusteredness>1</clusteredness>
				<density>0.6017909972783503</density>
				<area>31347</area>
				<perimeter>987.5096535682678</perimeter>
				<distanceFromOrigin>256.478069237898</distanceFromOrigin>
				<angle>42.7085613610245</angle>
				<shape>rectangular</shape>
				<triangleMeasure>0.4711341649108601</triangleMeasure>
				<rectangleMeasure>0.5533512064343163</rectangleMeasure>
				<circleMeasure>0.2768130909334657</circleMeasure>
				<centroid>
					<x>781.7248</x>
					<y>265.2455</y>
				</centroid>
			</pseudo3D>
		</spatialEntity>
		<numericStateVariable>
			<name>avgClusterednessRegions</name>
			<value>1534.42497188967</value>
		</numericStateVariable>
		<numericStateVariable>
			<name>avgDensityRegions</name>
			<value>0.5803396641075628</value>
		</numericStateVariable>
	</timepoint>
	<timepoint>
		<spatialEntity>
			<pseudo3D type="region">
				<clusteredness>1</clusteredness>
				<density>0.5588883309367753</density>
				<area>43938</area>
				<perimeter>1589.758880376816</perimeter>
				<distanceFromOrigin>154.0194792875239</distanceFromOrigin>
				<angle>35.17759244724761</angle>
				<shape>triangular</shape>
				<triangleMeasure>0.5982802404667724</triangleMeasure>
				<rectangleMeasure>0.3871278161868661</rectangleMeasure>
				<circleMeasure>0.2274999646798667</circleMeasure>
				<centroid>
					<x>1007.104</x>
					<y>998.6072</y>
				</centroid>
			</pseudo3D>
		</spatialEntity>
		<spatialEntity>
			<pseudo3D type="region">
				<clusteredness>1</clusteredness>
				<density>0.6017909972783503</density>
				<area>31347</area>
				<perimeter>987.5096535682678</perimeter>
				<distanceFromOrigin>256.478069237898</distanceFromOrigin>
				<angle>42.7085613610245</angle>
				<shape>rectangular</shape>
				<triangleMeasure>0.4711341649108601</triangleMeasure>
				<rectangleMeasure>0.5533512064343163</rectangleMeasure>
				<circleMeasure>0.2768130909334657</circleMeasure>
				<centroid>
					<x>781.7248</x>
					<y>265.2455</y>
				</centroid>
			</pseudo3D>
		</spatialEntity>
		<numericStateVariable>
			<name>avgClusterednessRegions</name>
			<value>1534.42497188967</value>
		</numericStateVariable>
		<numericStateVariable>
			<name>avgDensityRegions</name>
			<value>0.5803396641075628</value>
		</numericStateVariable>
	</timepoint>
	<timepoint>
		<spatialEntity>
			<pseudo3D type="region">
				<clusteredness>1</clusteredness>
				<density>0.5588883309367753</density>
				<area>43938</area>
				<perimeter>1589.758880376816</perimeter>
				<distanceFromOrigin>154.0194792875239</distanceFromOrigin>
				<angle>35.17759244724761</angle>
				<shape>triangular</shape>
				<triangleMeasure>0.5982802404667724</triangleMeasure>
				<rectangleMeasure>0.3871278161868661</rectangleMeasure>
				<circleMeasure>0.2274999646798667</circleMeasure>
				<centroid>
					<x>1007.104</x>
					<y>998.6072</y>
				</centroid>
			</pseudo3D>
		</spatialEntity>
		<spatialEntity>
			<pseudo3D type="region">
				<clusteredness>1</clusteredness>
				<density>0.6017909972783503</density>
				<area>31347</area>
				<perimeter>987.5096535682678</perimeter>
				<distanceFromOrigin>256.478069237898</distanceFromOrigin>
				<angle>42.7085613610245</angle>
				<shape>rectangular</shape>
				<triangleMeasure>0.4711341649108601</triangleMeasure>
				<rectangleMeasure>0.5533512064343163</rectangleMeasure>
				<circleMeasure>0.2768130909334657</circleMeasure>
				<centroid>
					<x>781.7248</x>
					<y>265.2455</y>
				</centroid>
			</pseudo3D>
		</spatialEntity>
		<numericStateVariable>
			<name>avgClusterednessRegions</name>
			<value>1534.42497188967</value>
		</numericStateVariable>
		<numericStateVariable>
			<name>avgDensityRegions</name>
			<value>0.5803396641075628</value>
		</numericStateVariable>
	</timepoint>
	<timepoint>
		<spatialEntity>
			<pseudo3D type="region">
				<clusteredness>1</clusteredness>
				<density>0.5588883309367753</density>
				<area>43938</area>
				<perimeter>1589.758880376816</perimeter>
				<distanceFromOrigin>154.0194792875239</distanceFromOrigin>
				<angle>35.17759244724761</angle>
				<shape>triangular</shape>
				<triangleMeasure>0.5982802404667724</triangleMeasure>
				<rectangleMeasure>0.3871278161868661</rectangleMeasure>
				<circleMeasure>0.2274999646798667</circleMeasure>
				<centroid>
					<x>1007.104</x>
					<y>998.6072</y>
				</centroid>
			</pseudo3D>
		</spatialEntity>
		<spatialEntity>
			<pseudo3D type="region">
				<clusteredness>1</clusteredness>
				<density>0.6017909972783503</density>
				<area>31347</area>
				<perimeter>987.5096535682678</perimeter>
				<distanceFromOrigin>256.478069237898</distanceFromOrigin>
				<angle>42.7085613610245</angle>
				<shape>rectangular</shape>
				<triangleMeasure>0.4711341649108601</triangleMeasure>
				<rectangleMeasure>0.5533512064343163</rectangleMeasure>
				<circleMeasure>0.2768130909334657</circleMeasure>
				<centroid>
					<x>781.7248</x>
					<y>265.2455</y>
				</centroid>
			</pseudo3D>
		</spatialEntity>
		<numericStateVariable>
			<name>avgClusterednessRegions</name>
			<value>1534.42497188967</value>
		</numericStateVariable>
		<numericStateVariable>
			<name>avgDensityRegions</name>
			<value>0.5803396641075628</value>
		</numericStateVariable>
	</timepoint>
	<timepoint>
		<spatialEntity>
			<pseudo3D type="region">
				<clusteredness>1</clusteredness>
				<density>0.5588883309367753</density>
				<area>43938</area>
				<perimeter>1589.758880376816</perimeter>
				<distanceFromOrigin>154.0194792875239</distanceFromOrigin>
				<angle>35.17759244724761</angle>
				<shape>triangular</shape>
				<triangleMeasure>0.5982802404667724</triangleMeasure>
				<rectangleMeasure>0.3871278161868661</rectangleMeasure>
				<circleMeasure>0.2274999646798667</circleMeasure>
				<centroid>
					<x>1007.104</x>
					<y>998.6072</y>
				</centroid>
			</pseudo3D>
		</spatialEntity>
		<spatialEntity>
			<pseudo3D type="region">
				<clusteredness>1</clusteredness>
				<density>0.6017909972783503</density>
				<area>31347</area>
				<perimeter>987.5096535682678</perimeter>
				<distanceFromOrigin>256.478069237898</distanceFromOrigin>
				<angle>42.7085613610245</angle>
				<shape>rectangular</shape>
				<triangleMeasure>0.4711341649108601</triangleMeasure>
				<rectangleMeasure>0.5533512064343163</rectangleMeasure>
				<circleMeasure>0.2768130909334657</circleMeasure>
				<centroid>
					<x>781.7248</x>
					<y>265.2455</y>
				</centroid>
			</pseudo3D>
		</spatialEntity>
		<numericStateVariable>
			<name>avgClusterednessRegions</name>
			<value>1534.42497188967</value>
		</numericStateVariable>
		<numericStateVariable>
			<name>avgDensityRegions</name>
			<value>0.5803396641075628</value>
		</numericStateVariable>
	</timepoint>
	<timepoint>
		<spatialEntity>
			<pseudo3D type="region">
				<clusteredness>1</clusteredness>
				<density>0.5588883309367753</density>
				<area>43938</area>
				<perimeter>1589.758880376816</perimeter>
				<distanceFromOrigin>154.0194792875239</distanceFromOrigin>
				<angle>35.17759244724761</angle>
				<shape>triangular</shape>
				<triangleMeasure>0.5982802404667724</triangleMeasure>
				<rectangleMeasure>0.3871278161868661</rectangleMeasure>
				<circleMeasure>0.2274999646798667</circleMeasure>
				<centroid>
					<x>1007.104</x>
					<y>998.6072</y>
				</centroid>
			</pseudo3D>
		</spatialEntity>
		<spatialEntity>
			<pseudo3D type="region">
				<clusteredness>1</clusteredness>
				<density>0.6017909972783503</density>
				<area>31347</area>
				<perimeter>987.5096535682678</perimeter>
				<distanceFromOrigin>256.478069237898</distanceFromOrigin>
				<angle>42.7085613610245</angle>
				<shape>rectangular</shape>
				<triangleMeasure>0.4711341649108601</triangleMeasure>
				<rectangleMeasure>0.5533512064343163</rectangleMeasure>
				<circleMeasure>0.2768130909334657</circleMeasure>
				<centroid>
					<x>781.7248</x>
					<y>265.2455</y>
				</centroid>
			</pseudo3D>
		</spatialEntity>
		<numericStateVariable>
			<name>avgClusterednessRegions</name>
			<value>1534.42497188967</value>
		</numericStateVariable>
		<numericStateVariable>
			<name>avgDensityRegions</name>
			<value>0.5803396641075628</value>
		</numericStateVariable>
	</timepoint>
	<timepoint>
		<spatialEntity>
			<pseudo3D type="region">
				<clusteredness>1</clusteredness>
				<density>0.5588883309367753</density>
				<area>43938</area>
				<perimeter>1589.758880376816</perimeter>
				<distanceFromOrigin>154.0194792875239</distanceFromOrigin>
				<angle>35.17759244724761</angle>
				<shape>triangular</shape>
				<triangleMeasure>0.5982802404667724</triangleMeasure>
				<rectangleMeasure>0.3871278161868661</rectangleMeasure>
				<circleMeasure>0.2274999646798667</circleMeasure>
				<centroid>
					<x>1007.104</x>
					<y>998.6072</y>
				</centroid>
			</pseudo3D>
		</spatialEntity>
		<spatialEntity>
			<pseudo3D type="region">
				<clusteredness>1</clusteredness>
				<density>0.6017909972783503</density>
				<area>31347</area>
				<perimeter>987.5096535682678</perimeter>
				<distanceFromOrigin>256.478069237898</distanceFromOrigin>
				<angle>42.7085613610245</angle>
				<shape>rectangular</shape>
				<triangleMeasure>0.4711341649108601</triangleMeasure>
				<rectangleMeasure>0.5533512064343163</rectangleMeasure>
				<circleMeasure>0.2768130909334657</circleMeasure>
				<centroid>
					<x>781.7248</x>
					<y>265.2455</y>
				</centroid>
			</pseudo3D>
		</spatialEntity>
		<numericStateVariable>
			<name>avgClusterednessRegions</name>
			<value>1534.42497188967</value>
		</numericStateVariable>
		<numericStateVariable>
			<name>avgDensityRegions</name>
			<value>0.5803396641075628</value>
		</numericStateVariable>
	</timepoint>
	<timepoint>
		<spatialEntity>
			<pseudo3D type="region">
				<clusteredness>1</clusteredness>
				<density>0.5588883309367753</density>
				<area>43938</area>
				<perimeter>1589.758880376816</perimeter>
				<distanceFromOrigin>154.0194792875239</distanceFromOrigin>
				<angle>35.17759244724761</angle>
				<shape>triangular</shape>
				<triangleMeasure>0.5982802404667724</triangleMeasure>
				<rectangleMeasure>0.3871278161868661</rectangleMeasure>
				<circleMeasure>0.2274999646798667</circleMeasure>
				<centroid>
					<x>1007.104</x>
					<y>998.6072</y>
				</centroid>
			</pseudo3D>
		</spatialEntity>
		<spatialEntity>
			<pseudo3D type="region">
				<clusteredness>1</clusteredness>
				<density>0.6017909972783503</density>
				<area>31347</area>
				<perimeter>987.5096535682678</perimeter>
				<distanceFromOrigin>256.478069237898</distanceFromOrigin>
				<angle>42.7085613610245</angle>
				<shape>rectangular</shape>
				<triangleMeasure>0.4711341649108601</triangleMeasure>
				<rectangleMeasure>0.5533512064343163</rectangleMeasure>
				<circleMeasure>0.2768130909334657</circleMeasure>
				<centroid>
					<x>781.7248</x>
					<y>265.2455</y>
				</centroid>
			</pseudo3D>
		</spatialEntity>
		<numericStateVariable>
			<name>avgClusterednessRegions</name>
			<value>1534.42497188967</value>
		</numericStateVariable>
		<numericStateVariable>
			<name>avgDensityRegions</name>
			<value>0.5803396641075628</value>
		</numericStateVariable>
	</timepoint>
	<timepoint>
		<spatialEntity>
			<pseudo3D type="region">
				<clusteredness>1</clusteredness>
				<density>0.5588883309367753</density>
				<area>43938</area>
				<perimeter>1589.758880376816</perimeter>
				<distanceFromOrigin>154.0194792875239</distanceFromOrigin>
				<angle>35.17759244724761</angle>
				<shape>triangular</shape>
				<triangleMeasure>0.5982802404667724</triangleMeasure>
				<rectangleMeasure>0.3871278161868661</rectangleMeasure>
				<circleMeasure>0.2274999646798667</circleMeasure>
				<centroid>
					<x>1007.104</x>
					<y>998.6072</y>
				</centroid>
			</pseudo3D>
		</spatialEntity>
		<spatialEntity>
			<pseudo3D type="region">
				<clusteredness>1</clusteredness>
				<density>0.6017909972783503</density>
				<area>31347</area>
				<perimeter>987.5096535682678</perimeter>
				<distanceFromOrigin>256.478069237898</distanceFromOrigin>
				<angle>42.7085613610245</angle>
				<shape>rectangular</shape>
				<triangleMeasure>0.4711341649108601</triangleMeasure>
				<rectangleMeasure>0.5533512064343163</rectangleMeasure>
				<circleMeasure>0.2768130909334657</circleMeasure>
				<centroid>
					<x>781.7248</x>
					<y>265.2455</y>
				</centroid>
			</pseudo3D>
		</spatialEntity>
		<numericStateVariable>
			<name>avgClusterednessRegions</name>
			<value>1534.42497188967</value>
		</numericStateVariable>
		<numericStateVariable>
			<name>avgDensityRegions</name>
			<value>0.5803396641075628</value>
		</numericStateVariable>
	</timepoint>
	<timepoint>
		<spatialEntity>
			<pseudo3D type="region">
				<clusteredness>1</clusteredness>
				<density>0.5588883309367753</density>
				<area>43938</area>
				<perimeter>1589.758880376816</perimeter>
				<distanceFromOrigin>154.0194792875239</distanceFromOrigin>
				<angle>35.17759244724761</angle>
				<shape>triangular</shape>
				<triangleMeasure>0.5982802404667724</triangleMeasure>
				<rectangleMeasure>0.3871278161868661</rectangleMeasure>
				<circleMeasure>0.2274999646798667</circleMeasure>
				<centroid>
					<x>1007.104</x>
					<y>998.6072</y>
				</centroid>
			</pseudo3D>
		</spatialEntity>
		<spatialEntity>
			<pseudo3D type="region">
				<clusteredness>1</clusteredness>
				<density>0.6017909972783503</density>
				<area>31347</area>
				<perimeter>987.5096535682678</perimeter>
				<distanceFromOrigin>256.478069237898</distanceFromOrigin>
				<angle>42.7085613610245</angle>
				<shape>rectangular</shape>
				<triangleMeasure>0.4711341649108601</triangleMeasure>
				<rectangleMeasure>0.5533512064343163</rectangleMeasure>
				<circleMeasure>0.2768130909334657</circleMeasure>
				<centroid>
					<x>781.7248</x>
					<y>265.2455</y>
				</centroid>
			</pseudo3D>
		</spatialEntity>
		<numericStateVariable>
			<name>avgClusterednessRegions</name>
			<value>1534.42497188967</value>
		</numericStateVariable>
		<numericStateVariable>
			<name>avgDensityRegions</name>
			<value>0.5803396641075628</value>
		</numericStateVariable>
	</timepoint>
	<timepoint>
		<spatialEntity>
			<pseudo3D type="region">
				<clusteredness>1</clusteredness>
				<density>0.5588883309367753</density>
				<area>43938</area>
				<perimeter>1589.758880376816</perimeter>
				<distanceFromOrigin>154.0194792875239</distanceFromOrigin>
				<angle>35.17759244724761</angle>
				<shape>triangular</shape>
				<triangleMeasure>0.5982802404667724</triangleMeasure>
				<rectangleMeasure>0.3871278161868661</rectangleMeasure>
				<circleMeasure>0.2274999646798667</circleMeasure>
				<centroid>
					<x>1007.104</x>
					<y>998.6072</y>
				</centroid>
			</pseudo3D>
		</spatialEntity>
		<spatialEntity>
			<pseudo3D type="region">
				<clusteredness>1</clusteredness>
				<density>0.6017909972783503</density>
				<area>31347</area>
				<perimeter>987.5096535682678</perimeter>
				<distanceFromOrigin>256.478069237898</distanceFromOrigin>
				<angle>42.7085613610245</angle>
				<shape>rectangular</shape>
				<triangleMeasure>0.4711341649108601</triangleMeasure>
				<rectangleMeasure>0.5533512064343163</rectangleMeasure>
				<circleMeasure>0.2768130909334657</circleMeasure>
				<centroid>
					<x>781.7248</x>
					<y>265.2455</y>
				</centroid>
			</pseudo3D>
		</spatialEntity>
		<numericStateVariable>
			<name>avgClusterednessRegions</name>
			<value>1534.42497188967</value>
		</numericStateVariable>
		<numericStateVariable>
			<name>avgDensityRegions</name>
			<value>0.5803396641075628</value>
		</numericStateVariable>
	</timepoint>
	<timepoint>
		<spatialEntity>
			<pseudo3D type="region">
				<clusteredness>1</clusteredness>
				<density>0.5588883309367753</density>
				<area>43938</area>
				<perimeter>1589.758880376816</perimeter>
				<distanceFromOrigin>154.0194792875239</distanceFromOrigin>
				<angle>35.17759244724761</angle>
				<shape>triangular</shape>
				<triangleMeasure>0.5982802404667724</triangleMeasure>
				<rectangleMeasure>0.3871278161868661</rectangleMeasure>
				<circleMeasure>0.2274999646798667</circleMeasure>
				<centroid>
					<x>1007.104</x>
					<y>998.6072</y>
				</centroid>
			</pseudo3D>
		</spatialEntity>
		<spatialEntity>
			<pseudo3D type="region">
				<clusteredness>1</clusteredness>
				<density>0.6017909972783503</density>
				<area>31347</area>
				<perimeter>987.5096535682678</perimeter>
				<distanceFromOrigin>256.478069237898</distanceFromOrigin>
				<angle>42.7085613610245</angle>
				<shape>rectangular</shape>
				<triangleMeasure>0.4711341649108601</triangleMeasure>
				<rectangleMeasure>0.5533512064343163</rectangleMeasure>
				<circleMeasure>0.2768130909334657</circleMeasure>
				<centroid>
					<x>781.7248</x>
					<y>265.2455</y>
				</centroid>
			</pseudo3D>
		</spatialEntity>
		<numericStateVariable>
			<name>avgClusterednessRegions</name>
			<value>1534.42497188967</value>
		</numericStateVariable>
		<numericStateVariable>
			<name>avgDensityRegions</name>
			<value>0.5803396641075628</value>
		</numericStateVariable>
	</timepoint>
	<timepoint>
		<spatialEntity>
			<pseudo3D type="region">
				<clusteredness>1</clusteredness>
				<density>0.5588883309367753</density>
				<area>43938</area>
				<perimeter>1589.758880376816</perimeter>
				<distanceFromOrigin>154.0194792875239</distanceFromOrigin>
				<angle>35.17759244724761</angle>
				<shape>triangular</shape>
				<triangleMeasure>0.5982802404667724</triangleMeasure>
				<rectangleMeasure>0.3871278161868661</rectangleMeasure>
				<circleMeasure>0.2274999646798667</circleMeasure>
				<centroid>
					<x>1007.104</x>
					<y>998.6072</y>
				</centroid>
			</pseudo3D>
		</spatialEntity>
		<spatialEntity>
			<pseudo3D type="region">
				<clusteredness>1</clusteredness>
				<density>0.6017909972783503</density>
				<area>31347</area>
				<perimeter>987.5096535682678</perimeter>
				<distanceFromOrigin>256.478069237898</distanceFromOrigin>
				<angle>42.7085613610245</angle>
				<shape>rectangular</shape>
				<triangleMeasure>0.4711341649108601</triangleMeasure>
				<rectangleMeasure>0.5533512064343163</rectangleMeasure>
				<circleMeasure>0.2768130909334657</circleMeasure>
				<centroid>
					<x>781.7248</x>
					<y>265.2455</y>
				</centroid>
			</pseudo3D>
		</spatialEntity>
		<numericStateVariable>
			<name>avgClusterednessRegions</name>
			<value>1534.42497188967</value>
		</numericStateVariable>
		<numericStateVariable>
			<name>avgDensityRegions</name>
			<value>0.5803396641075628</value>
		</numericStateVariable>
	</timepoint>
	<timepoint>
		<spatialEntity>
			<pseudo3D type="region">
				<clusteredness>1</clusteredness>
				<density>0.5588883309367753</density>
				<area>43938</area>
				<perimeter>1589.758880376816</perimeter>
				<distanceFromOrigin>154.0194792875239</distanceFromOrigin>
				<angle>35.17759244724761</angle>
				<shape>triangular</shape>
				<triangleMeasure>0.5982802404667724</triangleMeasure>
				<rectangleMeasure>0.3871278161868661</rectangleMeasure>
				<circleMeasure>0.2274999646798667</circleMeasure>
				<centroid>
					<x>1007.104</x>
					<y>998.6072</y>
				</centroid>
			</pseudo3D>
		</spatialEntity>
		<spatialEntity>
			<pseudo3D type="region">
				<clusteredness>1</clusteredness>
				<density>0.6017909972783503</density>
				<area>31347</area>
				<perimeter>987.5096535682678</perimeter>
				<distanceFromOrigin>256.478069237898</distanceFromOrigin>
				<angle>42.7085613610245</angle>
				<shape>rectangular</shape>
				<triangleMeasure>0.4711341649108601</triangleMeasure>
				<rectangleMeasure>0.5533512064343163</rectangleMeasure>
				<circleMeasure>0.2768130909334657</circleMeasure>
				<centroid>
					<x>781.7248</x>
					<y>265.2455</y>
				</centroid>
			</pseudo3D>
		</spatialEntity>
		<numericStateVariable>
			<name>avgClusterednessRegions</name>
			<value>1534.42497188967</value>
		</numericStateVariable>
		<numericStateVariable>
			<name>avgDensityRegions</name>
			<value>0.5803396641075628</value>
		</numericStateVariable>
	</timepoint>
	<timepoint>
		<spatialEntity>
			<pseudo3D type="region">
				<clusteredness>1</clusteredness>
				<density>0.5588883309367753</density>
				<area>43938</area>
				<perimeter>1589.758880376816</perimeter>
				<distanceFromOrigin>154.0194792875239</distanceFromOrigin>
				<angle>35.17759244724761</angle>
				<shape>triangular</shape>
				<triangleMeasure>0.5982802404667724</triangleMeasure>
				<rectangleMeasure>0.3871278161868661</rectangleMeasure>
				<circleMeasure>0.2274999646798667</circleMeasure>
				<centroid>
					<x>1007.104</x>
					<y>998.6072</y>
				</centroid>
			</pseudo3D>
		</spatialEntity>
		<spatialEntity>
			<pseudo3D type="region">
				<clusteredness>1</clusteredness>
				<density>0.6017909972783503</density>
				<area>31347</area>
				<perimeter>987.5096535682678</perimeter>
				<distanceFromOrigin>256.478069237898</distanceFromOrigin>
				<angle>42.7085613610245</angle>
				<shape>rectangular</shape>
				<triangleMeasure>0.4711341649108601</triangleMeasure>
				<rectangleMeasure>0.5533512064343163</rectangleMeasure>
				<circleMeasure>0.2768130909334657</circleMeasure>
				<centroid>
					<x>781.7248</x>
					<y>265.2455</y>
				</centroid>
			</pseudo3D>
		</spatialEntity>
		<numericStateVariable>
			<name>avgClusterednessRegions</name>
			<value>1534.42497188967</value>
		</numericStateVariable>
		<numericStateVariable>
			<name>avgDensityRegions</name>
			<value>0.5803396641075628</value>
		</numericStateVariable>
	</timepoint>
	<timepoint>
		<spatialEntity>
			<pseudo3D type="region">
				<clusteredness>1</clusteredness>
				<density>0.5588883309367753</density>
				<area>43938</area>
				<perimeter>1589.758880376816</perimeter>
				<distanceFromOrigin>154.0194792875239</distanceFromOrigin>
				<angle>35.17759244724761</angle>
				<shape>triangular</shape>
				<triangleMeasure>0.5982802404667724</triangleMeasure>
				<rectangleMeasure>0.3871278161868661</rectangleMeasure>
				<circleMeasure>0.2274999646798667</circleMeasure>
				<centroid>
					<x>1007.104</x>
					<y>998.6072</y>
				</centroid>
			</pseudo3D>
		</spatialEntity>
		<spatialEntity>
			<pseudo3D type="region">
				<clusteredness>1</clusteredness>
				<density>0.6017909972783503</density>
				<area>31347</area>
				<perimeter>987.5096535682678</perimeter>
				<distanceFromOrigin>256.478069237898</distanceFromOrigin>
				<angle>42.7085613610245</angle>
				<shape>rectangular</shape>
				<triangleMeasure>0.4711341649108601</triangleMeasure>
				<rectangleMeasure>0.5533512064343163</rectangleMeasure>
				<circleMeasure>0.2768130909334657</circleMeasure>
				<centroid>
					<x>781.7248</x>
					<y>265.2455</y>
				</centroid>
			</pseudo3D>
		</spatialEntity>
		<numericStateVariable>
			<name>avgClusterednessRegions</name>
			<value>1534.42497188967</value>
		</numericStateVariable>
		<numericStateVariable>
			<name>avgDensityRegions</name>
			<value>0.5803396641075628</value>
		</numericStateVariable>
	</timepoint>
	<timepoint>
		<spatialEntity>
			<pseudo3D type="region">
				<clusteredness>1</clusteredness>
				<density>0.5588883309367753</density>
				<area>43938</area>
				<perimeter>1589.758880376816</perimeter>
				<distanceFromOrigin>154.0194792875239</distanceFromOrigin>
				<angle>35.17759244724761</angle>
				<shape>triangular</shape>
				<triangleMeasure>0.5982802404667724</triangleMeasure>
				<rectangleMeasure>0.3871278161868661</rectangleMeasure>
				<circleMeasure>0.2274999646798667</circleMeasure>
				<centroid>
					<x>1007.104</x>
					<y>998.6072</y>
				</centroid>
			</pseudo3D>
		</spatialEntity>
		<spatialEntity>
			<pseudo3D type="region">
				<clusteredness>1</clusteredness>
				<density>0.6017909972783503</density>
				<area>31347</area>
				<perimeter>987.5096535682678</perimeter>
				<distanceFromOrigin>256.478069237898</distanceFromOrigin>
				<angle>42.7085613610245</angle>
				<shape>rectangular</shape>
				<triangleMeasure>0.4711341649108601</triangleMeasure>
				<rectangleMeasure>0.5533512064343163</rectangleMeasure>
				<circleMeasure>0.2768130909334657</circleMeasure>
				<centroid>
					<x>781.7248</x>
					<y>265.2455</y>
				</centroid>
			</pseudo3D>
		</spatialEntity>
		<numericStateVariable>
			<name>avgClusterednessRegions</name>
			<value>1534.42497188967</value>
		</numericStateVariable>
		<numericStateVariable>
			<name>avgDensityRegions</name>
			<value>0.5803396641075628</value>
		</numericStateVariable>
	</timepoint>
	<timepoint>
		<spatialEntity>
			<pseudo3D type="region">
				<clusteredness>1</clusteredness>
				<density>0.5588883309367753</density>
				<area>43938</area>
				<perimeter>1589.758880376816</perimeter>
				<distanceFromOrigin>154.0194792875239</distanceFromOrigin>
				<angle>35.17759244724761</angle>
				<shape>triangular</shape>
				<triangleMeasure>0.5982802404667724</triangleMeasure>
				<rectangleMeasure>0.3871278161868661</rectangleMeasure>
				<circleMeasure>0.2274999646798667</circleMeasure>
				<centroid>
					<x>1007.104</x>
					<y>998.6072</y>
				</centroid>
			</pseudo3D>
		</spatialEntity>
		<spatialEntity>
			<pseudo3D type="region">
				<clusteredness>1</clusteredness>
				<density>0.6017909972783503</density>
				<area>31347</area>
				<perimeter>987.5096535682678</perimeter>
				<distanceFromOrigin>256.478069237898</distanceFromOrigin>
				<angle>42.7085613610245</angle>
				<shape>rectangular</shape>
				<triangleMeasure>0.4711341649108601</triangleMeasure>
				<rectangleMeasure>0.5533512064343163</rectangleMeasure>
				<circleMeasure>0.2768130909334657</circleMeasure>
				<centroid>
					<x>781.7248</x>
					<y>265.2455</y>
				</centroid>
			</pseudo3D>
		</spatialEntity>
		<numericStateVariable>
			<name>avgClusterednessRegions</name>
			<value>1534.42497188967</value>
		</numericStateVariable>
		<numericStateVariable>
			<name>avgDensityRegions</name>
			<value>0.5803396641075628</value>
		</numericStateVariable>
	</timepoint>
	<timepoint>
		<spatialEntity>
			<pseudo3D type="region">
				<clusteredness>1</clusteredness>
				<density>0.5588883309367753</density>
				<area>43938</area>
				<perimeter>1589.758880376816</perimeter>
				<distanceFromOrigin>154.0194792875239</distanceFromOrigin>
				<angle>35.17759244724761</angle>
				<shape>triangular</shape>
				<triangleMeasure>0.5982802404667724</triangleMeasure>
				<rectangleMeasure>0.3871278161868661</rectangleMeasure>
				<circleMeasure>0.2274999646798667</circleMeasure>
				<centroid>
					<x>1007.104</x>
					<y>998.6072</y>
				</centroid>
			</pseudo3D>
		</spatialEntity>
		<spatialEntity>
			<pseudo3D type="region">
				<clusteredness>1</clusteredness>
				<density>0.6017909972783503</density>
				<area>31347</area>
				<perimeter>987.5096535682678</perimeter>
				<distanceFromOrigin>256.478069237898</distanceFromOrigin>
				<angle>42.7085613610245</angle>
				<shape>rectangular</shape>
				<triangleMeasure>0.4711341649108601</triangleMeasure>
				<rectangleMeasure>0.5533512064343163</rectangleMeasure>
				<circleMeasure>0.2768130909334657</circleMeasure>
				<centroid>
					<x>781.7248</x>
					<y>265.2455</y>
				</centroid>
			</pseudo3D>
		</spatialEntity>
		<numericStateVariable>
			<name>avgClusterednessRegions</name>
			<value>1534.42497188967</value>
		</numericStateVariable>
		<numericStateVariable>
			<name>avgDensityRegions</name>
			<value>0.5803396641075628</value>
		</numericStateVariable>
	</timepoint>
	<timepoint>
		<spatialEntity>
			<pseudo3D type="region">
				<clusteredness>1</clusteredness>
				<density>0.5588883309367753</density>
				<area>43938</area>
				<perimeter>1589.758880376816</perimeter>
				<distanceFromOrigin>154.0194792875239</distanceFromOrigin>
				<angle>35.17759244724761</angle>
				<shape>triangular</shape>
				<triangleMeasure>0.5982802404667724</triangleMeasure>
				<rectangleMeasure>0.3871278161868661</rectangleMeasure>
				<circleMeasure>0.2274999646798667</circleMeasure>
				<centroid>
					<x>1007.104</x>
					<y>998.6072</y>
				</centroid>
			</pseudo3D>
		</spatialEntity>
		<spatialEntity>
			<pseudo3D type="region">
				<clusteredness>1</clusteredness>
				<density>0.6017909972783503</density>
				<area>31347</area>
				<perimeter>987.5096535682678</perimeter>
				<distanceFromOrigin>256.478069237898</distanceFromOrigin>
				<angle>42.7085613610245</angle>
				<shape>rectangular</shape>
				<triangleMeasure>0.4711341649108601</triangleMeasure>
				<rectangleMeasure>0.5533512064343163</rectangleMeasure>
				<circleMeasure>0.2768130909334657</circleMeasure>
				<centroid>
					<x>781.7248</x>
					<y>265.2455</y>
				</centroid>
			</pseudo3D>
		</spatialEntity>
		<numericStateVariable>
			<name>avgClusterednessRegions</name>
			<value>1534.42497188967</value>
		</numericStateVariable>
		<numericStateVariable>
			<name>avgDensityRegions</name>
			<value>0.5803396641075628</value>
		</numericStateVariable>
	</timepoint>
	<timepoint>
		<spatialEntity>
			<pseudo3D type="region">
				<clusteredness>1</clusteredness>
				<density>0.5588883309367753</density>
				<area>43938</area>
				<perimeter>1589.758880376816</perimeter>
				<distanceFromOrigin>154.0194792875239</distanceFromOrigin>
				<angle>35.17759244724761</angle>
				<shape>triangular</shape>
				<triangleMeasure>0.5982802404667724</triangleMeasure>
				<rectangleMeasure>0.3871278161868661</rectangleMeasure>
				<circleMeasure>0.2274999646798667</circleMeasure>
				<centroid>
					<x>1007.104</x>
					<y>998.6072</y>
				</centroid>
			</pseudo3D>
		</spatialEntity>
		<spatialEntity>
			<pseudo3D type="region">
				<clusteredness>1</clusteredness>
				<density>0.6017909972783503</density>
				<area>31347</area>
				<perimeter>987.5096535682678</perimeter>
				<distanceFromOrigin>256.478069237898</distanceFromOrigin>
				<angle>42.7085613610245</angle>
				<shape>rectangular</shape>
				<triangleMeasure>0.4711341649108601</triangleMeasure>
				<rectangleMeasure>0.5533512064343163</rectangleMeasure>
				<circleMeasure>0.2768130909334657</circleMeasure>
				<centroid>
					<x>781.7248</x>
					<y>265.2455</y>
				</centroid>
			</pseudo3D>
		</spatialEntity>
		<numericStateVariable>
			<name>avgClusterednessRegions</name>
			<value>1534.42497188967</value>
		</numericStateVariable>
		<numericStateVariable>
			<name>avgDensityRegions</name>
			<value>0.5803396641075628</value>
		</numericStateVariable>
	</timepoint>
	<timepoint>
		<spatialEntity>
			<pseudo3D type="region">
				<clusteredness>1</clusteredness>
				<density>0.5588883309367753</density>
				<area>43938</area>
				<perimeter>1589.758880376816</perimeter>
				<distanceFromOrigin>154.0194792875239</distanceFromOrigin>
				<angle>35.17759244724761</angle>
				<shape>triangular</shape>
				<triangleMeasure>0.5982802404667724</triangleMeasure>
				<rectangleMeasure>0.3871278161868661</rectangleMeasure>
				<circleMeasure>0.2274999646798667</circleMeasure>
				<centroid>
					<x>1007.104</x>
					<y>998.6072</y>
				</centroid>
			</pseudo3D>
		</spatialEntity>
		<spatialEntity>
			<pseudo3D type="region">
				<clusteredness>1</clusteredness>
				<density>0.6017909972783503</density>
				<area>31347</area>
				<perimeter>987.5096535682678</perimeter>
				<distanceFromOrigin>256.478069237898</distanceFromOrigin>
				<angle>42.7085613610245</angle>
				<shape>rectangular</shape>
				<triangleMeasure>0.4711341649108601</triangleMeasure>
				<rectangleMeasure>0.5533512064343163</rectangleMeasure>
				<circleMeasure>0.2768130909334657</circleMeasure>
				<centroid>
					<x>781.7248</x>
					<y>265.2455</y>
				</centroid>
			</pseudo3D>
		</spatialEntity>
		<numericStateVariable>
			<name>avgClusterednessRegions</name>
			<value>1534.42497188967</value>
		</numericStateVariable>
		<numericStateVariable>
			<name>avgDensityRegions</name>
			<value>0.5803396641075628</value>
		</numericStateVariable>
	</timepoint>
	<timepoint>
		<spatialEntity>
			<pseudo3D type="region">
				<clusteredness>1</clusteredness>
				<density>0.5588883309367753</density>
				<area>43938</area>
				<perimeter>1589.758880376816</perimeter>
				<distanceFromOrigin>154.0194792875239</distanceFromOrigin>
				<angle>35.17759244724761</angle>
				<shape>triangular</shape>
				<triangleMeasure>0.5982802404667724</triangleMeasure>
				<rectangleMeasure>0.3871278161868661</rectangleMeasure>
				<circleMeasure>0.2274999646798667</circleMeasure>
				<centroid>
					<x>1007.104</x>
					<y>998.6072</y>
				</centroid>
			</pseudo3D>
		</spatialEntity>
		<spatialEntity>
			<pseudo3D type="region">
				<clusteredness>1</clusteredness>
				<density>0.6017909972783503</density>
				<area>31347</area>
				<perimeter>987.5096535682678</perimeter>
				<distanceFromOrigin>256.478069237898</distanceFromOrigin>
				<angle>42.7085613610245</angle>
				<shape>rectangular</shape>
				<triangleMeasure>0.4711341649108601</triangleMeasure>
				<rectangleMeasure>0.5533512064343163</rectangleMeasure>
				<circleMeasure>0.2768130909334657</circleMeasure>
				<centroid>
					<x>781.7248</x>
					<y>265.2455</y>
				</centroid>
			</pseudo3D>
		</spatialEntity>
		<numericStateVariable>
			<name>avgClusterednessRegions</name>
			<value>1534.42497188967</value>
		</numericStateVariable>
		<numericStateVariable>
			<name>avgDensityRegions</name>
			<value>0.5803396641075628</value>
		</numericStateVariable>
	</timepoint>
	<timepoint>
		<spatialEntity>
			<pseudo3D type="region">
				<clusteredness>1</clusteredness>
				<density>0.5588883309367753</density>
				<area>43938</area>
				<perimeter>1589.758880376816</perimeter>
				<distanceFromOrigin>154.0194792875239</distanceFromOrigin>
				<angle>35.17759244724761</angle>
				<shape>triangular</shape>
				<triangleMeasure>0.5982802404667724</triangleMeasure>
				<rectangleMeasure>0.3871278161868661</rectangleMeasure>
				<circleMeasure>0.2274999646798667</circleMeasure>
				<centroid>
					<x>1007.104</x>
					<y>998.6072</y>
				</centroid>
			</pseudo3D>
		</spatialEntity>
		<spatialEntity>
			<pseudo3D type="region">
				<clusteredness>1</clusteredness>
				<density>0.6017909972783503</density>
				<area>31347</area>
				<perimeter>987.5096535682678</perimeter>
				<distanceFromOrigin>256.478069237898</distanceFromOrigin>
				<angle>42.7085613610245</angle>
				<shape>rectangular</shape>
				<triangleMeasure>0.4711341649108601</triangleMeasure>
				<rectangleMeasure>0.5533512064343163</rectangleMeasure>
				<circleMeasure>0.2768130909334657</circleMeasure>
				<centroid>
					<x>781.7248</x>
					<y>265.2455</y>
				</centroid>
			</pseudo3D>
		</spatialEntity>
		<numericStateVariable>
			<name>avgClusterednessRegions</name>
			<value>1534.42497188967</value>
		</numericStateVariable>
		<numericStateVariable>
			<name>avgDensityRegions</name>
			<value>0.5803396641075628</value>
		</numericStateVariable>
	</timepoint>
	<timepoint>
		<spatialEntity>
			<pseudo3D type="region">
				<clusteredness>1</clusteredness>
				<density>0.5588883309367753</density>
				<area>43938</area>
				<perimeter>1589.758880376816</perimeter>
				<distanceFromOrigin>154.0194792875239</distanceFromOrigin>
				<angle>35.17759244724761</angle>
				<shape>triangular</shape>
				<triangleMeasure>0.5982802404667724</triangleMeasure>
				<rectangleMeasure>0.3871278161868661</rectangleMeasure>
				<circleMeasure>0.2274999646798667</circleMeasure>
				<centroid>
					<x>1007.104</x>
					<y>998.6072</y>
				</centroid>
			</pseudo3D>
		</spatialEntity>
		<spatialEntity>
			<pseudo3D type="region">
				<clusteredness>1</clusteredness>
				<density>0.6017909972783503</density>
				<area>31347</area>
				<perimeter>987.5096535682678</perimeter>
				<distanceFromOrigin>256.478069237898</distanceFromOrigin>
				<angle>42.7085613610245</angle>
				<shape>rectangular</shape>
				<triangleMeasure>0.4711341649108601</triangleMeasure>
				<rectangleMeasure>0.5533512064343163</rectangleMeasure>
				<circleMeasure>0.2768130909334657</circleMeasure>
				<centroid>
					<x>781.7248</x>
					<y>265.2455</y>
				</centroid>
			</pseudo3D>
		</spatialEntity>
		<numericStateVariable>
			<name>avgClusterednessRegions</name>
			<value>1534.42497188967</value>
		</numericStateVariable>
		<numericStateVariable>
			<name>avgDensityRegions</name>
			<value>0.5803396641075628</value>
		</numericStateVariable>
	</timepoint>
	<timepoint>
		<spatialEntity>
			<pseudo3D type="region">
				<clusteredness>1</clusteredness>
				<density>0.5588883309367753</density>
				<area>43938</area>
				<perimeter>1589.758880376816</perimeter>
				<distanceFromOrigin>154.0194792875239</distanceFromOrigin>
				<angle>35.17759244724761</angle>
				<shape>triangular</shape>
				<triangleMeasure>0.5982802404667724</triangleMeasure>
				<rectangleMeasure>0.3871278161868661</rectangleMeasure>
				<circleMeasure>0.2274999646798667</circleMeasure>
				<centroid>
					<x>1007.104</x>
					<y>998.6072</y>
				</centroid>
			</pseudo3D>
		</spatialEntity>
		<spatialEntity>
			<pseudo3D type="region">
				<clusteredness>1</clusteredness>
				<density>0.6017909972783503</density>
				<area>31347</area>
				<perimeter>987.5096535682678</perimeter>
				<distanceFromOrigin>256.478069237898</distanceFromOrigin>
				<angle>42.7085613610245</angle>
				<shape>rectangular</shape>
				<triangleMeasure>0.4711341649108601</triangleMeasure>
				<rectangleMeasure>0.5533512064343163</rectangleMeasure>
				<circleMeasure>0.2768130909334657</circleMeasure>
				<centroid>
					<x>781.7248</x>
					<y>265.2455</y>
				</centroid>
			</pseudo3D>
		</spatialEntity>
		<numericStateVariable>
			<name>avgClusterednessRegions</name>
			<value>1534.42497188967</value>
		</numericStateVariable>
		<numericStateVariable>
			<name>avgDensityRegions</name>
			<value>0.5803396641075628</value>
		</numericStateVariable>
	</timepoint>
	<timepoint>
		<spatialEntity>
			<pseudo3D type="region">
				<clusteredness>1</clusteredness>
				<density>0.5588883309367753</density>
				<area>43938</area>
				<perimeter>1589.758880376816</perimeter>
				<distanceFromOrigin>154.0194792875239</distanceFromOrigin>
				<angle>35.17759244724761</angle>
				<shape>triangular</shape>
				<triangleMeasure>0.5982802404667724</triangleMeasure>
				<rectangleMeasure>0.3871278161868661</rectangleMeasure>
				<circleMeasure>0.2274999646798667</circleMeasure>
				<centroid>
					<x>1007.104</x>
					<y>998.6072</y>
				</centroid>
			</pseudo3D>
		</spatialEntity>
		<spatialEntity>
			<pseudo3D type="region">
				<clusteredness>1</clusteredness>
				<density>0.6017909972783503</density>
				<area>31347</area>
				<perimeter>987.5096535682678</perimeter>
				<distanceFromOrigin>256.478069237898</distanceFromOrigin>
				<angle>42.7085613610245</angle>
				<shape>rectangular</shape>
				<triangleMeasure>0.4711341649108601</triangleMeasure>
				<rectangleMeasure>0.5533512064343163</rectangleMeasure>
				<circleMeasure>0.2768130909334657</circleMeasure>
				<centroid>
					<x>781.7248</x>
					<y>265.2455</y>
				</centroid>
			</pseudo3D>
		</spatialEntity>
		<numericStateVariable>
			<name>avgClusterednessRegions</name>
			<value>1534.42497188967</value>
		</numericStateVariable>
		<numericStateVariable>
			<name>avgDensityRegions</name>
			<value>0.5803396641075628</value>
		</numericStateVariable>
	</timepoint>
	<timepoint>
		<spatialEntity>
			<pseudo3D type="region">
				<clusteredness>1</clusteredness>
				<density>0.5588883309367753</density>
				<area>43938</area>
				<perimeter>1589.758880376816</perimeter>
				<distanceFromOrigin>154.0194792875239</distanceFromOrigin>
				<angle>35.17759244724761</angle>
				<shape>triangular</shape>
				<triangleMeasure>0.5982802404667724</triangleMeasure>
				<rectangleMeasure>0.3871278161868661</rectangleMeasure>
				<circleMeasure>0.2274999646798667</circleMeasure>
				<centroid>
					<x>1007.104</x>
					<y>998.6072</y>
				</centroid>
			</pseudo3D>
		</spatialEntity>
		<spatialEntity>
			<pseudo3D type="region">
				<clusteredness>1</clusteredness>
				<density>0.6017909972783503</density>
				<area>31347</area>
				<perimeter>987.5096535682678</perimeter>
				<distanceFromOrigin>256.478069237898</distanceFromOrigin>
				<angle>42.7085613610245</angle>
				<shape>rectangular</shape>
				<triangleMeasure>0.4711341649108601</triangleMeasure>
				<rectangleMeasure>0.5533512064343163</rectangleMeasure>
				<circleMeasure>0.2768130909334657</circleMeasure>
				<centroid>
					<x>781.7248</x>
					<y>265.2455</y>
				</centroid>
			</pseudo3D>
		</spatialEntity>
		<numericStateVariable>
			<name>avgClusterednessRegions</name>
			<value>1534.42497188967</value>
		</numericStateVariable>
		<numericStateVariable>
			<name>avgDensityRegions</name>
			<value>0.5803396641075628</value>
		</numericStateVariable>
	</timepoint>
	<timepoint>
		<spatialEntity>
			<pseudo3D type="region">
				<clusteredness>1</clusteredness>
				<density>0.5588883309367753</density>
				<area>43938</area>
				<perimeter>1589.758880376816</perimeter>
				<distanceFromOrigin>154.0194792875239</distanceFromOrigin>
				<angle>35.17759244724761</angle>
				<shape>triangular</shape>
				<triangleMeasure>0.5982802404667724</triangleMeasure>
				<rectangleMeasure>0.3871278161868661</rectangleMeasure>
				<circleMeasure>0.2274999646798667</circleMeasure>
				<centroid>
					<x>1007.104</x>
					<y>998.6072</y>
				</centroid>
			</pseudo3D>
		</spatialEntity>
		<spatialEntity>
			<pseudo3D type="region">
				<clusteredness>1</clusteredness>
				<density>0.6017909972783503</density>
				<area>31347</area>
				<perimeter>987.5096535682678</perimeter>
				<distanceFromOrigin>256.478069237898</distanceFromOrigin>
				<angle>42.7085613610245</angle>
				<shape>rectangular</shape>
				<triangleMeasure>0.4711341649108601</triangleMeasure>
				<rectangleMeasure>0.5533512064343163</rectangleMeasure>
				<circleMeasure>0.2768130909334657</circleMeasure>
				<centroid>
					<x>781.7248</x>
					<y>265.2455</y>
				</centroid>
			</pseudo3D>
		</spatialEntity>
		<numericStateVariable>
			<name>avgClusterednessRegions</name>
			<value>1534.42497188967</value>
		</numericStateVariable>
		<numericStateVariable>
			<name>avgDensityRegions</name>
			<value>0.5803396641075628</value>
		</numericStateVariable>
	</timepoint>
	<timepoint>
		<spatialEntity>
			<pseudo3D type="region">
				<clusteredness>1</clusteredness>
				<density>0.5588883309367753</density>
				<area>43938</area>
				<perimeter>1589.758880376816</perimeter>
				<distanceFromOrigin>154.0194792875239</distanceFromOrigin>
				<angle>35.17759244724761</angle>
				<shape>triangular</shape>
				<triangleMeasure>0.5982802404667724</triangleMeasure>
				<rectangleMeasure>0.3871278161868661</rectangleMeasure>
				<circleMeasure>0.2274999646798667</circleMeasure>
				<centroid>
					<x>1007.104</x>
					<y>998.6072</y>
				</centroid>
			</pseudo3D>
		</spatialEntity>
		<spatialEntity>
			<pseudo3D type="region">
				<clusteredness>1</clusteredness>
				<density>0.6017909972783503</density>
				<area>31347</area>
				<perimeter>987.5096535682678</perimeter>
				<distanceFromOrigin>256.478069237898</distanceFromOrigin>
				<angle>42.7085613610245</angle>
				<shape>rectangular</shape>
				<triangleMeasure>0.4711341649108601</triangleMeasure>
				<rectangleMeasure>0.5533512064343163</rectangleMeasure>
				<circleMeasure>0.2768130909334657</circleMeasure>
				<centroid>
					<x>781.7248</x>
					<y>265.2455</y>
				</centroid>
			</pseudo3D>
		</spatialEntity>
		<numericStateVariable>
			<name>avgClusterednessRegions</name>
			<value>1534.42497188967</value>
		</numericStateVariable>
		<numericStateVariable>
			<name>avgDensityRegions</name>
			<value>0.5803396641075628</value>
		</numericStateVariable>
	</timepoint>
	<timepoint>
		<spatialEntity>
			<pseudo3D type="region">
				<clusteredness>1</clusteredness>
				<density>0.5588883309367753</density>
				<area>43938</area>
				<perimeter>1589.758880376816</perimeter>
				<distanceFromOrigin>154.0194792875239</distanceFromOrigin>
				<angle>35.17759244724761</angle>
				<shape>triangular</shape>
				<triangleMeasure>0.5982802404667724</triangleMeasure>
				<rectangleMeasure>0.3871278161868661</rectangleMeasure>
				<circleMeasure>0.2274999646798667</circleMeasure>
				<centroid>
					<x>1007.104</x>
					<y>998.6072</y>
				</centroid>
			</pseudo3D>
		</spatialEntity>
		<spatialEntity>
			<pseudo3D type="region">
				<clusteredness>1</clusteredness>
				<density>0.6017909972783503</density>
				<area>31347</area>
				<perimeter>987.5096535682678</perimeter>
				<distanceFromOrigin>256.478069237898</distanceFromOrigin>
				<angle>42.7085613610245</angle>
				<shape>rectangular</shape>
				<triangleMeasure>0.4711341649108601</triangleMeasure>
				<rectangleMeasure>0.5533512064343163</rectangleMeasure>
				<circleMeasure>0.2768130909334657</circleMeasure>
				<centroid>
					<x>781.7248</x>
					<y>265.2455</y>
				</centroid>
			</pseudo3D>
		</spatialEntity>
		<numericStateVariable>
			<name>avgClusterednessRegions</name>
			<value>1534.42497188967</value>
		</numericStateVariable>
		<numericStateVariable>
			<name>avgDensityRegions</name>
			<value>0.5803396641075628</value>
		</numericStateVariable>
	</timepoint>
	<timepoint>
		<spatialEntity>
			<pseudo3D type="region">
				<clusteredness>1</clusteredness>
				<density>0.5588883309367753</density>
				<area>43938</area>
				<perimeter>1589.758880376816</perimeter>
				<distanceFromOrigin>154.0194792875239</distanceFromOrigin>
				<angle>35.17759244724761</angle>
				<shape>triangular</shape>
				<triangleMeasure>0.5982802404667724</triangleMeasure>
				<rectangleMeasure>0.3871278161868661</rectangleMeasure>
				<circleMeasure>0.2274999646798667</circleMeasure>
				<centroid>
					<x>1007.104</x>
					<y>998.6072</y>
				</centroid>
			</pseudo3D>
		</spatialEntity>
		<spatialEntity>
			<pseudo3D type="region">
				<clusteredness>1</clusteredness>
				<density>0.6017909972783503</density>
				<area>31347</area>
				<perimeter>987.5096535682678</perimeter>
				<distanceFromOrigin>256.478069237898</distanceFromOrigin>
				<angle>42.7085613610245</angle>
				<shape>rectangular</shape>
				<triangleMeasure>0.4711341649108601</triangleMeasure>
				<rectangleMeasure>0.5533512064343163</rectangleMeasure>
				<circleMeasure>0.2768130909334657</circleMeasure>
				<centroid>
					<x>781.7248</x>
					<y>265.2455</y>
				</centroid>
			</pseudo3D>
		</spatialEntity>
		<numericStateVariable>
			<name>avgClusterednessRegions</name>
			<value>1534.42497188967</value>
		</numericStateVariable>
		<numericStateVariable>
			<name>avgDensityRegions</name>
			<value>0.5803396641075628</value>
		</numericStateVariable>
	</timepoint>
	<timepoint>
		<spatialEntity>
			<pseudo3D type="region">
				<clusteredness>1</clusteredness>
				<density>0.5588883309367753</density>
				<area>43938</area>
				<perimeter>1589.758880376816</perimeter>
				<distanceFromOrigin>154.0194792875239</distanceFromOrigin>
				<angle>35.17759244724761</angle>
				<shape>triangular</shape>
				<triangleMeasure>0.5982802404667724</triangleMeasure>
				<rectangleMeasure>0.3871278161868661</rectangleMeasure>
				<circleMeasure>0.2274999646798667</circleMeasure>
				<centroid>
					<x>1007.104</x>
					<y>998.6072</y>
				</centroid>
			</pseudo3D>
		</spatialEntity>
		<spatialEntity>
			<pseudo3D type="region">
				<clusteredness>1</clusteredness>
				<density>0.6017909972783503</density>
				<area>31347</area>
				<perimeter>987.5096535682678</perimeter>
				<distanceFromOrigin>256.478069237898</distanceFromOrigin>
				<angle>42.7085613610245</angle>
				<shape>rectangular</shape>
				<triangleMeasure>0.4711341649108601</triangleMeasure>
				<rectangleMeasure>0.5533512064343163</rectangleMeasure>
				<circleMeasure>0.2768130909334657</circleMeasure>
				<centroid>
					<x>781.7248</x>
					<y>265.2455</y>
				</centroid>
			</pseudo3D>
		</spatialEntity>
		<numericStateVariable>
			<name>avgClusterednessRegions</name>
			<value>1534.42497188967</value>
		</numericStateVariable>
		<numericStateVariable>
			<name>avgDensityRegions</name>
			<value>0.5803396641075628</value>
		</numericStateVariable>
	</timepoint>
	<timepoint>
		<spatialEntity>
			<pseudo3D type="region">
				<clusteredness>1</clusteredness>
				<density>0.5588883309367753</density>
				<area>43938</area>
				<perimeter>1589.758880376816</perimeter>
				<distanceFromOrigin>154.0194792875239</distanceFromOrigin>
				<angle>35.17759244724761</angle>
				<shape>triangular</shape>
				<triangleMeasure>0.5982802404667724</triangleMeasure>
				<rectangleMeasure>0.3871278161868661</rectangleMeasure>
				<circleMeasure>0.2274999646798667</circleMeasure>
				<centroid>
					<x>1007.104</x>
					<y>998.6072</y>
				</centroid>
			</pseudo3D>
		</spatialEntity>
		<spatialEntity>
			<pseudo3D type="region">
				<clusteredness>1</clusteredness>
				<density>0.6017909972783503</density>
				<area>31347</area>
				<perimeter>987.5096535682678</perimeter>
				<distanceFromOrigin>256.478069237898</distanceFromOrigin>
				<angle>42.7085613610245</angle>
				<shape>rectangular</shape>
				<triangleMeasure>0.4711341649108601</triangleMeasure>
				<rectangleMeasure>0.5533512064343163</rectangleMeasure>
				<circleMeasure>0.2768130909334657</circleMeasure>
				<centroid>
					<x>781.7248</x>
					<y>265.2455</y>
				</centroid>
			</pseudo3D>
		</spatialEntity>
		<numericStateVariable>
			<name>avgClusterednessRegions</name>
			<value>1534.42497188967</value>
		</numericStateVariable>
		<numericStateVariable>
			<name>avgDensityRegions</name>
			<value>0.5803396641075628</value>
		</numericStateVariable>
	</timepoint>
	<timepoint>
		<spatialEntity>
			<pseudo3D type="region">
				<clusteredness>1</clusteredness>
				<density>0.5588883309367753</density>
				<area>43938</area>
				<perimeter>1589.758880376816</perimeter>
				<distanceFromOrigin>154.0194792875239</distanceFromOrigin>
				<angle>35.17759244724761</angle>
				<shape>triangular</shape>
				<triangleMeasure>0.5982802404667724</triangleMeasure>
				<rectangleMeasure>0.3871278161868661</rectangleMeasure>
				<circleMeasure>0.2274999646798667</circleMeasure>
				<centroid>
					<x>1007.104</x>
					<y>998.6072</y>
				</centroid>
			</pseudo3D>
		</spatialEntity>
		<spatialEntity>
			<pseudo3D type="region">
				<clusteredness>1</clusteredness>
				<density>0.6017909972783503</density>
				<area>31347</area>
				<perimeter>987.5096535682678</perimeter>
				<distanceFromOrigin>256.478069237898</distanceFromOrigin>
				<angle>42.7085613610245</angle>
				<shape>rectangular</shape>
				<triangleMeasure>0.4711341649108601</triangleMeasure>
				<rectangleMeasure>0.5533512064343163</rectangleMeasure>
				<circleMeasure>0.2768130909334657</circleMeasure>
				<centroid>
					<x>781.7248</x>
					<y>265.2455</y>
				</centroid>
			</pseudo3D>
		</spatialEntity>
		<numericStateVariable>
			<name>avgClusterednessRegions</name>
			<value>1534.42497188967</value>
		</numericStateVariable>
		<numericStateVariable>
			<name>avgDensityRegions</name>
			<value>0.5803396641075628</value>
		</numericStateVariable>
	</timepoint>
	<timepoint>
		<spatialEntity>
			<pseudo3D type="region">
				<clusteredness>1</clusteredness>
				<density>0.5588883309367753</density>
				<area>43938</area>
				<perimeter>1589.758880376816</perimeter>
				<distanceFromOrigin>154.0194792875239</distanceFromOrigin>
				<angle>35.17759244724761</angle>
				<shape>triangular</shape>
				<triangleMeasure>0.5982802404667724</triangleMeasure>
				<rectangleMeasure>0.3871278161868661</rectangleMeasure>
				<circleMeasure>0.2274999646798667</circleMeasure>
				<centroid>
					<x>1007.104</x>
					<y>998.6072</y>
				</centroid>
			</pseudo3D>
		</spatialEntity>
		<spatialEntity>
			<pseudo3D type="region">
				<clusteredness>1</clusteredness>
				<density>0.6017909972783503</density>
				<area>31347</area>
				<perimeter>987.5096535682678</perimeter>
				<distanceFromOrigin>256.478069237898</distanceFromOrigin>
				<angle>42.7085613610245</angle>
				<shape>rectangular</shape>
				<triangleMeasure>0.4711341649108601</triangleMeasure>
				<rectangleMeasure>0.5533512064343163</rectangleMeasure>
				<circleMeasure>0.2768130909334657</circleMeasure>
				<centroid>
					<x>781.7248</x>
					<y>265.2455</y>
				</centroid>
			</pseudo3D>
		</spatialEntity>
		<numericStateVariable>
			<name>avgClusterednessRegions</name>
			<value>1534.42497188967</value>
		</numericStateVariable>
		<numericStateVariable>
			<name>avgDensityRegions</name>
			<value>0.5803396641075628</value>
		</numericStateVariable>
	</timepoint>
	<timepoint>
		<spatialEntity>
			<pseudo3D type="region">
				<clusteredness>1</clusteredness>
				<density>0.5588883309367753</density>
				<area>43938</area>
				<perimeter>1589.758880376816</perimeter>
				<distanceFromOrigin>154.0194792875239</distanceFromOrigin>
				<angle>35.17759244724761</angle>
				<shape>triangular</shape>
				<triangleMeasure>0.5982802404667724</triangleMeasure>
				<rectangleMeasure>0.3871278161868661</rectangleMeasure>
				<circleMeasure>0.2274999646798667</circleMeasure>
				<centroid>
					<x>1007.104</x>
					<y>998.6072</y>
				</centroid>
			</pseudo3D>
		</spatialEntity>
		<spatialEntity>
			<pseudo3D type="region">
				<clusteredness>1</clusteredness>
				<density>0.6017909972783503</density>
				<area>31347</area>
				<perimeter>987.5096535682678</perimeter>
				<distanceFromOrigin>256.478069237898</distanceFromOrigin>
				<angle>42.7085613610245</angle>
				<shape>rectangular</shape>
				<triangleMeasure>0.4711341649108601</triangleMeasure>
				<rectangleMeasure>0.5533512064343163</rectangleMeasure>
				<circleMeasure>0.2768130909334657</circleMeasure>
				<centroid>
					<x>781.7248</x>
					<y>265.2455</y>
				</centroid>
			</pseudo3D>
		</spatialEntity>
		<numericStateVariable>
			<name>avgClusterednessRegions</name>
			<value>1534.42497188967</value>
		</numericStateVariable>
		<numericStateVariable>
			<name>avgDensityRegions</name>
			<value>0.5803396641075628</value>
		</numericStateVariable>
	</timepoint>
	<timepoint>
		<spatialEntity>
			<pseudo3D type="region">
				<clusteredness>1</clusteredness>
				<density>0.5588883309367753</density>
				<area>43938</area>
				<perimeter>1589.758880376816</perimeter>
				<distanceFromOrigin>154.0194792875239</distanceFromOrigin>
				<angle>35.17759244724761</angle>
				<shape>triangular</shape>
				<triangleMeasure>0.5982802404667724</triangleMeasure>
				<rectangleMeasure>0.3871278161868661</rectangleMeasure>
				<circleMeasure>0.2274999646798667</circleMeasure>
				<centroid>
					<x>1007.104</x>
					<y>998.6072</y>
				</centroid>
			</pseudo3D>
		</spatialEntity>
		<spatialEntity>
			<pseudo3D type="region">
				<clusteredness>1</clusteredness>
				<density>0.6017909972783503</density>
				<area>31347</area>
				<perimeter>987.5096535682678</perimeter>
				<distanceFromOrigin>256.478069237898</distanceFromOrigin>
				<angle>42.7085613610245</angle>
				<shape>rectangular</shape>
				<triangleMeasure>0.4711341649108601</triangleMeasure>
				<rectangleMeasure>0.5533512064343163</rectangleMeasure>
				<circleMeasure>0.2768130909334657</circleMeasure>
				<centroid>
					<x>781.7248</x>
					<y>265.2455</y>
				</centroid>
			</pseudo3D>
		</spatialEntity>
		<numericStateVariable>
			<name>avgClusterednessRegions</name>
			<value>1534.42497188967</value>
		</numericStateVariable>
		<numericStateVariable>
			<name>avgDensityRegions</name>
			<value>0.5803396641075628</value>
		</numericStateVariable>
	</timepoint>
</experiment>
