# Supplementary material for: Automatic validation of computational models using pseudo-3D spatio-temporal model checking
Source: BMC Syst Biol. 2014 Dec 2;8:124. doi: 10.1186/s12918-014-0124-0 (PMC4272535; doi:10.1186/s12918-014-0124-0)
Supplement: Additional file 8 — Dataset of STML files for the phase variation case study. The dataset of one thousand STML files corresponding to the stochastic simulations of the rectangular model for the phase variation case study. We recommend using the freely available 7zip software (Download link: http://www.7-zip.org/download.html) to extract this archive. [file 12918_2014_124_MOESM8_ESM.zip › phase_variation_stml_131.xml]

<?xml version="1.0" encoding="utf-8"?>
<!--Warning! This xml file was automatically generated by a C++ program using the Boost PropertyTree library.-->
<experiment>
	<timepoint>
		<numericStateVariable>
			<name>avgClusterednessRegions</name>
			<value>0</value>
		</numericStateVariable>
		<numericStateVariable>
			<name>avgDensityRegions</name>
			<value>0</value>
		</numericStateVariable>
	</timepoint>
	<timepoint>
		<numericStateVariable>
			<name>avgClusterednessRegions</name>
			<value>0</value>
		</numericStateVariable>
		<numericStateVariable>
			<name>avgDensityRegions</name>
			<value>0</value>
		</numericStateVariable>
	</timepoint>
	<timepoint>
		<numericStateVariable>
			<name>avgClusterednessRegions</name>
			<value>0</value>
		</numericStateVariable>
		<numericStateVariable>
			<name>avgDensityRegions</name>
			<value>0</value>
		</numericStateVariable>
	</timepoint>
	<timepoint>
		<numericStateVariable>
			<name>avgClusterednessRegions</name>
			<value>0</value>
		</numericStateVariable>
		<numericStateVariable>
			<name>avgDensityRegions</name>
			<value>0</value>
		</numericStateVariable>
	</timepoint>
	<timepoint>
		<numericStateVariable>
			<name>avgClusterednessRegions</name>
			<value>0</value>
		</numericStateVariable>
		<numericStateVariable>
			<name>avgDensityRegions</name>
			<value>0</value>
		</numericStateVariable>
	</timepoint>
	<timepoint>
		<numericStateVariable>
			<name>avgClusterednessRegions</name>
			<value>0</value>
		</numericStateVariable>
		<numericStateVariable>
			<name>avgDensityRegions</name>
			<value>0</value>
		</numericStateVariable>
	</timepoint>
	<timepoint>
		<numericStateVariable>
			<name>avgClusterednessRegions</name>
			<value>0</value>
		</numericStateVariable>
		<numericStateVariable>
			<name>avgDensityRegions</name>
			<value>0</value>
		</numericStateVariable>
	</timepoint>
	<timepoint>
		<numericStateVariable>
			<name>avgClusterednessRegions</name>
			<value>0</value>
		</numericStateVariable>
		<numericStateVariable>
			<name>avgDensityRegions</name>
			<value>0</value>
		</numericStateVariable>
	</timepoint>
	<timepoint>
		<numericStateVariable>
			<name>avgClusterednessRegions</name>
			<value>0</value>
		</numericStateVariable>
		<numericStateVariable>
			<name>avgDensityRegions</name>
			<value>0</value>
		</numericStateVariable>
	</timepoint>
	<timepoint>
		<numericStateVariable>
			<name>avgClusterednessRegions</name>
			<value>0</value>
		</numericStateVariable>
		<numericStateVariable>
			<name>avgDensityRegions</name>
			<value>0</value>
		</numericStateVariable>
	</timepoint>
	<timepoint>
		<numericStateVariable>
			<name>avgClusterednessRegions</name>
			<value>0</value>
		</numericStateVariable>
		<numericStateVariable>
			<name>avgDensityRegions</name>
			<value>0</value>
		</numericStateVariable>
	</timepoint>
	<timepoint>
		<numericStateVariable>
			<name>avgClusterednessRegions</name>
			<value>0</value>
		</numericStateVariable>
		<numericStateVariable>
			<name>avgDensityRegions</name>
			<value>0</value>
		</numericStateVariable>
	</timepoint>
	<timepoint>
		<numericStateVariable>
			<name>avgClusterednessRegions</name>
			<value>0</value>
		</numericStateVariable>
		<numericStateVariable>
			<name>avgDensityRegions</name>
			<value>0</value>
		</numericStateVariable>
	</timepoint>
	<timepoint>
		<numericStateVariable>
			<name>avgClusterednessRegions</name>
			<value>0</value>
		</numericStateVariable>
		<numericStateVariable>
			<name>avgDensityRegions</name>
			<value>0</value>
		</numericStateVariable>
	</timepoint>
	<timepoint>
		<numericStateVariable>
			<name>avgClusterednessRegions</name>
			<value>0</value>
		</numericStateVariable>
		<numericStateVariable>
			<name>avgDensityRegions</name>
			<value>0</value>
		</numericStateVariable>
	</timepoint>
	<timepoint>
		<numericStateVariable>
			<name>avgClusterednessRegions</name>
			<value>0</value>
		</numericStateVariable>
		<numericStateVariable>
			<name>avgDensityRegions</name>
			<value>0</value>
		</numericStateVariable>
	</timepoint>
	<timepoint>
		<numericStateVariable>
			<name>avgClusterednessRegions</name>
			<value>0</value>
		</numericStateVariable>
		<numericStateVariable>
			<name>avgDensityRegions</name>
			<value>0</value>
		</numericStateVariable>
	</timepoint>
	<timepoint>
		<numericStateVariable>
			<name>avgClusterednessRegions</name>
			<value>0</value>
		</numericStateVariable>
		<numericStateVariable>
			<name>avgDensityRegions</name>
			<value>0</value>
		</numericStateVariable>
	</timepoint>
	<timepoint>
		<numericStateVariable>
			<name>avgClusterednessRegions</name>
			<value>0</value>
		</numericStateVariable>
		<numericStateVariable>
			<name>avgDensityRegions</name>
			<value>0</value>
		</numericStateVariable>
	</timepoint>
	<timepoint>
		<numericStateVariable>
			<name>avgClusterednessRegions</name>
			<value>0</value>
		</numericStateVariable>
		<numericStateVariable>
			<name>avgDensityRegions</name>
			<value>0</value>
		</numericStateVariable>
	</timepoint>
	<timepoint>
		<numericStateVariable>
			<name>avgClusterednessRegions</name>
			<value>0</value>
		</numericStateVariable>
		<numericStateVariable>
			<name>avgDensityRegions</name>
			<value>0</value>
		</numericStateVariable>
	</timepoint>
	<timepoint>
		<numericStateVariable>
			<name>avgClusterednessRegions</name>
			<value>0</value>
		</numericStateVariable>
		<numericStateVariable>
			<name>avgDensityRegions</name>
			<value>0</value>
		</numericStateVariable>
	</timepoint>
	<timepoint>
		<numericStateVariable>
			<name>avgClusterednessRegions</name>
			<value>0</value>
		</numericStateVariable>
		<numericStateVariable>
			<name>avgDensityRegions</name>
			<value>0</value>
		</numericStateVariable>
	</timepoint>
	<timepoint>
		<numericStateVariable>
			<name>avgClusterednessRegions</name>
			<value>0</value>
		</numericStateVariable>
		<numericStateVariable>
			<name>avgDensityRegions</name>
			<value>0</value>
		</numericStateVariable>
	</timepoint>
	<timepoint>
		<numericStateVariable>
			<name>avgClusterednessRegions</name>
			<value>0</value>
		</numericStateVariable>
		<numericStateVariable>
			<name>avgDensityRegions</name>
			<value>0</value>
		</numericStateVariable>
	</timepoint>
	<timepoint>
		<numericStateVariable>
			<name>avgClusterednessRegions</name>
			<value>0</value>
		</numericStateVariable>
		<numericStateVariable>
			<name>avgDensityRegions</name>
			<value>0</value>
		</numericStateVariable>
	</timepoint>
	<timepoint>
		<numericStateVariable>
			<name>avgClusterednessRegions</name>
			<value>0</value>
		</numericStateVariable>
		<numericStateVariable>
			<name>avgDensityRegions</name>
			<value>0</value>
		</numericStateVariable>
	</timepoint>
	<timepoint>
		<numericStateVariable>
			<name>avgClusterednessRegions</name>
			<value>0</value>
		</numericStateVariable>
		<numericStateVariable>
			<name>avgDensityRegions</name>
			<value>0</value>
		</numericStateVariable>
	</timepoint>
	<timepoint>
		<numericStateVariable>
			<name>avgClusterednessRegions</name>
			<value>0</value>
		</numericStateVariable>
		<numericStateVariable>
			<name>avgDensityRegions</name>
			<value>0</value>
		</numericStateVariable>
	</timepoint>
	<timepoint>
		<numericStateVariable>
			<name>avgClusterednessRegions</name>
			<value>0</value>
		</numericStateVariable>
		<numericStateVariable>
			<name>avgDensityRegions</name>
			<value>0</value>
		</numericStateVariable>
	</timepoint>
	<timepoint>
		<numericStateVariable>
			<name>avgClusterednessRegions</name>
			<value>0</value>
		</numericStateVariable>
		<numericStateVariable>
			<name>avgDensityRegions</name>
			<value>0</value>
		</numericStateVariable>
	</timepoint>
	<timepoint>
		<numericStateVariable>
			<name>avgClusterednessRegions</name>
			<value>0</value>
		</numericStateVariable>
		<numericStateVariable>
			<name>avgDensityRegions</name>
			<value>0</value>
		</numericStateVariable>
	</timepoint>
	<timepoint>
		<numericStateVariable>
			<name>avgClusterednessRegions</name>
			<value>0</value>
		</numericStateVariable>
		<numericStateVariable>
			<name>avgDensityRegions</name>
			<value>0</value>
		</numericStateVariable>
	</timepoint>
	<timepoint>
		<numericStateVariable>
			<name>avgClusterednessRegions</name>
			<value>0</value>
		</numericStateVariable>
		<numericStateVariable>
			<name>avgDensityRegions</name>
			<value>0</value>
		</numericStateVariable>
	</timepoint>
	<timepoint>
		<spatialEntity>
			<pseudo3D type="region">
				<clusteredness>1</clusteredness>
				<density>0.6109518311935793</density>
				<area>20833</area>
				<perimeter>722.3514485359192</perimeter>
				<distanceFromOrigin>329.6786313973049</distanceFromOrigin>
				<angle>30.28828320785195</angle>
				<shape>rectangular</shape>
				<triangleMeasure>0.6753969878163189</triangleMeasure>
				<rectangleMeasure>0.691825879427997</rectangleMeasure>
				<circleMeasure>0.2436866145936379</circleMeasure>
				<centroid>
					<x>1087.7</x>
					<y>392.0009</y>
				</centroid>
			</pseudo3D>
		</spatialEntity>
		<numericStateVariable>
			<name>avgClusterednessRegions</name>
			<value>0</value>
		</numericStateVariable>
		<numericStateVariable>
			<name>avgDensityRegions</name>
			<value>0.6109518311935793</value>
		</numericStateVariable>
	</timepoint>
	<timepoint>
		<spatialEntity>
			<pseudo3D type="region">
				<clusteredness>1</clusteredness>
				<density>0.6076221635223499</density>
				<area>21625</area>
				<perimeter>737.1005020141602</perimeter>
				<distanceFromOrigin>329.6786313973049</distanceFromOrigin>
				<angle>29.60508368637183</angle>
				<shape>rectangular</shape>
				<triangleMeasure>0.6663136103220837</triangleMeasure>
				<rectangleMeasure>0.7072337712301875</rectangleMeasure>
				<circleMeasure>0.2475085648720342</circleMeasure>
				<centroid>
					<x>1091.309</x>
					<y>389.4655</y>
				</centroid>
			</pseudo3D>
		</spatialEntity>
		<spatialEntity>
			<pseudo3D type="region">
				<clusteredness>1</clusteredness>
				<density>0.5065210765540729</density>
				<area>21746</area>
				<perimeter>993.2953593730927</perimeter>
				<distanceFromOrigin>407.4947852427071</distanceFromOrigin>
				<angle>0</angle>
				<shape>rectangular</shape>
				<triangleMeasure>0.4227106629850867</triangleMeasure>
				<rectangleMeasure>0.5098964018305058</rectangleMeasure>
				<circleMeasure>0.3025516849180043</circleMeasure>
				<centroid>
					<x>689.2419</x>
					<y>197.3388</y>
				</centroid>
			</pseudo3D>
		</spatialEntity>
		<numericStateVariable>
			<name>avgClusterednessRegions</name>
			<value>891.2245925806834</value>
		</numericStateVariable>
		<numericStateVariable>
			<name>avgDensityRegions</name>
			<value>0.5570716200382113</value>
		</numericStateVariable>
	</timepoint>
	<timepoint>
		<spatialEntity>
			<pseudo3D type="region">
				<clusteredness>1</clusteredness>
				<density>0.6076221635223499</density>
				<area>21625</area>
				<perimeter>737.1005020141602</perimeter>
				<distanceFromOrigin>329.6786313973049</distanceFromOrigin>
				<angle>29.60508368637183</angle>
				<shape>rectangular</shape>
				<triangleMeasure>0.6663136103220837</triangleMeasure>
				<rectangleMeasure>0.7072337712301875</rectangleMeasure>
				<circleMeasure>0.2475085648720342</circleMeasure>
				<centroid>
					<x>1091.309</x>
					<y>389.4655</y>
				</centroid>
			</pseudo3D>
		</spatialEntity>
		<spatialEntity>
			<pseudo3D type="region">
				<clusteredness>1</clusteredness>
				<density>0.5065210765540729</density>
				<area>21746</area>
				<perimeter>993.2953593730927</perimeter>
				<distanceFromOrigin>407.4947852427071</distanceFromOrigin>
				<angle>0</angle>
				<shape>rectangular</shape>
				<triangleMeasure>0.4227106629850867</triangleMeasure>
				<rectangleMeasure>0.5098964018305058</rectangleMeasure>
				<circleMeasure>0.3025516849180043</circleMeasure>
				<centroid>
					<x>689.2419</x>
					<y>197.3388</y>
				</centroid>
			</pseudo3D>
		</spatialEntity>
		<numericStateVariable>
			<name>avgClusterednessRegions</name>
			<value>891.2245925806834</value>
		</numericStateVariable>
		<numericStateVariable>
			<name>avgDensityRegions</name>
			<value>0.5570716200382113</value>
		</numericStateVariable>
	</timepoint>
	<timepoint>
		<spatialEntity>
			<pseudo3D type="region">
				<clusteredness>1</clusteredness>
				<density>0.6076221635223499</density>
				<area>21625</area>
				<perimeter>737.1005020141602</perimeter>
				<distanceFromOrigin>329.6786313973049</distanceFromOrigin>
				<angle>29.60508368637183</angle>
				<shape>rectangular</shape>
				<triangleMeasure>0.6663136103220837</triangleMeasure>
				<rectangleMeasure>0.7072337712301875</rectangleMeasure>
				<circleMeasure>0.2475085648720342</circleMeasure>
				<centroid>
					<x>1091.309</x>
					<y>389.4655</y>
				</centroid>
			</pseudo3D>
		</spatialEntity>
		<spatialEntity>
			<pseudo3D type="region">
				<clusteredness>1</clusteredness>
				<density>0.5065210765540729</density>
				<area>21746</area>
				<perimeter>993.2953593730927</perimeter>
				<distanceFromOrigin>407.4947852427071</distanceFromOrigin>
				<angle>0</angle>
				<shape>rectangular</shape>
				<triangleMeasure>0.4227106629850867</triangleMeasure>
				<rectangleMeasure>0.5098964018305058</rectangleMeasure>
				<circleMeasure>0.3025516849180043</circleMeasure>
				<centroid>
					<x>689.2419</x>
					<y>197.3388</y>
				</centroid>
			</pseudo3D>
		</spatialEntity>
		<numericStateVariable>
			<name>avgClusterednessRegions</name>
			<value>891.2245925806834</value>
		</numericStateVariable>
		<numericStateVariable>
			<name>avgDensityRegions</name>
			<value>0.5570716200382113</value>
		</numericStateVariable>
	</timepoint>
	<timepoint>
		<spatialEntity>
			<pseudo3D type="region">
				<clusteredness>1</clusteredness>
				<density>0.6076221635223499</density>
				<area>21625</area>
				<perimeter>737.1005020141602</perimeter>
				<distanceFromOrigin>329.6786313973049</distanceFromOrigin>
				<angle>29.60508368637183</angle>
				<shape>rectangular</shape>
				<triangleMeasure>0.6663136103220837</triangleMeasure>
				<rectangleMeasure>0.7072337712301875</rectangleMeasure>
				<circleMeasure>0.2475085648720342</circleMeasure>
				<centroid>
					<x>1091.309</x>
					<y>389.4655</y>
				</centroid>
			</pseudo3D>
		</spatialEntity>
		<spatialEntity>
			<pseudo3D type="region">
				<clusteredness>1</clusteredness>
				<density>0.5065210765540729</density>
				<area>21746</area>
				<perimeter>993.2953593730927</perimeter>
				<distanceFromOrigin>407.4947852427071</distanceFromOrigin>
				<angle>0</angle>
				<shape>rectangular</shape>
				<triangleMeasure>0.4227106629850867</triangleMeasure>
				<rectangleMeasure>0.5098964018305058</rectangleMeasure>
				<circleMeasure>0.3025516849180043</circleMeasure>
				<centroid>
					<x>689.2419</x>
					<y>197.3388</y>
				</centroid>
			</pseudo3D>
		</spatialEntity>
		<numericStateVariable>
			<name>avgClusterednessRegions</name>
			<value>891.2245925806834</value>
		</numericStateVariable>
		<numericStateVariable>
			<name>avgDensityRegions</name>
			<value>0.5570716200382113</value>
		</numericStateVariable>
	</timepoint>
	<timepoint>
		<spatialEntity>
			<pseudo3D type="region">
				<clusteredness>1</clusteredness>
				<density>0.6076221635223499</density>
				<area>21625</area>
				<perimeter>737.1005020141602</perimeter>
				<distanceFromOrigin>329.6786313973049</distanceFromOrigin>
				<angle>29.60508368637183</angle>
				<shape>rectangular</shape>
				<triangleMeasure>0.6663136103220837</triangleMeasure>
				<rectangleMeasure>0.7072337712301875</rectangleMeasure>
				<circleMeasure>0.2475085648720342</circleMeasure>
				<centroid>
					<x>1091.309</x>
					<y>389.4655</y>
				</centroid>
			</pseudo3D>
		</spatialEntity>
		<spatialEntity>
			<pseudo3D type="region">
				<clusteredness>1</clusteredness>
				<density>0.5065210765540729</density>
				<area>21746</area>
				<perimeter>993.2953593730927</perimeter>
				<distanceFromOrigin>407.4947852427071</distanceFromOrigin>
				<angle>0</angle>
				<shape>rectangular</shape>
				<triangleMeasure>0.4227106629850867</triangleMeasure>
				<rectangleMeasure>0.5098964018305058</rectangleMeasure>
				<circleMeasure>0.3025516849180043</circleMeasure>
				<centroid>
					<x>689.2419</x>
					<y>197.3388</y>
				</centroid>
			</pseudo3D>
		</spatialEntity>
		<numericStateVariable>
			<name>avgClusterednessRegions</name>
			<value>891.2245925806834</value>
		</numericStateVariable>
		<numericStateVariable>
			<name>avgDensityRegions</name>
			<value>0.5570716200382113</value>
		</numericStateVariable>
	</timepoint>
	<timepoint>
		<spatialEntity>
			<pseudo3D type="region">
				<clusteredness>1</clusteredness>
				<density>0.6076221635223499</density>
				<area>21625</area>
				<perimeter>737.1005020141602</perimeter>
				<distanceFromOrigin>329.6786313973049</distanceFromOrigin>
				<angle>29.60508368637183</angle>
				<shape>rectangular</shape>
				<triangleMeasure>0.6663136103220837</triangleMeasure>
				<rectangleMeasure>0.7072337712301875</rectangleMeasure>
				<circleMeasure>0.2475085648720342</circleMeasure>
				<centroid>
					<x>1091.309</x>
					<y>389.4655</y>
				</centroid>
			</pseudo3D>
		</spatialEntity>
		<spatialEntity>
			<pseudo3D type="region">
				<clusteredness>1</clusteredness>
				<density>0.5065210765540729</density>
				<area>21746</area>
				<perimeter>993.2953593730927</perimeter>
				<distanceFromOrigin>407.4947852427071</distanceFromOrigin>
				<angle>0</angle>
				<shape>rectangular</shape>
				<triangleMeasure>0.4227106629850867</triangleMeasure>
				<rectangleMeasure>0.5098964018305058</rectangleMeasure>
				<circleMeasure>0.3025516849180043</circleMeasure>
				<centroid>
					<x>689.2419</x>
					<y>197.3388</y>
				</centroid>
			</pseudo3D>
		</spatialEntity>
		<numericStateVariable>
			<name>avgClusterednessRegions</name>
			<value>891.2245925806834</value>
		</numericStateVariable>
		<numericStateVariable>
			<name>avgDensityRegions</name>
			<value>0.5570716200382113</value>
		</numericStateVariable>
	</timepoint>
	<timepoint>
		<spatialEntity>
			<pseudo3D type="region">
				<clusteredness>1</clusteredness>
				<density>0.6076221635223499</density>
				<area>21625</area>
				<perimeter>737.1005020141602</perimeter>
				<distanceFromOrigin>329.6786313973049</distanceFromOrigin>
				<angle>29.60508368637183</angle>
				<shape>rectangular</shape>
				<triangleMeasure>0.6663136103220837</triangleMeasure>
				<rectangleMeasure>0.7072337712301875</rectangleMeasure>
				<circleMeasure>0.2475085648720342</circleMeasure>
				<centroid>
					<x>1091.309</x>
					<y>389.4655</y>
				</centroid>
			</pseudo3D>
		</spatialEntity>
		<spatialEntity>
			<pseudo3D type="region">
				<clusteredness>1</clusteredness>
				<density>0.5065210765540729</density>
				<area>21746</area>
				<perimeter>993.2953593730927</perimeter>
				<distanceFromOrigin>407.4947852427071</distanceFromOrigin>
				<angle>0</angle>
				<shape>rectangular</shape>
				<triangleMeasure>0.4227106629850867</triangleMeasure>
				<rectangleMeasure>0.5098964018305058</rectangleMeasure>
				<circleMeasure>0.3025516849180043</circleMeasure>
				<centroid>
					<x>689.2419</x>
					<y>197.3388</y>
				</centroid>
			</pseudo3D>
		</spatialEntity>
		<numericStateVariable>
			<name>avgClusterednessRegions</name>
			<value>891.2245925806834</value>
		</numericStateVariable>
		<numericStateVariable>
			<name>avgDensityRegions</name>
			<value>0.5570716200382113</value>
		</numericStateVariable>
	</timepoint>
	<timepoint>
		<spatialEntity>
			<pseudo3D type="region">
				<clusteredness>1</clusteredness>
				<density>0.6076221635223499</density>
				<area>21625</area>
				<perimeter>737.1005020141602</perimeter>
				<distanceFromOrigin>329.6786313973049</distanceFromOrigin>
				<angle>29.60508368637183</angle>
				<shape>rectangular</shape>
				<triangleMeasure>0.6663136103220837</triangleMeasure>
				<rectangleMeasure>0.7072337712301875</rectangleMeasure>
				<circleMeasure>0.2475085648720342</circleMeasure>
				<centroid>
					<x>1091.309</x>
					<y>389.4655</y>
				</centroid>
			</pseudo3D>
		</spatialEntity>
		<spatialEntity>
			<pseudo3D type="region">
				<clusteredness>1</clusteredness>
				<density>0.5065210765540729</density>
				<area>21746</area>
				<perimeter>993.2953593730927</perimeter>
				<distanceFromOrigin>407.4947852427071</distanceFromOrigin>
				<angle>0</angle>
				<shape>rectangular</shape>
				<triangleMeasure>0.4227106629850867</triangleMeasure>
				<rectangleMeasure>0.5098964018305058</rectangleMeasure>
				<circleMeasure>0.3025516849180043</circleMeasure>
				<centroid>
					<x>689.2419</x>
					<y>197.3388</y>
				</centroid>
			</pseudo3D>
		</spatialEntity>
		<numericStateVariable>
			<name>avgClusterednessRegions</name>
			<value>891.2245925806834</value>
		</numericStateVariable>
		<numericStateVariable>
			<name>avgDensityRegions</name>
			<value>0.5570716200382113</value>
		</numericStateVariable>
	</timepoint>
	<timepoint>
		<spatialEntity>
			<pseudo3D type="region">
				<clusteredness>1</clusteredness>
				<density>0.6076221635223499</density>
				<area>21625</area>
				<perimeter>737.1005020141602</perimeter>
				<distanceFromOrigin>329.6786313973049</distanceFromOrigin>
				<angle>29.60508368637183</angle>
				<shape>rectangular</shape>
				<triangleMeasure>0.6663136103220837</triangleMeasure>
				<rectangleMeasure>0.7072337712301875</rectangleMeasure>
				<circleMeasure>0.2475085648720342</circleMeasure>
				<centroid>
					<x>1091.309</x>
					<y>389.4655</y>
				</centroid>
			</pseudo3D>
		</spatialEntity>
		<spatialEntity>
			<pseudo3D type="region">
				<clusteredness>1</clusteredness>
				<density>0.5065210765540729</density>
				<area>21746</area>
				<perimeter>993.2953593730927</perimeter>
				<distanceFromOrigin>407.4947852427071</distanceFromOrigin>
				<angle>0</angle>
				<shape>rectangular</shape>
				<triangleMeasure>0.4227106629850867</triangleMeasure>
				<rectangleMeasure>0.5098964018305058</rectangleMeasure>
				<circleMeasure>0.3025516849180043</circleMeasure>
				<centroid>
					<x>689.2419</x>
					<y>197.3388</y>
				</centroid>
			</pseudo3D>
		</spatialEntity>
		<numericStateVariable>
			<name>avgClusterednessRegions</name>
			<value>891.2245925806834</value>
		</numericStateVariable>
		<numericStateVariable>
			<name>avgDensityRegions</name>
			<value>0.5570716200382113</value>
		</numericStateVariable>
	</timepoint>
	<timepoint>
		<spatialEntity>
			<pseudo3D type="region">
				<clusteredness>1</clusteredness>
				<density>0.6076221635223499</density>
				<area>21625</area>
				<perimeter>737.1005020141602</perimeter>
				<distanceFromOrigin>329.6786313973049</distanceFromOrigin>
				<angle>29.60508368637183</angle>
				<shape>rectangular</shape>
				<triangleMeasure>0.6663136103220837</triangleMeasure>
				<rectangleMeasure>0.7072337712301875</rectangleMeasure>
				<circleMeasure>0.2475085648720342</circleMeasure>
				<centroid>
					<x>1091.309</x>
					<y>389.4655</y>
				</centroid>
			</pseudo3D>
		</spatialEntity>
		<spatialEntity>
			<pseudo3D type="region">
				<clusteredness>1</clusteredness>
				<density>0.5065210765540729</density>
				<area>21746</area>
				<perimeter>993.2953593730927</perimeter>
				<distanceFromOrigin>407.4947852427071</distanceFromOrigin>
				<angle>0</angle>
				<shape>rectangular</shape>
				<triangleMeasure>0.4227106629850867</triangleMeasure>
				<rectangleMeasure>0.5098964018305058</rectangleMeasure>
				<circleMeasure>0.3025516849180043</circleMeasure>
				<centroid>
					<x>689.2419</x>
					<y>197.3388</y>
				</centroid>
			</pseudo3D>
		</spatialEntity>
		<numericStateVariable>
			<name>avgClusterednessRegions</name>
			<value>891.2245925806834</value>
		</numericStateVariable>
		<numericStateVariable>
			<name>avgDensityRegions</name>
			<value>0.5570716200382113</value>
		</numericStateVariable>
	</timepoint>
	<timepoint>
		<spatialEntity>
			<pseudo3D type="region">
				<clusteredness>1</clusteredness>
				<density>0.6076221635223499</density>
				<area>21625</area>
				<perimeter>737.1005020141602</perimeter>
				<distanceFromOrigin>329.6786313973049</distanceFromOrigin>
				<angle>29.60508368637183</angle>
				<shape>rectangular</shape>
				<triangleMeasure>0.6663136103220837</triangleMeasure>
				<rectangleMeasure>0.7072337712301875</rectangleMeasure>
				<circleMeasure>0.2475085648720342</circleMeasure>
				<centroid>
					<x>1091.309</x>
					<y>389.4655</y>
				</centroid>
			</pseudo3D>
		</spatialEntity>
		<spatialEntity>
			<pseudo3D type="region">
				<clusteredness>1</clusteredness>
				<density>0.5065210765540729</density>
				<area>21746</area>
				<perimeter>993.2953593730927</perimeter>
				<distanceFromOrigin>407.4947852427071</distanceFromOrigin>
				<angle>0</angle>
				<shape>rectangular</shape>
				<triangleMeasure>0.4227106629850867</triangleMeasure>
				<rectangleMeasure>0.5098964018305058</rectangleMeasure>
				<circleMeasure>0.3025516849180043</circleMeasure>
				<centroid>
					<x>689.2419</x>
					<y>197.3388</y>
				</centroid>
			</pseudo3D>
		</spatialEntity>
		<numericStateVariable>
			<name>avgClusterednessRegions</name>
			<value>891.2245925806834</value>
		</numericStateVariable>
		<numericStateVariable>
			<name>avgDensityRegions</name>
			<value>0.5570716200382113</value>
		</numericStateVariable>
	</timepoint>
	<timepoint>
		<spatialEntity>
			<pseudo3D type="region">
				<clusteredness>1</clusteredness>
				<density>0.6076221635223499</density>
				<area>21625</area>
				<perimeter>737.1005020141602</perimeter>
				<distanceFromOrigin>329.6786313973049</distanceFromOrigin>
				<angle>29.60508368637183</angle>
				<shape>rectangular</shape>
				<triangleMeasure>0.6663136103220837</triangleMeasure>
				<rectangleMeasure>0.7072337712301875</rectangleMeasure>
				<circleMeasure>0.2475085648720342</circleMeasure>
				<centroid>
					<x>1091.309</x>
					<y>389.4655</y>
				</centroid>
			</pseudo3D>
		</spatialEntity>
		<spatialEntity>
			<pseudo3D type="region">
				<clusteredness>1</clusteredness>
				<density>0.5065210765540729</density>
				<area>21746</area>
				<perimeter>993.2953593730927</perimeter>
				<distanceFromOrigin>407.4947852427071</distanceFromOrigin>
				<angle>0</angle>
				<shape>rectangular</shape>
				<triangleMeasure>0.4227106629850867</triangleMeasure>
				<rectangleMeasure>0.5098964018305058</rectangleMeasure>
				<circleMeasure>0.3025516849180043</circleMeasure>
				<centroid>
					<x>689.2419</x>
					<y>197.3388</y>
				</centroid>
			</pseudo3D>
		</spatialEntity>
		<numericStateVariable>
			<name>avgClusterednessRegions</name>
			<value>891.2245925806834</value>
		</numericStateVariable>
		<numericStateVariable>
			<name>avgDensityRegions</name>
			<value>0.5570716200382113</value>
		</numericStateVariable>
	</timepoint>
	<timepoint>
		<spatialEntity>
			<pseudo3D type="region">
				<clusteredness>1</clusteredness>
				<density>0.6076221635223499</density>
				<area>21625</area>
				<perimeter>737.1005020141602</perimeter>
				<distanceFromOrigin>329.6786313973049</distanceFromOrigin>
				<angle>29.60508368637183</angle>
				<shape>rectangular</shape>
				<triangleMeasure>0.6663136103220837</triangleMeasure>
				<rectangleMeasure>0.7072337712301875</rectangleMeasure>
				<circleMeasure>0.2475085648720342</circleMeasure>
				<centroid>
					<x>1091.309</x>
					<y>389.4655</y>
				</centroid>
			</pseudo3D>
		</spatialEntity>
		<spatialEntity>
			<pseudo3D type="region">
				<clusteredness>1</clusteredness>
				<density>0.5065210765540729</density>
				<area>21746</area>
				<perimeter>993.2953593730927</perimeter>
				<distanceFromOrigin>407.4947852427071</distanceFromOrigin>
				<angle>0</angle>
				<shape>rectangular</shape>
				<triangleMeasure>0.4227106629850867</triangleMeasure>
				<rectangleMeasure>0.5098964018305058</rectangleMeasure>
				<circleMeasure>0.3025516849180043</circleMeasure>
				<centroid>
					<x>689.2419</x>
					<y>197.3388</y>
				</centroid>
			</pseudo3D>
		</spatialEntity>
		<numericStateVariable>
			<name>avgClusterednessRegions</name>
			<value>891.2245925806834</value>
		</numericStateVariable>
		<numericStateVariable>
			<name>avgDensityRegions</name>
			<value>0.5570716200382113</value>
		</numericStateVariable>
	</timepoint>
	<timepoint>
		<spatialEntity>
			<pseudo3D type="region">
				<clusteredness>1</clusteredness>
				<density>0.6076221635223499</density>
				<area>21625</area>
				<perimeter>737.1005020141602</perimeter>
				<distanceFromOrigin>329.6786313973049</distanceFromOrigin>
				<angle>29.60508368637183</angle>
				<shape>rectangular</shape>
				<triangleMeasure>0.6663136103220837</triangleMeasure>
				<rectangleMeasure>0.7072337712301875</rectangleMeasure>
				<circleMeasure>0.2475085648720342</circleMeasure>
				<centroid>
					<x>1091.309</x>
					<y>389.4655</y>
				</centroid>
			</pseudo3D>
		</spatialEntity>
		<spatialEntity>
			<pseudo3D type="region">
				<clusteredness>1</clusteredness>
				<density>0.5065210765540729</density>
				<area>21746</area>
				<perimeter>993.2953593730927</perimeter>
				<distanceFromOrigin>407.4947852427071</distanceFromOrigin>
				<angle>0</angle>
				<shape>rectangular</shape>
				<triangleMeasure>0.4227106629850867</triangleMeasure>
				<rectangleMeasure>0.5098964018305058</rectangleMeasure>
				<circleMeasure>0.3025516849180043</circleMeasure>
				<centroid>
					<x>689.2419</x>
					<y>197.3388</y>
				</centroid>
			</pseudo3D>
		</spatialEntity>
		<numericStateVariable>
			<name>avgClusterednessRegions</name>
			<value>891.2245925806834</value>
		</numericStateVariable>
		<numericStateVariable>
			<name>avgDensityRegions</name>
			<value>0.5570716200382113</value>
		</numericStateVariable>
	</timepoint>
	<timepoint>
		<spatialEntity>
			<pseudo3D type="region">
				<clusteredness>1</clusteredness>
				<density>0.6076221635223499</density>
				<area>21625</area>
				<perimeter>737.1005020141602</perimeter>
				<distanceFromOrigin>329.6786313973049</distanceFromOrigin>
				<angle>29.60508368637183</angle>
				<shape>rectangular</shape>
				<triangleMeasure>0.6663136103220837</triangleMeasure>
				<rectangleMeasure>0.7072337712301875</rectangleMeasure>
				<circleMeasure>0.2475085648720342</circleMeasure>
				<centroid>
					<x>1091.309</x>
					<y>389.4655</y>
				</centroid>
			</pseudo3D>
		</spatialEntity>
		<spatialEntity>
			<pseudo3D type="region">
				<clusteredness>1</clusteredness>
				<density>0.5065210765540729</density>
				<area>21746</area>
				<perimeter>993.2953593730927</perimeter>
				<distanceFromOrigin>407.4947852427071</distanceFromOrigin>
				<angle>0</angle>
				<shape>rectangular</shape>
				<triangleMeasure>0.4227106629850867</triangleMeasure>
				<rectangleMeasure>0.5098964018305058</rectangleMeasure>
				<circleMeasure>0.3025516849180043</circleMeasure>
				<centroid>
					<x>689.2419</x>
					<y>197.3388</y>
				</centroid>
			</pseudo3D>
		</spatialEntity>
		<numericStateVariable>
			<name>avgClusterednessRegions</name>
			<value>891.2245925806834</value>
		</numericStateVariable>
		<numericStateVariable>
			<name>avgDensityRegions</name>
			<value>0.5570716200382113</value>
		</numericStateVariable>
	</timepoint>
	<timepoint>
		<spatialEntity>
			<pseudo3D type="region">
				<clusteredness>1</clusteredness>
				<density>0.6076221635223499</density>
				<area>21625</area>
				<perimeter>737.1005020141602</perimeter>
				<distanceFromOrigin>329.6786313973049</distanceFromOrigin>
				<angle>29.60508368637183</angle>
				<shape>rectangular</shape>
				<triangleMeasure>0.6663136103220837</triangleMeasure>
				<rectangleMeasure>0.7072337712301875</rectangleMeasure>
				<circleMeasure>0.2475085648720342</circleMeasure>
				<centroid>
					<x>1091.309</x>
					<y>389.4655</y>
				</centroid>
			</pseudo3D>
		</spatialEntity>
		<spatialEntity>
			<pseudo3D type="region">
				<clusteredness>1</clusteredness>
				<density>0.5065210765540729</density>
				<area>21746</area>
				<perimeter>993.2953593730927</perimeter>
				<distanceFromOrigin>407.4947852427071</distanceFromOrigin>
				<angle>0</angle>
				<shape>rectangular</shape>
				<triangleMeasure>0.4227106629850867</triangleMeasure>
				<rectangleMeasure>0.5098964018305058</rectangleMeasure>
				<circleMeasure>0.3025516849180043</circleMeasure>
				<centroid>
					<x>689.2419</x>
					<y>197.3388</y>
				</centroid>
			</pseudo3D>
		</spatialEntity>
		<numericStateVariable>
			<name>avgClusterednessRegions</name>
			<value>891.2245925806834</value>
		</numericStateVariable>
		<numericStateVariable>
			<name>avgDensityRegions</name>
			<value>0.5570716200382113</value>
		</numericStateVariable>
	</timepoint>
	<timepoint>
		<spatialEntity>
			<pseudo3D type="region">
				<clusteredness>1</clusteredness>
				<density>0.6076221635223499</density>
				<area>21625</area>
				<perimeter>737.1005020141602</perimeter>
				<distanceFromOrigin>329.6786313973049</distanceFromOrigin>
				<angle>29.60508368637183</angle>
				<shape>rectangular</shape>
				<triangleMeasure>0.6663136103220837</triangleMeasure>
				<rectangleMeasure>0.7072337712301875</rectangleMeasure>
				<circleMeasure>0.2475085648720342</circleMeasure>
				<centroid>
					<x>1091.309</x>
					<y>389.4655</y>
				</centroid>
			</pseudo3D>
		</spatialEntity>
		<spatialEntity>
			<pseudo3D type="region">
				<clusteredness>1</clusteredness>
				<density>0.5065210765540729</density>
				<area>21746</area>
				<perimeter>993.2953593730927</perimeter>
				<distanceFromOrigin>407.4947852427071</distanceFromOrigin>
				<angle>0</angle>
				<shape>rectangular</shape>
				<triangleMeasure>0.4227106629850867</triangleMeasure>
				<rectangleMeasure>0.5098964018305058</rectangleMeasure>
				<circleMeasure>0.3025516849180043</circleMeasure>
				<centroid>
					<x>689.2419</x>
					<y>197.3388</y>
				</centroid>
			</pseudo3D>
		</spatialEntity>
		<numericStateVariable>
			<name>avgClusterednessRegions</name>
			<value>891.2245925806834</value>
		</numericStateVariable>
		<numericStateVariable>
			<name>avgDensityRegions</name>
			<value>0.5570716200382113</value>
		</numericStateVariable>
	</timepoint>
	<timepoint>
		<spatialEntity>
			<pseudo3D type="region">
				<clusteredness>1</clusteredness>
				<density>0.6076221635223499</density>
				<area>21625</area>
				<perimeter>737.1005020141602</perimeter>
				<distanceFromOrigin>329.6786313973049</distanceFromOrigin>
				<angle>29.60508368637183</angle>
				<shape>rectangular</shape>
				<triangleMeasure>0.6663136103220837</triangleMeasure>
				<rectangleMeasure>0.7072337712301875</rectangleMeasure>
				<circleMeasure>0.2475085648720342</circleMeasure>
				<centroid>
					<x>1091.309</x>
					<y>389.4655</y>
				</centroid>
			</pseudo3D>
		</spatialEntity>
		<spatialEntity>
			<pseudo3D type="region">
				<clusteredness>1</clusteredness>
				<density>0.5065210765540729</density>
				<area>21746</area>
				<perimeter>993.2953593730927</perimeter>
				<distanceFromOrigin>407.4947852427071</distanceFromOrigin>
				<angle>0</angle>
				<shape>rectangular</shape>
				<triangleMeasure>0.4227106629850867</triangleMeasure>
				<rectangleMeasure>0.5098964018305058</rectangleMeasure>
				<circleMeasure>0.3025516849180043</circleMeasure>
				<centroid>
					<x>689.2419</x>
					<y>197.3388</y>
				</centroid>
			</pseudo3D>
		</spatialEntity>
		<numericStateVariable>
			<name>avgClusterednessRegions</name>
			<value>891.2245925806834</value>
		</numericStateVariable>
		<numericStateVariable>
			<name>avgDensityRegions</name>
			<value>0.5570716200382113</value>
		</numericStateVariable>
	</timepoint>
	<timepoint>
		<spatialEntity>
			<pseudo3D type="region">
				<clusteredness>1</clusteredness>
				<density>0.6076221635223499</density>
				<area>21625</area>
				<perimeter>737.1005020141602</perimeter>
				<distanceFromOrigin>329.6786313973049</distanceFromOrigin>
				<angle>29.60508368637183</angle>
				<shape>rectangular</shape>
				<triangleMeasure>0.6663136103220837</triangleMeasure>
				<rectangleMeasure>0.7072337712301875</rectangleMeasure>
				<circleMeasure>0.2475085648720342</circleMeasure>
				<centroid>
					<x>1091.309</x>
					<y>389.4655</y>
				</centroid>
			</pseudo3D>
		</spatialEntity>
		<spatialEntity>
			<pseudo3D type="region">
				<clusteredness>1</clusteredness>
				<density>0.5065210765540729</density>
				<area>21746</area>
				<perimeter>993.2953593730927</perimeter>
				<distanceFromOrigin>407.4947852427071</distanceFromOrigin>
				<angle>0</angle>
				<shape>rectangular</shape>
				<triangleMeasure>0.4227106629850867</triangleMeasure>
				<rectangleMeasure>0.5098964018305058</rectangleMeasure>
				<circleMeasure>0.3025516849180043</circleMeasure>
				<centroid>
					<x>689.2419</x>
					<y>197.3388</y>
				</centroid>
			</pseudo3D>
		</spatialEntity>
		<numericStateVariable>
			<name>avgClusterednessRegions</name>
			<value>891.2245925806834</value>
		</numericStateVariable>
		<numericStateVariable>
			<name>avgDensityRegions</name>
			<value>0.5570716200382113</value>
		</numericStateVariable>
	</timepoint>
	<timepoint>
		<spatialEntity>
			<pseudo3D type="region">
				<clusteredness>1</clusteredness>
				<density>0.6076221635223499</density>
				<area>21625</area>
				<perimeter>737.1005020141602</perimeter>
				<distanceFromOrigin>329.6786313973049</distanceFromOrigin>
				<angle>29.60508368637183</angle>
				<shape>rectangular</shape>
				<triangleMeasure>0.6663136103220837</triangleMeasure>
				<rectangleMeasure>0.7072337712301875</rectangleMeasure>
				<circleMeasure>0.2475085648720342</circleMeasure>
				<centroid>
					<x>1091.309</x>
					<y>389.4655</y>
				</centroid>
			</pseudo3D>
		</spatialEntity>
		<spatialEntity>
			<pseudo3D type="region">
				<clusteredness>1</clusteredness>
				<density>0.5065210765540729</density>
				<area>21746</area>
				<perimeter>993.2953593730927</perimeter>
				<distanceFromOrigin>407.4947852427071</distanceFromOrigin>
				<angle>0</angle>
				<shape>rectangular</shape>
				<triangleMeasure>0.4227106629850867</triangleMeasure>
				<rectangleMeasure>0.5098964018305058</rectangleMeasure>
				<circleMeasure>0.3025516849180043</circleMeasure>
				<centroid>
					<x>689.2419</x>
					<y>197.3388</y>
				</centroid>
			</pseudo3D>
		</spatialEntity>
		<numericStateVariable>
			<name>avgClusterednessRegions</name>
			<value>891.2245925806834</value>
		</numericStateVariable>
		<numericStateVariable>
			<name>avgDensityRegions</name>
			<value>0.5570716200382113</value>
		</numericStateVariable>
	</timepoint>
	<timepoint>
		<spatialEntity>
			<pseudo3D type="region">
				<clusteredness>1</clusteredness>
				<density>0.6076221635223499</density>
				<area>21625</area>
				<perimeter>737.1005020141602</perimeter>
				<distanceFromOrigin>329.6786313973049</distanceFromOrigin>
				<angle>29.60508368637183</angle>
				<shape>rectangular</shape>
				<triangleMeasure>0.6663136103220837</triangleMeasure>
				<rectangleMeasure>0.7072337712301875</rectangleMeasure>
				<circleMeasure>0.2475085648720342</circleMeasure>
				<centroid>
					<x>1091.309</x>
					<y>389.4655</y>
				</centroid>
			</pseudo3D>
		</spatialEntity>
		<spatialEntity>
			<pseudo3D type="region">
				<clusteredness>1</clusteredness>
				<density>0.5065210765540729</density>
				<area>21746</area>
				<perimeter>993.2953593730927</perimeter>
				<distanceFromOrigin>407.4947852427071</distanceFromOrigin>
				<angle>0</angle>
				<shape>rectangular</shape>
				<triangleMeasure>0.4227106629850867</triangleMeasure>
				<rectangleMeasure>0.5098964018305058</rectangleMeasure>
				<circleMeasure>0.3025516849180043</circleMeasure>
				<centroid>
					<x>689.2419</x>
					<y>197.3388</y>
				</centroid>
			</pseudo3D>
		</spatialEntity>
		<numericStateVariable>
			<name>avgClusterednessRegions</name>
			<value>891.2245925806834</value>
		</numericStateVariable>
		<numericStateVariable>
			<name>avgDensityRegions</name>
			<value>0.5570716200382113</value>
		</numericStateVariable>
	</timepoint>
	<timepoint>
		<spatialEntity>
			<pseudo3D type="region">
				<clusteredness>1</clusteredness>
				<density>0.6076221635223499</density>
				<area>21625</area>
				<perimeter>737.1005020141602</perimeter>
				<distanceFromOrigin>329.6786313973049</distanceFromOrigin>
				<angle>29.60508368637183</angle>
				<shape>rectangular</shape>
				<triangleMeasure>0.6663136103220837</triangleMeasure>
				<rectangleMeasure>0.7072337712301875</rectangleMeasure>
				<circleMeasure>0.2475085648720342</circleMeasure>
				<centroid>
					<x>1091.309</x>
					<y>389.4655</y>
				</centroid>
			</pseudo3D>
		</spatialEntity>
		<spatialEntity>
			<pseudo3D type="region">
				<clusteredness>1</clusteredness>
				<density>0.5065210765540729</density>
				<area>21746</area>
				<perimeter>993.2953593730927</perimeter>
				<distanceFromOrigin>407.4947852427071</distanceFromOrigin>
				<angle>0</angle>
				<shape>rectangular</shape>
				<triangleMeasure>0.4227106629850867</triangleMeasure>
				<rectangleMeasure>0.5098964018305058</rectangleMeasure>
				<circleMeasure>0.3025516849180043</circleMeasure>
				<centroid>
					<x>689.2419</x>
					<y>197.3388</y>
				</centroid>
			</pseudo3D>
		</spatialEntity>
		<numericStateVariable>
			<name>avgClusterednessRegions</name>
			<value>891.2245925806834</value>
		</numericStateVariable>
		<numericStateVariable>
			<name>avgDensityRegions</name>
			<value>0.5570716200382113</value>
		</numericStateVariable>
	</timepoint>
	<timepoint>
		<spatialEntity>
			<pseudo3D type="region">
				<clusteredness>1</clusteredness>
				<density>0.6076221635223499</density>
				<area>21625</area>
				<perimeter>737.1005020141602</perimeter>
				<distanceFromOrigin>329.6786313973049</distanceFromOrigin>
				<angle>29.60508368637183</angle>
				<shape>rectangular</shape>
				<triangleMeasure>0.6663136103220837</triangleMeasure>
				<rectangleMeasure>0.7072337712301875</rectangleMeasure>
				<circleMeasure>0.2475085648720342</circleMeasure>
				<centroid>
					<x>1091.309</x>
					<y>389.4655</y>
				</centroid>
			</pseudo3D>
		</spatialEntity>
		<spatialEntity>
			<pseudo3D type="region">
				<clusteredness>1</clusteredness>
				<density>0.5065210765540729</density>
				<area>21746</area>
				<perimeter>993.2953593730927</perimeter>
				<distanceFromOrigin>407.4947852427071</distanceFromOrigin>
				<angle>0</angle>
				<shape>rectangular</shape>
				<triangleMeasure>0.4227106629850867</triangleMeasure>
				<rectangleMeasure>0.5098964018305058</rectangleMeasure>
				<circleMeasure>0.3025516849180043</circleMeasure>
				<centroid>
					<x>689.2419</x>
					<y>197.3388</y>
				</centroid>
			</pseudo3D>
		</spatialEntity>
		<numericStateVariable>
			<name>avgClusterednessRegions</name>
			<value>891.2245925806834</value>
		</numericStateVariable>
		<numericStateVariable>
			<name>avgDensityRegions</name>
			<value>0.5570716200382113</value>
		</numericStateVariable>
	</timepoint>
	<timepoint>
		<spatialEntity>
			<pseudo3D type="region">
				<clusteredness>1</clusteredness>
				<density>0.6076221635223499</density>
				<area>21625</area>
				<perimeter>737.1005020141602</perimeter>
				<distanceFromOrigin>329.6786313973049</distanceFromOrigin>
				<angle>29.60508368637183</angle>
				<shape>rectangular</shape>
				<triangleMeasure>0.6663136103220837</triangleMeasure>
				<rectangleMeasure>0.7072337712301875</rectangleMeasure>
				<circleMeasure>0.2475085648720342</circleMeasure>
				<centroid>
					<x>1091.309</x>
					<y>389.4655</y>
				</centroid>
			</pseudo3D>
		</spatialEntity>
		<spatialEntity>
			<pseudo3D type="region">
				<clusteredness>1</clusteredness>
				<density>0.5065210765540729</density>
				<area>21746</area>
				<perimeter>993.2953593730927</perimeter>
				<distanceFromOrigin>407.4947852427071</distanceFromOrigin>
				<angle>0</angle>
				<shape>rectangular</shape>
				<triangleMeasure>0.4227106629850867</triangleMeasure>
				<rectangleMeasure>0.5098964018305058</rectangleMeasure>
				<circleMeasure>0.3025516849180043</circleMeasure>
				<centroid>
					<x>689.2419</x>
					<y>197.3388</y>
				</centroid>
			</pseudo3D>
		</spatialEntity>
		<numericStateVariable>
			<name>avgClusterednessRegions</name>
			<value>891.2245925806834</value>
		</numericStateVariable>
		<numericStateVariable>
			<name>avgDensityRegions</name>
			<value>0.5570716200382113</value>
		</numericStateVariable>
	</timepoint>
	<timepoint>
		<spatialEntity>
			<pseudo3D type="region">
				<clusteredness>1</clusteredness>
				<density>0.6076221635223499</density>
				<area>21625</area>
				<perimeter>737.1005020141602</perimeter>
				<distanceFromOrigin>329.6786313973049</distanceFromOrigin>
				<angle>29.60508368637183</angle>
				<shape>rectangular</shape>
				<triangleMeasure>0.6663136103220837</triangleMeasure>
				<rectangleMeasure>0.7072337712301875</rectangleMeasure>
				<circleMeasure>0.2475085648720342</circleMeasure>
				<centroid>
					<x>1091.309</x>
					<y>389.4655</y>
				</centroid>
			</pseudo3D>
		</spatialEntity>
		<spatialEntity>
			<pseudo3D type="region">
				<clusteredness>1</clusteredness>
				<density>0.5065210765540729</density>
				<area>21746</area>
				<perimeter>993.2953593730927</perimeter>
				<distanceFromOrigin>407.4947852427071</distanceFromOrigin>
				<angle>0</angle>
				<shape>rectangular</shape>
				<triangleMeasure>0.4227106629850867</triangleMeasure>
				<rectangleMeasure>0.5098964018305058</rectangleMeasure>
				<circleMeasure>0.3025516849180043</circleMeasure>
				<centroid>
					<x>689.2419</x>
					<y>197.3388</y>
				</centroid>
			</pseudo3D>
		</spatialEntity>
		<numericStateVariable>
			<name>avgClusterednessRegions</name>
			<value>891.2245925806834</value>
		</numericStateVariable>
		<numericStateVariable>
			<name>avgDensityRegions</name>
			<value>0.5570716200382113</value>
		</numericStateVariable>
	</timepoint>
	<timepoint>
		<spatialEntity>
			<pseudo3D type="region">
				<clusteredness>1</clusteredness>
				<density>0.6076221635223499</density>
				<area>21625</area>
				<perimeter>737.1005020141602</perimeter>
				<distanceFromOrigin>329.6786313973049</distanceFromOrigin>
				<angle>29.60508368637183</angle>
				<shape>rectangular</shape>
				<triangleMeasure>0.6663136103220837</triangleMeasure>
				<rectangleMeasure>0.7072337712301875</rectangleMeasure>
				<circleMeasure>0.2475085648720342</circleMeasure>
				<centroid>
					<x>1091.309</x>
					<y>389.4655</y>
				</centroid>
			</pseudo3D>
		</spatialEntity>
		<spatialEntity>
			<pseudo3D type="region">
				<clusteredness>1</clusteredness>
				<density>0.5065210765540729</density>
				<area>21746</area>
				<perimeter>993.2953593730927</perimeter>
				<distanceFromOrigin>407.4947852427071</distanceFromOrigin>
				<angle>0</angle>
				<shape>rectangular</shape>
				<triangleMeasure>0.4227106629850867</triangleMeasure>
				<rectangleMeasure>0.5098964018305058</rectangleMeasure>
				<circleMeasure>0.3025516849180043</circleMeasure>
				<centroid>
					<x>689.2419</x>
					<y>197.3388</y>
				</centroid>
			</pseudo3D>
		</spatialEntity>
		<numericStateVariable>
			<name>avgClusterednessRegions</name>
			<value>891.2245925806834</value>
		</numericStateVariable>
		<numericStateVariable>
			<name>avgDensityRegions</name>
			<value>0.5570716200382113</value>
		</numericStateVariable>
	</timepoint>
	<timepoint>
		<spatialEntity>
			<pseudo3D type="region">
				<clusteredness>1</clusteredness>
				<density>0.6076221635223499</density>
				<area>21625</area>
				<perimeter>737.1005020141602</perimeter>
				<distanceFromOrigin>329.6786313973049</distanceFromOrigin>
				<angle>29.60508368637183</angle>
				<shape>rectangular</shape>
				<triangleMeasure>0.6663136103220837</triangleMeasure>
				<rectangleMeasure>0.7072337712301875</rectangleMeasure>
				<circleMeasure>0.2475085648720342</circleMeasure>
				<centroid>
					<x>1091.309</x>
					<y>389.4655</y>
				</centroid>
			</pseudo3D>
		</spatialEntity>
		<spatialEntity>
			<pseudo3D type="region">
				<clusteredness>1</clusteredness>
				<density>0.5065210765540729</density>
				<area>21746</area>
				<perimeter>993.2953593730927</perimeter>
				<distanceFromOrigin>407.4947852427071</distanceFromOrigin>
				<angle>0</angle>
				<shape>rectangular</shape>
				<triangleMeasure>0.4227106629850867</triangleMeasure>
				<rectangleMeasure>0.5098964018305058</rectangleMeasure>
				<circleMeasure>0.3025516849180043</circleMeasure>
				<centroid>
					<x>689.2419</x>
					<y>197.3388</y>
				</centroid>
			</pseudo3D>
		</spatialEntity>
		<numericStateVariable>
			<name>avgClusterednessRegions</name>
			<value>891.2245925806834</value>
		</numericStateVariable>
		<numericStateVariable>
			<name>avgDensityRegions</name>
			<value>0.5570716200382113</value>
		</numericStateVariable>
	</timepoint>
	<timepoint>
		<spatialEntity>
			<pseudo3D type="region">
				<clusteredness>1</clusteredness>
				<density>0.6076221635223499</density>
				<area>21625</area>
				<perimeter>737.1005020141602</perimeter>
				<distanceFromOrigin>329.6786313973049</distanceFromOrigin>
				<angle>29.60508368637183</angle>
				<shape>rectangular</shape>
				<triangleMeasure>0.6663136103220837</triangleMeasure>
				<rectangleMeasure>0.7072337712301875</rectangleMeasure>
				<circleMeasure>0.2475085648720342</circleMeasure>
				<centroid>
					<x>1091.309</x>
					<y>389.4655</y>
				</centroid>
			</pseudo3D>
		</spatialEntity>
		<spatialEntity>
			<pseudo3D type="region">
				<clusteredness>1</clusteredness>
				<density>0.5065210765540729</density>
				<area>21746</area>
				<perimeter>993.2953593730927</perimeter>
				<distanceFromOrigin>407.4947852427071</distanceFromOrigin>
				<angle>0</angle>
				<shape>rectangular</shape>
				<triangleMeasure>0.4227106629850867</triangleMeasure>
				<rectangleMeasure>0.5098964018305058</rectangleMeasure>
				<circleMeasure>0.3025516849180043</circleMeasure>
				<centroid>
					<x>689.2419</x>
					<y>197.3388</y>
				</centroid>
			</pseudo3D>
		</spatialEntity>
		<numericStateVariable>
			<name>avgClusterednessRegions</name>
			<value>891.2245925806834</value>
		</numericStateVariable>
		<numericStateVariable>
			<name>avgDensityRegions</name>
			<value>0.5570716200382113</value>
		</numericStateVariable>
	</timepoint>
	<timepoint>
		<spatialEntity>
			<pseudo3D type="region">
				<clusteredness>1</clusteredness>
				<density>0.6076221635223499</density>
				<area>21625</area>
				<perimeter>737.1005020141602</perimeter>
				<distanceFromOrigin>329.6786313973049</distanceFromOrigin>
				<angle>29.60508368637183</angle>
				<shape>rectangular</shape>
				<triangleMeasure>0.6663136103220837</triangleMeasure>
				<rectangleMeasure>0.7072337712301875</rectangleMeasure>
				<circleMeasure>0.2475085648720342</circleMeasure>
				<centroid>
					<x>1091.309</x>
					<y>389.4655</y>
				</centroid>
			</pseudo3D>
		</spatialEntity>
		<spatialEntity>
			<pseudo3D type="region">
				<clusteredness>1</clusteredness>
				<density>0.5065210765540729</density>
				<area>21746</area>
				<perimeter>993.2953593730927</perimeter>
				<distanceFromOrigin>407.4947852427071</distanceFromOrigin>
				<angle>0</angle>
				<shape>rectangular</shape>
				<triangleMeasure>0.4227106629850867</triangleMeasure>
				<rectangleMeasure>0.5098964018305058</rectangleMeasure>
				<circleMeasure>0.3025516849180043</circleMeasure>
				<centroid>
					<x>689.2419</x>
					<y>197.3388</y>
				</centroid>
			</pseudo3D>
		</spatialEntity>
		<numericStateVariable>
			<name>avgClusterednessRegions</name>
			<value>891.2245925806834</value>
		</numericStateVariable>
		<numericStateVariable>
			<name>avgDensityRegions</name>
			<value>0.5570716200382113</value>
		</numericStateVariable>
	</timepoint>
	<timepoint>
		<spatialEntity>
			<pseudo3D type="region">
				<clusteredness>1</clusteredness>
				<density>0.6076221635223499</density>
				<area>21625</area>
				<perimeter>737.1005020141602</perimeter>
				<distanceFromOrigin>329.6786313973049</distanceFromOrigin>
				<angle>29.60508368637183</angle>
				<shape>rectangular</shape>
				<triangleMeasure>0.6663136103220837</triangleMeasure>
				<rectangleMeasure>0.7072337712301875</rectangleMeasure>
				<circleMeasure>0.2475085648720342</circleMeasure>
				<centroid>
					<x>1091.309</x>
					<y>389.4655</y>
				</centroid>
			</pseudo3D>
		</spatialEntity>
		<spatialEntity>
			<pseudo3D type="region">
				<clusteredness>1</clusteredness>
				<density>0.5065210765540729</density>
				<area>21746</area>
				<perimeter>993.2953593730927</perimeter>
				<distanceFromOrigin>407.4947852427071</distanceFromOrigin>
				<angle>0</angle>
				<shape>rectangular</shape>
				<triangleMeasure>0.4227106629850867</triangleMeasure>
				<rectangleMeasure>0.5098964018305058</rectangleMeasure>
				<circleMeasure>0.3025516849180043</circleMeasure>
				<centroid>
					<x>689.2419</x>
					<y>197.3388</y>
				</centroid>
			</pseudo3D>
		</spatialEntity>
		<numericStateVariable>
			<name>avgClusterednessRegions</name>
			<value>891.2245925806834</value>
		</numericStateVariable>
		<numericStateVariable>
			<name>avgDensityRegions</name>
			<value>0.5570716200382113</value>
		</numericStateVariable>
	</timepoint>
	<timepoint>
		<spatialEntity>
			<pseudo3D type="region">
				<clusteredness>1</clusteredness>
				<density>0.6076221635223499</density>
				<area>21625</area>
				<perimeter>737.1005020141602</perimeter>
				<distanceFromOrigin>329.6786313973049</distanceFromOrigin>
				<angle>29.60508368637183</angle>
				<shape>rectangular</shape>
				<triangleMeasure>0.6663136103220837</triangleMeasure>
				<rectangleMeasure>0.7072337712301875</rectangleMeasure>
				<circleMeasure>0.2475085648720342</circleMeasure>
				<centroid>
					<x>1091.309</x>
					<y>389.4655</y>
				</centroid>
			</pseudo3D>
		</spatialEntity>
		<spatialEntity>
			<pseudo3D type="region">
				<clusteredness>1</clusteredness>
				<density>0.5065210765540729</density>
				<area>21746</area>
				<perimeter>993.2953593730927</perimeter>
				<distanceFromOrigin>407.4947852427071</distanceFromOrigin>
				<angle>0</angle>
				<shape>rectangular</shape>
				<triangleMeasure>0.4227106629850867</triangleMeasure>
				<rectangleMeasure>0.5098964018305058</rectangleMeasure>
				<circleMeasure>0.3025516849180043</circleMeasure>
				<centroid>
					<x>689.2419</x>
					<y>197.3388</y>
				</centroid>
			</pseudo3D>
		</spatialEntity>
		<numericStateVariable>
			<name>avgClusterednessRegions</name>
			<value>891.2245925806834</value>
		</numericStateVariable>
		<numericStateVariable>
			<name>avgDensityRegions</name>
			<value>0.5570716200382113</value>
		</numericStateVariable>
	</timepoint>
	<timepoint>
		<spatialEntity>
			<pseudo3D type="region">
				<clusteredness>1</clusteredness>
				<density>0.6076221635223499</density>
				<area>21625</area>
				<perimeter>737.1005020141602</perimeter>
				<distanceFromOrigin>329.6786313973049</distanceFromOrigin>
				<angle>29.60508368637183</angle>
				<shape>rectangular</shape>
				<triangleMeasure>0.6663136103220837</triangleMeasure>
				<rectangleMeasure>0.7072337712301875</rectangleMeasure>
				<circleMeasure>0.2475085648720342</circleMeasure>
				<centroid>
					<x>1091.309</x>
					<y>389.4655</y>
				</centroid>
			</pseudo3D>
		</spatialEntity>
		<spatialEntity>
			<pseudo3D type="region">
				<clusteredness>1</clusteredness>
				<density>0.5065210765540729</density>
				<area>21746</area>
				<perimeter>993.2953593730927</perimeter>
				<distanceFromOrigin>407.4947852427071</distanceFromOrigin>
				<angle>0</angle>
				<shape>rectangular</shape>
				<triangleMeasure>0.4227106629850867</triangleMeasure>
				<rectangleMeasure>0.5098964018305058</rectangleMeasure>
				<circleMeasure>0.3025516849180043</circleMeasure>
				<centroid>
					<x>689.2419</x>
					<y>197.3388</y>
				</centroid>
			</pseudo3D>
		</spatialEntity>
		<numericStateVariable>
			<name>avgClusterednessRegions</name>
			<value>891.2245925806834</value>
		</numericStateVariable>
		<numericStateVariable>
			<name>avgDensityRegions</name>
			<value>0.5570716200382113</value>
		</numericStateVariable>
	</timepoint>
	<timepoint>
		<spatialEntity>
			<pseudo3D type="region">
				<clusteredness>1</clusteredness>
				<density>0.6076221635223499</density>
				<area>21625</area>
				<perimeter>737.1005020141602</perimeter>
				<distanceFromOrigin>329.6786313973049</distanceFromOrigin>
				<angle>29.60508368637183</angle>
				<shape>rectangular</shape>
				<triangleMeasure>0.6663136103220837</triangleMeasure>
				<rectangleMeasure>0.7072337712301875</rectangleMeasure>
				<circleMeasure>0.2475085648720342</circleMeasure>
				<centroid>
					<x>1091.309</x>
					<y>389.4655</y>
				</centroid>
			</pseudo3D>
		</spatialEntity>
		<spatialEntity>
			<pseudo3D type="region">
				<clusteredness>1</clusteredness>
				<density>0.5065210765540729</density>
				<area>21746</area>
				<perimeter>993.2953593730927</perimeter>
				<distanceFromOrigin>407.4947852427071</distanceFromOrigin>
				<angle>0</angle>
				<shape>rectangular</shape>
				<triangleMeasure>0.4227106629850867</triangleMeasure>
				<rectangleMeasure>0.5098964018305058</rectangleMeasure>
				<circleMeasure>0.3025516849180043</circleMeasure>
				<centroid>
					<x>689.2419</x>
					<y>197.3388</y>
				</centroid>
			</pseudo3D>
		</spatialEntity>
		<numericStateVariable>
			<name>avgClusterednessRegions</name>
			<value>891.2245925806834</value>
		</numericStateVariable>
		<numericStateVariable>
			<name>avgDensityRegions</name>
			<value>0.5570716200382113</value>
		</numericStateVariable>
	</timepoint>
	<timepoint>
		<spatialEntity>
			<pseudo3D type="region">
				<clusteredness>1</clusteredness>
				<density>0.6076221635223499</density>
				<area>21625</area>
				<perimeter>737.1005020141602</perimeter>
				<distanceFromOrigin>329.6786313973049</distanceFromOrigin>
				<angle>29.60508368637183</angle>
				<shape>rectangular</shape>
				<triangleMeasure>0.6663136103220837</triangleMeasure>
				<rectangleMeasure>0.7072337712301875</rectangleMeasure>
				<circleMeasure>0.2475085648720342</circleMeasure>
				<centroid>
					<x>1091.309</x>
					<y>389.4655</y>
				</centroid>
			</pseudo3D>
		</spatialEntity>
		<spatialEntity>
			<pseudo3D type="region">
				<clusteredness>1</clusteredness>
				<density>0.5065210765540729</density>
				<area>21746</area>
				<perimeter>993.2953593730927</perimeter>
				<distanceFromOrigin>407.4947852427071</distanceFromOrigin>
				<angle>0</angle>
				<shape>rectangular</shape>
				<triangleMeasure>0.4227106629850867</triangleMeasure>
				<rectangleMeasure>0.5098964018305058</rectangleMeasure>
				<circleMeasure>0.3025516849180043</circleMeasure>
				<centroid>
					<x>689.2419</x>
					<y>197.3388</y>
				</centroid>
			</pseudo3D>
		</spatialEntity>
		<numericStateVariable>
			<name>avgClusterednessRegions</name>
			<value>891.2245925806834</value>
		</numericStateVariable>
		<numericStateVariable>
			<name>avgDensityRegions</name>
			<value>0.5570716200382113</value>
		</numericStateVariable>
	</timepoint>
	<timepoint>
		<spatialEntity>
			<pseudo3D type="region">
				<clusteredness>1</clusteredness>
				<density>0.6076221635223499</density>
				<area>21625</area>
				<perimeter>737.1005020141602</perimeter>
				<distanceFromOrigin>329.6786313973049</distanceFromOrigin>
				<angle>29.60508368637183</angle>
				<shape>rectangular</shape>
				<triangleMeasure>0.6663136103220837</triangleMeasure>
				<rectangleMeasure>0.7072337712301875</rectangleMeasure>
				<circleMeasure>0.2475085648720342</circleMeasure>
				<centroid>
					<x>1091.309</x>
					<y>389.4655</y>
				</centroid>
			</pseudo3D>
		</spatialEntity>
		<spatialEntity>
			<pseudo3D type="region">
				<clusteredness>1</clusteredness>
				<density>0.5065210765540729</density>
				<area>21746</area>
				<perimeter>993.2953593730927</perimeter>
				<distanceFromOrigin>407.4947852427071</distanceFromOrigin>
				<angle>0</angle>
				<shape>rectangular</shape>
				<triangleMeasure>0.4227106629850867</triangleMeasure>
				<rectangleMeasure>0.5098964018305058</rectangleMeasure>
				<circleMeasure>0.3025516849180043</circleMeasure>
				<centroid>
					<x>689.2419</x>
					<y>197.3388</y>
				</centroid>
			</pseudo3D>
		</spatialEntity>
		<numericStateVariable>
			<name>avgClusterednessRegions</name>
			<value>891.2245925806834</value>
		</numericStateVariable>
		<numericStateVariable>
			<name>avgDensityRegions</name>
			<value>0.5570716200382113</value>
		</numericStateVariable>
	</timepoint>
	<timepoint>
		<spatialEntity>
			<pseudo3D type="region">
				<clusteredness>1</clusteredness>
				<density>0.6076221635223499</density>
				<area>21625</area>
				<perimeter>737.1005020141602</perimeter>
				<distanceFromOrigin>329.6786313973049</distanceFromOrigin>
				<angle>29.60508368637183</angle>
				<shape>rectangular</shape>
				<triangleMeasure>0.6663136103220837</triangleMeasure>
				<rectangleMeasure>0.7072337712301875</rectangleMeasure>
				<circleMeasure>0.2475085648720342</circleMeasure>
				<centroid>
					<x>1091.309</x>
					<y>389.4655</y>
				</centroid>
			</pseudo3D>
		</spatialEntity>
		<spatialEntity>
			<pseudo3D type="region">
				<clusteredness>1</clusteredness>
				<density>0.5065210765540729</density>
				<area>21746</area>
				<perimeter>993.2953593730927</perimeter>
				<distanceFromOrigin>407.4947852427071</distanceFromOrigin>
				<angle>0</angle>
				<shape>rectangular</shape>
				<triangleMeasure>0.4227106629850867</triangleMeasure>
				<rectangleMeasure>0.5098964018305058</rectangleMeasure>
				<circleMeasure>0.3025516849180043</circleMeasure>
				<centroid>
					<x>689.2419</x>
					<y>197.3388</y>
				</centroid>
			</pseudo3D>
		</spatialEntity>
		<numericStateVariable>
			<name>avgClusterednessRegions</name>
			<value>891.2245925806834</value>
		</numericStateVariable>
		<numericStateVariable>
			<name>avgDensityRegions</name>
			<value>0.5570716200382113</value>
		</numericStateVariable>
	</timepoint>
	<timepoint>
		<spatialEntity>
			<pseudo3D type="region">
				<clusteredness>1</clusteredness>
				<density>0.6076221635223499</density>
				<area>21625</area>
				<perimeter>737.1005020141602</perimeter>
				<distanceFromOrigin>329.6786313973049</distanceFromOrigin>
				<angle>29.60508368637183</angle>
				<shape>rectangular</shape>
				<triangleMeasure>0.6663136103220837</triangleMeasure>
				<rectangleMeasure>0.7072337712301875</rectangleMeasure>
				<circleMeasure>0.2475085648720342</circleMeasure>
				<centroid>
					<x>1091.309</x>
					<y>389.4655</y>
				</centroid>
			</pseudo3D>
		</spatialEntity>
		<spatialEntity>
			<pseudo3D type="region">
				<clusteredness>1</clusteredness>
				<density>0.5065210765540729</density>
				<area>21746</area>
				<perimeter>993.2953593730927</perimeter>
				<distanceFromOrigin>407.4947852427071</distanceFromOrigin>
				<angle>0</angle>
				<shape>rectangular</shape>
				<triangleMeasure>0.4227106629850867</triangleMeasure>
				<rectangleMeasure>0.5098964018305058</rectangleMeasure>
				<circleMeasure>0.3025516849180043</circleMeasure>
				<centroid>
					<x>689.2419</x>
					<y>197.3388</y>
				</centroid>
			</pseudo3D>
		</spatialEntity>
		<numericStateVariable>
			<name>avgClusterednessRegions</name>
			<value>891.2245925806834</value>
		</numericStateVariable>
		<numericStateVariable>
			<name>avgDensityRegions</name>
			<value>0.5570716200382113</value>
		</numericStateVariable>
	</timepoint>
	<timepoint>
		<spatialEntity>
			<pseudo3D type="region">
				<clusteredness>1</clusteredness>
				<density>0.6076221635223499</density>
				<area>21625</area>
				<perimeter>737.1005020141602</perimeter>
				<distanceFromOrigin>329.6786313973049</distanceFromOrigin>
				<angle>29.60508368637183</angle>
				<shape>rectangular</shape>
				<triangleMeasure>0.6663136103220837</triangleMeasure>
				<rectangleMeasure>0.7072337712301875</rectangleMeasure>
				<circleMeasure>0.2475085648720342</circleMeasure>
				<centroid>
					<x>1091.309</x>
					<y>389.4655</y>
				</centroid>
			</pseudo3D>
		</spatialEntity>
		<spatialEntity>
			<pseudo3D type="region">
				<clusteredness>1</clusteredness>
				<density>0.5065210765540729</density>
				<area>21746</area>
				<perimeter>993.2953593730927</perimeter>
				<distanceFromOrigin>407.4947852427071</distanceFromOrigin>
				<angle>0</angle>
				<shape>rectangular</shape>
				<triangleMeasure>0.4227106629850867</triangleMeasure>
				<rectangleMeasure>0.5098964018305058</rectangleMeasure>
				<circleMeasure>0.3025516849180043</circleMeasure>
				<centroid>
					<x>689.2419</x>
					<y>197.3388</y>
				</centroid>
			</pseudo3D>
		</spatialEntity>
		<numericStateVariable>
			<name>avgClusterednessRegions</name>
			<value>891.2245925806834</value>
		</numericStateVariable>
		<numericStateVariable>
			<name>avgDensityRegions</name>
			<value>0.5570716200382113</value>
		</numericStateVariable>
	</timepoint>
	<timepoint>
		<spatialEntity>
			<pseudo3D type="region">
				<clusteredness>1</clusteredness>
				<density>0.6076221635223499</density>
				<area>21625</area>
				<perimeter>737.1005020141602</perimeter>
				<distanceFromOrigin>329.6786313973049</distanceFromOrigin>
				<angle>29.60508368637183</angle>
				<shape>rectangular</shape>
				<triangleMeasure>0.6663136103220837</triangleMeasure>
				<rectangleMeasure>0.7072337712301875</rectangleMeasure>
				<circleMeasure>0.2475085648720342</circleMeasure>
				<centroid>
					<x>1091.309</x>
					<y>389.4655</y>
				</centroid>
			</pseudo3D>
		</spatialEntity>
		<spatialEntity>
			<pseudo3D type="region">
				<clusteredness>1</clusteredness>
				<density>0.5065210765540729</density>
				<area>21746</area>
				<perimeter>993.2953593730927</perimeter>
				<distanceFromOrigin>407.4947852427071</distanceFromOrigin>
				<angle>0</angle>
				<shape>rectangular</shape>
				<triangleMeasure>0.4227106629850867</triangleMeasure>
				<rectangleMeasure>0.5098964018305058</rectangleMeasure>
				<circleMeasure>0.3025516849180043</circleMeasure>
				<centroid>
					<x>689.2419</x>
					<y>197.3388</y>
				</centroid>
			</pseudo3D>
		</spatialEntity>
		<numericStateVariable>
			<name>avgClusterednessRegions</name>
			<value>891.2245925806834</value>
		</numericStateVariable>
		<numericStateVariable>
			<name>avgDensityRegions</name>
			<value>0.5570716200382113</value>
		</numericStateVariable>
	</timepoint>
	<timepoint>
		<spatialEntity>
			<pseudo3D type="region">
				<clusteredness>1</clusteredness>
				<density>0.6076221635223499</density>
				<area>21625</area>
				<perimeter>737.1005020141602</perimeter>
				<distanceFromOrigin>329.6786313973049</distanceFromOrigin>
				<angle>29.60508368637183</angle>
				<shape>rectangular</shape>
				<triangleMeasure>0.6663136103220837</triangleMeasure>
				<rectangleMeasure>0.7072337712301875</rectangleMeasure>
				<circleMeasure>0.2475085648720342</circleMeasure>
				<centroid>
					<x>1091.309</x>
					<y>389.4655</y>
				</centroid>
			</pseudo3D>
		</spatialEntity>
		<spatialEntity>
			<pseudo3D type="region">
				<clusteredness>1</clusteredness>
				<density>0.5065210765540729</density>
				<area>21746</area>
				<perimeter>993.2953593730927</perimeter>
				<distanceFromOrigin>407.4947852427071</distanceFromOrigin>
				<angle>0</angle>
				<shape>rectangular</shape>
				<triangleMeasure>0.4227106629850867</triangleMeasure>
				<rectangleMeasure>0.5098964018305058</rectangleMeasure>
				<circleMeasure>0.3025516849180043</circleMeasure>
				<centroid>
					<x>689.2419</x>
					<y>197.3388</y>
				</centroid>
			</pseudo3D>
		</spatialEntity>
		<numericStateVariable>
			<name>avgClusterednessRegions</name>
			<value>891.2245925806834</value>
		</numericStateVariable>
		<numericStateVariable>
			<name>avgDensityRegions</name>
			<value>0.5570716200382113</value>
		</numericStateVariable>
	</timepoint>
	<timepoint>
		<spatialEntity>
			<pseudo3D type="region">
				<clusteredness>1</clusteredness>
				<density>0.6076221635223499</density>
				<area>21625</area>
				<perimeter>737.1005020141602</perimeter>
				<distanceFromOrigin>329.6786313973049</distanceFromOrigin>
				<angle>29.60508368637183</angle>
				<shape>rectangular</shape>
				<triangleMeasure>0.6663136103220837</triangleMeasure>
				<rectangleMeasure>0.7072337712301875</rectangleMeasure>
				<circleMeasure>0.2475085648720342</circleMeasure>
				<centroid>
					<x>1091.309</x>
					<y>389.4655</y>
				</centroid>
			</pseudo3D>
		</spatialEntity>
		<spatialEntity>
			<pseudo3D type="region">
				<clusteredness>1</clusteredness>
				<density>0.5065210765540729</density>
				<area>21746</area>
				<perimeter>993.2953593730927</perimeter>
				<distanceFromOrigin>407.4947852427071</distanceFromOrigin>
				<angle>0</angle>
				<shape>rectangular</shape>
				<triangleMeasure>0.4227106629850867</triangleMeasure>
				<rectangleMeasure>0.5098964018305058</rectangleMeasure>
				<circleMeasure>0.3025516849180043</circleMeasure>
				<centroid>
					<x>689.2419</x>
					<y>197.3388</y>
				</centroid>
			</pseudo3D>
		</spatialEntity>
		<numericStateVariable>
			<name>avgClusterednessRegions</name>
			<value>891.2245925806834</value>
		</numericStateVariable>
		<numericStateVariable>
			<name>avgDensityRegions</name>
			<value>0.5570716200382113</value>
		</numericStateVariable>
	</timepoint>
	<timepoint>
		<spatialEntity>
			<pseudo3D type="region">
				<clusteredness>1</clusteredness>
				<density>0.6076221635223499</density>
				<area>21625</area>
				<perimeter>737.1005020141602</perimeter>
				<distanceFromOrigin>329.6786313973049</distanceFromOrigin>
				<angle>29.60508368637183</angle>
				<shape>rectangular</shape>
				<triangleMeasure>0.6663136103220837</triangleMeasure>
				<rectangleMeasure>0.7072337712301875</rectangleMeasure>
				<circleMeasure>0.2475085648720342</circleMeasure>
				<centroid>
					<x>1091.309</x>
					<y>389.4655</y>
				</centroid>
			</pseudo3D>
		</spatialEntity>
		<spatialEntity>
			<pseudo3D type="region">
				<clusteredness>1</clusteredness>
				<density>0.5065210765540729</density>
				<area>21746</area>
				<perimeter>993.2953593730927</perimeter>
				<distanceFromOrigin>407.4947852427071</distanceFromOrigin>
				<angle>0</angle>
				<shape>rectangular</shape>
				<triangleMeasure>0.4227106629850867</triangleMeasure>
				<rectangleMeasure>0.5098964018305058</rectangleMeasure>
				<circleMeasure>0.3025516849180043</circleMeasure>
				<centroid>
					<x>689.2419</x>
					<y>197.3388</y>
				</centroid>
			</pseudo3D>
		</spatialEntity>
		<numericStateVariable>
			<name>avgClusterednessRegions</name>
			<value>891.2245925806834</value>
		</numericStateVariable>
		<numericStateVariable>
			<name>avgDensityRegions</name>
			<value>0.5570716200382113</value>
		</numericStateVariable>
	</timepoint>
	<timepoint>
		<spatialEntity>
			<pseudo3D type="region">
				<clusteredness>1</clusteredness>
				<density>0.6076221635223499</density>
				<area>21625</area>
				<perimeter>737.1005020141602</perimeter>
				<distanceFromOrigin>329.6786313973049</distanceFromOrigin>
				<angle>29.60508368637183</angle>
				<shape>rectangular</shape>
				<triangleMeasure>0.6663136103220837</triangleMeasure>
				<rectangleMeasure>0.7072337712301875</rectangleMeasure>
				<circleMeasure>0.2475085648720342</circleMeasure>
				<centroid>
					<x>1091.309</x>
					<y>389.4655</y>
				</centroid>
			</pseudo3D>
		</spatialEntity>
		<spatialEntity>
			<pseudo3D type="region">
				<clusteredness>1</clusteredness>
				<density>0.5065210765540729</density>
				<area>21746</area>
				<perimeter>993.2953593730927</perimeter>
				<distanceFromOrigin>407.4947852427071</distanceFromOrigin>
				<angle>0</angle>
				<shape>rectangular</shape>
				<triangleMeasure>0.4227106629850867</triangleMeasure>
				<rectangleMeasure>0.5098964018305058</rectangleMeasure>
				<circleMeasure>0.3025516849180043</circleMeasure>
				<centroid>
					<x>689.2419</x>
					<y>197.3388</y>
				</centroid>
			</pseudo3D>
		</spatialEntity>
		<numericStateVariable>
			<name>avgClusterednessRegions</name>
			<value>891.2245925806834</value>
		</numericStateVariable>
		<numericStateVariable>
			<name>avgDensityRegions</name>
			<value>0.5570716200382113</value>
		</numericStateVariable>
	</timepoint>
	<timepoint>
		<spatialEntity>
			<pseudo3D type="region">
				<clusteredness>1</clusteredness>
				<density>0.6076221635223499</density>
				<area>21625</area>
				<perimeter>737.1005020141602</perimeter>
				<distanceFromOrigin>329.6786313973049</distanceFromOrigin>
				<angle>29.60508368637183</angle>
				<shape>rectangular</shape>
				<triangleMeasure>0.6663136103220837</triangleMeasure>
				<rectangleMeasure>0.7072337712301875</rectangleMeasure>
				<circleMeasure>0.2475085648720342</circleMeasure>
				<centroid>
					<x>1091.309</x>
					<y>389.4655</y>
				</centroid>
			</pseudo3D>
		</spatialEntity>
		<spatialEntity>
			<pseudo3D type="region">
				<clusteredness>1</clusteredness>
				<density>0.5065210765540729</density>
				<area>21746</area>
				<perimeter>993.2953593730927</perimeter>
				<distanceFromOrigin>407.4947852427071</distanceFromOrigin>
				<angle>0</angle>
				<shape>rectangular</shape>
				<triangleMeasure>0.4227106629850867</triangleMeasure>
				<rectangleMeasure>0.5098964018305058</rectangleMeasure>
				<circleMeasure>0.3025516849180043</circleMeasure>
				<centroid>
					<x>689.2419</x>
					<y>197.3388</y>
				</centroid>
			</pseudo3D>
		</spatialEntity>
		<numericStateVariable>
			<name>avgClusterednessRegions</name>
			<value>891.2245925806834</value>
		</numericStateVariable>
		<numericStateVariable>
			<name>avgDensityRegions</name>
			<value>0.5570716200382113</value>
		</numericStateVariable>
	</timepoint>
	<timepoint>
		<spatialEntity>
			<pseudo3D type="region">
				<clusteredness>1</clusteredness>
				<density>0.6076221635223499</density>
				<area>21625</area>
				<perimeter>737.1005020141602</perimeter>
				<distanceFromOrigin>329.6786313973049</distanceFromOrigin>
				<angle>29.60508368637183</angle>
				<shape>rectangular</shape>
				<triangleMeasure>0.6663136103220837</triangleMeasure>
				<rectangleMeasure>0.7072337712301875</rectangleMeasure>
				<circleMeasure>0.2475085648720342</circleMeasure>
				<centroid>
					<x>1091.309</x>
					<y>389.4655</y>
				</centroid>
			</pseudo3D>
		</spatialEntity>
		<spatialEntity>
			<pseudo3D type="region">
				<clusteredness>1</clusteredness>
				<density>0.5065210765540729</density>
				<area>21746</area>
				<perimeter>993.2953593730927</perimeter>
				<distanceFromOrigin>407.4947852427071</distanceFromOrigin>
				<angle>0</angle>
				<shape>rectangular</shape>
				<triangleMeasure>0.4227106629850867</triangleMeasure>
				<rectangleMeasure>0.5098964018305058</rectangleMeasure>
				<circleMeasure>0.3025516849180043</circleMeasure>
				<centroid>
					<x>689.2419</x>
					<y>197.3388</y>
				</centroid>
			</pseudo3D>
		</spatialEntity>
		<numericStateVariable>
			<name>avgClusterednessRegions</name>
			<value>891.2245925806834</value>
		</numericStateVariable>
		<numericStateVariable>
			<name>avgDensityRegions</name>
			<value>0.5570716200382113</value>
		</numericStateVariable>
	</timepoint>
	<timepoint>
		<spatialEntity>
			<pseudo3D type="region">
				<clusteredness>1</clusteredness>
				<density>0.6076221635223499</density>
				<area>21625</area>
				<perimeter>737.1005020141602</perimeter>
				<distanceFromOrigin>329.6786313973049</distanceFromOrigin>
				<angle>29.60508368637183</angle>
				<shape>rectangular</shape>
				<triangleMeasure>0.6663136103220837</triangleMeasure>
				<rectangleMeasure>0.7072337712301875</rectangleMeasure>
				<circleMeasure>0.2475085648720342</circleMeasure>
				<centroid>
					<x>1091.309</x>
					<y>389.4655</y>
				</centroid>
			</pseudo3D>
		</spatialEntity>
		<spatialEntity>
			<pseudo3D type="region">
				<clusteredness>1</clusteredness>
				<density>0.5065210765540729</density>
				<area>21746</area>
				<perimeter>993.2953593730927</perimeter>
				<distanceFromOrigin>407.4947852427071</distanceFromOrigin>
				<angle>0</angle>
				<shape>rectangular</shape>
				<triangleMeasure>0.4227106629850867</triangleMeasure>
				<rectangleMeasure>0.5098964018305058</rectangleMeasure>
				<circleMeasure>0.3025516849180043</circleMeasure>
				<centroid>
					<x>689.2419</x>
					<y>197.3388</y>
				</centroid>
			</pseudo3D>
		</spatialEntity>
		<numericStateVariable>
			<name>avgClusterednessRegions</name>
			<value>891.2245925806834</value>
		</numericStateVariable>
		<numericStateVariable>
			<name>avgDensityRegions</name>
			<value>0.5570716200382113</value>
		</numericStateVariable>
	</timepoint>
	<timepoint>
		<spatialEntity>
			<pseudo3D type="region">
				<clusteredness>1</clusteredness>
				<density>0.6076221635223499</density>
				<area>21625</area>
				<perimeter>737.1005020141602</perimeter>
				<distanceFromOrigin>329.6786313973049</distanceFromOrigin>
				<angle>29.60508368637183</angle>
				<shape>rectangular</shape>
				<triangleMeasure>0.6663136103220837</triangleMeasure>
				<rectangleMeasure>0.7072337712301875</rectangleMeasure>
				<circleMeasure>0.2475085648720342</circleMeasure>
				<centroid>
					<x>1091.309</x>
					<y>389.4655</y>
				</centroid>
			</pseudo3D>
		</spatialEntity>
		<spatialEntity>
			<pseudo3D type="region">
				<clusteredness>1</clusteredness>
				<density>0.5065210765540729</density>
				<area>21746</area>
				<perimeter>993.2953593730927</perimeter>
				<distanceFromOrigin>407.4947852427071</distanceFromOrigin>
				<angle>0</angle>
				<shape>rectangular</shape>
				<triangleMeasure>0.4227106629850867</triangleMeasure>
				<rectangleMeasure>0.5098964018305058</rectangleMeasure>
				<circleMeasure>0.3025516849180043</circleMeasure>
				<centroid>
					<x>689.2419</x>
					<y>197.3388</y>
				</centroid>
			</pseudo3D>
		</spatialEntity>
		<numericStateVariable>
			<name>avgClusterednessRegions</name>
			<value>891.2245925806834</value>
		</numericStateVariable>
		<numericStateVariable>
			<name>avgDensityRegions</name>
			<value>0.5570716200382113</value>
		</numericStateVariable>
	</timepoint>
	<timepoint>
		<spatialEntity>
			<pseudo3D type="region">
				<clusteredness>1</clusteredness>
				<density>0.6076221635223499</density>
				<area>21625</area>
				<perimeter>737.1005020141602</perimeter>
				<distanceFromOrigin>329.6786313973049</distanceFromOrigin>
				<angle>29.60508368637183</angle>
				<shape>rectangular</shape>
				<triangleMeasure>0.6663136103220837</triangleMeasure>
				<rectangleMeasure>0.7072337712301875</rectangleMeasure>
				<circleMeasure>0.2475085648720342</circleMeasure>
				<centroid>
					<x>1091.309</x>
					<y>389.4655</y>
				</centroid>
			</pseudo3D>
		</spatialEntity>
		<spatialEntity>
			<pseudo3D type="region">
				<clusteredness>1</clusteredness>
				<density>0.5065210765540729</density>
				<area>21746</area>
				<perimeter>993.2953593730927</perimeter>
				<distanceFromOrigin>407.4947852427071</distanceFromOrigin>
				<angle>0</angle>
				<shape>rectangular</shape>
				<triangleMeasure>0.4227106629850867</triangleMeasure>
				<rectangleMeasure>0.5098964018305058</rectangleMeasure>
				<circleMeasure>0.3025516849180043</circleMeasure>
				<centroid>
					<x>689.2419</x>
					<y>197.3388</y>
				</centroid>
			</pseudo3D>
		</spatialEntity>
		<numericStateVariable>
			<name>avgClusterednessRegions</name>
			<value>891.2245925806834</value>
		</numericStateVariable>
		<numericStateVariable>
			<name>avgDensityRegions</name>
			<value>0.5570716200382113</value>
		</numericStateVariable>
	</timepoint>
	<timepoint>
		<spatialEntity>
			<pseudo3D type="region">
				<clusteredness>1</clusteredness>
				<density>0.6076221635223499</density>
				<area>21625</area>
				<perimeter>737.1005020141602</perimeter>
				<distanceFromOrigin>329.6786313973049</distanceFromOrigin>
				<angle>29.60508368637183</angle>
				<shape>rectangular</shape>
				<triangleMeasure>0.6663136103220837</triangleMeasure>
				<rectangleMeasure>0.7072337712301875</rectangleMeasure>
				<circleMeasure>0.2475085648720342</circleMeasure>
				<centroid>
					<x>1091.309</x>
					<y>389.4655</y>
				</centroid>
			</pseudo3D>
		</spatialEntity>
		<spatialEntity>
			<pseudo3D type="region">
				<clusteredness>1</clusteredness>
				<density>0.5065210765540729</density>
				<area>21746</area>
				<perimeter>993.2953593730927</perimeter>
				<distanceFromOrigin>407.4947852427071</distanceFromOrigin>
				<angle>0</angle>
				<shape>rectangular</shape>
				<triangleMeasure>0.4227106629850867</triangleMeasure>
				<rectangleMeasure>0.5098964018305058</rectangleMeasure>
				<circleMeasure>0.3025516849180043</circleMeasure>
				<centroid>
					<x>689.2419</x>
					<y>197.3388</y>
				</centroid>
			</pseudo3D>
		</spatialEntity>
		<numericStateVariable>
			<name>avgClusterednessRegions</name>
			<value>891.2245925806834</value>
		</numericStateVariable>
		<numericStateVariable>
			<name>avgDensityRegions</name>
			<value>0.5570716200382113</value>
		</numericStateVariable>
	</timepoint>
	<timepoint>
		<spatialEntity>
			<pseudo3D type="region">
				<clusteredness>1</clusteredness>
				<density>0.6076221635223499</density>
				<area>21625</area>
				<perimeter>737.1005020141602</perimeter>
				<distanceFromOrigin>329.6786313973049</distanceFromOrigin>
				<angle>29.60508368637183</angle>
				<shape>rectangular</shape>
				<triangleMeasure>0.6663136103220837</triangleMeasure>
				<rectangleMeasure>0.7072337712301875</rectangleMeasure>
				<circleMeasure>0.2475085648720342</circleMeasure>
				<centroid>
					<x>1091.309</x>
					<y>389.4655</y>
				</centroid>
			</pseudo3D>
		</spatialEntity>
		<spatialEntity>
			<pseudo3D type="region">
				<clusteredness>1</clusteredness>
				<density>0.5065210765540729</density>
				<area>21746</area>
				<perimeter>993.2953593730927</perimeter>
				<distanceFromOrigin>407.4947852427071</distanceFromOrigin>
				<angle>0</angle>
				<shape>rectangular</shape>
				<triangleMeasure>0.4227106629850867</triangleMeasure>
				<rectangleMeasure>0.5098964018305058</rectangleMeasure>
				<circleMeasure>0.3025516849180043</circleMeasure>
				<centroid>
					<x>689.2419</x>
					<y>197.3388</y>
				</centroid>
			</pseudo3D>
		</spatialEntity>
		<numericStateVariable>
			<name>avgClusterednessRegions</name>
			<value>891.2245925806834</value>
		</numericStateVariable>
		<numericStateVariable>
			<name>avgDensityRegions</name>
			<value>0.5570716200382113</value>
		</numericStateVariable>
	</timepoint>
	<timepoint>
		<spatialEntity>
			<pseudo3D type="region">
				<clusteredness>1</clusteredness>
				<density>0.6076221635223499</density>
				<area>21625</area>
				<perimeter>737.1005020141602</perimeter>
				<distanceFromOrigin>329.6786313973049</distanceFromOrigin>
				<angle>29.60508368637183</angle>
				<shape>rectangular</shape>
				<triangleMeasure>0.6663136103220837</triangleMeasure>
				<rectangleMeasure>0.7072337712301875</rectangleMeasure>
				<circleMeasure>0.2475085648720342</circleMeasure>
				<centroid>
					<x>1091.309</x>
					<y>389.4655</y>
				</centroid>
			</pseudo3D>
		</spatialEntity>
		<spatialEntity>
			<pseudo3D type="region">
				<clusteredness>1</clusteredness>
				<density>0.5065210765540729</density>
				<area>21746</area>
				<perimeter>993.2953593730927</perimeter>
				<distanceFromOrigin>407.4947852427071</distanceFromOrigin>
				<angle>0</angle>
				<shape>rectangular</shape>
				<triangleMeasure>0.4227106629850867</triangleMeasure>
				<rectangleMeasure>0.5098964018305058</rectangleMeasure>
				<circleMeasure>0.3025516849180043</circleMeasure>
				<centroid>
					<x>689.2419</x>
					<y>197.3388</y>
				</centroid>
			</pseudo3D>
		</spatialEntity>
		<numericStateVariable>
			<name>avgClusterednessRegions</name>
			<value>891.2245925806834</value>
		</numericStateVariable>
		<numericStateVariable>
			<name>avgDensityRegions</name>
			<value>0.5570716200382113</value>
		</numericStateVariable>
	</timepoint>
	<timepoint>
		<spatialEntity>
			<pseudo3D type="region">
				<clusteredness>1</clusteredness>
				<density>0.6076221635223499</density>
				<area>21625</area>
				<perimeter>737.1005020141602</perimeter>
				<distanceFromOrigin>329.6786313973049</distanceFromOrigin>
				<angle>29.60508368637183</angle>
				<shape>rectangular</shape>
				<triangleMeasure>0.6663136103220837</triangleMeasure>
				<rectangleMeasure>0.7072337712301875</rectangleMeasure>
				<circleMeasure>0.2475085648720342</circleMeasure>
				<centroid>
					<x>1091.309</x>
					<y>389.4655</y>
				</centroid>
			</pseudo3D>
		</spatialEntity>
		<spatialEntity>
			<pseudo3D type="region">
				<clusteredness>1</clusteredness>
				<density>0.5065210765540729</density>
				<area>21746</area>
				<perimeter>993.2953593730927</perimeter>
				<distanceFromOrigin>407.4947852427071</distanceFromOrigin>
				<angle>0</angle>
				<shape>rectangular</shape>
				<triangleMeasure>0.4227106629850867</triangleMeasure>
				<rectangleMeasure>0.5098964018305058</rectangleMeasure>
				<circleMeasure>0.3025516849180043</circleMeasure>
				<centroid>
					<x>689.2419</x>
					<y>197.3388</y>
				</centroid>
			</pseudo3D>
		</spatialEntity>
		<numericStateVariable>
			<name>avgClusterednessRegions</name>
			<value>891.2245925806834</value>
		</numericStateVariable>
		<numericStateVariable>
			<name>avgDensityRegions</name>
			<value>0.5570716200382113</value>
		</numericStateVariable>
	</timepoint>
	<timepoint>
		<spatialEntity>
			<pseudo3D type="region">
				<clusteredness>1</clusteredness>
				<density>0.6076221635223499</density>
				<area>21625</area>
				<perimeter>737.1005020141602</perimeter>
				<distanceFromOrigin>329.6786313973049</distanceFromOrigin>
				<angle>29.60508368637183</angle>
				<shape>rectangular</shape>
				<triangleMeasure>0.6663136103220837</triangleMeasure>
				<rectangleMeasure>0.7072337712301875</rectangleMeasure>
				<circleMeasure>0.2475085648720342</circleMeasure>
				<centroid>
					<x>1091.309</x>
					<y>389.4655</y>
				</centroid>
			</pseudo3D>
		</spatialEntity>
		<spatialEntity>
			<pseudo3D type="region">
				<clusteredness>1</clusteredness>
				<density>0.5065210765540729</density>
				<area>21746</area>
				<perimeter>993.2953593730927</perimeter>
				<distanceFromOrigin>407.4947852427071</distanceFromOrigin>
				<angle>0</angle>
				<shape>rectangular</shape>
				<triangleMeasure>0.4227106629850867</triangleMeasure>
				<rectangleMeasure>0.5098964018305058</rectangleMeasure>
				<circleMeasure>0.3025516849180043</circleMeasure>
				<centroid>
					<x>689.2419</x>
					<y>197.3388</y>
				</centroid>
			</pseudo3D>
		</spatialEntity>
		<numericStateVariable>
			<name>avgClusterednessRegions</name>
			<value>891.2245925806834</value>
		</numericStateVariable>
		<numericStateVariable>
			<name>avgDensityRegions</name>
			<value>0.5570716200382113</value>
		</numericStateVariable>
	</timepoint>
	<timepoint>
		<spatialEntity>
			<pseudo3D type="region">
				<clusteredness>1</clusteredness>
				<density>0.6076221635223499</density>
				<area>21625</area>
				<perimeter>737.1005020141602</perimeter>
				<distanceFromOrigin>329.6786313973049</distanceFromOrigin>
				<angle>29.60508368637183</angle>
				<shape>rectangular</shape>
				<triangleMeasure>0.6663136103220837</triangleMeasure>
				<rectangleMeasure>0.7072337712301875</rectangleMeasure>
				<circleMeasure>0.2475085648720342</circleMeasure>
				<centroid>
					<x>1091.309</x>
					<y>389.4655</y>
				</centroid>
			</pseudo3D>
		</spatialEntity>
		<spatialEntity>
			<pseudo3D type="region">
				<clusteredness>1</clusteredness>
				<density>0.5065210765540729</density>
				<area>21746</area>
				<perimeter>993.2953593730927</perimeter>
				<distanceFromOrigin>407.4947852427071</distanceFromOrigin>
				<angle>0</angle>
				<shape>rectangular</shape>
				<triangleMeasure>0.4227106629850867</triangleMeasure>
				<rectangleMeasure>0.5098964018305058</rectangleMeasure>
				<circleMeasure>0.3025516849180043</circleMeasure>
				<centroid>
					<x>689.2419</x>
					<y>197.3388</y>
				</centroid>
			</pseudo3D>
		</spatialEntity>
		<numericStateVariable>
			<name>avgClusterednessRegions</name>
			<value>891.2245925806834</value>
		</numericStateVariable>
		<numericStateVariable>
			<name>avgDensityRegions</name>
			<value>0.5570716200382113</value>
		</numericStateVariable>
	</timepoint>
	<timepoint>
		<spatialEntity>
			<pseudo3D type="region">
				<clusteredness>1</clusteredness>
				<density>0.6076221635223499</density>
				<area>21625</area>
				<perimeter>737.1005020141602</perimeter>
				<distanceFromOrigin>329.6786313973049</distanceFromOrigin>
				<angle>29.60508368637183</angle>
				<shape>rectangular</shape>
				<triangleMeasure>0.6663136103220837</triangleMeasure>
				<rectangleMeasure>0.7072337712301875</rectangleMeasure>
				<circleMeasure>0.2475085648720342</circleMeasure>
				<centroid>
					<x>1091.309</x>
					<y>389.4655</y>
				</centroid>
			</pseudo3D>
		</spatialEntity>
		<spatialEntity>
			<pseudo3D type="region">
				<clusteredness>1</clusteredness>
				<density>0.5065210765540729</density>
				<area>21746</area>
				<perimeter>993.2953593730927</perimeter>
				<distanceFromOrigin>407.4947852427071</distanceFromOrigin>
				<angle>0</angle>
				<shape>rectangular</shape>
				<triangleMeasure>0.4227106629850867</triangleMeasure>
				<rectangleMeasure>0.5098964018305058</rectangleMeasure>
				<circleMeasure>0.3025516849180043</circleMeasure>
				<centroid>
					<x>689.2419</x>
					<y>197.3388</y>
				</centroid>
			</pseudo3D>
		</spatialEntity>
		<numericStateVariable>
			<name>avgClusterednessRegions</name>
			<value>891.2245925806834</value>
		</numericStateVariable>
		<numericStateVariable>
			<name>avgDensityRegions</name>
			<value>0.5570716200382113</value>
		</numericStateVariable>
	</timepoint>
	<timepoint>
		<spatialEntity>
			<pseudo3D type="region">
				<clusteredness>1</clusteredness>
				<density>0.6076221635223499</density>
				<area>21625</area>
				<perimeter>737.1005020141602</perimeter>
				<distanceFromOrigin>329.6786313973049</distanceFromOrigin>
				<angle>29.60508368637183</angle>
				<shape>rectangular</shape>
				<triangleMeasure>0.6663136103220837</triangleMeasure>
				<rectangleMeasure>0.7072337712301875</rectangleMeasure>
				<circleMeasure>0.2475085648720342</circleMeasure>
				<centroid>
					<x>1091.309</x>
					<y>389.4655</y>
				</centroid>
			</pseudo3D>
		</spatialEntity>
		<spatialEntity>
			<pseudo3D type="region">
				<clusteredness>1</clusteredness>
				<density>0.5065210765540729</density>
				<area>21746</area>
				<perimeter>993.2953593730927</perimeter>
				<distanceFromOrigin>407.4947852427071</distanceFromOrigin>
				<angle>0</angle>
				<shape>rectangular</shape>
				<triangleMeasure>0.4227106629850867</triangleMeasure>
				<rectangleMeasure>0.5098964018305058</rectangleMeasure>
				<circleMeasure>0.3025516849180043</circleMeasure>
				<centroid>
					<x>689.2419</x>
					<y>197.3388</y>
				</centroid>
			</pseudo3D>
		</spatialEntity>
		<numericStateVariable>
			<name>avgClusterednessRegions</name>
			<value>891.2245925806834</value>
		</numericStateVariable>
		<numericStateVariable>
			<name>avgDensityRegions</name>
			<value>0.5570716200382113</value>
		</numericStateVariable>
	</timepoint>
	<timepoint>
		<spatialEntity>
			<pseudo3D type="region">
				<clusteredness>1</clusteredness>
				<density>0.6076221635223499</density>
				<area>21625</area>
				<perimeter>737.1005020141602</perimeter>
				<distanceFromOrigin>329.6786313973049</distanceFromOrigin>
				<angle>29.60508368637183</angle>
				<shape>rectangular</shape>
				<triangleMeasure>0.6663136103220837</triangleMeasure>
				<rectangleMeasure>0.7072337712301875</rectangleMeasure>
				<circleMeasure>0.2475085648720342</circleMeasure>
				<centroid>
					<x>1091.309</x>
					<y>389.4655</y>
				</centroid>
			</pseudo3D>
		</spatialEntity>
		<spatialEntity>
			<pseudo3D type="region">
				<clusteredness>1</clusteredness>
				<density>0.5065210765540729</density>
				<area>21746</area>
				<perimeter>993.2953593730927</perimeter>
				<distanceFromOrigin>407.4947852427071</distanceFromOrigin>
				<angle>0</angle>
				<shape>rectangular</shape>
				<triangleMeasure>0.4227106629850867</triangleMeasure>
				<rectangleMeasure>0.5098964018305058</rectangleMeasure>
				<circleMeasure>0.3025516849180043</circleMeasure>
				<centroid>
					<x>689.2419</x>
					<y>197.3388</y>
				</centroid>
			</pseudo3D>
		</spatialEntity>
		<numericStateVariable>
			<name>avgClusterednessRegions</name>
			<value>891.2245925806834</value>
		</numericStateVariable>
		<numericStateVariable>
			<name>avgDensityRegions</name>
			<value>0.5570716200382113</value>
		</numericStateVariable>
	</timepoint>
	<timepoint>
		<spatialEntity>
			<pseudo3D type="region">
				<clusteredness>1</clusteredness>
				<density>0.6076221635223499</density>
				<area>21625</area>
				<perimeter>737.1005020141602</perimeter>
				<distanceFromOrigin>329.6786313973049</distanceFromOrigin>
				<angle>29.60508368637183</angle>
				<shape>rectangular</shape>
				<triangleMeasure>0.6663136103220837</triangleMeasure>
				<rectangleMeasure>0.7072337712301875</rectangleMeasure>
				<circleMeasure>0.2475085648720342</circleMeasure>
				<centroid>
					<x>1091.309</x>
					<y>389.4655</y>
				</centroid>
			</pseudo3D>
		</spatialEntity>
		<spatialEntity>
			<pseudo3D type="region">
				<clusteredness>1</clusteredness>
				<density>0.5065210765540729</density>
				<area>21746</area>
				<perimeter>993.2953593730927</perimeter>
				<distanceFromOrigin>407.4947852427071</distanceFromOrigin>
				<angle>0</angle>
				<shape>rectangular</shape>
				<triangleMeasure>0.4227106629850867</triangleMeasure>
				<rectangleMeasure>0.5098964018305058</rectangleMeasure>
				<circleMeasure>0.3025516849180043</circleMeasure>
				<centroid>
					<x>689.2419</x>
					<y>197.3388</y>
				</centroid>
			</pseudo3D>
		</spatialEntity>
		<numericStateVariable>
			<name>avgClusterednessRegions</name>
			<value>891.2245925806834</value>
		</numericStateVariable>
		<numericStateVariable>
			<name>avgDensityRegions</name>
			<value>0.5570716200382113</value>
		</numericStateVariable>
	</timepoint>
	<timepoint>
		<spatialEntity>
			<pseudo3D type="region">
				<clusteredness>1</clusteredness>
				<density>0.6076221635223499</density>
				<area>21625</area>
				<perimeter>737.1005020141602</perimeter>
				<distanceFromOrigin>329.6786313973049</distanceFromOrigin>
				<angle>29.60508368637183</angle>
				<shape>rectangular</shape>
				<triangleMeasure>0.6663136103220837</triangleMeasure>
				<rectangleMeasure>0.7072337712301875</rectangleMeasure>
				<circleMeasure>0.2475085648720342</circleMeasure>
				<centroid>
					<x>1091.309</x>
					<y>389.4655</y>
				</centroid>
			</pseudo3D>
		</spatialEntity>
		<spatialEntity>
			<pseudo3D type="region">
				<clusteredness>1</clusteredness>
				<density>0.5065210765540729</density>
				<area>21746</area>
				<perimeter>993.2953593730927</perimeter>
				<distanceFromOrigin>407.4947852427071</distanceFromOrigin>
				<angle>0</angle>
				<shape>rectangular</shape>
				<triangleMeasure>0.4227106629850867</triangleMeasure>
				<rectangleMeasure>0.5098964018305058</rectangleMeasure>
				<circleMeasure>0.3025516849180043</circleMeasure>
				<centroid>
					<x>689.2419</x>
					<y>197.3388</y>
				</centroid>
			</pseudo3D>
		</spatialEntity>
		<numericStateVariable>
			<name>avgClusterednessRegions</name>
			<value>891.2245925806834</value>
		</numericStateVariable>
		<numericStateVariable>
			<name>avgDensityRegions</name>
			<value>0.5570716200382113</value>
		</numericStateVariable>
	</timepoint>
	<timepoint>
		<spatialEntity>
			<pseudo3D type="region">
				<clusteredness>1</clusteredness>
				<density>0.6076221635223499</density>
				<area>21625</area>
				<perimeter>737.1005020141602</perimeter>
				<distanceFromOrigin>329.6786313973049</distanceFromOrigin>
				<angle>29.60508368637183</angle>
				<shape>rectangular</shape>
				<triangleMeasure>0.6663136103220837</triangleMeasure>
				<rectangleMeasure>0.7072337712301875</rectangleMeasure>
				<circleMeasure>0.2475085648720342</circleMeasure>
				<centroid>
					<x>1091.309</x>
					<y>389.4655</y>
				</centroid>
			</pseudo3D>
		</spatialEntity>
		<spatialEntity>
			<pseudo3D type="region">
				<clusteredness>1</clusteredness>
				<density>0.5065210765540729</density>
				<area>21746</area>
				<perimeter>993.2953593730927</perimeter>
				<distanceFromOrigin>407.4947852427071</distanceFromOrigin>
				<angle>0</angle>
				<shape>rectangular</shape>
				<triangleMeasure>0.4227106629850867</triangleMeasure>
				<rectangleMeasure>0.5098964018305058</rectangleMeasure>
				<circleMeasure>0.3025516849180043</circleMeasure>
				<centroid>
					<x>689.2419</x>
					<y>197.3388</y>
				</centroid>
			</pseudo3D>
		</spatialEntity>
		<numericStateVariable>
			<name>avgClusterednessRegions</name>
			<value>891.2245925806834</value>
		</numericStateVariable>
		<numericStateVariable>
			<name>avgDensityRegions</name>
			<value>0.5570716200382113</value>
		</numericStateVariable>
	</timepoint>
	<timepoint>
		<spatialEntity>
			<pseudo3D type="region">
				<clusteredness>1</clusteredness>
				<density>0.6076221635223499</density>
				<area>21625</area>
				<perimeter>737.1005020141602</perimeter>
				<distanceFromOrigin>329.6786313973049</distanceFromOrigin>
				<angle>29.60508368637183</angle>
				<shape>rectangular</shape>
				<triangleMeasure>0.6663136103220837</triangleMeasure>
				<rectangleMeasure>0.7072337712301875</rectangleMeasure>
				<circleMeasure>0.2475085648720342</circleMeasure>
				<centroid>
					<x>1091.309</x>
					<y>389.4655</y>
				</centroid>
			</pseudo3D>
		</spatialEntity>
		<spatialEntity>
			<pseudo3D type="region">
				<clusteredness>1</clusteredness>
				<density>0.5065210765540729</density>
				<area>21746</area>
				<perimeter>993.2953593730927</perimeter>
				<distanceFromOrigin>407.4947852427071</distanceFromOrigin>
				<angle>0</angle>
				<shape>rectangular</shape>
				<triangleMeasure>0.4227106629850867</triangleMeasure>
				<rectangleMeasure>0.5098964018305058</rectangleMeasure>
				<circleMeasure>0.3025516849180043</circleMeasure>
				<centroid>
					<x>689.2419</x>
					<y>197.3388</y>
				</centroid>
			</pseudo3D>
		</spatialEntity>
		<numericStateVariable>
			<name>avgClusterednessRegions</name>
			<value>891.2245925806834</value>
		</numericStateVariable>
		<numericStateVariable>
			<name>avgDensityRegions</name>
			<value>0.5570716200382113</value>
		</numericStateVariable>
	</timepoint>
	<timepoint>
		<spatialEntity>
			<pseudo3D type="region">
				<clusteredness>1</clusteredness>
				<density>0.6076221635223499</density>
				<area>21625</area>
				<perimeter>737.1005020141602</perimeter>
				<distanceFromOrigin>329.6786313973049</distanceFromOrigin>
				<angle>29.60508368637183</angle>
				<shape>rectangular</shape>
				<triangleMeasure>0.6663136103220837</triangleMeasure>
				<rectangleMeasure>0.7072337712301875</rectangleMeasure>
				<circleMeasure>0.2475085648720342</circleMeasure>
				<centroid>
					<x>1091.309</x>
					<y>389.4655</y>
				</centroid>
			</pseudo3D>
		</spatialEntity>
		<spatialEntity>
			<pseudo3D type="region">
				<clusteredness>1</clusteredness>
				<density>0.5065210765540729</density>
				<area>21746</area>
				<perimeter>993.2953593730927</perimeter>
				<distanceFromOrigin>407.4947852427071</distanceFromOrigin>
				<angle>0</angle>
				<shape>rectangular</shape>
				<triangleMeasure>0.4227106629850867</triangleMeasure>
				<rectangleMeasure>0.5098964018305058</rectangleMeasure>
				<circleMeasure>0.3025516849180043</circleMeasure>
				<centroid>
					<x>689.2419</x>
					<y>197.3388</y>
				</centroid>
			</pseudo3D>
		</spatialEntity>
		<numericStateVariable>
			<name>avgClusterednessRegions</name>
			<value>891.2245925806834</value>
		</numericStateVariable>
		<numericStateVariable>
			<name>avgDensityRegions</name>
			<value>0.5570716200382113</value>
		</numericStateVariable>
	</timepoint>
	<timepoint>
		<spatialEntity>
			<pseudo3D type="region">
				<clusteredness>1</clusteredness>
				<density>0.6076221635223499</density>
				<area>21625</area>
				<perimeter>737.1005020141602</perimeter>
				<distanceFromOrigin>329.6786313973049</distanceFromOrigin>
				<angle>29.60508368637183</angle>
				<shape>rectangular</shape>
				<triangleMeasure>0.6663136103220837</triangleMeasure>
				<rectangleMeasure>0.7072337712301875</rectangleMeasure>
				<circleMeasure>0.2475085648720342</circleMeasure>
				<centroid>
					<x>1091.309</x>
					<y>389.4655</y>
				</centroid>
			</pseudo3D>
		</spatialEntity>
		<spatialEntity>
			<pseudo3D type="region">
				<clusteredness>1</clusteredness>
				<density>0.5065210765540729</density>
				<area>21746</area>
				<perimeter>993.2953593730927</perimeter>
				<distanceFromOrigin>407.4947852427071</distanceFromOrigin>
				<angle>0</angle>
				<shape>rectangular</shape>
				<triangleMeasure>0.4227106629850867</triangleMeasure>
				<rectangleMeasure>0.5098964018305058</rectangleMeasure>
				<circleMeasure>0.3025516849180043</circleMeasure>
				<centroid>
					<x>689.2419</x>
					<y>197.3388</y>
				</centroid>
			</pseudo3D>
		</spatialEntity>
		<numericStateVariable>
			<name>avgClusterednessRegions</name>
			<value>891.2245925806834</value>
		</numericStateVariable>
		<numericStateVariable>
			<name>avgDensityRegions</name>
			<value>0.5570716200382113</value>
		</numericStateVariable>
	</timepoint>
	<timepoint>
		<spatialEntity>
			<pseudo3D type="region">
				<clusteredness>1</clusteredness>
				<density>0.6076221635223499</density>
				<area>21625</area>
				<perimeter>737.1005020141602</perimeter>
				<distanceFromOrigin>329.6786313973049</distanceFromOrigin>
				<angle>29.60508368637183</angle>
				<shape>rectangular</shape>
				<triangleMeasure>0.6663136103220837</triangleMeasure>
				<rectangleMeasure>0.7072337712301875</rectangleMeasure>
				<circleMeasure>0.2475085648720342</circleMeasure>
				<centroid>
					<x>1091.309</x>
					<y>389.4655</y>
				</centroid>
			</pseudo3D>
		</spatialEntity>
		<spatialEntity>
			<pseudo3D type="region">
				<clusteredness>1</clusteredness>
				<density>0.5065210765540729</density>
				<area>21746</area>
				<perimeter>993.2953593730927</perimeter>
				<distanceFromOrigin>407.4947852427071</distanceFromOrigin>
				<angle>0</angle>
				<shape>rectangular</shape>
				<triangleMeasure>0.4227106629850867</triangleMeasure>
				<rectangleMeasure>0.5098964018305058</rectangleMeasure>
				<circleMeasure>0.3025516849180043</circleMeasure>
				<centroid>
					<x>689.2419</x>
					<y>197.3388</y>
				</centroid>
			</pseudo3D>
		</spatialEntity>
		<numericStateVariable>
			<name>avgClusterednessRegions</name>
			<value>891.2245925806834</value>
		</numericStateVariable>
		<numericStateVariable>
			<name>avgDensityRegions</name>
			<value>0.5570716200382113</value>
		</numericStateVariable>
	</timepoint>
	<timepoint>
		<spatialEntity>
			<pseudo3D type="region">
				<clusteredness>1</clusteredness>
				<density>0.6076221635223499</density>
				<area>21625</area>
				<perimeter>737.1005020141602</perimeter>
				<distanceFromOrigin>329.6786313973049</distanceFromOrigin>
				<angle>29.60508368637183</angle>
				<shape>rectangular</shape>
				<triangleMeasure>0.6663136103220837</triangleMeasure>
				<rectangleMeasure>0.7072337712301875</rectangleMeasure>
				<circleMeasure>0.2475085648720342</circleMeasure>
				<centroid>
					<x>1091.309</x>
					<y>389.4655</y>
				</centroid>
			</pseudo3D>
		</spatialEntity>
		<spatialEntity>
			<pseudo3D type="region">
				<clusteredness>1</clusteredness>
				<density>0.5065210765540729</density>
				<area>21746</area>
				<perimeter>993.2953593730927</perimeter>
				<distanceFromOrigin>407.4947852427071</distanceFromOrigin>
				<angle>0</angle>
				<shape>rectangular</shape>
				<triangleMeasure>0.4227106629850867</triangleMeasure>
				<rectangleMeasure>0.5098964018305058</rectangleMeasure>
				<circleMeasure>0.3025516849180043</circleMeasure>
				<centroid>
					<x>689.2419</x>
					<y>197.3388</y>
				</centroid>
			</pseudo3D>
		</spatialEntity>
		<numericStateVariable>
			<name>avgClusterednessRegions</name>
			<value>891.2245925806834</value>
		</numericStateVariable>
		<numericStateVariable>
			<name>avgDensityRegions</name>
			<value>0.5570716200382113</value>
		</numericStateVariable>
	</timepoint>
	<timepoint>
		<spatialEntity>
			<pseudo3D type="region">
				<clusteredness>1</clusteredness>
				<density>0.6076221635223499</density>
				<area>21625</area>
				<perimeter>737.1005020141602</perimeter>
				<distanceFromOrigin>329.6786313973049</distanceFromOrigin>
				<angle>29.60508368637183</angle>
				<shape>rectangular</shape>
				<triangleMeasure>0.6663136103220837</triangleMeasure>
				<rectangleMeasure>0.7072337712301875</rectangleMeasure>
				<circleMeasure>0.2475085648720342</circleMeasure>
				<centroid>
					<x>1091.309</x>
					<y>389.4655</y>
				</centroid>
			</pseudo3D>
		</spatialEntity>
		<spatialEntity>
			<pseudo3D type="region">
				<clusteredness>1</clusteredness>
				<density>0.5065210765540729</density>
				<area>21746</area>
				<perimeter>993.2953593730927</perimeter>
				<distanceFromOrigin>407.4947852427071</distanceFromOrigin>
				<angle>0</angle>
				<shape>rectangular</shape>
				<triangleMeasure>0.4227106629850867</triangleMeasure>
				<rectangleMeasure>0.5098964018305058</rectangleMeasure>
				<circleMeasure>0.3025516849180043</circleMeasure>
				<centroid>
					<x>689.2419</x>
					<y>197.3388</y>
				</centroid>
			</pseudo3D>
		</spatialEntity>
		<numericStateVariable>
			<name>avgClusterednessRegions</name>
			<value>891.2245925806834</value>
		</numericStateVariable>
		<numericStateVariable>
			<name>avgDensityRegions</name>
			<value>0.5570716200382113</value>
		</numericStateVariable>
	</timepoint>
</experiment>
