# Supplementary material for: Automatic validation of computational models using pseudo-3D spatio-temporal model checking
Source: BMC Syst Biol. 2014 Dec 2;8:124. doi: 10.1186/s12918-014-0124-0 (PMC4272535; doi:10.1186/s12918-014-0124-0)
Supplement: Additional file 8 — Dataset of STML files for the phase variation case study. The dataset of one thousand STML files corresponding to the stochastic simulations of the rectangular model for the phase variation case study. We recommend using the freely available 7zip software (Download link: http://www.7-zip.org/download.html) to extract this archive. [file 12918_2014_124_MOESM8_ESM.zip › phase_variation_stml_132.xml]

<?xml version="1.0" encoding="utf-8"?>
<!--Warning! This xml file was automatically generated by a C++ program using the Boost PropertyTree library.-->
<experiment>
	<timepoint>
		<numericStateVariable>
			<name>avgClusterednessRegions</name>
			<value>0</value>
		</numericStateVariable>
		<numericStateVariable>
			<name>avgDensityRegions</name>
			<value>0</value>
		</numericStateVariable>
	</timepoint>
	<timepoint>
		<numericStateVariable>
			<name>avgClusterednessRegions</name>
			<value>0</value>
		</numericStateVariable>
		<numericStateVariable>
			<name>avgDensityRegions</name>
			<value>0</value>
		</numericStateVariable>
	</timepoint>
	<timepoint>
		<numericStateVariable>
			<name>avgClusterednessRegions</name>
			<value>0</value>
		</numericStateVariable>
		<numericStateVariable>
			<name>avgDensityRegions</name>
			<value>0</value>
		</numericStateVariable>
	</timepoint>
	<timepoint>
		<numericStateVariable>
			<name>avgClusterednessRegions</name>
			<value>0</value>
		</numericStateVariable>
		<numericStateVariable>
			<name>avgDensityRegions</name>
			<value>0</value>
		</numericStateVariable>
	</timepoint>
	<timepoint>
		<numericStateVariable>
			<name>avgClusterednessRegions</name>
			<value>0</value>
		</numericStateVariable>
		<numericStateVariable>
			<name>avgDensityRegions</name>
			<value>0</value>
		</numericStateVariable>
	</timepoint>
	<timepoint>
		<numericStateVariable>
			<name>avgClusterednessRegions</name>
			<value>0</value>
		</numericStateVariable>
		<numericStateVariable>
			<name>avgDensityRegions</name>
			<value>0</value>
		</numericStateVariable>
	</timepoint>
	<timepoint>
		<numericStateVariable>
			<name>avgClusterednessRegions</name>
			<value>0</value>
		</numericStateVariable>
		<numericStateVariable>
			<name>avgDensityRegions</name>
			<value>0</value>
		</numericStateVariable>
	</timepoint>
	<timepoint>
		<numericStateVariable>
			<name>avgClusterednessRegions</name>
			<value>0</value>
		</numericStateVariable>
		<numericStateVariable>
			<name>avgDensityRegions</name>
			<value>0</value>
		</numericStateVariable>
	</timepoint>
	<timepoint>
		<numericStateVariable>
			<name>avgClusterednessRegions</name>
			<value>0</value>
		</numericStateVariable>
		<numericStateVariable>
			<name>avgDensityRegions</name>
			<value>0</value>
		</numericStateVariable>
	</timepoint>
	<timepoint>
		<numericStateVariable>
			<name>avgClusterednessRegions</name>
			<value>0</value>
		</numericStateVariable>
		<numericStateVariable>
			<name>avgDensityRegions</name>
			<value>0</value>
		</numericStateVariable>
	</timepoint>
	<timepoint>
		<numericStateVariable>
			<name>avgClusterednessRegions</name>
			<value>0</value>
		</numericStateVariable>
		<numericStateVariable>
			<name>avgDensityRegions</name>
			<value>0</value>
		</numericStateVariable>
	</timepoint>
	<timepoint>
		<numericStateVariable>
			<name>avgClusterednessRegions</name>
			<value>0</value>
		</numericStateVariable>
		<numericStateVariable>
			<name>avgDensityRegions</name>
			<value>0</value>
		</numericStateVariable>
	</timepoint>
	<timepoint>
		<numericStateVariable>
			<name>avgClusterednessRegions</name>
			<value>0</value>
		</numericStateVariable>
		<numericStateVariable>
			<name>avgDensityRegions</name>
			<value>0</value>
		</numericStateVariable>
	</timepoint>
	<timepoint>
		<numericStateVariable>
			<name>avgClusterednessRegions</name>
			<value>0</value>
		</numericStateVariable>
		<numericStateVariable>
			<name>avgDensityRegions</name>
			<value>0</value>
		</numericStateVariable>
	</timepoint>
	<timepoint>
		<numericStateVariable>
			<name>avgClusterednessRegions</name>
			<value>0</value>
		</numericStateVariable>
		<numericStateVariable>
			<name>avgDensityRegions</name>
			<value>0</value>
		</numericStateVariable>
	</timepoint>
	<timepoint>
		<numericStateVariable>
			<name>avgClusterednessRegions</name>
			<value>0</value>
		</numericStateVariable>
		<numericStateVariable>
			<name>avgDensityRegions</name>
			<value>0</value>
		</numericStateVariable>
	</timepoint>
	<timepoint>
		<numericStateVariable>
			<name>avgClusterednessRegions</name>
			<value>0</value>
		</numericStateVariable>
		<numericStateVariable>
			<name>avgDensityRegions</name>
			<value>0</value>
		</numericStateVariable>
	</timepoint>
	<timepoint>
		<numericStateVariable>
			<name>avgClusterednessRegions</name>
			<value>0</value>
		</numericStateVariable>
		<numericStateVariable>
			<name>avgDensityRegions</name>
			<value>0</value>
		</numericStateVariable>
	</timepoint>
	<timepoint>
		<numericStateVariable>
			<name>avgClusterednessRegions</name>
			<value>0</value>
		</numericStateVariable>
		<numericStateVariable>
			<name>avgDensityRegions</name>
			<value>0</value>
		</numericStateVariable>
	</timepoint>
	<timepoint>
		<numericStateVariable>
			<name>avgClusterednessRegions</name>
			<value>0</value>
		</numericStateVariable>
		<numericStateVariable>
			<name>avgDensityRegions</name>
			<value>0</value>
		</numericStateVariable>
	</timepoint>
	<timepoint>
		<numericStateVariable>
			<name>avgClusterednessRegions</name>
			<value>0</value>
		</numericStateVariable>
		<numericStateVariable>
			<name>avgDensityRegions</name>
			<value>0</value>
		</numericStateVariable>
	</timepoint>
	<timepoint>
		<numericStateVariable>
			<name>avgClusterednessRegions</name>
			<value>0</value>
		</numericStateVariable>
		<numericStateVariable>
			<name>avgDensityRegions</name>
			<value>0</value>
		</numericStateVariable>
	</timepoint>
	<timepoint>
		<numericStateVariable>
			<name>avgClusterednessRegions</name>
			<value>0</value>
		</numericStateVariable>
		<numericStateVariable>
			<name>avgDensityRegions</name>
			<value>0</value>
		</numericStateVariable>
	</timepoint>
	<timepoint>
		<numericStateVariable>
			<name>avgClusterednessRegions</name>
			<value>0</value>
		</numericStateVariable>
		<numericStateVariable>
			<name>avgDensityRegions</name>
			<value>0</value>
		</numericStateVariable>
	</timepoint>
	<timepoint>
		<numericStateVariable>
			<name>avgClusterednessRegions</name>
			<value>0</value>
		</numericStateVariable>
		<numericStateVariable>
			<name>avgDensityRegions</name>
			<value>0</value>
		</numericStateVariable>
	</timepoint>
	<timepoint>
		<numericStateVariable>
			<name>avgClusterednessRegions</name>
			<value>0</value>
		</numericStateVariable>
		<numericStateVariable>
			<name>avgDensityRegions</name>
			<value>0</value>
		</numericStateVariable>
	</timepoint>
	<timepoint>
		<numericStateVariable>
			<name>avgClusterednessRegions</name>
			<value>0</value>
		</numericStateVariable>
		<numericStateVariable>
			<name>avgDensityRegions</name>
			<value>0</value>
		</numericStateVariable>
	</timepoint>
	<timepoint>
		<numericStateVariable>
			<name>avgClusterednessRegions</name>
			<value>0</value>
		</numericStateVariable>
		<numericStateVariable>
			<name>avgDensityRegions</name>
			<value>0</value>
		</numericStateVariable>
	</timepoint>
	<timepoint>
		<numericStateVariable>
			<name>avgClusterednessRegions</name>
			<value>0</value>
		</numericStateVariable>
		<numericStateVariable>
			<name>avgDensityRegions</name>
			<value>0</value>
		</numericStateVariable>
	</timepoint>
	<timepoint>
		<spatialEntity>
			<pseudo3D type="region">
				<clusteredness>1</clusteredness>
				<density>0.663043112081045</density>
				<area>20920.5</area>
				<perimeter>608.586775302887</perimeter>
				<distanceFromOrigin>323.1872522238463</distanceFromOrigin>
				<angle>56.7223314957896</angle>
				<shape>triangular</shape>
				<triangleMeasure>0.7232549584573724</triangleMeasure>
				<rectangleMeasure>0.6403015497248471</rectangleMeasure>
				<circleMeasure>0.4652253224141289</circleMeasure>
				<centroid>
					<x>387.62</x>
					<y>370.4251</y>
				</centroid>
			</pseudo3D>
		</spatialEntity>
		<numericStateVariable>
			<name>avgClusterednessRegions</name>
			<value>0</value>
		</numericStateVariable>
		<numericStateVariable>
			<name>avgDensityRegions</name>
			<value>0.663043112081045</value>
		</numericStateVariable>
	</timepoint>
	<timepoint>
		<spatialEntity>
			<pseudo3D type="region">
				<clusteredness>1</clusteredness>
				<density>0.6599550325063281</density>
				<area>23820</area>
				<perimeter>680.2445816993713</perimeter>
				<distanceFromOrigin>322.8699428562529</distanceFromOrigin>
				<angle>53.72273607222061</angle>
				<shape>triangular</shape>
				<triangleMeasure>0.6960682699200504</triangleMeasure>
				<rectangleMeasure>0.641010560414356</rectangleMeasure>
				<circleMeasure>0.4444448876728533</circleMeasure>
				<centroid>
					<x>379.0598</x>
					<y>364.7573</y>
				</centroid>
			</pseudo3D>
		</spatialEntity>
		<numericStateVariable>
			<name>avgClusterednessRegions</name>
			<value>0</value>
		</numericStateVariable>
		<numericStateVariable>
			<name>avgDensityRegions</name>
			<value>0.6599550325063281</value>
		</numericStateVariable>
	</timepoint>
	<timepoint>
		<spatialEntity>
			<pseudo3D type="region">
				<clusteredness>1</clusteredness>
				<density>0.6676931042949275</density>
				<area>27537</area>
				<perimeter>762.1088140010834</perimeter>
				<distanceFromOrigin>323.1872522238463</distanceFromOrigin>
				<angle>53.84111536978339</angle>
				<shape>triangular</shape>
				<triangleMeasure>0.7261621731201395</triangleMeasure>
				<rectangleMeasure>0.6483675365927417</rectangleMeasure>
				<circleMeasure>0.4558105127506305</circleMeasure>
				<centroid>
					<x>368.8</x>
					<y>356.8362</y>
				</centroid>
			</pseudo3D>
		</spatialEntity>
		<numericStateVariable>
			<name>avgClusterednessRegions</name>
			<value>0</value>
		</numericStateVariable>
		<numericStateVariable>
			<name>avgDensityRegions</name>
			<value>0.6676931042949275</value>
		</numericStateVariable>
	</timepoint>
	<timepoint>
		<spatialEntity>
			<pseudo3D type="region">
				<clusteredness>1</clusteredness>
				<density>0.6690246371485128</density>
				<area>30028.5</area>
				<perimeter>870.3722186088562</perimeter>
				<distanceFromOrigin>322.8699428562529</distanceFromOrigin>
				<angle>54.32084154819903</angle>
				<shape>triangular</shape>
				<triangleMeasure>0.6964884273394931</triangleMeasure>
				<rectangleMeasure>0.6062099787294495</rectangleMeasure>
				<circleMeasure>0.4446973383794638</circleMeasure>
				<centroid>
					<x>360.3193</x>
					<y>352.5444</y>
				</centroid>
			</pseudo3D>
		</spatialEntity>
		<numericStateVariable>
			<name>avgClusterednessRegions</name>
			<value>0</value>
		</numericStateVariable>
		<numericStateVariable>
			<name>avgDensityRegions</name>
			<value>0.6690246371485128</value>
		</numericStateVariable>
	</timepoint>
	<timepoint>
		<spatialEntity>
			<pseudo3D type="region">
				<clusteredness>1</clusteredness>
				<density>0.6749771825649342</density>
				<area>32009.5</area>
				<perimeter>788.7450585365295</perimeter>
				<distanceFromOrigin>323.1872522238463</distanceFromOrigin>
				<angle>50.04566580189237</angle>
				<shape>rectangular</shape>
				<triangleMeasure>0.6906616078132179</triangleMeasure>
				<rectangleMeasure>0.7041502804680179</rectangleMeasure>
				<circleMeasure>0.4061769361015373</circleMeasure>
				<centroid>
					<x>351.2253</x>
					<y>350.4589</y>
				</centroid>
			</pseudo3D>
		</spatialEntity>
		<numericStateVariable>
			<name>avgClusterednessRegions</name>
			<value>0</value>
		</numericStateVariable>
		<numericStateVariable>
			<name>avgDensityRegions</name>
			<value>0.6749771825649342</value>
		</numericStateVariable>
	</timepoint>
	<timepoint>
		<spatialEntity>
			<pseudo3D type="region">
				<clusteredness>1</clusteredness>
				<density>0.6737615268845877</density>
				<area>35367.5</area>
				<perimeter>855.1589608192444</perimeter>
				<distanceFromOrigin>323.1872522238463</distanceFromOrigin>
				<angle>48.1068754653262</angle>
				<shape>rectangular</shape>
				<triangleMeasure>0.6948253389987114</triangleMeasure>
				<rectangleMeasure>0.7157189350569459</rectangleMeasure>
				<circleMeasure>0.4007837882945062</circleMeasure>
				<centroid>
					<x>340.7056</x>
					<y>344.336</y>
				</centroid>
			</pseudo3D>
		</spatialEntity>
		<numericStateVariable>
			<name>avgClusterednessRegions</name>
			<value>0</value>
		</numericStateVariable>
		<numericStateVariable>
			<name>avgDensityRegions</name>
			<value>0.6737615268845877</value>
		</numericStateVariable>
	</timepoint>
	<timepoint>
		<spatialEntity>
			<pseudo3D type="region">
				<clusteredness>1</clusteredness>
				<density>0.6712857609673678</density>
				<area>37597</area>
				<perimeter>904.5844204425812</perimeter>
				<distanceFromOrigin>323.1872522238463</distanceFromOrigin>
				<angle>47.06476075928613</angle>
				<shape>triangular</shape>
				<triangleMeasure>0.6972246425294027</triangleMeasure>
				<rectangleMeasure>0.6345700688017822</rectangleMeasure>
				<circleMeasure>0.3922019798263937</circleMeasure>
				<centroid>
					<x>334.0884</x>
					<y>340.2148</y>
				</centroid>
			</pseudo3D>
		</spatialEntity>
		<spatialEntity>
			<pseudo3D type="region">
				<clusteredness>1</clusteredness>
				<density>0.5798361853419914</density>
				<area>21198.5</area>
				<perimeter>889.1227116584778</perimeter>
				<distanceFromOrigin>301.8111992620552</distanceFromOrigin>
				<angle>37.51736773532442</angle>
				<shape>triangular</shape>
				<triangleMeasure>0.6465519870680453</triangleMeasure>
				<rectangleMeasure>0.3780854863060416</rectangleMeasure>
				<circleMeasure>0.2427832516380849</circleMeasure>
				<centroid>
					<x>815.9684</x>
					<y>205.4073</y>
				</centroid>
			</pseudo3D>
		</spatialEntity>
		<numericStateVariable>
			<name>avgClusterednessRegions</name>
			<value>1000.762558311666</value>
		</numericStateVariable>
		<numericStateVariable>
			<name>avgDensityRegions</name>
			<value>0.6255609731546796</value>
		</numericStateVariable>
	</timepoint>
	<timepoint>
		<spatialEntity>
			<pseudo3D type="region">
				<clusteredness>1</clusteredness>
				<density>0.671909669742655</density>
				<area>38328</area>
				<perimeter>922.1397714614868</perimeter>
				<distanceFromOrigin>323.1872522238463</distanceFromOrigin>
				<angle>46.52301494020394</angle>
				<shape>triangular</shape>
				<triangleMeasure>0.6842833712321925</triangleMeasure>
				<rectangleMeasure>0.6428526502492798</rectangleMeasure>
				<circleMeasure>0.3961899931800297</circleMeasure>
				<centroid>
					<x>332.0068</x>
					<y>338.8477</y>
				</centroid>
			</pseudo3D>
		</spatialEntity>
		<spatialEntity>
			<pseudo3D type="region">
				<clusteredness>1</clusteredness>
				<density>0.5781659349367527</density>
				<area>21394.5</area>
				<perimeter>890.6753540039062</perimeter>
				<distanceFromOrigin>301.8111992620552</distanceFromOrigin>
				<angle>37.75520577078846</angle>
				<shape>triangular</shape>
				<triangleMeasure>0.650783579269762</triangleMeasure>
				<rectangleMeasure>0.3799706276795097</rectangleMeasure>
				<circleMeasure>0.246768714799701</circleMeasure>
				<centroid>
					<x>816.6123</x>
					<y>204.6158</y>
				</centroid>
			</pseudo3D>
		</spatialEntity>
		<numericStateVariable>
			<name>avgClusterednessRegions</name>
			<value>1005.705105142451</value>
		</numericStateVariable>
		<numericStateVariable>
			<name>avgDensityRegions</name>
			<value>0.6250378023397039</value>
		</numericStateVariable>
	</timepoint>
	<timepoint>
		<spatialEntity>
			<pseudo3D type="region">
				<clusteredness>1</clusteredness>
				<density>0.671909669742655</density>
				<area>38328</area>
				<perimeter>922.1397714614868</perimeter>
				<distanceFromOrigin>323.1872522238463</distanceFromOrigin>
				<angle>46.52301494020394</angle>
				<shape>triangular</shape>
				<triangleMeasure>0.6842833712321925</triangleMeasure>
				<rectangleMeasure>0.6428526502492798</rectangleMeasure>
				<circleMeasure>0.3961899931800297</circleMeasure>
				<centroid>
					<x>332.0068</x>
					<y>338.8477</y>
				</centroid>
			</pseudo3D>
		</spatialEntity>
		<spatialEntity>
			<pseudo3D type="region">
				<clusteredness>1</clusteredness>
				<density>0.5781659349367527</density>
				<area>21394.5</area>
				<perimeter>890.6753540039062</perimeter>
				<distanceFromOrigin>301.8111992620552</distanceFromOrigin>
				<angle>37.75520577078846</angle>
				<shape>triangular</shape>
				<triangleMeasure>0.650783579269762</triangleMeasure>
				<rectangleMeasure>0.3799706276795097</rectangleMeasure>
				<circleMeasure>0.246768714799701</circleMeasure>
				<centroid>
					<x>816.6123</x>
					<y>204.6158</y>
				</centroid>
			</pseudo3D>
		</spatialEntity>
		<numericStateVariable>
			<name>avgClusterednessRegions</name>
			<value>1005.705105142451</value>
		</numericStateVariable>
		<numericStateVariable>
			<name>avgDensityRegions</name>
			<value>0.6250378023397039</value>
		</numericStateVariable>
	</timepoint>
	<timepoint>
		<spatialEntity>
			<pseudo3D type="region">
				<clusteredness>1</clusteredness>
				<density>0.671909669742655</density>
				<area>38328</area>
				<perimeter>922.1397714614868</perimeter>
				<distanceFromOrigin>323.1872522238463</distanceFromOrigin>
				<angle>46.52301494020394</angle>
				<shape>triangular</shape>
				<triangleMeasure>0.6842833712321925</triangleMeasure>
				<rectangleMeasure>0.6428526502492798</rectangleMeasure>
				<circleMeasure>0.3961899931800297</circleMeasure>
				<centroid>
					<x>332.0068</x>
					<y>338.8477</y>
				</centroid>
			</pseudo3D>
		</spatialEntity>
		<spatialEntity>
			<pseudo3D type="region">
				<clusteredness>1</clusteredness>
				<density>0.5781659349367527</density>
				<area>21394.5</area>
				<perimeter>890.6753540039062</perimeter>
				<distanceFromOrigin>301.8111992620552</distanceFromOrigin>
				<angle>37.75520577078846</angle>
				<shape>triangular</shape>
				<triangleMeasure>0.650783579269762</triangleMeasure>
				<rectangleMeasure>0.3799706276795097</rectangleMeasure>
				<circleMeasure>0.246768714799701</circleMeasure>
				<centroid>
					<x>816.6123</x>
					<y>204.6158</y>
				</centroid>
			</pseudo3D>
		</spatialEntity>
		<numericStateVariable>
			<name>avgClusterednessRegions</name>
			<value>1005.705105142451</value>
		</numericStateVariable>
		<numericStateVariable>
			<name>avgDensityRegions</name>
			<value>0.6250378023397039</value>
		</numericStateVariable>
	</timepoint>
	<timepoint>
		<spatialEntity>
			<pseudo3D type="region">
				<clusteredness>1</clusteredness>
				<density>0.671909669742655</density>
				<area>38328</area>
				<perimeter>922.1397714614868</perimeter>
				<distanceFromOrigin>323.1872522238463</distanceFromOrigin>
				<angle>46.52301494020394</angle>
				<shape>triangular</shape>
				<triangleMeasure>0.6842833712321925</triangleMeasure>
				<rectangleMeasure>0.6428526502492798</rectangleMeasure>
				<circleMeasure>0.3961899931800297</circleMeasure>
				<centroid>
					<x>332.0068</x>
					<y>338.8477</y>
				</centroid>
			</pseudo3D>
		</spatialEntity>
		<spatialEntity>
			<pseudo3D type="region">
				<clusteredness>1</clusteredness>
				<density>0.5781659349367527</density>
				<area>21394.5</area>
				<perimeter>890.6753540039062</perimeter>
				<distanceFromOrigin>301.8111992620552</distanceFromOrigin>
				<angle>37.75520577078846</angle>
				<shape>triangular</shape>
				<triangleMeasure>0.650783579269762</triangleMeasure>
				<rectangleMeasure>0.3799706276795097</rectangleMeasure>
				<circleMeasure>0.246768714799701</circleMeasure>
				<centroid>
					<x>816.6123</x>
					<y>204.6158</y>
				</centroid>
			</pseudo3D>
		</spatialEntity>
		<numericStateVariable>
			<name>avgClusterednessRegions</name>
			<value>1005.705105142451</value>
		</numericStateVariable>
		<numericStateVariable>
			<name>avgDensityRegions</name>
			<value>0.6250378023397039</value>
		</numericStateVariable>
	</timepoint>
	<timepoint>
		<spatialEntity>
			<pseudo3D type="region">
				<clusteredness>1</clusteredness>
				<density>0.671909669742655</density>
				<area>38328</area>
				<perimeter>922.1397714614868</perimeter>
				<distanceFromOrigin>323.1872522238463</distanceFromOrigin>
				<angle>46.52301494020394</angle>
				<shape>triangular</shape>
				<triangleMeasure>0.6842833712321925</triangleMeasure>
				<rectangleMeasure>0.6428526502492798</rectangleMeasure>
				<circleMeasure>0.3961899931800297</circleMeasure>
				<centroid>
					<x>332.0068</x>
					<y>338.8477</y>
				</centroid>
			</pseudo3D>
		</spatialEntity>
		<spatialEntity>
			<pseudo3D type="region">
				<clusteredness>1</clusteredness>
				<density>0.5781659349367527</density>
				<area>21394.5</area>
				<perimeter>890.6753540039062</perimeter>
				<distanceFromOrigin>301.8111992620552</distanceFromOrigin>
				<angle>37.75520577078846</angle>
				<shape>triangular</shape>
				<triangleMeasure>0.650783579269762</triangleMeasure>
				<rectangleMeasure>0.3799706276795097</rectangleMeasure>
				<circleMeasure>0.246768714799701</circleMeasure>
				<centroid>
					<x>816.6123</x>
					<y>204.6158</y>
				</centroid>
			</pseudo3D>
		</spatialEntity>
		<numericStateVariable>
			<name>avgClusterednessRegions</name>
			<value>1005.705105142451</value>
		</numericStateVariable>
		<numericStateVariable>
			<name>avgDensityRegions</name>
			<value>0.6250378023397039</value>
		</numericStateVariable>
	</timepoint>
	<timepoint>
		<spatialEntity>
			<pseudo3D type="region">
				<clusteredness>1</clusteredness>
				<density>0.671909669742655</density>
				<area>38328</area>
				<perimeter>922.1397714614868</perimeter>
				<distanceFromOrigin>323.1872522238463</distanceFromOrigin>
				<angle>46.52301494020394</angle>
				<shape>triangular</shape>
				<triangleMeasure>0.6842833712321925</triangleMeasure>
				<rectangleMeasure>0.6428526502492798</rectangleMeasure>
				<circleMeasure>0.3961899931800297</circleMeasure>
				<centroid>
					<x>332.0068</x>
					<y>338.8477</y>
				</centroid>
			</pseudo3D>
		</spatialEntity>
		<spatialEntity>
			<pseudo3D type="region">
				<clusteredness>1</clusteredness>
				<density>0.5781659349367527</density>
				<area>21394.5</area>
				<perimeter>890.6753540039062</perimeter>
				<distanceFromOrigin>301.8111992620552</distanceFromOrigin>
				<angle>37.75520577078846</angle>
				<shape>triangular</shape>
				<triangleMeasure>0.650783579269762</triangleMeasure>
				<rectangleMeasure>0.3799706276795097</rectangleMeasure>
				<circleMeasure>0.246768714799701</circleMeasure>
				<centroid>
					<x>816.6123</x>
					<y>204.6158</y>
				</centroid>
			</pseudo3D>
		</spatialEntity>
		<numericStateVariable>
			<name>avgClusterednessRegions</name>
			<value>1005.705105142451</value>
		</numericStateVariable>
		<numericStateVariable>
			<name>avgDensityRegions</name>
			<value>0.6250378023397039</value>
		</numericStateVariable>
	</timepoint>
	<timepoint>
		<spatialEntity>
			<pseudo3D type="region">
				<clusteredness>1</clusteredness>
				<density>0.671909669742655</density>
				<area>38328</area>
				<perimeter>922.1397714614868</perimeter>
				<distanceFromOrigin>323.1872522238463</distanceFromOrigin>
				<angle>46.52301494020394</angle>
				<shape>triangular</shape>
				<triangleMeasure>0.6842833712321925</triangleMeasure>
				<rectangleMeasure>0.6428526502492798</rectangleMeasure>
				<circleMeasure>0.3961899931800297</circleMeasure>
				<centroid>
					<x>332.0068</x>
					<y>338.8477</y>
				</centroid>
			</pseudo3D>
		</spatialEntity>
		<spatialEntity>
			<pseudo3D type="region">
				<clusteredness>1</clusteredness>
				<density>0.5781659349367527</density>
				<area>21394.5</area>
				<perimeter>890.6753540039062</perimeter>
				<distanceFromOrigin>301.8111992620552</distanceFromOrigin>
				<angle>37.75520577078846</angle>
				<shape>triangular</shape>
				<triangleMeasure>0.650783579269762</triangleMeasure>
				<rectangleMeasure>0.3799706276795097</rectangleMeasure>
				<circleMeasure>0.246768714799701</circleMeasure>
				<centroid>
					<x>816.6123</x>
					<y>204.6158</y>
				</centroid>
			</pseudo3D>
		</spatialEntity>
		<numericStateVariable>
			<name>avgClusterednessRegions</name>
			<value>1005.705105142451</value>
		</numericStateVariable>
		<numericStateVariable>
			<name>avgDensityRegions</name>
			<value>0.6250378023397039</value>
		</numericStateVariable>
	</timepoint>
	<timepoint>
		<spatialEntity>
			<pseudo3D type="region">
				<clusteredness>1</clusteredness>
				<density>0.671909669742655</density>
				<area>38328</area>
				<perimeter>922.1397714614868</perimeter>
				<distanceFromOrigin>323.1872522238463</distanceFromOrigin>
				<angle>46.52301494020394</angle>
				<shape>triangular</shape>
				<triangleMeasure>0.6842833712321925</triangleMeasure>
				<rectangleMeasure>0.6428526502492798</rectangleMeasure>
				<circleMeasure>0.3961899931800297</circleMeasure>
				<centroid>
					<x>332.0068</x>
					<y>338.8477</y>
				</centroid>
			</pseudo3D>
		</spatialEntity>
		<spatialEntity>
			<pseudo3D type="region">
				<clusteredness>1</clusteredness>
				<density>0.5781659349367527</density>
				<area>21394.5</area>
				<perimeter>890.6753540039062</perimeter>
				<distanceFromOrigin>301.8111992620552</distanceFromOrigin>
				<angle>37.75520577078846</angle>
				<shape>triangular</shape>
				<triangleMeasure>0.650783579269762</triangleMeasure>
				<rectangleMeasure>0.3799706276795097</rectangleMeasure>
				<circleMeasure>0.246768714799701</circleMeasure>
				<centroid>
					<x>816.6123</x>
					<y>204.6158</y>
				</centroid>
			</pseudo3D>
		</spatialEntity>
		<numericStateVariable>
			<name>avgClusterednessRegions</name>
			<value>1005.705105142451</value>
		</numericStateVariable>
		<numericStateVariable>
			<name>avgDensityRegions</name>
			<value>0.6250378023397039</value>
		</numericStateVariable>
	</timepoint>
	<timepoint>
		<spatialEntity>
			<pseudo3D type="region">
				<clusteredness>1</clusteredness>
				<density>0.671909669742655</density>
				<area>38328</area>
				<perimeter>922.1397714614868</perimeter>
				<distanceFromOrigin>323.1872522238463</distanceFromOrigin>
				<angle>46.52301494020394</angle>
				<shape>triangular</shape>
				<triangleMeasure>0.6842833712321925</triangleMeasure>
				<rectangleMeasure>0.6428526502492798</rectangleMeasure>
				<circleMeasure>0.3961899931800297</circleMeasure>
				<centroid>
					<x>332.0068</x>
					<y>338.8477</y>
				</centroid>
			</pseudo3D>
		</spatialEntity>
		<spatialEntity>
			<pseudo3D type="region">
				<clusteredness>1</clusteredness>
				<density>0.5781659349367527</density>
				<area>21394.5</area>
				<perimeter>890.6753540039062</perimeter>
				<distanceFromOrigin>301.8111992620552</distanceFromOrigin>
				<angle>37.75520577078846</angle>
				<shape>triangular</shape>
				<triangleMeasure>0.650783579269762</triangleMeasure>
				<rectangleMeasure>0.3799706276795097</rectangleMeasure>
				<circleMeasure>0.246768714799701</circleMeasure>
				<centroid>
					<x>816.6123</x>
					<y>204.6158</y>
				</centroid>
			</pseudo3D>
		</spatialEntity>
		<numericStateVariable>
			<name>avgClusterednessRegions</name>
			<value>1005.705105142451</value>
		</numericStateVariable>
		<numericStateVariable>
			<name>avgDensityRegions</name>
			<value>0.6250378023397039</value>
		</numericStateVariable>
	</timepoint>
	<timepoint>
		<spatialEntity>
			<pseudo3D type="region">
				<clusteredness>1</clusteredness>
				<density>0.671909669742655</density>
				<area>38328</area>
				<perimeter>922.1397714614868</perimeter>
				<distanceFromOrigin>323.1872522238463</distanceFromOrigin>
				<angle>46.52301494020394</angle>
				<shape>triangular</shape>
				<triangleMeasure>0.6842833712321925</triangleMeasure>
				<rectangleMeasure>0.6428526502492798</rectangleMeasure>
				<circleMeasure>0.3961899931800297</circleMeasure>
				<centroid>
					<x>332.0068</x>
					<y>338.8477</y>
				</centroid>
			</pseudo3D>
		</spatialEntity>
		<spatialEntity>
			<pseudo3D type="region">
				<clusteredness>1</clusteredness>
				<density>0.5781659349367527</density>
				<area>21394.5</area>
				<perimeter>890.6753540039062</perimeter>
				<distanceFromOrigin>301.8111992620552</distanceFromOrigin>
				<angle>37.75520577078846</angle>
				<shape>triangular</shape>
				<triangleMeasure>0.650783579269762</triangleMeasure>
				<rectangleMeasure>0.3799706276795097</rectangleMeasure>
				<circleMeasure>0.246768714799701</circleMeasure>
				<centroid>
					<x>816.6123</x>
					<y>204.6158</y>
				</centroid>
			</pseudo3D>
		</spatialEntity>
		<numericStateVariable>
			<name>avgClusterednessRegions</name>
			<value>1005.705105142451</value>
		</numericStateVariable>
		<numericStateVariable>
			<name>avgDensityRegions</name>
			<value>0.6250378023397039</value>
		</numericStateVariable>
	</timepoint>
	<timepoint>
		<spatialEntity>
			<pseudo3D type="region">
				<clusteredness>1</clusteredness>
				<density>0.671909669742655</density>
				<area>38328</area>
				<perimeter>922.1397714614868</perimeter>
				<distanceFromOrigin>323.1872522238463</distanceFromOrigin>
				<angle>46.52301494020394</angle>
				<shape>triangular</shape>
				<triangleMeasure>0.6842833712321925</triangleMeasure>
				<rectangleMeasure>0.6428526502492798</rectangleMeasure>
				<circleMeasure>0.3961899931800297</circleMeasure>
				<centroid>
					<x>332.0068</x>
					<y>338.8477</y>
				</centroid>
			</pseudo3D>
		</spatialEntity>
		<spatialEntity>
			<pseudo3D type="region">
				<clusteredness>1</clusteredness>
				<density>0.5781659349367527</density>
				<area>21394.5</area>
				<perimeter>890.6753540039062</perimeter>
				<distanceFromOrigin>301.8111992620552</distanceFromOrigin>
				<angle>37.75520577078846</angle>
				<shape>triangular</shape>
				<triangleMeasure>0.650783579269762</triangleMeasure>
				<rectangleMeasure>0.3799706276795097</rectangleMeasure>
				<circleMeasure>0.246768714799701</circleMeasure>
				<centroid>
					<x>816.6123</x>
					<y>204.6158</y>
				</centroid>
			</pseudo3D>
		</spatialEntity>
		<numericStateVariable>
			<name>avgClusterednessRegions</name>
			<value>1005.705105142451</value>
		</numericStateVariable>
		<numericStateVariable>
			<name>avgDensityRegions</name>
			<value>0.6250378023397039</value>
		</numericStateVariable>
	</timepoint>
	<timepoint>
		<spatialEntity>
			<pseudo3D type="region">
				<clusteredness>1</clusteredness>
				<density>0.671909669742655</density>
				<area>38328</area>
				<perimeter>922.1397714614868</perimeter>
				<distanceFromOrigin>323.1872522238463</distanceFromOrigin>
				<angle>46.52301494020394</angle>
				<shape>triangular</shape>
				<triangleMeasure>0.6842833712321925</triangleMeasure>
				<rectangleMeasure>0.6428526502492798</rectangleMeasure>
				<circleMeasure>0.3961899931800297</circleMeasure>
				<centroid>
					<x>332.0068</x>
					<y>338.8477</y>
				</centroid>
			</pseudo3D>
		</spatialEntity>
		<spatialEntity>
			<pseudo3D type="region">
				<clusteredness>1</clusteredness>
				<density>0.5781659349367527</density>
				<area>21394.5</area>
				<perimeter>890.6753540039062</perimeter>
				<distanceFromOrigin>301.8111992620552</distanceFromOrigin>
				<angle>37.75520577078846</angle>
				<shape>triangular</shape>
				<triangleMeasure>0.650783579269762</triangleMeasure>
				<rectangleMeasure>0.3799706276795097</rectangleMeasure>
				<circleMeasure>0.246768714799701</circleMeasure>
				<centroid>
					<x>816.6123</x>
					<y>204.6158</y>
				</centroid>
			</pseudo3D>
		</spatialEntity>
		<numericStateVariable>
			<name>avgClusterednessRegions</name>
			<value>1005.705105142451</value>
		</numericStateVariable>
		<numericStateVariable>
			<name>avgDensityRegions</name>
			<value>0.6250378023397039</value>
		</numericStateVariable>
	</timepoint>
	<timepoint>
		<spatialEntity>
			<pseudo3D type="region">
				<clusteredness>1</clusteredness>
				<density>0.671909669742655</density>
				<area>38328</area>
				<perimeter>922.1397714614868</perimeter>
				<distanceFromOrigin>323.1872522238463</distanceFromOrigin>
				<angle>46.52301494020394</angle>
				<shape>triangular</shape>
				<triangleMeasure>0.6842833712321925</triangleMeasure>
				<rectangleMeasure>0.6428526502492798</rectangleMeasure>
				<circleMeasure>0.3961899931800297</circleMeasure>
				<centroid>
					<x>332.0068</x>
					<y>338.8477</y>
				</centroid>
			</pseudo3D>
		</spatialEntity>
		<spatialEntity>
			<pseudo3D type="region">
				<clusteredness>1</clusteredness>
				<density>0.5781659349367527</density>
				<area>21394.5</area>
				<perimeter>890.6753540039062</perimeter>
				<distanceFromOrigin>301.8111992620552</distanceFromOrigin>
				<angle>37.75520577078846</angle>
				<shape>triangular</shape>
				<triangleMeasure>0.650783579269762</triangleMeasure>
				<rectangleMeasure>0.3799706276795097</rectangleMeasure>
				<circleMeasure>0.246768714799701</circleMeasure>
				<centroid>
					<x>816.6123</x>
					<y>204.6158</y>
				</centroid>
			</pseudo3D>
		</spatialEntity>
		<numericStateVariable>
			<name>avgClusterednessRegions</name>
			<value>1005.705105142451</value>
		</numericStateVariable>
		<numericStateVariable>
			<name>avgDensityRegions</name>
			<value>0.6250378023397039</value>
		</numericStateVariable>
	</timepoint>
	<timepoint>
		<spatialEntity>
			<pseudo3D type="region">
				<clusteredness>1</clusteredness>
				<density>0.671909669742655</density>
				<area>38328</area>
				<perimeter>922.1397714614868</perimeter>
				<distanceFromOrigin>323.1872522238463</distanceFromOrigin>
				<angle>46.52301494020394</angle>
				<shape>triangular</shape>
				<triangleMeasure>0.6842833712321925</triangleMeasure>
				<rectangleMeasure>0.6428526502492798</rectangleMeasure>
				<circleMeasure>0.3961899931800297</circleMeasure>
				<centroid>
					<x>332.0068</x>
					<y>338.8477</y>
				</centroid>
			</pseudo3D>
		</spatialEntity>
		<spatialEntity>
			<pseudo3D type="region">
				<clusteredness>1</clusteredness>
				<density>0.5781659349367527</density>
				<area>21394.5</area>
				<perimeter>890.6753540039062</perimeter>
				<distanceFromOrigin>301.8111992620552</distanceFromOrigin>
				<angle>37.75520577078846</angle>
				<shape>triangular</shape>
				<triangleMeasure>0.650783579269762</triangleMeasure>
				<rectangleMeasure>0.3799706276795097</rectangleMeasure>
				<circleMeasure>0.246768714799701</circleMeasure>
				<centroid>
					<x>816.6123</x>
					<y>204.6158</y>
				</centroid>
			</pseudo3D>
		</spatialEntity>
		<numericStateVariable>
			<name>avgClusterednessRegions</name>
			<value>1005.705105142451</value>
		</numericStateVariable>
		<numericStateVariable>
			<name>avgDensityRegions</name>
			<value>0.6250378023397039</value>
		</numericStateVariable>
	</timepoint>
	<timepoint>
		<spatialEntity>
			<pseudo3D type="region">
				<clusteredness>1</clusteredness>
				<density>0.671909669742655</density>
				<area>38328</area>
				<perimeter>922.1397714614868</perimeter>
				<distanceFromOrigin>323.1872522238463</distanceFromOrigin>
				<angle>46.52301494020394</angle>
				<shape>triangular</shape>
				<triangleMeasure>0.6842833712321925</triangleMeasure>
				<rectangleMeasure>0.6428526502492798</rectangleMeasure>
				<circleMeasure>0.3961899931800297</circleMeasure>
				<centroid>
					<x>332.0068</x>
					<y>338.8477</y>
				</centroid>
			</pseudo3D>
		</spatialEntity>
		<spatialEntity>
			<pseudo3D type="region">
				<clusteredness>1</clusteredness>
				<density>0.5781659349367527</density>
				<area>21394.5</area>
				<perimeter>890.6753540039062</perimeter>
				<distanceFromOrigin>301.8111992620552</distanceFromOrigin>
				<angle>37.75520577078846</angle>
				<shape>triangular</shape>
				<triangleMeasure>0.650783579269762</triangleMeasure>
				<rectangleMeasure>0.3799706276795097</rectangleMeasure>
				<circleMeasure>0.246768714799701</circleMeasure>
				<centroid>
					<x>816.6123</x>
					<y>204.6158</y>
				</centroid>
			</pseudo3D>
		</spatialEntity>
		<numericStateVariable>
			<name>avgClusterednessRegions</name>
			<value>1005.705105142451</value>
		</numericStateVariable>
		<numericStateVariable>
			<name>avgDensityRegions</name>
			<value>0.6250378023397039</value>
		</numericStateVariable>
	</timepoint>
	<timepoint>
		<spatialEntity>
			<pseudo3D type="region">
				<clusteredness>1</clusteredness>
				<density>0.671909669742655</density>
				<area>38328</area>
				<perimeter>922.1397714614868</perimeter>
				<distanceFromOrigin>323.1872522238463</distanceFromOrigin>
				<angle>46.52301494020394</angle>
				<shape>triangular</shape>
				<triangleMeasure>0.6842833712321925</triangleMeasure>
				<rectangleMeasure>0.6428526502492798</rectangleMeasure>
				<circleMeasure>0.3961899931800297</circleMeasure>
				<centroid>
					<x>332.0068</x>
					<y>338.8477</y>
				</centroid>
			</pseudo3D>
		</spatialEntity>
		<spatialEntity>
			<pseudo3D type="region">
				<clusteredness>1</clusteredness>
				<density>0.5781659349367527</density>
				<area>21394.5</area>
				<perimeter>890.6753540039062</perimeter>
				<distanceFromOrigin>301.8111992620552</distanceFromOrigin>
				<angle>37.75520577078846</angle>
				<shape>triangular</shape>
				<triangleMeasure>0.650783579269762</triangleMeasure>
				<rectangleMeasure>0.3799706276795097</rectangleMeasure>
				<circleMeasure>0.246768714799701</circleMeasure>
				<centroid>
					<x>816.6123</x>
					<y>204.6158</y>
				</centroid>
			</pseudo3D>
		</spatialEntity>
		<numericStateVariable>
			<name>avgClusterednessRegions</name>
			<value>1005.705105142451</value>
		</numericStateVariable>
		<numericStateVariable>
			<name>avgDensityRegions</name>
			<value>0.6250378023397039</value>
		</numericStateVariable>
	</timepoint>
	<timepoint>
		<spatialEntity>
			<pseudo3D type="region">
				<clusteredness>1</clusteredness>
				<density>0.671909669742655</density>
				<area>38328</area>
				<perimeter>922.1397714614868</perimeter>
				<distanceFromOrigin>323.1872522238463</distanceFromOrigin>
				<angle>46.52301494020394</angle>
				<shape>triangular</shape>
				<triangleMeasure>0.6842833712321925</triangleMeasure>
				<rectangleMeasure>0.6428526502492798</rectangleMeasure>
				<circleMeasure>0.3961899931800297</circleMeasure>
				<centroid>
					<x>332.0068</x>
					<y>338.8477</y>
				</centroid>
			</pseudo3D>
		</spatialEntity>
		<spatialEntity>
			<pseudo3D type="region">
				<clusteredness>1</clusteredness>
				<density>0.5781659349367527</density>
				<area>21394.5</area>
				<perimeter>890.6753540039062</perimeter>
				<distanceFromOrigin>301.8111992620552</distanceFromOrigin>
				<angle>37.75520577078846</angle>
				<shape>triangular</shape>
				<triangleMeasure>0.650783579269762</triangleMeasure>
				<rectangleMeasure>0.3799706276795097</rectangleMeasure>
				<circleMeasure>0.246768714799701</circleMeasure>
				<centroid>
					<x>816.6123</x>
					<y>204.6158</y>
				</centroid>
			</pseudo3D>
		</spatialEntity>
		<numericStateVariable>
			<name>avgClusterednessRegions</name>
			<value>1005.705105142451</value>
		</numericStateVariable>
		<numericStateVariable>
			<name>avgDensityRegions</name>
			<value>0.6250378023397039</value>
		</numericStateVariable>
	</timepoint>
	<timepoint>
		<spatialEntity>
			<pseudo3D type="region">
				<clusteredness>1</clusteredness>
				<density>0.671909669742655</density>
				<area>38328</area>
				<perimeter>922.1397714614868</perimeter>
				<distanceFromOrigin>323.1872522238463</distanceFromOrigin>
				<angle>46.52301494020394</angle>
				<shape>triangular</shape>
				<triangleMeasure>0.6842833712321925</triangleMeasure>
				<rectangleMeasure>0.6428526502492798</rectangleMeasure>
				<circleMeasure>0.3961899931800297</circleMeasure>
				<centroid>
					<x>332.0068</x>
					<y>338.8477</y>
				</centroid>
			</pseudo3D>
		</spatialEntity>
		<spatialEntity>
			<pseudo3D type="region">
				<clusteredness>1</clusteredness>
				<density>0.5781659349367527</density>
				<area>21394.5</area>
				<perimeter>890.6753540039062</perimeter>
				<distanceFromOrigin>301.8111992620552</distanceFromOrigin>
				<angle>37.75520577078846</angle>
				<shape>triangular</shape>
				<triangleMeasure>0.650783579269762</triangleMeasure>
				<rectangleMeasure>0.3799706276795097</rectangleMeasure>
				<circleMeasure>0.246768714799701</circleMeasure>
				<centroid>
					<x>816.6123</x>
					<y>204.6158</y>
				</centroid>
			</pseudo3D>
		</spatialEntity>
		<numericStateVariable>
			<name>avgClusterednessRegions</name>
			<value>1005.705105142451</value>
		</numericStateVariable>
		<numericStateVariable>
			<name>avgDensityRegions</name>
			<value>0.6250378023397039</value>
		</numericStateVariable>
	</timepoint>
	<timepoint>
		<spatialEntity>
			<pseudo3D type="region">
				<clusteredness>1</clusteredness>
				<density>0.671909669742655</density>
				<area>38328</area>
				<perimeter>922.1397714614868</perimeter>
				<distanceFromOrigin>323.1872522238463</distanceFromOrigin>
				<angle>46.52301494020394</angle>
				<shape>triangular</shape>
				<triangleMeasure>0.6842833712321925</triangleMeasure>
				<rectangleMeasure>0.6428526502492798</rectangleMeasure>
				<circleMeasure>0.3961899931800297</circleMeasure>
				<centroid>
					<x>332.0068</x>
					<y>338.8477</y>
				</centroid>
			</pseudo3D>
		</spatialEntity>
		<spatialEntity>
			<pseudo3D type="region">
				<clusteredness>1</clusteredness>
				<density>0.5781659349367527</density>
				<area>21394.5</area>
				<perimeter>890.6753540039062</perimeter>
				<distanceFromOrigin>301.8111992620552</distanceFromOrigin>
				<angle>37.75520577078846</angle>
				<shape>triangular</shape>
				<triangleMeasure>0.650783579269762</triangleMeasure>
				<rectangleMeasure>0.3799706276795097</rectangleMeasure>
				<circleMeasure>0.246768714799701</circleMeasure>
				<centroid>
					<x>816.6123</x>
					<y>204.6158</y>
				</centroid>
			</pseudo3D>
		</spatialEntity>
		<numericStateVariable>
			<name>avgClusterednessRegions</name>
			<value>1005.705105142451</value>
		</numericStateVariable>
		<numericStateVariable>
			<name>avgDensityRegions</name>
			<value>0.6250378023397039</value>
		</numericStateVariable>
	</timepoint>
	<timepoint>
		<spatialEntity>
			<pseudo3D type="region">
				<clusteredness>1</clusteredness>
				<density>0.671909669742655</density>
				<area>38328</area>
				<perimeter>922.1397714614868</perimeter>
				<distanceFromOrigin>323.1872522238463</distanceFromOrigin>
				<angle>46.52301494020394</angle>
				<shape>triangular</shape>
				<triangleMeasure>0.6842833712321925</triangleMeasure>
				<rectangleMeasure>0.6428526502492798</rectangleMeasure>
				<circleMeasure>0.3961899931800297</circleMeasure>
				<centroid>
					<x>332.0068</x>
					<y>338.8477</y>
				</centroid>
			</pseudo3D>
		</spatialEntity>
		<spatialEntity>
			<pseudo3D type="region">
				<clusteredness>1</clusteredness>
				<density>0.5781659349367527</density>
				<area>21394.5</area>
				<perimeter>890.6753540039062</perimeter>
				<distanceFromOrigin>301.8111992620552</distanceFromOrigin>
				<angle>37.75520577078846</angle>
				<shape>triangular</shape>
				<triangleMeasure>0.650783579269762</triangleMeasure>
				<rectangleMeasure>0.3799706276795097</rectangleMeasure>
				<circleMeasure>0.246768714799701</circleMeasure>
				<centroid>
					<x>816.6123</x>
					<y>204.6158</y>
				</centroid>
			</pseudo3D>
		</spatialEntity>
		<numericStateVariable>
			<name>avgClusterednessRegions</name>
			<value>1005.705105142451</value>
		</numericStateVariable>
		<numericStateVariable>
			<name>avgDensityRegions</name>
			<value>0.6250378023397039</value>
		</numericStateVariable>
	</timepoint>
	<timepoint>
		<spatialEntity>
			<pseudo3D type="region">
				<clusteredness>1</clusteredness>
				<density>0.671909669742655</density>
				<area>38328</area>
				<perimeter>922.1397714614868</perimeter>
				<distanceFromOrigin>323.1872522238463</distanceFromOrigin>
				<angle>46.52301494020394</angle>
				<shape>triangular</shape>
				<triangleMeasure>0.6842833712321925</triangleMeasure>
				<rectangleMeasure>0.6428526502492798</rectangleMeasure>
				<circleMeasure>0.3961899931800297</circleMeasure>
				<centroid>
					<x>332.0068</x>
					<y>338.8477</y>
				</centroid>
			</pseudo3D>
		</spatialEntity>
		<spatialEntity>
			<pseudo3D type="region">
				<clusteredness>1</clusteredness>
				<density>0.5781659349367527</density>
				<area>21394.5</area>
				<perimeter>890.6753540039062</perimeter>
				<distanceFromOrigin>301.8111992620552</distanceFromOrigin>
				<angle>37.75520577078846</angle>
				<shape>triangular</shape>
				<triangleMeasure>0.650783579269762</triangleMeasure>
				<rectangleMeasure>0.3799706276795097</rectangleMeasure>
				<circleMeasure>0.246768714799701</circleMeasure>
				<centroid>
					<x>816.6123</x>
					<y>204.6158</y>
				</centroid>
			</pseudo3D>
		</spatialEntity>
		<numericStateVariable>
			<name>avgClusterednessRegions</name>
			<value>1005.705105142451</value>
		</numericStateVariable>
		<numericStateVariable>
			<name>avgDensityRegions</name>
			<value>0.6250378023397039</value>
		</numericStateVariable>
	</timepoint>
	<timepoint>
		<spatialEntity>
			<pseudo3D type="region">
				<clusteredness>1</clusteredness>
				<density>0.671909669742655</density>
				<area>38328</area>
				<perimeter>922.1397714614868</perimeter>
				<distanceFromOrigin>323.1872522238463</distanceFromOrigin>
				<angle>46.52301494020394</angle>
				<shape>triangular</shape>
				<triangleMeasure>0.6842833712321925</triangleMeasure>
				<rectangleMeasure>0.6428526502492798</rectangleMeasure>
				<circleMeasure>0.3961899931800297</circleMeasure>
				<centroid>
					<x>332.0068</x>
					<y>338.8477</y>
				</centroid>
			</pseudo3D>
		</spatialEntity>
		<spatialEntity>
			<pseudo3D type="region">
				<clusteredness>1</clusteredness>
				<density>0.5781659349367527</density>
				<area>21394.5</area>
				<perimeter>890.6753540039062</perimeter>
				<distanceFromOrigin>301.8111992620552</distanceFromOrigin>
				<angle>37.75520577078846</angle>
				<shape>triangular</shape>
				<triangleMeasure>0.650783579269762</triangleMeasure>
				<rectangleMeasure>0.3799706276795097</rectangleMeasure>
				<circleMeasure>0.246768714799701</circleMeasure>
				<centroid>
					<x>816.6123</x>
					<y>204.6158</y>
				</centroid>
			</pseudo3D>
		</spatialEntity>
		<numericStateVariable>
			<name>avgClusterednessRegions</name>
			<value>1005.705105142451</value>
		</numericStateVariable>
		<numericStateVariable>
			<name>avgDensityRegions</name>
			<value>0.6250378023397039</value>
		</numericStateVariable>
	</timepoint>
	<timepoint>
		<spatialEntity>
			<pseudo3D type="region">
				<clusteredness>1</clusteredness>
				<density>0.671909669742655</density>
				<area>38328</area>
				<perimeter>922.1397714614868</perimeter>
				<distanceFromOrigin>323.1872522238463</distanceFromOrigin>
				<angle>46.52301494020394</angle>
				<shape>triangular</shape>
				<triangleMeasure>0.6842833712321925</triangleMeasure>
				<rectangleMeasure>0.6428526502492798</rectangleMeasure>
				<circleMeasure>0.3961899931800297</circleMeasure>
				<centroid>
					<x>332.0068</x>
					<y>338.8477</y>
				</centroid>
			</pseudo3D>
		</spatialEntity>
		<spatialEntity>
			<pseudo3D type="region">
				<clusteredness>1</clusteredness>
				<density>0.5781659349367527</density>
				<area>21394.5</area>
				<perimeter>890.6753540039062</perimeter>
				<distanceFromOrigin>301.8111992620552</distanceFromOrigin>
				<angle>37.75520577078846</angle>
				<shape>triangular</shape>
				<triangleMeasure>0.650783579269762</triangleMeasure>
				<rectangleMeasure>0.3799706276795097</rectangleMeasure>
				<circleMeasure>0.246768714799701</circleMeasure>
				<centroid>
					<x>816.6123</x>
					<y>204.6158</y>
				</centroid>
			</pseudo3D>
		</spatialEntity>
		<numericStateVariable>
			<name>avgClusterednessRegions</name>
			<value>1005.705105142451</value>
		</numericStateVariable>
		<numericStateVariable>
			<name>avgDensityRegions</name>
			<value>0.6250378023397039</value>
		</numericStateVariable>
	</timepoint>
	<timepoint>
		<spatialEntity>
			<pseudo3D type="region">
				<clusteredness>1</clusteredness>
				<density>0.671909669742655</density>
				<area>38328</area>
				<perimeter>922.1397714614868</perimeter>
				<distanceFromOrigin>323.1872522238463</distanceFromOrigin>
				<angle>46.52301494020394</angle>
				<shape>triangular</shape>
				<triangleMeasure>0.6842833712321925</triangleMeasure>
				<rectangleMeasure>0.6428526502492798</rectangleMeasure>
				<circleMeasure>0.3961899931800297</circleMeasure>
				<centroid>
					<x>332.0068</x>
					<y>338.8477</y>
				</centroid>
			</pseudo3D>
		</spatialEntity>
		<spatialEntity>
			<pseudo3D type="region">
				<clusteredness>1</clusteredness>
				<density>0.5781659349367527</density>
				<area>21394.5</area>
				<perimeter>890.6753540039062</perimeter>
				<distanceFromOrigin>301.8111992620552</distanceFromOrigin>
				<angle>37.75520577078846</angle>
				<shape>triangular</shape>
				<triangleMeasure>0.650783579269762</triangleMeasure>
				<rectangleMeasure>0.3799706276795097</rectangleMeasure>
				<circleMeasure>0.246768714799701</circleMeasure>
				<centroid>
					<x>816.6123</x>
					<y>204.6158</y>
				</centroid>
			</pseudo3D>
		</spatialEntity>
		<numericStateVariable>
			<name>avgClusterednessRegions</name>
			<value>1005.705105142451</value>
		</numericStateVariable>
		<numericStateVariable>
			<name>avgDensityRegions</name>
			<value>0.6250378023397039</value>
		</numericStateVariable>
	</timepoint>
	<timepoint>
		<spatialEntity>
			<pseudo3D type="region">
				<clusteredness>1</clusteredness>
				<density>0.671909669742655</density>
				<area>38328</area>
				<perimeter>922.1397714614868</perimeter>
				<distanceFromOrigin>323.1872522238463</distanceFromOrigin>
				<angle>46.52301494020394</angle>
				<shape>triangular</shape>
				<triangleMeasure>0.6842833712321925</triangleMeasure>
				<rectangleMeasure>0.6428526502492798</rectangleMeasure>
				<circleMeasure>0.3961899931800297</circleMeasure>
				<centroid>
					<x>332.0068</x>
					<y>338.8477</y>
				</centroid>
			</pseudo3D>
		</spatialEntity>
		<spatialEntity>
			<pseudo3D type="region">
				<clusteredness>1</clusteredness>
				<density>0.5781659349367527</density>
				<area>21394.5</area>
				<perimeter>890.6753540039062</perimeter>
				<distanceFromOrigin>301.8111992620552</distanceFromOrigin>
				<angle>37.75520577078846</angle>
				<shape>triangular</shape>
				<triangleMeasure>0.650783579269762</triangleMeasure>
				<rectangleMeasure>0.3799706276795097</rectangleMeasure>
				<circleMeasure>0.246768714799701</circleMeasure>
				<centroid>
					<x>816.6123</x>
					<y>204.6158</y>
				</centroid>
			</pseudo3D>
		</spatialEntity>
		<numericStateVariable>
			<name>avgClusterednessRegions</name>
			<value>1005.705105142451</value>
		</numericStateVariable>
		<numericStateVariable>
			<name>avgDensityRegions</name>
			<value>0.6250378023397039</value>
		</numericStateVariable>
	</timepoint>
	<timepoint>
		<spatialEntity>
			<pseudo3D type="region">
				<clusteredness>1</clusteredness>
				<density>0.671909669742655</density>
				<area>38328</area>
				<perimeter>922.1397714614868</perimeter>
				<distanceFromOrigin>323.1872522238463</distanceFromOrigin>
				<angle>46.52301494020394</angle>
				<shape>triangular</shape>
				<triangleMeasure>0.6842833712321925</triangleMeasure>
				<rectangleMeasure>0.6428526502492798</rectangleMeasure>
				<circleMeasure>0.3961899931800297</circleMeasure>
				<centroid>
					<x>332.0068</x>
					<y>338.8477</y>
				</centroid>
			</pseudo3D>
		</spatialEntity>
		<spatialEntity>
			<pseudo3D type="region">
				<clusteredness>1</clusteredness>
				<density>0.5781659349367527</density>
				<area>21394.5</area>
				<perimeter>890.6753540039062</perimeter>
				<distanceFromOrigin>301.8111992620552</distanceFromOrigin>
				<angle>37.75520577078846</angle>
				<shape>triangular</shape>
				<triangleMeasure>0.650783579269762</triangleMeasure>
				<rectangleMeasure>0.3799706276795097</rectangleMeasure>
				<circleMeasure>0.246768714799701</circleMeasure>
				<centroid>
					<x>816.6123</x>
					<y>204.6158</y>
				</centroid>
			</pseudo3D>
		</spatialEntity>
		<numericStateVariable>
			<name>avgClusterednessRegions</name>
			<value>1005.705105142451</value>
		</numericStateVariable>
		<numericStateVariable>
			<name>avgDensityRegions</name>
			<value>0.6250378023397039</value>
		</numericStateVariable>
	</timepoint>
	<timepoint>
		<spatialEntity>
			<pseudo3D type="region">
				<clusteredness>1</clusteredness>
				<density>0.671909669742655</density>
				<area>38328</area>
				<perimeter>922.1397714614868</perimeter>
				<distanceFromOrigin>323.1872522238463</distanceFromOrigin>
				<angle>46.52301494020394</angle>
				<shape>triangular</shape>
				<triangleMeasure>0.6842833712321925</triangleMeasure>
				<rectangleMeasure>0.6428526502492798</rectangleMeasure>
				<circleMeasure>0.3961899931800297</circleMeasure>
				<centroid>
					<x>332.0068</x>
					<y>338.8477</y>
				</centroid>
			</pseudo3D>
		</spatialEntity>
		<spatialEntity>
			<pseudo3D type="region">
				<clusteredness>1</clusteredness>
				<density>0.5781659349367527</density>
				<area>21394.5</area>
				<perimeter>890.6753540039062</perimeter>
				<distanceFromOrigin>301.8111992620552</distanceFromOrigin>
				<angle>37.75520577078846</angle>
				<shape>triangular</shape>
				<triangleMeasure>0.650783579269762</triangleMeasure>
				<rectangleMeasure>0.3799706276795097</rectangleMeasure>
				<circleMeasure>0.246768714799701</circleMeasure>
				<centroid>
					<x>816.6123</x>
					<y>204.6158</y>
				</centroid>
			</pseudo3D>
		</spatialEntity>
		<numericStateVariable>
			<name>avgClusterednessRegions</name>
			<value>1005.705105142451</value>
		</numericStateVariable>
		<numericStateVariable>
			<name>avgDensityRegions</name>
			<value>0.6250378023397039</value>
		</numericStateVariable>
	</timepoint>
	<timepoint>
		<spatialEntity>
			<pseudo3D type="region">
				<clusteredness>1</clusteredness>
				<density>0.671909669742655</density>
				<area>38328</area>
				<perimeter>922.1397714614868</perimeter>
				<distanceFromOrigin>323.1872522238463</distanceFromOrigin>
				<angle>46.52301494020394</angle>
				<shape>triangular</shape>
				<triangleMeasure>0.6842833712321925</triangleMeasure>
				<rectangleMeasure>0.6428526502492798</rectangleMeasure>
				<circleMeasure>0.3961899931800297</circleMeasure>
				<centroid>
					<x>332.0068</x>
					<y>338.8477</y>
				</centroid>
			</pseudo3D>
		</spatialEntity>
		<spatialEntity>
			<pseudo3D type="region">
				<clusteredness>1</clusteredness>
				<density>0.5781659349367527</density>
				<area>21394.5</area>
				<perimeter>890.6753540039062</perimeter>
				<distanceFromOrigin>301.8111992620552</distanceFromOrigin>
				<angle>37.75520577078846</angle>
				<shape>triangular</shape>
				<triangleMeasure>0.650783579269762</triangleMeasure>
				<rectangleMeasure>0.3799706276795097</rectangleMeasure>
				<circleMeasure>0.246768714799701</circleMeasure>
				<centroid>
					<x>816.6123</x>
					<y>204.6158</y>
				</centroid>
			</pseudo3D>
		</spatialEntity>
		<numericStateVariable>
			<name>avgClusterednessRegions</name>
			<value>1005.705105142451</value>
		</numericStateVariable>
		<numericStateVariable>
			<name>avgDensityRegions</name>
			<value>0.6250378023397039</value>
		</numericStateVariable>
	</timepoint>
	<timepoint>
		<spatialEntity>
			<pseudo3D type="region">
				<clusteredness>1</clusteredness>
				<density>0.671909669742655</density>
				<area>38328</area>
				<perimeter>922.1397714614868</perimeter>
				<distanceFromOrigin>323.1872522238463</distanceFromOrigin>
				<angle>46.52301494020394</angle>
				<shape>triangular</shape>
				<triangleMeasure>0.6842833712321925</triangleMeasure>
				<rectangleMeasure>0.6428526502492798</rectangleMeasure>
				<circleMeasure>0.3961899931800297</circleMeasure>
				<centroid>
					<x>332.0068</x>
					<y>338.8477</y>
				</centroid>
			</pseudo3D>
		</spatialEntity>
		<spatialEntity>
			<pseudo3D type="region">
				<clusteredness>1</clusteredness>
				<density>0.5781659349367527</density>
				<area>21394.5</area>
				<perimeter>890.6753540039062</perimeter>
				<distanceFromOrigin>301.8111992620552</distanceFromOrigin>
				<angle>37.75520577078846</angle>
				<shape>triangular</shape>
				<triangleMeasure>0.650783579269762</triangleMeasure>
				<rectangleMeasure>0.3799706276795097</rectangleMeasure>
				<circleMeasure>0.246768714799701</circleMeasure>
				<centroid>
					<x>816.6123</x>
					<y>204.6158</y>
				</centroid>
			</pseudo3D>
		</spatialEntity>
		<numericStateVariable>
			<name>avgClusterednessRegions</name>
			<value>1005.705105142451</value>
		</numericStateVariable>
		<numericStateVariable>
			<name>avgDensityRegions</name>
			<value>0.6250378023397039</value>
		</numericStateVariable>
	</timepoint>
	<timepoint>
		<spatialEntity>
			<pseudo3D type="region">
				<clusteredness>1</clusteredness>
				<density>0.671909669742655</density>
				<area>38328</area>
				<perimeter>922.1397714614868</perimeter>
				<distanceFromOrigin>323.1872522238463</distanceFromOrigin>
				<angle>46.52301494020394</angle>
				<shape>triangular</shape>
				<triangleMeasure>0.6842833712321925</triangleMeasure>
				<rectangleMeasure>0.6428526502492798</rectangleMeasure>
				<circleMeasure>0.3961899931800297</circleMeasure>
				<centroid>
					<x>332.0068</x>
					<y>338.8477</y>
				</centroid>
			</pseudo3D>
		</spatialEntity>
		<spatialEntity>
			<pseudo3D type="region">
				<clusteredness>1</clusteredness>
				<density>0.5781659349367527</density>
				<area>21394.5</area>
				<perimeter>890.6753540039062</perimeter>
				<distanceFromOrigin>301.8111992620552</distanceFromOrigin>
				<angle>37.75520577078846</angle>
				<shape>triangular</shape>
				<triangleMeasure>0.650783579269762</triangleMeasure>
				<rectangleMeasure>0.3799706276795097</rectangleMeasure>
				<circleMeasure>0.246768714799701</circleMeasure>
				<centroid>
					<x>816.6123</x>
					<y>204.6158</y>
				</centroid>
			</pseudo3D>
		</spatialEntity>
		<numericStateVariable>
			<name>avgClusterednessRegions</name>
			<value>1005.705105142451</value>
		</numericStateVariable>
		<numericStateVariable>
			<name>avgDensityRegions</name>
			<value>0.6250378023397039</value>
		</numericStateVariable>
	</timepoint>
	<timepoint>
		<spatialEntity>
			<pseudo3D type="region">
				<clusteredness>1</clusteredness>
				<density>0.671909669742655</density>
				<area>38328</area>
				<perimeter>922.1397714614868</perimeter>
				<distanceFromOrigin>323.1872522238463</distanceFromOrigin>
				<angle>46.52301494020394</angle>
				<shape>triangular</shape>
				<triangleMeasure>0.6842833712321925</triangleMeasure>
				<rectangleMeasure>0.6428526502492798</rectangleMeasure>
				<circleMeasure>0.3961899931800297</circleMeasure>
				<centroid>
					<x>332.0068</x>
					<y>338.8477</y>
				</centroid>
			</pseudo3D>
		</spatialEntity>
		<spatialEntity>
			<pseudo3D type="region">
				<clusteredness>1</clusteredness>
				<density>0.5781659349367527</density>
				<area>21394.5</area>
				<perimeter>890.6753540039062</perimeter>
				<distanceFromOrigin>301.8111992620552</distanceFromOrigin>
				<angle>37.75520577078846</angle>
				<shape>triangular</shape>
				<triangleMeasure>0.650783579269762</triangleMeasure>
				<rectangleMeasure>0.3799706276795097</rectangleMeasure>
				<circleMeasure>0.246768714799701</circleMeasure>
				<centroid>
					<x>816.6123</x>
					<y>204.6158</y>
				</centroid>
			</pseudo3D>
		</spatialEntity>
		<numericStateVariable>
			<name>avgClusterednessRegions</name>
			<value>1005.705105142451</value>
		</numericStateVariable>
		<numericStateVariable>
			<name>avgDensityRegions</name>
			<value>0.6250378023397039</value>
		</numericStateVariable>
	</timepoint>
	<timepoint>
		<spatialEntity>
			<pseudo3D type="region">
				<clusteredness>1</clusteredness>
				<density>0.671909669742655</density>
				<area>38328</area>
				<perimeter>922.1397714614868</perimeter>
				<distanceFromOrigin>323.1872522238463</distanceFromOrigin>
				<angle>46.52301494020394</angle>
				<shape>triangular</shape>
				<triangleMeasure>0.6842833712321925</triangleMeasure>
				<rectangleMeasure>0.6428526502492798</rectangleMeasure>
				<circleMeasure>0.3961899931800297</circleMeasure>
				<centroid>
					<x>332.0068</x>
					<y>338.8477</y>
				</centroid>
			</pseudo3D>
		</spatialEntity>
		<spatialEntity>
			<pseudo3D type="region">
				<clusteredness>1</clusteredness>
				<density>0.5781659349367527</density>
				<area>21394.5</area>
				<perimeter>890.6753540039062</perimeter>
				<distanceFromOrigin>301.8111992620552</distanceFromOrigin>
				<angle>37.75520577078846</angle>
				<shape>triangular</shape>
				<triangleMeasure>0.650783579269762</triangleMeasure>
				<rectangleMeasure>0.3799706276795097</rectangleMeasure>
				<circleMeasure>0.246768714799701</circleMeasure>
				<centroid>
					<x>816.6123</x>
					<y>204.6158</y>
				</centroid>
			</pseudo3D>
		</spatialEntity>
		<numericStateVariable>
			<name>avgClusterednessRegions</name>
			<value>1005.705105142451</value>
		</numericStateVariable>
		<numericStateVariable>
			<name>avgDensityRegions</name>
			<value>0.6250378023397039</value>
		</numericStateVariable>
	</timepoint>
	<timepoint>
		<spatialEntity>
			<pseudo3D type="region">
				<clusteredness>1</clusteredness>
				<density>0.671909669742655</density>
				<area>38328</area>
				<perimeter>922.1397714614868</perimeter>
				<distanceFromOrigin>323.1872522238463</distanceFromOrigin>
				<angle>46.52301494020394</angle>
				<shape>triangular</shape>
				<triangleMeasure>0.6842833712321925</triangleMeasure>
				<rectangleMeasure>0.6428526502492798</rectangleMeasure>
				<circleMeasure>0.3961899931800297</circleMeasure>
				<centroid>
					<x>332.0068</x>
					<y>338.8477</y>
				</centroid>
			</pseudo3D>
		</spatialEntity>
		<spatialEntity>
			<pseudo3D type="region">
				<clusteredness>1</clusteredness>
				<density>0.5781659349367527</density>
				<area>21394.5</area>
				<perimeter>890.6753540039062</perimeter>
				<distanceFromOrigin>301.8111992620552</distanceFromOrigin>
				<angle>37.75520577078846</angle>
				<shape>triangular</shape>
				<triangleMeasure>0.650783579269762</triangleMeasure>
				<rectangleMeasure>0.3799706276795097</rectangleMeasure>
				<circleMeasure>0.246768714799701</circleMeasure>
				<centroid>
					<x>816.6123</x>
					<y>204.6158</y>
				</centroid>
			</pseudo3D>
		</spatialEntity>
		<numericStateVariable>
			<name>avgClusterednessRegions</name>
			<value>1005.705105142451</value>
		</numericStateVariable>
		<numericStateVariable>
			<name>avgDensityRegions</name>
			<value>0.6250378023397039</value>
		</numericStateVariable>
	</timepoint>
	<timepoint>
		<spatialEntity>
			<pseudo3D type="region">
				<clusteredness>1</clusteredness>
				<density>0.671909669742655</density>
				<area>38328</area>
				<perimeter>922.1397714614868</perimeter>
				<distanceFromOrigin>323.1872522238463</distanceFromOrigin>
				<angle>46.52301494020394</angle>
				<shape>triangular</shape>
				<triangleMeasure>0.6842833712321925</triangleMeasure>
				<rectangleMeasure>0.6428526502492798</rectangleMeasure>
				<circleMeasure>0.3961899931800297</circleMeasure>
				<centroid>
					<x>332.0068</x>
					<y>338.8477</y>
				</centroid>
			</pseudo3D>
		</spatialEntity>
		<spatialEntity>
			<pseudo3D type="region">
				<clusteredness>1</clusteredness>
				<density>0.5781659349367527</density>
				<area>21394.5</area>
				<perimeter>890.6753540039062</perimeter>
				<distanceFromOrigin>301.8111992620552</distanceFromOrigin>
				<angle>37.75520577078846</angle>
				<shape>triangular</shape>
				<triangleMeasure>0.650783579269762</triangleMeasure>
				<rectangleMeasure>0.3799706276795097</rectangleMeasure>
				<circleMeasure>0.246768714799701</circleMeasure>
				<centroid>
					<x>816.6123</x>
					<y>204.6158</y>
				</centroid>
			</pseudo3D>
		</spatialEntity>
		<numericStateVariable>
			<name>avgClusterednessRegions</name>
			<value>1005.705105142451</value>
		</numericStateVariable>
		<numericStateVariable>
			<name>avgDensityRegions</name>
			<value>0.6250378023397039</value>
		</numericStateVariable>
	</timepoint>
	<timepoint>
		<spatialEntity>
			<pseudo3D type="region">
				<clusteredness>1</clusteredness>
				<density>0.671909669742655</density>
				<area>38328</area>
				<perimeter>922.1397714614868</perimeter>
				<distanceFromOrigin>323.1872522238463</distanceFromOrigin>
				<angle>46.52301494020394</angle>
				<shape>triangular</shape>
				<triangleMeasure>0.6842833712321925</triangleMeasure>
				<rectangleMeasure>0.6428526502492798</rectangleMeasure>
				<circleMeasure>0.3961899931800297</circleMeasure>
				<centroid>
					<x>332.0068</x>
					<y>338.8477</y>
				</centroid>
			</pseudo3D>
		</spatialEntity>
		<spatialEntity>
			<pseudo3D type="region">
				<clusteredness>1</clusteredness>
				<density>0.5781659349367527</density>
				<area>21394.5</area>
				<perimeter>890.6753540039062</perimeter>
				<distanceFromOrigin>301.8111992620552</distanceFromOrigin>
				<angle>37.75520577078846</angle>
				<shape>triangular</shape>
				<triangleMeasure>0.650783579269762</triangleMeasure>
				<rectangleMeasure>0.3799706276795097</rectangleMeasure>
				<circleMeasure>0.246768714799701</circleMeasure>
				<centroid>
					<x>816.6123</x>
					<y>204.6158</y>
				</centroid>
			</pseudo3D>
		</spatialEntity>
		<numericStateVariable>
			<name>avgClusterednessRegions</name>
			<value>1005.705105142451</value>
		</numericStateVariable>
		<numericStateVariable>
			<name>avgDensityRegions</name>
			<value>0.6250378023397039</value>
		</numericStateVariable>
	</timepoint>
	<timepoint>
		<spatialEntity>
			<pseudo3D type="region">
				<clusteredness>1</clusteredness>
				<density>0.671909669742655</density>
				<area>38328</area>
				<perimeter>922.1397714614868</perimeter>
				<distanceFromOrigin>323.1872522238463</distanceFromOrigin>
				<angle>46.52301494020394</angle>
				<shape>triangular</shape>
				<triangleMeasure>0.6842833712321925</triangleMeasure>
				<rectangleMeasure>0.6428526502492798</rectangleMeasure>
				<circleMeasure>0.3961899931800297</circleMeasure>
				<centroid>
					<x>332.0068</x>
					<y>338.8477</y>
				</centroid>
			</pseudo3D>
		</spatialEntity>
		<spatialEntity>
			<pseudo3D type="region">
				<clusteredness>1</clusteredness>
				<density>0.5781659349367527</density>
				<area>21394.5</area>
				<perimeter>890.6753540039062</perimeter>
				<distanceFromOrigin>301.8111992620552</distanceFromOrigin>
				<angle>37.75520577078846</angle>
				<shape>triangular</shape>
				<triangleMeasure>0.650783579269762</triangleMeasure>
				<rectangleMeasure>0.3799706276795097</rectangleMeasure>
				<circleMeasure>0.246768714799701</circleMeasure>
				<centroid>
					<x>816.6123</x>
					<y>204.6158</y>
				</centroid>
			</pseudo3D>
		</spatialEntity>
		<numericStateVariable>
			<name>avgClusterednessRegions</name>
			<value>1005.705105142451</value>
		</numericStateVariable>
		<numericStateVariable>
			<name>avgDensityRegions</name>
			<value>0.6250378023397039</value>
		</numericStateVariable>
	</timepoint>
	<timepoint>
		<spatialEntity>
			<pseudo3D type="region">
				<clusteredness>1</clusteredness>
				<density>0.671909669742655</density>
				<area>38328</area>
				<perimeter>922.1397714614868</perimeter>
				<distanceFromOrigin>323.1872522238463</distanceFromOrigin>
				<angle>46.52301494020394</angle>
				<shape>triangular</shape>
				<triangleMeasure>0.6842833712321925</triangleMeasure>
				<rectangleMeasure>0.6428526502492798</rectangleMeasure>
				<circleMeasure>0.3961899931800297</circleMeasure>
				<centroid>
					<x>332.0068</x>
					<y>338.8477</y>
				</centroid>
			</pseudo3D>
		</spatialEntity>
		<spatialEntity>
			<pseudo3D type="region">
				<clusteredness>1</clusteredness>
				<density>0.5781659349367527</density>
				<area>21394.5</area>
				<perimeter>890.6753540039062</perimeter>
				<distanceFromOrigin>301.8111992620552</distanceFromOrigin>
				<angle>37.75520577078846</angle>
				<shape>triangular</shape>
				<triangleMeasure>0.650783579269762</triangleMeasure>
				<rectangleMeasure>0.3799706276795097</rectangleMeasure>
				<circleMeasure>0.246768714799701</circleMeasure>
				<centroid>
					<x>816.6123</x>
					<y>204.6158</y>
				</centroid>
			</pseudo3D>
		</spatialEntity>
		<numericStateVariable>
			<name>avgClusterednessRegions</name>
			<value>1005.705105142451</value>
		</numericStateVariable>
		<numericStateVariable>
			<name>avgDensityRegions</name>
			<value>0.6250378023397039</value>
		</numericStateVariable>
	</timepoint>
	<timepoint>
		<spatialEntity>
			<pseudo3D type="region">
				<clusteredness>1</clusteredness>
				<density>0.671909669742655</density>
				<area>38328</area>
				<perimeter>922.1397714614868</perimeter>
				<distanceFromOrigin>323.1872522238463</distanceFromOrigin>
				<angle>46.52301494020394</angle>
				<shape>triangular</shape>
				<triangleMeasure>0.6842833712321925</triangleMeasure>
				<rectangleMeasure>0.6428526502492798</rectangleMeasure>
				<circleMeasure>0.3961899931800297</circleMeasure>
				<centroid>
					<x>332.0068</x>
					<y>338.8477</y>
				</centroid>
			</pseudo3D>
		</spatialEntity>
		<spatialEntity>
			<pseudo3D type="region">
				<clusteredness>1</clusteredness>
				<density>0.5781659349367527</density>
				<area>21394.5</area>
				<perimeter>890.6753540039062</perimeter>
				<distanceFromOrigin>301.8111992620552</distanceFromOrigin>
				<angle>37.75520577078846</angle>
				<shape>triangular</shape>
				<triangleMeasure>0.650783579269762</triangleMeasure>
				<rectangleMeasure>0.3799706276795097</rectangleMeasure>
				<circleMeasure>0.246768714799701</circleMeasure>
				<centroid>
					<x>816.6123</x>
					<y>204.6158</y>
				</centroid>
			</pseudo3D>
		</spatialEntity>
		<numericStateVariable>
			<name>avgClusterednessRegions</name>
			<value>1005.705105142451</value>
		</numericStateVariable>
		<numericStateVariable>
			<name>avgDensityRegions</name>
			<value>0.6250378023397039</value>
		</numericStateVariable>
	</timepoint>
	<timepoint>
		<spatialEntity>
			<pseudo3D type="region">
				<clusteredness>1</clusteredness>
				<density>0.671909669742655</density>
				<area>38328</area>
				<perimeter>922.1397714614868</perimeter>
				<distanceFromOrigin>323.1872522238463</distanceFromOrigin>
				<angle>46.52301494020394</angle>
				<shape>triangular</shape>
				<triangleMeasure>0.6842833712321925</triangleMeasure>
				<rectangleMeasure>0.6428526502492798</rectangleMeasure>
				<circleMeasure>0.3961899931800297</circleMeasure>
				<centroid>
					<x>332.0068</x>
					<y>338.8477</y>
				</centroid>
			</pseudo3D>
		</spatialEntity>
		<spatialEntity>
			<pseudo3D type="region">
				<clusteredness>1</clusteredness>
				<density>0.5781659349367527</density>
				<area>21394.5</area>
				<perimeter>890.6753540039062</perimeter>
				<distanceFromOrigin>301.8111992620552</distanceFromOrigin>
				<angle>37.75520577078846</angle>
				<shape>triangular</shape>
				<triangleMeasure>0.650783579269762</triangleMeasure>
				<rectangleMeasure>0.3799706276795097</rectangleMeasure>
				<circleMeasure>0.246768714799701</circleMeasure>
				<centroid>
					<x>816.6123</x>
					<y>204.6158</y>
				</centroid>
			</pseudo3D>
		</spatialEntity>
		<numericStateVariable>
			<name>avgClusterednessRegions</name>
			<value>1005.705105142451</value>
		</numericStateVariable>
		<numericStateVariable>
			<name>avgDensityRegions</name>
			<value>0.6250378023397039</value>
		</numericStateVariable>
	</timepoint>
	<timepoint>
		<spatialEntity>
			<pseudo3D type="region">
				<clusteredness>1</clusteredness>
				<density>0.671909669742655</density>
				<area>38328</area>
				<perimeter>922.1397714614868</perimeter>
				<distanceFromOrigin>323.1872522238463</distanceFromOrigin>
				<angle>46.52301494020394</angle>
				<shape>triangular</shape>
				<triangleMeasure>0.6842833712321925</triangleMeasure>
				<rectangleMeasure>0.6428526502492798</rectangleMeasure>
				<circleMeasure>0.3961899931800297</circleMeasure>
				<centroid>
					<x>332.0068</x>
					<y>338.8477</y>
				</centroid>
			</pseudo3D>
		</spatialEntity>
		<spatialEntity>
			<pseudo3D type="region">
				<clusteredness>1</clusteredness>
				<density>0.5781659349367527</density>
				<area>21394.5</area>
				<perimeter>890.6753540039062</perimeter>
				<distanceFromOrigin>301.8111992620552</distanceFromOrigin>
				<angle>37.75520577078846</angle>
				<shape>triangular</shape>
				<triangleMeasure>0.650783579269762</triangleMeasure>
				<rectangleMeasure>0.3799706276795097</rectangleMeasure>
				<circleMeasure>0.246768714799701</circleMeasure>
				<centroid>
					<x>816.6123</x>
					<y>204.6158</y>
				</centroid>
			</pseudo3D>
		</spatialEntity>
		<numericStateVariable>
			<name>avgClusterednessRegions</name>
			<value>1005.705105142451</value>
		</numericStateVariable>
		<numericStateVariable>
			<name>avgDensityRegions</name>
			<value>0.6250378023397039</value>
		</numericStateVariable>
	</timepoint>
	<timepoint>
		<spatialEntity>
			<pseudo3D type="region">
				<clusteredness>1</clusteredness>
				<density>0.671909669742655</density>
				<area>38328</area>
				<perimeter>922.1397714614868</perimeter>
				<distanceFromOrigin>323.1872522238463</distanceFromOrigin>
				<angle>46.52301494020394</angle>
				<shape>triangular</shape>
				<triangleMeasure>0.6842833712321925</triangleMeasure>
				<rectangleMeasure>0.6428526502492798</rectangleMeasure>
				<circleMeasure>0.3961899931800297</circleMeasure>
				<centroid>
					<x>332.0068</x>
					<y>338.8477</y>
				</centroid>
			</pseudo3D>
		</spatialEntity>
		<spatialEntity>
			<pseudo3D type="region">
				<clusteredness>1</clusteredness>
				<density>0.5781659349367527</density>
				<area>21394.5</area>
				<perimeter>890.6753540039062</perimeter>
				<distanceFromOrigin>301.8111992620552</distanceFromOrigin>
				<angle>37.75520577078846</angle>
				<shape>triangular</shape>
				<triangleMeasure>0.650783579269762</triangleMeasure>
				<rectangleMeasure>0.3799706276795097</rectangleMeasure>
				<circleMeasure>0.246768714799701</circleMeasure>
				<centroid>
					<x>816.6123</x>
					<y>204.6158</y>
				</centroid>
			</pseudo3D>
		</spatialEntity>
		<numericStateVariable>
			<name>avgClusterednessRegions</name>
			<value>1005.705105142451</value>
		</numericStateVariable>
		<numericStateVariable>
			<name>avgDensityRegions</name>
			<value>0.6250378023397039</value>
		</numericStateVariable>
	</timepoint>
	<timepoint>
		<spatialEntity>
			<pseudo3D type="region">
				<clusteredness>1</clusteredness>
				<density>0.671909669742655</density>
				<area>38328</area>
				<perimeter>922.1397714614868</perimeter>
				<distanceFromOrigin>323.1872522238463</distanceFromOrigin>
				<angle>46.52301494020394</angle>
				<shape>triangular</shape>
				<triangleMeasure>0.6842833712321925</triangleMeasure>
				<rectangleMeasure>0.6428526502492798</rectangleMeasure>
				<circleMeasure>0.3961899931800297</circleMeasure>
				<centroid>
					<x>332.0068</x>
					<y>338.8477</y>
				</centroid>
			</pseudo3D>
		</spatialEntity>
		<spatialEntity>
			<pseudo3D type="region">
				<clusteredness>1</clusteredness>
				<density>0.5781659349367527</density>
				<area>21394.5</area>
				<perimeter>890.6753540039062</perimeter>
				<distanceFromOrigin>301.8111992620552</distanceFromOrigin>
				<angle>37.75520577078846</angle>
				<shape>triangular</shape>
				<triangleMeasure>0.650783579269762</triangleMeasure>
				<rectangleMeasure>0.3799706276795097</rectangleMeasure>
				<circleMeasure>0.246768714799701</circleMeasure>
				<centroid>
					<x>816.6123</x>
					<y>204.6158</y>
				</centroid>
			</pseudo3D>
		</spatialEntity>
		<numericStateVariable>
			<name>avgClusterednessRegions</name>
			<value>1005.705105142451</value>
		</numericStateVariable>
		<numericStateVariable>
			<name>avgDensityRegions</name>
			<value>0.6250378023397039</value>
		</numericStateVariable>
	</timepoint>
	<timepoint>
		<spatialEntity>
			<pseudo3D type="region">
				<clusteredness>1</clusteredness>
				<density>0.671909669742655</density>
				<area>38328</area>
				<perimeter>922.1397714614868</perimeter>
				<distanceFromOrigin>323.1872522238463</distanceFromOrigin>
				<angle>46.52301494020394</angle>
				<shape>triangular</shape>
				<triangleMeasure>0.6842833712321925</triangleMeasure>
				<rectangleMeasure>0.6428526502492798</rectangleMeasure>
				<circleMeasure>0.3961899931800297</circleMeasure>
				<centroid>
					<x>332.0068</x>
					<y>338.8477</y>
				</centroid>
			</pseudo3D>
		</spatialEntity>
		<spatialEntity>
			<pseudo3D type="region">
				<clusteredness>1</clusteredness>
				<density>0.5781659349367527</density>
				<area>21394.5</area>
				<perimeter>890.6753540039062</perimeter>
				<distanceFromOrigin>301.8111992620552</distanceFromOrigin>
				<angle>37.75520577078846</angle>
				<shape>triangular</shape>
				<triangleMeasure>0.650783579269762</triangleMeasure>
				<rectangleMeasure>0.3799706276795097</rectangleMeasure>
				<circleMeasure>0.246768714799701</circleMeasure>
				<centroid>
					<x>816.6123</x>
					<y>204.6158</y>
				</centroid>
			</pseudo3D>
		</spatialEntity>
		<numericStateVariable>
			<name>avgClusterednessRegions</name>
			<value>1005.705105142451</value>
		</numericStateVariable>
		<numericStateVariable>
			<name>avgDensityRegions</name>
			<value>0.6250378023397039</value>
		</numericStateVariable>
	</timepoint>
	<timepoint>
		<spatialEntity>
			<pseudo3D type="region">
				<clusteredness>1</clusteredness>
				<density>0.671909669742655</density>
				<area>38328</area>
				<perimeter>922.1397714614868</perimeter>
				<distanceFromOrigin>323.1872522238463</distanceFromOrigin>
				<angle>46.52301494020394</angle>
				<shape>triangular</shape>
				<triangleMeasure>0.6842833712321925</triangleMeasure>
				<rectangleMeasure>0.6428526502492798</rectangleMeasure>
				<circleMeasure>0.3961899931800297</circleMeasure>
				<centroid>
					<x>332.0068</x>
					<y>338.8477</y>
				</centroid>
			</pseudo3D>
		</spatialEntity>
		<spatialEntity>
			<pseudo3D type="region">
				<clusteredness>1</clusteredness>
				<density>0.5781659349367527</density>
				<area>21394.5</area>
				<perimeter>890.6753540039062</perimeter>
				<distanceFromOrigin>301.8111992620552</distanceFromOrigin>
				<angle>37.75520577078846</angle>
				<shape>triangular</shape>
				<triangleMeasure>0.650783579269762</triangleMeasure>
				<rectangleMeasure>0.3799706276795097</rectangleMeasure>
				<circleMeasure>0.246768714799701</circleMeasure>
				<centroid>
					<x>816.6123</x>
					<y>204.6158</y>
				</centroid>
			</pseudo3D>
		</spatialEntity>
		<numericStateVariable>
			<name>avgClusterednessRegions</name>
			<value>1005.705105142451</value>
		</numericStateVariable>
		<numericStateVariable>
			<name>avgDensityRegions</name>
			<value>0.6250378023397039</value>
		</numericStateVariable>
	</timepoint>
	<timepoint>
		<spatialEntity>
			<pseudo3D type="region">
				<clusteredness>1</clusteredness>
				<density>0.671909669742655</density>
				<area>38328</area>
				<perimeter>922.1397714614868</perimeter>
				<distanceFromOrigin>323.1872522238463</distanceFromOrigin>
				<angle>46.52301494020394</angle>
				<shape>triangular</shape>
				<triangleMeasure>0.6842833712321925</triangleMeasure>
				<rectangleMeasure>0.6428526502492798</rectangleMeasure>
				<circleMeasure>0.3961899931800297</circleMeasure>
				<centroid>
					<x>332.0068</x>
					<y>338.8477</y>
				</centroid>
			</pseudo3D>
		</spatialEntity>
		<spatialEntity>
			<pseudo3D type="region">
				<clusteredness>1</clusteredness>
				<density>0.5781659349367527</density>
				<area>21394.5</area>
				<perimeter>890.6753540039062</perimeter>
				<distanceFromOrigin>301.8111992620552</distanceFromOrigin>
				<angle>37.75520577078846</angle>
				<shape>triangular</shape>
				<triangleMeasure>0.650783579269762</triangleMeasure>
				<rectangleMeasure>0.3799706276795097</rectangleMeasure>
				<circleMeasure>0.246768714799701</circleMeasure>
				<centroid>
					<x>816.6123</x>
					<y>204.6158</y>
				</centroid>
			</pseudo3D>
		</spatialEntity>
		<numericStateVariable>
			<name>avgClusterednessRegions</name>
			<value>1005.705105142451</value>
		</numericStateVariable>
		<numericStateVariable>
			<name>avgDensityRegions</name>
			<value>0.6250378023397039</value>
		</numericStateVariable>
	</timepoint>
	<timepoint>
		<spatialEntity>
			<pseudo3D type="region">
				<clusteredness>1</clusteredness>
				<density>0.671909669742655</density>
				<area>38328</area>
				<perimeter>922.1397714614868</perimeter>
				<distanceFromOrigin>323.1872522238463</distanceFromOrigin>
				<angle>46.52301494020394</angle>
				<shape>triangular</shape>
				<triangleMeasure>0.6842833712321925</triangleMeasure>
				<rectangleMeasure>0.6428526502492798</rectangleMeasure>
				<circleMeasure>0.3961899931800297</circleMeasure>
				<centroid>
					<x>332.0068</x>
					<y>338.8477</y>
				</centroid>
			</pseudo3D>
		</spatialEntity>
		<spatialEntity>
			<pseudo3D type="region">
				<clusteredness>1</clusteredness>
				<density>0.5781659349367527</density>
				<area>21394.5</area>
				<perimeter>890.6753540039062</perimeter>
				<distanceFromOrigin>301.8111992620552</distanceFromOrigin>
				<angle>37.75520577078846</angle>
				<shape>triangular</shape>
				<triangleMeasure>0.650783579269762</triangleMeasure>
				<rectangleMeasure>0.3799706276795097</rectangleMeasure>
				<circleMeasure>0.246768714799701</circleMeasure>
				<centroid>
					<x>816.6123</x>
					<y>204.6158</y>
				</centroid>
			</pseudo3D>
		</spatialEntity>
		<numericStateVariable>
			<name>avgClusterednessRegions</name>
			<value>1005.705105142451</value>
		</numericStateVariable>
		<numericStateVariable>
			<name>avgDensityRegions</name>
			<value>0.6250378023397039</value>
		</numericStateVariable>
	</timepoint>
	<timepoint>
		<spatialEntity>
			<pseudo3D type="region">
				<clusteredness>1</clusteredness>
				<density>0.671909669742655</density>
				<area>38328</area>
				<perimeter>922.1397714614868</perimeter>
				<distanceFromOrigin>323.1872522238463</distanceFromOrigin>
				<angle>46.52301494020394</angle>
				<shape>triangular</shape>
				<triangleMeasure>0.6842833712321925</triangleMeasure>
				<rectangleMeasure>0.6428526502492798</rectangleMeasure>
				<circleMeasure>0.3961899931800297</circleMeasure>
				<centroid>
					<x>332.0068</x>
					<y>338.8477</y>
				</centroid>
			</pseudo3D>
		</spatialEntity>
		<spatialEntity>
			<pseudo3D type="region">
				<clusteredness>1</clusteredness>
				<density>0.5781659349367527</density>
				<area>21394.5</area>
				<perimeter>890.6753540039062</perimeter>
				<distanceFromOrigin>301.8111992620552</distanceFromOrigin>
				<angle>37.75520577078846</angle>
				<shape>triangular</shape>
				<triangleMeasure>0.650783579269762</triangleMeasure>
				<rectangleMeasure>0.3799706276795097</rectangleMeasure>
				<circleMeasure>0.246768714799701</circleMeasure>
				<centroid>
					<x>816.6123</x>
					<y>204.6158</y>
				</centroid>
			</pseudo3D>
		</spatialEntity>
		<numericStateVariable>
			<name>avgClusterednessRegions</name>
			<value>1005.705105142451</value>
		</numericStateVariable>
		<numericStateVariable>
			<name>avgDensityRegions</name>
			<value>0.6250378023397039</value>
		</numericStateVariable>
	</timepoint>
	<timepoint>
		<spatialEntity>
			<pseudo3D type="region">
				<clusteredness>1</clusteredness>
				<density>0.671909669742655</density>
				<area>38328</area>
				<perimeter>922.1397714614868</perimeter>
				<distanceFromOrigin>323.1872522238463</distanceFromOrigin>
				<angle>46.52301494020394</angle>
				<shape>triangular</shape>
				<triangleMeasure>0.6842833712321925</triangleMeasure>
				<rectangleMeasure>0.6428526502492798</rectangleMeasure>
				<circleMeasure>0.3961899931800297</circleMeasure>
				<centroid>
					<x>332.0068</x>
					<y>338.8477</y>
				</centroid>
			</pseudo3D>
		</spatialEntity>
		<spatialEntity>
			<pseudo3D type="region">
				<clusteredness>1</clusteredness>
				<density>0.5781659349367527</density>
				<area>21394.5</area>
				<perimeter>890.6753540039062</perimeter>
				<distanceFromOrigin>301.8111992620552</distanceFromOrigin>
				<angle>37.75520577078846</angle>
				<shape>triangular</shape>
				<triangleMeasure>0.650783579269762</triangleMeasure>
				<rectangleMeasure>0.3799706276795097</rectangleMeasure>
				<circleMeasure>0.246768714799701</circleMeasure>
				<centroid>
					<x>816.6123</x>
					<y>204.6158</y>
				</centroid>
			</pseudo3D>
		</spatialEntity>
		<numericStateVariable>
			<name>avgClusterednessRegions</name>
			<value>1005.705105142451</value>
		</numericStateVariable>
		<numericStateVariable>
			<name>avgDensityRegions</name>
			<value>0.6250378023397039</value>
		</numericStateVariable>
	</timepoint>
	<timepoint>
		<spatialEntity>
			<pseudo3D type="region">
				<clusteredness>1</clusteredness>
				<density>0.671909669742655</density>
				<area>38328</area>
				<perimeter>922.1397714614868</perimeter>
				<distanceFromOrigin>323.1872522238463</distanceFromOrigin>
				<angle>46.52301494020394</angle>
				<shape>triangular</shape>
				<triangleMeasure>0.6842833712321925</triangleMeasure>
				<rectangleMeasure>0.6428526502492798</rectangleMeasure>
				<circleMeasure>0.3961899931800297</circleMeasure>
				<centroid>
					<x>332.0068</x>
					<y>338.8477</y>
				</centroid>
			</pseudo3D>
		</spatialEntity>
		<spatialEntity>
			<pseudo3D type="region">
				<clusteredness>1</clusteredness>
				<density>0.5781659349367527</density>
				<area>21394.5</area>
				<perimeter>890.6753540039062</perimeter>
				<distanceFromOrigin>301.8111992620552</distanceFromOrigin>
				<angle>37.75520577078846</angle>
				<shape>triangular</shape>
				<triangleMeasure>0.650783579269762</triangleMeasure>
				<rectangleMeasure>0.3799706276795097</rectangleMeasure>
				<circleMeasure>0.246768714799701</circleMeasure>
				<centroid>
					<x>816.6123</x>
					<y>204.6158</y>
				</centroid>
			</pseudo3D>
		</spatialEntity>
		<numericStateVariable>
			<name>avgClusterednessRegions</name>
			<value>1005.705105142451</value>
		</numericStateVariable>
		<numericStateVariable>
			<name>avgDensityRegions</name>
			<value>0.6250378023397039</value>
		</numericStateVariable>
	</timepoint>
	<timepoint>
		<spatialEntity>
			<pseudo3D type="region">
				<clusteredness>1</clusteredness>
				<density>0.671909669742655</density>
				<area>38328</area>
				<perimeter>922.1397714614868</perimeter>
				<distanceFromOrigin>323.1872522238463</distanceFromOrigin>
				<angle>46.52301494020394</angle>
				<shape>triangular</shape>
				<triangleMeasure>0.6842833712321925</triangleMeasure>
				<rectangleMeasure>0.6428526502492798</rectangleMeasure>
				<circleMeasure>0.3961899931800297</circleMeasure>
				<centroid>
					<x>332.0068</x>
					<y>338.8477</y>
				</centroid>
			</pseudo3D>
		</spatialEntity>
		<spatialEntity>
			<pseudo3D type="region">
				<clusteredness>1</clusteredness>
				<density>0.5781659349367527</density>
				<area>21394.5</area>
				<perimeter>890.6753540039062</perimeter>
				<distanceFromOrigin>301.8111992620552</distanceFromOrigin>
				<angle>37.75520577078846</angle>
				<shape>triangular</shape>
				<triangleMeasure>0.650783579269762</triangleMeasure>
				<rectangleMeasure>0.3799706276795097</rectangleMeasure>
				<circleMeasure>0.246768714799701</circleMeasure>
				<centroid>
					<x>816.6123</x>
					<y>204.6158</y>
				</centroid>
			</pseudo3D>
		</spatialEntity>
		<numericStateVariable>
			<name>avgClusterednessRegions</name>
			<value>1005.705105142451</value>
		</numericStateVariable>
		<numericStateVariable>
			<name>avgDensityRegions</name>
			<value>0.6250378023397039</value>
		</numericStateVariable>
	</timepoint>
	<timepoint>
		<spatialEntity>
			<pseudo3D type="region">
				<clusteredness>1</clusteredness>
				<density>0.671909669742655</density>
				<area>38328</area>
				<perimeter>922.1397714614868</perimeter>
				<distanceFromOrigin>323.1872522238463</distanceFromOrigin>
				<angle>46.52301494020394</angle>
				<shape>triangular</shape>
				<triangleMeasure>0.6842833712321925</triangleMeasure>
				<rectangleMeasure>0.6428526502492798</rectangleMeasure>
				<circleMeasure>0.3961899931800297</circleMeasure>
				<centroid>
					<x>332.0068</x>
					<y>338.8477</y>
				</centroid>
			</pseudo3D>
		</spatialEntity>
		<spatialEntity>
			<pseudo3D type="region">
				<clusteredness>1</clusteredness>
				<density>0.5781659349367527</density>
				<area>21394.5</area>
				<perimeter>890.6753540039062</perimeter>
				<distanceFromOrigin>301.8111992620552</distanceFromOrigin>
				<angle>37.75520577078846</angle>
				<shape>triangular</shape>
				<triangleMeasure>0.650783579269762</triangleMeasure>
				<rectangleMeasure>0.3799706276795097</rectangleMeasure>
				<circleMeasure>0.246768714799701</circleMeasure>
				<centroid>
					<x>816.6123</x>
					<y>204.6158</y>
				</centroid>
			</pseudo3D>
		</spatialEntity>
		<numericStateVariable>
			<name>avgClusterednessRegions</name>
			<value>1005.705105142451</value>
		</numericStateVariable>
		<numericStateVariable>
			<name>avgDensityRegions</name>
			<value>0.6250378023397039</value>
		</numericStateVariable>
	</timepoint>
	<timepoint>
		<spatialEntity>
			<pseudo3D type="region">
				<clusteredness>1</clusteredness>
				<density>0.671909669742655</density>
				<area>38328</area>
				<perimeter>922.1397714614868</perimeter>
				<distanceFromOrigin>323.1872522238463</distanceFromOrigin>
				<angle>46.52301494020394</angle>
				<shape>triangular</shape>
				<triangleMeasure>0.6842833712321925</triangleMeasure>
				<rectangleMeasure>0.6428526502492798</rectangleMeasure>
				<circleMeasure>0.3961899931800297</circleMeasure>
				<centroid>
					<x>332.0068</x>
					<y>338.8477</y>
				</centroid>
			</pseudo3D>
		</spatialEntity>
		<spatialEntity>
			<pseudo3D type="region">
				<clusteredness>1</clusteredness>
				<density>0.5781659349367527</density>
				<area>21394.5</area>
				<perimeter>890.6753540039062</perimeter>
				<distanceFromOrigin>301.8111992620552</distanceFromOrigin>
				<angle>37.75520577078846</angle>
				<shape>triangular</shape>
				<triangleMeasure>0.650783579269762</triangleMeasure>
				<rectangleMeasure>0.3799706276795097</rectangleMeasure>
				<circleMeasure>0.246768714799701</circleMeasure>
				<centroid>
					<x>816.6123</x>
					<y>204.6158</y>
				</centroid>
			</pseudo3D>
		</spatialEntity>
		<numericStateVariable>
			<name>avgClusterednessRegions</name>
			<value>1005.705105142451</value>
		</numericStateVariable>
		<numericStateVariable>
			<name>avgDensityRegions</name>
			<value>0.6250378023397039</value>
		</numericStateVariable>
	</timepoint>
	<timepoint>
		<spatialEntity>
			<pseudo3D type="region">
				<clusteredness>1</clusteredness>
				<density>0.671909669742655</density>
				<area>38328</area>
				<perimeter>922.1397714614868</perimeter>
				<distanceFromOrigin>323.1872522238463</distanceFromOrigin>
				<angle>46.52301494020394</angle>
				<shape>triangular</shape>
				<triangleMeasure>0.6842833712321925</triangleMeasure>
				<rectangleMeasure>0.6428526502492798</rectangleMeasure>
				<circleMeasure>0.3961899931800297</circleMeasure>
				<centroid>
					<x>332.0068</x>
					<y>338.8477</y>
				</centroid>
			</pseudo3D>
		</spatialEntity>
		<spatialEntity>
			<pseudo3D type="region">
				<clusteredness>1</clusteredness>
				<density>0.5781659349367527</density>
				<area>21394.5</area>
				<perimeter>890.6753540039062</perimeter>
				<distanceFromOrigin>301.8111992620552</distanceFromOrigin>
				<angle>37.75520577078846</angle>
				<shape>triangular</shape>
				<triangleMeasure>0.650783579269762</triangleMeasure>
				<rectangleMeasure>0.3799706276795097</rectangleMeasure>
				<circleMeasure>0.246768714799701</circleMeasure>
				<centroid>
					<x>816.6123</x>
					<y>204.6158</y>
				</centroid>
			</pseudo3D>
		</spatialEntity>
		<numericStateVariable>
			<name>avgClusterednessRegions</name>
			<value>1005.705105142451</value>
		</numericStateVariable>
		<numericStateVariable>
			<name>avgDensityRegions</name>
			<value>0.6250378023397039</value>
		</numericStateVariable>
	</timepoint>
	<timepoint>
		<spatialEntity>
			<pseudo3D type="region">
				<clusteredness>1</clusteredness>
				<density>0.671909669742655</density>
				<area>38328</area>
				<perimeter>922.1397714614868</perimeter>
				<distanceFromOrigin>323.1872522238463</distanceFromOrigin>
				<angle>46.52301494020394</angle>
				<shape>triangular</shape>
				<triangleMeasure>0.6842833712321925</triangleMeasure>
				<rectangleMeasure>0.6428526502492798</rectangleMeasure>
				<circleMeasure>0.3961899931800297</circleMeasure>
				<centroid>
					<x>332.0068</x>
					<y>338.8477</y>
				</centroid>
			</pseudo3D>
		</spatialEntity>
		<spatialEntity>
			<pseudo3D type="region">
				<clusteredness>1</clusteredness>
				<density>0.5781659349367527</density>
				<area>21394.5</area>
				<perimeter>890.6753540039062</perimeter>
				<distanceFromOrigin>301.8111992620552</distanceFromOrigin>
				<angle>37.75520577078846</angle>
				<shape>triangular</shape>
				<triangleMeasure>0.650783579269762</triangleMeasure>
				<rectangleMeasure>0.3799706276795097</rectangleMeasure>
				<circleMeasure>0.246768714799701</circleMeasure>
				<centroid>
					<x>816.6123</x>
					<y>204.6158</y>
				</centroid>
			</pseudo3D>
		</spatialEntity>
		<numericStateVariable>
			<name>avgClusterednessRegions</name>
			<value>1005.705105142451</value>
		</numericStateVariable>
		<numericStateVariable>
			<name>avgDensityRegions</name>
			<value>0.6250378023397039</value>
		</numericStateVariable>
	</timepoint>
	<timepoint>
		<spatialEntity>
			<pseudo3D type="region">
				<clusteredness>1</clusteredness>
				<density>0.671909669742655</density>
				<area>38328</area>
				<perimeter>922.1397714614868</perimeter>
				<distanceFromOrigin>323.1872522238463</distanceFromOrigin>
				<angle>46.52301494020394</angle>
				<shape>triangular</shape>
				<triangleMeasure>0.6842833712321925</triangleMeasure>
				<rectangleMeasure>0.6428526502492798</rectangleMeasure>
				<circleMeasure>0.3961899931800297</circleMeasure>
				<centroid>
					<x>332.0068</x>
					<y>338.8477</y>
				</centroid>
			</pseudo3D>
		</spatialEntity>
		<spatialEntity>
			<pseudo3D type="region">
				<clusteredness>1</clusteredness>
				<density>0.5781659349367527</density>
				<area>21394.5</area>
				<perimeter>890.6753540039062</perimeter>
				<distanceFromOrigin>301.8111992620552</distanceFromOrigin>
				<angle>37.75520577078846</angle>
				<shape>triangular</shape>
				<triangleMeasure>0.650783579269762</triangleMeasure>
				<rectangleMeasure>0.3799706276795097</rectangleMeasure>
				<circleMeasure>0.246768714799701</circleMeasure>
				<centroid>
					<x>816.6123</x>
					<y>204.6158</y>
				</centroid>
			</pseudo3D>
		</spatialEntity>
		<numericStateVariable>
			<name>avgClusterednessRegions</name>
			<value>1005.705105142451</value>
		</numericStateVariable>
		<numericStateVariable>
			<name>avgDensityRegions</name>
			<value>0.6250378023397039</value>
		</numericStateVariable>
	</timepoint>
	<timepoint>
		<spatialEntity>
			<pseudo3D type="region">
				<clusteredness>1</clusteredness>
				<density>0.671909669742655</density>
				<area>38328</area>
				<perimeter>922.1397714614868</perimeter>
				<distanceFromOrigin>323.1872522238463</distanceFromOrigin>
				<angle>46.52301494020394</angle>
				<shape>triangular</shape>
				<triangleMeasure>0.6842833712321925</triangleMeasure>
				<rectangleMeasure>0.6428526502492798</rectangleMeasure>
				<circleMeasure>0.3961899931800297</circleMeasure>
				<centroid>
					<x>332.0068</x>
					<y>338.8477</y>
				</centroid>
			</pseudo3D>
		</spatialEntity>
		<spatialEntity>
			<pseudo3D type="region">
				<clusteredness>1</clusteredness>
				<density>0.5781659349367527</density>
				<area>21394.5</area>
				<perimeter>890.6753540039062</perimeter>
				<distanceFromOrigin>301.8111992620552</distanceFromOrigin>
				<angle>37.75520577078846</angle>
				<shape>triangular</shape>
				<triangleMeasure>0.650783579269762</triangleMeasure>
				<rectangleMeasure>0.3799706276795097</rectangleMeasure>
				<circleMeasure>0.246768714799701</circleMeasure>
				<centroid>
					<x>816.6123</x>
					<y>204.6158</y>
				</centroid>
			</pseudo3D>
		</spatialEntity>
		<numericStateVariable>
			<name>avgClusterednessRegions</name>
			<value>1005.705105142451</value>
		</numericStateVariable>
		<numericStateVariable>
			<name>avgDensityRegions</name>
			<value>0.6250378023397039</value>
		</numericStateVariable>
	</timepoint>
	<timepoint>
		<spatialEntity>
			<pseudo3D type="region">
				<clusteredness>1</clusteredness>
				<density>0.671909669742655</density>
				<area>38328</area>
				<perimeter>922.1397714614868</perimeter>
				<distanceFromOrigin>323.1872522238463</distanceFromOrigin>
				<angle>46.52301494020394</angle>
				<shape>triangular</shape>
				<triangleMeasure>0.6842833712321925</triangleMeasure>
				<rectangleMeasure>0.6428526502492798</rectangleMeasure>
				<circleMeasure>0.3961899931800297</circleMeasure>
				<centroid>
					<x>332.0068</x>
					<y>338.8477</y>
				</centroid>
			</pseudo3D>
		</spatialEntity>
		<spatialEntity>
			<pseudo3D type="region">
				<clusteredness>1</clusteredness>
				<density>0.5781659349367527</density>
				<area>21394.5</area>
				<perimeter>890.6753540039062</perimeter>
				<distanceFromOrigin>301.8111992620552</distanceFromOrigin>
				<angle>37.75520577078846</angle>
				<shape>triangular</shape>
				<triangleMeasure>0.650783579269762</triangleMeasure>
				<rectangleMeasure>0.3799706276795097</rectangleMeasure>
				<circleMeasure>0.246768714799701</circleMeasure>
				<centroid>
					<x>816.6123</x>
					<y>204.6158</y>
				</centroid>
			</pseudo3D>
		</spatialEntity>
		<numericStateVariable>
			<name>avgClusterednessRegions</name>
			<value>1005.705105142451</value>
		</numericStateVariable>
		<numericStateVariable>
			<name>avgDensityRegions</name>
			<value>0.6250378023397039</value>
		</numericStateVariable>
	</timepoint>
	<timepoint>
		<spatialEntity>
			<pseudo3D type="region">
				<clusteredness>1</clusteredness>
				<density>0.671909669742655</density>
				<area>38328</area>
				<perimeter>922.1397714614868</perimeter>
				<distanceFromOrigin>323.1872522238463</distanceFromOrigin>
				<angle>46.52301494020394</angle>
				<shape>triangular</shape>
				<triangleMeasure>0.6842833712321925</triangleMeasure>
				<rectangleMeasure>0.6428526502492798</rectangleMeasure>
				<circleMeasure>0.3961899931800297</circleMeasure>
				<centroid>
					<x>332.0068</x>
					<y>338.8477</y>
				</centroid>
			</pseudo3D>
		</spatialEntity>
		<spatialEntity>
			<pseudo3D type="region">
				<clusteredness>1</clusteredness>
				<density>0.5781659349367527</density>
				<area>21394.5</area>
				<perimeter>890.6753540039062</perimeter>
				<distanceFromOrigin>301.8111992620552</distanceFromOrigin>
				<angle>37.75520577078846</angle>
				<shape>triangular</shape>
				<triangleMeasure>0.650783579269762</triangleMeasure>
				<rectangleMeasure>0.3799706276795097</rectangleMeasure>
				<circleMeasure>0.246768714799701</circleMeasure>
				<centroid>
					<x>816.6123</x>
					<y>204.6158</y>
				</centroid>
			</pseudo3D>
		</spatialEntity>
		<numericStateVariable>
			<name>avgClusterednessRegions</name>
			<value>1005.705105142451</value>
		</numericStateVariable>
		<numericStateVariable>
			<name>avgDensityRegions</name>
			<value>0.6250378023397039</value>
		</numericStateVariable>
	</timepoint>
	<timepoint>
		<spatialEntity>
			<pseudo3D type="region">
				<clusteredness>1</clusteredness>
				<density>0.671909669742655</density>
				<area>38328</area>
				<perimeter>922.1397714614868</perimeter>
				<distanceFromOrigin>323.1872522238463</distanceFromOrigin>
				<angle>46.52301494020394</angle>
				<shape>triangular</shape>
				<triangleMeasure>0.6842833712321925</triangleMeasure>
				<rectangleMeasure>0.6428526502492798</rectangleMeasure>
				<circleMeasure>0.3961899931800297</circleMeasure>
				<centroid>
					<x>332.0068</x>
					<y>338.8477</y>
				</centroid>
			</pseudo3D>
		</spatialEntity>
		<spatialEntity>
			<pseudo3D type="region">
				<clusteredness>1</clusteredness>
				<density>0.5781659349367527</density>
				<area>21394.5</area>
				<perimeter>890.6753540039062</perimeter>
				<distanceFromOrigin>301.8111992620552</distanceFromOrigin>
				<angle>37.75520577078846</angle>
				<shape>triangular</shape>
				<triangleMeasure>0.650783579269762</triangleMeasure>
				<rectangleMeasure>0.3799706276795097</rectangleMeasure>
				<circleMeasure>0.246768714799701</circleMeasure>
				<centroid>
					<x>816.6123</x>
					<y>204.6158</y>
				</centroid>
			</pseudo3D>
		</spatialEntity>
		<numericStateVariable>
			<name>avgClusterednessRegions</name>
			<value>1005.705105142451</value>
		</numericStateVariable>
		<numericStateVariable>
			<name>avgDensityRegions</name>
			<value>0.6250378023397039</value>
		</numericStateVariable>
	</timepoint>
	<timepoint>
		<spatialEntity>
			<pseudo3D type="region">
				<clusteredness>1</clusteredness>
				<density>0.671909669742655</density>
				<area>38328</area>
				<perimeter>922.1397714614868</perimeter>
				<distanceFromOrigin>323.1872522238463</distanceFromOrigin>
				<angle>46.52301494020394</angle>
				<shape>triangular</shape>
				<triangleMeasure>0.6842833712321925</triangleMeasure>
				<rectangleMeasure>0.6428526502492798</rectangleMeasure>
				<circleMeasure>0.3961899931800297</circleMeasure>
				<centroid>
					<x>332.0068</x>
					<y>338.8477</y>
				</centroid>
			</pseudo3D>
		</spatialEntity>
		<spatialEntity>
			<pseudo3D type="region">
				<clusteredness>1</clusteredness>
				<density>0.5781659349367527</density>
				<area>21394.5</area>
				<perimeter>890.6753540039062</perimeter>
				<distanceFromOrigin>301.8111992620552</distanceFromOrigin>
				<angle>37.75520577078846</angle>
				<shape>triangular</shape>
				<triangleMeasure>0.650783579269762</triangleMeasure>
				<rectangleMeasure>0.3799706276795097</rectangleMeasure>
				<circleMeasure>0.246768714799701</circleMeasure>
				<centroid>
					<x>816.6123</x>
					<y>204.6158</y>
				</centroid>
			</pseudo3D>
		</spatialEntity>
		<numericStateVariable>
			<name>avgClusterednessRegions</name>
			<value>1005.705105142451</value>
		</numericStateVariable>
		<numericStateVariable>
			<name>avgDensityRegions</name>
			<value>0.6250378023397039</value>
		</numericStateVariable>
	</timepoint>
	<timepoint>
		<spatialEntity>
			<pseudo3D type="region">
				<clusteredness>1</clusteredness>
				<density>0.671909669742655</density>
				<area>38328</area>
				<perimeter>922.1397714614868</perimeter>
				<distanceFromOrigin>323.1872522238463</distanceFromOrigin>
				<angle>46.52301494020394</angle>
				<shape>triangular</shape>
				<triangleMeasure>0.6842833712321925</triangleMeasure>
				<rectangleMeasure>0.6428526502492798</rectangleMeasure>
				<circleMeasure>0.3961899931800297</circleMeasure>
				<centroid>
					<x>332.0068</x>
					<y>338.8477</y>
				</centroid>
			</pseudo3D>
		</spatialEntity>
		<spatialEntity>
			<pseudo3D type="region">
				<clusteredness>1</clusteredness>
				<density>0.5781659349367527</density>
				<area>21394.5</area>
				<perimeter>890.6753540039062</perimeter>
				<distanceFromOrigin>301.8111992620552</distanceFromOrigin>
				<angle>37.75520577078846</angle>
				<shape>triangular</shape>
				<triangleMeasure>0.650783579269762</triangleMeasure>
				<rectangleMeasure>0.3799706276795097</rectangleMeasure>
				<circleMeasure>0.246768714799701</circleMeasure>
				<centroid>
					<x>816.6123</x>
					<y>204.6158</y>
				</centroid>
			</pseudo3D>
		</spatialEntity>
		<numericStateVariable>
			<name>avgClusterednessRegions</name>
			<value>1005.705105142451</value>
		</numericStateVariable>
		<numericStateVariable>
			<name>avgDensityRegions</name>
			<value>0.6250378023397039</value>
		</numericStateVariable>
	</timepoint>
	<timepoint>
		<spatialEntity>
			<pseudo3D type="region">
				<clusteredness>1</clusteredness>
				<density>0.671909669742655</density>
				<area>38328</area>
				<perimeter>922.1397714614868</perimeter>
				<distanceFromOrigin>323.1872522238463</distanceFromOrigin>
				<angle>46.52301494020394</angle>
				<shape>triangular</shape>
				<triangleMeasure>0.6842833712321925</triangleMeasure>
				<rectangleMeasure>0.6428526502492798</rectangleMeasure>
				<circleMeasure>0.3961899931800297</circleMeasure>
				<centroid>
					<x>332.0068</x>
					<y>338.8477</y>
				</centroid>
			</pseudo3D>
		</spatialEntity>
		<spatialEntity>
			<pseudo3D type="region">
				<clusteredness>1</clusteredness>
				<density>0.5781659349367527</density>
				<area>21394.5</area>
				<perimeter>890.6753540039062</perimeter>
				<distanceFromOrigin>301.8111992620552</distanceFromOrigin>
				<angle>37.75520577078846</angle>
				<shape>triangular</shape>
				<triangleMeasure>0.650783579269762</triangleMeasure>
				<rectangleMeasure>0.3799706276795097</rectangleMeasure>
				<circleMeasure>0.246768714799701</circleMeasure>
				<centroid>
					<x>816.6123</x>
					<y>204.6158</y>
				</centroid>
			</pseudo3D>
		</spatialEntity>
		<numericStateVariable>
			<name>avgClusterednessRegions</name>
			<value>1005.705105142451</value>
		</numericStateVariable>
		<numericStateVariable>
			<name>avgDensityRegions</name>
			<value>0.6250378023397039</value>
		</numericStateVariable>
	</timepoint>
	<timepoint>
		<spatialEntity>
			<pseudo3D type="region">
				<clusteredness>1</clusteredness>
				<density>0.671909669742655</density>
				<area>38328</area>
				<perimeter>922.1397714614868</perimeter>
				<distanceFromOrigin>323.1872522238463</distanceFromOrigin>
				<angle>46.52301494020394</angle>
				<shape>triangular</shape>
				<triangleMeasure>0.6842833712321925</triangleMeasure>
				<rectangleMeasure>0.6428526502492798</rectangleMeasure>
				<circleMeasure>0.3961899931800297</circleMeasure>
				<centroid>
					<x>332.0068</x>
					<y>338.8477</y>
				</centroid>
			</pseudo3D>
		</spatialEntity>
		<spatialEntity>
			<pseudo3D type="region">
				<clusteredness>1</clusteredness>
				<density>0.5781659349367527</density>
				<area>21394.5</area>
				<perimeter>890.6753540039062</perimeter>
				<distanceFromOrigin>301.8111992620552</distanceFromOrigin>
				<angle>37.75520577078846</angle>
				<shape>triangular</shape>
				<triangleMeasure>0.650783579269762</triangleMeasure>
				<rectangleMeasure>0.3799706276795097</rectangleMeasure>
				<circleMeasure>0.246768714799701</circleMeasure>
				<centroid>
					<x>816.6123</x>
					<y>204.6158</y>
				</centroid>
			</pseudo3D>
		</spatialEntity>
		<numericStateVariable>
			<name>avgClusterednessRegions</name>
			<value>1005.705105142451</value>
		</numericStateVariable>
		<numericStateVariable>
			<name>avgDensityRegions</name>
			<value>0.6250378023397039</value>
		</numericStateVariable>
	</timepoint>
	<timepoint>
		<spatialEntity>
			<pseudo3D type="region">
				<clusteredness>1</clusteredness>
				<density>0.671909669742655</density>
				<area>38328</area>
				<perimeter>922.1397714614868</perimeter>
				<distanceFromOrigin>323.1872522238463</distanceFromOrigin>
				<angle>46.52301494020394</angle>
				<shape>triangular</shape>
				<triangleMeasure>0.6842833712321925</triangleMeasure>
				<rectangleMeasure>0.6428526502492798</rectangleMeasure>
				<circleMeasure>0.3961899931800297</circleMeasure>
				<centroid>
					<x>332.0068</x>
					<y>338.8477</y>
				</centroid>
			</pseudo3D>
		</spatialEntity>
		<spatialEntity>
			<pseudo3D type="region">
				<clusteredness>1</clusteredness>
				<density>0.5781659349367527</density>
				<area>21394.5</area>
				<perimeter>890.6753540039062</perimeter>
				<distanceFromOrigin>301.8111992620552</distanceFromOrigin>
				<angle>37.75520577078846</angle>
				<shape>triangular</shape>
				<triangleMeasure>0.650783579269762</triangleMeasure>
				<rectangleMeasure>0.3799706276795097</rectangleMeasure>
				<circleMeasure>0.246768714799701</circleMeasure>
				<centroid>
					<x>816.6123</x>
					<y>204.6158</y>
				</centroid>
			</pseudo3D>
		</spatialEntity>
		<numericStateVariable>
			<name>avgClusterednessRegions</name>
			<value>1005.705105142451</value>
		</numericStateVariable>
		<numericStateVariable>
			<name>avgDensityRegions</name>
			<value>0.6250378023397039</value>
		</numericStateVariable>
	</timepoint>
	<timepoint>
		<spatialEntity>
			<pseudo3D type="region">
				<clusteredness>1</clusteredness>
				<density>0.671909669742655</density>
				<area>38328</area>
				<perimeter>922.1397714614868</perimeter>
				<distanceFromOrigin>323.1872522238463</distanceFromOrigin>
				<angle>46.52301494020394</angle>
				<shape>triangular</shape>
				<triangleMeasure>0.6842833712321925</triangleMeasure>
				<rectangleMeasure>0.6428526502492798</rectangleMeasure>
				<circleMeasure>0.3961899931800297</circleMeasure>
				<centroid>
					<x>332.0068</x>
					<y>338.8477</y>
				</centroid>
			</pseudo3D>
		</spatialEntity>
		<spatialEntity>
			<pseudo3D type="region">
				<clusteredness>1</clusteredness>
				<density>0.5781659349367527</density>
				<area>21394.5</area>
				<perimeter>890.6753540039062</perimeter>
				<distanceFromOrigin>301.8111992620552</distanceFromOrigin>
				<angle>37.75520577078846</angle>
				<shape>triangular</shape>
				<triangleMeasure>0.650783579269762</triangleMeasure>
				<rectangleMeasure>0.3799706276795097</rectangleMeasure>
				<circleMeasure>0.246768714799701</circleMeasure>
				<centroid>
					<x>816.6123</x>
					<y>204.6158</y>
				</centroid>
			</pseudo3D>
		</spatialEntity>
		<numericStateVariable>
			<name>avgClusterednessRegions</name>
			<value>1005.705105142451</value>
		</numericStateVariable>
		<numericStateVariable>
			<name>avgDensityRegions</name>
			<value>0.6250378023397039</value>
		</numericStateVariable>
	</timepoint>
</experiment>
