# Supplementary material for: Automatic validation of computational models using pseudo-3D spatio-temporal model checking
Source: BMC Syst Biol. 2014 Dec 2;8:124. doi: 10.1186/s12918-014-0124-0 (PMC4272535; doi:10.1186/s12918-014-0124-0)
Supplement: Additional file 8 — Dataset of STML files for the phase variation case study. The dataset of one thousand STML files corresponding to the stochastic simulations of the rectangular model for the phase variation case study. We recommend using the freely available 7zip software (Download link: http://www.7-zip.org/download.html) to extract this archive. [file 12918_2014_124_MOESM8_ESM.zip › phase_variation_stml_133.xml]

<?xml version="1.0" encoding="utf-8"?>
<!--Warning! This xml file was automatically generated by a C++ program using the Boost PropertyTree library.-->
<experiment>
	<timepoint>
		<numericStateVariable>
			<name>avgClusterednessRegions</name>
			<value>0</value>
		</numericStateVariable>
		<numericStateVariable>
			<name>avgDensityRegions</name>
			<value>0</value>
		</numericStateVariable>
	</timepoint>
	<timepoint>
		<numericStateVariable>
			<name>avgClusterednessRegions</name>
			<value>0</value>
		</numericStateVariable>
		<numericStateVariable>
			<name>avgDensityRegions</name>
			<value>0</value>
		</numericStateVariable>
	</timepoint>
	<timepoint>
		<numericStateVariable>
			<name>avgClusterednessRegions</name>
			<value>0</value>
		</numericStateVariable>
		<numericStateVariable>
			<name>avgDensityRegions</name>
			<value>0</value>
		</numericStateVariable>
	</timepoint>
	<timepoint>
		<numericStateVariable>
			<name>avgClusterednessRegions</name>
			<value>0</value>
		</numericStateVariable>
		<numericStateVariable>
			<name>avgDensityRegions</name>
			<value>0</value>
		</numericStateVariable>
	</timepoint>
	<timepoint>
		<numericStateVariable>
			<name>avgClusterednessRegions</name>
			<value>0</value>
		</numericStateVariable>
		<numericStateVariable>
			<name>avgDensityRegions</name>
			<value>0</value>
		</numericStateVariable>
	</timepoint>
	<timepoint>
		<numericStateVariable>
			<name>avgClusterednessRegions</name>
			<value>0</value>
		</numericStateVariable>
		<numericStateVariable>
			<name>avgDensityRegions</name>
			<value>0</value>
		</numericStateVariable>
	</timepoint>
	<timepoint>
		<numericStateVariable>
			<name>avgClusterednessRegions</name>
			<value>0</value>
		</numericStateVariable>
		<numericStateVariable>
			<name>avgDensityRegions</name>
			<value>0</value>
		</numericStateVariable>
	</timepoint>
	<timepoint>
		<numericStateVariable>
			<name>avgClusterednessRegions</name>
			<value>0</value>
		</numericStateVariable>
		<numericStateVariable>
			<name>avgDensityRegions</name>
			<value>0</value>
		</numericStateVariable>
	</timepoint>
	<timepoint>
		<numericStateVariable>
			<name>avgClusterednessRegions</name>
			<value>0</value>
		</numericStateVariable>
		<numericStateVariable>
			<name>avgDensityRegions</name>
			<value>0</value>
		</numericStateVariable>
	</timepoint>
	<timepoint>
		<numericStateVariable>
			<name>avgClusterednessRegions</name>
			<value>0</value>
		</numericStateVariable>
		<numericStateVariable>
			<name>avgDensityRegions</name>
			<value>0</value>
		</numericStateVariable>
	</timepoint>
	<timepoint>
		<numericStateVariable>
			<name>avgClusterednessRegions</name>
			<value>0</value>
		</numericStateVariable>
		<numericStateVariable>
			<name>avgDensityRegions</name>
			<value>0</value>
		</numericStateVariable>
	</timepoint>
	<timepoint>
		<numericStateVariable>
			<name>avgClusterednessRegions</name>
			<value>0</value>
		</numericStateVariable>
		<numericStateVariable>
			<name>avgDensityRegions</name>
			<value>0</value>
		</numericStateVariable>
	</timepoint>
	<timepoint>
		<numericStateVariable>
			<name>avgClusterednessRegions</name>
			<value>0</value>
		</numericStateVariable>
		<numericStateVariable>
			<name>avgDensityRegions</name>
			<value>0</value>
		</numericStateVariable>
	</timepoint>
	<timepoint>
		<numericStateVariable>
			<name>avgClusterednessRegions</name>
			<value>0</value>
		</numericStateVariable>
		<numericStateVariable>
			<name>avgDensityRegions</name>
			<value>0</value>
		</numericStateVariable>
	</timepoint>
	<timepoint>
		<numericStateVariable>
			<name>avgClusterednessRegions</name>
			<value>0</value>
		</numericStateVariable>
		<numericStateVariable>
			<name>avgDensityRegions</name>
			<value>0</value>
		</numericStateVariable>
	</timepoint>
	<timepoint>
		<numericStateVariable>
			<name>avgClusterednessRegions</name>
			<value>0</value>
		</numericStateVariable>
		<numericStateVariable>
			<name>avgDensityRegions</name>
			<value>0</value>
		</numericStateVariable>
	</timepoint>
	<timepoint>
		<numericStateVariable>
			<name>avgClusterednessRegions</name>
			<value>0</value>
		</numericStateVariable>
		<numericStateVariable>
			<name>avgDensityRegions</name>
			<value>0</value>
		</numericStateVariable>
	</timepoint>
	<timepoint>
		<numericStateVariable>
			<name>avgClusterednessRegions</name>
			<value>0</value>
		</numericStateVariable>
		<numericStateVariable>
			<name>avgDensityRegions</name>
			<value>0</value>
		</numericStateVariable>
	</timepoint>
	<timepoint>
		<numericStateVariable>
			<name>avgClusterednessRegions</name>
			<value>0</value>
		</numericStateVariable>
		<numericStateVariable>
			<name>avgDensityRegions</name>
			<value>0</value>
		</numericStateVariable>
	</timepoint>
	<timepoint>
		<numericStateVariable>
			<name>avgClusterednessRegions</name>
			<value>0</value>
		</numericStateVariable>
		<numericStateVariable>
			<name>avgDensityRegions</name>
			<value>0</value>
		</numericStateVariable>
	</timepoint>
	<timepoint>
		<numericStateVariable>
			<name>avgClusterednessRegions</name>
			<value>0</value>
		</numericStateVariable>
		<numericStateVariable>
			<name>avgDensityRegions</name>
			<value>0</value>
		</numericStateVariable>
	</timepoint>
	<timepoint>
		<numericStateVariable>
			<name>avgClusterednessRegions</name>
			<value>0</value>
		</numericStateVariable>
		<numericStateVariable>
			<name>avgDensityRegions</name>
			<value>0</value>
		</numericStateVariable>
	</timepoint>
	<timepoint>
		<spatialEntity>
			<pseudo3D type="region">
				<clusteredness>1</clusteredness>
				<density>0.5491090427691958</density>
				<area>20200</area>
				<perimeter>726.9954295158386</perimeter>
				<distanceFromOrigin>117.277448812634</distanceFromOrigin>
				<angle>40.88902534507664</angle>
				<shape>triangular</shape>
				<triangleMeasure>0.6437272444809152</triangleMeasure>
				<rectangleMeasure>0.5350098741766691</rectangleMeasure>
				<circleMeasure>0.3231892407962741</circleMeasure>
				<centroid>
					<x>960.3574</x>
					<y>657.4337</y>
				</centroid>
			</pseudo3D>
		</spatialEntity>
		<numericStateVariable>
			<name>avgClusterednessRegions</name>
			<value>0</value>
		</numericStateVariable>
		<numericStateVariable>
			<name>avgDensityRegions</name>
			<value>0.5491090427691958</value>
		</numericStateVariable>
	</timepoint>
	<timepoint>
		<spatialEntity>
			<pseudo3D type="region">
				<clusteredness>1</clusteredness>
				<density>0.5543786215635188</density>
				<area>23038.5</area>
				<perimeter>837.7426171302795</perimeter>
				<distanceFromOrigin>117.9025020938911</distanceFromOrigin>
				<angle>44.41944676438083</angle>
				<shape>triangular</shape>
				<triangleMeasure>0.6504904054182828</triangleMeasure>
				<rectangleMeasure>0.4488258329088231</rectangleMeasure>
				<circleMeasure>0.3009457491229863</circleMeasure>
				<centroid>
					<x>972.837</x>
					<y>656.8762</y>
				</centroid>
			</pseudo3D>
		</spatialEntity>
		<numericStateVariable>
			<name>avgClusterednessRegions</name>
			<value>0</value>
		</numericStateVariable>
		<numericStateVariable>
			<name>avgDensityRegions</name>
			<value>0.5543786215635188</value>
		</numericStateVariable>
	</timepoint>
	<timepoint>
		<spatialEntity>
			<pseudo3D type="region">
				<clusteredness>1</clusteredness>
				<density>0.5597511030625768</density>
				<area>25858</area>
				<perimeter>854.4247446060181</perimeter>
				<distanceFromOrigin>117.277448812634</distanceFromOrigin>
				<angle>41.29033290805348</angle>
				<shape>triangular</shape>
				<triangleMeasure>0.6796755126381191</triangleMeasure>
				<rectangleMeasure>0.4906438434487189</rectangleMeasure>
				<circleMeasure>0.3173428267773909</circleMeasure>
				<centroid>
					<x>984.8457</x>
					<y>654.9191</y>
				</centroid>
			</pseudo3D>
		</spatialEntity>
		<numericStateVariable>
			<name>avgClusterednessRegions</name>
			<value>0</value>
		</numericStateVariable>
		<numericStateVariable>
			<name>avgDensityRegions</name>
			<value>0.5597511030625768</value>
		</numericStateVariable>
	</timepoint>
	<timepoint>
		<spatialEntity>
			<pseudo3D type="region">
				<clusteredness>1</clusteredness>
				<density>0.5615291987092615</density>
				<area>28685</area>
				<perimeter>883.1137685775757</perimeter>
				<distanceFromOrigin>117.277448812634</distanceFromOrigin>
				<angle>39.91337356973341</angle>
				<shape>triangular</shape>
				<triangleMeasure>0.7057307563971074</triangleMeasure>
				<rectangleMeasure>0.5113002040783644</rectangleMeasure>
				<circleMeasure>0.3172735348793204</circleMeasure>
				<centroid>
					<x>996.0094</x>
					<y>653.2939</y>
				</centroid>
			</pseudo3D>
		</spatialEntity>
		<numericStateVariable>
			<name>avgClusterednessRegions</name>
			<value>0</value>
		</numericStateVariable>
		<numericStateVariable>
			<name>avgDensityRegions</name>
			<value>0.5615291987092615</value>
		</numericStateVariable>
	</timepoint>
	<timepoint>
		<spatialEntity>
			<pseudo3D type="region">
				<clusteredness>1</clusteredness>
				<density>0.5601159532345911</density>
				<area>31235.5</area>
				<perimeter>933.3070783615112</perimeter>
				<distanceFromOrigin>117.277448812634</distanceFromOrigin>
				<angle>39.15543412261314</angle>
				<shape>triangular</shape>
				<triangleMeasure>0.7029194544500689</triangleMeasure>
				<rectangleMeasure>0.5148592983227884</rectangleMeasure>
				<circleMeasure>0.3061583292188985</circleMeasure>
				<centroid>
					<x>1005.447</x>
					<y>651.1199</y>
				</centroid>
			</pseudo3D>
		</spatialEntity>
		<numericStateVariable>
			<name>avgClusterednessRegions</name>
			<value>0</value>
		</numericStateVariable>
		<numericStateVariable>
			<name>avgDensityRegions</name>
			<value>0.5601159532345911</value>
		</numericStateVariable>
	</timepoint>
	<timepoint>
		<spatialEntity>
			<pseudo3D type="region">
				<clusteredness>1</clusteredness>
				<density>0.5583236874128157</density>
				<area>33268</area>
				<perimeter>960.8229913711548</perimeter>
				<distanceFromOrigin>117.277448812634</distanceFromOrigin>
				<angle>39.2325893161171</angle>
				<shape>triangular</shape>
				<triangleMeasure>0.7171711319648884</triangleMeasure>
				<rectangleMeasure>0.5345344478338276</rectangleMeasure>
				<circleMeasure>0.3083567386390257</circleMeasure>
				<centroid>
					<x>1012.888</x>
					<y>650.3799</y>
				</centroid>
			</pseudo3D>
		</spatialEntity>
		<numericStateVariable>
			<name>avgClusterednessRegions</name>
			<value>0</value>
		</numericStateVariable>
		<numericStateVariable>
			<name>avgDensityRegions</name>
			<value>0.5583236874128157</value>
		</numericStateVariable>
	</timepoint>
	<timepoint>
		<spatialEntity>
			<pseudo3D type="region">
				<clusteredness>1</clusteredness>
				<density>0.5559049222677918</density>
				<area>35922.5</area>
				<perimeter>1074.18781876564</perimeter>
				<distanceFromOrigin>117.9025020938911</distanceFromOrigin>
				<angle>39.1562281214089</angle>
				<shape>triangular</shape>
				<triangleMeasure>0.70569630355402</triangleMeasure>
				<rectangleMeasure>0.5445198195607822</rectangleMeasure>
				<circleMeasure>0.2874645075055541</circleMeasure>
				<centroid>
					<x>1022.817</x>
					<y>651.1904</y>
				</centroid>
			</pseudo3D>
		</spatialEntity>
		<numericStateVariable>
			<name>avgClusterednessRegions</name>
			<value>0</value>
		</numericStateVariable>
		<numericStateVariable>
			<name>avgDensityRegions</name>
			<value>0.5559049222677918</value>
		</numericStateVariable>
	</timepoint>
	<timepoint>
		<spatialEntity>
			<pseudo3D type="region">
				<clusteredness>1</clusteredness>
				<density>0.5495683777794355</density>
				<area>38130.5</area>
				<perimeter>1122.152759075165</perimeter>
				<distanceFromOrigin>117.277448812634</distanceFromOrigin>
				<angle>38.53569883323919</angle>
				<shape>triangular</shape>
				<triangleMeasure>0.6981977651738834</triangleMeasure>
				<rectangleMeasure>0.5405497838777258</rectangleMeasure>
				<circleMeasure>0.2840061975485217</circleMeasure>
				<centroid>
					<x>1030.92</x>
					<y>649.2098</y>
				</centroid>
			</pseudo3D>
		</spatialEntity>
		<numericStateVariable>
			<name>avgClusterednessRegions</name>
			<value>0</value>
		</numericStateVariable>
		<numericStateVariable>
			<name>avgDensityRegions</name>
			<value>0.5495683777794355</value>
		</numericStateVariable>
	</timepoint>
	<timepoint>
		<spatialEntity>
			<pseudo3D type="region">
				<clusteredness>1</clusteredness>
				<density>0.5472500924989279</density>
				<area>40096.5</area>
				<perimeter>1237.248836040497</perimeter>
				<distanceFromOrigin>117.277448812634</distanceFromOrigin>
				<angle>37.83667880276514</angle>
				<shape>triangular</shape>
				<triangleMeasure>0.6594981784090068</triangleMeasure>
				<rectangleMeasure>0.5291820481013287</rectangleMeasure>
				<circleMeasure>0.2715758518358355</circleMeasure>
				<centroid>
					<x>1038.762</x>
					<y>648.2139</y>
				</centroid>
			</pseudo3D>
		</spatialEntity>
		<numericStateVariable>
			<name>avgClusterednessRegions</name>
			<value>0</value>
		</numericStateVariable>
		<numericStateVariable>
			<name>avgDensityRegions</name>
			<value>0.5472500924989279</value>
		</numericStateVariable>
	</timepoint>
	<timepoint>
		<spatialEntity>
			<pseudo3D type="region">
				<clusteredness>1</clusteredness>
				<density>0.5454021264081467</density>
				<area>42113</area>
				<perimeter>1406.898593902588</perimeter>
				<distanceFromOrigin>117.277448812634</distanceFromOrigin>
				<angle>37.63820919065301</angle>
				<shape>triangular</shape>
				<triangleMeasure>0.654752095026353</triangleMeasure>
				<rectangleMeasure>0.5218966162419804</rectangleMeasure>
				<circleMeasure>0.272818500444227</circleMeasure>
				<centroid>
					<x>1046.81</x>
					<y>647.7858</y>
				</centroid>
			</pseudo3D>
		</spatialEntity>
		<numericStateVariable>
			<name>avgClusterednessRegions</name>
			<value>0</value>
		</numericStateVariable>
		<numericStateVariable>
			<name>avgDensityRegions</name>
			<value>0.5454021264081467</value>
		</numericStateVariable>
	</timepoint>
	<timepoint>
		<spatialEntity>
			<pseudo3D type="region">
				<clusteredness>0.9018567639257294</clusteredness>
				<density>0.5475883142067278</density>
				<area>45050</area>
				<perimeter>1202.914190769196</perimeter>
				<distanceFromOrigin>117.277448812634</distanceFromOrigin>
				<angle>36.40844455464278</angle>
				<shape>triangular</shape>
				<triangleMeasure>0.5996263150101241</triangleMeasure>
				<rectangleMeasure>0.5041861774610488</rectangleMeasure>
				<circleMeasure>0.2445077579050581</circleMeasure>
				<centroid>
					<x>1069.824</x>
					<y>645.4124</y>
				</centroid>
			</pseudo3D>
		</spatialEntity>
		<numericStateVariable>
			<name>avgClusterednessRegions</name>
			<value>0</value>
		</numericStateVariable>
		<numericStateVariable>
			<name>avgDensityRegions</name>
			<value>0.5475883142067278</value>
		</numericStateVariable>
	</timepoint>
	<timepoint>
		<spatialEntity>
			<pseudo3D type="region">
				<clusteredness>1</clusteredness>
				<density>0.5481296440024307</density>
				<area>48144</area>
				<perimeter>1636.492052555084</perimeter>
				<distanceFromOrigin>117.277448812634</distanceFromOrigin>
				<angle>39.14227132449896</angle>
				<shape>triangular</shape>
				<triangleMeasure>0.5796387792357507</triangleMeasure>
				<rectangleMeasure>0.4491965980080161</rectangleMeasure>
				<circleMeasure>0.249022871951684</circleMeasure>
				<centroid>
					<x>1070.8</x>
					<y>648.8452</y>
				</centroid>
			</pseudo3D>
		</spatialEntity>
		<numericStateVariable>
			<name>avgClusterednessRegions</name>
			<value>0</value>
		</numericStateVariable>
		<numericStateVariable>
			<name>avgDensityRegions</name>
			<value>0.5481296440024307</value>
		</numericStateVariable>
	</timepoint>
	<timepoint>
		<spatialEntity>
			<pseudo3D type="region">
				<clusteredness>1</clusteredness>
				<density>0.5499454361212877</density>
				<area>50609.5</area>
				<perimeter>1565.453891277313</perimeter>
				<distanceFromOrigin>117.277448812634</distanceFromOrigin>
				<angle>35.76021761693835</angle>
				<shape>triangular</shape>
				<triangleMeasure>0.6267595277275099</triangleMeasure>
				<rectangleMeasure>0.5547550819738956</rectangleMeasure>
				<circleMeasure>0.2465775934962212</circleMeasure>
				<centroid>
					<x>1080.825</x>
					<y>648.6146</y>
				</centroid>
			</pseudo3D>
		</spatialEntity>
		<numericStateVariable>
			<name>avgClusterednessRegions</name>
			<value>0</value>
		</numericStateVariable>
		<numericStateVariable>
			<name>avgDensityRegions</name>
			<value>0.5499454361212877</value>
		</numericStateVariable>
	</timepoint>
	<timepoint>
		<spatialEntity>
			<pseudo3D type="region">
				<clusteredness>1</clusteredness>
				<density>0.5470323175388383</density>
				<area>52831</area>
				<perimeter>1611.463047504425</perimeter>
				<distanceFromOrigin>117.277448812634</distanceFromOrigin>
				<angle>35.39486372549259</angle>
				<shape>triangular</shape>
				<triangleMeasure>0.6220690203304863</triangleMeasure>
				<rectangleMeasure>0.5490835910321227</rectangleMeasure>
				<circleMeasure>0.2422882484358863</circleMeasure>
				<centroid>
					<x>1089.245</x>
					<y>648.0773</y>
				</centroid>
			</pseudo3D>
		</spatialEntity>
		<numericStateVariable>
			<name>avgClusterednessRegions</name>
			<value>0</value>
		</numericStateVariable>
		<numericStateVariable>
			<name>avgDensityRegions</name>
			<value>0.5470323175388383</value>
		</numericStateVariable>
	</timepoint>
	<timepoint>
		<spatialEntity>
			<pseudo3D type="region">
				<clusteredness>1</clusteredness>
				<density>0.5512133028057297</density>
				<area>54773.5</area>
				<perimeter>1690.843236923218</perimeter>
				<distanceFromOrigin>117.277448812634</distanceFromOrigin>
				<angle>37.2343141998161</angle>
				<shape>triangular</shape>
				<triangleMeasure>0.6003225006541804</triangleMeasure>
				<rectangleMeasure>0.5186622007468253</rectangleMeasure>
				<circleMeasure>0.2436535539042508</circleMeasure>
				<centroid>
					<x>1096.157</x>
					<y>650.0314</y>
				</centroid>
			</pseudo3D>
		</spatialEntity>
		<numericStateVariable>
			<name>avgClusterednessRegions</name>
			<value>0</value>
		</numericStateVariable>
		<numericStateVariable>
			<name>avgDensityRegions</name>
			<value>0.5512133028057297</value>
		</numericStateVariable>
	</timepoint>
	<timepoint>
		<spatialEntity>
			<pseudo3D type="region">
				<clusteredness>1</clusteredness>
				<density>0.5512133028057297</density>
				<area>54773.5</area>
				<perimeter>1690.843236923218</perimeter>
				<distanceFromOrigin>117.277448812634</distanceFromOrigin>
				<angle>37.2343141998161</angle>
				<shape>triangular</shape>
				<triangleMeasure>0.6003225006541804</triangleMeasure>
				<rectangleMeasure>0.5186622007468253</rectangleMeasure>
				<circleMeasure>0.2436535539042508</circleMeasure>
				<centroid>
					<x>1096.157</x>
					<y>650.0314</y>
				</centroid>
			</pseudo3D>
		</spatialEntity>
		<numericStateVariable>
			<name>avgClusterednessRegions</name>
			<value>0</value>
		</numericStateVariable>
		<numericStateVariable>
			<name>avgDensityRegions</name>
			<value>0.5512133028057297</value>
		</numericStateVariable>
	</timepoint>
	<timepoint>
		<spatialEntity>
			<pseudo3D type="region">
				<clusteredness>1</clusteredness>
				<density>0.5512133028057297</density>
				<area>54773.5</area>
				<perimeter>1690.843236923218</perimeter>
				<distanceFromOrigin>117.277448812634</distanceFromOrigin>
				<angle>37.2343141998161</angle>
				<shape>triangular</shape>
				<triangleMeasure>0.6003225006541804</triangleMeasure>
				<rectangleMeasure>0.5186622007468253</rectangleMeasure>
				<circleMeasure>0.2436535539042508</circleMeasure>
				<centroid>
					<x>1096.157</x>
					<y>650.0314</y>
				</centroid>
			</pseudo3D>
		</spatialEntity>
		<numericStateVariable>
			<name>avgClusterednessRegions</name>
			<value>0</value>
		</numericStateVariable>
		<numericStateVariable>
			<name>avgDensityRegions</name>
			<value>0.5512133028057297</value>
		</numericStateVariable>
	</timepoint>
	<timepoint>
		<spatialEntity>
			<pseudo3D type="region">
				<clusteredness>1</clusteredness>
				<density>0.5512133028057297</density>
				<area>54773.5</area>
				<perimeter>1690.843236923218</perimeter>
				<distanceFromOrigin>117.277448812634</distanceFromOrigin>
				<angle>37.2343141998161</angle>
				<shape>triangular</shape>
				<triangleMeasure>0.6003225006541804</triangleMeasure>
				<rectangleMeasure>0.5186622007468253</rectangleMeasure>
				<circleMeasure>0.2436535539042508</circleMeasure>
				<centroid>
					<x>1096.157</x>
					<y>650.0314</y>
				</centroid>
			</pseudo3D>
		</spatialEntity>
		<numericStateVariable>
			<name>avgClusterednessRegions</name>
			<value>0</value>
		</numericStateVariable>
		<numericStateVariable>
			<name>avgDensityRegions</name>
			<value>0.5512133028057297</value>
		</numericStateVariable>
	</timepoint>
	<timepoint>
		<spatialEntity>
			<pseudo3D type="region">
				<clusteredness>1</clusteredness>
				<density>0.5512133028057297</density>
				<area>54773.5</area>
				<perimeter>1690.843236923218</perimeter>
				<distanceFromOrigin>117.277448812634</distanceFromOrigin>
				<angle>37.2343141998161</angle>
				<shape>triangular</shape>
				<triangleMeasure>0.6003225006541804</triangleMeasure>
				<rectangleMeasure>0.5186622007468253</rectangleMeasure>
				<circleMeasure>0.2436535539042508</circleMeasure>
				<centroid>
					<x>1096.157</x>
					<y>650.0314</y>
				</centroid>
			</pseudo3D>
		</spatialEntity>
		<numericStateVariable>
			<name>avgClusterednessRegions</name>
			<value>0</value>
		</numericStateVariable>
		<numericStateVariable>
			<name>avgDensityRegions</name>
			<value>0.5512133028057297</value>
		</numericStateVariable>
	</timepoint>
	<timepoint>
		<spatialEntity>
			<pseudo3D type="region">
				<clusteredness>1</clusteredness>
				<density>0.5512133028057297</density>
				<area>54773.5</area>
				<perimeter>1690.843236923218</perimeter>
				<distanceFromOrigin>117.277448812634</distanceFromOrigin>
				<angle>37.2343141998161</angle>
				<shape>triangular</shape>
				<triangleMeasure>0.6003225006541804</triangleMeasure>
				<rectangleMeasure>0.5186622007468253</rectangleMeasure>
				<circleMeasure>0.2436535539042508</circleMeasure>
				<centroid>
					<x>1096.157</x>
					<y>650.0314</y>
				</centroid>
			</pseudo3D>
		</spatialEntity>
		<numericStateVariable>
			<name>avgClusterednessRegions</name>
			<value>0</value>
		</numericStateVariable>
		<numericStateVariable>
			<name>avgDensityRegions</name>
			<value>0.5512133028057297</value>
		</numericStateVariable>
	</timepoint>
	<timepoint>
		<spatialEntity>
			<pseudo3D type="region">
				<clusteredness>1</clusteredness>
				<density>0.5512133028057297</density>
				<area>54773.5</area>
				<perimeter>1690.843236923218</perimeter>
				<distanceFromOrigin>117.277448812634</distanceFromOrigin>
				<angle>37.2343141998161</angle>
				<shape>triangular</shape>
				<triangleMeasure>0.6003225006541804</triangleMeasure>
				<rectangleMeasure>0.5186622007468253</rectangleMeasure>
				<circleMeasure>0.2436535539042508</circleMeasure>
				<centroid>
					<x>1096.157</x>
					<y>650.0314</y>
				</centroid>
			</pseudo3D>
		</spatialEntity>
		<numericStateVariable>
			<name>avgClusterednessRegions</name>
			<value>0</value>
		</numericStateVariable>
		<numericStateVariable>
			<name>avgDensityRegions</name>
			<value>0.5512133028057297</value>
		</numericStateVariable>
	</timepoint>
	<timepoint>
		<spatialEntity>
			<pseudo3D type="region">
				<clusteredness>1</clusteredness>
				<density>0.5512133028057297</density>
				<area>54773.5</area>
				<perimeter>1690.843236923218</perimeter>
				<distanceFromOrigin>117.277448812634</distanceFromOrigin>
				<angle>37.2343141998161</angle>
				<shape>triangular</shape>
				<triangleMeasure>0.6003225006541804</triangleMeasure>
				<rectangleMeasure>0.5186622007468253</rectangleMeasure>
				<circleMeasure>0.2436535539042508</circleMeasure>
				<centroid>
					<x>1096.157</x>
					<y>650.0314</y>
				</centroid>
			</pseudo3D>
		</spatialEntity>
		<numericStateVariable>
			<name>avgClusterednessRegions</name>
			<value>0</value>
		</numericStateVariable>
		<numericStateVariable>
			<name>avgDensityRegions</name>
			<value>0.5512133028057297</value>
		</numericStateVariable>
	</timepoint>
	<timepoint>
		<spatialEntity>
			<pseudo3D type="region">
				<clusteredness>1</clusteredness>
				<density>0.5512133028057297</density>
				<area>54773.5</area>
				<perimeter>1690.843236923218</perimeter>
				<distanceFromOrigin>117.277448812634</distanceFromOrigin>
				<angle>37.2343141998161</angle>
				<shape>triangular</shape>
				<triangleMeasure>0.6003225006541804</triangleMeasure>
				<rectangleMeasure>0.5186622007468253</rectangleMeasure>
				<circleMeasure>0.2436535539042508</circleMeasure>
				<centroid>
					<x>1096.157</x>
					<y>650.0314</y>
				</centroid>
			</pseudo3D>
		</spatialEntity>
		<numericStateVariable>
			<name>avgClusterednessRegions</name>
			<value>0</value>
		</numericStateVariable>
		<numericStateVariable>
			<name>avgDensityRegions</name>
			<value>0.5512133028057297</value>
		</numericStateVariable>
	</timepoint>
	<timepoint>
		<spatialEntity>
			<pseudo3D type="region">
				<clusteredness>1</clusteredness>
				<density>0.5512133028057297</density>
				<area>54773.5</area>
				<perimeter>1690.843236923218</perimeter>
				<distanceFromOrigin>117.277448812634</distanceFromOrigin>
				<angle>37.2343141998161</angle>
				<shape>triangular</shape>
				<triangleMeasure>0.6003225006541804</triangleMeasure>
				<rectangleMeasure>0.5186622007468253</rectangleMeasure>
				<circleMeasure>0.2436535539042508</circleMeasure>
				<centroid>
					<x>1096.157</x>
					<y>650.0314</y>
				</centroid>
			</pseudo3D>
		</spatialEntity>
		<numericStateVariable>
			<name>avgClusterednessRegions</name>
			<value>0</value>
		</numericStateVariable>
		<numericStateVariable>
			<name>avgDensityRegions</name>
			<value>0.5512133028057297</value>
		</numericStateVariable>
	</timepoint>
	<timepoint>
		<spatialEntity>
			<pseudo3D type="region">
				<clusteredness>1</clusteredness>
				<density>0.5512133028057297</density>
				<area>54773.5</area>
				<perimeter>1690.843236923218</perimeter>
				<distanceFromOrigin>117.277448812634</distanceFromOrigin>
				<angle>37.2343141998161</angle>
				<shape>triangular</shape>
				<triangleMeasure>0.6003225006541804</triangleMeasure>
				<rectangleMeasure>0.5186622007468253</rectangleMeasure>
				<circleMeasure>0.2436535539042508</circleMeasure>
				<centroid>
					<x>1096.157</x>
					<y>650.0314</y>
				</centroid>
			</pseudo3D>
		</spatialEntity>
		<numericStateVariable>
			<name>avgClusterednessRegions</name>
			<value>0</value>
		</numericStateVariable>
		<numericStateVariable>
			<name>avgDensityRegions</name>
			<value>0.5512133028057297</value>
		</numericStateVariable>
	</timepoint>
	<timepoint>
		<spatialEntity>
			<pseudo3D type="region">
				<clusteredness>1</clusteredness>
				<density>0.5512133028057297</density>
				<area>54773.5</area>
				<perimeter>1690.843236923218</perimeter>
				<distanceFromOrigin>117.277448812634</distanceFromOrigin>
				<angle>37.2343141998161</angle>
				<shape>triangular</shape>
				<triangleMeasure>0.6003225006541804</triangleMeasure>
				<rectangleMeasure>0.5186622007468253</rectangleMeasure>
				<circleMeasure>0.2436535539042508</circleMeasure>
				<centroid>
					<x>1096.157</x>
					<y>650.0314</y>
				</centroid>
			</pseudo3D>
		</spatialEntity>
		<numericStateVariable>
			<name>avgClusterednessRegions</name>
			<value>0</value>
		</numericStateVariable>
		<numericStateVariable>
			<name>avgDensityRegions</name>
			<value>0.5512133028057297</value>
		</numericStateVariable>
	</timepoint>
	<timepoint>
		<spatialEntity>
			<pseudo3D type="region">
				<clusteredness>1</clusteredness>
				<density>0.5512133028057297</density>
				<area>54773.5</area>
				<perimeter>1690.843236923218</perimeter>
				<distanceFromOrigin>117.277448812634</distanceFromOrigin>
				<angle>37.2343141998161</angle>
				<shape>triangular</shape>
				<triangleMeasure>0.6003225006541804</triangleMeasure>
				<rectangleMeasure>0.5186622007468253</rectangleMeasure>
				<circleMeasure>0.2436535539042508</circleMeasure>
				<centroid>
					<x>1096.157</x>
					<y>650.0314</y>
				</centroid>
			</pseudo3D>
		</spatialEntity>
		<numericStateVariable>
			<name>avgClusterednessRegions</name>
			<value>0</value>
		</numericStateVariable>
		<numericStateVariable>
			<name>avgDensityRegions</name>
			<value>0.5512133028057297</value>
		</numericStateVariable>
	</timepoint>
	<timepoint>
		<spatialEntity>
			<pseudo3D type="region">
				<clusteredness>1</clusteredness>
				<density>0.5512133028057297</density>
				<area>54773.5</area>
				<perimeter>1690.843236923218</perimeter>
				<distanceFromOrigin>117.277448812634</distanceFromOrigin>
				<angle>37.2343141998161</angle>
				<shape>triangular</shape>
				<triangleMeasure>0.6003225006541804</triangleMeasure>
				<rectangleMeasure>0.5186622007468253</rectangleMeasure>
				<circleMeasure>0.2436535539042508</circleMeasure>
				<centroid>
					<x>1096.157</x>
					<y>650.0314</y>
				</centroid>
			</pseudo3D>
		</spatialEntity>
		<numericStateVariable>
			<name>avgClusterednessRegions</name>
			<value>0</value>
		</numericStateVariable>
		<numericStateVariable>
			<name>avgDensityRegions</name>
			<value>0.5512133028057297</value>
		</numericStateVariable>
	</timepoint>
	<timepoint>
		<spatialEntity>
			<pseudo3D type="region">
				<clusteredness>1</clusteredness>
				<density>0.5512133028057297</density>
				<area>54773.5</area>
				<perimeter>1690.843236923218</perimeter>
				<distanceFromOrigin>117.277448812634</distanceFromOrigin>
				<angle>37.2343141998161</angle>
				<shape>triangular</shape>
				<triangleMeasure>0.6003225006541804</triangleMeasure>
				<rectangleMeasure>0.5186622007468253</rectangleMeasure>
				<circleMeasure>0.2436535539042508</circleMeasure>
				<centroid>
					<x>1096.157</x>
					<y>650.0314</y>
				</centroid>
			</pseudo3D>
		</spatialEntity>
		<numericStateVariable>
			<name>avgClusterednessRegions</name>
			<value>0</value>
		</numericStateVariable>
		<numericStateVariable>
			<name>avgDensityRegions</name>
			<value>0.5512133028057297</value>
		</numericStateVariable>
	</timepoint>
	<timepoint>
		<spatialEntity>
			<pseudo3D type="region">
				<clusteredness>1</clusteredness>
				<density>0.5512133028057297</density>
				<area>54773.5</area>
				<perimeter>1690.843236923218</perimeter>
				<distanceFromOrigin>117.277448812634</distanceFromOrigin>
				<angle>37.2343141998161</angle>
				<shape>triangular</shape>
				<triangleMeasure>0.6003225006541804</triangleMeasure>
				<rectangleMeasure>0.5186622007468253</rectangleMeasure>
				<circleMeasure>0.2436535539042508</circleMeasure>
				<centroid>
					<x>1096.157</x>
					<y>650.0314</y>
				</centroid>
			</pseudo3D>
		</spatialEntity>
		<numericStateVariable>
			<name>avgClusterednessRegions</name>
			<value>0</value>
		</numericStateVariable>
		<numericStateVariable>
			<name>avgDensityRegions</name>
			<value>0.5512133028057297</value>
		</numericStateVariable>
	</timepoint>
	<timepoint>
		<spatialEntity>
			<pseudo3D type="region">
				<clusteredness>1</clusteredness>
				<density>0.5512133028057297</density>
				<area>54773.5</area>
				<perimeter>1690.843236923218</perimeter>
				<distanceFromOrigin>117.277448812634</distanceFromOrigin>
				<angle>37.2343141998161</angle>
				<shape>triangular</shape>
				<triangleMeasure>0.6003225006541804</triangleMeasure>
				<rectangleMeasure>0.5186622007468253</rectangleMeasure>
				<circleMeasure>0.2436535539042508</circleMeasure>
				<centroid>
					<x>1096.157</x>
					<y>650.0314</y>
				</centroid>
			</pseudo3D>
		</spatialEntity>
		<numericStateVariable>
			<name>avgClusterednessRegions</name>
			<value>0</value>
		</numericStateVariable>
		<numericStateVariable>
			<name>avgDensityRegions</name>
			<value>0.5512133028057297</value>
		</numericStateVariable>
	</timepoint>
	<timepoint>
		<spatialEntity>
			<pseudo3D type="region">
				<clusteredness>1</clusteredness>
				<density>0.5512133028057297</density>
				<area>54773.5</area>
				<perimeter>1690.843236923218</perimeter>
				<distanceFromOrigin>117.277448812634</distanceFromOrigin>
				<angle>37.2343141998161</angle>
				<shape>triangular</shape>
				<triangleMeasure>0.6003225006541804</triangleMeasure>
				<rectangleMeasure>0.5186622007468253</rectangleMeasure>
				<circleMeasure>0.2436535539042508</circleMeasure>
				<centroid>
					<x>1096.157</x>
					<y>650.0314</y>
				</centroid>
			</pseudo3D>
		</spatialEntity>
		<numericStateVariable>
			<name>avgClusterednessRegions</name>
			<value>0</value>
		</numericStateVariable>
		<numericStateVariable>
			<name>avgDensityRegions</name>
			<value>0.5512133028057297</value>
		</numericStateVariable>
	</timepoint>
	<timepoint>
		<spatialEntity>
			<pseudo3D type="region">
				<clusteredness>1</clusteredness>
				<density>0.5512133028057297</density>
				<area>54773.5</area>
				<perimeter>1690.843236923218</perimeter>
				<distanceFromOrigin>117.277448812634</distanceFromOrigin>
				<angle>37.2343141998161</angle>
				<shape>triangular</shape>
				<triangleMeasure>0.6003225006541804</triangleMeasure>
				<rectangleMeasure>0.5186622007468253</rectangleMeasure>
				<circleMeasure>0.2436535539042508</circleMeasure>
				<centroid>
					<x>1096.157</x>
					<y>650.0314</y>
				</centroid>
			</pseudo3D>
		</spatialEntity>
		<numericStateVariable>
			<name>avgClusterednessRegions</name>
			<value>0</value>
		</numericStateVariable>
		<numericStateVariable>
			<name>avgDensityRegions</name>
			<value>0.5512133028057297</value>
		</numericStateVariable>
	</timepoint>
	<timepoint>
		<spatialEntity>
			<pseudo3D type="region">
				<clusteredness>1</clusteredness>
				<density>0.5512133028057297</density>
				<area>54773.5</area>
				<perimeter>1690.843236923218</perimeter>
				<distanceFromOrigin>117.277448812634</distanceFromOrigin>
				<angle>37.2343141998161</angle>
				<shape>triangular</shape>
				<triangleMeasure>0.6003225006541804</triangleMeasure>
				<rectangleMeasure>0.5186622007468253</rectangleMeasure>
				<circleMeasure>0.2436535539042508</circleMeasure>
				<centroid>
					<x>1096.157</x>
					<y>650.0314</y>
				</centroid>
			</pseudo3D>
		</spatialEntity>
		<numericStateVariable>
			<name>avgClusterednessRegions</name>
			<value>0</value>
		</numericStateVariable>
		<numericStateVariable>
			<name>avgDensityRegions</name>
			<value>0.5512133028057297</value>
		</numericStateVariable>
	</timepoint>
	<timepoint>
		<spatialEntity>
			<pseudo3D type="region">
				<clusteredness>1</clusteredness>
				<density>0.5512133028057297</density>
				<area>54773.5</area>
				<perimeter>1690.843236923218</perimeter>
				<distanceFromOrigin>117.277448812634</distanceFromOrigin>
				<angle>37.2343141998161</angle>
				<shape>triangular</shape>
				<triangleMeasure>0.6003225006541804</triangleMeasure>
				<rectangleMeasure>0.5186622007468253</rectangleMeasure>
				<circleMeasure>0.2436535539042508</circleMeasure>
				<centroid>
					<x>1096.157</x>
					<y>650.0314</y>
				</centroid>
			</pseudo3D>
		</spatialEntity>
		<numericStateVariable>
			<name>avgClusterednessRegions</name>
			<value>0</value>
		</numericStateVariable>
		<numericStateVariable>
			<name>avgDensityRegions</name>
			<value>0.5512133028057297</value>
		</numericStateVariable>
	</timepoint>
	<timepoint>
		<spatialEntity>
			<pseudo3D type="region">
				<clusteredness>1</clusteredness>
				<density>0.5512133028057297</density>
				<area>54773.5</area>
				<perimeter>1690.843236923218</perimeter>
				<distanceFromOrigin>117.277448812634</distanceFromOrigin>
				<angle>37.2343141998161</angle>
				<shape>triangular</shape>
				<triangleMeasure>0.6003225006541804</triangleMeasure>
				<rectangleMeasure>0.5186622007468253</rectangleMeasure>
				<circleMeasure>0.2436535539042508</circleMeasure>
				<centroid>
					<x>1096.157</x>
					<y>650.0314</y>
				</centroid>
			</pseudo3D>
		</spatialEntity>
		<numericStateVariable>
			<name>avgClusterednessRegions</name>
			<value>0</value>
		</numericStateVariable>
		<numericStateVariable>
			<name>avgDensityRegions</name>
			<value>0.5512133028057297</value>
		</numericStateVariable>
	</timepoint>
	<timepoint>
		<spatialEntity>
			<pseudo3D type="region">
				<clusteredness>1</clusteredness>
				<density>0.5512133028057297</density>
				<area>54773.5</area>
				<perimeter>1690.843236923218</perimeter>
				<distanceFromOrigin>117.277448812634</distanceFromOrigin>
				<angle>37.2343141998161</angle>
				<shape>triangular</shape>
				<triangleMeasure>0.6003225006541804</triangleMeasure>
				<rectangleMeasure>0.5186622007468253</rectangleMeasure>
				<circleMeasure>0.2436535539042508</circleMeasure>
				<centroid>
					<x>1096.157</x>
					<y>650.0314</y>
				</centroid>
			</pseudo3D>
		</spatialEntity>
		<numericStateVariable>
			<name>avgClusterednessRegions</name>
			<value>0</value>
		</numericStateVariable>
		<numericStateVariable>
			<name>avgDensityRegions</name>
			<value>0.5512133028057297</value>
		</numericStateVariable>
	</timepoint>
	<timepoint>
		<spatialEntity>
			<pseudo3D type="region">
				<clusteredness>1</clusteredness>
				<density>0.5512133028057297</density>
				<area>54773.5</area>
				<perimeter>1690.843236923218</perimeter>
				<distanceFromOrigin>117.277448812634</distanceFromOrigin>
				<angle>37.2343141998161</angle>
				<shape>triangular</shape>
				<triangleMeasure>0.6003225006541804</triangleMeasure>
				<rectangleMeasure>0.5186622007468253</rectangleMeasure>
				<circleMeasure>0.2436535539042508</circleMeasure>
				<centroid>
					<x>1096.157</x>
					<y>650.0314</y>
				</centroid>
			</pseudo3D>
		</spatialEntity>
		<numericStateVariable>
			<name>avgClusterednessRegions</name>
			<value>0</value>
		</numericStateVariable>
		<numericStateVariable>
			<name>avgDensityRegions</name>
			<value>0.5512133028057297</value>
		</numericStateVariable>
	</timepoint>
	<timepoint>
		<spatialEntity>
			<pseudo3D type="region">
				<clusteredness>1</clusteredness>
				<density>0.5512133028057297</density>
				<area>54773.5</area>
				<perimeter>1690.843236923218</perimeter>
				<distanceFromOrigin>117.277448812634</distanceFromOrigin>
				<angle>37.2343141998161</angle>
				<shape>triangular</shape>
				<triangleMeasure>0.6003225006541804</triangleMeasure>
				<rectangleMeasure>0.5186622007468253</rectangleMeasure>
				<circleMeasure>0.2436535539042508</circleMeasure>
				<centroid>
					<x>1096.157</x>
					<y>650.0314</y>
				</centroid>
			</pseudo3D>
		</spatialEntity>
		<numericStateVariable>
			<name>avgClusterednessRegions</name>
			<value>0</value>
		</numericStateVariable>
		<numericStateVariable>
			<name>avgDensityRegions</name>
			<value>0.5512133028057297</value>
		</numericStateVariable>
	</timepoint>
	<timepoint>
		<spatialEntity>
			<pseudo3D type="region">
				<clusteredness>1</clusteredness>
				<density>0.5512133028057297</density>
				<area>54773.5</area>
				<perimeter>1690.843236923218</perimeter>
				<distanceFromOrigin>117.277448812634</distanceFromOrigin>
				<angle>37.2343141998161</angle>
				<shape>triangular</shape>
				<triangleMeasure>0.6003225006541804</triangleMeasure>
				<rectangleMeasure>0.5186622007468253</rectangleMeasure>
				<circleMeasure>0.2436535539042508</circleMeasure>
				<centroid>
					<x>1096.157</x>
					<y>650.0314</y>
				</centroid>
			</pseudo3D>
		</spatialEntity>
		<numericStateVariable>
			<name>avgClusterednessRegions</name>
			<value>0</value>
		</numericStateVariable>
		<numericStateVariable>
			<name>avgDensityRegions</name>
			<value>0.5512133028057297</value>
		</numericStateVariable>
	</timepoint>
	<timepoint>
		<spatialEntity>
			<pseudo3D type="region">
				<clusteredness>1</clusteredness>
				<density>0.5512133028057297</density>
				<area>54773.5</area>
				<perimeter>1690.843236923218</perimeter>
				<distanceFromOrigin>117.277448812634</distanceFromOrigin>
				<angle>37.2343141998161</angle>
				<shape>triangular</shape>
				<triangleMeasure>0.6003225006541804</triangleMeasure>
				<rectangleMeasure>0.5186622007468253</rectangleMeasure>
				<circleMeasure>0.2436535539042508</circleMeasure>
				<centroid>
					<x>1096.157</x>
					<y>650.0314</y>
				</centroid>
			</pseudo3D>
		</spatialEntity>
		<numericStateVariable>
			<name>avgClusterednessRegions</name>
			<value>0</value>
		</numericStateVariable>
		<numericStateVariable>
			<name>avgDensityRegions</name>
			<value>0.5512133028057297</value>
		</numericStateVariable>
	</timepoint>
	<timepoint>
		<spatialEntity>
			<pseudo3D type="region">
				<clusteredness>1</clusteredness>
				<density>0.5512133028057297</density>
				<area>54773.5</area>
				<perimeter>1690.843236923218</perimeter>
				<distanceFromOrigin>117.277448812634</distanceFromOrigin>
				<angle>37.2343141998161</angle>
				<shape>triangular</shape>
				<triangleMeasure>0.6003225006541804</triangleMeasure>
				<rectangleMeasure>0.5186622007468253</rectangleMeasure>
				<circleMeasure>0.2436535539042508</circleMeasure>
				<centroid>
					<x>1096.157</x>
					<y>650.0314</y>
				</centroid>
			</pseudo3D>
		</spatialEntity>
		<numericStateVariable>
			<name>avgClusterednessRegions</name>
			<value>0</value>
		</numericStateVariable>
		<numericStateVariable>
			<name>avgDensityRegions</name>
			<value>0.5512133028057297</value>
		</numericStateVariable>
	</timepoint>
	<timepoint>
		<spatialEntity>
			<pseudo3D type="region">
				<clusteredness>1</clusteredness>
				<density>0.5512133028057297</density>
				<area>54773.5</area>
				<perimeter>1690.843236923218</perimeter>
				<distanceFromOrigin>117.277448812634</distanceFromOrigin>
				<angle>37.2343141998161</angle>
				<shape>triangular</shape>
				<triangleMeasure>0.6003225006541804</triangleMeasure>
				<rectangleMeasure>0.5186622007468253</rectangleMeasure>
				<circleMeasure>0.2436535539042508</circleMeasure>
				<centroid>
					<x>1096.157</x>
					<y>650.0314</y>
				</centroid>
			</pseudo3D>
		</spatialEntity>
		<numericStateVariable>
			<name>avgClusterednessRegions</name>
			<value>0</value>
		</numericStateVariable>
		<numericStateVariable>
			<name>avgDensityRegions</name>
			<value>0.5512133028057297</value>
		</numericStateVariable>
	</timepoint>
	<timepoint>
		<spatialEntity>
			<pseudo3D type="region">
				<clusteredness>1</clusteredness>
				<density>0.5512133028057297</density>
				<area>54773.5</area>
				<perimeter>1690.843236923218</perimeter>
				<distanceFromOrigin>117.277448812634</distanceFromOrigin>
				<angle>37.2343141998161</angle>
				<shape>triangular</shape>
				<triangleMeasure>0.6003225006541804</triangleMeasure>
				<rectangleMeasure>0.5186622007468253</rectangleMeasure>
				<circleMeasure>0.2436535539042508</circleMeasure>
				<centroid>
					<x>1096.157</x>
					<y>650.0314</y>
				</centroid>
			</pseudo3D>
		</spatialEntity>
		<numericStateVariable>
			<name>avgClusterednessRegions</name>
			<value>0</value>
		</numericStateVariable>
		<numericStateVariable>
			<name>avgDensityRegions</name>
			<value>0.5512133028057297</value>
		</numericStateVariable>
	</timepoint>
	<timepoint>
		<spatialEntity>
			<pseudo3D type="region">
				<clusteredness>1</clusteredness>
				<density>0.5512133028057297</density>
				<area>54773.5</area>
				<perimeter>1690.843236923218</perimeter>
				<distanceFromOrigin>117.277448812634</distanceFromOrigin>
				<angle>37.2343141998161</angle>
				<shape>triangular</shape>
				<triangleMeasure>0.6003225006541804</triangleMeasure>
				<rectangleMeasure>0.5186622007468253</rectangleMeasure>
				<circleMeasure>0.2436535539042508</circleMeasure>
				<centroid>
					<x>1096.157</x>
					<y>650.0314</y>
				</centroid>
			</pseudo3D>
		</spatialEntity>
		<numericStateVariable>
			<name>avgClusterednessRegions</name>
			<value>0</value>
		</numericStateVariable>
		<numericStateVariable>
			<name>avgDensityRegions</name>
			<value>0.5512133028057297</value>
		</numericStateVariable>
	</timepoint>
	<timepoint>
		<spatialEntity>
			<pseudo3D type="region">
				<clusteredness>1</clusteredness>
				<density>0.5512133028057297</density>
				<area>54773.5</area>
				<perimeter>1690.843236923218</perimeter>
				<distanceFromOrigin>117.277448812634</distanceFromOrigin>
				<angle>37.2343141998161</angle>
				<shape>triangular</shape>
				<triangleMeasure>0.6003225006541804</triangleMeasure>
				<rectangleMeasure>0.5186622007468253</rectangleMeasure>
				<circleMeasure>0.2436535539042508</circleMeasure>
				<centroid>
					<x>1096.157</x>
					<y>650.0314</y>
				</centroid>
			</pseudo3D>
		</spatialEntity>
		<numericStateVariable>
			<name>avgClusterednessRegions</name>
			<value>0</value>
		</numericStateVariable>
		<numericStateVariable>
			<name>avgDensityRegions</name>
			<value>0.5512133028057297</value>
		</numericStateVariable>
	</timepoint>
	<timepoint>
		<spatialEntity>
			<pseudo3D type="region">
				<clusteredness>1</clusteredness>
				<density>0.5512133028057297</density>
				<area>54773.5</area>
				<perimeter>1690.843236923218</perimeter>
				<distanceFromOrigin>117.277448812634</distanceFromOrigin>
				<angle>37.2343141998161</angle>
				<shape>triangular</shape>
				<triangleMeasure>0.6003225006541804</triangleMeasure>
				<rectangleMeasure>0.5186622007468253</rectangleMeasure>
				<circleMeasure>0.2436535539042508</circleMeasure>
				<centroid>
					<x>1096.157</x>
					<y>650.0314</y>
				</centroid>
			</pseudo3D>
		</spatialEntity>
		<numericStateVariable>
			<name>avgClusterednessRegions</name>
			<value>0</value>
		</numericStateVariable>
		<numericStateVariable>
			<name>avgDensityRegions</name>
			<value>0.5512133028057297</value>
		</numericStateVariable>
	</timepoint>
	<timepoint>
		<spatialEntity>
			<pseudo3D type="region">
				<clusteredness>1</clusteredness>
				<density>0.5512133028057297</density>
				<area>54773.5</area>
				<perimeter>1690.843236923218</perimeter>
				<distanceFromOrigin>117.277448812634</distanceFromOrigin>
				<angle>37.2343141998161</angle>
				<shape>triangular</shape>
				<triangleMeasure>0.6003225006541804</triangleMeasure>
				<rectangleMeasure>0.5186622007468253</rectangleMeasure>
				<circleMeasure>0.2436535539042508</circleMeasure>
				<centroid>
					<x>1096.157</x>
					<y>650.0314</y>
				</centroid>
			</pseudo3D>
		</spatialEntity>
		<numericStateVariable>
			<name>avgClusterednessRegions</name>
			<value>0</value>
		</numericStateVariable>
		<numericStateVariable>
			<name>avgDensityRegions</name>
			<value>0.5512133028057297</value>
		</numericStateVariable>
	</timepoint>
	<timepoint>
		<spatialEntity>
			<pseudo3D type="region">
				<clusteredness>1</clusteredness>
				<density>0.5512133028057297</density>
				<area>54773.5</area>
				<perimeter>1690.843236923218</perimeter>
				<distanceFromOrigin>117.277448812634</distanceFromOrigin>
				<angle>37.2343141998161</angle>
				<shape>triangular</shape>
				<triangleMeasure>0.6003225006541804</triangleMeasure>
				<rectangleMeasure>0.5186622007468253</rectangleMeasure>
				<circleMeasure>0.2436535539042508</circleMeasure>
				<centroid>
					<x>1096.157</x>
					<y>650.0314</y>
				</centroid>
			</pseudo3D>
		</spatialEntity>
		<numericStateVariable>
			<name>avgClusterednessRegions</name>
			<value>0</value>
		</numericStateVariable>
		<numericStateVariable>
			<name>avgDensityRegions</name>
			<value>0.5512133028057297</value>
		</numericStateVariable>
	</timepoint>
	<timepoint>
		<spatialEntity>
			<pseudo3D type="region">
				<clusteredness>1</clusteredness>
				<density>0.5512133028057297</density>
				<area>54773.5</area>
				<perimeter>1690.843236923218</perimeter>
				<distanceFromOrigin>117.277448812634</distanceFromOrigin>
				<angle>37.2343141998161</angle>
				<shape>triangular</shape>
				<triangleMeasure>0.6003225006541804</triangleMeasure>
				<rectangleMeasure>0.5186622007468253</rectangleMeasure>
				<circleMeasure>0.2436535539042508</circleMeasure>
				<centroid>
					<x>1096.157</x>
					<y>650.0314</y>
				</centroid>
			</pseudo3D>
		</spatialEntity>
		<numericStateVariable>
			<name>avgClusterednessRegions</name>
			<value>0</value>
		</numericStateVariable>
		<numericStateVariable>
			<name>avgDensityRegions</name>
			<value>0.5512133028057297</value>
		</numericStateVariable>
	</timepoint>
	<timepoint>
		<spatialEntity>
			<pseudo3D type="region">
				<clusteredness>1</clusteredness>
				<density>0.5512133028057297</density>
				<area>54773.5</area>
				<perimeter>1690.843236923218</perimeter>
				<distanceFromOrigin>117.277448812634</distanceFromOrigin>
				<angle>37.2343141998161</angle>
				<shape>triangular</shape>
				<triangleMeasure>0.6003225006541804</triangleMeasure>
				<rectangleMeasure>0.5186622007468253</rectangleMeasure>
				<circleMeasure>0.2436535539042508</circleMeasure>
				<centroid>
					<x>1096.157</x>
					<y>650.0314</y>
				</centroid>
			</pseudo3D>
		</spatialEntity>
		<numericStateVariable>
			<name>avgClusterednessRegions</name>
			<value>0</value>
		</numericStateVariable>
		<numericStateVariable>
			<name>avgDensityRegions</name>
			<value>0.5512133028057297</value>
		</numericStateVariable>
	</timepoint>
	<timepoint>
		<spatialEntity>
			<pseudo3D type="region">
				<clusteredness>1</clusteredness>
				<density>0.5512133028057297</density>
				<area>54773.5</area>
				<perimeter>1690.843236923218</perimeter>
				<distanceFromOrigin>117.277448812634</distanceFromOrigin>
				<angle>37.2343141998161</angle>
				<shape>triangular</shape>
				<triangleMeasure>0.6003225006541804</triangleMeasure>
				<rectangleMeasure>0.5186622007468253</rectangleMeasure>
				<circleMeasure>0.2436535539042508</circleMeasure>
				<centroid>
					<x>1096.157</x>
					<y>650.0314</y>
				</centroid>
			</pseudo3D>
		</spatialEntity>
		<numericStateVariable>
			<name>avgClusterednessRegions</name>
			<value>0</value>
		</numericStateVariable>
		<numericStateVariable>
			<name>avgDensityRegions</name>
			<value>0.5512133028057297</value>
		</numericStateVariable>
	</timepoint>
	<timepoint>
		<spatialEntity>
			<pseudo3D type="region">
				<clusteredness>1</clusteredness>
				<density>0.5512133028057297</density>
				<area>54773.5</area>
				<perimeter>1690.843236923218</perimeter>
				<distanceFromOrigin>117.277448812634</distanceFromOrigin>
				<angle>37.2343141998161</angle>
				<shape>triangular</shape>
				<triangleMeasure>0.6003225006541804</triangleMeasure>
				<rectangleMeasure>0.5186622007468253</rectangleMeasure>
				<circleMeasure>0.2436535539042508</circleMeasure>
				<centroid>
					<x>1096.157</x>
					<y>650.0314</y>
				</centroid>
			</pseudo3D>
		</spatialEntity>
		<numericStateVariable>
			<name>avgClusterednessRegions</name>
			<value>0</value>
		</numericStateVariable>
		<numericStateVariable>
			<name>avgDensityRegions</name>
			<value>0.5512133028057297</value>
		</numericStateVariable>
	</timepoint>
	<timepoint>
		<spatialEntity>
			<pseudo3D type="region">
				<clusteredness>1</clusteredness>
				<density>0.5512133028057297</density>
				<area>54773.5</area>
				<perimeter>1690.843236923218</perimeter>
				<distanceFromOrigin>117.277448812634</distanceFromOrigin>
				<angle>37.2343141998161</angle>
				<shape>triangular</shape>
				<triangleMeasure>0.6003225006541804</triangleMeasure>
				<rectangleMeasure>0.5186622007468253</rectangleMeasure>
				<circleMeasure>0.2436535539042508</circleMeasure>
				<centroid>
					<x>1096.157</x>
					<y>650.0314</y>
				</centroid>
			</pseudo3D>
		</spatialEntity>
		<numericStateVariable>
			<name>avgClusterednessRegions</name>
			<value>0</value>
		</numericStateVariable>
		<numericStateVariable>
			<name>avgDensityRegions</name>
			<value>0.5512133028057297</value>
		</numericStateVariable>
	</timepoint>
	<timepoint>
		<spatialEntity>
			<pseudo3D type="region">
				<clusteredness>1</clusteredness>
				<density>0.5512133028057297</density>
				<area>54773.5</area>
				<perimeter>1690.843236923218</perimeter>
				<distanceFromOrigin>117.277448812634</distanceFromOrigin>
				<angle>37.2343141998161</angle>
				<shape>triangular</shape>
				<triangleMeasure>0.6003225006541804</triangleMeasure>
				<rectangleMeasure>0.5186622007468253</rectangleMeasure>
				<circleMeasure>0.2436535539042508</circleMeasure>
				<centroid>
					<x>1096.157</x>
					<y>650.0314</y>
				</centroid>
			</pseudo3D>
		</spatialEntity>
		<numericStateVariable>
			<name>avgClusterednessRegions</name>
			<value>0</value>
		</numericStateVariable>
		<numericStateVariable>
			<name>avgDensityRegions</name>
			<value>0.5512133028057297</value>
		</numericStateVariable>
	</timepoint>
	<timepoint>
		<spatialEntity>
			<pseudo3D type="region">
				<clusteredness>1</clusteredness>
				<density>0.5512133028057297</density>
				<area>54773.5</area>
				<perimeter>1690.843236923218</perimeter>
				<distanceFromOrigin>117.277448812634</distanceFromOrigin>
				<angle>37.2343141998161</angle>
				<shape>triangular</shape>
				<triangleMeasure>0.6003225006541804</triangleMeasure>
				<rectangleMeasure>0.5186622007468253</rectangleMeasure>
				<circleMeasure>0.2436535539042508</circleMeasure>
				<centroid>
					<x>1096.157</x>
					<y>650.0314</y>
				</centroid>
			</pseudo3D>
		</spatialEntity>
		<numericStateVariable>
			<name>avgClusterednessRegions</name>
			<value>0</value>
		</numericStateVariable>
		<numericStateVariable>
			<name>avgDensityRegions</name>
			<value>0.5512133028057297</value>
		</numericStateVariable>
	</timepoint>
	<timepoint>
		<spatialEntity>
			<pseudo3D type="region">
				<clusteredness>1</clusteredness>
				<density>0.5512133028057297</density>
				<area>54773.5</area>
				<perimeter>1690.843236923218</perimeter>
				<distanceFromOrigin>117.277448812634</distanceFromOrigin>
				<angle>37.2343141998161</angle>
				<shape>triangular</shape>
				<triangleMeasure>0.6003225006541804</triangleMeasure>
				<rectangleMeasure>0.5186622007468253</rectangleMeasure>
				<circleMeasure>0.2436535539042508</circleMeasure>
				<centroid>
					<x>1096.157</x>
					<y>650.0314</y>
				</centroid>
			</pseudo3D>
		</spatialEntity>
		<numericStateVariable>
			<name>avgClusterednessRegions</name>
			<value>0</value>
		</numericStateVariable>
		<numericStateVariable>
			<name>avgDensityRegions</name>
			<value>0.5512133028057297</value>
		</numericStateVariable>
	</timepoint>
	<timepoint>
		<spatialEntity>
			<pseudo3D type="region">
				<clusteredness>1</clusteredness>
				<density>0.5512133028057297</density>
				<area>54773.5</area>
				<perimeter>1690.843236923218</perimeter>
				<distanceFromOrigin>117.277448812634</distanceFromOrigin>
				<angle>37.2343141998161</angle>
				<shape>triangular</shape>
				<triangleMeasure>0.6003225006541804</triangleMeasure>
				<rectangleMeasure>0.5186622007468253</rectangleMeasure>
				<circleMeasure>0.2436535539042508</circleMeasure>
				<centroid>
					<x>1096.157</x>
					<y>650.0314</y>
				</centroid>
			</pseudo3D>
		</spatialEntity>
		<numericStateVariable>
			<name>avgClusterednessRegions</name>
			<value>0</value>
		</numericStateVariable>
		<numericStateVariable>
			<name>avgDensityRegions</name>
			<value>0.5512133028057297</value>
		</numericStateVariable>
	</timepoint>
	<timepoint>
		<spatialEntity>
			<pseudo3D type="region">
				<clusteredness>1</clusteredness>
				<density>0.5512133028057297</density>
				<area>54773.5</area>
				<perimeter>1690.843236923218</perimeter>
				<distanceFromOrigin>117.277448812634</distanceFromOrigin>
				<angle>37.2343141998161</angle>
				<shape>triangular</shape>
				<triangleMeasure>0.6003225006541804</triangleMeasure>
				<rectangleMeasure>0.5186622007468253</rectangleMeasure>
				<circleMeasure>0.2436535539042508</circleMeasure>
				<centroid>
					<x>1096.157</x>
					<y>650.0314</y>
				</centroid>
			</pseudo3D>
		</spatialEntity>
		<numericStateVariable>
			<name>avgClusterednessRegions</name>
			<value>0</value>
		</numericStateVariable>
		<numericStateVariable>
			<name>avgDensityRegions</name>
			<value>0.5512133028057297</value>
		</numericStateVariable>
	</timepoint>
	<timepoint>
		<spatialEntity>
			<pseudo3D type="region">
				<clusteredness>1</clusteredness>
				<density>0.5512133028057297</density>
				<area>54773.5</area>
				<perimeter>1690.843236923218</perimeter>
				<distanceFromOrigin>117.277448812634</distanceFromOrigin>
				<angle>37.2343141998161</angle>
				<shape>triangular</shape>
				<triangleMeasure>0.6003225006541804</triangleMeasure>
				<rectangleMeasure>0.5186622007468253</rectangleMeasure>
				<circleMeasure>0.2436535539042508</circleMeasure>
				<centroid>
					<x>1096.157</x>
					<y>650.0314</y>
				</centroid>
			</pseudo3D>
		</spatialEntity>
		<numericStateVariable>
			<name>avgClusterednessRegions</name>
			<value>0</value>
		</numericStateVariable>
		<numericStateVariable>
			<name>avgDensityRegions</name>
			<value>0.5512133028057297</value>
		</numericStateVariable>
	</timepoint>
	<timepoint>
		<spatialEntity>
			<pseudo3D type="region">
				<clusteredness>1</clusteredness>
				<density>0.5512133028057297</density>
				<area>54773.5</area>
				<perimeter>1690.843236923218</perimeter>
				<distanceFromOrigin>117.277448812634</distanceFromOrigin>
				<angle>37.2343141998161</angle>
				<shape>triangular</shape>
				<triangleMeasure>0.6003225006541804</triangleMeasure>
				<rectangleMeasure>0.5186622007468253</rectangleMeasure>
				<circleMeasure>0.2436535539042508</circleMeasure>
				<centroid>
					<x>1096.157</x>
					<y>650.0314</y>
				</centroid>
			</pseudo3D>
		</spatialEntity>
		<numericStateVariable>
			<name>avgClusterednessRegions</name>
			<value>0</value>
		</numericStateVariable>
		<numericStateVariable>
			<name>avgDensityRegions</name>
			<value>0.5512133028057297</value>
		</numericStateVariable>
	</timepoint>
	<timepoint>
		<spatialEntity>
			<pseudo3D type="region">
				<clusteredness>1</clusteredness>
				<density>0.5512133028057297</density>
				<area>54773.5</area>
				<perimeter>1690.843236923218</perimeter>
				<distanceFromOrigin>117.277448812634</distanceFromOrigin>
				<angle>37.2343141998161</angle>
				<shape>triangular</shape>
				<triangleMeasure>0.6003225006541804</triangleMeasure>
				<rectangleMeasure>0.5186622007468253</rectangleMeasure>
				<circleMeasure>0.2436535539042508</circleMeasure>
				<centroid>
					<x>1096.157</x>
					<y>650.0314</y>
				</centroid>
			</pseudo3D>
		</spatialEntity>
		<numericStateVariable>
			<name>avgClusterednessRegions</name>
			<value>0</value>
		</numericStateVariable>
		<numericStateVariable>
			<name>avgDensityRegions</name>
			<value>0.5512133028057297</value>
		</numericStateVariable>
	</timepoint>
	<timepoint>
		<spatialEntity>
			<pseudo3D type="region">
				<clusteredness>1</clusteredness>
				<density>0.5512133028057297</density>
				<area>54773.5</area>
				<perimeter>1690.843236923218</perimeter>
				<distanceFromOrigin>117.277448812634</distanceFromOrigin>
				<angle>37.2343141998161</angle>
				<shape>triangular</shape>
				<triangleMeasure>0.6003225006541804</triangleMeasure>
				<rectangleMeasure>0.5186622007468253</rectangleMeasure>
				<circleMeasure>0.2436535539042508</circleMeasure>
				<centroid>
					<x>1096.157</x>
					<y>650.0314</y>
				</centroid>
			</pseudo3D>
		</spatialEntity>
		<numericStateVariable>
			<name>avgClusterednessRegions</name>
			<value>0</value>
		</numericStateVariable>
		<numericStateVariable>
			<name>avgDensityRegions</name>
			<value>0.5512133028057297</value>
		</numericStateVariable>
	</timepoint>
	<timepoint>
		<spatialEntity>
			<pseudo3D type="region">
				<clusteredness>1</clusteredness>
				<density>0.5512133028057297</density>
				<area>54773.5</area>
				<perimeter>1690.843236923218</perimeter>
				<distanceFromOrigin>117.277448812634</distanceFromOrigin>
				<angle>37.2343141998161</angle>
				<shape>triangular</shape>
				<triangleMeasure>0.6003225006541804</triangleMeasure>
				<rectangleMeasure>0.5186622007468253</rectangleMeasure>
				<circleMeasure>0.2436535539042508</circleMeasure>
				<centroid>
					<x>1096.157</x>
					<y>650.0314</y>
				</centroid>
			</pseudo3D>
		</spatialEntity>
		<numericStateVariable>
			<name>avgClusterednessRegions</name>
			<value>0</value>
		</numericStateVariable>
		<numericStateVariable>
			<name>avgDensityRegions</name>
			<value>0.5512133028057297</value>
		</numericStateVariable>
	</timepoint>
	<timepoint>
		<spatialEntity>
			<pseudo3D type="region">
				<clusteredness>1</clusteredness>
				<density>0.5512133028057297</density>
				<area>54773.5</area>
				<perimeter>1690.843236923218</perimeter>
				<distanceFromOrigin>117.277448812634</distanceFromOrigin>
				<angle>37.2343141998161</angle>
				<shape>triangular</shape>
				<triangleMeasure>0.6003225006541804</triangleMeasure>
				<rectangleMeasure>0.5186622007468253</rectangleMeasure>
				<circleMeasure>0.2436535539042508</circleMeasure>
				<centroid>
					<x>1096.157</x>
					<y>650.0314</y>
				</centroid>
			</pseudo3D>
		</spatialEntity>
		<numericStateVariable>
			<name>avgClusterednessRegions</name>
			<value>0</value>
		</numericStateVariable>
		<numericStateVariable>
			<name>avgDensityRegions</name>
			<value>0.5512133028057297</value>
		</numericStateVariable>
	</timepoint>
	<timepoint>
		<spatialEntity>
			<pseudo3D type="region">
				<clusteredness>1</clusteredness>
				<density>0.5512133028057297</density>
				<area>54773.5</area>
				<perimeter>1690.843236923218</perimeter>
				<distanceFromOrigin>117.277448812634</distanceFromOrigin>
				<angle>37.2343141998161</angle>
				<shape>triangular</shape>
				<triangleMeasure>0.6003225006541804</triangleMeasure>
				<rectangleMeasure>0.5186622007468253</rectangleMeasure>
				<circleMeasure>0.2436535539042508</circleMeasure>
				<centroid>
					<x>1096.157</x>
					<y>650.0314</y>
				</centroid>
			</pseudo3D>
		</spatialEntity>
		<numericStateVariable>
			<name>avgClusterednessRegions</name>
			<value>0</value>
		</numericStateVariable>
		<numericStateVariable>
			<name>avgDensityRegions</name>
			<value>0.5512133028057297</value>
		</numericStateVariable>
	</timepoint>
	<timepoint>
		<spatialEntity>
			<pseudo3D type="region">
				<clusteredness>1</clusteredness>
				<density>0.5512133028057297</density>
				<area>54773.5</area>
				<perimeter>1690.843236923218</perimeter>
				<distanceFromOrigin>117.277448812634</distanceFromOrigin>
				<angle>37.2343141998161</angle>
				<shape>triangular</shape>
				<triangleMeasure>0.6003225006541804</triangleMeasure>
				<rectangleMeasure>0.5186622007468253</rectangleMeasure>
				<circleMeasure>0.2436535539042508</circleMeasure>
				<centroid>
					<x>1096.157</x>
					<y>650.0314</y>
				</centroid>
			</pseudo3D>
		</spatialEntity>
		<numericStateVariable>
			<name>avgClusterednessRegions</name>
			<value>0</value>
		</numericStateVariable>
		<numericStateVariable>
			<name>avgDensityRegions</name>
			<value>0.5512133028057297</value>
		</numericStateVariable>
	</timepoint>
	<timepoint>
		<spatialEntity>
			<pseudo3D type="region">
				<clusteredness>1</clusteredness>
				<density>0.5512133028057297</density>
				<area>54773.5</area>
				<perimeter>1690.843236923218</perimeter>
				<distanceFromOrigin>117.277448812634</distanceFromOrigin>
				<angle>37.2343141998161</angle>
				<shape>triangular</shape>
				<triangleMeasure>0.6003225006541804</triangleMeasure>
				<rectangleMeasure>0.5186622007468253</rectangleMeasure>
				<circleMeasure>0.2436535539042508</circleMeasure>
				<centroid>
					<x>1096.157</x>
					<y>650.0314</y>
				</centroid>
			</pseudo3D>
		</spatialEntity>
		<numericStateVariable>
			<name>avgClusterednessRegions</name>
			<value>0</value>
		</numericStateVariable>
		<numericStateVariable>
			<name>avgDensityRegions</name>
			<value>0.5512133028057297</value>
		</numericStateVariable>
	</timepoint>
	<timepoint>
		<spatialEntity>
			<pseudo3D type="region">
				<clusteredness>1</clusteredness>
				<density>0.5512133028057297</density>
				<area>54773.5</area>
				<perimeter>1690.843236923218</perimeter>
				<distanceFromOrigin>117.277448812634</distanceFromOrigin>
				<angle>37.2343141998161</angle>
				<shape>triangular</shape>
				<triangleMeasure>0.6003225006541804</triangleMeasure>
				<rectangleMeasure>0.5186622007468253</rectangleMeasure>
				<circleMeasure>0.2436535539042508</circleMeasure>
				<centroid>
					<x>1096.157</x>
					<y>650.0314</y>
				</centroid>
			</pseudo3D>
		</spatialEntity>
		<numericStateVariable>
			<name>avgClusterednessRegions</name>
			<value>0</value>
		</numericStateVariable>
		<numericStateVariable>
			<name>avgDensityRegions</name>
			<value>0.5512133028057297</value>
		</numericStateVariable>
	</timepoint>
	<timepoint>
		<spatialEntity>
			<pseudo3D type="region">
				<clusteredness>1</clusteredness>
				<density>0.5512133028057297</density>
				<area>54773.5</area>
				<perimeter>1690.843236923218</perimeter>
				<distanceFromOrigin>117.277448812634</distanceFromOrigin>
				<angle>37.2343141998161</angle>
				<shape>triangular</shape>
				<triangleMeasure>0.6003225006541804</triangleMeasure>
				<rectangleMeasure>0.5186622007468253</rectangleMeasure>
				<circleMeasure>0.2436535539042508</circleMeasure>
				<centroid>
					<x>1096.157</x>
					<y>650.0314</y>
				</centroid>
			</pseudo3D>
		</spatialEntity>
		<numericStateVariable>
			<name>avgClusterednessRegions</name>
			<value>0</value>
		</numericStateVariable>
		<numericStateVariable>
			<name>avgDensityRegions</name>
			<value>0.5512133028057297</value>
		</numericStateVariable>
	</timepoint>
	<timepoint>
		<spatialEntity>
			<pseudo3D type="region">
				<clusteredness>1</clusteredness>
				<density>0.5512133028057297</density>
				<area>54773.5</area>
				<perimeter>1690.843236923218</perimeter>
				<distanceFromOrigin>117.277448812634</distanceFromOrigin>
				<angle>37.2343141998161</angle>
				<shape>triangular</shape>
				<triangleMeasure>0.6003225006541804</triangleMeasure>
				<rectangleMeasure>0.5186622007468253</rectangleMeasure>
				<circleMeasure>0.2436535539042508</circleMeasure>
				<centroid>
					<x>1096.157</x>
					<y>650.0314</y>
				</centroid>
			</pseudo3D>
		</spatialEntity>
		<numericStateVariable>
			<name>avgClusterednessRegions</name>
			<value>0</value>
		</numericStateVariable>
		<numericStateVariable>
			<name>avgDensityRegions</name>
			<value>0.5512133028057297</value>
		</numericStateVariable>
	</timepoint>
	<timepoint>
		<spatialEntity>
			<pseudo3D type="region">
				<clusteredness>1</clusteredness>
				<density>0.5512133028057297</density>
				<area>54773.5</area>
				<perimeter>1690.843236923218</perimeter>
				<distanceFromOrigin>117.277448812634</distanceFromOrigin>
				<angle>37.2343141998161</angle>
				<shape>triangular</shape>
				<triangleMeasure>0.6003225006541804</triangleMeasure>
				<rectangleMeasure>0.5186622007468253</rectangleMeasure>
				<circleMeasure>0.2436535539042508</circleMeasure>
				<centroid>
					<x>1096.157</x>
					<y>650.0314</y>
				</centroid>
			</pseudo3D>
		</spatialEntity>
		<numericStateVariable>
			<name>avgClusterednessRegions</name>
			<value>0</value>
		</numericStateVariable>
		<numericStateVariable>
			<name>avgDensityRegions</name>
			<value>0.5512133028057297</value>
		</numericStateVariable>
	</timepoint>
	<timepoint>
		<spatialEntity>
			<pseudo3D type="region">
				<clusteredness>1</clusteredness>
				<density>0.5512133028057297</density>
				<area>54773.5</area>
				<perimeter>1690.843236923218</perimeter>
				<distanceFromOrigin>117.277448812634</distanceFromOrigin>
				<angle>37.2343141998161</angle>
				<shape>triangular</shape>
				<triangleMeasure>0.6003225006541804</triangleMeasure>
				<rectangleMeasure>0.5186622007468253</rectangleMeasure>
				<circleMeasure>0.2436535539042508</circleMeasure>
				<centroid>
					<x>1096.157</x>
					<y>650.0314</y>
				</centroid>
			</pseudo3D>
		</spatialEntity>
		<numericStateVariable>
			<name>avgClusterednessRegions</name>
			<value>0</value>
		</numericStateVariable>
		<numericStateVariable>
			<name>avgDensityRegions</name>
			<value>0.5512133028057297</value>
		</numericStateVariable>
	</timepoint>
	<timepoint>
		<spatialEntity>
			<pseudo3D type="region">
				<clusteredness>1</clusteredness>
				<density>0.5512133028057297</density>
				<area>54773.5</area>
				<perimeter>1690.843236923218</perimeter>
				<distanceFromOrigin>117.277448812634</distanceFromOrigin>
				<angle>37.2343141998161</angle>
				<shape>triangular</shape>
				<triangleMeasure>0.6003225006541804</triangleMeasure>
				<rectangleMeasure>0.5186622007468253</rectangleMeasure>
				<circleMeasure>0.2436535539042508</circleMeasure>
				<centroid>
					<x>1096.157</x>
					<y>650.0314</y>
				</centroid>
			</pseudo3D>
		</spatialEntity>
		<numericStateVariable>
			<name>avgClusterednessRegions</name>
			<value>0</value>
		</numericStateVariable>
		<numericStateVariable>
			<name>avgDensityRegions</name>
			<value>0.5512133028057297</value>
		</numericStateVariable>
	</timepoint>
	<timepoint>
		<spatialEntity>
			<pseudo3D type="region">
				<clusteredness>1</clusteredness>
				<density>0.5512133028057297</density>
				<area>54773.5</area>
				<perimeter>1690.843236923218</perimeter>
				<distanceFromOrigin>117.277448812634</distanceFromOrigin>
				<angle>37.2343141998161</angle>
				<shape>triangular</shape>
				<triangleMeasure>0.6003225006541804</triangleMeasure>
				<rectangleMeasure>0.5186622007468253</rectangleMeasure>
				<circleMeasure>0.2436535539042508</circleMeasure>
				<centroid>
					<x>1096.157</x>
					<y>650.0314</y>
				</centroid>
			</pseudo3D>
		</spatialEntity>
		<numericStateVariable>
			<name>avgClusterednessRegions</name>
			<value>0</value>
		</numericStateVariable>
		<numericStateVariable>
			<name>avgDensityRegions</name>
			<value>0.5512133028057297</value>
		</numericStateVariable>
	</timepoint>
	<timepoint>
		<spatialEntity>
			<pseudo3D type="region">
				<clusteredness>1</clusteredness>
				<density>0.5512133028057297</density>
				<area>54773.5</area>
				<perimeter>1690.843236923218</perimeter>
				<distanceFromOrigin>117.277448812634</distanceFromOrigin>
				<angle>37.2343141998161</angle>
				<shape>triangular</shape>
				<triangleMeasure>0.6003225006541804</triangleMeasure>
				<rectangleMeasure>0.5186622007468253</rectangleMeasure>
				<circleMeasure>0.2436535539042508</circleMeasure>
				<centroid>
					<x>1096.157</x>
					<y>650.0314</y>
				</centroid>
			</pseudo3D>
		</spatialEntity>
		<numericStateVariable>
			<name>avgClusterednessRegions</name>
			<value>0</value>
		</numericStateVariable>
		<numericStateVariable>
			<name>avgDensityRegions</name>
			<value>0.5512133028057297</value>
		</numericStateVariable>
	</timepoint>
	<timepoint>
		<spatialEntity>
			<pseudo3D type="region">
				<clusteredness>1</clusteredness>
				<density>0.5512133028057297</density>
				<area>54773.5</area>
				<perimeter>1690.843236923218</perimeter>
				<distanceFromOrigin>117.277448812634</distanceFromOrigin>
				<angle>37.2343141998161</angle>
				<shape>triangular</shape>
				<triangleMeasure>0.6003225006541804</triangleMeasure>
				<rectangleMeasure>0.5186622007468253</rectangleMeasure>
				<circleMeasure>0.2436535539042508</circleMeasure>
				<centroid>
					<x>1096.157</x>
					<y>650.0314</y>
				</centroid>
			</pseudo3D>
		</spatialEntity>
		<numericStateVariable>
			<name>avgClusterednessRegions</name>
			<value>0</value>
		</numericStateVariable>
		<numericStateVariable>
			<name>avgDensityRegions</name>
			<value>0.5512133028057297</value>
		</numericStateVariable>
	</timepoint>
	<timepoint>
		<spatialEntity>
			<pseudo3D type="region">
				<clusteredness>1</clusteredness>
				<density>0.5512133028057297</density>
				<area>54773.5</area>
				<perimeter>1690.843236923218</perimeter>
				<distanceFromOrigin>117.277448812634</distanceFromOrigin>
				<angle>37.2343141998161</angle>
				<shape>triangular</shape>
				<triangleMeasure>0.6003225006541804</triangleMeasure>
				<rectangleMeasure>0.5186622007468253</rectangleMeasure>
				<circleMeasure>0.2436535539042508</circleMeasure>
				<centroid>
					<x>1096.157</x>
					<y>650.0314</y>
				</centroid>
			</pseudo3D>
		</spatialEntity>
		<numericStateVariable>
			<name>avgClusterednessRegions</name>
			<value>0</value>
		</numericStateVariable>
		<numericStateVariable>
			<name>avgDensityRegions</name>
			<value>0.5512133028057297</value>
		</numericStateVariable>
	</timepoint>
	<timepoint>
		<spatialEntity>
			<pseudo3D type="region">
				<clusteredness>1</clusteredness>
				<density>0.5512133028057297</density>
				<area>54773.5</area>
				<perimeter>1690.843236923218</perimeter>
				<distanceFromOrigin>117.277448812634</distanceFromOrigin>
				<angle>37.2343141998161</angle>
				<shape>triangular</shape>
				<triangleMeasure>0.6003225006541804</triangleMeasure>
				<rectangleMeasure>0.5186622007468253</rectangleMeasure>
				<circleMeasure>0.2436535539042508</circleMeasure>
				<centroid>
					<x>1096.157</x>
					<y>650.0314</y>
				</centroid>
			</pseudo3D>
		</spatialEntity>
		<numericStateVariable>
			<name>avgClusterednessRegions</name>
			<value>0</value>
		</numericStateVariable>
		<numericStateVariable>
			<name>avgDensityRegions</name>
			<value>0.5512133028057297</value>
		</numericStateVariable>
	</timepoint>
</experiment>
