# Supplementary material for: Automatic validation of computational models using pseudo-3D spatio-temporal model checking
Source: BMC Syst Biol. 2014 Dec 2;8:124. doi: 10.1186/s12918-014-0124-0 (PMC4272535; doi:10.1186/s12918-014-0124-0)
Supplement: Additional file 8 — Dataset of STML files for the phase variation case study. The dataset of one thousand STML files corresponding to the stochastic simulations of the rectangular model for the phase variation case study. We recommend using the freely available 7zip software (Download link: http://www.7-zip.org/download.html) to extract this archive. [file 12918_2014_124_MOESM8_ESM.zip › phase_variation_stml_134.xml]

<?xml version="1.0" encoding="utf-8"?>
<!--Warning! This xml file was automatically generated by a C++ program using the Boost PropertyTree library.-->
<experiment>
	<timepoint>
		<numericStateVariable>
			<name>avgClusterednessRegions</name>
			<value>0</value>
		</numericStateVariable>
		<numericStateVariable>
			<name>avgDensityRegions</name>
			<value>0</value>
		</numericStateVariable>
	</timepoint>
	<timepoint>
		<numericStateVariable>
			<name>avgClusterednessRegions</name>
			<value>0</value>
		</numericStateVariable>
		<numericStateVariable>
			<name>avgDensityRegions</name>
			<value>0</value>
		</numericStateVariable>
	</timepoint>
	<timepoint>
		<numericStateVariable>
			<name>avgClusterednessRegions</name>
			<value>0</value>
		</numericStateVariable>
		<numericStateVariable>
			<name>avgDensityRegions</name>
			<value>0</value>
		</numericStateVariable>
	</timepoint>
	<timepoint>
		<numericStateVariable>
			<name>avgClusterednessRegions</name>
			<value>0</value>
		</numericStateVariable>
		<numericStateVariable>
			<name>avgDensityRegions</name>
			<value>0</value>
		</numericStateVariable>
	</timepoint>
	<timepoint>
		<numericStateVariable>
			<name>avgClusterednessRegions</name>
			<value>0</value>
		</numericStateVariable>
		<numericStateVariable>
			<name>avgDensityRegions</name>
			<value>0</value>
		</numericStateVariable>
	</timepoint>
	<timepoint>
		<numericStateVariable>
			<name>avgClusterednessRegions</name>
			<value>0</value>
		</numericStateVariable>
		<numericStateVariable>
			<name>avgDensityRegions</name>
			<value>0</value>
		</numericStateVariable>
	</timepoint>
	<timepoint>
		<numericStateVariable>
			<name>avgClusterednessRegions</name>
			<value>0</value>
		</numericStateVariable>
		<numericStateVariable>
			<name>avgDensityRegions</name>
			<value>0</value>
		</numericStateVariable>
	</timepoint>
	<timepoint>
		<numericStateVariable>
			<name>avgClusterednessRegions</name>
			<value>0</value>
		</numericStateVariable>
		<numericStateVariable>
			<name>avgDensityRegions</name>
			<value>0</value>
		</numericStateVariable>
	</timepoint>
	<timepoint>
		<numericStateVariable>
			<name>avgClusterednessRegions</name>
			<value>0</value>
		</numericStateVariable>
		<numericStateVariable>
			<name>avgDensityRegions</name>
			<value>0</value>
		</numericStateVariable>
	</timepoint>
	<timepoint>
		<numericStateVariable>
			<name>avgClusterednessRegions</name>
			<value>0</value>
		</numericStateVariable>
		<numericStateVariable>
			<name>avgDensityRegions</name>
			<value>0</value>
		</numericStateVariable>
	</timepoint>
	<timepoint>
		<numericStateVariable>
			<name>avgClusterednessRegions</name>
			<value>0</value>
		</numericStateVariable>
		<numericStateVariable>
			<name>avgDensityRegions</name>
			<value>0</value>
		</numericStateVariable>
	</timepoint>
	<timepoint>
		<numericStateVariable>
			<name>avgClusterednessRegions</name>
			<value>0</value>
		</numericStateVariable>
		<numericStateVariable>
			<name>avgDensityRegions</name>
			<value>0</value>
		</numericStateVariable>
	</timepoint>
	<timepoint>
		<numericStateVariable>
			<name>avgClusterednessRegions</name>
			<value>0</value>
		</numericStateVariable>
		<numericStateVariable>
			<name>avgDensityRegions</name>
			<value>0</value>
		</numericStateVariable>
	</timepoint>
	<timepoint>
		<numericStateVariable>
			<name>avgClusterednessRegions</name>
			<value>0</value>
		</numericStateVariable>
		<numericStateVariable>
			<name>avgDensityRegions</name>
			<value>0</value>
		</numericStateVariable>
	</timepoint>
	<timepoint>
		<numericStateVariable>
			<name>avgClusterednessRegions</name>
			<value>0</value>
		</numericStateVariable>
		<numericStateVariable>
			<name>avgDensityRegions</name>
			<value>0</value>
		</numericStateVariable>
	</timepoint>
	<timepoint>
		<numericStateVariable>
			<name>avgClusterednessRegions</name>
			<value>0</value>
		</numericStateVariable>
		<numericStateVariable>
			<name>avgDensityRegions</name>
			<value>0</value>
		</numericStateVariable>
	</timepoint>
	<timepoint>
		<numericStateVariable>
			<name>avgClusterednessRegions</name>
			<value>0</value>
		</numericStateVariable>
		<numericStateVariable>
			<name>avgDensityRegions</name>
			<value>0</value>
		</numericStateVariable>
	</timepoint>
	<timepoint>
		<numericStateVariable>
			<name>avgClusterednessRegions</name>
			<value>0</value>
		</numericStateVariable>
		<numericStateVariable>
			<name>avgDensityRegions</name>
			<value>0</value>
		</numericStateVariable>
	</timepoint>
	<timepoint>
		<numericStateVariable>
			<name>avgClusterednessRegions</name>
			<value>0</value>
		</numericStateVariable>
		<numericStateVariable>
			<name>avgDensityRegions</name>
			<value>0</value>
		</numericStateVariable>
	</timepoint>
	<timepoint>
		<numericStateVariable>
			<name>avgClusterednessRegions</name>
			<value>0</value>
		</numericStateVariable>
		<numericStateVariable>
			<name>avgDensityRegions</name>
			<value>0</value>
		</numericStateVariable>
	</timepoint>
	<timepoint>
		<numericStateVariable>
			<name>avgClusterednessRegions</name>
			<value>0</value>
		</numericStateVariable>
		<numericStateVariable>
			<name>avgDensityRegions</name>
			<value>0</value>
		</numericStateVariable>
	</timepoint>
	<timepoint>
		<numericStateVariable>
			<name>avgClusterednessRegions</name>
			<value>0</value>
		</numericStateVariable>
		<numericStateVariable>
			<name>avgDensityRegions</name>
			<value>0</value>
		</numericStateVariable>
	</timepoint>
	<timepoint>
		<numericStateVariable>
			<name>avgClusterednessRegions</name>
			<value>0</value>
		</numericStateVariable>
		<numericStateVariable>
			<name>avgDensityRegions</name>
			<value>0</value>
		</numericStateVariable>
	</timepoint>
	<timepoint>
		<numericStateVariable>
			<name>avgClusterednessRegions</name>
			<value>0</value>
		</numericStateVariable>
		<numericStateVariable>
			<name>avgDensityRegions</name>
			<value>0</value>
		</numericStateVariable>
	</timepoint>
	<timepoint>
		<numericStateVariable>
			<name>avgClusterednessRegions</name>
			<value>0</value>
		</numericStateVariable>
		<numericStateVariable>
			<name>avgDensityRegions</name>
			<value>0</value>
		</numericStateVariable>
	</timepoint>
	<timepoint>
		<numericStateVariable>
			<name>avgClusterednessRegions</name>
			<value>0</value>
		</numericStateVariable>
		<numericStateVariable>
			<name>avgDensityRegions</name>
			<value>0</value>
		</numericStateVariable>
	</timepoint>
	<timepoint>
		<numericStateVariable>
			<name>avgClusterednessRegions</name>
			<value>0</value>
		</numericStateVariable>
		<numericStateVariable>
			<name>avgDensityRegions</name>
			<value>0</value>
		</numericStateVariable>
	</timepoint>
	<timepoint>
		<numericStateVariable>
			<name>avgClusterednessRegions</name>
			<value>0</value>
		</numericStateVariable>
		<numericStateVariable>
			<name>avgDensityRegions</name>
			<value>0</value>
		</numericStateVariable>
	</timepoint>
	<timepoint>
		<numericStateVariable>
			<name>avgClusterednessRegions</name>
			<value>0</value>
		</numericStateVariable>
		<numericStateVariable>
			<name>avgDensityRegions</name>
			<value>0</value>
		</numericStateVariable>
	</timepoint>
	<timepoint>
		<numericStateVariable>
			<name>avgClusterednessRegions</name>
			<value>0</value>
		</numericStateVariable>
		<numericStateVariable>
			<name>avgDensityRegions</name>
			<value>0</value>
		</numericStateVariable>
	</timepoint>
	<timepoint>
		<numericStateVariable>
			<name>avgClusterednessRegions</name>
			<value>0</value>
		</numericStateVariable>
		<numericStateVariable>
			<name>avgDensityRegions</name>
			<value>0</value>
		</numericStateVariable>
	</timepoint>
	<timepoint>
		<numericStateVariable>
			<name>avgClusterednessRegions</name>
			<value>0</value>
		</numericStateVariable>
		<numericStateVariable>
			<name>avgDensityRegions</name>
			<value>0</value>
		</numericStateVariable>
	</timepoint>
	<timepoint>
		<numericStateVariable>
			<name>avgClusterednessRegions</name>
			<value>0</value>
		</numericStateVariable>
		<numericStateVariable>
			<name>avgDensityRegions</name>
			<value>0</value>
		</numericStateVariable>
	</timepoint>
	<timepoint>
		<spatialEntity>
			<pseudo3D type="region">
				<clusteredness>1</clusteredness>
				<density>0.655255536362602</density>
				<area>22429.5</area>
				<perimeter>691.0941820144653</perimeter>
				<distanceFromOrigin>344.4720598248862</distanceFromOrigin>
				<angle>61.14694819174865</angle>
				<shape>triangular</shape>
				<triangleMeasure>0.7627654690449066</triangleMeasure>
				<rectangleMeasure>0.5640798937139637</rectangleMeasure>
				<circleMeasure>0.45875476676834</circleMeasure>
				<centroid>
					<x>854.8468</x>
					<y>1134.418</y>
				</centroid>
			</pseudo3D>
		</spatialEntity>
		<numericStateVariable>
			<name>avgClusterednessRegions</name>
			<value>0</value>
		</numericStateVariable>
		<numericStateVariable>
			<name>avgDensityRegions</name>
			<value>0.655255536362602</value>
		</numericStateVariable>
	</timepoint>
	<timepoint>
		<spatialEntity>
			<pseudo3D type="region">
				<clusteredness>1</clusteredness>
				<density>0.6477873235852095</density>
				<area>24135.5</area>
				<perimeter>637.1777458190918</perimeter>
				<distanceFromOrigin>344.6505476566082</distanceFromOrigin>
				<angle>58.99660131328604</angle>
				<shape>triangular</shape>
				<triangleMeasure>0.7802540177723538</triangleMeasure>
				<rectangleMeasure>0.682078511543208</rectangleMeasure>
				<circleMeasure>0.5342818854853247</circleMeasure>
				<centroid>
					<x>855.431</x>
					<y>1141.181</y>
				</centroid>
			</pseudo3D>
		</spatialEntity>
		<numericStateVariable>
			<name>avgClusterednessRegions</name>
			<value>0</value>
		</numericStateVariable>
		<numericStateVariable>
			<name>avgDensityRegions</name>
			<value>0.6477873235852095</value>
		</numericStateVariable>
	</timepoint>
	<timepoint>
		<spatialEntity>
			<pseudo3D type="region">
				<clusteredness>1</clusteredness>
				<density>0.6520922062138971</density>
				<area>26736</area>
				<perimeter>714.9946336746216</perimeter>
				<distanceFromOrigin>344.6505476566082</distanceFromOrigin>
				<angle>54.04487713528676</angle>
				<shape>triangular</shape>
				<triangleMeasure>0.7522949977841401</triangleMeasure>
				<rectangleMeasure>0.6435818739844738</rectangleMeasure>
				<circleMeasure>0.4431900516671585</circleMeasure>
				<centroid>
					<x>860.0816</x>
					<y>1150.161</y>
				</centroid>
			</pseudo3D>
		</spatialEntity>
		<numericStateVariable>
			<name>avgClusterednessRegions</name>
			<value>0</value>
		</numericStateVariable>
		<numericStateVariable>
			<name>avgDensityRegions</name>
			<value>0.6520922062138971</value>
		</numericStateVariable>
	</timepoint>
	<timepoint>
		<spatialEntity>
			<pseudo3D type="region">
				<clusteredness>1</clusteredness>
				<density>0.6520922062138971</density>
				<area>26736</area>
				<perimeter>714.9946336746216</perimeter>
				<distanceFromOrigin>344.6505476566082</distanceFromOrigin>
				<angle>54.04487713528676</angle>
				<shape>triangular</shape>
				<triangleMeasure>0.7522949977841401</triangleMeasure>
				<rectangleMeasure>0.6435818739844738</rectangleMeasure>
				<circleMeasure>0.4431900516671585</circleMeasure>
				<centroid>
					<x>860.0816</x>
					<y>1150.161</y>
				</centroid>
			</pseudo3D>
		</spatialEntity>
		<numericStateVariable>
			<name>avgClusterednessRegions</name>
			<value>0</value>
		</numericStateVariable>
		<numericStateVariable>
			<name>avgDensityRegions</name>
			<value>0.6520922062138971</value>
		</numericStateVariable>
	</timepoint>
	<timepoint>
		<spatialEntity>
			<pseudo3D type="region">
				<clusteredness>1</clusteredness>
				<density>0.6520922062138971</density>
				<area>26736</area>
				<perimeter>714.9946336746216</perimeter>
				<distanceFromOrigin>344.6505476566082</distanceFromOrigin>
				<angle>54.04487713528676</angle>
				<shape>triangular</shape>
				<triangleMeasure>0.7522949977841401</triangleMeasure>
				<rectangleMeasure>0.6435818739844738</rectangleMeasure>
				<circleMeasure>0.4431900516671585</circleMeasure>
				<centroid>
					<x>860.0816</x>
					<y>1150.161</y>
				</centroid>
			</pseudo3D>
		</spatialEntity>
		<numericStateVariable>
			<name>avgClusterednessRegions</name>
			<value>0</value>
		</numericStateVariable>
		<numericStateVariable>
			<name>avgDensityRegions</name>
			<value>0.6520922062138971</value>
		</numericStateVariable>
	</timepoint>
	<timepoint>
		<spatialEntity>
			<pseudo3D type="region">
				<clusteredness>1</clusteredness>
				<density>0.6520922062138971</density>
				<area>26736</area>
				<perimeter>714.9946336746216</perimeter>
				<distanceFromOrigin>344.6505476566082</distanceFromOrigin>
				<angle>54.04487713528676</angle>
				<shape>triangular</shape>
				<triangleMeasure>0.7522949977841401</triangleMeasure>
				<rectangleMeasure>0.6435818739844738</rectangleMeasure>
				<circleMeasure>0.4431900516671585</circleMeasure>
				<centroid>
					<x>860.0816</x>
					<y>1150.161</y>
				</centroid>
			</pseudo3D>
		</spatialEntity>
		<numericStateVariable>
			<name>avgClusterednessRegions</name>
			<value>0</value>
		</numericStateVariable>
		<numericStateVariable>
			<name>avgDensityRegions</name>
			<value>0.6520922062138971</value>
		</numericStateVariable>
	</timepoint>
	<timepoint>
		<spatialEntity>
			<pseudo3D type="region">
				<clusteredness>1</clusteredness>
				<density>0.6520922062138971</density>
				<area>26736</area>
				<perimeter>714.9946336746216</perimeter>
				<distanceFromOrigin>344.6505476566082</distanceFromOrigin>
				<angle>54.04487713528676</angle>
				<shape>triangular</shape>
				<triangleMeasure>0.7522949977841401</triangleMeasure>
				<rectangleMeasure>0.6435818739844738</rectangleMeasure>
				<circleMeasure>0.4431900516671585</circleMeasure>
				<centroid>
					<x>860.0816</x>
					<y>1150.161</y>
				</centroid>
			</pseudo3D>
		</spatialEntity>
		<numericStateVariable>
			<name>avgClusterednessRegions</name>
			<value>0</value>
		</numericStateVariable>
		<numericStateVariable>
			<name>avgDensityRegions</name>
			<value>0.6520922062138971</value>
		</numericStateVariable>
	</timepoint>
	<timepoint>
		<spatialEntity>
			<pseudo3D type="region">
				<clusteredness>1</clusteredness>
				<density>0.6520922062138971</density>
				<area>26736</area>
				<perimeter>714.9946336746216</perimeter>
				<distanceFromOrigin>344.6505476566082</distanceFromOrigin>
				<angle>54.04487713528676</angle>
				<shape>triangular</shape>
				<triangleMeasure>0.7522949977841401</triangleMeasure>
				<rectangleMeasure>0.6435818739844738</rectangleMeasure>
				<circleMeasure>0.4431900516671585</circleMeasure>
				<centroid>
					<x>860.0816</x>
					<y>1150.161</y>
				</centroid>
			</pseudo3D>
		</spatialEntity>
		<numericStateVariable>
			<name>avgClusterednessRegions</name>
			<value>0</value>
		</numericStateVariable>
		<numericStateVariable>
			<name>avgDensityRegions</name>
			<value>0.6520922062138971</value>
		</numericStateVariable>
	</timepoint>
	<timepoint>
		<spatialEntity>
			<pseudo3D type="region">
				<clusteredness>1</clusteredness>
				<density>0.6520922062138971</density>
				<area>26736</area>
				<perimeter>714.9946336746216</perimeter>
				<distanceFromOrigin>344.6505476566082</distanceFromOrigin>
				<angle>54.04487713528676</angle>
				<shape>triangular</shape>
				<triangleMeasure>0.7522949977841401</triangleMeasure>
				<rectangleMeasure>0.6435818739844738</rectangleMeasure>
				<circleMeasure>0.4431900516671585</circleMeasure>
				<centroid>
					<x>860.0816</x>
					<y>1150.161</y>
				</centroid>
			</pseudo3D>
		</spatialEntity>
		<numericStateVariable>
			<name>avgClusterednessRegions</name>
			<value>0</value>
		</numericStateVariable>
		<numericStateVariable>
			<name>avgDensityRegions</name>
			<value>0.6520922062138971</value>
		</numericStateVariable>
	</timepoint>
	<timepoint>
		<spatialEntity>
			<pseudo3D type="region">
				<clusteredness>1</clusteredness>
				<density>0.6520922062138971</density>
				<area>26736</area>
				<perimeter>714.9946336746216</perimeter>
				<distanceFromOrigin>344.6505476566082</distanceFromOrigin>
				<angle>54.04487713528676</angle>
				<shape>triangular</shape>
				<triangleMeasure>0.7522949977841401</triangleMeasure>
				<rectangleMeasure>0.6435818739844738</rectangleMeasure>
				<circleMeasure>0.4431900516671585</circleMeasure>
				<centroid>
					<x>860.0816</x>
					<y>1150.161</y>
				</centroid>
			</pseudo3D>
		</spatialEntity>
		<numericStateVariable>
			<name>avgClusterednessRegions</name>
			<value>0</value>
		</numericStateVariable>
		<numericStateVariable>
			<name>avgDensityRegions</name>
			<value>0.6520922062138971</value>
		</numericStateVariable>
	</timepoint>
	<timepoint>
		<spatialEntity>
			<pseudo3D type="region">
				<clusteredness>1</clusteredness>
				<density>0.6520922062138971</density>
				<area>26736</area>
				<perimeter>714.9946336746216</perimeter>
				<distanceFromOrigin>344.6505476566082</distanceFromOrigin>
				<angle>54.04487713528676</angle>
				<shape>triangular</shape>
				<triangleMeasure>0.7522949977841401</triangleMeasure>
				<rectangleMeasure>0.6435818739844738</rectangleMeasure>
				<circleMeasure>0.4431900516671585</circleMeasure>
				<centroid>
					<x>860.0816</x>
					<y>1150.161</y>
				</centroid>
			</pseudo3D>
		</spatialEntity>
		<numericStateVariable>
			<name>avgClusterednessRegions</name>
			<value>0</value>
		</numericStateVariable>
		<numericStateVariable>
			<name>avgDensityRegions</name>
			<value>0.6520922062138971</value>
		</numericStateVariable>
	</timepoint>
	<timepoint>
		<spatialEntity>
			<pseudo3D type="region">
				<clusteredness>1</clusteredness>
				<density>0.6520922062138971</density>
				<area>26736</area>
				<perimeter>714.9946336746216</perimeter>
				<distanceFromOrigin>344.6505476566082</distanceFromOrigin>
				<angle>54.04487713528676</angle>
				<shape>triangular</shape>
				<triangleMeasure>0.7522949977841401</triangleMeasure>
				<rectangleMeasure>0.6435818739844738</rectangleMeasure>
				<circleMeasure>0.4431900516671585</circleMeasure>
				<centroid>
					<x>860.0816</x>
					<y>1150.161</y>
				</centroid>
			</pseudo3D>
		</spatialEntity>
		<numericStateVariable>
			<name>avgClusterednessRegions</name>
			<value>0</value>
		</numericStateVariable>
		<numericStateVariable>
			<name>avgDensityRegions</name>
			<value>0.6520922062138971</value>
		</numericStateVariable>
	</timepoint>
	<timepoint>
		<spatialEntity>
			<pseudo3D type="region">
				<clusteredness>1</clusteredness>
				<density>0.6520922062138971</density>
				<area>26736</area>
				<perimeter>714.9946336746216</perimeter>
				<distanceFromOrigin>344.6505476566082</distanceFromOrigin>
				<angle>54.04487713528676</angle>
				<shape>triangular</shape>
				<triangleMeasure>0.7522949977841401</triangleMeasure>
				<rectangleMeasure>0.6435818739844738</rectangleMeasure>
				<circleMeasure>0.4431900516671585</circleMeasure>
				<centroid>
					<x>860.0816</x>
					<y>1150.161</y>
				</centroid>
			</pseudo3D>
		</spatialEntity>
		<numericStateVariable>
			<name>avgClusterednessRegions</name>
			<value>0</value>
		</numericStateVariable>
		<numericStateVariable>
			<name>avgDensityRegions</name>
			<value>0.6520922062138971</value>
		</numericStateVariable>
	</timepoint>
	<timepoint>
		<spatialEntity>
			<pseudo3D type="region">
				<clusteredness>1</clusteredness>
				<density>0.6520922062138971</density>
				<area>26736</area>
				<perimeter>714.9946336746216</perimeter>
				<distanceFromOrigin>344.6505476566082</distanceFromOrigin>
				<angle>54.04487713528676</angle>
				<shape>triangular</shape>
				<triangleMeasure>0.7522949977841401</triangleMeasure>
				<rectangleMeasure>0.6435818739844738</rectangleMeasure>
				<circleMeasure>0.4431900516671585</circleMeasure>
				<centroid>
					<x>860.0816</x>
					<y>1150.161</y>
				</centroid>
			</pseudo3D>
		</spatialEntity>
		<numericStateVariable>
			<name>avgClusterednessRegions</name>
			<value>0</value>
		</numericStateVariable>
		<numericStateVariable>
			<name>avgDensityRegions</name>
			<value>0.6520922062138971</value>
		</numericStateVariable>
	</timepoint>
	<timepoint>
		<spatialEntity>
			<pseudo3D type="region">
				<clusteredness>1</clusteredness>
				<density>0.6520922062138971</density>
				<area>26736</area>
				<perimeter>714.9946336746216</perimeter>
				<distanceFromOrigin>344.6505476566082</distanceFromOrigin>
				<angle>54.04487713528676</angle>
				<shape>triangular</shape>
				<triangleMeasure>0.7522949977841401</triangleMeasure>
				<rectangleMeasure>0.6435818739844738</rectangleMeasure>
				<circleMeasure>0.4431900516671585</circleMeasure>
				<centroid>
					<x>860.0816</x>
					<y>1150.161</y>
				</centroid>
			</pseudo3D>
		</spatialEntity>
		<numericStateVariable>
			<name>avgClusterednessRegions</name>
			<value>0</value>
		</numericStateVariable>
		<numericStateVariable>
			<name>avgDensityRegions</name>
			<value>0.6520922062138971</value>
		</numericStateVariable>
	</timepoint>
	<timepoint>
		<spatialEntity>
			<pseudo3D type="region">
				<clusteredness>1</clusteredness>
				<density>0.6520922062138971</density>
				<area>26736</area>
				<perimeter>714.9946336746216</perimeter>
				<distanceFromOrigin>344.6505476566082</distanceFromOrigin>
				<angle>54.04487713528676</angle>
				<shape>triangular</shape>
				<triangleMeasure>0.7522949977841401</triangleMeasure>
				<rectangleMeasure>0.6435818739844738</rectangleMeasure>
				<circleMeasure>0.4431900516671585</circleMeasure>
				<centroid>
					<x>860.0816</x>
					<y>1150.161</y>
				</centroid>
			</pseudo3D>
		</spatialEntity>
		<numericStateVariable>
			<name>avgClusterednessRegions</name>
			<value>0</value>
		</numericStateVariable>
		<numericStateVariable>
			<name>avgDensityRegions</name>
			<value>0.6520922062138971</value>
		</numericStateVariable>
	</timepoint>
	<timepoint>
		<spatialEntity>
			<pseudo3D type="region">
				<clusteredness>1</clusteredness>
				<density>0.6520922062138971</density>
				<area>26736</area>
				<perimeter>714.9946336746216</perimeter>
				<distanceFromOrigin>344.6505476566082</distanceFromOrigin>
				<angle>54.04487713528676</angle>
				<shape>triangular</shape>
				<triangleMeasure>0.7522949977841401</triangleMeasure>
				<rectangleMeasure>0.6435818739844738</rectangleMeasure>
				<circleMeasure>0.4431900516671585</circleMeasure>
				<centroid>
					<x>860.0816</x>
					<y>1150.161</y>
				</centroid>
			</pseudo3D>
		</spatialEntity>
		<numericStateVariable>
			<name>avgClusterednessRegions</name>
			<value>0</value>
		</numericStateVariable>
		<numericStateVariable>
			<name>avgDensityRegions</name>
			<value>0.6520922062138971</value>
		</numericStateVariable>
	</timepoint>
	<timepoint>
		<spatialEntity>
			<pseudo3D type="region">
				<clusteredness>1</clusteredness>
				<density>0.6520922062138971</density>
				<area>26736</area>
				<perimeter>714.9946336746216</perimeter>
				<distanceFromOrigin>344.6505476566082</distanceFromOrigin>
				<angle>54.04487713528676</angle>
				<shape>triangular</shape>
				<triangleMeasure>0.7522949977841401</triangleMeasure>
				<rectangleMeasure>0.6435818739844738</rectangleMeasure>
				<circleMeasure>0.4431900516671585</circleMeasure>
				<centroid>
					<x>860.0816</x>
					<y>1150.161</y>
				</centroid>
			</pseudo3D>
		</spatialEntity>
		<numericStateVariable>
			<name>avgClusterednessRegions</name>
			<value>0</value>
		</numericStateVariable>
		<numericStateVariable>
			<name>avgDensityRegions</name>
			<value>0.6520922062138971</value>
		</numericStateVariable>
	</timepoint>
	<timepoint>
		<spatialEntity>
			<pseudo3D type="region">
				<clusteredness>1</clusteredness>
				<density>0.6520922062138971</density>
				<area>26736</area>
				<perimeter>714.9946336746216</perimeter>
				<distanceFromOrigin>344.6505476566082</distanceFromOrigin>
				<angle>54.04487713528676</angle>
				<shape>triangular</shape>
				<triangleMeasure>0.7522949977841401</triangleMeasure>
				<rectangleMeasure>0.6435818739844738</rectangleMeasure>
				<circleMeasure>0.4431900516671585</circleMeasure>
				<centroid>
					<x>860.0816</x>
					<y>1150.161</y>
				</centroid>
			</pseudo3D>
		</spatialEntity>
		<numericStateVariable>
			<name>avgClusterednessRegions</name>
			<value>0</value>
		</numericStateVariable>
		<numericStateVariable>
			<name>avgDensityRegions</name>
			<value>0.6520922062138971</value>
		</numericStateVariable>
	</timepoint>
	<timepoint>
		<spatialEntity>
			<pseudo3D type="region">
				<clusteredness>1</clusteredness>
				<density>0.6520922062138971</density>
				<area>26736</area>
				<perimeter>714.9946336746216</perimeter>
				<distanceFromOrigin>344.6505476566082</distanceFromOrigin>
				<angle>54.04487713528676</angle>
				<shape>triangular</shape>
				<triangleMeasure>0.7522949977841401</triangleMeasure>
				<rectangleMeasure>0.6435818739844738</rectangleMeasure>
				<circleMeasure>0.4431900516671585</circleMeasure>
				<centroid>
					<x>860.0816</x>
					<y>1150.161</y>
				</centroid>
			</pseudo3D>
		</spatialEntity>
		<numericStateVariable>
			<name>avgClusterednessRegions</name>
			<value>0</value>
		</numericStateVariable>
		<numericStateVariable>
			<name>avgDensityRegions</name>
			<value>0.6520922062138971</value>
		</numericStateVariable>
	</timepoint>
	<timepoint>
		<spatialEntity>
			<pseudo3D type="region">
				<clusteredness>1</clusteredness>
				<density>0.6520922062138971</density>
				<area>26736</area>
				<perimeter>714.9946336746216</perimeter>
				<distanceFromOrigin>344.6505476566082</distanceFromOrigin>
				<angle>54.04487713528676</angle>
				<shape>triangular</shape>
				<triangleMeasure>0.7522949977841401</triangleMeasure>
				<rectangleMeasure>0.6435818739844738</rectangleMeasure>
				<circleMeasure>0.4431900516671585</circleMeasure>
				<centroid>
					<x>860.0816</x>
					<y>1150.161</y>
				</centroid>
			</pseudo3D>
		</spatialEntity>
		<numericStateVariable>
			<name>avgClusterednessRegions</name>
			<value>0</value>
		</numericStateVariable>
		<numericStateVariable>
			<name>avgDensityRegions</name>
			<value>0.6520922062138971</value>
		</numericStateVariable>
	</timepoint>
	<timepoint>
		<spatialEntity>
			<pseudo3D type="region">
				<clusteredness>1</clusteredness>
				<density>0.6520922062138971</density>
				<area>26736</area>
				<perimeter>714.9946336746216</perimeter>
				<distanceFromOrigin>344.6505476566082</distanceFromOrigin>
				<angle>54.04487713528676</angle>
				<shape>triangular</shape>
				<triangleMeasure>0.7522949977841401</triangleMeasure>
				<rectangleMeasure>0.6435818739844738</rectangleMeasure>
				<circleMeasure>0.4431900516671585</circleMeasure>
				<centroid>
					<x>860.0816</x>
					<y>1150.161</y>
				</centroid>
			</pseudo3D>
		</spatialEntity>
		<numericStateVariable>
			<name>avgClusterednessRegions</name>
			<value>0</value>
		</numericStateVariable>
		<numericStateVariable>
			<name>avgDensityRegions</name>
			<value>0.6520922062138971</value>
		</numericStateVariable>
	</timepoint>
	<timepoint>
		<spatialEntity>
			<pseudo3D type="region">
				<clusteredness>1</clusteredness>
				<density>0.6520922062138971</density>
				<area>26736</area>
				<perimeter>714.9946336746216</perimeter>
				<distanceFromOrigin>344.6505476566082</distanceFromOrigin>
				<angle>54.04487713528676</angle>
				<shape>triangular</shape>
				<triangleMeasure>0.7522949977841401</triangleMeasure>
				<rectangleMeasure>0.6435818739844738</rectangleMeasure>
				<circleMeasure>0.4431900516671585</circleMeasure>
				<centroid>
					<x>860.0816</x>
					<y>1150.161</y>
				</centroid>
			</pseudo3D>
		</spatialEntity>
		<numericStateVariable>
			<name>avgClusterednessRegions</name>
			<value>0</value>
		</numericStateVariable>
		<numericStateVariable>
			<name>avgDensityRegions</name>
			<value>0.6520922062138971</value>
		</numericStateVariable>
	</timepoint>
	<timepoint>
		<spatialEntity>
			<pseudo3D type="region">
				<clusteredness>1</clusteredness>
				<density>0.6520922062138971</density>
				<area>26736</area>
				<perimeter>714.9946336746216</perimeter>
				<distanceFromOrigin>344.6505476566082</distanceFromOrigin>
				<angle>54.04487713528676</angle>
				<shape>triangular</shape>
				<triangleMeasure>0.7522949977841401</triangleMeasure>
				<rectangleMeasure>0.6435818739844738</rectangleMeasure>
				<circleMeasure>0.4431900516671585</circleMeasure>
				<centroid>
					<x>860.0816</x>
					<y>1150.161</y>
				</centroid>
			</pseudo3D>
		</spatialEntity>
		<numericStateVariable>
			<name>avgClusterednessRegions</name>
			<value>0</value>
		</numericStateVariable>
		<numericStateVariable>
			<name>avgDensityRegions</name>
			<value>0.6520922062138971</value>
		</numericStateVariable>
	</timepoint>
	<timepoint>
		<spatialEntity>
			<pseudo3D type="region">
				<clusteredness>1</clusteredness>
				<density>0.6520922062138971</density>
				<area>26736</area>
				<perimeter>714.9946336746216</perimeter>
				<distanceFromOrigin>344.6505476566082</distanceFromOrigin>
				<angle>54.04487713528676</angle>
				<shape>triangular</shape>
				<triangleMeasure>0.7522949977841401</triangleMeasure>
				<rectangleMeasure>0.6435818739844738</rectangleMeasure>
				<circleMeasure>0.4431900516671585</circleMeasure>
				<centroid>
					<x>860.0816</x>
					<y>1150.161</y>
				</centroid>
			</pseudo3D>
		</spatialEntity>
		<numericStateVariable>
			<name>avgClusterednessRegions</name>
			<value>0</value>
		</numericStateVariable>
		<numericStateVariable>
			<name>avgDensityRegions</name>
			<value>0.6520922062138971</value>
		</numericStateVariable>
	</timepoint>
	<timepoint>
		<spatialEntity>
			<pseudo3D type="region">
				<clusteredness>1</clusteredness>
				<density>0.6520922062138971</density>
				<area>26736</area>
				<perimeter>714.9946336746216</perimeter>
				<distanceFromOrigin>344.6505476566082</distanceFromOrigin>
				<angle>54.04487713528676</angle>
				<shape>triangular</shape>
				<triangleMeasure>0.7522949977841401</triangleMeasure>
				<rectangleMeasure>0.6435818739844738</rectangleMeasure>
				<circleMeasure>0.4431900516671585</circleMeasure>
				<centroid>
					<x>860.0816</x>
					<y>1150.161</y>
				</centroid>
			</pseudo3D>
		</spatialEntity>
		<numericStateVariable>
			<name>avgClusterednessRegions</name>
			<value>0</value>
		</numericStateVariable>
		<numericStateVariable>
			<name>avgDensityRegions</name>
			<value>0.6520922062138971</value>
		</numericStateVariable>
	</timepoint>
	<timepoint>
		<spatialEntity>
			<pseudo3D type="region">
				<clusteredness>1</clusteredness>
				<density>0.6520922062138971</density>
				<area>26736</area>
				<perimeter>714.9946336746216</perimeter>
				<distanceFromOrigin>344.6505476566082</distanceFromOrigin>
				<angle>54.04487713528676</angle>
				<shape>triangular</shape>
				<triangleMeasure>0.7522949977841401</triangleMeasure>
				<rectangleMeasure>0.6435818739844738</rectangleMeasure>
				<circleMeasure>0.4431900516671585</circleMeasure>
				<centroid>
					<x>860.0816</x>
					<y>1150.161</y>
				</centroid>
			</pseudo3D>
		</spatialEntity>
		<numericStateVariable>
			<name>avgClusterednessRegions</name>
			<value>0</value>
		</numericStateVariable>
		<numericStateVariable>
			<name>avgDensityRegions</name>
			<value>0.6520922062138971</value>
		</numericStateVariable>
	</timepoint>
	<timepoint>
		<spatialEntity>
			<pseudo3D type="region">
				<clusteredness>1</clusteredness>
				<density>0.6520922062138971</density>
				<area>26736</area>
				<perimeter>714.9946336746216</perimeter>
				<distanceFromOrigin>344.6505476566082</distanceFromOrigin>
				<angle>54.04487713528676</angle>
				<shape>triangular</shape>
				<triangleMeasure>0.7522949977841401</triangleMeasure>
				<rectangleMeasure>0.6435818739844738</rectangleMeasure>
				<circleMeasure>0.4431900516671585</circleMeasure>
				<centroid>
					<x>860.0816</x>
					<y>1150.161</y>
				</centroid>
			</pseudo3D>
		</spatialEntity>
		<numericStateVariable>
			<name>avgClusterednessRegions</name>
			<value>0</value>
		</numericStateVariable>
		<numericStateVariable>
			<name>avgDensityRegions</name>
			<value>0.6520922062138971</value>
		</numericStateVariable>
	</timepoint>
	<timepoint>
		<spatialEntity>
			<pseudo3D type="region">
				<clusteredness>1</clusteredness>
				<density>0.6520922062138971</density>
				<area>26736</area>
				<perimeter>714.9946336746216</perimeter>
				<distanceFromOrigin>344.6505476566082</distanceFromOrigin>
				<angle>54.04487713528676</angle>
				<shape>triangular</shape>
				<triangleMeasure>0.7522949977841401</triangleMeasure>
				<rectangleMeasure>0.6435818739844738</rectangleMeasure>
				<circleMeasure>0.4431900516671585</circleMeasure>
				<centroid>
					<x>860.0816</x>
					<y>1150.161</y>
				</centroid>
			</pseudo3D>
		</spatialEntity>
		<numericStateVariable>
			<name>avgClusterednessRegions</name>
			<value>0</value>
		</numericStateVariable>
		<numericStateVariable>
			<name>avgDensityRegions</name>
			<value>0.6520922062138971</value>
		</numericStateVariable>
	</timepoint>
	<timepoint>
		<spatialEntity>
			<pseudo3D type="region">
				<clusteredness>1</clusteredness>
				<density>0.6520922062138971</density>
				<area>26736</area>
				<perimeter>714.9946336746216</perimeter>
				<distanceFromOrigin>344.6505476566082</distanceFromOrigin>
				<angle>54.04487713528676</angle>
				<shape>triangular</shape>
				<triangleMeasure>0.7522949977841401</triangleMeasure>
				<rectangleMeasure>0.6435818739844738</rectangleMeasure>
				<circleMeasure>0.4431900516671585</circleMeasure>
				<centroid>
					<x>860.0816</x>
					<y>1150.161</y>
				</centroid>
			</pseudo3D>
		</spatialEntity>
		<numericStateVariable>
			<name>avgClusterednessRegions</name>
			<value>0</value>
		</numericStateVariable>
		<numericStateVariable>
			<name>avgDensityRegions</name>
			<value>0.6520922062138971</value>
		</numericStateVariable>
	</timepoint>
	<timepoint>
		<spatialEntity>
			<pseudo3D type="region">
				<clusteredness>1</clusteredness>
				<density>0.6520922062138971</density>
				<area>26736</area>
				<perimeter>714.9946336746216</perimeter>
				<distanceFromOrigin>344.6505476566082</distanceFromOrigin>
				<angle>54.04487713528676</angle>
				<shape>triangular</shape>
				<triangleMeasure>0.7522949977841401</triangleMeasure>
				<rectangleMeasure>0.6435818739844738</rectangleMeasure>
				<circleMeasure>0.4431900516671585</circleMeasure>
				<centroid>
					<x>860.0816</x>
					<y>1150.161</y>
				</centroid>
			</pseudo3D>
		</spatialEntity>
		<numericStateVariable>
			<name>avgClusterednessRegions</name>
			<value>0</value>
		</numericStateVariable>
		<numericStateVariable>
			<name>avgDensityRegions</name>
			<value>0.6520922062138971</value>
		</numericStateVariable>
	</timepoint>
	<timepoint>
		<spatialEntity>
			<pseudo3D type="region">
				<clusteredness>1</clusteredness>
				<density>0.6520922062138971</density>
				<area>26736</area>
				<perimeter>714.9946336746216</perimeter>
				<distanceFromOrigin>344.6505476566082</distanceFromOrigin>
				<angle>54.04487713528676</angle>
				<shape>triangular</shape>
				<triangleMeasure>0.7522949977841401</triangleMeasure>
				<rectangleMeasure>0.6435818739844738</rectangleMeasure>
				<circleMeasure>0.4431900516671585</circleMeasure>
				<centroid>
					<x>860.0816</x>
					<y>1150.161</y>
				</centroid>
			</pseudo3D>
		</spatialEntity>
		<numericStateVariable>
			<name>avgClusterednessRegions</name>
			<value>0</value>
		</numericStateVariable>
		<numericStateVariable>
			<name>avgDensityRegions</name>
			<value>0.6520922062138971</value>
		</numericStateVariable>
	</timepoint>
	<timepoint>
		<spatialEntity>
			<pseudo3D type="region">
				<clusteredness>1</clusteredness>
				<density>0.6520922062138971</density>
				<area>26736</area>
				<perimeter>714.9946336746216</perimeter>
				<distanceFromOrigin>344.6505476566082</distanceFromOrigin>
				<angle>54.04487713528676</angle>
				<shape>triangular</shape>
				<triangleMeasure>0.7522949977841401</triangleMeasure>
				<rectangleMeasure>0.6435818739844738</rectangleMeasure>
				<circleMeasure>0.4431900516671585</circleMeasure>
				<centroid>
					<x>860.0816</x>
					<y>1150.161</y>
				</centroid>
			</pseudo3D>
		</spatialEntity>
		<numericStateVariable>
			<name>avgClusterednessRegions</name>
			<value>0</value>
		</numericStateVariable>
		<numericStateVariable>
			<name>avgDensityRegions</name>
			<value>0.6520922062138971</value>
		</numericStateVariable>
	</timepoint>
	<timepoint>
		<spatialEntity>
			<pseudo3D type="region">
				<clusteredness>1</clusteredness>
				<density>0.6520922062138971</density>
				<area>26736</area>
				<perimeter>714.9946336746216</perimeter>
				<distanceFromOrigin>344.6505476566082</distanceFromOrigin>
				<angle>54.04487713528676</angle>
				<shape>triangular</shape>
				<triangleMeasure>0.7522949977841401</triangleMeasure>
				<rectangleMeasure>0.6435818739844738</rectangleMeasure>
				<circleMeasure>0.4431900516671585</circleMeasure>
				<centroid>
					<x>860.0816</x>
					<y>1150.161</y>
				</centroid>
			</pseudo3D>
		</spatialEntity>
		<numericStateVariable>
			<name>avgClusterednessRegions</name>
			<value>0</value>
		</numericStateVariable>
		<numericStateVariable>
			<name>avgDensityRegions</name>
			<value>0.6520922062138971</value>
		</numericStateVariable>
	</timepoint>
	<timepoint>
		<spatialEntity>
			<pseudo3D type="region">
				<clusteredness>1</clusteredness>
				<density>0.6520922062138971</density>
				<area>26736</area>
				<perimeter>714.9946336746216</perimeter>
				<distanceFromOrigin>344.6505476566082</distanceFromOrigin>
				<angle>54.04487713528676</angle>
				<shape>triangular</shape>
				<triangleMeasure>0.7522949977841401</triangleMeasure>
				<rectangleMeasure>0.6435818739844738</rectangleMeasure>
				<circleMeasure>0.4431900516671585</circleMeasure>
				<centroid>
					<x>860.0816</x>
					<y>1150.161</y>
				</centroid>
			</pseudo3D>
		</spatialEntity>
		<numericStateVariable>
			<name>avgClusterednessRegions</name>
			<value>0</value>
		</numericStateVariable>
		<numericStateVariable>
			<name>avgDensityRegions</name>
			<value>0.6520922062138971</value>
		</numericStateVariable>
	</timepoint>
	<timepoint>
		<spatialEntity>
			<pseudo3D type="region">
				<clusteredness>1</clusteredness>
				<density>0.6520922062138971</density>
				<area>26736</area>
				<perimeter>714.9946336746216</perimeter>
				<distanceFromOrigin>344.6505476566082</distanceFromOrigin>
				<angle>54.04487713528676</angle>
				<shape>triangular</shape>
				<triangleMeasure>0.7522949977841401</triangleMeasure>
				<rectangleMeasure>0.6435818739844738</rectangleMeasure>
				<circleMeasure>0.4431900516671585</circleMeasure>
				<centroid>
					<x>860.0816</x>
					<y>1150.161</y>
				</centroid>
			</pseudo3D>
		</spatialEntity>
		<numericStateVariable>
			<name>avgClusterednessRegions</name>
			<value>0</value>
		</numericStateVariable>
		<numericStateVariable>
			<name>avgDensityRegions</name>
			<value>0.6520922062138971</value>
		</numericStateVariable>
	</timepoint>
	<timepoint>
		<spatialEntity>
			<pseudo3D type="region">
				<clusteredness>1</clusteredness>
				<density>0.6520922062138971</density>
				<area>26736</area>
				<perimeter>714.9946336746216</perimeter>
				<distanceFromOrigin>344.6505476566082</distanceFromOrigin>
				<angle>54.04487713528676</angle>
				<shape>triangular</shape>
				<triangleMeasure>0.7522949977841401</triangleMeasure>
				<rectangleMeasure>0.6435818739844738</rectangleMeasure>
				<circleMeasure>0.4431900516671585</circleMeasure>
				<centroid>
					<x>860.0816</x>
					<y>1150.161</y>
				</centroid>
			</pseudo3D>
		</spatialEntity>
		<numericStateVariable>
			<name>avgClusterednessRegions</name>
			<value>0</value>
		</numericStateVariable>
		<numericStateVariable>
			<name>avgDensityRegions</name>
			<value>0.6520922062138971</value>
		</numericStateVariable>
	</timepoint>
	<timepoint>
		<spatialEntity>
			<pseudo3D type="region">
				<clusteredness>1</clusteredness>
				<density>0.6520922062138971</density>
				<area>26736</area>
				<perimeter>714.9946336746216</perimeter>
				<distanceFromOrigin>344.6505476566082</distanceFromOrigin>
				<angle>54.04487713528676</angle>
				<shape>triangular</shape>
				<triangleMeasure>0.7522949977841401</triangleMeasure>
				<rectangleMeasure>0.6435818739844738</rectangleMeasure>
				<circleMeasure>0.4431900516671585</circleMeasure>
				<centroid>
					<x>860.0816</x>
					<y>1150.161</y>
				</centroid>
			</pseudo3D>
		</spatialEntity>
		<numericStateVariable>
			<name>avgClusterednessRegions</name>
			<value>0</value>
		</numericStateVariable>
		<numericStateVariable>
			<name>avgDensityRegions</name>
			<value>0.6520922062138971</value>
		</numericStateVariable>
	</timepoint>
	<timepoint>
		<spatialEntity>
			<pseudo3D type="region">
				<clusteredness>1</clusteredness>
				<density>0.6520922062138971</density>
				<area>26736</area>
				<perimeter>714.9946336746216</perimeter>
				<distanceFromOrigin>344.6505476566082</distanceFromOrigin>
				<angle>54.04487713528676</angle>
				<shape>triangular</shape>
				<triangleMeasure>0.7522949977841401</triangleMeasure>
				<rectangleMeasure>0.6435818739844738</rectangleMeasure>
				<circleMeasure>0.4431900516671585</circleMeasure>
				<centroid>
					<x>860.0816</x>
					<y>1150.161</y>
				</centroid>
			</pseudo3D>
		</spatialEntity>
		<numericStateVariable>
			<name>avgClusterednessRegions</name>
			<value>0</value>
		</numericStateVariable>
		<numericStateVariable>
			<name>avgDensityRegions</name>
			<value>0.6520922062138971</value>
		</numericStateVariable>
	</timepoint>
	<timepoint>
		<spatialEntity>
			<pseudo3D type="region">
				<clusteredness>1</clusteredness>
				<density>0.6520922062138971</density>
				<area>26736</area>
				<perimeter>714.9946336746216</perimeter>
				<distanceFromOrigin>344.6505476566082</distanceFromOrigin>
				<angle>54.04487713528676</angle>
				<shape>triangular</shape>
				<triangleMeasure>0.7522949977841401</triangleMeasure>
				<rectangleMeasure>0.6435818739844738</rectangleMeasure>
				<circleMeasure>0.4431900516671585</circleMeasure>
				<centroid>
					<x>860.0816</x>
					<y>1150.161</y>
				</centroid>
			</pseudo3D>
		</spatialEntity>
		<numericStateVariable>
			<name>avgClusterednessRegions</name>
			<value>0</value>
		</numericStateVariable>
		<numericStateVariable>
			<name>avgDensityRegions</name>
			<value>0.6520922062138971</value>
		</numericStateVariable>
	</timepoint>
	<timepoint>
		<spatialEntity>
			<pseudo3D type="region">
				<clusteredness>1</clusteredness>
				<density>0.6520922062138971</density>
				<area>26736</area>
				<perimeter>714.9946336746216</perimeter>
				<distanceFromOrigin>344.6505476566082</distanceFromOrigin>
				<angle>54.04487713528676</angle>
				<shape>triangular</shape>
				<triangleMeasure>0.7522949977841401</triangleMeasure>
				<rectangleMeasure>0.6435818739844738</rectangleMeasure>
				<circleMeasure>0.4431900516671585</circleMeasure>
				<centroid>
					<x>860.0816</x>
					<y>1150.161</y>
				</centroid>
			</pseudo3D>
		</spatialEntity>
		<numericStateVariable>
			<name>avgClusterednessRegions</name>
			<value>0</value>
		</numericStateVariable>
		<numericStateVariable>
			<name>avgDensityRegions</name>
			<value>0.6520922062138971</value>
		</numericStateVariable>
	</timepoint>
	<timepoint>
		<spatialEntity>
			<pseudo3D type="region">
				<clusteredness>1</clusteredness>
				<density>0.6520922062138971</density>
				<area>26736</area>
				<perimeter>714.9946336746216</perimeter>
				<distanceFromOrigin>344.6505476566082</distanceFromOrigin>
				<angle>54.04487713528676</angle>
				<shape>triangular</shape>
				<triangleMeasure>0.7522949977841401</triangleMeasure>
				<rectangleMeasure>0.6435818739844738</rectangleMeasure>
				<circleMeasure>0.4431900516671585</circleMeasure>
				<centroid>
					<x>860.0816</x>
					<y>1150.161</y>
				</centroid>
			</pseudo3D>
		</spatialEntity>
		<numericStateVariable>
			<name>avgClusterednessRegions</name>
			<value>0</value>
		</numericStateVariable>
		<numericStateVariable>
			<name>avgDensityRegions</name>
			<value>0.6520922062138971</value>
		</numericStateVariable>
	</timepoint>
	<timepoint>
		<spatialEntity>
			<pseudo3D type="region">
				<clusteredness>1</clusteredness>
				<density>0.6520922062138971</density>
				<area>26736</area>
				<perimeter>714.9946336746216</perimeter>
				<distanceFromOrigin>344.6505476566082</distanceFromOrigin>
				<angle>54.04487713528676</angle>
				<shape>triangular</shape>
				<triangleMeasure>0.7522949977841401</triangleMeasure>
				<rectangleMeasure>0.6435818739844738</rectangleMeasure>
				<circleMeasure>0.4431900516671585</circleMeasure>
				<centroid>
					<x>860.0816</x>
					<y>1150.161</y>
				</centroid>
			</pseudo3D>
		</spatialEntity>
		<numericStateVariable>
			<name>avgClusterednessRegions</name>
			<value>0</value>
		</numericStateVariable>
		<numericStateVariable>
			<name>avgDensityRegions</name>
			<value>0.6520922062138971</value>
		</numericStateVariable>
	</timepoint>
	<timepoint>
		<spatialEntity>
			<pseudo3D type="region">
				<clusteredness>1</clusteredness>
				<density>0.6520922062138971</density>
				<area>26736</area>
				<perimeter>714.9946336746216</perimeter>
				<distanceFromOrigin>344.6505476566082</distanceFromOrigin>
				<angle>54.04487713528676</angle>
				<shape>triangular</shape>
				<triangleMeasure>0.7522949977841401</triangleMeasure>
				<rectangleMeasure>0.6435818739844738</rectangleMeasure>
				<circleMeasure>0.4431900516671585</circleMeasure>
				<centroid>
					<x>860.0816</x>
					<y>1150.161</y>
				</centroid>
			</pseudo3D>
		</spatialEntity>
		<numericStateVariable>
			<name>avgClusterednessRegions</name>
			<value>0</value>
		</numericStateVariable>
		<numericStateVariable>
			<name>avgDensityRegions</name>
			<value>0.6520922062138971</value>
		</numericStateVariable>
	</timepoint>
	<timepoint>
		<spatialEntity>
			<pseudo3D type="region">
				<clusteredness>1</clusteredness>
				<density>0.6520922062138971</density>
				<area>26736</area>
				<perimeter>714.9946336746216</perimeter>
				<distanceFromOrigin>344.6505476566082</distanceFromOrigin>
				<angle>54.04487713528676</angle>
				<shape>triangular</shape>
				<triangleMeasure>0.7522949977841401</triangleMeasure>
				<rectangleMeasure>0.6435818739844738</rectangleMeasure>
				<circleMeasure>0.4431900516671585</circleMeasure>
				<centroid>
					<x>860.0816</x>
					<y>1150.161</y>
				</centroid>
			</pseudo3D>
		</spatialEntity>
		<numericStateVariable>
			<name>avgClusterednessRegions</name>
			<value>0</value>
		</numericStateVariable>
		<numericStateVariable>
			<name>avgDensityRegions</name>
			<value>0.6520922062138971</value>
		</numericStateVariable>
	</timepoint>
	<timepoint>
		<spatialEntity>
			<pseudo3D type="region">
				<clusteredness>1</clusteredness>
				<density>0.6520922062138971</density>
				<area>26736</area>
				<perimeter>714.9946336746216</perimeter>
				<distanceFromOrigin>344.6505476566082</distanceFromOrigin>
				<angle>54.04487713528676</angle>
				<shape>triangular</shape>
				<triangleMeasure>0.7522949977841401</triangleMeasure>
				<rectangleMeasure>0.6435818739844738</rectangleMeasure>
				<circleMeasure>0.4431900516671585</circleMeasure>
				<centroid>
					<x>860.0816</x>
					<y>1150.161</y>
				</centroid>
			</pseudo3D>
		</spatialEntity>
		<numericStateVariable>
			<name>avgClusterednessRegions</name>
			<value>0</value>
		</numericStateVariable>
		<numericStateVariable>
			<name>avgDensityRegions</name>
			<value>0.6520922062138971</value>
		</numericStateVariable>
	</timepoint>
	<timepoint>
		<spatialEntity>
			<pseudo3D type="region">
				<clusteredness>1</clusteredness>
				<density>0.6520922062138971</density>
				<area>26736</area>
				<perimeter>714.9946336746216</perimeter>
				<distanceFromOrigin>344.6505476566082</distanceFromOrigin>
				<angle>54.04487713528676</angle>
				<shape>triangular</shape>
				<triangleMeasure>0.7522949977841401</triangleMeasure>
				<rectangleMeasure>0.6435818739844738</rectangleMeasure>
				<circleMeasure>0.4431900516671585</circleMeasure>
				<centroid>
					<x>860.0816</x>
					<y>1150.161</y>
				</centroid>
			</pseudo3D>
		</spatialEntity>
		<numericStateVariable>
			<name>avgClusterednessRegions</name>
			<value>0</value>
		</numericStateVariable>
		<numericStateVariable>
			<name>avgDensityRegions</name>
			<value>0.6520922062138971</value>
		</numericStateVariable>
	</timepoint>
	<timepoint>
		<spatialEntity>
			<pseudo3D type="region">
				<clusteredness>1</clusteredness>
				<density>0.6520922062138971</density>
				<area>26736</area>
				<perimeter>714.9946336746216</perimeter>
				<distanceFromOrigin>344.6505476566082</distanceFromOrigin>
				<angle>54.04487713528676</angle>
				<shape>triangular</shape>
				<triangleMeasure>0.7522949977841401</triangleMeasure>
				<rectangleMeasure>0.6435818739844738</rectangleMeasure>
				<circleMeasure>0.4431900516671585</circleMeasure>
				<centroid>
					<x>860.0816</x>
					<y>1150.161</y>
				</centroid>
			</pseudo3D>
		</spatialEntity>
		<numericStateVariable>
			<name>avgClusterednessRegions</name>
			<value>0</value>
		</numericStateVariable>
		<numericStateVariable>
			<name>avgDensityRegions</name>
			<value>0.6520922062138971</value>
		</numericStateVariable>
	</timepoint>
	<timepoint>
		<spatialEntity>
			<pseudo3D type="region">
				<clusteredness>1</clusteredness>
				<density>0.6520922062138971</density>
				<area>26736</area>
				<perimeter>714.9946336746216</perimeter>
				<distanceFromOrigin>344.6505476566082</distanceFromOrigin>
				<angle>54.04487713528676</angle>
				<shape>triangular</shape>
				<triangleMeasure>0.7522949977841401</triangleMeasure>
				<rectangleMeasure>0.6435818739844738</rectangleMeasure>
				<circleMeasure>0.4431900516671585</circleMeasure>
				<centroid>
					<x>860.0816</x>
					<y>1150.161</y>
				</centroid>
			</pseudo3D>
		</spatialEntity>
		<numericStateVariable>
			<name>avgClusterednessRegions</name>
			<value>0</value>
		</numericStateVariable>
		<numericStateVariable>
			<name>avgDensityRegions</name>
			<value>0.6520922062138971</value>
		</numericStateVariable>
	</timepoint>
	<timepoint>
		<spatialEntity>
			<pseudo3D type="region">
				<clusteredness>1</clusteredness>
				<density>0.6520922062138971</density>
				<area>26736</area>
				<perimeter>714.9946336746216</perimeter>
				<distanceFromOrigin>344.6505476566082</distanceFromOrigin>
				<angle>54.04487713528676</angle>
				<shape>triangular</shape>
				<triangleMeasure>0.7522949977841401</triangleMeasure>
				<rectangleMeasure>0.6435818739844738</rectangleMeasure>
				<circleMeasure>0.4431900516671585</circleMeasure>
				<centroid>
					<x>860.0816</x>
					<y>1150.161</y>
				</centroid>
			</pseudo3D>
		</spatialEntity>
		<numericStateVariable>
			<name>avgClusterednessRegions</name>
			<value>0</value>
		</numericStateVariable>
		<numericStateVariable>
			<name>avgDensityRegions</name>
			<value>0.6520922062138971</value>
		</numericStateVariable>
	</timepoint>
	<timepoint>
		<spatialEntity>
			<pseudo3D type="region">
				<clusteredness>1</clusteredness>
				<density>0.6520922062138971</density>
				<area>26736</area>
				<perimeter>714.9946336746216</perimeter>
				<distanceFromOrigin>344.6505476566082</distanceFromOrigin>
				<angle>54.04487713528676</angle>
				<shape>triangular</shape>
				<triangleMeasure>0.7522949977841401</triangleMeasure>
				<rectangleMeasure>0.6435818739844738</rectangleMeasure>
				<circleMeasure>0.4431900516671585</circleMeasure>
				<centroid>
					<x>860.0816</x>
					<y>1150.161</y>
				</centroid>
			</pseudo3D>
		</spatialEntity>
		<numericStateVariable>
			<name>avgClusterednessRegions</name>
			<value>0</value>
		</numericStateVariable>
		<numericStateVariable>
			<name>avgDensityRegions</name>
			<value>0.6520922062138971</value>
		</numericStateVariable>
	</timepoint>
	<timepoint>
		<spatialEntity>
			<pseudo3D type="region">
				<clusteredness>1</clusteredness>
				<density>0.6520922062138971</density>
				<area>26736</area>
				<perimeter>714.9946336746216</perimeter>
				<distanceFromOrigin>344.6505476566082</distanceFromOrigin>
				<angle>54.04487713528676</angle>
				<shape>triangular</shape>
				<triangleMeasure>0.7522949977841401</triangleMeasure>
				<rectangleMeasure>0.6435818739844738</rectangleMeasure>
				<circleMeasure>0.4431900516671585</circleMeasure>
				<centroid>
					<x>860.0816</x>
					<y>1150.161</y>
				</centroid>
			</pseudo3D>
		</spatialEntity>
		<numericStateVariable>
			<name>avgClusterednessRegions</name>
			<value>0</value>
		</numericStateVariable>
		<numericStateVariable>
			<name>avgDensityRegions</name>
			<value>0.6520922062138971</value>
		</numericStateVariable>
	</timepoint>
	<timepoint>
		<spatialEntity>
			<pseudo3D type="region">
				<clusteredness>1</clusteredness>
				<density>0.6520922062138971</density>
				<area>26736</area>
				<perimeter>714.9946336746216</perimeter>
				<distanceFromOrigin>344.6505476566082</distanceFromOrigin>
				<angle>54.04487713528676</angle>
				<shape>triangular</shape>
				<triangleMeasure>0.7522949977841401</triangleMeasure>
				<rectangleMeasure>0.6435818739844738</rectangleMeasure>
				<circleMeasure>0.4431900516671585</circleMeasure>
				<centroid>
					<x>860.0816</x>
					<y>1150.161</y>
				</centroid>
			</pseudo3D>
		</spatialEntity>
		<numericStateVariable>
			<name>avgClusterednessRegions</name>
			<value>0</value>
		</numericStateVariable>
		<numericStateVariable>
			<name>avgDensityRegions</name>
			<value>0.6520922062138971</value>
		</numericStateVariable>
	</timepoint>
	<timepoint>
		<spatialEntity>
			<pseudo3D type="region">
				<clusteredness>1</clusteredness>
				<density>0.6520922062138971</density>
				<area>26736</area>
				<perimeter>714.9946336746216</perimeter>
				<distanceFromOrigin>344.6505476566082</distanceFromOrigin>
				<angle>54.04487713528676</angle>
				<shape>triangular</shape>
				<triangleMeasure>0.7522949977841401</triangleMeasure>
				<rectangleMeasure>0.6435818739844738</rectangleMeasure>
				<circleMeasure>0.4431900516671585</circleMeasure>
				<centroid>
					<x>860.0816</x>
					<y>1150.161</y>
				</centroid>
			</pseudo3D>
		</spatialEntity>
		<numericStateVariable>
			<name>avgClusterednessRegions</name>
			<value>0</value>
		</numericStateVariable>
		<numericStateVariable>
			<name>avgDensityRegions</name>
			<value>0.6520922062138971</value>
		</numericStateVariable>
	</timepoint>
	<timepoint>
		<spatialEntity>
			<pseudo3D type="region">
				<clusteredness>1</clusteredness>
				<density>0.6520922062138971</density>
				<area>26736</area>
				<perimeter>714.9946336746216</perimeter>
				<distanceFromOrigin>344.6505476566082</distanceFromOrigin>
				<angle>54.04487713528676</angle>
				<shape>triangular</shape>
				<triangleMeasure>0.7522949977841401</triangleMeasure>
				<rectangleMeasure>0.6435818739844738</rectangleMeasure>
				<circleMeasure>0.4431900516671585</circleMeasure>
				<centroid>
					<x>860.0816</x>
					<y>1150.161</y>
				</centroid>
			</pseudo3D>
		</spatialEntity>
		<numericStateVariable>
			<name>avgClusterednessRegions</name>
			<value>0</value>
		</numericStateVariable>
		<numericStateVariable>
			<name>avgDensityRegions</name>
			<value>0.6520922062138971</value>
		</numericStateVariable>
	</timepoint>
	<timepoint>
		<spatialEntity>
			<pseudo3D type="region">
				<clusteredness>1</clusteredness>
				<density>0.6520922062138971</density>
				<area>26736</area>
				<perimeter>714.9946336746216</perimeter>
				<distanceFromOrigin>344.6505476566082</distanceFromOrigin>
				<angle>54.04487713528676</angle>
				<shape>triangular</shape>
				<triangleMeasure>0.7522949977841401</triangleMeasure>
				<rectangleMeasure>0.6435818739844738</rectangleMeasure>
				<circleMeasure>0.4431900516671585</circleMeasure>
				<centroid>
					<x>860.0816</x>
					<y>1150.161</y>
				</centroid>
			</pseudo3D>
		</spatialEntity>
		<numericStateVariable>
			<name>avgClusterednessRegions</name>
			<value>0</value>
		</numericStateVariable>
		<numericStateVariable>
			<name>avgDensityRegions</name>
			<value>0.6520922062138971</value>
		</numericStateVariable>
	</timepoint>
	<timepoint>
		<spatialEntity>
			<pseudo3D type="region">
				<clusteredness>1</clusteredness>
				<density>0.6520922062138971</density>
				<area>26736</area>
				<perimeter>714.9946336746216</perimeter>
				<distanceFromOrigin>344.6505476566082</distanceFromOrigin>
				<angle>54.04487713528676</angle>
				<shape>triangular</shape>
				<triangleMeasure>0.7522949977841401</triangleMeasure>
				<rectangleMeasure>0.6435818739844738</rectangleMeasure>
				<circleMeasure>0.4431900516671585</circleMeasure>
				<centroid>
					<x>860.0816</x>
					<y>1150.161</y>
				</centroid>
			</pseudo3D>
		</spatialEntity>
		<numericStateVariable>
			<name>avgClusterednessRegions</name>
			<value>0</value>
		</numericStateVariable>
		<numericStateVariable>
			<name>avgDensityRegions</name>
			<value>0.6520922062138971</value>
		</numericStateVariable>
	</timepoint>
	<timepoint>
		<spatialEntity>
			<pseudo3D type="region">
				<clusteredness>1</clusteredness>
				<density>0.6520922062138971</density>
				<area>26736</area>
				<perimeter>714.9946336746216</perimeter>
				<distanceFromOrigin>344.6505476566082</distanceFromOrigin>
				<angle>54.04487713528676</angle>
				<shape>triangular</shape>
				<triangleMeasure>0.7522949977841401</triangleMeasure>
				<rectangleMeasure>0.6435818739844738</rectangleMeasure>
				<circleMeasure>0.4431900516671585</circleMeasure>
				<centroid>
					<x>860.0816</x>
					<y>1150.161</y>
				</centroid>
			</pseudo3D>
		</spatialEntity>
		<numericStateVariable>
			<name>avgClusterednessRegions</name>
			<value>0</value>
		</numericStateVariable>
		<numericStateVariable>
			<name>avgDensityRegions</name>
			<value>0.6520922062138971</value>
		</numericStateVariable>
	</timepoint>
	<timepoint>
		<spatialEntity>
			<pseudo3D type="region">
				<clusteredness>1</clusteredness>
				<density>0.6520922062138971</density>
				<area>26736</area>
				<perimeter>714.9946336746216</perimeter>
				<distanceFromOrigin>344.6505476566082</distanceFromOrigin>
				<angle>54.04487713528676</angle>
				<shape>triangular</shape>
				<triangleMeasure>0.7522949977841401</triangleMeasure>
				<rectangleMeasure>0.6435818739844738</rectangleMeasure>
				<circleMeasure>0.4431900516671585</circleMeasure>
				<centroid>
					<x>860.0816</x>
					<y>1150.161</y>
				</centroid>
			</pseudo3D>
		</spatialEntity>
		<numericStateVariable>
			<name>avgClusterednessRegions</name>
			<value>0</value>
		</numericStateVariable>
		<numericStateVariable>
			<name>avgDensityRegions</name>
			<value>0.6520922062138971</value>
		</numericStateVariable>
	</timepoint>
	<timepoint>
		<spatialEntity>
			<pseudo3D type="region">
				<clusteredness>1</clusteredness>
				<density>0.6520922062138971</density>
				<area>26736</area>
				<perimeter>714.9946336746216</perimeter>
				<distanceFromOrigin>344.6505476566082</distanceFromOrigin>
				<angle>54.04487713528676</angle>
				<shape>triangular</shape>
				<triangleMeasure>0.7522949977841401</triangleMeasure>
				<rectangleMeasure>0.6435818739844738</rectangleMeasure>
				<circleMeasure>0.4431900516671585</circleMeasure>
				<centroid>
					<x>860.0816</x>
					<y>1150.161</y>
				</centroid>
			</pseudo3D>
		</spatialEntity>
		<numericStateVariable>
			<name>avgClusterednessRegions</name>
			<value>0</value>
		</numericStateVariable>
		<numericStateVariable>
			<name>avgDensityRegions</name>
			<value>0.6520922062138971</value>
		</numericStateVariable>
	</timepoint>
	<timepoint>
		<spatialEntity>
			<pseudo3D type="region">
				<clusteredness>1</clusteredness>
				<density>0.6520922062138971</density>
				<area>26736</area>
				<perimeter>714.9946336746216</perimeter>
				<distanceFromOrigin>344.6505476566082</distanceFromOrigin>
				<angle>54.04487713528676</angle>
				<shape>triangular</shape>
				<triangleMeasure>0.7522949977841401</triangleMeasure>
				<rectangleMeasure>0.6435818739844738</rectangleMeasure>
				<circleMeasure>0.4431900516671585</circleMeasure>
				<centroid>
					<x>860.0816</x>
					<y>1150.161</y>
				</centroid>
			</pseudo3D>
		</spatialEntity>
		<numericStateVariable>
			<name>avgClusterednessRegions</name>
			<value>0</value>
		</numericStateVariable>
		<numericStateVariable>
			<name>avgDensityRegions</name>
			<value>0.6520922062138971</value>
		</numericStateVariable>
	</timepoint>
	<timepoint>
		<spatialEntity>
			<pseudo3D type="region">
				<clusteredness>1</clusteredness>
				<density>0.6520922062138971</density>
				<area>26736</area>
				<perimeter>714.9946336746216</perimeter>
				<distanceFromOrigin>344.6505476566082</distanceFromOrigin>
				<angle>54.04487713528676</angle>
				<shape>triangular</shape>
				<triangleMeasure>0.7522949977841401</triangleMeasure>
				<rectangleMeasure>0.6435818739844738</rectangleMeasure>
				<circleMeasure>0.4431900516671585</circleMeasure>
				<centroid>
					<x>860.0816</x>
					<y>1150.161</y>
				</centroid>
			</pseudo3D>
		</spatialEntity>
		<numericStateVariable>
			<name>avgClusterednessRegions</name>
			<value>0</value>
		</numericStateVariable>
		<numericStateVariable>
			<name>avgDensityRegions</name>
			<value>0.6520922062138971</value>
		</numericStateVariable>
	</timepoint>
	<timepoint>
		<spatialEntity>
			<pseudo3D type="region">
				<clusteredness>1</clusteredness>
				<density>0.6520922062138971</density>
				<area>26736</area>
				<perimeter>714.9946336746216</perimeter>
				<distanceFromOrigin>344.6505476566082</distanceFromOrigin>
				<angle>54.04487713528676</angle>
				<shape>triangular</shape>
				<triangleMeasure>0.7522949977841401</triangleMeasure>
				<rectangleMeasure>0.6435818739844738</rectangleMeasure>
				<circleMeasure>0.4431900516671585</circleMeasure>
				<centroid>
					<x>860.0816</x>
					<y>1150.161</y>
				</centroid>
			</pseudo3D>
		</spatialEntity>
		<numericStateVariable>
			<name>avgClusterednessRegions</name>
			<value>0</value>
		</numericStateVariable>
		<numericStateVariable>
			<name>avgDensityRegions</name>
			<value>0.6520922062138971</value>
		</numericStateVariable>
	</timepoint>
	<timepoint>
		<spatialEntity>
			<pseudo3D type="region">
				<clusteredness>1</clusteredness>
				<density>0.6520922062138971</density>
				<area>26736</area>
				<perimeter>714.9946336746216</perimeter>
				<distanceFromOrigin>344.6505476566082</distanceFromOrigin>
				<angle>54.04487713528676</angle>
				<shape>triangular</shape>
				<triangleMeasure>0.7522949977841401</triangleMeasure>
				<rectangleMeasure>0.6435818739844738</rectangleMeasure>
				<circleMeasure>0.4431900516671585</circleMeasure>
				<centroid>
					<x>860.0816</x>
					<y>1150.161</y>
				</centroid>
			</pseudo3D>
		</spatialEntity>
		<numericStateVariable>
			<name>avgClusterednessRegions</name>
			<value>0</value>
		</numericStateVariable>
		<numericStateVariable>
			<name>avgDensityRegions</name>
			<value>0.6520922062138971</value>
		</numericStateVariable>
	</timepoint>
	<timepoint>
		<spatialEntity>
			<pseudo3D type="region">
				<clusteredness>1</clusteredness>
				<density>0.6520922062138971</density>
				<area>26736</area>
				<perimeter>714.9946336746216</perimeter>
				<distanceFromOrigin>344.6505476566082</distanceFromOrigin>
				<angle>54.04487713528676</angle>
				<shape>triangular</shape>
				<triangleMeasure>0.7522949977841401</triangleMeasure>
				<rectangleMeasure>0.6435818739844738</rectangleMeasure>
				<circleMeasure>0.4431900516671585</circleMeasure>
				<centroid>
					<x>860.0816</x>
					<y>1150.161</y>
				</centroid>
			</pseudo3D>
		</spatialEntity>
		<numericStateVariable>
			<name>avgClusterednessRegions</name>
			<value>0</value>
		</numericStateVariable>
		<numericStateVariable>
			<name>avgDensityRegions</name>
			<value>0.6520922062138971</value>
		</numericStateVariable>
	</timepoint>
	<timepoint>
		<spatialEntity>
			<pseudo3D type="region">
				<clusteredness>1</clusteredness>
				<density>0.6520922062138971</density>
				<area>26736</area>
				<perimeter>714.9946336746216</perimeter>
				<distanceFromOrigin>344.6505476566082</distanceFromOrigin>
				<angle>54.04487713528676</angle>
				<shape>triangular</shape>
				<triangleMeasure>0.7522949977841401</triangleMeasure>
				<rectangleMeasure>0.6435818739844738</rectangleMeasure>
				<circleMeasure>0.4431900516671585</circleMeasure>
				<centroid>
					<x>860.0816</x>
					<y>1150.161</y>
				</centroid>
			</pseudo3D>
		</spatialEntity>
		<numericStateVariable>
			<name>avgClusterednessRegions</name>
			<value>0</value>
		</numericStateVariable>
		<numericStateVariable>
			<name>avgDensityRegions</name>
			<value>0.6520922062138971</value>
		</numericStateVariable>
	</timepoint>
	<timepoint>
		<spatialEntity>
			<pseudo3D type="region">
				<clusteredness>1</clusteredness>
				<density>0.6520922062138971</density>
				<area>26736</area>
				<perimeter>714.9946336746216</perimeter>
				<distanceFromOrigin>344.6505476566082</distanceFromOrigin>
				<angle>54.04487713528676</angle>
				<shape>triangular</shape>
				<triangleMeasure>0.7522949977841401</triangleMeasure>
				<rectangleMeasure>0.6435818739844738</rectangleMeasure>
				<circleMeasure>0.4431900516671585</circleMeasure>
				<centroid>
					<x>860.0816</x>
					<y>1150.161</y>
				</centroid>
			</pseudo3D>
		</spatialEntity>
		<numericStateVariable>
			<name>avgClusterednessRegions</name>
			<value>0</value>
		</numericStateVariable>
		<numericStateVariable>
			<name>avgDensityRegions</name>
			<value>0.6520922062138971</value>
		</numericStateVariable>
	</timepoint>
	<timepoint>
		<spatialEntity>
			<pseudo3D type="region">
				<clusteredness>1</clusteredness>
				<density>0.6520922062138971</density>
				<area>26736</area>
				<perimeter>714.9946336746216</perimeter>
				<distanceFromOrigin>344.6505476566082</distanceFromOrigin>
				<angle>54.04487713528676</angle>
				<shape>triangular</shape>
				<triangleMeasure>0.7522949977841401</triangleMeasure>
				<rectangleMeasure>0.6435818739844738</rectangleMeasure>
				<circleMeasure>0.4431900516671585</circleMeasure>
				<centroid>
					<x>860.0816</x>
					<y>1150.161</y>
				</centroid>
			</pseudo3D>
		</spatialEntity>
		<numericStateVariable>
			<name>avgClusterednessRegions</name>
			<value>0</value>
		</numericStateVariable>
		<numericStateVariable>
			<name>avgDensityRegions</name>
			<value>0.6520922062138971</value>
		</numericStateVariable>
	</timepoint>
</experiment>
