# Supplementary material for: Automatic validation of computational models using pseudo-3D spatio-temporal model checking
Source: BMC Syst Biol. 2014 Dec 2;8:124. doi: 10.1186/s12918-014-0124-0 (PMC4272535; doi:10.1186/s12918-014-0124-0)
Supplement: Additional file 8 — Dataset of STML files for the phase variation case study. The dataset of one thousand STML files corresponding to the stochastic simulations of the rectangular model for the phase variation case study. We recommend using the freely available 7zip software (Download link: http://www.7-zip.org/download.html) to extract this archive. [file 12918_2014_124_MOESM8_ESM.zip › phase_variation_stml_135.xml]

<?xml version="1.0" encoding="utf-8"?>
<!--Warning! This xml file was automatically generated by a C++ program using the Boost PropertyTree library.-->
<experiment>
	<timepoint>
		<numericStateVariable>
			<name>avgClusterednessRegions</name>
			<value>0</value>
		</numericStateVariable>
		<numericStateVariable>
			<name>avgDensityRegions</name>
			<value>0</value>
		</numericStateVariable>
	</timepoint>
	<timepoint>
		<numericStateVariable>
			<name>avgClusterednessRegions</name>
			<value>0</value>
		</numericStateVariable>
		<numericStateVariable>
			<name>avgDensityRegions</name>
			<value>0</value>
		</numericStateVariable>
	</timepoint>
	<timepoint>
		<numericStateVariable>
			<name>avgClusterednessRegions</name>
			<value>0</value>
		</numericStateVariable>
		<numericStateVariable>
			<name>avgDensityRegions</name>
			<value>0</value>
		</numericStateVariable>
	</timepoint>
	<timepoint>
		<numericStateVariable>
			<name>avgClusterednessRegions</name>
			<value>0</value>
		</numericStateVariable>
		<numericStateVariable>
			<name>avgDensityRegions</name>
			<value>0</value>
		</numericStateVariable>
	</timepoint>
	<timepoint>
		<numericStateVariable>
			<name>avgClusterednessRegions</name>
			<value>0</value>
		</numericStateVariable>
		<numericStateVariable>
			<name>avgDensityRegions</name>
			<value>0</value>
		</numericStateVariable>
	</timepoint>
	<timepoint>
		<numericStateVariable>
			<name>avgClusterednessRegions</name>
			<value>0</value>
		</numericStateVariable>
		<numericStateVariable>
			<name>avgDensityRegions</name>
			<value>0</value>
		</numericStateVariable>
	</timepoint>
	<timepoint>
		<numericStateVariable>
			<name>avgClusterednessRegions</name>
			<value>0</value>
		</numericStateVariable>
		<numericStateVariable>
			<name>avgDensityRegions</name>
			<value>0</value>
		</numericStateVariable>
	</timepoint>
	<timepoint>
		<numericStateVariable>
			<name>avgClusterednessRegions</name>
			<value>0</value>
		</numericStateVariable>
		<numericStateVariable>
			<name>avgDensityRegions</name>
			<value>0</value>
		</numericStateVariable>
	</timepoint>
	<timepoint>
		<numericStateVariable>
			<name>avgClusterednessRegions</name>
			<value>0</value>
		</numericStateVariable>
		<numericStateVariable>
			<name>avgDensityRegions</name>
			<value>0</value>
		</numericStateVariable>
	</timepoint>
	<timepoint>
		<numericStateVariable>
			<name>avgClusterednessRegions</name>
			<value>0</value>
		</numericStateVariable>
		<numericStateVariable>
			<name>avgDensityRegions</name>
			<value>0</value>
		</numericStateVariable>
	</timepoint>
	<timepoint>
		<numericStateVariable>
			<name>avgClusterednessRegions</name>
			<value>0</value>
		</numericStateVariable>
		<numericStateVariable>
			<name>avgDensityRegions</name>
			<value>0</value>
		</numericStateVariable>
	</timepoint>
	<timepoint>
		<numericStateVariable>
			<name>avgClusterednessRegions</name>
			<value>0</value>
		</numericStateVariable>
		<numericStateVariable>
			<name>avgDensityRegions</name>
			<value>0</value>
		</numericStateVariable>
	</timepoint>
	<timepoint>
		<numericStateVariable>
			<name>avgClusterednessRegions</name>
			<value>0</value>
		</numericStateVariable>
		<numericStateVariable>
			<name>avgDensityRegions</name>
			<value>0</value>
		</numericStateVariable>
	</timepoint>
	<timepoint>
		<numericStateVariable>
			<name>avgClusterednessRegions</name>
			<value>0</value>
		</numericStateVariable>
		<numericStateVariable>
			<name>avgDensityRegions</name>
			<value>0</value>
		</numericStateVariable>
	</timepoint>
	<timepoint>
		<numericStateVariable>
			<name>avgClusterednessRegions</name>
			<value>0</value>
		</numericStateVariable>
		<numericStateVariable>
			<name>avgDensityRegions</name>
			<value>0</value>
		</numericStateVariable>
	</timepoint>
	<timepoint>
		<numericStateVariable>
			<name>avgClusterednessRegions</name>
			<value>0</value>
		</numericStateVariable>
		<numericStateVariable>
			<name>avgDensityRegions</name>
			<value>0</value>
		</numericStateVariable>
	</timepoint>
	<timepoint>
		<numericStateVariable>
			<name>avgClusterednessRegions</name>
			<value>0</value>
		</numericStateVariable>
		<numericStateVariable>
			<name>avgDensityRegions</name>
			<value>0</value>
		</numericStateVariable>
	</timepoint>
	<timepoint>
		<numericStateVariable>
			<name>avgClusterednessRegions</name>
			<value>0</value>
		</numericStateVariable>
		<numericStateVariable>
			<name>avgDensityRegions</name>
			<value>0</value>
		</numericStateVariable>
	</timepoint>
	<timepoint>
		<numericStateVariable>
			<name>avgClusterednessRegions</name>
			<value>0</value>
		</numericStateVariable>
		<numericStateVariable>
			<name>avgDensityRegions</name>
			<value>0</value>
		</numericStateVariable>
	</timepoint>
	<timepoint>
		<numericStateVariable>
			<name>avgClusterednessRegions</name>
			<value>0</value>
		</numericStateVariable>
		<numericStateVariable>
			<name>avgDensityRegions</name>
			<value>0</value>
		</numericStateVariable>
	</timepoint>
	<timepoint>
		<numericStateVariable>
			<name>avgClusterednessRegions</name>
			<value>0</value>
		</numericStateVariable>
		<numericStateVariable>
			<name>avgDensityRegions</name>
			<value>0</value>
		</numericStateVariable>
	</timepoint>
	<timepoint>
		<numericStateVariable>
			<name>avgClusterednessRegions</name>
			<value>0</value>
		</numericStateVariable>
		<numericStateVariable>
			<name>avgDensityRegions</name>
			<value>0</value>
		</numericStateVariable>
	</timepoint>
	<timepoint>
		<numericStateVariable>
			<name>avgClusterednessRegions</name>
			<value>0</value>
		</numericStateVariable>
		<numericStateVariable>
			<name>avgDensityRegions</name>
			<value>0</value>
		</numericStateVariable>
	</timepoint>
	<timepoint>
		<numericStateVariable>
			<name>avgClusterednessRegions</name>
			<value>0</value>
		</numericStateVariable>
		<numericStateVariable>
			<name>avgDensityRegions</name>
			<value>0</value>
		</numericStateVariable>
	</timepoint>
	<timepoint>
		<numericStateVariable>
			<name>avgClusterednessRegions</name>
			<value>0</value>
		</numericStateVariable>
		<numericStateVariable>
			<name>avgDensityRegions</name>
			<value>0</value>
		</numericStateVariable>
	</timepoint>
	<timepoint>
		<numericStateVariable>
			<name>avgClusterednessRegions</name>
			<value>0</value>
		</numericStateVariable>
		<numericStateVariable>
			<name>avgDensityRegions</name>
			<value>0</value>
		</numericStateVariable>
	</timepoint>
	<timepoint>
		<numericStateVariable>
			<name>avgClusterednessRegions</name>
			<value>0</value>
		</numericStateVariable>
		<numericStateVariable>
			<name>avgDensityRegions</name>
			<value>0</value>
		</numericStateVariable>
	</timepoint>
	<timepoint>
		<numericStateVariable>
			<name>avgClusterednessRegions</name>
			<value>0</value>
		</numericStateVariable>
		<numericStateVariable>
			<name>avgDensityRegions</name>
			<value>0</value>
		</numericStateVariable>
	</timepoint>
	<timepoint>
		<numericStateVariable>
			<name>avgClusterednessRegions</name>
			<value>0</value>
		</numericStateVariable>
		<numericStateVariable>
			<name>avgDensityRegions</name>
			<value>0</value>
		</numericStateVariable>
	</timepoint>
	<timepoint>
		<numericStateVariable>
			<name>avgClusterednessRegions</name>
			<value>0</value>
		</numericStateVariable>
		<numericStateVariable>
			<name>avgDensityRegions</name>
			<value>0</value>
		</numericStateVariable>
	</timepoint>
	<timepoint>
		<numericStateVariable>
			<name>avgClusterednessRegions</name>
			<value>0</value>
		</numericStateVariable>
		<numericStateVariable>
			<name>avgDensityRegions</name>
			<value>0</value>
		</numericStateVariable>
	</timepoint>
	<timepoint>
		<numericStateVariable>
			<name>avgClusterednessRegions</name>
			<value>0</value>
		</numericStateVariable>
		<numericStateVariable>
			<name>avgDensityRegions</name>
			<value>0</value>
		</numericStateVariable>
	</timepoint>
	<timepoint>
		<numericStateVariable>
			<name>avgClusterednessRegions</name>
			<value>0</value>
		</numericStateVariable>
		<numericStateVariable>
			<name>avgDensityRegions</name>
			<value>0</value>
		</numericStateVariable>
	</timepoint>
	<timepoint>
		<spatialEntity>
			<pseudo3D type="region">
				<clusteredness>1</clusteredness>
				<density>0.6646503392231417</density>
				<area>20747</area>
				<perimeter>654.2442464828491</perimeter>
				<distanceFromOrigin>406.2769991028289</distanceFromOrigin>
				<angle>73.31621476615192</angle>
				<shape>triangular</shape>
				<triangleMeasure>0.7762607584369179</triangleMeasure>
				<rectangleMeasure>0.5581288797904276</rectangleMeasure>
				<circleMeasure>0.4329990792060659</circleMeasure>
				<centroid>
					<x>718.4484</x>
					<y>199.7535</y>
				</centroid>
			</pseudo3D>
		</spatialEntity>
		<numericStateVariable>
			<name>avgClusterednessRegions</name>
			<value>0</value>
		</numericStateVariable>
		<numericStateVariable>
			<name>avgDensityRegions</name>
			<value>0.6646503392231417</value>
		</numericStateVariable>
	</timepoint>
	<timepoint>
		<spatialEntity>
			<pseudo3D type="region">
				<clusteredness>1</clusteredness>
				<density>0.6690184582785736</density>
				<area>24928.5</area>
				<perimeter>700.3292851448059</perimeter>
				<distanceFromOrigin>406.2769991028289</distanceFromOrigin>
				<angle>73.04251799862101</angle>
				<shape>triangular</shape>
				<triangleMeasure>0.7815369211122013</triangleMeasure>
				<rectangleMeasure>0.5830955809720507</rectangleMeasure>
				<circleMeasure>0.454717325420058</circleMeasure>
				<centroid>
					<x>722.9829</x>
					<y>187.7331</y>
				</centroid>
			</pseudo3D>
		</spatialEntity>
		<numericStateVariable>
			<name>avgClusterednessRegions</name>
			<value>0</value>
		</numericStateVariable>
		<numericStateVariable>
			<name>avgDensityRegions</name>
			<value>0.6690184582785736</value>
		</numericStateVariable>
	</timepoint>
	<timepoint>
		<spatialEntity>
			<pseudo3D type="region">
				<clusteredness>1</clusteredness>
				<density>0.6627310300300167</density>
				<area>26153</area>
				<perimeter>725.9361395835876</perimeter>
				<distanceFromOrigin>406.2769991028289</distanceFromOrigin>
				<angle>75.8028873159395</angle>
				<shape>triangular</shape>
				<triangleMeasure>0.7622152892793438</triangleMeasure>
				<rectangleMeasure>0.5731169279854491</rectangleMeasure>
				<circleMeasure>0.4498164356402308</circleMeasure>
				<centroid>
					<x>719.9718</x>
					<y>184.1354</y>
				</centroid>
			</pseudo3D>
		</spatialEntity>
		<numericStateVariable>
			<name>avgClusterednessRegions</name>
			<value>0</value>
		</numericStateVariable>
		<numericStateVariable>
			<name>avgDensityRegions</name>
			<value>0.6627310300300167</value>
		</numericStateVariable>
	</timepoint>
	<timepoint>
		<spatialEntity>
			<pseudo3D type="region">
				<clusteredness>1</clusteredness>
				<density>0.6627310300300167</density>
				<area>26153</area>
				<perimeter>725.9361395835876</perimeter>
				<distanceFromOrigin>406.2769991028289</distanceFromOrigin>
				<angle>75.8028873159395</angle>
				<shape>triangular</shape>
				<triangleMeasure>0.7622152892793438</triangleMeasure>
				<rectangleMeasure>0.5731169279854491</rectangleMeasure>
				<circleMeasure>0.4498164356402308</circleMeasure>
				<centroid>
					<x>719.9718</x>
					<y>184.1354</y>
				</centroid>
			</pseudo3D>
		</spatialEntity>
		<numericStateVariable>
			<name>avgClusterednessRegions</name>
			<value>0</value>
		</numericStateVariable>
		<numericStateVariable>
			<name>avgDensityRegions</name>
			<value>0.6627310300300167</value>
		</numericStateVariable>
	</timepoint>
	<timepoint>
		<spatialEntity>
			<pseudo3D type="region">
				<clusteredness>1</clusteredness>
				<density>0.6627310300300167</density>
				<area>26153</area>
				<perimeter>725.9361395835876</perimeter>
				<distanceFromOrigin>406.2769991028289</distanceFromOrigin>
				<angle>75.8028873159395</angle>
				<shape>triangular</shape>
				<triangleMeasure>0.7622152892793438</triangleMeasure>
				<rectangleMeasure>0.5731169279854491</rectangleMeasure>
				<circleMeasure>0.4498164356402308</circleMeasure>
				<centroid>
					<x>719.9718</x>
					<y>184.1354</y>
				</centroid>
			</pseudo3D>
		</spatialEntity>
		<numericStateVariable>
			<name>avgClusterednessRegions</name>
			<value>0</value>
		</numericStateVariable>
		<numericStateVariable>
			<name>avgDensityRegions</name>
			<value>0.6627310300300167</value>
		</numericStateVariable>
	</timepoint>
	<timepoint>
		<spatialEntity>
			<pseudo3D type="region">
				<clusteredness>1</clusteredness>
				<density>0.6627310300300167</density>
				<area>26153</area>
				<perimeter>725.9361395835876</perimeter>
				<distanceFromOrigin>406.2769991028289</distanceFromOrigin>
				<angle>75.8028873159395</angle>
				<shape>triangular</shape>
				<triangleMeasure>0.7622152892793438</triangleMeasure>
				<rectangleMeasure>0.5731169279854491</rectangleMeasure>
				<circleMeasure>0.4498164356402308</circleMeasure>
				<centroid>
					<x>719.9718</x>
					<y>184.1354</y>
				</centroid>
			</pseudo3D>
		</spatialEntity>
		<numericStateVariable>
			<name>avgClusterednessRegions</name>
			<value>0</value>
		</numericStateVariable>
		<numericStateVariable>
			<name>avgDensityRegions</name>
			<value>0.6627310300300167</value>
		</numericStateVariable>
	</timepoint>
	<timepoint>
		<spatialEntity>
			<pseudo3D type="region">
				<clusteredness>1</clusteredness>
				<density>0.6627310300300167</density>
				<area>26153</area>
				<perimeter>725.9361395835876</perimeter>
				<distanceFromOrigin>406.2769991028289</distanceFromOrigin>
				<angle>75.8028873159395</angle>
				<shape>triangular</shape>
				<triangleMeasure>0.7622152892793438</triangleMeasure>
				<rectangleMeasure>0.5731169279854491</rectangleMeasure>
				<circleMeasure>0.4498164356402308</circleMeasure>
				<centroid>
					<x>719.9718</x>
					<y>184.1354</y>
				</centroid>
			</pseudo3D>
		</spatialEntity>
		<numericStateVariable>
			<name>avgClusterednessRegions</name>
			<value>0</value>
		</numericStateVariable>
		<numericStateVariable>
			<name>avgDensityRegions</name>
			<value>0.6627310300300167</value>
		</numericStateVariable>
	</timepoint>
	<timepoint>
		<spatialEntity>
			<pseudo3D type="region">
				<clusteredness>1</clusteredness>
				<density>0.6627310300300167</density>
				<area>26153</area>
				<perimeter>725.9361395835876</perimeter>
				<distanceFromOrigin>406.2769991028289</distanceFromOrigin>
				<angle>75.8028873159395</angle>
				<shape>triangular</shape>
				<triangleMeasure>0.7622152892793438</triangleMeasure>
				<rectangleMeasure>0.5731169279854491</rectangleMeasure>
				<circleMeasure>0.4498164356402308</circleMeasure>
				<centroid>
					<x>719.9718</x>
					<y>184.1354</y>
				</centroid>
			</pseudo3D>
		</spatialEntity>
		<numericStateVariable>
			<name>avgClusterednessRegions</name>
			<value>0</value>
		</numericStateVariable>
		<numericStateVariable>
			<name>avgDensityRegions</name>
			<value>0.6627310300300167</value>
		</numericStateVariable>
	</timepoint>
	<timepoint>
		<spatialEntity>
			<pseudo3D type="region">
				<clusteredness>1</clusteredness>
				<density>0.6627310300300167</density>
				<area>26153</area>
				<perimeter>725.9361395835876</perimeter>
				<distanceFromOrigin>406.2769991028289</distanceFromOrigin>
				<angle>75.8028873159395</angle>
				<shape>triangular</shape>
				<triangleMeasure>0.7622152892793438</triangleMeasure>
				<rectangleMeasure>0.5731169279854491</rectangleMeasure>
				<circleMeasure>0.4498164356402308</circleMeasure>
				<centroid>
					<x>719.9718</x>
					<y>184.1354</y>
				</centroid>
			</pseudo3D>
		</spatialEntity>
		<numericStateVariable>
			<name>avgClusterednessRegions</name>
			<value>0</value>
		</numericStateVariable>
		<numericStateVariable>
			<name>avgDensityRegions</name>
			<value>0.6627310300300167</value>
		</numericStateVariable>
	</timepoint>
	<timepoint>
		<spatialEntity>
			<pseudo3D type="region">
				<clusteredness>1</clusteredness>
				<density>0.6627310300300167</density>
				<area>26153</area>
				<perimeter>725.9361395835876</perimeter>
				<distanceFromOrigin>406.2769991028289</distanceFromOrigin>
				<angle>75.8028873159395</angle>
				<shape>triangular</shape>
				<triangleMeasure>0.7622152892793438</triangleMeasure>
				<rectangleMeasure>0.5731169279854491</rectangleMeasure>
				<circleMeasure>0.4498164356402308</circleMeasure>
				<centroid>
					<x>719.9718</x>
					<y>184.1354</y>
				</centroid>
			</pseudo3D>
		</spatialEntity>
		<numericStateVariable>
			<name>avgClusterednessRegions</name>
			<value>0</value>
		</numericStateVariable>
		<numericStateVariable>
			<name>avgDensityRegions</name>
			<value>0.6627310300300167</value>
		</numericStateVariable>
	</timepoint>
	<timepoint>
		<spatialEntity>
			<pseudo3D type="region">
				<clusteredness>1</clusteredness>
				<density>0.6627310300300167</density>
				<area>26153</area>
				<perimeter>725.9361395835876</perimeter>
				<distanceFromOrigin>406.2769991028289</distanceFromOrigin>
				<angle>75.8028873159395</angle>
				<shape>triangular</shape>
				<triangleMeasure>0.7622152892793438</triangleMeasure>
				<rectangleMeasure>0.5731169279854491</rectangleMeasure>
				<circleMeasure>0.4498164356402308</circleMeasure>
				<centroid>
					<x>719.9718</x>
					<y>184.1354</y>
				</centroid>
			</pseudo3D>
		</spatialEntity>
		<numericStateVariable>
			<name>avgClusterednessRegions</name>
			<value>0</value>
		</numericStateVariable>
		<numericStateVariable>
			<name>avgDensityRegions</name>
			<value>0.6627310300300167</value>
		</numericStateVariable>
	</timepoint>
	<timepoint>
		<spatialEntity>
			<pseudo3D type="region">
				<clusteredness>1</clusteredness>
				<density>0.6627310300300167</density>
				<area>26153</area>
				<perimeter>725.9361395835876</perimeter>
				<distanceFromOrigin>406.2769991028289</distanceFromOrigin>
				<angle>75.8028873159395</angle>
				<shape>triangular</shape>
				<triangleMeasure>0.7622152892793438</triangleMeasure>
				<rectangleMeasure>0.5731169279854491</rectangleMeasure>
				<circleMeasure>0.4498164356402308</circleMeasure>
				<centroid>
					<x>719.9718</x>
					<y>184.1354</y>
				</centroid>
			</pseudo3D>
		</spatialEntity>
		<numericStateVariable>
			<name>avgClusterednessRegions</name>
			<value>0</value>
		</numericStateVariable>
		<numericStateVariable>
			<name>avgDensityRegions</name>
			<value>0.6627310300300167</value>
		</numericStateVariable>
	</timepoint>
	<timepoint>
		<spatialEntity>
			<pseudo3D type="region">
				<clusteredness>1</clusteredness>
				<density>0.6627310300300167</density>
				<area>26153</area>
				<perimeter>725.9361395835876</perimeter>
				<distanceFromOrigin>406.2769991028289</distanceFromOrigin>
				<angle>75.8028873159395</angle>
				<shape>triangular</shape>
				<triangleMeasure>0.7622152892793438</triangleMeasure>
				<rectangleMeasure>0.5731169279854491</rectangleMeasure>
				<circleMeasure>0.4498164356402308</circleMeasure>
				<centroid>
					<x>719.9718</x>
					<y>184.1354</y>
				</centroid>
			</pseudo3D>
		</spatialEntity>
		<numericStateVariable>
			<name>avgClusterednessRegions</name>
			<value>0</value>
		</numericStateVariable>
		<numericStateVariable>
			<name>avgDensityRegions</name>
			<value>0.6627310300300167</value>
		</numericStateVariable>
	</timepoint>
	<timepoint>
		<spatialEntity>
			<pseudo3D type="region">
				<clusteredness>1</clusteredness>
				<density>0.6627310300300167</density>
				<area>26153</area>
				<perimeter>725.9361395835876</perimeter>
				<distanceFromOrigin>406.2769991028289</distanceFromOrigin>
				<angle>75.8028873159395</angle>
				<shape>triangular</shape>
				<triangleMeasure>0.7622152892793438</triangleMeasure>
				<rectangleMeasure>0.5731169279854491</rectangleMeasure>
				<circleMeasure>0.4498164356402308</circleMeasure>
				<centroid>
					<x>719.9718</x>
					<y>184.1354</y>
				</centroid>
			</pseudo3D>
		</spatialEntity>
		<numericStateVariable>
			<name>avgClusterednessRegions</name>
			<value>0</value>
		</numericStateVariable>
		<numericStateVariable>
			<name>avgDensityRegions</name>
			<value>0.6627310300300167</value>
		</numericStateVariable>
	</timepoint>
	<timepoint>
		<spatialEntity>
			<pseudo3D type="region">
				<clusteredness>1</clusteredness>
				<density>0.6627310300300167</density>
				<area>26153</area>
				<perimeter>725.9361395835876</perimeter>
				<distanceFromOrigin>406.2769991028289</distanceFromOrigin>
				<angle>75.8028873159395</angle>
				<shape>triangular</shape>
				<triangleMeasure>0.7622152892793438</triangleMeasure>
				<rectangleMeasure>0.5731169279854491</rectangleMeasure>
				<circleMeasure>0.4498164356402308</circleMeasure>
				<centroid>
					<x>719.9718</x>
					<y>184.1354</y>
				</centroid>
			</pseudo3D>
		</spatialEntity>
		<numericStateVariable>
			<name>avgClusterednessRegions</name>
			<value>0</value>
		</numericStateVariable>
		<numericStateVariable>
			<name>avgDensityRegions</name>
			<value>0.6627310300300167</value>
		</numericStateVariable>
	</timepoint>
	<timepoint>
		<spatialEntity>
			<pseudo3D type="region">
				<clusteredness>1</clusteredness>
				<density>0.6627310300300167</density>
				<area>26153</area>
				<perimeter>725.9361395835876</perimeter>
				<distanceFromOrigin>406.2769991028289</distanceFromOrigin>
				<angle>75.8028873159395</angle>
				<shape>triangular</shape>
				<triangleMeasure>0.7622152892793438</triangleMeasure>
				<rectangleMeasure>0.5731169279854491</rectangleMeasure>
				<circleMeasure>0.4498164356402308</circleMeasure>
				<centroid>
					<x>719.9718</x>
					<y>184.1354</y>
				</centroid>
			</pseudo3D>
		</spatialEntity>
		<numericStateVariable>
			<name>avgClusterednessRegions</name>
			<value>0</value>
		</numericStateVariable>
		<numericStateVariable>
			<name>avgDensityRegions</name>
			<value>0.6627310300300167</value>
		</numericStateVariable>
	</timepoint>
	<timepoint>
		<spatialEntity>
			<pseudo3D type="region">
				<clusteredness>1</clusteredness>
				<density>0.6627310300300167</density>
				<area>26153</area>
				<perimeter>725.9361395835876</perimeter>
				<distanceFromOrigin>406.2769991028289</distanceFromOrigin>
				<angle>75.8028873159395</angle>
				<shape>triangular</shape>
				<triangleMeasure>0.7622152892793438</triangleMeasure>
				<rectangleMeasure>0.5731169279854491</rectangleMeasure>
				<circleMeasure>0.4498164356402308</circleMeasure>
				<centroid>
					<x>719.9718</x>
					<y>184.1354</y>
				</centroid>
			</pseudo3D>
		</spatialEntity>
		<numericStateVariable>
			<name>avgClusterednessRegions</name>
			<value>0</value>
		</numericStateVariable>
		<numericStateVariable>
			<name>avgDensityRegions</name>
			<value>0.6627310300300167</value>
		</numericStateVariable>
	</timepoint>
	<timepoint>
		<spatialEntity>
			<pseudo3D type="region">
				<clusteredness>1</clusteredness>
				<density>0.6627310300300167</density>
				<area>26153</area>
				<perimeter>725.9361395835876</perimeter>
				<distanceFromOrigin>406.2769991028289</distanceFromOrigin>
				<angle>75.8028873159395</angle>
				<shape>triangular</shape>
				<triangleMeasure>0.7622152892793438</triangleMeasure>
				<rectangleMeasure>0.5731169279854491</rectangleMeasure>
				<circleMeasure>0.4498164356402308</circleMeasure>
				<centroid>
					<x>719.9718</x>
					<y>184.1354</y>
				</centroid>
			</pseudo3D>
		</spatialEntity>
		<numericStateVariable>
			<name>avgClusterednessRegions</name>
			<value>0</value>
		</numericStateVariable>
		<numericStateVariable>
			<name>avgDensityRegions</name>
			<value>0.6627310300300167</value>
		</numericStateVariable>
	</timepoint>
	<timepoint>
		<spatialEntity>
			<pseudo3D type="region">
				<clusteredness>1</clusteredness>
				<density>0.6627310300300167</density>
				<area>26153</area>
				<perimeter>725.9361395835876</perimeter>
				<distanceFromOrigin>406.2769991028289</distanceFromOrigin>
				<angle>75.8028873159395</angle>
				<shape>triangular</shape>
				<triangleMeasure>0.7622152892793438</triangleMeasure>
				<rectangleMeasure>0.5731169279854491</rectangleMeasure>
				<circleMeasure>0.4498164356402308</circleMeasure>
				<centroid>
					<x>719.9718</x>
					<y>184.1354</y>
				</centroid>
			</pseudo3D>
		</spatialEntity>
		<numericStateVariable>
			<name>avgClusterednessRegions</name>
			<value>0</value>
		</numericStateVariable>
		<numericStateVariable>
			<name>avgDensityRegions</name>
			<value>0.6627310300300167</value>
		</numericStateVariable>
	</timepoint>
	<timepoint>
		<spatialEntity>
			<pseudo3D type="region">
				<clusteredness>1</clusteredness>
				<density>0.6627310300300167</density>
				<area>26153</area>
				<perimeter>725.9361395835876</perimeter>
				<distanceFromOrigin>406.2769991028289</distanceFromOrigin>
				<angle>75.8028873159395</angle>
				<shape>triangular</shape>
				<triangleMeasure>0.7622152892793438</triangleMeasure>
				<rectangleMeasure>0.5731169279854491</rectangleMeasure>
				<circleMeasure>0.4498164356402308</circleMeasure>
				<centroid>
					<x>719.9718</x>
					<y>184.1354</y>
				</centroid>
			</pseudo3D>
		</spatialEntity>
		<numericStateVariable>
			<name>avgClusterednessRegions</name>
			<value>0</value>
		</numericStateVariable>
		<numericStateVariable>
			<name>avgDensityRegions</name>
			<value>0.6627310300300167</value>
		</numericStateVariable>
	</timepoint>
	<timepoint>
		<spatialEntity>
			<pseudo3D type="region">
				<clusteredness>1</clusteredness>
				<density>0.6627310300300167</density>
				<area>26153</area>
				<perimeter>725.9361395835876</perimeter>
				<distanceFromOrigin>406.2769991028289</distanceFromOrigin>
				<angle>75.8028873159395</angle>
				<shape>triangular</shape>
				<triangleMeasure>0.7622152892793438</triangleMeasure>
				<rectangleMeasure>0.5731169279854491</rectangleMeasure>
				<circleMeasure>0.4498164356402308</circleMeasure>
				<centroid>
					<x>719.9718</x>
					<y>184.1354</y>
				</centroid>
			</pseudo3D>
		</spatialEntity>
		<numericStateVariable>
			<name>avgClusterednessRegions</name>
			<value>0</value>
		</numericStateVariable>
		<numericStateVariable>
			<name>avgDensityRegions</name>
			<value>0.6627310300300167</value>
		</numericStateVariable>
	</timepoint>
	<timepoint>
		<spatialEntity>
			<pseudo3D type="region">
				<clusteredness>1</clusteredness>
				<density>0.6627310300300167</density>
				<area>26153</area>
				<perimeter>725.9361395835876</perimeter>
				<distanceFromOrigin>406.2769991028289</distanceFromOrigin>
				<angle>75.8028873159395</angle>
				<shape>triangular</shape>
				<triangleMeasure>0.7622152892793438</triangleMeasure>
				<rectangleMeasure>0.5731169279854491</rectangleMeasure>
				<circleMeasure>0.4498164356402308</circleMeasure>
				<centroid>
					<x>719.9718</x>
					<y>184.1354</y>
				</centroid>
			</pseudo3D>
		</spatialEntity>
		<numericStateVariable>
			<name>avgClusterednessRegions</name>
			<value>0</value>
		</numericStateVariable>
		<numericStateVariable>
			<name>avgDensityRegions</name>
			<value>0.6627310300300167</value>
		</numericStateVariable>
	</timepoint>
	<timepoint>
		<spatialEntity>
			<pseudo3D type="region">
				<clusteredness>1</clusteredness>
				<density>0.6627310300300167</density>
				<area>26153</area>
				<perimeter>725.9361395835876</perimeter>
				<distanceFromOrigin>406.2769991028289</distanceFromOrigin>
				<angle>75.8028873159395</angle>
				<shape>triangular</shape>
				<triangleMeasure>0.7622152892793438</triangleMeasure>
				<rectangleMeasure>0.5731169279854491</rectangleMeasure>
				<circleMeasure>0.4498164356402308</circleMeasure>
				<centroid>
					<x>719.9718</x>
					<y>184.1354</y>
				</centroid>
			</pseudo3D>
		</spatialEntity>
		<numericStateVariable>
			<name>avgClusterednessRegions</name>
			<value>0</value>
		</numericStateVariable>
		<numericStateVariable>
			<name>avgDensityRegions</name>
			<value>0.6627310300300167</value>
		</numericStateVariable>
	</timepoint>
	<timepoint>
		<spatialEntity>
			<pseudo3D type="region">
				<clusteredness>1</clusteredness>
				<density>0.6627310300300167</density>
				<area>26153</area>
				<perimeter>725.9361395835876</perimeter>
				<distanceFromOrigin>406.2769991028289</distanceFromOrigin>
				<angle>75.8028873159395</angle>
				<shape>triangular</shape>
				<triangleMeasure>0.7622152892793438</triangleMeasure>
				<rectangleMeasure>0.5731169279854491</rectangleMeasure>
				<circleMeasure>0.4498164356402308</circleMeasure>
				<centroid>
					<x>719.9718</x>
					<y>184.1354</y>
				</centroid>
			</pseudo3D>
		</spatialEntity>
		<numericStateVariable>
			<name>avgClusterednessRegions</name>
			<value>0</value>
		</numericStateVariable>
		<numericStateVariable>
			<name>avgDensityRegions</name>
			<value>0.6627310300300167</value>
		</numericStateVariable>
	</timepoint>
	<timepoint>
		<spatialEntity>
			<pseudo3D type="region">
				<clusteredness>1</clusteredness>
				<density>0.6627310300300167</density>
				<area>26153</area>
				<perimeter>725.9361395835876</perimeter>
				<distanceFromOrigin>406.2769991028289</distanceFromOrigin>
				<angle>75.8028873159395</angle>
				<shape>triangular</shape>
				<triangleMeasure>0.7622152892793438</triangleMeasure>
				<rectangleMeasure>0.5731169279854491</rectangleMeasure>
				<circleMeasure>0.4498164356402308</circleMeasure>
				<centroid>
					<x>719.9718</x>
					<y>184.1354</y>
				</centroid>
			</pseudo3D>
		</spatialEntity>
		<numericStateVariable>
			<name>avgClusterednessRegions</name>
			<value>0</value>
		</numericStateVariable>
		<numericStateVariable>
			<name>avgDensityRegions</name>
			<value>0.6627310300300167</value>
		</numericStateVariable>
	</timepoint>
	<timepoint>
		<spatialEntity>
			<pseudo3D type="region">
				<clusteredness>1</clusteredness>
				<density>0.6627310300300167</density>
				<area>26153</area>
				<perimeter>725.9361395835876</perimeter>
				<distanceFromOrigin>406.2769991028289</distanceFromOrigin>
				<angle>75.8028873159395</angle>
				<shape>triangular</shape>
				<triangleMeasure>0.7622152892793438</triangleMeasure>
				<rectangleMeasure>0.5731169279854491</rectangleMeasure>
				<circleMeasure>0.4498164356402308</circleMeasure>
				<centroid>
					<x>719.9718</x>
					<y>184.1354</y>
				</centroid>
			</pseudo3D>
		</spatialEntity>
		<numericStateVariable>
			<name>avgClusterednessRegions</name>
			<value>0</value>
		</numericStateVariable>
		<numericStateVariable>
			<name>avgDensityRegions</name>
			<value>0.6627310300300167</value>
		</numericStateVariable>
	</timepoint>
	<timepoint>
		<spatialEntity>
			<pseudo3D type="region">
				<clusteredness>1</clusteredness>
				<density>0.6627310300300167</density>
				<area>26153</area>
				<perimeter>725.9361395835876</perimeter>
				<distanceFromOrigin>406.2769991028289</distanceFromOrigin>
				<angle>75.8028873159395</angle>
				<shape>triangular</shape>
				<triangleMeasure>0.7622152892793438</triangleMeasure>
				<rectangleMeasure>0.5731169279854491</rectangleMeasure>
				<circleMeasure>0.4498164356402308</circleMeasure>
				<centroid>
					<x>719.9718</x>
					<y>184.1354</y>
				</centroid>
			</pseudo3D>
		</spatialEntity>
		<numericStateVariable>
			<name>avgClusterednessRegions</name>
			<value>0</value>
		</numericStateVariable>
		<numericStateVariable>
			<name>avgDensityRegions</name>
			<value>0.6627310300300167</value>
		</numericStateVariable>
	</timepoint>
	<timepoint>
		<spatialEntity>
			<pseudo3D type="region">
				<clusteredness>1</clusteredness>
				<density>0.6627310300300167</density>
				<area>26153</area>
				<perimeter>725.9361395835876</perimeter>
				<distanceFromOrigin>406.2769991028289</distanceFromOrigin>
				<angle>75.8028873159395</angle>
				<shape>triangular</shape>
				<triangleMeasure>0.7622152892793438</triangleMeasure>
				<rectangleMeasure>0.5731169279854491</rectangleMeasure>
				<circleMeasure>0.4498164356402308</circleMeasure>
				<centroid>
					<x>719.9718</x>
					<y>184.1354</y>
				</centroid>
			</pseudo3D>
		</spatialEntity>
		<numericStateVariable>
			<name>avgClusterednessRegions</name>
			<value>0</value>
		</numericStateVariable>
		<numericStateVariable>
			<name>avgDensityRegions</name>
			<value>0.6627310300300167</value>
		</numericStateVariable>
	</timepoint>
	<timepoint>
		<spatialEntity>
			<pseudo3D type="region">
				<clusteredness>1</clusteredness>
				<density>0.6627310300300167</density>
				<area>26153</area>
				<perimeter>725.9361395835876</perimeter>
				<distanceFromOrigin>406.2769991028289</distanceFromOrigin>
				<angle>75.8028873159395</angle>
				<shape>triangular</shape>
				<triangleMeasure>0.7622152892793438</triangleMeasure>
				<rectangleMeasure>0.5731169279854491</rectangleMeasure>
				<circleMeasure>0.4498164356402308</circleMeasure>
				<centroid>
					<x>719.9718</x>
					<y>184.1354</y>
				</centroid>
			</pseudo3D>
		</spatialEntity>
		<numericStateVariable>
			<name>avgClusterednessRegions</name>
			<value>0</value>
		</numericStateVariable>
		<numericStateVariable>
			<name>avgDensityRegions</name>
			<value>0.6627310300300167</value>
		</numericStateVariable>
	</timepoint>
	<timepoint>
		<spatialEntity>
			<pseudo3D type="region">
				<clusteredness>1</clusteredness>
				<density>0.6627310300300167</density>
				<area>26153</area>
				<perimeter>725.9361395835876</perimeter>
				<distanceFromOrigin>406.2769991028289</distanceFromOrigin>
				<angle>75.8028873159395</angle>
				<shape>triangular</shape>
				<triangleMeasure>0.7622152892793438</triangleMeasure>
				<rectangleMeasure>0.5731169279854491</rectangleMeasure>
				<circleMeasure>0.4498164356402308</circleMeasure>
				<centroid>
					<x>719.9718</x>
					<y>184.1354</y>
				</centroid>
			</pseudo3D>
		</spatialEntity>
		<numericStateVariable>
			<name>avgClusterednessRegions</name>
			<value>0</value>
		</numericStateVariable>
		<numericStateVariable>
			<name>avgDensityRegions</name>
			<value>0.6627310300300167</value>
		</numericStateVariable>
	</timepoint>
	<timepoint>
		<spatialEntity>
			<pseudo3D type="region">
				<clusteredness>1</clusteredness>
				<density>0.6627310300300167</density>
				<area>26153</area>
				<perimeter>725.9361395835876</perimeter>
				<distanceFromOrigin>406.2769991028289</distanceFromOrigin>
				<angle>75.8028873159395</angle>
				<shape>triangular</shape>
				<triangleMeasure>0.7622152892793438</triangleMeasure>
				<rectangleMeasure>0.5731169279854491</rectangleMeasure>
				<circleMeasure>0.4498164356402308</circleMeasure>
				<centroid>
					<x>719.9718</x>
					<y>184.1354</y>
				</centroid>
			</pseudo3D>
		</spatialEntity>
		<numericStateVariable>
			<name>avgClusterednessRegions</name>
			<value>0</value>
		</numericStateVariable>
		<numericStateVariable>
			<name>avgDensityRegions</name>
			<value>0.6627310300300167</value>
		</numericStateVariable>
	</timepoint>
	<timepoint>
		<spatialEntity>
			<pseudo3D type="region">
				<clusteredness>1</clusteredness>
				<density>0.6627310300300167</density>
				<area>26153</area>
				<perimeter>725.9361395835876</perimeter>
				<distanceFromOrigin>406.2769991028289</distanceFromOrigin>
				<angle>75.8028873159395</angle>
				<shape>triangular</shape>
				<triangleMeasure>0.7622152892793438</triangleMeasure>
				<rectangleMeasure>0.5731169279854491</rectangleMeasure>
				<circleMeasure>0.4498164356402308</circleMeasure>
				<centroid>
					<x>719.9718</x>
					<y>184.1354</y>
				</centroid>
			</pseudo3D>
		</spatialEntity>
		<numericStateVariable>
			<name>avgClusterednessRegions</name>
			<value>0</value>
		</numericStateVariable>
		<numericStateVariable>
			<name>avgDensityRegions</name>
			<value>0.6627310300300167</value>
		</numericStateVariable>
	</timepoint>
	<timepoint>
		<spatialEntity>
			<pseudo3D type="region">
				<clusteredness>1</clusteredness>
				<density>0.6627310300300167</density>
				<area>26153</area>
				<perimeter>725.9361395835876</perimeter>
				<distanceFromOrigin>406.2769991028289</distanceFromOrigin>
				<angle>75.8028873159395</angle>
				<shape>triangular</shape>
				<triangleMeasure>0.7622152892793438</triangleMeasure>
				<rectangleMeasure>0.5731169279854491</rectangleMeasure>
				<circleMeasure>0.4498164356402308</circleMeasure>
				<centroid>
					<x>719.9718</x>
					<y>184.1354</y>
				</centroid>
			</pseudo3D>
		</spatialEntity>
		<numericStateVariable>
			<name>avgClusterednessRegions</name>
			<value>0</value>
		</numericStateVariable>
		<numericStateVariable>
			<name>avgDensityRegions</name>
			<value>0.6627310300300167</value>
		</numericStateVariable>
	</timepoint>
	<timepoint>
		<spatialEntity>
			<pseudo3D type="region">
				<clusteredness>1</clusteredness>
				<density>0.6627310300300167</density>
				<area>26153</area>
				<perimeter>725.9361395835876</perimeter>
				<distanceFromOrigin>406.2769991028289</distanceFromOrigin>
				<angle>75.8028873159395</angle>
				<shape>triangular</shape>
				<triangleMeasure>0.7622152892793438</triangleMeasure>
				<rectangleMeasure>0.5731169279854491</rectangleMeasure>
				<circleMeasure>0.4498164356402308</circleMeasure>
				<centroid>
					<x>719.9718</x>
					<y>184.1354</y>
				</centroid>
			</pseudo3D>
		</spatialEntity>
		<numericStateVariable>
			<name>avgClusterednessRegions</name>
			<value>0</value>
		</numericStateVariable>
		<numericStateVariable>
			<name>avgDensityRegions</name>
			<value>0.6627310300300167</value>
		</numericStateVariable>
	</timepoint>
	<timepoint>
		<spatialEntity>
			<pseudo3D type="region">
				<clusteredness>1</clusteredness>
				<density>0.6627310300300167</density>
				<area>26153</area>
				<perimeter>725.9361395835876</perimeter>
				<distanceFromOrigin>406.2769991028289</distanceFromOrigin>
				<angle>75.8028873159395</angle>
				<shape>triangular</shape>
				<triangleMeasure>0.7622152892793438</triangleMeasure>
				<rectangleMeasure>0.5731169279854491</rectangleMeasure>
				<circleMeasure>0.4498164356402308</circleMeasure>
				<centroid>
					<x>719.9718</x>
					<y>184.1354</y>
				</centroid>
			</pseudo3D>
		</spatialEntity>
		<numericStateVariable>
			<name>avgClusterednessRegions</name>
			<value>0</value>
		</numericStateVariable>
		<numericStateVariable>
			<name>avgDensityRegions</name>
			<value>0.6627310300300167</value>
		</numericStateVariable>
	</timepoint>
	<timepoint>
		<spatialEntity>
			<pseudo3D type="region">
				<clusteredness>1</clusteredness>
				<density>0.6627310300300167</density>
				<area>26153</area>
				<perimeter>725.9361395835876</perimeter>
				<distanceFromOrigin>406.2769991028289</distanceFromOrigin>
				<angle>75.8028873159395</angle>
				<shape>triangular</shape>
				<triangleMeasure>0.7622152892793438</triangleMeasure>
				<rectangleMeasure>0.5731169279854491</rectangleMeasure>
				<circleMeasure>0.4498164356402308</circleMeasure>
				<centroid>
					<x>719.9718</x>
					<y>184.1354</y>
				</centroid>
			</pseudo3D>
		</spatialEntity>
		<numericStateVariable>
			<name>avgClusterednessRegions</name>
			<value>0</value>
		</numericStateVariable>
		<numericStateVariable>
			<name>avgDensityRegions</name>
			<value>0.6627310300300167</value>
		</numericStateVariable>
	</timepoint>
	<timepoint>
		<spatialEntity>
			<pseudo3D type="region">
				<clusteredness>1</clusteredness>
				<density>0.6627310300300167</density>
				<area>26153</area>
				<perimeter>725.9361395835876</perimeter>
				<distanceFromOrigin>406.2769991028289</distanceFromOrigin>
				<angle>75.8028873159395</angle>
				<shape>triangular</shape>
				<triangleMeasure>0.7622152892793438</triangleMeasure>
				<rectangleMeasure>0.5731169279854491</rectangleMeasure>
				<circleMeasure>0.4498164356402308</circleMeasure>
				<centroid>
					<x>719.9718</x>
					<y>184.1354</y>
				</centroid>
			</pseudo3D>
		</spatialEntity>
		<numericStateVariable>
			<name>avgClusterednessRegions</name>
			<value>0</value>
		</numericStateVariable>
		<numericStateVariable>
			<name>avgDensityRegions</name>
			<value>0.6627310300300167</value>
		</numericStateVariable>
	</timepoint>
	<timepoint>
		<spatialEntity>
			<pseudo3D type="region">
				<clusteredness>1</clusteredness>
				<density>0.6627310300300167</density>
				<area>26153</area>
				<perimeter>725.9361395835876</perimeter>
				<distanceFromOrigin>406.2769991028289</distanceFromOrigin>
				<angle>75.8028873159395</angle>
				<shape>triangular</shape>
				<triangleMeasure>0.7622152892793438</triangleMeasure>
				<rectangleMeasure>0.5731169279854491</rectangleMeasure>
				<circleMeasure>0.4498164356402308</circleMeasure>
				<centroid>
					<x>719.9718</x>
					<y>184.1354</y>
				</centroid>
			</pseudo3D>
		</spatialEntity>
		<numericStateVariable>
			<name>avgClusterednessRegions</name>
			<value>0</value>
		</numericStateVariable>
		<numericStateVariable>
			<name>avgDensityRegions</name>
			<value>0.6627310300300167</value>
		</numericStateVariable>
	</timepoint>
	<timepoint>
		<spatialEntity>
			<pseudo3D type="region">
				<clusteredness>1</clusteredness>
				<density>0.6627310300300167</density>
				<area>26153</area>
				<perimeter>725.9361395835876</perimeter>
				<distanceFromOrigin>406.2769991028289</distanceFromOrigin>
				<angle>75.8028873159395</angle>
				<shape>triangular</shape>
				<triangleMeasure>0.7622152892793438</triangleMeasure>
				<rectangleMeasure>0.5731169279854491</rectangleMeasure>
				<circleMeasure>0.4498164356402308</circleMeasure>
				<centroid>
					<x>719.9718</x>
					<y>184.1354</y>
				</centroid>
			</pseudo3D>
		</spatialEntity>
		<numericStateVariable>
			<name>avgClusterednessRegions</name>
			<value>0</value>
		</numericStateVariable>
		<numericStateVariable>
			<name>avgDensityRegions</name>
			<value>0.6627310300300167</value>
		</numericStateVariable>
	</timepoint>
	<timepoint>
		<spatialEntity>
			<pseudo3D type="region">
				<clusteredness>1</clusteredness>
				<density>0.6627310300300167</density>
				<area>26153</area>
				<perimeter>725.9361395835876</perimeter>
				<distanceFromOrigin>406.2769991028289</distanceFromOrigin>
				<angle>75.8028873159395</angle>
				<shape>triangular</shape>
				<triangleMeasure>0.7622152892793438</triangleMeasure>
				<rectangleMeasure>0.5731169279854491</rectangleMeasure>
				<circleMeasure>0.4498164356402308</circleMeasure>
				<centroid>
					<x>719.9718</x>
					<y>184.1354</y>
				</centroid>
			</pseudo3D>
		</spatialEntity>
		<numericStateVariable>
			<name>avgClusterednessRegions</name>
			<value>0</value>
		</numericStateVariable>
		<numericStateVariable>
			<name>avgDensityRegions</name>
			<value>0.6627310300300167</value>
		</numericStateVariable>
	</timepoint>
	<timepoint>
		<spatialEntity>
			<pseudo3D type="region">
				<clusteredness>1</clusteredness>
				<density>0.6627310300300167</density>
				<area>26153</area>
				<perimeter>725.9361395835876</perimeter>
				<distanceFromOrigin>406.2769991028289</distanceFromOrigin>
				<angle>75.8028873159395</angle>
				<shape>triangular</shape>
				<triangleMeasure>0.7622152892793438</triangleMeasure>
				<rectangleMeasure>0.5731169279854491</rectangleMeasure>
				<circleMeasure>0.4498164356402308</circleMeasure>
				<centroid>
					<x>719.9718</x>
					<y>184.1354</y>
				</centroid>
			</pseudo3D>
		</spatialEntity>
		<numericStateVariable>
			<name>avgClusterednessRegions</name>
			<value>0</value>
		</numericStateVariable>
		<numericStateVariable>
			<name>avgDensityRegions</name>
			<value>0.6627310300300167</value>
		</numericStateVariable>
	</timepoint>
	<timepoint>
		<spatialEntity>
			<pseudo3D type="region">
				<clusteredness>1</clusteredness>
				<density>0.6627310300300167</density>
				<area>26153</area>
				<perimeter>725.9361395835876</perimeter>
				<distanceFromOrigin>406.2769991028289</distanceFromOrigin>
				<angle>75.8028873159395</angle>
				<shape>triangular</shape>
				<triangleMeasure>0.7622152892793438</triangleMeasure>
				<rectangleMeasure>0.5731169279854491</rectangleMeasure>
				<circleMeasure>0.4498164356402308</circleMeasure>
				<centroid>
					<x>719.9718</x>
					<y>184.1354</y>
				</centroid>
			</pseudo3D>
		</spatialEntity>
		<numericStateVariable>
			<name>avgClusterednessRegions</name>
			<value>0</value>
		</numericStateVariable>
		<numericStateVariable>
			<name>avgDensityRegions</name>
			<value>0.6627310300300167</value>
		</numericStateVariable>
	</timepoint>
	<timepoint>
		<spatialEntity>
			<pseudo3D type="region">
				<clusteredness>1</clusteredness>
				<density>0.6627310300300167</density>
				<area>26153</area>
				<perimeter>725.9361395835876</perimeter>
				<distanceFromOrigin>406.2769991028289</distanceFromOrigin>
				<angle>75.8028873159395</angle>
				<shape>triangular</shape>
				<triangleMeasure>0.7622152892793438</triangleMeasure>
				<rectangleMeasure>0.5731169279854491</rectangleMeasure>
				<circleMeasure>0.4498164356402308</circleMeasure>
				<centroid>
					<x>719.9718</x>
					<y>184.1354</y>
				</centroid>
			</pseudo3D>
		</spatialEntity>
		<numericStateVariable>
			<name>avgClusterednessRegions</name>
			<value>0</value>
		</numericStateVariable>
		<numericStateVariable>
			<name>avgDensityRegions</name>
			<value>0.6627310300300167</value>
		</numericStateVariable>
	</timepoint>
	<timepoint>
		<spatialEntity>
			<pseudo3D type="region">
				<clusteredness>1</clusteredness>
				<density>0.6627310300300167</density>
				<area>26153</area>
				<perimeter>725.9361395835876</perimeter>
				<distanceFromOrigin>406.2769991028289</distanceFromOrigin>
				<angle>75.8028873159395</angle>
				<shape>triangular</shape>
				<triangleMeasure>0.7622152892793438</triangleMeasure>
				<rectangleMeasure>0.5731169279854491</rectangleMeasure>
				<circleMeasure>0.4498164356402308</circleMeasure>
				<centroid>
					<x>719.9718</x>
					<y>184.1354</y>
				</centroid>
			</pseudo3D>
		</spatialEntity>
		<numericStateVariable>
			<name>avgClusterednessRegions</name>
			<value>0</value>
		</numericStateVariable>
		<numericStateVariable>
			<name>avgDensityRegions</name>
			<value>0.6627310300300167</value>
		</numericStateVariable>
	</timepoint>
	<timepoint>
		<spatialEntity>
			<pseudo3D type="region">
				<clusteredness>1</clusteredness>
				<density>0.6627310300300167</density>
				<area>26153</area>
				<perimeter>725.9361395835876</perimeter>
				<distanceFromOrigin>406.2769991028289</distanceFromOrigin>
				<angle>75.8028873159395</angle>
				<shape>triangular</shape>
				<triangleMeasure>0.7622152892793438</triangleMeasure>
				<rectangleMeasure>0.5731169279854491</rectangleMeasure>
				<circleMeasure>0.4498164356402308</circleMeasure>
				<centroid>
					<x>719.9718</x>
					<y>184.1354</y>
				</centroid>
			</pseudo3D>
		</spatialEntity>
		<numericStateVariable>
			<name>avgClusterednessRegions</name>
			<value>0</value>
		</numericStateVariable>
		<numericStateVariable>
			<name>avgDensityRegions</name>
			<value>0.6627310300300167</value>
		</numericStateVariable>
	</timepoint>
	<timepoint>
		<spatialEntity>
			<pseudo3D type="region">
				<clusteredness>1</clusteredness>
				<density>0.6627310300300167</density>
				<area>26153</area>
				<perimeter>725.9361395835876</perimeter>
				<distanceFromOrigin>406.2769991028289</distanceFromOrigin>
				<angle>75.8028873159395</angle>
				<shape>triangular</shape>
				<triangleMeasure>0.7622152892793438</triangleMeasure>
				<rectangleMeasure>0.5731169279854491</rectangleMeasure>
				<circleMeasure>0.4498164356402308</circleMeasure>
				<centroid>
					<x>719.9718</x>
					<y>184.1354</y>
				</centroid>
			</pseudo3D>
		</spatialEntity>
		<numericStateVariable>
			<name>avgClusterednessRegions</name>
			<value>0</value>
		</numericStateVariable>
		<numericStateVariable>
			<name>avgDensityRegions</name>
			<value>0.6627310300300167</value>
		</numericStateVariable>
	</timepoint>
	<timepoint>
		<spatialEntity>
			<pseudo3D type="region">
				<clusteredness>1</clusteredness>
				<density>0.6627310300300167</density>
				<area>26153</area>
				<perimeter>725.9361395835876</perimeter>
				<distanceFromOrigin>406.2769991028289</distanceFromOrigin>
				<angle>75.8028873159395</angle>
				<shape>triangular</shape>
				<triangleMeasure>0.7622152892793438</triangleMeasure>
				<rectangleMeasure>0.5731169279854491</rectangleMeasure>
				<circleMeasure>0.4498164356402308</circleMeasure>
				<centroid>
					<x>719.9718</x>
					<y>184.1354</y>
				</centroid>
			</pseudo3D>
		</spatialEntity>
		<numericStateVariable>
			<name>avgClusterednessRegions</name>
			<value>0</value>
		</numericStateVariable>
		<numericStateVariable>
			<name>avgDensityRegions</name>
			<value>0.6627310300300167</value>
		</numericStateVariable>
	</timepoint>
	<timepoint>
		<spatialEntity>
			<pseudo3D type="region">
				<clusteredness>1</clusteredness>
				<density>0.6627310300300167</density>
				<area>26153</area>
				<perimeter>725.9361395835876</perimeter>
				<distanceFromOrigin>406.2769991028289</distanceFromOrigin>
				<angle>75.8028873159395</angle>
				<shape>triangular</shape>
				<triangleMeasure>0.7622152892793438</triangleMeasure>
				<rectangleMeasure>0.5731169279854491</rectangleMeasure>
				<circleMeasure>0.4498164356402308</circleMeasure>
				<centroid>
					<x>719.9718</x>
					<y>184.1354</y>
				</centroid>
			</pseudo3D>
		</spatialEntity>
		<numericStateVariable>
			<name>avgClusterednessRegions</name>
			<value>0</value>
		</numericStateVariable>
		<numericStateVariable>
			<name>avgDensityRegions</name>
			<value>0.6627310300300167</value>
		</numericStateVariable>
	</timepoint>
	<timepoint>
		<spatialEntity>
			<pseudo3D type="region">
				<clusteredness>1</clusteredness>
				<density>0.6627310300300167</density>
				<area>26153</area>
				<perimeter>725.9361395835876</perimeter>
				<distanceFromOrigin>406.2769991028289</distanceFromOrigin>
				<angle>75.8028873159395</angle>
				<shape>triangular</shape>
				<triangleMeasure>0.7622152892793438</triangleMeasure>
				<rectangleMeasure>0.5731169279854491</rectangleMeasure>
				<circleMeasure>0.4498164356402308</circleMeasure>
				<centroid>
					<x>719.9718</x>
					<y>184.1354</y>
				</centroid>
			</pseudo3D>
		</spatialEntity>
		<numericStateVariable>
			<name>avgClusterednessRegions</name>
			<value>0</value>
		</numericStateVariable>
		<numericStateVariable>
			<name>avgDensityRegions</name>
			<value>0.6627310300300167</value>
		</numericStateVariable>
	</timepoint>
	<timepoint>
		<spatialEntity>
			<pseudo3D type="region">
				<clusteredness>1</clusteredness>
				<density>0.6627310300300167</density>
				<area>26153</area>
				<perimeter>725.9361395835876</perimeter>
				<distanceFromOrigin>406.2769991028289</distanceFromOrigin>
				<angle>75.8028873159395</angle>
				<shape>triangular</shape>
				<triangleMeasure>0.7622152892793438</triangleMeasure>
				<rectangleMeasure>0.5731169279854491</rectangleMeasure>
				<circleMeasure>0.4498164356402308</circleMeasure>
				<centroid>
					<x>719.9718</x>
					<y>184.1354</y>
				</centroid>
			</pseudo3D>
		</spatialEntity>
		<numericStateVariable>
			<name>avgClusterednessRegions</name>
			<value>0</value>
		</numericStateVariable>
		<numericStateVariable>
			<name>avgDensityRegions</name>
			<value>0.6627310300300167</value>
		</numericStateVariable>
	</timepoint>
	<timepoint>
		<spatialEntity>
			<pseudo3D type="region">
				<clusteredness>1</clusteredness>
				<density>0.6627310300300167</density>
				<area>26153</area>
				<perimeter>725.9361395835876</perimeter>
				<distanceFromOrigin>406.2769991028289</distanceFromOrigin>
				<angle>75.8028873159395</angle>
				<shape>triangular</shape>
				<triangleMeasure>0.7622152892793438</triangleMeasure>
				<rectangleMeasure>0.5731169279854491</rectangleMeasure>
				<circleMeasure>0.4498164356402308</circleMeasure>
				<centroid>
					<x>719.9718</x>
					<y>184.1354</y>
				</centroid>
			</pseudo3D>
		</spatialEntity>
		<numericStateVariable>
			<name>avgClusterednessRegions</name>
			<value>0</value>
		</numericStateVariable>
		<numericStateVariable>
			<name>avgDensityRegions</name>
			<value>0.6627310300300167</value>
		</numericStateVariable>
	</timepoint>
	<timepoint>
		<spatialEntity>
			<pseudo3D type="region">
				<clusteredness>1</clusteredness>
				<density>0.6627310300300167</density>
				<area>26153</area>
				<perimeter>725.9361395835876</perimeter>
				<distanceFromOrigin>406.2769991028289</distanceFromOrigin>
				<angle>75.8028873159395</angle>
				<shape>triangular</shape>
				<triangleMeasure>0.7622152892793438</triangleMeasure>
				<rectangleMeasure>0.5731169279854491</rectangleMeasure>
				<circleMeasure>0.4498164356402308</circleMeasure>
				<centroid>
					<x>719.9718</x>
					<y>184.1354</y>
				</centroid>
			</pseudo3D>
		</spatialEntity>
		<numericStateVariable>
			<name>avgClusterednessRegions</name>
			<value>0</value>
		</numericStateVariable>
		<numericStateVariable>
			<name>avgDensityRegions</name>
			<value>0.6627310300300167</value>
		</numericStateVariable>
	</timepoint>
	<timepoint>
		<spatialEntity>
			<pseudo3D type="region">
				<clusteredness>1</clusteredness>
				<density>0.6627310300300167</density>
				<area>26153</area>
				<perimeter>725.9361395835876</perimeter>
				<distanceFromOrigin>406.2769991028289</distanceFromOrigin>
				<angle>75.8028873159395</angle>
				<shape>triangular</shape>
				<triangleMeasure>0.7622152892793438</triangleMeasure>
				<rectangleMeasure>0.5731169279854491</rectangleMeasure>
				<circleMeasure>0.4498164356402308</circleMeasure>
				<centroid>
					<x>719.9718</x>
					<y>184.1354</y>
				</centroid>
			</pseudo3D>
		</spatialEntity>
		<numericStateVariable>
			<name>avgClusterednessRegions</name>
			<value>0</value>
		</numericStateVariable>
		<numericStateVariable>
			<name>avgDensityRegions</name>
			<value>0.6627310300300167</value>
		</numericStateVariable>
	</timepoint>
	<timepoint>
		<spatialEntity>
			<pseudo3D type="region">
				<clusteredness>1</clusteredness>
				<density>0.6627310300300167</density>
				<area>26153</area>
				<perimeter>725.9361395835876</perimeter>
				<distanceFromOrigin>406.2769991028289</distanceFromOrigin>
				<angle>75.8028873159395</angle>
				<shape>triangular</shape>
				<triangleMeasure>0.7622152892793438</triangleMeasure>
				<rectangleMeasure>0.5731169279854491</rectangleMeasure>
				<circleMeasure>0.4498164356402308</circleMeasure>
				<centroid>
					<x>719.9718</x>
					<y>184.1354</y>
				</centroid>
			</pseudo3D>
		</spatialEntity>
		<numericStateVariable>
			<name>avgClusterednessRegions</name>
			<value>0</value>
		</numericStateVariable>
		<numericStateVariable>
			<name>avgDensityRegions</name>
			<value>0.6627310300300167</value>
		</numericStateVariable>
	</timepoint>
	<timepoint>
		<spatialEntity>
			<pseudo3D type="region">
				<clusteredness>1</clusteredness>
				<density>0.6627310300300167</density>
				<area>26153</area>
				<perimeter>725.9361395835876</perimeter>
				<distanceFromOrigin>406.2769991028289</distanceFromOrigin>
				<angle>75.8028873159395</angle>
				<shape>triangular</shape>
				<triangleMeasure>0.7622152892793438</triangleMeasure>
				<rectangleMeasure>0.5731169279854491</rectangleMeasure>
				<circleMeasure>0.4498164356402308</circleMeasure>
				<centroid>
					<x>719.9718</x>
					<y>184.1354</y>
				</centroid>
			</pseudo3D>
		</spatialEntity>
		<numericStateVariable>
			<name>avgClusterednessRegions</name>
			<value>0</value>
		</numericStateVariable>
		<numericStateVariable>
			<name>avgDensityRegions</name>
			<value>0.6627310300300167</value>
		</numericStateVariable>
	</timepoint>
	<timepoint>
		<spatialEntity>
			<pseudo3D type="region">
				<clusteredness>1</clusteredness>
				<density>0.6627310300300167</density>
				<area>26153</area>
				<perimeter>725.9361395835876</perimeter>
				<distanceFromOrigin>406.2769991028289</distanceFromOrigin>
				<angle>75.8028873159395</angle>
				<shape>triangular</shape>
				<triangleMeasure>0.7622152892793438</triangleMeasure>
				<rectangleMeasure>0.5731169279854491</rectangleMeasure>
				<circleMeasure>0.4498164356402308</circleMeasure>
				<centroid>
					<x>719.9718</x>
					<y>184.1354</y>
				</centroid>
			</pseudo3D>
		</spatialEntity>
		<numericStateVariable>
			<name>avgClusterednessRegions</name>
			<value>0</value>
		</numericStateVariable>
		<numericStateVariable>
			<name>avgDensityRegions</name>
			<value>0.6627310300300167</value>
		</numericStateVariable>
	</timepoint>
	<timepoint>
		<spatialEntity>
			<pseudo3D type="region">
				<clusteredness>1</clusteredness>
				<density>0.6627310300300167</density>
				<area>26153</area>
				<perimeter>725.9361395835876</perimeter>
				<distanceFromOrigin>406.2769991028289</distanceFromOrigin>
				<angle>75.8028873159395</angle>
				<shape>triangular</shape>
				<triangleMeasure>0.7622152892793438</triangleMeasure>
				<rectangleMeasure>0.5731169279854491</rectangleMeasure>
				<circleMeasure>0.4498164356402308</circleMeasure>
				<centroid>
					<x>719.9718</x>
					<y>184.1354</y>
				</centroid>
			</pseudo3D>
		</spatialEntity>
		<numericStateVariable>
			<name>avgClusterednessRegions</name>
			<value>0</value>
		</numericStateVariable>
		<numericStateVariable>
			<name>avgDensityRegions</name>
			<value>0.6627310300300167</value>
		</numericStateVariable>
	</timepoint>
	<timepoint>
		<spatialEntity>
			<pseudo3D type="region">
				<clusteredness>1</clusteredness>
				<density>0.6627310300300167</density>
				<area>26153</area>
				<perimeter>725.9361395835876</perimeter>
				<distanceFromOrigin>406.2769991028289</distanceFromOrigin>
				<angle>75.8028873159395</angle>
				<shape>triangular</shape>
				<triangleMeasure>0.7622152892793438</triangleMeasure>
				<rectangleMeasure>0.5731169279854491</rectangleMeasure>
				<circleMeasure>0.4498164356402308</circleMeasure>
				<centroid>
					<x>719.9718</x>
					<y>184.1354</y>
				</centroid>
			</pseudo3D>
		</spatialEntity>
		<numericStateVariable>
			<name>avgClusterednessRegions</name>
			<value>0</value>
		</numericStateVariable>
		<numericStateVariable>
			<name>avgDensityRegions</name>
			<value>0.6627310300300167</value>
		</numericStateVariable>
	</timepoint>
	<timepoint>
		<spatialEntity>
			<pseudo3D type="region">
				<clusteredness>1</clusteredness>
				<density>0.6627310300300167</density>
				<area>26153</area>
				<perimeter>725.9361395835876</perimeter>
				<distanceFromOrigin>406.2769991028289</distanceFromOrigin>
				<angle>75.8028873159395</angle>
				<shape>triangular</shape>
				<triangleMeasure>0.7622152892793438</triangleMeasure>
				<rectangleMeasure>0.5731169279854491</rectangleMeasure>
				<circleMeasure>0.4498164356402308</circleMeasure>
				<centroid>
					<x>719.9718</x>
					<y>184.1354</y>
				</centroid>
			</pseudo3D>
		</spatialEntity>
		<numericStateVariable>
			<name>avgClusterednessRegions</name>
			<value>0</value>
		</numericStateVariable>
		<numericStateVariable>
			<name>avgDensityRegions</name>
			<value>0.6627310300300167</value>
		</numericStateVariable>
	</timepoint>
	<timepoint>
		<spatialEntity>
			<pseudo3D type="region">
				<clusteredness>1</clusteredness>
				<density>0.6627310300300167</density>
				<area>26153</area>
				<perimeter>725.9361395835876</perimeter>
				<distanceFromOrigin>406.2769991028289</distanceFromOrigin>
				<angle>75.8028873159395</angle>
				<shape>triangular</shape>
				<triangleMeasure>0.7622152892793438</triangleMeasure>
				<rectangleMeasure>0.5731169279854491</rectangleMeasure>
				<circleMeasure>0.4498164356402308</circleMeasure>
				<centroid>
					<x>719.9718</x>
					<y>184.1354</y>
				</centroid>
			</pseudo3D>
		</spatialEntity>
		<numericStateVariable>
			<name>avgClusterednessRegions</name>
			<value>0</value>
		</numericStateVariable>
		<numericStateVariable>
			<name>avgDensityRegions</name>
			<value>0.6627310300300167</value>
		</numericStateVariable>
	</timepoint>
	<timepoint>
		<spatialEntity>
			<pseudo3D type="region">
				<clusteredness>1</clusteredness>
				<density>0.6627310300300167</density>
				<area>26153</area>
				<perimeter>725.9361395835876</perimeter>
				<distanceFromOrigin>406.2769991028289</distanceFromOrigin>
				<angle>75.8028873159395</angle>
				<shape>triangular</shape>
				<triangleMeasure>0.7622152892793438</triangleMeasure>
				<rectangleMeasure>0.5731169279854491</rectangleMeasure>
				<circleMeasure>0.4498164356402308</circleMeasure>
				<centroid>
					<x>719.9718</x>
					<y>184.1354</y>
				</centroid>
			</pseudo3D>
		</spatialEntity>
		<numericStateVariable>
			<name>avgClusterednessRegions</name>
			<value>0</value>
		</numericStateVariable>
		<numericStateVariable>
			<name>avgDensityRegions</name>
			<value>0.6627310300300167</value>
		</numericStateVariable>
	</timepoint>
	<timepoint>
		<spatialEntity>
			<pseudo3D type="region">
				<clusteredness>1</clusteredness>
				<density>0.6627310300300167</density>
				<area>26153</area>
				<perimeter>725.9361395835876</perimeter>
				<distanceFromOrigin>406.2769991028289</distanceFromOrigin>
				<angle>75.8028873159395</angle>
				<shape>triangular</shape>
				<triangleMeasure>0.7622152892793438</triangleMeasure>
				<rectangleMeasure>0.5731169279854491</rectangleMeasure>
				<circleMeasure>0.4498164356402308</circleMeasure>
				<centroid>
					<x>719.9718</x>
					<y>184.1354</y>
				</centroid>
			</pseudo3D>
		</spatialEntity>
		<numericStateVariable>
			<name>avgClusterednessRegions</name>
			<value>0</value>
		</numericStateVariable>
		<numericStateVariable>
			<name>avgDensityRegions</name>
			<value>0.6627310300300167</value>
		</numericStateVariable>
	</timepoint>
	<timepoint>
		<spatialEntity>
			<pseudo3D type="region">
				<clusteredness>1</clusteredness>
				<density>0.6627310300300167</density>
				<area>26153</area>
				<perimeter>725.9361395835876</perimeter>
				<distanceFromOrigin>406.2769991028289</distanceFromOrigin>
				<angle>75.8028873159395</angle>
				<shape>triangular</shape>
				<triangleMeasure>0.7622152892793438</triangleMeasure>
				<rectangleMeasure>0.5731169279854491</rectangleMeasure>
				<circleMeasure>0.4498164356402308</circleMeasure>
				<centroid>
					<x>719.9718</x>
					<y>184.1354</y>
				</centroid>
			</pseudo3D>
		</spatialEntity>
		<numericStateVariable>
			<name>avgClusterednessRegions</name>
			<value>0</value>
		</numericStateVariable>
		<numericStateVariable>
			<name>avgDensityRegions</name>
			<value>0.6627310300300167</value>
		</numericStateVariable>
	</timepoint>
	<timepoint>
		<spatialEntity>
			<pseudo3D type="region">
				<clusteredness>1</clusteredness>
				<density>0.6627310300300167</density>
				<area>26153</area>
				<perimeter>725.9361395835876</perimeter>
				<distanceFromOrigin>406.2769991028289</distanceFromOrigin>
				<angle>75.8028873159395</angle>
				<shape>triangular</shape>
				<triangleMeasure>0.7622152892793438</triangleMeasure>
				<rectangleMeasure>0.5731169279854491</rectangleMeasure>
				<circleMeasure>0.4498164356402308</circleMeasure>
				<centroid>
					<x>719.9718</x>
					<y>184.1354</y>
				</centroid>
			</pseudo3D>
		</spatialEntity>
		<numericStateVariable>
			<name>avgClusterednessRegions</name>
			<value>0</value>
		</numericStateVariable>
		<numericStateVariable>
			<name>avgDensityRegions</name>
			<value>0.6627310300300167</value>
		</numericStateVariable>
	</timepoint>
	<timepoint>
		<spatialEntity>
			<pseudo3D type="region">
				<clusteredness>1</clusteredness>
				<density>0.6627310300300167</density>
				<area>26153</area>
				<perimeter>725.9361395835876</perimeter>
				<distanceFromOrigin>406.2769991028289</distanceFromOrigin>
				<angle>75.8028873159395</angle>
				<shape>triangular</shape>
				<triangleMeasure>0.7622152892793438</triangleMeasure>
				<rectangleMeasure>0.5731169279854491</rectangleMeasure>
				<circleMeasure>0.4498164356402308</circleMeasure>
				<centroid>
					<x>719.9718</x>
					<y>184.1354</y>
				</centroid>
			</pseudo3D>
		</spatialEntity>
		<numericStateVariable>
			<name>avgClusterednessRegions</name>
			<value>0</value>
		</numericStateVariable>
		<numericStateVariable>
			<name>avgDensityRegions</name>
			<value>0.6627310300300167</value>
		</numericStateVariable>
	</timepoint>
	<timepoint>
		<spatialEntity>
			<pseudo3D type="region">
				<clusteredness>1</clusteredness>
				<density>0.6627310300300167</density>
				<area>26153</area>
				<perimeter>725.9361395835876</perimeter>
				<distanceFromOrigin>406.2769991028289</distanceFromOrigin>
				<angle>75.8028873159395</angle>
				<shape>triangular</shape>
				<triangleMeasure>0.7622152892793438</triangleMeasure>
				<rectangleMeasure>0.5731169279854491</rectangleMeasure>
				<circleMeasure>0.4498164356402308</circleMeasure>
				<centroid>
					<x>719.9718</x>
					<y>184.1354</y>
				</centroid>
			</pseudo3D>
		</spatialEntity>
		<numericStateVariable>
			<name>avgClusterednessRegions</name>
			<value>0</value>
		</numericStateVariable>
		<numericStateVariable>
			<name>avgDensityRegions</name>
			<value>0.6627310300300167</value>
		</numericStateVariable>
	</timepoint>
	<timepoint>
		<spatialEntity>
			<pseudo3D type="region">
				<clusteredness>1</clusteredness>
				<density>0.6627310300300167</density>
				<area>26153</area>
				<perimeter>725.9361395835876</perimeter>
				<distanceFromOrigin>406.2769991028289</distanceFromOrigin>
				<angle>75.8028873159395</angle>
				<shape>triangular</shape>
				<triangleMeasure>0.7622152892793438</triangleMeasure>
				<rectangleMeasure>0.5731169279854491</rectangleMeasure>
				<circleMeasure>0.4498164356402308</circleMeasure>
				<centroid>
					<x>719.9718</x>
					<y>184.1354</y>
				</centroid>
			</pseudo3D>
		</spatialEntity>
		<numericStateVariable>
			<name>avgClusterednessRegions</name>
			<value>0</value>
		</numericStateVariable>
		<numericStateVariable>
			<name>avgDensityRegions</name>
			<value>0.6627310300300167</value>
		</numericStateVariable>
	</timepoint>
	<timepoint>
		<spatialEntity>
			<pseudo3D type="region">
				<clusteredness>1</clusteredness>
				<density>0.6627310300300167</density>
				<area>26153</area>
				<perimeter>725.9361395835876</perimeter>
				<distanceFromOrigin>406.2769991028289</distanceFromOrigin>
				<angle>75.8028873159395</angle>
				<shape>triangular</shape>
				<triangleMeasure>0.7622152892793438</triangleMeasure>
				<rectangleMeasure>0.5731169279854491</rectangleMeasure>
				<circleMeasure>0.4498164356402308</circleMeasure>
				<centroid>
					<x>719.9718</x>
					<y>184.1354</y>
				</centroid>
			</pseudo3D>
		</spatialEntity>
		<numericStateVariable>
			<name>avgClusterednessRegions</name>
			<value>0</value>
		</numericStateVariable>
		<numericStateVariable>
			<name>avgDensityRegions</name>
			<value>0.6627310300300167</value>
		</numericStateVariable>
	</timepoint>
</experiment>
