# Supplementary material for: Automatic validation of computational models using pseudo-3D spatio-temporal model checking
Source: BMC Syst Biol. 2014 Dec 2;8:124. doi: 10.1186/s12918-014-0124-0 (PMC4272535; doi:10.1186/s12918-014-0124-0)
Supplement: Additional file 8 — Dataset of STML files for the phase variation case study. The dataset of one thousand STML files corresponding to the stochastic simulations of the rectangular model for the phase variation case study. We recommend using the freely available 7zip software (Download link: http://www.7-zip.org/download.html) to extract this archive. [file 12918_2014_124_MOESM8_ESM.zip › phase_variation_stml_136.xml]

<?xml version="1.0" encoding="utf-8"?>
<!--Warning! This xml file was automatically generated by a C++ program using the Boost PropertyTree library.-->
<experiment>
	<timepoint>
		<numericStateVariable>
			<name>avgClusterednessRegions</name>
			<value>0</value>
		</numericStateVariable>
		<numericStateVariable>
			<name>avgDensityRegions</name>
			<value>0</value>
		</numericStateVariable>
	</timepoint>
	<timepoint>
		<numericStateVariable>
			<name>avgClusterednessRegions</name>
			<value>0</value>
		</numericStateVariable>
		<numericStateVariable>
			<name>avgDensityRegions</name>
			<value>0</value>
		</numericStateVariable>
	</timepoint>
	<timepoint>
		<numericStateVariable>
			<name>avgClusterednessRegions</name>
			<value>0</value>
		</numericStateVariable>
		<numericStateVariable>
			<name>avgDensityRegions</name>
			<value>0</value>
		</numericStateVariable>
	</timepoint>
	<timepoint>
		<numericStateVariable>
			<name>avgClusterednessRegions</name>
			<value>0</value>
		</numericStateVariable>
		<numericStateVariable>
			<name>avgDensityRegions</name>
			<value>0</value>
		</numericStateVariable>
	</timepoint>
	<timepoint>
		<numericStateVariable>
			<name>avgClusterednessRegions</name>
			<value>0</value>
		</numericStateVariable>
		<numericStateVariable>
			<name>avgDensityRegions</name>
			<value>0</value>
		</numericStateVariable>
	</timepoint>
	<timepoint>
		<numericStateVariable>
			<name>avgClusterednessRegions</name>
			<value>0</value>
		</numericStateVariable>
		<numericStateVariable>
			<name>avgDensityRegions</name>
			<value>0</value>
		</numericStateVariable>
	</timepoint>
	<timepoint>
		<numericStateVariable>
			<name>avgClusterednessRegions</name>
			<value>0</value>
		</numericStateVariable>
		<numericStateVariable>
			<name>avgDensityRegions</name>
			<value>0</value>
		</numericStateVariable>
	</timepoint>
	<timepoint>
		<numericStateVariable>
			<name>avgClusterednessRegions</name>
			<value>0</value>
		</numericStateVariable>
		<numericStateVariable>
			<name>avgDensityRegions</name>
			<value>0</value>
		</numericStateVariable>
	</timepoint>
	<timepoint>
		<numericStateVariable>
			<name>avgClusterednessRegions</name>
			<value>0</value>
		</numericStateVariable>
		<numericStateVariable>
			<name>avgDensityRegions</name>
			<value>0</value>
		</numericStateVariable>
	</timepoint>
	<timepoint>
		<numericStateVariable>
			<name>avgClusterednessRegions</name>
			<value>0</value>
		</numericStateVariable>
		<numericStateVariable>
			<name>avgDensityRegions</name>
			<value>0</value>
		</numericStateVariable>
	</timepoint>
	<timepoint>
		<numericStateVariable>
			<name>avgClusterednessRegions</name>
			<value>0</value>
		</numericStateVariable>
		<numericStateVariable>
			<name>avgDensityRegions</name>
			<value>0</value>
		</numericStateVariable>
	</timepoint>
	<timepoint>
		<numericStateVariable>
			<name>avgClusterednessRegions</name>
			<value>0</value>
		</numericStateVariable>
		<numericStateVariable>
			<name>avgDensityRegions</name>
			<value>0</value>
		</numericStateVariable>
	</timepoint>
	<timepoint>
		<numericStateVariable>
			<name>avgClusterednessRegions</name>
			<value>0</value>
		</numericStateVariable>
		<numericStateVariable>
			<name>avgDensityRegions</name>
			<value>0</value>
		</numericStateVariable>
	</timepoint>
	<timepoint>
		<numericStateVariable>
			<name>avgClusterednessRegions</name>
			<value>0</value>
		</numericStateVariable>
		<numericStateVariable>
			<name>avgDensityRegions</name>
			<value>0</value>
		</numericStateVariable>
	</timepoint>
	<timepoint>
		<numericStateVariable>
			<name>avgClusterednessRegions</name>
			<value>0</value>
		</numericStateVariable>
		<numericStateVariable>
			<name>avgDensityRegions</name>
			<value>0</value>
		</numericStateVariable>
	</timepoint>
	<timepoint>
		<numericStateVariable>
			<name>avgClusterednessRegions</name>
			<value>0</value>
		</numericStateVariable>
		<numericStateVariable>
			<name>avgDensityRegions</name>
			<value>0</value>
		</numericStateVariable>
	</timepoint>
	<timepoint>
		<numericStateVariable>
			<name>avgClusterednessRegions</name>
			<value>0</value>
		</numericStateVariable>
		<numericStateVariable>
			<name>avgDensityRegions</name>
			<value>0</value>
		</numericStateVariable>
	</timepoint>
	<timepoint>
		<numericStateVariable>
			<name>avgClusterednessRegions</name>
			<value>0</value>
		</numericStateVariable>
		<numericStateVariable>
			<name>avgDensityRegions</name>
			<value>0</value>
		</numericStateVariable>
	</timepoint>
	<timepoint>
		<numericStateVariable>
			<name>avgClusterednessRegions</name>
			<value>0</value>
		</numericStateVariable>
		<numericStateVariable>
			<name>avgDensityRegions</name>
			<value>0</value>
		</numericStateVariable>
	</timepoint>
	<timepoint>
		<spatialEntity>
			<pseudo3D type="region">
				<clusteredness>1</clusteredness>
				<density>0.6413243792537302</density>
				<area>21358.5</area>
				<perimeter>727.2247467041016</perimeter>
				<distanceFromOrigin>115.0391237796951</distanceFromOrigin>
				<angle>62.90643131764494</angle>
				<shape>triangular</shape>
				<triangleMeasure>0.6501430658711799</triangleMeasure>
				<rectangleMeasure>0.5661333012773622</rectangleMeasure>
				<circleMeasure>0.45226578480091</circleMeasure>
				<centroid>
					<x>894.9459</x>
					<y>855.3926</y>
				</centroid>
			</pseudo3D>
		</spatialEntity>
		<numericStateVariable>
			<name>avgClusterednessRegions</name>
			<value>0</value>
		</numericStateVariable>
		<numericStateVariable>
			<name>avgDensityRegions</name>
			<value>0.6413243792537302</value>
		</numericStateVariable>
	</timepoint>
	<timepoint>
		<spatialEntity>
			<pseudo3D type="region">
				<clusteredness>1</clusteredness>
				<density>0.6432554370676146</density>
				<area>25307</area>
				<perimeter>751.921701669693</perimeter>
				<distanceFromOrigin>115.0391237796951</distanceFromOrigin>
				<angle>60.58596971842488</angle>
				<shape>triangular</shape>
				<triangleMeasure>0.682911691290562</triangleMeasure>
				<rectangleMeasure>0.5978634655563184</rectangleMeasure>
				<circleMeasure>0.4617413820935869</circleMeasure>
				<centroid>
					<x>904.2173</x>
					<y>862.8724</y>
				</centroid>
			</pseudo3D>
		</spatialEntity>
		<numericStateVariable>
			<name>avgClusterednessRegions</name>
			<value>0</value>
		</numericStateVariable>
		<numericStateVariable>
			<name>avgDensityRegions</name>
			<value>0.6432554370676146</value>
		</numericStateVariable>
	</timepoint>
	<timepoint>
		<spatialEntity>
			<pseudo3D type="region">
				<clusteredness>1</clusteredness>
				<density>0.6523269189332538</density>
				<area>29202</area>
				<perimeter>830.4113881587982</perimeter>
				<distanceFromOrigin>115.0391237796951</distanceFromOrigin>
				<angle>60.05620460154768</angle>
				<shape>triangular</shape>
				<triangleMeasure>0.6854205541668134</triangleMeasure>
				<rectangleMeasure>0.5744964912174193</rectangleMeasure>
				<circleMeasure>0.444409570447251</circleMeasure>
				<centroid>
					<x>913.514</x>
					<y>868.5956</y>
				</centroid>
			</pseudo3D>
		</spatialEntity>
		<numericStateVariable>
			<name>avgClusterednessRegions</name>
			<value>0</value>
		</numericStateVariable>
		<numericStateVariable>
			<name>avgDensityRegions</name>
			<value>0.6523269189332538</value>
		</numericStateVariable>
	</timepoint>
	<timepoint>
		<spatialEntity>
			<pseudo3D type="region">
				<clusteredness>1</clusteredness>
				<density>0.659191885184289</density>
				<area>33165</area>
				<perimeter>858.0428938865662</perimeter>
				<distanceFromOrigin>115.0391237796951</distanceFromOrigin>
				<angle>58.87337956195601</angle>
				<shape>triangular</shape>
				<triangleMeasure>0.6411793136781053</triangleMeasure>
				<rectangleMeasure>0.5978294124742277</rectangleMeasure>
				<circleMeasure>0.4149905146037609</circleMeasure>
				<centroid>
					<x>922.1158</x>
					<y>876.2745</y>
				</centroid>
			</pseudo3D>
		</spatialEntity>
		<numericStateVariable>
			<name>avgClusterednessRegions</name>
			<value>0</value>
		</numericStateVariable>
		<numericStateVariable>
			<name>avgDensityRegions</name>
			<value>0.659191885184289</value>
		</numericStateVariable>
	</timepoint>
	<timepoint>
		<spatialEntity>
			<pseudo3D type="region">
				<clusteredness>1</clusteredness>
				<density>0.6589626142957383</density>
				<area>37236.5</area>
				<perimeter>900.5413398742676</perimeter>
				<distanceFromOrigin>115.0391237796951</distanceFromOrigin>
				<angle>57.41525657505816</angle>
				<shape>triangular</shape>
				<triangleMeasure>0.6665711945795723</triangleMeasure>
				<rectangleMeasure>0.6373943799092346</rectangleMeasure>
				<circleMeasure>0.4303926859416084</circleMeasure>
				<centroid>
					<x>932.199</x>
					<y>880.9085</y>
				</centroid>
			</pseudo3D>
		</spatialEntity>
		<numericStateVariable>
			<name>avgClusterednessRegions</name>
			<value>0</value>
		</numericStateVariable>
		<numericStateVariable>
			<name>avgDensityRegions</name>
			<value>0.6589626142957383</value>
		</numericStateVariable>
	</timepoint>
	<timepoint>
		<spatialEntity>
			<pseudo3D type="region">
				<clusteredness>1</clusteredness>
				<density>0.6657565948756085</density>
				<area>41965</area>
				<perimeter>983.0136241912842</perimeter>
				<distanceFromOrigin>115.0391237796951</distanceFromOrigin>
				<angle>58.23275376020344</angle>
				<shape>triangular</shape>
				<triangleMeasure>0.6671899997018989</triangleMeasure>
				<rectangleMeasure>0.6152445615229098</rectangleMeasure>
				<circleMeasure>0.4335621309606678</circleMeasure>
				<centroid>
					<x>942.6283</x>
					<y>887.0129</y>
				</centroid>
			</pseudo3D>
		</spatialEntity>
		<numericStateVariable>
			<name>avgClusterednessRegions</name>
			<value>0</value>
		</numericStateVariable>
		<numericStateVariable>
			<name>avgDensityRegions</name>
			<value>0.6657565948756085</value>
		</numericStateVariable>
	</timepoint>
	<timepoint>
		<spatialEntity>
			<pseudo3D type="region">
				<clusteredness>1</clusteredness>
				<density>0.6623086775655759</density>
				<area>46864.5</area>
				<perimeter>1027.921395778656</perimeter>
				<distanceFromOrigin>115.0391237796951</distanceFromOrigin>
				<angle>59.46356532273928</angle>
				<shape>triangular</shape>
				<triangleMeasure>0.6504870203101523</triangleMeasure>
				<rectangleMeasure>0.6307621597971267</rectangleMeasure>
				<circleMeasure>0.4469828774484154</circleMeasure>
				<centroid>
					<x>953.0005</x>
					<y>893.2117</y>
				</centroid>
			</pseudo3D>
		</spatialEntity>
		<numericStateVariable>
			<name>avgClusterednessRegions</name>
			<value>0</value>
		</numericStateVariable>
		<numericStateVariable>
			<name>avgDensityRegions</name>
			<value>0.6623086775655759</value>
		</numericStateVariable>
	</timepoint>
	<timepoint>
		<spatialEntity>
			<pseudo3D type="region">
				<clusteredness>1</clusteredness>
				<density>0.6618598308437275</density>
				<area>52494.5</area>
				<perimeter>1108.900551795959</perimeter>
				<distanceFromOrigin>115.0391237796951</distanceFromOrigin>
				<angle>58.02067145424122</angle>
				<shape>triangular</shape>
				<triangleMeasure>0.6269169621197984</triangleMeasure>
				<rectangleMeasure>0.595996488574251</rectangleMeasure>
				<circleMeasure>0.424307888241118</circleMeasure>
				<centroid>
					<x>964.5305</x>
					<y>900.1651</y>
				</centroid>
			</pseudo3D>
		</spatialEntity>
		<numericStateVariable>
			<name>avgClusterednessRegions</name>
			<value>0</value>
		</numericStateVariable>
		<numericStateVariable>
			<name>avgDensityRegions</name>
			<value>0.6618598308437275</value>
		</numericStateVariable>
	</timepoint>
	<timepoint>
		<spatialEntity>
			<pseudo3D type="region">
				<clusteredness>1</clusteredness>
				<density>0.6565610675156555</density>
				<area>56704</area>
				<perimeter>1132.91197013855</perimeter>
				<distanceFromOrigin>115.0391237796951</distanceFromOrigin>
				<angle>56.90058968866688</angle>
				<shape>triangular</shape>
				<triangleMeasure>0.6532107449619491</triangleMeasure>
				<rectangleMeasure>0.620072261480899</rectangleMeasure>
				<circleMeasure>0.4337342261162641</circleMeasure>
				<centroid>
					<x>973.1149</x>
					<y>904.4541</y>
				</centroid>
			</pseudo3D>
		</spatialEntity>
		<numericStateVariable>
			<name>avgClusterednessRegions</name>
			<value>0</value>
		</numericStateVariable>
		<numericStateVariable>
			<name>avgDensityRegions</name>
			<value>0.6565610675156555</value>
		</numericStateVariable>
	</timepoint>
	<timepoint>
		<spatialEntity>
			<pseudo3D type="region">
				<clusteredness>1</clusteredness>
				<density>0.6548616583257687</density>
				<area>61356</area>
				<perimeter>1185.313052415848</perimeter>
				<distanceFromOrigin>115.0391237796951</distanceFromOrigin>
				<angle>53.73013585302541</angle>
				<shape>triangular</shape>
				<triangleMeasure>0.6721956243084238</triangleMeasure>
				<rectangleMeasure>0.5866206825565908</rectangleMeasure>
				<circleMeasure>0.4247399025391626</circleMeasure>
				<centroid>
					<x>981.6879</x>
					<y>910.0242</y>
				</centroid>
			</pseudo3D>
		</spatialEntity>
		<numericStateVariable>
			<name>avgClusterednessRegions</name>
			<value>0</value>
		</numericStateVariable>
		<numericStateVariable>
			<name>avgDensityRegions</name>
			<value>0.6548616583257687</value>
		</numericStateVariable>
	</timepoint>
	<timepoint>
		<spatialEntity>
			<pseudo3D type="region">
				<clusteredness>1</clusteredness>
				<density>0.6513478889125416</density>
				<area>65475</area>
				<perimeter>1286.349434614182</perimeter>
				<distanceFromOrigin>115.0391237796951</distanceFromOrigin>
				<angle>54.65676415222293</angle>
				<shape>triangular</shape>
				<triangleMeasure>0.6335988852143325</triangleMeasure>
				<rectangleMeasure>0.5957814171476538</rectangleMeasure>
				<circleMeasure>0.4158735743853183</circleMeasure>
				<centroid>
					<x>990.515</x>
					<y>912.6462</y>
				</centroid>
			</pseudo3D>
		</spatialEntity>
		<numericStateVariable>
			<name>avgClusterednessRegions</name>
			<value>0</value>
		</numericStateVariable>
		<numericStateVariable>
			<name>avgDensityRegions</name>
			<value>0.6513478889125416</value>
		</numericStateVariable>
	</timepoint>
	<timepoint>
		<spatialEntity>
			<pseudo3D type="region">
				<clusteredness>1</clusteredness>
				<density>0.6496183916165273</density>
				<area>70006.5</area>
				<perimeter>1357.521146535873</perimeter>
				<distanceFromOrigin>115.0391237796951</distanceFromOrigin>
				<angle>51.94219778338654</angle>
				<shape>triangular</shape>
				<triangleMeasure>0.6327749236503656</triangleMeasure>
				<rectangleMeasure>0.5948913667236453</rectangleMeasure>
				<circleMeasure>0.4048981453256514</circleMeasure>
				<centroid>
					<x>998.8007</x>
					<y>918.3057</y>
				</centroid>
			</pseudo3D>
		</spatialEntity>
		<numericStateVariable>
			<name>avgClusterednessRegions</name>
			<value>0</value>
		</numericStateVariable>
		<numericStateVariable>
			<name>avgDensityRegions</name>
			<value>0.6496183916165273</value>
		</numericStateVariable>
	</timepoint>
	<timepoint>
		<spatialEntity>
			<pseudo3D type="region">
				<clusteredness>1</clusteredness>
				<density>0.6505026274960427</density>
				<area>74228.5</area>
				<perimeter>1397.865100622177</perimeter>
				<distanceFromOrigin>115.0391237796951</distanceFromOrigin>
				<angle>50.77216807033292</angle>
				<shape>triangular</shape>
				<triangleMeasure>0.645795134470871</triangleMeasure>
				<rectangleMeasure>0.6016134038576463</rectangleMeasure>
				<circleMeasure>0.4078767904053889</circleMeasure>
				<centroid>
					<x>1008.04</x>
					<y>920.67</y>
				</centroid>
			</pseudo3D>
		</spatialEntity>
		<numericStateVariable>
			<name>avgClusterednessRegions</name>
			<value>0</value>
		</numericStateVariable>
		<numericStateVariable>
			<name>avgDensityRegions</name>
			<value>0.6505026274960427</value>
		</numericStateVariable>
	</timepoint>
	<timepoint>
		<spatialEntity>
			<pseudo3D type="region">
				<clusteredness>1</clusteredness>
				<density>0.6484566463650711</density>
				<area>79169.5</area>
				<perimeter>1478.950789690018</perimeter>
				<distanceFromOrigin>115.0391237796951</distanceFromOrigin>
				<angle>49.79109976473602</angle>
				<shape>triangular</shape>
				<triangleMeasure>0.640714607264432</triangleMeasure>
				<rectangleMeasure>0.5911703084760171</rectangleMeasure>
				<circleMeasure>0.3905943762337496</circleMeasure>
				<centroid>
					<x>1017.504</x>
					<y>925.5312</y>
				</centroid>
			</pseudo3D>
		</spatialEntity>
		<numericStateVariable>
			<name>avgClusterednessRegions</name>
			<value>0</value>
		</numericStateVariable>
		<numericStateVariable>
			<name>avgDensityRegions</name>
			<value>0.6484566463650711</value>
		</numericStateVariable>
	</timepoint>
	<timepoint>
		<spatialEntity>
			<pseudo3D type="region">
				<clusteredness>1</clusteredness>
				<density>0.6476256192794194</density>
				<area>83721.5</area>
				<perimeter>1554.024652719498</perimeter>
				<distanceFromOrigin>115.0391237796951</distanceFromOrigin>
				<angle>49.17624108034069</angle>
				<shape>triangular</shape>
				<triangleMeasure>0.6395213606008582</triangleMeasure>
				<rectangleMeasure>0.5775210910069188</rectangleMeasure>
				<circleMeasure>0.3796526655024091</circleMeasure>
				<centroid>
					<x>1026.986</x>
					<y>928.7612</y>
				</centroid>
			</pseudo3D>
		</spatialEntity>
		<numericStateVariable>
			<name>avgClusterednessRegions</name>
			<value>0</value>
		</numericStateVariable>
		<numericStateVariable>
			<name>avgDensityRegions</name>
			<value>0.6476256192794194</value>
		</numericStateVariable>
	</timepoint>
	<timepoint>
		<spatialEntity>
			<pseudo3D type="region">
				<clusteredness>1</clusteredness>
				<density>0.6466279301944811</density>
				<area>87660</area>
				<perimeter>1666.697692632675</perimeter>
				<distanceFromOrigin>115.0391237796951</distanceFromOrigin>
				<angle>48.83858964132072</angle>
				<shape>triangular</shape>
				<triangleMeasure>0.6206468079984565</triangleMeasure>
				<rectangleMeasure>0.555195117500387</rectangleMeasure>
				<circleMeasure>0.3763923193972298</circleMeasure>
				<centroid>
					<x>1034.596</x>
					<y>932.7452</y>
				</centroid>
			</pseudo3D>
		</spatialEntity>
		<numericStateVariable>
			<name>avgClusterednessRegions</name>
			<value>0</value>
		</numericStateVariable>
		<numericStateVariable>
			<name>avgDensityRegions</name>
			<value>0.6466279301944811</value>
		</numericStateVariable>
	</timepoint>
	<timepoint>
		<spatialEntity>
			<pseudo3D type="region">
				<clusteredness>1</clusteredness>
				<density>0.6415951351408768</density>
				<area>89704</area>
				<perimeter>1704.865423679352</perimeter>
				<distanceFromOrigin>115.0391237796951</distanceFromOrigin>
				<angle>48.35594201011665</angle>
				<shape>triangular</shape>
				<triangleMeasure>0.6180345036653254</triangleMeasure>
				<rectangleMeasure>0.5518242607299504</rectangleMeasure>
				<circleMeasure>0.3703155072908839</circleMeasure>
				<centroid>
					<x>1039.039</x>
					<y>934.0991</y>
				</centroid>
			</pseudo3D>
		</spatialEntity>
		<numericStateVariable>
			<name>avgClusterednessRegions</name>
			<value>0</value>
		</numericStateVariable>
		<numericStateVariable>
			<name>avgDensityRegions</name>
			<value>0.6415951351408768</value>
		</numericStateVariable>
	</timepoint>
	<timepoint>
		<spatialEntity>
			<pseudo3D type="region">
				<clusteredness>1</clusteredness>
				<density>0.6415951351408768</density>
				<area>89704</area>
				<perimeter>1704.865423679352</perimeter>
				<distanceFromOrigin>115.0391237796951</distanceFromOrigin>
				<angle>48.35594201011665</angle>
				<shape>triangular</shape>
				<triangleMeasure>0.6180345036653254</triangleMeasure>
				<rectangleMeasure>0.5518242607299504</rectangleMeasure>
				<circleMeasure>0.3703155072908839</circleMeasure>
				<centroid>
					<x>1039.039</x>
					<y>934.0991</y>
				</centroid>
			</pseudo3D>
		</spatialEntity>
		<numericStateVariable>
			<name>avgClusterednessRegions</name>
			<value>0</value>
		</numericStateVariable>
		<numericStateVariable>
			<name>avgDensityRegions</name>
			<value>0.6415951351408768</value>
		</numericStateVariable>
	</timepoint>
	<timepoint>
		<spatialEntity>
			<pseudo3D type="region">
				<clusteredness>1</clusteredness>
				<density>0.6415951351408768</density>
				<area>89704</area>
				<perimeter>1704.865423679352</perimeter>
				<distanceFromOrigin>115.0391237796951</distanceFromOrigin>
				<angle>48.35594201011665</angle>
				<shape>triangular</shape>
				<triangleMeasure>0.6180345036653254</triangleMeasure>
				<rectangleMeasure>0.5518242607299504</rectangleMeasure>
				<circleMeasure>0.3703155072908839</circleMeasure>
				<centroid>
					<x>1039.039</x>
					<y>934.0991</y>
				</centroid>
			</pseudo3D>
		</spatialEntity>
		<numericStateVariable>
			<name>avgClusterednessRegions</name>
			<value>0</value>
		</numericStateVariable>
		<numericStateVariable>
			<name>avgDensityRegions</name>
			<value>0.6415951351408768</value>
		</numericStateVariable>
	</timepoint>
	<timepoint>
		<spatialEntity>
			<pseudo3D type="region">
				<clusteredness>1</clusteredness>
				<density>0.6415951351408768</density>
				<area>89704</area>
				<perimeter>1704.865423679352</perimeter>
				<distanceFromOrigin>115.0391237796951</distanceFromOrigin>
				<angle>48.35594201011665</angle>
				<shape>triangular</shape>
				<triangleMeasure>0.6180345036653254</triangleMeasure>
				<rectangleMeasure>0.5518242607299504</rectangleMeasure>
				<circleMeasure>0.3703155072908839</circleMeasure>
				<centroid>
					<x>1039.039</x>
					<y>934.0991</y>
				</centroid>
			</pseudo3D>
		</spatialEntity>
		<numericStateVariable>
			<name>avgClusterednessRegions</name>
			<value>0</value>
		</numericStateVariable>
		<numericStateVariable>
			<name>avgDensityRegions</name>
			<value>0.6415951351408768</value>
		</numericStateVariable>
	</timepoint>
	<timepoint>
		<spatialEntity>
			<pseudo3D type="region">
				<clusteredness>1</clusteredness>
				<density>0.6415951351408768</density>
				<area>89704</area>
				<perimeter>1704.865423679352</perimeter>
				<distanceFromOrigin>115.0391237796951</distanceFromOrigin>
				<angle>48.35594201011665</angle>
				<shape>triangular</shape>
				<triangleMeasure>0.6180345036653254</triangleMeasure>
				<rectangleMeasure>0.5518242607299504</rectangleMeasure>
				<circleMeasure>0.3703155072908839</circleMeasure>
				<centroid>
					<x>1039.039</x>
					<y>934.0991</y>
				</centroid>
			</pseudo3D>
		</spatialEntity>
		<numericStateVariable>
			<name>avgClusterednessRegions</name>
			<value>0</value>
		</numericStateVariable>
		<numericStateVariable>
			<name>avgDensityRegions</name>
			<value>0.6415951351408768</value>
		</numericStateVariable>
	</timepoint>
	<timepoint>
		<spatialEntity>
			<pseudo3D type="region">
				<clusteredness>1</clusteredness>
				<density>0.6415951351408768</density>
				<area>89704</area>
				<perimeter>1704.865423679352</perimeter>
				<distanceFromOrigin>115.0391237796951</distanceFromOrigin>
				<angle>48.35594201011665</angle>
				<shape>triangular</shape>
				<triangleMeasure>0.6180345036653254</triangleMeasure>
				<rectangleMeasure>0.5518242607299504</rectangleMeasure>
				<circleMeasure>0.3703155072908839</circleMeasure>
				<centroid>
					<x>1039.039</x>
					<y>934.0991</y>
				</centroid>
			</pseudo3D>
		</spatialEntity>
		<numericStateVariable>
			<name>avgClusterednessRegions</name>
			<value>0</value>
		</numericStateVariable>
		<numericStateVariable>
			<name>avgDensityRegions</name>
			<value>0.6415951351408768</value>
		</numericStateVariable>
	</timepoint>
	<timepoint>
		<spatialEntity>
			<pseudo3D type="region">
				<clusteredness>1</clusteredness>
				<density>0.6415951351408768</density>
				<area>89704</area>
				<perimeter>1704.865423679352</perimeter>
				<distanceFromOrigin>115.0391237796951</distanceFromOrigin>
				<angle>48.35594201011665</angle>
				<shape>triangular</shape>
				<triangleMeasure>0.6180345036653254</triangleMeasure>
				<rectangleMeasure>0.5518242607299504</rectangleMeasure>
				<circleMeasure>0.3703155072908839</circleMeasure>
				<centroid>
					<x>1039.039</x>
					<y>934.0991</y>
				</centroid>
			</pseudo3D>
		</spatialEntity>
		<numericStateVariable>
			<name>avgClusterednessRegions</name>
			<value>0</value>
		</numericStateVariable>
		<numericStateVariable>
			<name>avgDensityRegions</name>
			<value>0.6415951351408768</value>
		</numericStateVariable>
	</timepoint>
	<timepoint>
		<spatialEntity>
			<pseudo3D type="region">
				<clusteredness>1</clusteredness>
				<density>0.6415951351408768</density>
				<area>89704</area>
				<perimeter>1704.865423679352</perimeter>
				<distanceFromOrigin>115.0391237796951</distanceFromOrigin>
				<angle>48.35594201011665</angle>
				<shape>triangular</shape>
				<triangleMeasure>0.6180345036653254</triangleMeasure>
				<rectangleMeasure>0.5518242607299504</rectangleMeasure>
				<circleMeasure>0.3703155072908839</circleMeasure>
				<centroid>
					<x>1039.039</x>
					<y>934.0991</y>
				</centroid>
			</pseudo3D>
		</spatialEntity>
		<numericStateVariable>
			<name>avgClusterednessRegions</name>
			<value>0</value>
		</numericStateVariable>
		<numericStateVariable>
			<name>avgDensityRegions</name>
			<value>0.6415951351408768</value>
		</numericStateVariable>
	</timepoint>
	<timepoint>
		<spatialEntity>
			<pseudo3D type="region">
				<clusteredness>1</clusteredness>
				<density>0.6415951351408768</density>
				<area>89704</area>
				<perimeter>1704.865423679352</perimeter>
				<distanceFromOrigin>115.0391237796951</distanceFromOrigin>
				<angle>48.35594201011665</angle>
				<shape>triangular</shape>
				<triangleMeasure>0.6180345036653254</triangleMeasure>
				<rectangleMeasure>0.5518242607299504</rectangleMeasure>
				<circleMeasure>0.3703155072908839</circleMeasure>
				<centroid>
					<x>1039.039</x>
					<y>934.0991</y>
				</centroid>
			</pseudo3D>
		</spatialEntity>
		<numericStateVariable>
			<name>avgClusterednessRegions</name>
			<value>0</value>
		</numericStateVariable>
		<numericStateVariable>
			<name>avgDensityRegions</name>
			<value>0.6415951351408768</value>
		</numericStateVariable>
	</timepoint>
	<timepoint>
		<spatialEntity>
			<pseudo3D type="region">
				<clusteredness>1</clusteredness>
				<density>0.6415951351408768</density>
				<area>89704</area>
				<perimeter>1704.865423679352</perimeter>
				<distanceFromOrigin>115.0391237796951</distanceFromOrigin>
				<angle>48.35594201011665</angle>
				<shape>triangular</shape>
				<triangleMeasure>0.6180345036653254</triangleMeasure>
				<rectangleMeasure>0.5518242607299504</rectangleMeasure>
				<circleMeasure>0.3703155072908839</circleMeasure>
				<centroid>
					<x>1039.039</x>
					<y>934.0991</y>
				</centroid>
			</pseudo3D>
		</spatialEntity>
		<numericStateVariable>
			<name>avgClusterednessRegions</name>
			<value>0</value>
		</numericStateVariable>
		<numericStateVariable>
			<name>avgDensityRegions</name>
			<value>0.6415951351408768</value>
		</numericStateVariable>
	</timepoint>
	<timepoint>
		<spatialEntity>
			<pseudo3D type="region">
				<clusteredness>1</clusteredness>
				<density>0.6415951351408768</density>
				<area>89704</area>
				<perimeter>1704.865423679352</perimeter>
				<distanceFromOrigin>115.0391237796951</distanceFromOrigin>
				<angle>48.35594201011665</angle>
				<shape>triangular</shape>
				<triangleMeasure>0.6180345036653254</triangleMeasure>
				<rectangleMeasure>0.5518242607299504</rectangleMeasure>
				<circleMeasure>0.3703155072908839</circleMeasure>
				<centroid>
					<x>1039.039</x>
					<y>934.0991</y>
				</centroid>
			</pseudo3D>
		</spatialEntity>
		<numericStateVariable>
			<name>avgClusterednessRegions</name>
			<value>0</value>
		</numericStateVariable>
		<numericStateVariable>
			<name>avgDensityRegions</name>
			<value>0.6415951351408768</value>
		</numericStateVariable>
	</timepoint>
	<timepoint>
		<spatialEntity>
			<pseudo3D type="region">
				<clusteredness>1</clusteredness>
				<density>0.6415951351408768</density>
				<area>89704</area>
				<perimeter>1704.865423679352</perimeter>
				<distanceFromOrigin>115.0391237796951</distanceFromOrigin>
				<angle>48.35594201011665</angle>
				<shape>triangular</shape>
				<triangleMeasure>0.6180345036653254</triangleMeasure>
				<rectangleMeasure>0.5518242607299504</rectangleMeasure>
				<circleMeasure>0.3703155072908839</circleMeasure>
				<centroid>
					<x>1039.039</x>
					<y>934.0991</y>
				</centroid>
			</pseudo3D>
		</spatialEntity>
		<numericStateVariable>
			<name>avgClusterednessRegions</name>
			<value>0</value>
		</numericStateVariable>
		<numericStateVariable>
			<name>avgDensityRegions</name>
			<value>0.6415951351408768</value>
		</numericStateVariable>
	</timepoint>
	<timepoint>
		<spatialEntity>
			<pseudo3D type="region">
				<clusteredness>1</clusteredness>
				<density>0.6415951351408768</density>
				<area>89704</area>
				<perimeter>1704.865423679352</perimeter>
				<distanceFromOrigin>115.0391237796951</distanceFromOrigin>
				<angle>48.35594201011665</angle>
				<shape>triangular</shape>
				<triangleMeasure>0.6180345036653254</triangleMeasure>
				<rectangleMeasure>0.5518242607299504</rectangleMeasure>
				<circleMeasure>0.3703155072908839</circleMeasure>
				<centroid>
					<x>1039.039</x>
					<y>934.0991</y>
				</centroid>
			</pseudo3D>
		</spatialEntity>
		<numericStateVariable>
			<name>avgClusterednessRegions</name>
			<value>0</value>
		</numericStateVariable>
		<numericStateVariable>
			<name>avgDensityRegions</name>
			<value>0.6415951351408768</value>
		</numericStateVariable>
	</timepoint>
	<timepoint>
		<spatialEntity>
			<pseudo3D type="region">
				<clusteredness>1</clusteredness>
				<density>0.6415951351408768</density>
				<area>89704</area>
				<perimeter>1704.865423679352</perimeter>
				<distanceFromOrigin>115.0391237796951</distanceFromOrigin>
				<angle>48.35594201011665</angle>
				<shape>triangular</shape>
				<triangleMeasure>0.6180345036653254</triangleMeasure>
				<rectangleMeasure>0.5518242607299504</rectangleMeasure>
				<circleMeasure>0.3703155072908839</circleMeasure>
				<centroid>
					<x>1039.039</x>
					<y>934.0991</y>
				</centroid>
			</pseudo3D>
		</spatialEntity>
		<numericStateVariable>
			<name>avgClusterednessRegions</name>
			<value>0</value>
		</numericStateVariable>
		<numericStateVariable>
			<name>avgDensityRegions</name>
			<value>0.6415951351408768</value>
		</numericStateVariable>
	</timepoint>
	<timepoint>
		<spatialEntity>
			<pseudo3D type="region">
				<clusteredness>1</clusteredness>
				<density>0.6415951351408768</density>
				<area>89704</area>
				<perimeter>1704.865423679352</perimeter>
				<distanceFromOrigin>115.0391237796951</distanceFromOrigin>
				<angle>48.35594201011665</angle>
				<shape>triangular</shape>
				<triangleMeasure>0.6180345036653254</triangleMeasure>
				<rectangleMeasure>0.5518242607299504</rectangleMeasure>
				<circleMeasure>0.3703155072908839</circleMeasure>
				<centroid>
					<x>1039.039</x>
					<y>934.0991</y>
				</centroid>
			</pseudo3D>
		</spatialEntity>
		<numericStateVariable>
			<name>avgClusterednessRegions</name>
			<value>0</value>
		</numericStateVariable>
		<numericStateVariable>
			<name>avgDensityRegions</name>
			<value>0.6415951351408768</value>
		</numericStateVariable>
	</timepoint>
	<timepoint>
		<spatialEntity>
			<pseudo3D type="region">
				<clusteredness>1</clusteredness>
				<density>0.6415951351408768</density>
				<area>89704</area>
				<perimeter>1704.865423679352</perimeter>
				<distanceFromOrigin>115.0391237796951</distanceFromOrigin>
				<angle>48.35594201011665</angle>
				<shape>triangular</shape>
				<triangleMeasure>0.6180345036653254</triangleMeasure>
				<rectangleMeasure>0.5518242607299504</rectangleMeasure>
				<circleMeasure>0.3703155072908839</circleMeasure>
				<centroid>
					<x>1039.039</x>
					<y>934.0991</y>
				</centroid>
			</pseudo3D>
		</spatialEntity>
		<numericStateVariable>
			<name>avgClusterednessRegions</name>
			<value>0</value>
		</numericStateVariable>
		<numericStateVariable>
			<name>avgDensityRegions</name>
			<value>0.6415951351408768</value>
		</numericStateVariable>
	</timepoint>
	<timepoint>
		<spatialEntity>
			<pseudo3D type="region">
				<clusteredness>1</clusteredness>
				<density>0.6415951351408768</density>
				<area>89704</area>
				<perimeter>1704.865423679352</perimeter>
				<distanceFromOrigin>115.0391237796951</distanceFromOrigin>
				<angle>48.35594201011665</angle>
				<shape>triangular</shape>
				<triangleMeasure>0.6180345036653254</triangleMeasure>
				<rectangleMeasure>0.5518242607299504</rectangleMeasure>
				<circleMeasure>0.3703155072908839</circleMeasure>
				<centroid>
					<x>1039.039</x>
					<y>934.0991</y>
				</centroid>
			</pseudo3D>
		</spatialEntity>
		<numericStateVariable>
			<name>avgClusterednessRegions</name>
			<value>0</value>
		</numericStateVariable>
		<numericStateVariable>
			<name>avgDensityRegions</name>
			<value>0.6415951351408768</value>
		</numericStateVariable>
	</timepoint>
	<timepoint>
		<spatialEntity>
			<pseudo3D type="region">
				<clusteredness>1</clusteredness>
				<density>0.6415951351408768</density>
				<area>89704</area>
				<perimeter>1704.865423679352</perimeter>
				<distanceFromOrigin>115.0391237796951</distanceFromOrigin>
				<angle>48.35594201011665</angle>
				<shape>triangular</shape>
				<triangleMeasure>0.6180345036653254</triangleMeasure>
				<rectangleMeasure>0.5518242607299504</rectangleMeasure>
				<circleMeasure>0.3703155072908839</circleMeasure>
				<centroid>
					<x>1039.039</x>
					<y>934.0991</y>
				</centroid>
			</pseudo3D>
		</spatialEntity>
		<numericStateVariable>
			<name>avgClusterednessRegions</name>
			<value>0</value>
		</numericStateVariable>
		<numericStateVariable>
			<name>avgDensityRegions</name>
			<value>0.6415951351408768</value>
		</numericStateVariable>
	</timepoint>
	<timepoint>
		<spatialEntity>
			<pseudo3D type="region">
				<clusteredness>1</clusteredness>
				<density>0.6415951351408768</density>
				<area>89704</area>
				<perimeter>1704.865423679352</perimeter>
				<distanceFromOrigin>115.0391237796951</distanceFromOrigin>
				<angle>48.35594201011665</angle>
				<shape>triangular</shape>
				<triangleMeasure>0.6180345036653254</triangleMeasure>
				<rectangleMeasure>0.5518242607299504</rectangleMeasure>
				<circleMeasure>0.3703155072908839</circleMeasure>
				<centroid>
					<x>1039.039</x>
					<y>934.0991</y>
				</centroid>
			</pseudo3D>
		</spatialEntity>
		<numericStateVariable>
			<name>avgClusterednessRegions</name>
			<value>0</value>
		</numericStateVariable>
		<numericStateVariable>
			<name>avgDensityRegions</name>
			<value>0.6415951351408768</value>
		</numericStateVariable>
	</timepoint>
	<timepoint>
		<spatialEntity>
			<pseudo3D type="region">
				<clusteredness>1</clusteredness>
				<density>0.6415951351408768</density>
				<area>89704</area>
				<perimeter>1704.865423679352</perimeter>
				<distanceFromOrigin>115.0391237796951</distanceFromOrigin>
				<angle>48.35594201011665</angle>
				<shape>triangular</shape>
				<triangleMeasure>0.6180345036653254</triangleMeasure>
				<rectangleMeasure>0.5518242607299504</rectangleMeasure>
				<circleMeasure>0.3703155072908839</circleMeasure>
				<centroid>
					<x>1039.039</x>
					<y>934.0991</y>
				</centroid>
			</pseudo3D>
		</spatialEntity>
		<numericStateVariable>
			<name>avgClusterednessRegions</name>
			<value>0</value>
		</numericStateVariable>
		<numericStateVariable>
			<name>avgDensityRegions</name>
			<value>0.6415951351408768</value>
		</numericStateVariable>
	</timepoint>
	<timepoint>
		<spatialEntity>
			<pseudo3D type="region">
				<clusteredness>1</clusteredness>
				<density>0.6415951351408768</density>
				<area>89704</area>
				<perimeter>1704.865423679352</perimeter>
				<distanceFromOrigin>115.0391237796951</distanceFromOrigin>
				<angle>48.35594201011665</angle>
				<shape>triangular</shape>
				<triangleMeasure>0.6180345036653254</triangleMeasure>
				<rectangleMeasure>0.5518242607299504</rectangleMeasure>
				<circleMeasure>0.3703155072908839</circleMeasure>
				<centroid>
					<x>1039.039</x>
					<y>934.0991</y>
				</centroid>
			</pseudo3D>
		</spatialEntity>
		<numericStateVariable>
			<name>avgClusterednessRegions</name>
			<value>0</value>
		</numericStateVariable>
		<numericStateVariable>
			<name>avgDensityRegions</name>
			<value>0.6415951351408768</value>
		</numericStateVariable>
	</timepoint>
	<timepoint>
		<spatialEntity>
			<pseudo3D type="region">
				<clusteredness>1</clusteredness>
				<density>0.6415951351408768</density>
				<area>89704</area>
				<perimeter>1704.865423679352</perimeter>
				<distanceFromOrigin>115.0391237796951</distanceFromOrigin>
				<angle>48.35594201011665</angle>
				<shape>triangular</shape>
				<triangleMeasure>0.6180345036653254</triangleMeasure>
				<rectangleMeasure>0.5518242607299504</rectangleMeasure>
				<circleMeasure>0.3703155072908839</circleMeasure>
				<centroid>
					<x>1039.039</x>
					<y>934.0991</y>
				</centroid>
			</pseudo3D>
		</spatialEntity>
		<numericStateVariable>
			<name>avgClusterednessRegions</name>
			<value>0</value>
		</numericStateVariable>
		<numericStateVariable>
			<name>avgDensityRegions</name>
			<value>0.6415951351408768</value>
		</numericStateVariable>
	</timepoint>
	<timepoint>
		<spatialEntity>
			<pseudo3D type="region">
				<clusteredness>1</clusteredness>
				<density>0.6415951351408768</density>
				<area>89704</area>
				<perimeter>1704.865423679352</perimeter>
				<distanceFromOrigin>115.0391237796951</distanceFromOrigin>
				<angle>48.35594201011665</angle>
				<shape>triangular</shape>
				<triangleMeasure>0.6180345036653254</triangleMeasure>
				<rectangleMeasure>0.5518242607299504</rectangleMeasure>
				<circleMeasure>0.3703155072908839</circleMeasure>
				<centroid>
					<x>1039.039</x>
					<y>934.0991</y>
				</centroid>
			</pseudo3D>
		</spatialEntity>
		<numericStateVariable>
			<name>avgClusterednessRegions</name>
			<value>0</value>
		</numericStateVariable>
		<numericStateVariable>
			<name>avgDensityRegions</name>
			<value>0.6415951351408768</value>
		</numericStateVariable>
	</timepoint>
	<timepoint>
		<spatialEntity>
			<pseudo3D type="region">
				<clusteredness>1</clusteredness>
				<density>0.6415951351408768</density>
				<area>89704</area>
				<perimeter>1704.865423679352</perimeter>
				<distanceFromOrigin>115.0391237796951</distanceFromOrigin>
				<angle>48.35594201011665</angle>
				<shape>triangular</shape>
				<triangleMeasure>0.6180345036653254</triangleMeasure>
				<rectangleMeasure>0.5518242607299504</rectangleMeasure>
				<circleMeasure>0.3703155072908839</circleMeasure>
				<centroid>
					<x>1039.039</x>
					<y>934.0991</y>
				</centroid>
			</pseudo3D>
		</spatialEntity>
		<numericStateVariable>
			<name>avgClusterednessRegions</name>
			<value>0</value>
		</numericStateVariable>
		<numericStateVariable>
			<name>avgDensityRegions</name>
			<value>0.6415951351408768</value>
		</numericStateVariable>
	</timepoint>
	<timepoint>
		<spatialEntity>
			<pseudo3D type="region">
				<clusteredness>1</clusteredness>
				<density>0.6415951351408768</density>
				<area>89704</area>
				<perimeter>1704.865423679352</perimeter>
				<distanceFromOrigin>115.0391237796951</distanceFromOrigin>
				<angle>48.35594201011665</angle>
				<shape>triangular</shape>
				<triangleMeasure>0.6180345036653254</triangleMeasure>
				<rectangleMeasure>0.5518242607299504</rectangleMeasure>
				<circleMeasure>0.3703155072908839</circleMeasure>
				<centroid>
					<x>1039.039</x>
					<y>934.0991</y>
				</centroid>
			</pseudo3D>
		</spatialEntity>
		<numericStateVariable>
			<name>avgClusterednessRegions</name>
			<value>0</value>
		</numericStateVariable>
		<numericStateVariable>
			<name>avgDensityRegions</name>
			<value>0.6415951351408768</value>
		</numericStateVariable>
	</timepoint>
	<timepoint>
		<spatialEntity>
			<pseudo3D type="region">
				<clusteredness>1</clusteredness>
				<density>0.6415951351408768</density>
				<area>89704</area>
				<perimeter>1704.865423679352</perimeter>
				<distanceFromOrigin>115.0391237796951</distanceFromOrigin>
				<angle>48.35594201011665</angle>
				<shape>triangular</shape>
				<triangleMeasure>0.6180345036653254</triangleMeasure>
				<rectangleMeasure>0.5518242607299504</rectangleMeasure>
				<circleMeasure>0.3703155072908839</circleMeasure>
				<centroid>
					<x>1039.039</x>
					<y>934.0991</y>
				</centroid>
			</pseudo3D>
		</spatialEntity>
		<numericStateVariable>
			<name>avgClusterednessRegions</name>
			<value>0</value>
		</numericStateVariable>
		<numericStateVariable>
			<name>avgDensityRegions</name>
			<value>0.6415951351408768</value>
		</numericStateVariable>
	</timepoint>
	<timepoint>
		<spatialEntity>
			<pseudo3D type="region">
				<clusteredness>1</clusteredness>
				<density>0.6415951351408768</density>
				<area>89704</area>
				<perimeter>1704.865423679352</perimeter>
				<distanceFromOrigin>115.0391237796951</distanceFromOrigin>
				<angle>48.35594201011665</angle>
				<shape>triangular</shape>
				<triangleMeasure>0.6180345036653254</triangleMeasure>
				<rectangleMeasure>0.5518242607299504</rectangleMeasure>
				<circleMeasure>0.3703155072908839</circleMeasure>
				<centroid>
					<x>1039.039</x>
					<y>934.0991</y>
				</centroid>
			</pseudo3D>
		</spatialEntity>
		<numericStateVariable>
			<name>avgClusterednessRegions</name>
			<value>0</value>
		</numericStateVariable>
		<numericStateVariable>
			<name>avgDensityRegions</name>
			<value>0.6415951351408768</value>
		</numericStateVariable>
	</timepoint>
	<timepoint>
		<spatialEntity>
			<pseudo3D type="region">
				<clusteredness>1</clusteredness>
				<density>0.6415951351408768</density>
				<area>89704</area>
				<perimeter>1704.865423679352</perimeter>
				<distanceFromOrigin>115.0391237796951</distanceFromOrigin>
				<angle>48.35594201011665</angle>
				<shape>triangular</shape>
				<triangleMeasure>0.6180345036653254</triangleMeasure>
				<rectangleMeasure>0.5518242607299504</rectangleMeasure>
				<circleMeasure>0.3703155072908839</circleMeasure>
				<centroid>
					<x>1039.039</x>
					<y>934.0991</y>
				</centroid>
			</pseudo3D>
		</spatialEntity>
		<numericStateVariable>
			<name>avgClusterednessRegions</name>
			<value>0</value>
		</numericStateVariable>
		<numericStateVariable>
			<name>avgDensityRegions</name>
			<value>0.6415951351408768</value>
		</numericStateVariable>
	</timepoint>
	<timepoint>
		<spatialEntity>
			<pseudo3D type="region">
				<clusteredness>1</clusteredness>
				<density>0.6415951351408768</density>
				<area>89704</area>
				<perimeter>1704.865423679352</perimeter>
				<distanceFromOrigin>115.0391237796951</distanceFromOrigin>
				<angle>48.35594201011665</angle>
				<shape>triangular</shape>
				<triangleMeasure>0.6180345036653254</triangleMeasure>
				<rectangleMeasure>0.5518242607299504</rectangleMeasure>
				<circleMeasure>0.3703155072908839</circleMeasure>
				<centroid>
					<x>1039.039</x>
					<y>934.0991</y>
				</centroid>
			</pseudo3D>
		</spatialEntity>
		<numericStateVariable>
			<name>avgClusterednessRegions</name>
			<value>0</value>
		</numericStateVariable>
		<numericStateVariable>
			<name>avgDensityRegions</name>
			<value>0.6415951351408768</value>
		</numericStateVariable>
	</timepoint>
	<timepoint>
		<spatialEntity>
			<pseudo3D type="region">
				<clusteredness>1</clusteredness>
				<density>0.6415951351408768</density>
				<area>89704</area>
				<perimeter>1704.865423679352</perimeter>
				<distanceFromOrigin>115.0391237796951</distanceFromOrigin>
				<angle>48.35594201011665</angle>
				<shape>triangular</shape>
				<triangleMeasure>0.6180345036653254</triangleMeasure>
				<rectangleMeasure>0.5518242607299504</rectangleMeasure>
				<circleMeasure>0.3703155072908839</circleMeasure>
				<centroid>
					<x>1039.039</x>
					<y>934.0991</y>
				</centroid>
			</pseudo3D>
		</spatialEntity>
		<numericStateVariable>
			<name>avgClusterednessRegions</name>
			<value>0</value>
		</numericStateVariable>
		<numericStateVariable>
			<name>avgDensityRegions</name>
			<value>0.6415951351408768</value>
		</numericStateVariable>
	</timepoint>
	<timepoint>
		<spatialEntity>
			<pseudo3D type="region">
				<clusteredness>1</clusteredness>
				<density>0.6415951351408768</density>
				<area>89704</area>
				<perimeter>1704.865423679352</perimeter>
				<distanceFromOrigin>115.0391237796951</distanceFromOrigin>
				<angle>48.35594201011665</angle>
				<shape>triangular</shape>
				<triangleMeasure>0.6180345036653254</triangleMeasure>
				<rectangleMeasure>0.5518242607299504</rectangleMeasure>
				<circleMeasure>0.3703155072908839</circleMeasure>
				<centroid>
					<x>1039.039</x>
					<y>934.0991</y>
				</centroid>
			</pseudo3D>
		</spatialEntity>
		<numericStateVariable>
			<name>avgClusterednessRegions</name>
			<value>0</value>
		</numericStateVariable>
		<numericStateVariable>
			<name>avgDensityRegions</name>
			<value>0.6415951351408768</value>
		</numericStateVariable>
	</timepoint>
	<timepoint>
		<spatialEntity>
			<pseudo3D type="region">
				<clusteredness>1</clusteredness>
				<density>0.6415951351408768</density>
				<area>89704</area>
				<perimeter>1704.865423679352</perimeter>
				<distanceFromOrigin>115.0391237796951</distanceFromOrigin>
				<angle>48.35594201011665</angle>
				<shape>triangular</shape>
				<triangleMeasure>0.6180345036653254</triangleMeasure>
				<rectangleMeasure>0.5518242607299504</rectangleMeasure>
				<circleMeasure>0.3703155072908839</circleMeasure>
				<centroid>
					<x>1039.039</x>
					<y>934.0991</y>
				</centroid>
			</pseudo3D>
		</spatialEntity>
		<numericStateVariable>
			<name>avgClusterednessRegions</name>
			<value>0</value>
		</numericStateVariable>
		<numericStateVariable>
			<name>avgDensityRegions</name>
			<value>0.6415951351408768</value>
		</numericStateVariable>
	</timepoint>
	<timepoint>
		<spatialEntity>
			<pseudo3D type="region">
				<clusteredness>1</clusteredness>
				<density>0.6415951351408768</density>
				<area>89704</area>
				<perimeter>1704.865423679352</perimeter>
				<distanceFromOrigin>115.0391237796951</distanceFromOrigin>
				<angle>48.35594201011665</angle>
				<shape>triangular</shape>
				<triangleMeasure>0.6180345036653254</triangleMeasure>
				<rectangleMeasure>0.5518242607299504</rectangleMeasure>
				<circleMeasure>0.3703155072908839</circleMeasure>
				<centroid>
					<x>1039.039</x>
					<y>934.0991</y>
				</centroid>
			</pseudo3D>
		</spatialEntity>
		<numericStateVariable>
			<name>avgClusterednessRegions</name>
			<value>0</value>
		</numericStateVariable>
		<numericStateVariable>
			<name>avgDensityRegions</name>
			<value>0.6415951351408768</value>
		</numericStateVariable>
	</timepoint>
	<timepoint>
		<spatialEntity>
			<pseudo3D type="region">
				<clusteredness>1</clusteredness>
				<density>0.6415951351408768</density>
				<area>89704</area>
				<perimeter>1704.865423679352</perimeter>
				<distanceFromOrigin>115.0391237796951</distanceFromOrigin>
				<angle>48.35594201011665</angle>
				<shape>triangular</shape>
				<triangleMeasure>0.6180345036653254</triangleMeasure>
				<rectangleMeasure>0.5518242607299504</rectangleMeasure>
				<circleMeasure>0.3703155072908839</circleMeasure>
				<centroid>
					<x>1039.039</x>
					<y>934.0991</y>
				</centroid>
			</pseudo3D>
		</spatialEntity>
		<numericStateVariable>
			<name>avgClusterednessRegions</name>
			<value>0</value>
		</numericStateVariable>
		<numericStateVariable>
			<name>avgDensityRegions</name>
			<value>0.6415951351408768</value>
		</numericStateVariable>
	</timepoint>
	<timepoint>
		<spatialEntity>
			<pseudo3D type="region">
				<clusteredness>1</clusteredness>
				<density>0.6415951351408768</density>
				<area>89704</area>
				<perimeter>1704.865423679352</perimeter>
				<distanceFromOrigin>115.0391237796951</distanceFromOrigin>
				<angle>48.35594201011665</angle>
				<shape>triangular</shape>
				<triangleMeasure>0.6180345036653254</triangleMeasure>
				<rectangleMeasure>0.5518242607299504</rectangleMeasure>
				<circleMeasure>0.3703155072908839</circleMeasure>
				<centroid>
					<x>1039.039</x>
					<y>934.0991</y>
				</centroid>
			</pseudo3D>
		</spatialEntity>
		<numericStateVariable>
			<name>avgClusterednessRegions</name>
			<value>0</value>
		</numericStateVariable>
		<numericStateVariable>
			<name>avgDensityRegions</name>
			<value>0.6415951351408768</value>
		</numericStateVariable>
	</timepoint>
	<timepoint>
		<spatialEntity>
			<pseudo3D type="region">
				<clusteredness>1</clusteredness>
				<density>0.6415951351408768</density>
				<area>89704</area>
				<perimeter>1704.865423679352</perimeter>
				<distanceFromOrigin>115.0391237796951</distanceFromOrigin>
				<angle>48.35594201011665</angle>
				<shape>triangular</shape>
				<triangleMeasure>0.6180345036653254</triangleMeasure>
				<rectangleMeasure>0.5518242607299504</rectangleMeasure>
				<circleMeasure>0.3703155072908839</circleMeasure>
				<centroid>
					<x>1039.039</x>
					<y>934.0991</y>
				</centroid>
			</pseudo3D>
		</spatialEntity>
		<numericStateVariable>
			<name>avgClusterednessRegions</name>
			<value>0</value>
		</numericStateVariable>
		<numericStateVariable>
			<name>avgDensityRegions</name>
			<value>0.6415951351408768</value>
		</numericStateVariable>
	</timepoint>
	<timepoint>
		<spatialEntity>
			<pseudo3D type="region">
				<clusteredness>1</clusteredness>
				<density>0.6415951351408768</density>
				<area>89704</area>
				<perimeter>1704.865423679352</perimeter>
				<distanceFromOrigin>115.0391237796951</distanceFromOrigin>
				<angle>48.35594201011665</angle>
				<shape>triangular</shape>
				<triangleMeasure>0.6180345036653254</triangleMeasure>
				<rectangleMeasure>0.5518242607299504</rectangleMeasure>
				<circleMeasure>0.3703155072908839</circleMeasure>
				<centroid>
					<x>1039.039</x>
					<y>934.0991</y>
				</centroid>
			</pseudo3D>
		</spatialEntity>
		<numericStateVariable>
			<name>avgClusterednessRegions</name>
			<value>0</value>
		</numericStateVariable>
		<numericStateVariable>
			<name>avgDensityRegions</name>
			<value>0.6415951351408768</value>
		</numericStateVariable>
	</timepoint>
	<timepoint>
		<spatialEntity>
			<pseudo3D type="region">
				<clusteredness>1</clusteredness>
				<density>0.6415951351408768</density>
				<area>89704</area>
				<perimeter>1704.865423679352</perimeter>
				<distanceFromOrigin>115.0391237796951</distanceFromOrigin>
				<angle>48.35594201011665</angle>
				<shape>triangular</shape>
				<triangleMeasure>0.6180345036653254</triangleMeasure>
				<rectangleMeasure>0.5518242607299504</rectangleMeasure>
				<circleMeasure>0.3703155072908839</circleMeasure>
				<centroid>
					<x>1039.039</x>
					<y>934.0991</y>
				</centroid>
			</pseudo3D>
		</spatialEntity>
		<numericStateVariable>
			<name>avgClusterednessRegions</name>
			<value>0</value>
		</numericStateVariable>
		<numericStateVariable>
			<name>avgDensityRegions</name>
			<value>0.6415951351408768</value>
		</numericStateVariable>
	</timepoint>
	<timepoint>
		<spatialEntity>
			<pseudo3D type="region">
				<clusteredness>1</clusteredness>
				<density>0.6415951351408768</density>
				<area>89704</area>
				<perimeter>1704.865423679352</perimeter>
				<distanceFromOrigin>115.0391237796951</distanceFromOrigin>
				<angle>48.35594201011665</angle>
				<shape>triangular</shape>
				<triangleMeasure>0.6180345036653254</triangleMeasure>
				<rectangleMeasure>0.5518242607299504</rectangleMeasure>
				<circleMeasure>0.3703155072908839</circleMeasure>
				<centroid>
					<x>1039.039</x>
					<y>934.0991</y>
				</centroid>
			</pseudo3D>
		</spatialEntity>
		<numericStateVariable>
			<name>avgClusterednessRegions</name>
			<value>0</value>
		</numericStateVariable>
		<numericStateVariable>
			<name>avgDensityRegions</name>
			<value>0.6415951351408768</value>
		</numericStateVariable>
	</timepoint>
	<timepoint>
		<spatialEntity>
			<pseudo3D type="region">
				<clusteredness>1</clusteredness>
				<density>0.6415951351408768</density>
				<area>89704</area>
				<perimeter>1704.865423679352</perimeter>
				<distanceFromOrigin>115.0391237796951</distanceFromOrigin>
				<angle>48.35594201011665</angle>
				<shape>triangular</shape>
				<triangleMeasure>0.6180345036653254</triangleMeasure>
				<rectangleMeasure>0.5518242607299504</rectangleMeasure>
				<circleMeasure>0.3703155072908839</circleMeasure>
				<centroid>
					<x>1039.039</x>
					<y>934.0991</y>
				</centroid>
			</pseudo3D>
		</spatialEntity>
		<numericStateVariable>
			<name>avgClusterednessRegions</name>
			<value>0</value>
		</numericStateVariable>
		<numericStateVariable>
			<name>avgDensityRegions</name>
			<value>0.6415951351408768</value>
		</numericStateVariable>
	</timepoint>
	<timepoint>
		<spatialEntity>
			<pseudo3D type="region">
				<clusteredness>1</clusteredness>
				<density>0.6415951351408768</density>
				<area>89704</area>
				<perimeter>1704.865423679352</perimeter>
				<distanceFromOrigin>115.0391237796951</distanceFromOrigin>
				<angle>48.35594201011665</angle>
				<shape>triangular</shape>
				<triangleMeasure>0.6180345036653254</triangleMeasure>
				<rectangleMeasure>0.5518242607299504</rectangleMeasure>
				<circleMeasure>0.3703155072908839</circleMeasure>
				<centroid>
					<x>1039.039</x>
					<y>934.0991</y>
				</centroid>
			</pseudo3D>
		</spatialEntity>
		<numericStateVariable>
			<name>avgClusterednessRegions</name>
			<value>0</value>
		</numericStateVariable>
		<numericStateVariable>
			<name>avgDensityRegions</name>
			<value>0.6415951351408768</value>
		</numericStateVariable>
	</timepoint>
	<timepoint>
		<spatialEntity>
			<pseudo3D type="region">
				<clusteredness>1</clusteredness>
				<density>0.6415951351408768</density>
				<area>89704</area>
				<perimeter>1704.865423679352</perimeter>
				<distanceFromOrigin>115.0391237796951</distanceFromOrigin>
				<angle>48.35594201011665</angle>
				<shape>triangular</shape>
				<triangleMeasure>0.6180345036653254</triangleMeasure>
				<rectangleMeasure>0.5518242607299504</rectangleMeasure>
				<circleMeasure>0.3703155072908839</circleMeasure>
				<centroid>
					<x>1039.039</x>
					<y>934.0991</y>
				</centroid>
			</pseudo3D>
		</spatialEntity>
		<numericStateVariable>
			<name>avgClusterednessRegions</name>
			<value>0</value>
		</numericStateVariable>
		<numericStateVariable>
			<name>avgDensityRegions</name>
			<value>0.6415951351408768</value>
		</numericStateVariable>
	</timepoint>
	<timepoint>
		<spatialEntity>
			<pseudo3D type="region">
				<clusteredness>1</clusteredness>
				<density>0.6415951351408768</density>
				<area>89704</area>
				<perimeter>1704.865423679352</perimeter>
				<distanceFromOrigin>115.0391237796951</distanceFromOrigin>
				<angle>48.35594201011665</angle>
				<shape>triangular</shape>
				<triangleMeasure>0.6180345036653254</triangleMeasure>
				<rectangleMeasure>0.5518242607299504</rectangleMeasure>
				<circleMeasure>0.3703155072908839</circleMeasure>
				<centroid>
					<x>1039.039</x>
					<y>934.0991</y>
				</centroid>
			</pseudo3D>
		</spatialEntity>
		<numericStateVariable>
			<name>avgClusterednessRegions</name>
			<value>0</value>
		</numericStateVariable>
		<numericStateVariable>
			<name>avgDensityRegions</name>
			<value>0.6415951351408768</value>
		</numericStateVariable>
	</timepoint>
	<timepoint>
		<spatialEntity>
			<pseudo3D type="region">
				<clusteredness>1</clusteredness>
				<density>0.6415951351408768</density>
				<area>89704</area>
				<perimeter>1704.865423679352</perimeter>
				<distanceFromOrigin>115.0391237796951</distanceFromOrigin>
				<angle>48.35594201011665</angle>
				<shape>triangular</shape>
				<triangleMeasure>0.6180345036653254</triangleMeasure>
				<rectangleMeasure>0.5518242607299504</rectangleMeasure>
				<circleMeasure>0.3703155072908839</circleMeasure>
				<centroid>
					<x>1039.039</x>
					<y>934.0991</y>
				</centroid>
			</pseudo3D>
		</spatialEntity>
		<numericStateVariable>
			<name>avgClusterednessRegions</name>
			<value>0</value>
		</numericStateVariable>
		<numericStateVariable>
			<name>avgDensityRegions</name>
			<value>0.6415951351408768</value>
		</numericStateVariable>
	</timepoint>
	<timepoint>
		<spatialEntity>
			<pseudo3D type="region">
				<clusteredness>1</clusteredness>
				<density>0.6415951351408768</density>
				<area>89704</area>
				<perimeter>1704.865423679352</perimeter>
				<distanceFromOrigin>115.0391237796951</distanceFromOrigin>
				<angle>48.35594201011665</angle>
				<shape>triangular</shape>
				<triangleMeasure>0.6180345036653254</triangleMeasure>
				<rectangleMeasure>0.5518242607299504</rectangleMeasure>
				<circleMeasure>0.3703155072908839</circleMeasure>
				<centroid>
					<x>1039.039</x>
					<y>934.0991</y>
				</centroid>
			</pseudo3D>
		</spatialEntity>
		<numericStateVariable>
			<name>avgClusterednessRegions</name>
			<value>0</value>
		</numericStateVariable>
		<numericStateVariable>
			<name>avgDensityRegions</name>
			<value>0.6415951351408768</value>
		</numericStateVariable>
	</timepoint>
	<timepoint>
		<spatialEntity>
			<pseudo3D type="region">
				<clusteredness>1</clusteredness>
				<density>0.6415951351408768</density>
				<area>89704</area>
				<perimeter>1704.865423679352</perimeter>
				<distanceFromOrigin>115.0391237796951</distanceFromOrigin>
				<angle>48.35594201011665</angle>
				<shape>triangular</shape>
				<triangleMeasure>0.6180345036653254</triangleMeasure>
				<rectangleMeasure>0.5518242607299504</rectangleMeasure>
				<circleMeasure>0.3703155072908839</circleMeasure>
				<centroid>
					<x>1039.039</x>
					<y>934.0991</y>
				</centroid>
			</pseudo3D>
		</spatialEntity>
		<numericStateVariable>
			<name>avgClusterednessRegions</name>
			<value>0</value>
		</numericStateVariable>
		<numericStateVariable>
			<name>avgDensityRegions</name>
			<value>0.6415951351408768</value>
		</numericStateVariable>
	</timepoint>
	<timepoint>
		<spatialEntity>
			<pseudo3D type="region">
				<clusteredness>1</clusteredness>
				<density>0.6415951351408768</density>
				<area>89704</area>
				<perimeter>1704.865423679352</perimeter>
				<distanceFromOrigin>115.0391237796951</distanceFromOrigin>
				<angle>48.35594201011665</angle>
				<shape>triangular</shape>
				<triangleMeasure>0.6180345036653254</triangleMeasure>
				<rectangleMeasure>0.5518242607299504</rectangleMeasure>
				<circleMeasure>0.3703155072908839</circleMeasure>
				<centroid>
					<x>1039.039</x>
					<y>934.0991</y>
				</centroid>
			</pseudo3D>
		</spatialEntity>
		<numericStateVariable>
			<name>avgClusterednessRegions</name>
			<value>0</value>
		</numericStateVariable>
		<numericStateVariable>
			<name>avgDensityRegions</name>
			<value>0.6415951351408768</value>
		</numericStateVariable>
	</timepoint>
	<timepoint>
		<spatialEntity>
			<pseudo3D type="region">
				<clusteredness>1</clusteredness>
				<density>0.6415951351408768</density>
				<area>89704</area>
				<perimeter>1704.865423679352</perimeter>
				<distanceFromOrigin>115.0391237796951</distanceFromOrigin>
				<angle>48.35594201011665</angle>
				<shape>triangular</shape>
				<triangleMeasure>0.6180345036653254</triangleMeasure>
				<rectangleMeasure>0.5518242607299504</rectangleMeasure>
				<circleMeasure>0.3703155072908839</circleMeasure>
				<centroid>
					<x>1039.039</x>
					<y>934.0991</y>
				</centroid>
			</pseudo3D>
		</spatialEntity>
		<numericStateVariable>
			<name>avgClusterednessRegions</name>
			<value>0</value>
		</numericStateVariable>
		<numericStateVariable>
			<name>avgDensityRegions</name>
			<value>0.6415951351408768</value>
		</numericStateVariable>
	</timepoint>
	<timepoint>
		<spatialEntity>
			<pseudo3D type="region">
				<clusteredness>1</clusteredness>
				<density>0.6415951351408768</density>
				<area>89704</area>
				<perimeter>1704.865423679352</perimeter>
				<distanceFromOrigin>115.0391237796951</distanceFromOrigin>
				<angle>48.35594201011665</angle>
				<shape>triangular</shape>
				<triangleMeasure>0.6180345036653254</triangleMeasure>
				<rectangleMeasure>0.5518242607299504</rectangleMeasure>
				<circleMeasure>0.3703155072908839</circleMeasure>
				<centroid>
					<x>1039.039</x>
					<y>934.0991</y>
				</centroid>
			</pseudo3D>
		</spatialEntity>
		<numericStateVariable>
			<name>avgClusterednessRegions</name>
			<value>0</value>
		</numericStateVariable>
		<numericStateVariable>
			<name>avgDensityRegions</name>
			<value>0.6415951351408768</value>
		</numericStateVariable>
	</timepoint>
	<timepoint>
		<spatialEntity>
			<pseudo3D type="region">
				<clusteredness>1</clusteredness>
				<density>0.6415951351408768</density>
				<area>89704</area>
				<perimeter>1704.865423679352</perimeter>
				<distanceFromOrigin>115.0391237796951</distanceFromOrigin>
				<angle>48.35594201011665</angle>
				<shape>triangular</shape>
				<triangleMeasure>0.6180345036653254</triangleMeasure>
				<rectangleMeasure>0.5518242607299504</rectangleMeasure>
				<circleMeasure>0.3703155072908839</circleMeasure>
				<centroid>
					<x>1039.039</x>
					<y>934.0991</y>
				</centroid>
			</pseudo3D>
		</spatialEntity>
		<numericStateVariable>
			<name>avgClusterednessRegions</name>
			<value>0</value>
		</numericStateVariable>
		<numericStateVariable>
			<name>avgDensityRegions</name>
			<value>0.6415951351408768</value>
		</numericStateVariable>
	</timepoint>
	<timepoint>
		<spatialEntity>
			<pseudo3D type="region">
				<clusteredness>1</clusteredness>
				<density>0.6415951351408768</density>
				<area>89704</area>
				<perimeter>1704.865423679352</perimeter>
				<distanceFromOrigin>115.0391237796951</distanceFromOrigin>
				<angle>48.35594201011665</angle>
				<shape>triangular</shape>
				<triangleMeasure>0.6180345036653254</triangleMeasure>
				<rectangleMeasure>0.5518242607299504</rectangleMeasure>
				<circleMeasure>0.3703155072908839</circleMeasure>
				<centroid>
					<x>1039.039</x>
					<y>934.0991</y>
				</centroid>
			</pseudo3D>
		</spatialEntity>
		<numericStateVariable>
			<name>avgClusterednessRegions</name>
			<value>0</value>
		</numericStateVariable>
		<numericStateVariable>
			<name>avgDensityRegions</name>
			<value>0.6415951351408768</value>
		</numericStateVariable>
	</timepoint>
	<timepoint>
		<spatialEntity>
			<pseudo3D type="region">
				<clusteredness>1</clusteredness>
				<density>0.6415951351408768</density>
				<area>89704</area>
				<perimeter>1704.865423679352</perimeter>
				<distanceFromOrigin>115.0391237796951</distanceFromOrigin>
				<angle>48.35594201011665</angle>
				<shape>triangular</shape>
				<triangleMeasure>0.6180345036653254</triangleMeasure>
				<rectangleMeasure>0.5518242607299504</rectangleMeasure>
				<circleMeasure>0.3703155072908839</circleMeasure>
				<centroid>
					<x>1039.039</x>
					<y>934.0991</y>
				</centroid>
			</pseudo3D>
		</spatialEntity>
		<numericStateVariable>
			<name>avgClusterednessRegions</name>
			<value>0</value>
		</numericStateVariable>
		<numericStateVariable>
			<name>avgDensityRegions</name>
			<value>0.6415951351408768</value>
		</numericStateVariable>
	</timepoint>
	<timepoint>
		<spatialEntity>
			<pseudo3D type="region">
				<clusteredness>1</clusteredness>
				<density>0.6415951351408768</density>
				<area>89704</area>
				<perimeter>1704.865423679352</perimeter>
				<distanceFromOrigin>115.0391237796951</distanceFromOrigin>
				<angle>48.35594201011665</angle>
				<shape>triangular</shape>
				<triangleMeasure>0.6180345036653254</triangleMeasure>
				<rectangleMeasure>0.5518242607299504</rectangleMeasure>
				<circleMeasure>0.3703155072908839</circleMeasure>
				<centroid>
					<x>1039.039</x>
					<y>934.0991</y>
				</centroid>
			</pseudo3D>
		</spatialEntity>
		<numericStateVariable>
			<name>avgClusterednessRegions</name>
			<value>0</value>
		</numericStateVariable>
		<numericStateVariable>
			<name>avgDensityRegions</name>
			<value>0.6415951351408768</value>
		</numericStateVariable>
	</timepoint>
	<timepoint>
		<spatialEntity>
			<pseudo3D type="region">
				<clusteredness>1</clusteredness>
				<density>0.6415951351408768</density>
				<area>89704</area>
				<perimeter>1704.865423679352</perimeter>
				<distanceFromOrigin>115.0391237796951</distanceFromOrigin>
				<angle>48.35594201011665</angle>
				<shape>triangular</shape>
				<triangleMeasure>0.6180345036653254</triangleMeasure>
				<rectangleMeasure>0.5518242607299504</rectangleMeasure>
				<circleMeasure>0.3703155072908839</circleMeasure>
				<centroid>
					<x>1039.039</x>
					<y>934.0991</y>
				</centroid>
			</pseudo3D>
		</spatialEntity>
		<numericStateVariable>
			<name>avgClusterednessRegions</name>
			<value>0</value>
		</numericStateVariable>
		<numericStateVariable>
			<name>avgDensityRegions</name>
			<value>0.6415951351408768</value>
		</numericStateVariable>
	</timepoint>
	<timepoint>
		<spatialEntity>
			<pseudo3D type="region">
				<clusteredness>1</clusteredness>
				<density>0.6415951351408768</density>
				<area>89704</area>
				<perimeter>1704.865423679352</perimeter>
				<distanceFromOrigin>115.0391237796951</distanceFromOrigin>
				<angle>48.35594201011665</angle>
				<shape>triangular</shape>
				<triangleMeasure>0.6180345036653254</triangleMeasure>
				<rectangleMeasure>0.5518242607299504</rectangleMeasure>
				<circleMeasure>0.3703155072908839</circleMeasure>
				<centroid>
					<x>1039.039</x>
					<y>934.0991</y>
				</centroid>
			</pseudo3D>
		</spatialEntity>
		<numericStateVariable>
			<name>avgClusterednessRegions</name>
			<value>0</value>
		</numericStateVariable>
		<numericStateVariable>
			<name>avgDensityRegions</name>
			<value>0.6415951351408768</value>
		</numericStateVariable>
	</timepoint>
	<timepoint>
		<spatialEntity>
			<pseudo3D type="region">
				<clusteredness>1</clusteredness>
				<density>0.6415951351408768</density>
				<area>89704</area>
				<perimeter>1704.865423679352</perimeter>
				<distanceFromOrigin>115.0391237796951</distanceFromOrigin>
				<angle>48.35594201011665</angle>
				<shape>triangular</shape>
				<triangleMeasure>0.6180345036653254</triangleMeasure>
				<rectangleMeasure>0.5518242607299504</rectangleMeasure>
				<circleMeasure>0.3703155072908839</circleMeasure>
				<centroid>
					<x>1039.039</x>
					<y>934.0991</y>
				</centroid>
			</pseudo3D>
		</spatialEntity>
		<numericStateVariable>
			<name>avgClusterednessRegions</name>
			<value>0</value>
		</numericStateVariable>
		<numericStateVariable>
			<name>avgDensityRegions</name>
			<value>0.6415951351408768</value>
		</numericStateVariable>
	</timepoint>
	<timepoint>
		<spatialEntity>
			<pseudo3D type="region">
				<clusteredness>1</clusteredness>
				<density>0.6415951351408768</density>
				<area>89704</area>
				<perimeter>1704.865423679352</perimeter>
				<distanceFromOrigin>115.0391237796951</distanceFromOrigin>
				<angle>48.35594201011665</angle>
				<shape>triangular</shape>
				<triangleMeasure>0.6180345036653254</triangleMeasure>
				<rectangleMeasure>0.5518242607299504</rectangleMeasure>
				<circleMeasure>0.3703155072908839</circleMeasure>
				<centroid>
					<x>1039.039</x>
					<y>934.0991</y>
				</centroid>
			</pseudo3D>
		</spatialEntity>
		<numericStateVariable>
			<name>avgClusterednessRegions</name>
			<value>0</value>
		</numericStateVariable>
		<numericStateVariable>
			<name>avgDensityRegions</name>
			<value>0.6415951351408768</value>
		</numericStateVariable>
	</timepoint>
	<timepoint>
		<spatialEntity>
			<pseudo3D type="region">
				<clusteredness>1</clusteredness>
				<density>0.6415951351408768</density>
				<area>89704</area>
				<perimeter>1704.865423679352</perimeter>
				<distanceFromOrigin>115.0391237796951</distanceFromOrigin>
				<angle>48.35594201011665</angle>
				<shape>triangular</shape>
				<triangleMeasure>0.6180345036653254</triangleMeasure>
				<rectangleMeasure>0.5518242607299504</rectangleMeasure>
				<circleMeasure>0.3703155072908839</circleMeasure>
				<centroid>
					<x>1039.039</x>
					<y>934.0991</y>
				</centroid>
			</pseudo3D>
		</spatialEntity>
		<numericStateVariable>
			<name>avgClusterednessRegions</name>
			<value>0</value>
		</numericStateVariable>
		<numericStateVariable>
			<name>avgDensityRegions</name>
			<value>0.6415951351408768</value>
		</numericStateVariable>
	</timepoint>
	<timepoint>
		<spatialEntity>
			<pseudo3D type="region">
				<clusteredness>1</clusteredness>
				<density>0.6415951351408768</density>
				<area>89704</area>
				<perimeter>1704.865423679352</perimeter>
				<distanceFromOrigin>115.0391237796951</distanceFromOrigin>
				<angle>48.35594201011665</angle>
				<shape>triangular</shape>
				<triangleMeasure>0.6180345036653254</triangleMeasure>
				<rectangleMeasure>0.5518242607299504</rectangleMeasure>
				<circleMeasure>0.3703155072908839</circleMeasure>
				<centroid>
					<x>1039.039</x>
					<y>934.0991</y>
				</centroid>
			</pseudo3D>
		</spatialEntity>
		<numericStateVariable>
			<name>avgClusterednessRegions</name>
			<value>0</value>
		</numericStateVariable>
		<numericStateVariable>
			<name>avgDensityRegions</name>
			<value>0.6415951351408768</value>
		</numericStateVariable>
	</timepoint>
	<timepoint>
		<spatialEntity>
			<pseudo3D type="region">
				<clusteredness>1</clusteredness>
				<density>0.6415951351408768</density>
				<area>89704</area>
				<perimeter>1704.865423679352</perimeter>
				<distanceFromOrigin>115.0391237796951</distanceFromOrigin>
				<angle>48.35594201011665</angle>
				<shape>triangular</shape>
				<triangleMeasure>0.6180345036653254</triangleMeasure>
				<rectangleMeasure>0.5518242607299504</rectangleMeasure>
				<circleMeasure>0.3703155072908839</circleMeasure>
				<centroid>
					<x>1039.039</x>
					<y>934.0991</y>
				</centroid>
			</pseudo3D>
		</spatialEntity>
		<numericStateVariable>
			<name>avgClusterednessRegions</name>
			<value>0</value>
		</numericStateVariable>
		<numericStateVariable>
			<name>avgDensityRegions</name>
			<value>0.6415951351408768</value>
		</numericStateVariable>
	</timepoint>
	<timepoint>
		<spatialEntity>
			<pseudo3D type="region">
				<clusteredness>1</clusteredness>
				<density>0.6415951351408768</density>
				<area>89704</area>
				<perimeter>1704.865423679352</perimeter>
				<distanceFromOrigin>115.0391237796951</distanceFromOrigin>
				<angle>48.35594201011665</angle>
				<shape>triangular</shape>
				<triangleMeasure>0.6180345036653254</triangleMeasure>
				<rectangleMeasure>0.5518242607299504</rectangleMeasure>
				<circleMeasure>0.3703155072908839</circleMeasure>
				<centroid>
					<x>1039.039</x>
					<y>934.0991</y>
				</centroid>
			</pseudo3D>
		</spatialEntity>
		<numericStateVariable>
			<name>avgClusterednessRegions</name>
			<value>0</value>
		</numericStateVariable>
		<numericStateVariable>
			<name>avgDensityRegions</name>
			<value>0.6415951351408768</value>
		</numericStateVariable>
	</timepoint>
	<timepoint>
		<spatialEntity>
			<pseudo3D type="region">
				<clusteredness>1</clusteredness>
				<density>0.6415951351408768</density>
				<area>89704</area>
				<perimeter>1704.865423679352</perimeter>
				<distanceFromOrigin>115.0391237796951</distanceFromOrigin>
				<angle>48.35594201011665</angle>
				<shape>triangular</shape>
				<triangleMeasure>0.6180345036653254</triangleMeasure>
				<rectangleMeasure>0.5518242607299504</rectangleMeasure>
				<circleMeasure>0.3703155072908839</circleMeasure>
				<centroid>
					<x>1039.039</x>
					<y>934.0991</y>
				</centroid>
			</pseudo3D>
		</spatialEntity>
		<numericStateVariable>
			<name>avgClusterednessRegions</name>
			<value>0</value>
		</numericStateVariable>
		<numericStateVariable>
			<name>avgDensityRegions</name>
			<value>0.6415951351408768</value>
		</numericStateVariable>
	</timepoint>
	<timepoint>
		<spatialEntity>
			<pseudo3D type="region">
				<clusteredness>1</clusteredness>
				<density>0.6415951351408768</density>
				<area>89704</area>
				<perimeter>1704.865423679352</perimeter>
				<distanceFromOrigin>115.0391237796951</distanceFromOrigin>
				<angle>48.35594201011665</angle>
				<shape>triangular</shape>
				<triangleMeasure>0.6180345036653254</triangleMeasure>
				<rectangleMeasure>0.5518242607299504</rectangleMeasure>
				<circleMeasure>0.3703155072908839</circleMeasure>
				<centroid>
					<x>1039.039</x>
					<y>934.0991</y>
				</centroid>
			</pseudo3D>
		</spatialEntity>
		<numericStateVariable>
			<name>avgClusterednessRegions</name>
			<value>0</value>
		</numericStateVariable>
		<numericStateVariable>
			<name>avgDensityRegions</name>
			<value>0.6415951351408768</value>
		</numericStateVariable>
	</timepoint>
	<timepoint>
		<spatialEntity>
			<pseudo3D type="region">
				<clusteredness>1</clusteredness>
				<density>0.6415951351408768</density>
				<area>89704</area>
				<perimeter>1704.865423679352</perimeter>
				<distanceFromOrigin>115.0391237796951</distanceFromOrigin>
				<angle>48.35594201011665</angle>
				<shape>triangular</shape>
				<triangleMeasure>0.6180345036653254</triangleMeasure>
				<rectangleMeasure>0.5518242607299504</rectangleMeasure>
				<circleMeasure>0.3703155072908839</circleMeasure>
				<centroid>
					<x>1039.039</x>
					<y>934.0991</y>
				</centroid>
			</pseudo3D>
		</spatialEntity>
		<numericStateVariable>
			<name>avgClusterednessRegions</name>
			<value>0</value>
		</numericStateVariable>
		<numericStateVariable>
			<name>avgDensityRegions</name>
			<value>0.6415951351408768</value>
		</numericStateVariable>
	</timepoint>
	<timepoint>
		<spatialEntity>
			<pseudo3D type="region">
				<clusteredness>1</clusteredness>
				<density>0.6415951351408768</density>
				<area>89704</area>
				<perimeter>1704.865423679352</perimeter>
				<distanceFromOrigin>115.0391237796951</distanceFromOrigin>
				<angle>48.35594201011665</angle>
				<shape>triangular</shape>
				<triangleMeasure>0.6180345036653254</triangleMeasure>
				<rectangleMeasure>0.5518242607299504</rectangleMeasure>
				<circleMeasure>0.3703155072908839</circleMeasure>
				<centroid>
					<x>1039.039</x>
					<y>934.0991</y>
				</centroid>
			</pseudo3D>
		</spatialEntity>
		<numericStateVariable>
			<name>avgClusterednessRegions</name>
			<value>0</value>
		</numericStateVariable>
		<numericStateVariable>
			<name>avgDensityRegions</name>
			<value>0.6415951351408768</value>
		</numericStateVariable>
	</timepoint>
	<timepoint>
		<spatialEntity>
			<pseudo3D type="region">
				<clusteredness>1</clusteredness>
				<density>0.6415951351408768</density>
				<area>89704</area>
				<perimeter>1704.865423679352</perimeter>
				<distanceFromOrigin>115.0391237796951</distanceFromOrigin>
				<angle>48.35594201011665</angle>
				<shape>triangular</shape>
				<triangleMeasure>0.6180345036653254</triangleMeasure>
				<rectangleMeasure>0.5518242607299504</rectangleMeasure>
				<circleMeasure>0.3703155072908839</circleMeasure>
				<centroid>
					<x>1039.039</x>
					<y>934.0991</y>
				</centroid>
			</pseudo3D>
		</spatialEntity>
		<numericStateVariable>
			<name>avgClusterednessRegions</name>
			<value>0</value>
		</numericStateVariable>
		<numericStateVariable>
			<name>avgDensityRegions</name>
			<value>0.6415951351408768</value>
		</numericStateVariable>
	</timepoint>
</experiment>
