# Supplementary material for: Automatic validation of computational models using pseudo-3D spatio-temporal model checking
Source: BMC Syst Biol. 2014 Dec 2;8:124. doi: 10.1186/s12918-014-0124-0 (PMC4272535; doi:10.1186/s12918-014-0124-0)
Supplement: Additional file 8 — Dataset of STML files for the phase variation case study. The dataset of one thousand STML files corresponding to the stochastic simulations of the rectangular model for the phase variation case study. We recommend using the freely available 7zip software (Download link: http://www.7-zip.org/download.html) to extract this archive. [file 12918_2014_124_MOESM8_ESM.zip › phase_variation_stml_138.xml]

<?xml version="1.0" encoding="utf-8"?>
<!--Warning! This xml file was automatically generated by a C++ program using the Boost PropertyTree library.-->
<experiment>
	<timepoint>
		<numericStateVariable>
			<name>avgClusterednessRegions</name>
			<value>0</value>
		</numericStateVariable>
		<numericStateVariable>
			<name>avgDensityRegions</name>
			<value>0</value>
		</numericStateVariable>
	</timepoint>
	<timepoint>
		<numericStateVariable>
			<name>avgClusterednessRegions</name>
			<value>0</value>
		</numericStateVariable>
		<numericStateVariable>
			<name>avgDensityRegions</name>
			<value>0</value>
		</numericStateVariable>
	</timepoint>
	<timepoint>
		<numericStateVariable>
			<name>avgClusterednessRegions</name>
			<value>0</value>
		</numericStateVariable>
		<numericStateVariable>
			<name>avgDensityRegions</name>
			<value>0</value>
		</numericStateVariable>
	</timepoint>
	<timepoint>
		<numericStateVariable>
			<name>avgClusterednessRegions</name>
			<value>0</value>
		</numericStateVariable>
		<numericStateVariable>
			<name>avgDensityRegions</name>
			<value>0</value>
		</numericStateVariable>
	</timepoint>
	<timepoint>
		<numericStateVariable>
			<name>avgClusterednessRegions</name>
			<value>0</value>
		</numericStateVariable>
		<numericStateVariable>
			<name>avgDensityRegions</name>
			<value>0</value>
		</numericStateVariable>
	</timepoint>
	<timepoint>
		<numericStateVariable>
			<name>avgClusterednessRegions</name>
			<value>0</value>
		</numericStateVariable>
		<numericStateVariable>
			<name>avgDensityRegions</name>
			<value>0</value>
		</numericStateVariable>
	</timepoint>
	<timepoint>
		<numericStateVariable>
			<name>avgClusterednessRegions</name>
			<value>0</value>
		</numericStateVariable>
		<numericStateVariable>
			<name>avgDensityRegions</name>
			<value>0</value>
		</numericStateVariable>
	</timepoint>
	<timepoint>
		<numericStateVariable>
			<name>avgClusterednessRegions</name>
			<value>0</value>
		</numericStateVariable>
		<numericStateVariable>
			<name>avgDensityRegions</name>
			<value>0</value>
		</numericStateVariable>
	</timepoint>
	<timepoint>
		<numericStateVariable>
			<name>avgClusterednessRegions</name>
			<value>0</value>
		</numericStateVariable>
		<numericStateVariable>
			<name>avgDensityRegions</name>
			<value>0</value>
		</numericStateVariable>
	</timepoint>
	<timepoint>
		<numericStateVariable>
			<name>avgClusterednessRegions</name>
			<value>0</value>
		</numericStateVariable>
		<numericStateVariable>
			<name>avgDensityRegions</name>
			<value>0</value>
		</numericStateVariable>
	</timepoint>
	<timepoint>
		<numericStateVariable>
			<name>avgClusterednessRegions</name>
			<value>0</value>
		</numericStateVariable>
		<numericStateVariable>
			<name>avgDensityRegions</name>
			<value>0</value>
		</numericStateVariable>
	</timepoint>
	<timepoint>
		<numericStateVariable>
			<name>avgClusterednessRegions</name>
			<value>0</value>
		</numericStateVariable>
		<numericStateVariable>
			<name>avgDensityRegions</name>
			<value>0</value>
		</numericStateVariable>
	</timepoint>
	<timepoint>
		<numericStateVariable>
			<name>avgClusterednessRegions</name>
			<value>0</value>
		</numericStateVariable>
		<numericStateVariable>
			<name>avgDensityRegions</name>
			<value>0</value>
		</numericStateVariable>
	</timepoint>
	<timepoint>
		<numericStateVariable>
			<name>avgClusterednessRegions</name>
			<value>0</value>
		</numericStateVariable>
		<numericStateVariable>
			<name>avgDensityRegions</name>
			<value>0</value>
		</numericStateVariable>
	</timepoint>
	<timepoint>
		<numericStateVariable>
			<name>avgClusterednessRegions</name>
			<value>0</value>
		</numericStateVariable>
		<numericStateVariable>
			<name>avgDensityRegions</name>
			<value>0</value>
		</numericStateVariable>
	</timepoint>
	<timepoint>
		<numericStateVariable>
			<name>avgClusterednessRegions</name>
			<value>0</value>
		</numericStateVariable>
		<numericStateVariable>
			<name>avgDensityRegions</name>
			<value>0</value>
		</numericStateVariable>
	</timepoint>
	<timepoint>
		<numericStateVariable>
			<name>avgClusterednessRegions</name>
			<value>0</value>
		</numericStateVariable>
		<numericStateVariable>
			<name>avgDensityRegions</name>
			<value>0</value>
		</numericStateVariable>
	</timepoint>
	<timepoint>
		<numericStateVariable>
			<name>avgClusterednessRegions</name>
			<value>0</value>
		</numericStateVariable>
		<numericStateVariable>
			<name>avgDensityRegions</name>
			<value>0</value>
		</numericStateVariable>
	</timepoint>
	<timepoint>
		<numericStateVariable>
			<name>avgClusterednessRegions</name>
			<value>0</value>
		</numericStateVariable>
		<numericStateVariable>
			<name>avgDensityRegions</name>
			<value>0</value>
		</numericStateVariable>
	</timepoint>
	<timepoint>
		<numericStateVariable>
			<name>avgClusterednessRegions</name>
			<value>0</value>
		</numericStateVariable>
		<numericStateVariable>
			<name>avgDensityRegions</name>
			<value>0</value>
		</numericStateVariable>
	</timepoint>
	<timepoint>
		<numericStateVariable>
			<name>avgClusterednessRegions</name>
			<value>0</value>
		</numericStateVariable>
		<numericStateVariable>
			<name>avgDensityRegions</name>
			<value>0</value>
		</numericStateVariable>
	</timepoint>
	<timepoint>
		<numericStateVariable>
			<name>avgClusterednessRegions</name>
			<value>0</value>
		</numericStateVariable>
		<numericStateVariable>
			<name>avgDensityRegions</name>
			<value>0</value>
		</numericStateVariable>
	</timepoint>
	<timepoint>
		<spatialEntity>
			<pseudo3D type="region">
				<clusteredness>1</clusteredness>
				<density>0.5940442995887405</density>
				<area>20340.5</area>
				<perimeter>646.2741341590881</perimeter>
				<distanceFromOrigin>84.02380615040002</distanceFromOrigin>
				<angle>41.20801449539258</angle>
				<shape>rectangular</shape>
				<triangleMeasure>0.6795626717448863</triangleMeasure>
				<rectangleMeasure>0.7064369086520534</rectangleMeasure>
				<circleMeasure>0.3508229041098834</circleMeasure>
				<centroid>
					<x>503.5594</x>
					<y>856.627</y>
				</centroid>
			</pseudo3D>
		</spatialEntity>
		<numericStateVariable>
			<name>avgClusterednessRegions</name>
			<value>0</value>
		</numericStateVariable>
		<numericStateVariable>
			<name>avgDensityRegions</name>
			<value>0.5940442995887405</value>
		</numericStateVariable>
	</timepoint>
	<timepoint>
		<spatialEntity>
			<pseudo3D type="region">
				<clusteredness>1</clusteredness>
				<density>0.5917707918139934</density>
				<area>22578</area>
				<perimeter>699.0954647064209</perimeter>
				<distanceFromOrigin>84.02380615040002</distanceFromOrigin>
				<angle>38.79116318010945</angle>
				<shape>rectangular</shape>
				<triangleMeasure>0.6622850197174113</triangleMeasure>
				<rectangleMeasure>0.6900723881585549</rectangleMeasure>
				<circleMeasure>0.3230447778194212</circleMeasure>
				<centroid>
					<x>495.3827</x>
					<y>864.889</y>
				</centroid>
			</pseudo3D>
		</spatialEntity>
		<numericStateVariable>
			<name>avgClusterednessRegions</name>
			<value>0</value>
		</numericStateVariable>
		<numericStateVariable>
			<name>avgDensityRegions</name>
			<value>0.5917707918139934</value>
		</numericStateVariable>
	</timepoint>
	<timepoint>
		<spatialEntity>
			<pseudo3D type="region">
				<clusteredness>1</clusteredness>
				<density>0.5850795007195864</density>
				<area>24601.5</area>
				<perimeter>753.608503818512</perimeter>
				<distanceFromOrigin>84.20213774008353</distanceFromOrigin>
				<angle>37.95879036764641</angle>
				<shape>triangular</shape>
				<triangleMeasure>0.6956454121306377</triangleMeasure>
				<rectangleMeasure>0.6217927560861156</rectangleMeasure>
				<circleMeasure>0.3388921425239086</circleMeasure>
				<centroid>
					<x>489.304</x>
					<y>872.7516</y>
				</centroid>
			</pseudo3D>
		</spatialEntity>
		<numericStateVariable>
			<name>avgClusterednessRegions</name>
			<value>0</value>
		</numericStateVariable>
		<numericStateVariable>
			<name>avgDensityRegions</name>
			<value>0.5850795007195864</value>
		</numericStateVariable>
	</timepoint>
	<timepoint>
		<spatialEntity>
			<pseudo3D type="region">
				<clusteredness>1</clusteredness>
				<density>0.5864203118977798</density>
				<area>27081.5</area>
				<perimeter>801.5667996406555</perimeter>
				<distanceFromOrigin>84.02380615040002</distanceFromOrigin>
				<angle>36.22330360971512</angle>
				<shape>rectangular</shape>
				<triangleMeasure>0.6658501766415215</triangleMeasure>
				<rectangleMeasure>0.6883287124485891</rectangleMeasure>
				<circleMeasure>0.3079870459318786</circleMeasure>
				<centroid>
					<x>481.6358</x>
					<y>882.2362</y>
				</centroid>
			</pseudo3D>
		</spatialEntity>
		<numericStateVariable>
			<name>avgClusterednessRegions</name>
			<value>0</value>
		</numericStateVariable>
		<numericStateVariable>
			<name>avgDensityRegions</name>
			<value>0.5864203118977798</value>
		</numericStateVariable>
	</timepoint>
	<timepoint>
		<spatialEntity>
			<pseudo3D type="region">
				<clusteredness>1</clusteredness>
				<density>0.5875166786544496</density>
				<area>29741</area>
				<perimeter>836.3486080169678</perimeter>
				<distanceFromOrigin>84.20213774008353</distanceFromOrigin>
				<angle>34.20689687977688</angle>
				<shape>triangular</shape>
				<triangleMeasure>0.6905100146995445</triangleMeasure>
				<rectangleMeasure>0.6613864826455126</rectangleMeasure>
				<circleMeasure>0.306907507979146</circleMeasure>
				<centroid>
					<x>474.5131</x>
					<y>892.5968</y>
				</centroid>
			</pseudo3D>
		</spatialEntity>
		<numericStateVariable>
			<name>avgClusterednessRegions</name>
			<value>0</value>
		</numericStateVariable>
		<numericStateVariable>
			<name>avgDensityRegions</name>
			<value>0.5875166786544496</value>
		</numericStateVariable>
	</timepoint>
	<timepoint>
		<spatialEntity>
			<pseudo3D type="region">
				<clusteredness>1</clusteredness>
				<density>0.5816436208686283</density>
				<area>32025.5</area>
				<perimeter>869.2748026847839</perimeter>
				<distanceFromOrigin>84.02380615040002</distanceFromOrigin>
				<angle>34.76947459301027</angle>
				<shape>triangular</shape>
				<triangleMeasure>0.6927484270097367</triangleMeasure>
				<rectangleMeasure>0.6260158740315437</rectangleMeasure>
				<circleMeasure>0.306889191457095</circleMeasure>
				<centroid>
					<x>466.3596</x>
					<y>898.9536</y>
				</centroid>
			</pseudo3D>
		</spatialEntity>
		<numericStateVariable>
			<name>avgClusterednessRegions</name>
			<value>0</value>
		</numericStateVariable>
		<numericStateVariable>
			<name>avgDensityRegions</name>
			<value>0.5816436208686283</value>
		</numericStateVariable>
	</timepoint>
	<timepoint>
		<spatialEntity>
			<pseudo3D type="region">
				<clusteredness>1</clusteredness>
				<density>0.5881219791762003</density>
				<area>35601.5</area>
				<perimeter>929.072425365448</perimeter>
				<distanceFromOrigin>84.20213774008353</distanceFromOrigin>
				<angle>33.61382568207364</angle>
				<shape>triangular</shape>
				<triangleMeasure>0.7043455896172756</triangleMeasure>
				<rectangleMeasure>0.6113093364820448</rectangleMeasure>
				<circleMeasure>0.298319784396508</circleMeasure>
				<centroid>
					<x>456.9405</x>
					<y>911.218</y>
				</centroid>
			</pseudo3D>
		</spatialEntity>
		<numericStateVariable>
			<name>avgClusterednessRegions</name>
			<value>0</value>
		</numericStateVariable>
		<numericStateVariable>
			<name>avgDensityRegions</name>
			<value>0.5881219791762003</value>
		</numericStateVariable>
	</timepoint>
	<timepoint>
		<spatialEntity>
			<pseudo3D type="region">
				<clusteredness>1</clusteredness>
				<density>0.5821643639289441</density>
				<area>37042</area>
				<perimeter>939.0428977012634</perimeter>
				<distanceFromOrigin>84.02380615040002</distanceFromOrigin>
				<angle>32.32427581900807</angle>
				<shape>triangular</shape>
				<triangleMeasure>0.6994781106235528</triangleMeasure>
				<rectangleMeasure>0.6613681437491927</rectangleMeasure>
				<circleMeasure>0.2897853727448669</circleMeasure>
				<centroid>
					<x>452.41</x>
					<y>915.408</y>
				</centroid>
			</pseudo3D>
		</spatialEntity>
		<numericStateVariable>
			<name>avgClusterednessRegions</name>
			<value>0</value>
		</numericStateVariable>
		<numericStateVariable>
			<name>avgDensityRegions</name>
			<value>0.5821643639289441</value>
		</numericStateVariable>
	</timepoint>
	<timepoint>
		<spatialEntity>
			<pseudo3D type="region">
				<clusteredness>1</clusteredness>
				<density>0.5853369248689575</density>
				<area>39993.5</area>
				<perimeter>984.9986257553101</perimeter>
				<distanceFromOrigin>84.20213774008353</distanceFromOrigin>
				<angle>31.60062089144524</angle>
				<shape>triangular</shape>
				<triangleMeasure>0.6968631704586541</triangleMeasure>
				<rectangleMeasure>0.6675480080233533</rectangleMeasure>
				<circleMeasure>0.2802815452298421</circleMeasure>
				<centroid>
					<x>443.2477</x>
					<y>924.19</y>
				</centroid>
			</pseudo3D>
		</spatialEntity>
		<numericStateVariable>
			<name>avgClusterednessRegions</name>
			<value>0</value>
		</numericStateVariable>
		<numericStateVariable>
			<name>avgDensityRegions</name>
			<value>0.5853369248689575</value>
		</numericStateVariable>
	</timepoint>
	<timepoint>
		<spatialEntity>
			<pseudo3D type="region">
				<clusteredness>1</clusteredness>
				<density>0.5845775023672872</density>
				<area>42286.5</area>
				<perimeter>1006.670595169067</perimeter>
				<distanceFromOrigin>84.20213774008353</distanceFromOrigin>
				<angle>31.07137627723226</angle>
				<shape>triangular</shape>
				<triangleMeasure>0.7082083349906735</triangleMeasure>
				<rectangleMeasure>0.6901520001116959</rectangleMeasure>
				<circleMeasure>0.2771642427825622</circleMeasure>
				<centroid>
					<x>437.1043</x>
					<y>931.1223</y>
				</centroid>
			</pseudo3D>
		</spatialEntity>
		<numericStateVariable>
			<name>avgClusterednessRegions</name>
			<value>0</value>
		</numericStateVariable>
		<numericStateVariable>
			<name>avgDensityRegions</name>
			<value>0.5845775023672872</value>
		</numericStateVariable>
	</timepoint>
	<timepoint>
		<spatialEntity>
			<pseudo3D type="region">
				<clusteredness>1</clusteredness>
				<density>0.5866401657468303</density>
				<area>45161.5</area>
				<perimeter>1078.31485414505</perimeter>
				<distanceFromOrigin>84.02380615040002</distanceFromOrigin>
				<angle>30.17529263839737</angle>
				<shape>triangular</shape>
				<triangleMeasure>0.7119531160708303</triangleMeasure>
				<rectangleMeasure>0.6783199756208693</rectangleMeasure>
				<circleMeasure>0.2642715176577861</circleMeasure>
				<centroid>
					<x>429.4209</x>
					<y>939.8365</y>
				</centroid>
			</pseudo3D>
		</spatialEntity>
		<numericStateVariable>
			<name>avgClusterednessRegions</name>
			<value>0</value>
		</numericStateVariable>
		<numericStateVariable>
			<name>avgDensityRegions</name>
			<value>0.5866401657468303</value>
		</numericStateVariable>
	</timepoint>
	<timepoint>
		<spatialEntity>
			<pseudo3D type="region">
				<clusteredness>1</clusteredness>
				<density>0.5893789671891576</density>
				<area>48088.5</area>
				<perimeter>1140.038825511932</perimeter>
				<distanceFromOrigin>84.02380615040002</distanceFromOrigin>
				<angle>29.47532895867825</angle>
				<shape>triangular</shape>
				<triangleMeasure>0.7170104250439618</triangleMeasure>
				<rectangleMeasure>0.6446445616158341</rectangleMeasure>
				<circleMeasure>0.2641521321176458</circleMeasure>
				<centroid>
					<x>421.733</x>
					<y>948.6309</y>
				</centroid>
			</pseudo3D>
		</spatialEntity>
		<numericStateVariable>
			<name>avgClusterednessRegions</name>
			<value>0</value>
		</numericStateVariable>
		<numericStateVariable>
			<name>avgDensityRegions</name>
			<value>0.5893789671891576</value>
		</numericStateVariable>
	</timepoint>
	<timepoint>
		<spatialEntity>
			<pseudo3D type="region">
				<clusteredness>1</clusteredness>
				<density>0.5884935487187251</density>
				<area>51548.5</area>
				<perimeter>1231.36855506897</perimeter>
				<distanceFromOrigin>84.02380615040002</distanceFromOrigin>
				<angle>29.94669161512151</angle>
				<shape>triangular</shape>
				<triangleMeasure>0.724782154795758</triangleMeasure>
				<rectangleMeasure>0.5830001525047805</rectangleMeasure>
				<circleMeasure>0.2568554353299924</circleMeasure>
				<centroid>
					<x>413.3336</x>
					<y>958.8644</y>
				</centroid>
			</pseudo3D>
		</spatialEntity>
		<numericStateVariable>
			<name>avgClusterednessRegions</name>
			<value>0</value>
		</numericStateVariable>
		<numericStateVariable>
			<name>avgDensityRegions</name>
			<value>0.5884935487187251</value>
		</numericStateVariable>
	</timepoint>
	<timepoint>
		<spatialEntity>
			<pseudo3D type="region">
				<clusteredness>1</clusteredness>
				<density>0.5874222217068336</density>
				<area>55224</area>
				<perimeter>1350.921797275543</perimeter>
				<distanceFromOrigin>84.02380615040002</distanceFromOrigin>
				<angle>30.97932679136575</angle>
				<shape>triangular</shape>
				<triangleMeasure>0.7028949997772588</triangleMeasure>
				<rectangleMeasure>0.5084190447694207</rectangleMeasure>
				<circleMeasure>0.2476697414433587</circleMeasure>
				<centroid>
					<x>405.3687</x>
					<y>970.1759</y>
				</centroid>
			</pseudo3D>
		</spatialEntity>
		<numericStateVariable>
			<name>avgClusterednessRegions</name>
			<value>0</value>
		</numericStateVariable>
		<numericStateVariable>
			<name>avgDensityRegions</name>
			<value>0.5874222217068336</value>
		</numericStateVariable>
	</timepoint>
	<timepoint>
		<spatialEntity>
			<pseudo3D type="region">
				<clusteredness>1</clusteredness>
				<density>0.5887137085551717</density>
				<area>55928.5</area>
				<perimeter>1365.432357549667</perimeter>
				<distanceFromOrigin>84.02380615040002</distanceFromOrigin>
				<angle>30.51572393099709</angle>
				<shape>triangular</shape>
				<triangleMeasure>0.7086149772256466</triangleMeasure>
				<rectangleMeasure>0.5198769842834634</rectangleMeasure>
				<circleMeasure>0.2496093523152768</circleMeasure>
				<centroid>
					<x>404.157</x>
					<y>972.4728</y>
				</centroid>
			</pseudo3D>
		</spatialEntity>
		<numericStateVariable>
			<name>avgClusterednessRegions</name>
			<value>0</value>
		</numericStateVariable>
		<numericStateVariable>
			<name>avgDensityRegions</name>
			<value>0.5887137085551717</value>
		</numericStateVariable>
	</timepoint>
	<timepoint>
		<spatialEntity>
			<pseudo3D type="region">
				<clusteredness>1</clusteredness>
				<density>0.5887137085551717</density>
				<area>55928.5</area>
				<perimeter>1365.432357549667</perimeter>
				<distanceFromOrigin>84.02380615040002</distanceFromOrigin>
				<angle>30.51572393099709</angle>
				<shape>triangular</shape>
				<triangleMeasure>0.7086149772256466</triangleMeasure>
				<rectangleMeasure>0.5198769842834634</rectangleMeasure>
				<circleMeasure>0.2496093523152768</circleMeasure>
				<centroid>
					<x>404.157</x>
					<y>972.4728</y>
				</centroid>
			</pseudo3D>
		</spatialEntity>
		<numericStateVariable>
			<name>avgClusterednessRegions</name>
			<value>0</value>
		</numericStateVariable>
		<numericStateVariable>
			<name>avgDensityRegions</name>
			<value>0.5887137085551717</value>
		</numericStateVariable>
	</timepoint>
	<timepoint>
		<spatialEntity>
			<pseudo3D type="region">
				<clusteredness>1</clusteredness>
				<density>0.5887137085551717</density>
				<area>55928.5</area>
				<perimeter>1365.432357549667</perimeter>
				<distanceFromOrigin>84.02380615040002</distanceFromOrigin>
				<angle>30.51572393099709</angle>
				<shape>triangular</shape>
				<triangleMeasure>0.7086149772256466</triangleMeasure>
				<rectangleMeasure>0.5198769842834634</rectangleMeasure>
				<circleMeasure>0.2496093523152768</circleMeasure>
				<centroid>
					<x>404.157</x>
					<y>972.4728</y>
				</centroid>
			</pseudo3D>
		</spatialEntity>
		<numericStateVariable>
			<name>avgClusterednessRegions</name>
			<value>0</value>
		</numericStateVariable>
		<numericStateVariable>
			<name>avgDensityRegions</name>
			<value>0.5887137085551717</value>
		</numericStateVariable>
	</timepoint>
	<timepoint>
		<spatialEntity>
			<pseudo3D type="region">
				<clusteredness>1</clusteredness>
				<density>0.5887137085551717</density>
				<area>55928.5</area>
				<perimeter>1365.432357549667</perimeter>
				<distanceFromOrigin>84.02380615040002</distanceFromOrigin>
				<angle>30.51572393099709</angle>
				<shape>triangular</shape>
				<triangleMeasure>0.7086149772256466</triangleMeasure>
				<rectangleMeasure>0.5198769842834634</rectangleMeasure>
				<circleMeasure>0.2496093523152768</circleMeasure>
				<centroid>
					<x>404.157</x>
					<y>972.4728</y>
				</centroid>
			</pseudo3D>
		</spatialEntity>
		<numericStateVariable>
			<name>avgClusterednessRegions</name>
			<value>0</value>
		</numericStateVariable>
		<numericStateVariable>
			<name>avgDensityRegions</name>
			<value>0.5887137085551717</value>
		</numericStateVariable>
	</timepoint>
	<timepoint>
		<spatialEntity>
			<pseudo3D type="region">
				<clusteredness>1</clusteredness>
				<density>0.5887137085551717</density>
				<area>55928.5</area>
				<perimeter>1365.432357549667</perimeter>
				<distanceFromOrigin>84.02380615040002</distanceFromOrigin>
				<angle>30.51572393099709</angle>
				<shape>triangular</shape>
				<triangleMeasure>0.7086149772256466</triangleMeasure>
				<rectangleMeasure>0.5198769842834634</rectangleMeasure>
				<circleMeasure>0.2496093523152768</circleMeasure>
				<centroid>
					<x>404.157</x>
					<y>972.4728</y>
				</centroid>
			</pseudo3D>
		</spatialEntity>
		<numericStateVariable>
			<name>avgClusterednessRegions</name>
			<value>0</value>
		</numericStateVariable>
		<numericStateVariable>
			<name>avgDensityRegions</name>
			<value>0.5887137085551717</value>
		</numericStateVariable>
	</timepoint>
	<timepoint>
		<spatialEntity>
			<pseudo3D type="region">
				<clusteredness>1</clusteredness>
				<density>0.5887137085551717</density>
				<area>55928.5</area>
				<perimeter>1365.432357549667</perimeter>
				<distanceFromOrigin>84.02380615040002</distanceFromOrigin>
				<angle>30.51572393099709</angle>
				<shape>triangular</shape>
				<triangleMeasure>0.7086149772256466</triangleMeasure>
				<rectangleMeasure>0.5198769842834634</rectangleMeasure>
				<circleMeasure>0.2496093523152768</circleMeasure>
				<centroid>
					<x>404.157</x>
					<y>972.4728</y>
				</centroid>
			</pseudo3D>
		</spatialEntity>
		<numericStateVariable>
			<name>avgClusterednessRegions</name>
			<value>0</value>
		</numericStateVariable>
		<numericStateVariable>
			<name>avgDensityRegions</name>
			<value>0.5887137085551717</value>
		</numericStateVariable>
	</timepoint>
	<timepoint>
		<spatialEntity>
			<pseudo3D type="region">
				<clusteredness>1</clusteredness>
				<density>0.5887137085551717</density>
				<area>55928.5</area>
				<perimeter>1365.432357549667</perimeter>
				<distanceFromOrigin>84.02380615040002</distanceFromOrigin>
				<angle>30.51572393099709</angle>
				<shape>triangular</shape>
				<triangleMeasure>0.7086149772256466</triangleMeasure>
				<rectangleMeasure>0.5198769842834634</rectangleMeasure>
				<circleMeasure>0.2496093523152768</circleMeasure>
				<centroid>
					<x>404.157</x>
					<y>972.4728</y>
				</centroid>
			</pseudo3D>
		</spatialEntity>
		<numericStateVariable>
			<name>avgClusterednessRegions</name>
			<value>0</value>
		</numericStateVariable>
		<numericStateVariable>
			<name>avgDensityRegions</name>
			<value>0.5887137085551717</value>
		</numericStateVariable>
	</timepoint>
	<timepoint>
		<spatialEntity>
			<pseudo3D type="region">
				<clusteredness>1</clusteredness>
				<density>0.5887137085551717</density>
				<area>55928.5</area>
				<perimeter>1365.432357549667</perimeter>
				<distanceFromOrigin>84.02380615040002</distanceFromOrigin>
				<angle>30.51572393099709</angle>
				<shape>triangular</shape>
				<triangleMeasure>0.7086149772256466</triangleMeasure>
				<rectangleMeasure>0.5198769842834634</rectangleMeasure>
				<circleMeasure>0.2496093523152768</circleMeasure>
				<centroid>
					<x>404.157</x>
					<y>972.4728</y>
				</centroid>
			</pseudo3D>
		</spatialEntity>
		<numericStateVariable>
			<name>avgClusterednessRegions</name>
			<value>0</value>
		</numericStateVariable>
		<numericStateVariable>
			<name>avgDensityRegions</name>
			<value>0.5887137085551717</value>
		</numericStateVariable>
	</timepoint>
	<timepoint>
		<spatialEntity>
			<pseudo3D type="region">
				<clusteredness>1</clusteredness>
				<density>0.5887137085551717</density>
				<area>55928.5</area>
				<perimeter>1365.432357549667</perimeter>
				<distanceFromOrigin>84.02380615040002</distanceFromOrigin>
				<angle>30.51572393099709</angle>
				<shape>triangular</shape>
				<triangleMeasure>0.7086149772256466</triangleMeasure>
				<rectangleMeasure>0.5198769842834634</rectangleMeasure>
				<circleMeasure>0.2496093523152768</circleMeasure>
				<centroid>
					<x>404.157</x>
					<y>972.4728</y>
				</centroid>
			</pseudo3D>
		</spatialEntity>
		<numericStateVariable>
			<name>avgClusterednessRegions</name>
			<value>0</value>
		</numericStateVariable>
		<numericStateVariable>
			<name>avgDensityRegions</name>
			<value>0.5887137085551717</value>
		</numericStateVariable>
	</timepoint>
	<timepoint>
		<spatialEntity>
			<pseudo3D type="region">
				<clusteredness>1</clusteredness>
				<density>0.5887137085551717</density>
				<area>55928.5</area>
				<perimeter>1365.432357549667</perimeter>
				<distanceFromOrigin>84.02380615040002</distanceFromOrigin>
				<angle>30.51572393099709</angle>
				<shape>triangular</shape>
				<triangleMeasure>0.7086149772256466</triangleMeasure>
				<rectangleMeasure>0.5198769842834634</rectangleMeasure>
				<circleMeasure>0.2496093523152768</circleMeasure>
				<centroid>
					<x>404.157</x>
					<y>972.4728</y>
				</centroid>
			</pseudo3D>
		</spatialEntity>
		<numericStateVariable>
			<name>avgClusterednessRegions</name>
			<value>0</value>
		</numericStateVariable>
		<numericStateVariable>
			<name>avgDensityRegions</name>
			<value>0.5887137085551717</value>
		</numericStateVariable>
	</timepoint>
	<timepoint>
		<spatialEntity>
			<pseudo3D type="region">
				<clusteredness>1</clusteredness>
				<density>0.5887137085551717</density>
				<area>55928.5</area>
				<perimeter>1365.432357549667</perimeter>
				<distanceFromOrigin>84.02380615040002</distanceFromOrigin>
				<angle>30.51572393099709</angle>
				<shape>triangular</shape>
				<triangleMeasure>0.7086149772256466</triangleMeasure>
				<rectangleMeasure>0.5198769842834634</rectangleMeasure>
				<circleMeasure>0.2496093523152768</circleMeasure>
				<centroid>
					<x>404.157</x>
					<y>972.4728</y>
				</centroid>
			</pseudo3D>
		</spatialEntity>
		<numericStateVariable>
			<name>avgClusterednessRegions</name>
			<value>0</value>
		</numericStateVariable>
		<numericStateVariable>
			<name>avgDensityRegions</name>
			<value>0.5887137085551717</value>
		</numericStateVariable>
	</timepoint>
	<timepoint>
		<spatialEntity>
			<pseudo3D type="region">
				<clusteredness>1</clusteredness>
				<density>0.5887137085551717</density>
				<area>55928.5</area>
				<perimeter>1365.432357549667</perimeter>
				<distanceFromOrigin>84.02380615040002</distanceFromOrigin>
				<angle>30.51572393099709</angle>
				<shape>triangular</shape>
				<triangleMeasure>0.7086149772256466</triangleMeasure>
				<rectangleMeasure>0.5198769842834634</rectangleMeasure>
				<circleMeasure>0.2496093523152768</circleMeasure>
				<centroid>
					<x>404.157</x>
					<y>972.4728</y>
				</centroid>
			</pseudo3D>
		</spatialEntity>
		<numericStateVariable>
			<name>avgClusterednessRegions</name>
			<value>0</value>
		</numericStateVariable>
		<numericStateVariable>
			<name>avgDensityRegions</name>
			<value>0.5887137085551717</value>
		</numericStateVariable>
	</timepoint>
	<timepoint>
		<spatialEntity>
			<pseudo3D type="region">
				<clusteredness>1</clusteredness>
				<density>0.5887137085551717</density>
				<area>55928.5</area>
				<perimeter>1365.432357549667</perimeter>
				<distanceFromOrigin>84.02380615040002</distanceFromOrigin>
				<angle>30.51572393099709</angle>
				<shape>triangular</shape>
				<triangleMeasure>0.7086149772256466</triangleMeasure>
				<rectangleMeasure>0.5198769842834634</rectangleMeasure>
				<circleMeasure>0.2496093523152768</circleMeasure>
				<centroid>
					<x>404.157</x>
					<y>972.4728</y>
				</centroid>
			</pseudo3D>
		</spatialEntity>
		<numericStateVariable>
			<name>avgClusterednessRegions</name>
			<value>0</value>
		</numericStateVariable>
		<numericStateVariable>
			<name>avgDensityRegions</name>
			<value>0.5887137085551717</value>
		</numericStateVariable>
	</timepoint>
	<timepoint>
		<spatialEntity>
			<pseudo3D type="region">
				<clusteredness>1</clusteredness>
				<density>0.5887137085551717</density>
				<area>55928.5</area>
				<perimeter>1365.432357549667</perimeter>
				<distanceFromOrigin>84.02380615040002</distanceFromOrigin>
				<angle>30.51572393099709</angle>
				<shape>triangular</shape>
				<triangleMeasure>0.7086149772256466</triangleMeasure>
				<rectangleMeasure>0.5198769842834634</rectangleMeasure>
				<circleMeasure>0.2496093523152768</circleMeasure>
				<centroid>
					<x>404.157</x>
					<y>972.4728</y>
				</centroid>
			</pseudo3D>
		</spatialEntity>
		<numericStateVariable>
			<name>avgClusterednessRegions</name>
			<value>0</value>
		</numericStateVariable>
		<numericStateVariable>
			<name>avgDensityRegions</name>
			<value>0.5887137085551717</value>
		</numericStateVariable>
	</timepoint>
	<timepoint>
		<spatialEntity>
			<pseudo3D type="region">
				<clusteredness>1</clusteredness>
				<density>0.5887137085551717</density>
				<area>55928.5</area>
				<perimeter>1365.432357549667</perimeter>
				<distanceFromOrigin>84.02380615040002</distanceFromOrigin>
				<angle>30.51572393099709</angle>
				<shape>triangular</shape>
				<triangleMeasure>0.7086149772256466</triangleMeasure>
				<rectangleMeasure>0.5198769842834634</rectangleMeasure>
				<circleMeasure>0.2496093523152768</circleMeasure>
				<centroid>
					<x>404.157</x>
					<y>972.4728</y>
				</centroid>
			</pseudo3D>
		</spatialEntity>
		<numericStateVariable>
			<name>avgClusterednessRegions</name>
			<value>0</value>
		</numericStateVariable>
		<numericStateVariable>
			<name>avgDensityRegions</name>
			<value>0.5887137085551717</value>
		</numericStateVariable>
	</timepoint>
	<timepoint>
		<spatialEntity>
			<pseudo3D type="region">
				<clusteredness>1</clusteredness>
				<density>0.5887137085551717</density>
				<area>55928.5</area>
				<perimeter>1365.432357549667</perimeter>
				<distanceFromOrigin>84.02380615040002</distanceFromOrigin>
				<angle>30.51572393099709</angle>
				<shape>triangular</shape>
				<triangleMeasure>0.7086149772256466</triangleMeasure>
				<rectangleMeasure>0.5198769842834634</rectangleMeasure>
				<circleMeasure>0.2496093523152768</circleMeasure>
				<centroid>
					<x>404.157</x>
					<y>972.4728</y>
				</centroid>
			</pseudo3D>
		</spatialEntity>
		<numericStateVariable>
			<name>avgClusterednessRegions</name>
			<value>0</value>
		</numericStateVariable>
		<numericStateVariable>
			<name>avgDensityRegions</name>
			<value>0.5887137085551717</value>
		</numericStateVariable>
	</timepoint>
	<timepoint>
		<spatialEntity>
			<pseudo3D type="region">
				<clusteredness>1</clusteredness>
				<density>0.5887137085551717</density>
				<area>55928.5</area>
				<perimeter>1365.432357549667</perimeter>
				<distanceFromOrigin>84.02380615040002</distanceFromOrigin>
				<angle>30.51572393099709</angle>
				<shape>triangular</shape>
				<triangleMeasure>0.7086149772256466</triangleMeasure>
				<rectangleMeasure>0.5198769842834634</rectangleMeasure>
				<circleMeasure>0.2496093523152768</circleMeasure>
				<centroid>
					<x>404.157</x>
					<y>972.4728</y>
				</centroid>
			</pseudo3D>
		</spatialEntity>
		<numericStateVariable>
			<name>avgClusterednessRegions</name>
			<value>0</value>
		</numericStateVariable>
		<numericStateVariable>
			<name>avgDensityRegions</name>
			<value>0.5887137085551717</value>
		</numericStateVariable>
	</timepoint>
	<timepoint>
		<spatialEntity>
			<pseudo3D type="region">
				<clusteredness>1</clusteredness>
				<density>0.5887137085551717</density>
				<area>55928.5</area>
				<perimeter>1365.432357549667</perimeter>
				<distanceFromOrigin>84.02380615040002</distanceFromOrigin>
				<angle>30.51572393099709</angle>
				<shape>triangular</shape>
				<triangleMeasure>0.7086149772256466</triangleMeasure>
				<rectangleMeasure>0.5198769842834634</rectangleMeasure>
				<circleMeasure>0.2496093523152768</circleMeasure>
				<centroid>
					<x>404.157</x>
					<y>972.4728</y>
				</centroid>
			</pseudo3D>
		</spatialEntity>
		<numericStateVariable>
			<name>avgClusterednessRegions</name>
			<value>0</value>
		</numericStateVariable>
		<numericStateVariable>
			<name>avgDensityRegions</name>
			<value>0.5887137085551717</value>
		</numericStateVariable>
	</timepoint>
	<timepoint>
		<spatialEntity>
			<pseudo3D type="region">
				<clusteredness>1</clusteredness>
				<density>0.5887137085551717</density>
				<area>55928.5</area>
				<perimeter>1365.432357549667</perimeter>
				<distanceFromOrigin>84.02380615040002</distanceFromOrigin>
				<angle>30.51572393099709</angle>
				<shape>triangular</shape>
				<triangleMeasure>0.7086149772256466</triangleMeasure>
				<rectangleMeasure>0.5198769842834634</rectangleMeasure>
				<circleMeasure>0.2496093523152768</circleMeasure>
				<centroid>
					<x>404.157</x>
					<y>972.4728</y>
				</centroid>
			</pseudo3D>
		</spatialEntity>
		<numericStateVariable>
			<name>avgClusterednessRegions</name>
			<value>0</value>
		</numericStateVariable>
		<numericStateVariable>
			<name>avgDensityRegions</name>
			<value>0.5887137085551717</value>
		</numericStateVariable>
	</timepoint>
	<timepoint>
		<spatialEntity>
			<pseudo3D type="region">
				<clusteredness>1</clusteredness>
				<density>0.5887137085551717</density>
				<area>55928.5</area>
				<perimeter>1365.432357549667</perimeter>
				<distanceFromOrigin>84.02380615040002</distanceFromOrigin>
				<angle>30.51572393099709</angle>
				<shape>triangular</shape>
				<triangleMeasure>0.7086149772256466</triangleMeasure>
				<rectangleMeasure>0.5198769842834634</rectangleMeasure>
				<circleMeasure>0.2496093523152768</circleMeasure>
				<centroid>
					<x>404.157</x>
					<y>972.4728</y>
				</centroid>
			</pseudo3D>
		</spatialEntity>
		<numericStateVariable>
			<name>avgClusterednessRegions</name>
			<value>0</value>
		</numericStateVariable>
		<numericStateVariable>
			<name>avgDensityRegions</name>
			<value>0.5887137085551717</value>
		</numericStateVariable>
	</timepoint>
	<timepoint>
		<spatialEntity>
			<pseudo3D type="region">
				<clusteredness>1</clusteredness>
				<density>0.5887137085551717</density>
				<area>55928.5</area>
				<perimeter>1365.432357549667</perimeter>
				<distanceFromOrigin>84.02380615040002</distanceFromOrigin>
				<angle>30.51572393099709</angle>
				<shape>triangular</shape>
				<triangleMeasure>0.7086149772256466</triangleMeasure>
				<rectangleMeasure>0.5198769842834634</rectangleMeasure>
				<circleMeasure>0.2496093523152768</circleMeasure>
				<centroid>
					<x>404.157</x>
					<y>972.4728</y>
				</centroid>
			</pseudo3D>
		</spatialEntity>
		<numericStateVariable>
			<name>avgClusterednessRegions</name>
			<value>0</value>
		</numericStateVariable>
		<numericStateVariable>
			<name>avgDensityRegions</name>
			<value>0.5887137085551717</value>
		</numericStateVariable>
	</timepoint>
	<timepoint>
		<spatialEntity>
			<pseudo3D type="region">
				<clusteredness>1</clusteredness>
				<density>0.5887137085551717</density>
				<area>55928.5</area>
				<perimeter>1365.432357549667</perimeter>
				<distanceFromOrigin>84.02380615040002</distanceFromOrigin>
				<angle>30.51572393099709</angle>
				<shape>triangular</shape>
				<triangleMeasure>0.7086149772256466</triangleMeasure>
				<rectangleMeasure>0.5198769842834634</rectangleMeasure>
				<circleMeasure>0.2496093523152768</circleMeasure>
				<centroid>
					<x>404.157</x>
					<y>972.4728</y>
				</centroid>
			</pseudo3D>
		</spatialEntity>
		<numericStateVariable>
			<name>avgClusterednessRegions</name>
			<value>0</value>
		</numericStateVariable>
		<numericStateVariable>
			<name>avgDensityRegions</name>
			<value>0.5887137085551717</value>
		</numericStateVariable>
	</timepoint>
	<timepoint>
		<spatialEntity>
			<pseudo3D type="region">
				<clusteredness>1</clusteredness>
				<density>0.5887137085551717</density>
				<area>55928.5</area>
				<perimeter>1365.432357549667</perimeter>
				<distanceFromOrigin>84.02380615040002</distanceFromOrigin>
				<angle>30.51572393099709</angle>
				<shape>triangular</shape>
				<triangleMeasure>0.7086149772256466</triangleMeasure>
				<rectangleMeasure>0.5198769842834634</rectangleMeasure>
				<circleMeasure>0.2496093523152768</circleMeasure>
				<centroid>
					<x>404.157</x>
					<y>972.4728</y>
				</centroid>
			</pseudo3D>
		</spatialEntity>
		<numericStateVariable>
			<name>avgClusterednessRegions</name>
			<value>0</value>
		</numericStateVariable>
		<numericStateVariable>
			<name>avgDensityRegions</name>
			<value>0.5887137085551717</value>
		</numericStateVariable>
	</timepoint>
	<timepoint>
		<spatialEntity>
			<pseudo3D type="region">
				<clusteredness>1</clusteredness>
				<density>0.5887137085551717</density>
				<area>55928.5</area>
				<perimeter>1365.432357549667</perimeter>
				<distanceFromOrigin>84.02380615040002</distanceFromOrigin>
				<angle>30.51572393099709</angle>
				<shape>triangular</shape>
				<triangleMeasure>0.7086149772256466</triangleMeasure>
				<rectangleMeasure>0.5198769842834634</rectangleMeasure>
				<circleMeasure>0.2496093523152768</circleMeasure>
				<centroid>
					<x>404.157</x>
					<y>972.4728</y>
				</centroid>
			</pseudo3D>
		</spatialEntity>
		<numericStateVariable>
			<name>avgClusterednessRegions</name>
			<value>0</value>
		</numericStateVariable>
		<numericStateVariable>
			<name>avgDensityRegions</name>
			<value>0.5887137085551717</value>
		</numericStateVariable>
	</timepoint>
	<timepoint>
		<spatialEntity>
			<pseudo3D type="region">
				<clusteredness>1</clusteredness>
				<density>0.5887137085551717</density>
				<area>55928.5</area>
				<perimeter>1365.432357549667</perimeter>
				<distanceFromOrigin>84.02380615040002</distanceFromOrigin>
				<angle>30.51572393099709</angle>
				<shape>triangular</shape>
				<triangleMeasure>0.7086149772256466</triangleMeasure>
				<rectangleMeasure>0.5198769842834634</rectangleMeasure>
				<circleMeasure>0.2496093523152768</circleMeasure>
				<centroid>
					<x>404.157</x>
					<y>972.4728</y>
				</centroid>
			</pseudo3D>
		</spatialEntity>
		<numericStateVariable>
			<name>avgClusterednessRegions</name>
			<value>0</value>
		</numericStateVariable>
		<numericStateVariable>
			<name>avgDensityRegions</name>
			<value>0.5887137085551717</value>
		</numericStateVariable>
	</timepoint>
	<timepoint>
		<spatialEntity>
			<pseudo3D type="region">
				<clusteredness>1</clusteredness>
				<density>0.5887137085551717</density>
				<area>55928.5</area>
				<perimeter>1365.432357549667</perimeter>
				<distanceFromOrigin>84.02380615040002</distanceFromOrigin>
				<angle>30.51572393099709</angle>
				<shape>triangular</shape>
				<triangleMeasure>0.7086149772256466</triangleMeasure>
				<rectangleMeasure>0.5198769842834634</rectangleMeasure>
				<circleMeasure>0.2496093523152768</circleMeasure>
				<centroid>
					<x>404.157</x>
					<y>972.4728</y>
				</centroid>
			</pseudo3D>
		</spatialEntity>
		<numericStateVariable>
			<name>avgClusterednessRegions</name>
			<value>0</value>
		</numericStateVariable>
		<numericStateVariable>
			<name>avgDensityRegions</name>
			<value>0.5887137085551717</value>
		</numericStateVariable>
	</timepoint>
	<timepoint>
		<spatialEntity>
			<pseudo3D type="region">
				<clusteredness>1</clusteredness>
				<density>0.5887137085551717</density>
				<area>55928.5</area>
				<perimeter>1365.432357549667</perimeter>
				<distanceFromOrigin>84.02380615040002</distanceFromOrigin>
				<angle>30.51572393099709</angle>
				<shape>triangular</shape>
				<triangleMeasure>0.7086149772256466</triangleMeasure>
				<rectangleMeasure>0.5198769842834634</rectangleMeasure>
				<circleMeasure>0.2496093523152768</circleMeasure>
				<centroid>
					<x>404.157</x>
					<y>972.4728</y>
				</centroid>
			</pseudo3D>
		</spatialEntity>
		<numericStateVariable>
			<name>avgClusterednessRegions</name>
			<value>0</value>
		</numericStateVariable>
		<numericStateVariable>
			<name>avgDensityRegions</name>
			<value>0.5887137085551717</value>
		</numericStateVariable>
	</timepoint>
	<timepoint>
		<spatialEntity>
			<pseudo3D type="region">
				<clusteredness>1</clusteredness>
				<density>0.5887137085551717</density>
				<area>55928.5</area>
				<perimeter>1365.432357549667</perimeter>
				<distanceFromOrigin>84.02380615040002</distanceFromOrigin>
				<angle>30.51572393099709</angle>
				<shape>triangular</shape>
				<triangleMeasure>0.7086149772256466</triangleMeasure>
				<rectangleMeasure>0.5198769842834634</rectangleMeasure>
				<circleMeasure>0.2496093523152768</circleMeasure>
				<centroid>
					<x>404.157</x>
					<y>972.4728</y>
				</centroid>
			</pseudo3D>
		</spatialEntity>
		<numericStateVariable>
			<name>avgClusterednessRegions</name>
			<value>0</value>
		</numericStateVariable>
		<numericStateVariable>
			<name>avgDensityRegions</name>
			<value>0.5887137085551717</value>
		</numericStateVariable>
	</timepoint>
	<timepoint>
		<spatialEntity>
			<pseudo3D type="region">
				<clusteredness>1</clusteredness>
				<density>0.5887137085551717</density>
				<area>55928.5</area>
				<perimeter>1365.432357549667</perimeter>
				<distanceFromOrigin>84.02380615040002</distanceFromOrigin>
				<angle>30.51572393099709</angle>
				<shape>triangular</shape>
				<triangleMeasure>0.7086149772256466</triangleMeasure>
				<rectangleMeasure>0.5198769842834634</rectangleMeasure>
				<circleMeasure>0.2496093523152768</circleMeasure>
				<centroid>
					<x>404.157</x>
					<y>972.4728</y>
				</centroid>
			</pseudo3D>
		</spatialEntity>
		<numericStateVariable>
			<name>avgClusterednessRegions</name>
			<value>0</value>
		</numericStateVariable>
		<numericStateVariable>
			<name>avgDensityRegions</name>
			<value>0.5887137085551717</value>
		</numericStateVariable>
	</timepoint>
	<timepoint>
		<spatialEntity>
			<pseudo3D type="region">
				<clusteredness>1</clusteredness>
				<density>0.5887137085551717</density>
				<area>55928.5</area>
				<perimeter>1365.432357549667</perimeter>
				<distanceFromOrigin>84.02380615040002</distanceFromOrigin>
				<angle>30.51572393099709</angle>
				<shape>triangular</shape>
				<triangleMeasure>0.7086149772256466</triangleMeasure>
				<rectangleMeasure>0.5198769842834634</rectangleMeasure>
				<circleMeasure>0.2496093523152768</circleMeasure>
				<centroid>
					<x>404.157</x>
					<y>972.4728</y>
				</centroid>
			</pseudo3D>
		</spatialEntity>
		<numericStateVariable>
			<name>avgClusterednessRegions</name>
			<value>0</value>
		</numericStateVariable>
		<numericStateVariable>
			<name>avgDensityRegions</name>
			<value>0.5887137085551717</value>
		</numericStateVariable>
	</timepoint>
	<timepoint>
		<spatialEntity>
			<pseudo3D type="region">
				<clusteredness>1</clusteredness>
				<density>0.5887137085551717</density>
				<area>55928.5</area>
				<perimeter>1365.432357549667</perimeter>
				<distanceFromOrigin>84.02380615040002</distanceFromOrigin>
				<angle>30.51572393099709</angle>
				<shape>triangular</shape>
				<triangleMeasure>0.7086149772256466</triangleMeasure>
				<rectangleMeasure>0.5198769842834634</rectangleMeasure>
				<circleMeasure>0.2496093523152768</circleMeasure>
				<centroid>
					<x>404.157</x>
					<y>972.4728</y>
				</centroid>
			</pseudo3D>
		</spatialEntity>
		<numericStateVariable>
			<name>avgClusterednessRegions</name>
			<value>0</value>
		</numericStateVariable>
		<numericStateVariable>
			<name>avgDensityRegions</name>
			<value>0.5887137085551717</value>
		</numericStateVariable>
	</timepoint>
	<timepoint>
		<spatialEntity>
			<pseudo3D type="region">
				<clusteredness>1</clusteredness>
				<density>0.5887137085551717</density>
				<area>55928.5</area>
				<perimeter>1365.432357549667</perimeter>
				<distanceFromOrigin>84.02380615040002</distanceFromOrigin>
				<angle>30.51572393099709</angle>
				<shape>triangular</shape>
				<triangleMeasure>0.7086149772256466</triangleMeasure>
				<rectangleMeasure>0.5198769842834634</rectangleMeasure>
				<circleMeasure>0.2496093523152768</circleMeasure>
				<centroid>
					<x>404.157</x>
					<y>972.4728</y>
				</centroid>
			</pseudo3D>
		</spatialEntity>
		<numericStateVariable>
			<name>avgClusterednessRegions</name>
			<value>0</value>
		</numericStateVariable>
		<numericStateVariable>
			<name>avgDensityRegions</name>
			<value>0.5887137085551717</value>
		</numericStateVariable>
	</timepoint>
	<timepoint>
		<spatialEntity>
			<pseudo3D type="region">
				<clusteredness>1</clusteredness>
				<density>0.5887137085551717</density>
				<area>55928.5</area>
				<perimeter>1365.432357549667</perimeter>
				<distanceFromOrigin>84.02380615040002</distanceFromOrigin>
				<angle>30.51572393099709</angle>
				<shape>triangular</shape>
				<triangleMeasure>0.7086149772256466</triangleMeasure>
				<rectangleMeasure>0.5198769842834634</rectangleMeasure>
				<circleMeasure>0.2496093523152768</circleMeasure>
				<centroid>
					<x>404.157</x>
					<y>972.4728</y>
				</centroid>
			</pseudo3D>
		</spatialEntity>
		<numericStateVariable>
			<name>avgClusterednessRegions</name>
			<value>0</value>
		</numericStateVariable>
		<numericStateVariable>
			<name>avgDensityRegions</name>
			<value>0.5887137085551717</value>
		</numericStateVariable>
	</timepoint>
	<timepoint>
		<spatialEntity>
			<pseudo3D type="region">
				<clusteredness>1</clusteredness>
				<density>0.5887137085551717</density>
				<area>55928.5</area>
				<perimeter>1365.432357549667</perimeter>
				<distanceFromOrigin>84.02380615040002</distanceFromOrigin>
				<angle>30.51572393099709</angle>
				<shape>triangular</shape>
				<triangleMeasure>0.7086149772256466</triangleMeasure>
				<rectangleMeasure>0.5198769842834634</rectangleMeasure>
				<circleMeasure>0.2496093523152768</circleMeasure>
				<centroid>
					<x>404.157</x>
					<y>972.4728</y>
				</centroid>
			</pseudo3D>
		</spatialEntity>
		<numericStateVariable>
			<name>avgClusterednessRegions</name>
			<value>0</value>
		</numericStateVariable>
		<numericStateVariable>
			<name>avgDensityRegions</name>
			<value>0.5887137085551717</value>
		</numericStateVariable>
	</timepoint>
	<timepoint>
		<spatialEntity>
			<pseudo3D type="region">
				<clusteredness>1</clusteredness>
				<density>0.5887137085551717</density>
				<area>55928.5</area>
				<perimeter>1365.432357549667</perimeter>
				<distanceFromOrigin>84.02380615040002</distanceFromOrigin>
				<angle>30.51572393099709</angle>
				<shape>triangular</shape>
				<triangleMeasure>0.7086149772256466</triangleMeasure>
				<rectangleMeasure>0.5198769842834634</rectangleMeasure>
				<circleMeasure>0.2496093523152768</circleMeasure>
				<centroid>
					<x>404.157</x>
					<y>972.4728</y>
				</centroid>
			</pseudo3D>
		</spatialEntity>
		<numericStateVariable>
			<name>avgClusterednessRegions</name>
			<value>0</value>
		</numericStateVariable>
		<numericStateVariable>
			<name>avgDensityRegions</name>
			<value>0.5887137085551717</value>
		</numericStateVariable>
	</timepoint>
	<timepoint>
		<spatialEntity>
			<pseudo3D type="region">
				<clusteredness>1</clusteredness>
				<density>0.5887137085551717</density>
				<area>55928.5</area>
				<perimeter>1365.432357549667</perimeter>
				<distanceFromOrigin>84.02380615040002</distanceFromOrigin>
				<angle>30.51572393099709</angle>
				<shape>triangular</shape>
				<triangleMeasure>0.7086149772256466</triangleMeasure>
				<rectangleMeasure>0.5198769842834634</rectangleMeasure>
				<circleMeasure>0.2496093523152768</circleMeasure>
				<centroid>
					<x>404.157</x>
					<y>972.4728</y>
				</centroid>
			</pseudo3D>
		</spatialEntity>
		<numericStateVariable>
			<name>avgClusterednessRegions</name>
			<value>0</value>
		</numericStateVariable>
		<numericStateVariable>
			<name>avgDensityRegions</name>
			<value>0.5887137085551717</value>
		</numericStateVariable>
	</timepoint>
	<timepoint>
		<spatialEntity>
			<pseudo3D type="region">
				<clusteredness>1</clusteredness>
				<density>0.5887137085551717</density>
				<area>55928.5</area>
				<perimeter>1365.432357549667</perimeter>
				<distanceFromOrigin>84.02380615040002</distanceFromOrigin>
				<angle>30.51572393099709</angle>
				<shape>triangular</shape>
				<triangleMeasure>0.7086149772256466</triangleMeasure>
				<rectangleMeasure>0.5198769842834634</rectangleMeasure>
				<circleMeasure>0.2496093523152768</circleMeasure>
				<centroid>
					<x>404.157</x>
					<y>972.4728</y>
				</centroid>
			</pseudo3D>
		</spatialEntity>
		<numericStateVariable>
			<name>avgClusterednessRegions</name>
			<value>0</value>
		</numericStateVariable>
		<numericStateVariable>
			<name>avgDensityRegions</name>
			<value>0.5887137085551717</value>
		</numericStateVariable>
	</timepoint>
	<timepoint>
		<spatialEntity>
			<pseudo3D type="region">
				<clusteredness>1</clusteredness>
				<density>0.5887137085551717</density>
				<area>55928.5</area>
				<perimeter>1365.432357549667</perimeter>
				<distanceFromOrigin>84.02380615040002</distanceFromOrigin>
				<angle>30.51572393099709</angle>
				<shape>triangular</shape>
				<triangleMeasure>0.7086149772256466</triangleMeasure>
				<rectangleMeasure>0.5198769842834634</rectangleMeasure>
				<circleMeasure>0.2496093523152768</circleMeasure>
				<centroid>
					<x>404.157</x>
					<y>972.4728</y>
				</centroid>
			</pseudo3D>
		</spatialEntity>
		<numericStateVariable>
			<name>avgClusterednessRegions</name>
			<value>0</value>
		</numericStateVariable>
		<numericStateVariable>
			<name>avgDensityRegions</name>
			<value>0.5887137085551717</value>
		</numericStateVariable>
	</timepoint>
	<timepoint>
		<spatialEntity>
			<pseudo3D type="region">
				<clusteredness>1</clusteredness>
				<density>0.5887137085551717</density>
				<area>55928.5</area>
				<perimeter>1365.432357549667</perimeter>
				<distanceFromOrigin>84.02380615040002</distanceFromOrigin>
				<angle>30.51572393099709</angle>
				<shape>triangular</shape>
				<triangleMeasure>0.7086149772256466</triangleMeasure>
				<rectangleMeasure>0.5198769842834634</rectangleMeasure>
				<circleMeasure>0.2496093523152768</circleMeasure>
				<centroid>
					<x>404.157</x>
					<y>972.4728</y>
				</centroid>
			</pseudo3D>
		</spatialEntity>
		<numericStateVariable>
			<name>avgClusterednessRegions</name>
			<value>0</value>
		</numericStateVariable>
		<numericStateVariable>
			<name>avgDensityRegions</name>
			<value>0.5887137085551717</value>
		</numericStateVariable>
	</timepoint>
	<timepoint>
		<spatialEntity>
			<pseudo3D type="region">
				<clusteredness>1</clusteredness>
				<density>0.5887137085551717</density>
				<area>55928.5</area>
				<perimeter>1365.432357549667</perimeter>
				<distanceFromOrigin>84.02380615040002</distanceFromOrigin>
				<angle>30.51572393099709</angle>
				<shape>triangular</shape>
				<triangleMeasure>0.7086149772256466</triangleMeasure>
				<rectangleMeasure>0.5198769842834634</rectangleMeasure>
				<circleMeasure>0.2496093523152768</circleMeasure>
				<centroid>
					<x>404.157</x>
					<y>972.4728</y>
				</centroid>
			</pseudo3D>
		</spatialEntity>
		<numericStateVariable>
			<name>avgClusterednessRegions</name>
			<value>0</value>
		</numericStateVariable>
		<numericStateVariable>
			<name>avgDensityRegions</name>
			<value>0.5887137085551717</value>
		</numericStateVariable>
	</timepoint>
	<timepoint>
		<spatialEntity>
			<pseudo3D type="region">
				<clusteredness>1</clusteredness>
				<density>0.5887137085551717</density>
				<area>55928.5</area>
				<perimeter>1365.432357549667</perimeter>
				<distanceFromOrigin>84.02380615040002</distanceFromOrigin>
				<angle>30.51572393099709</angle>
				<shape>triangular</shape>
				<triangleMeasure>0.7086149772256466</triangleMeasure>
				<rectangleMeasure>0.5198769842834634</rectangleMeasure>
				<circleMeasure>0.2496093523152768</circleMeasure>
				<centroid>
					<x>404.157</x>
					<y>972.4728</y>
				</centroid>
			</pseudo3D>
		</spatialEntity>
		<numericStateVariable>
			<name>avgClusterednessRegions</name>
			<value>0</value>
		</numericStateVariable>
		<numericStateVariable>
			<name>avgDensityRegions</name>
			<value>0.5887137085551717</value>
		</numericStateVariable>
	</timepoint>
	<timepoint>
		<spatialEntity>
			<pseudo3D type="region">
				<clusteredness>1</clusteredness>
				<density>0.5887137085551717</density>
				<area>55928.5</area>
				<perimeter>1365.432357549667</perimeter>
				<distanceFromOrigin>84.02380615040002</distanceFromOrigin>
				<angle>30.51572393099709</angle>
				<shape>triangular</shape>
				<triangleMeasure>0.7086149772256466</triangleMeasure>
				<rectangleMeasure>0.5198769842834634</rectangleMeasure>
				<circleMeasure>0.2496093523152768</circleMeasure>
				<centroid>
					<x>404.157</x>
					<y>972.4728</y>
				</centroid>
			</pseudo3D>
		</spatialEntity>
		<numericStateVariable>
			<name>avgClusterednessRegions</name>
			<value>0</value>
		</numericStateVariable>
		<numericStateVariable>
			<name>avgDensityRegions</name>
			<value>0.5887137085551717</value>
		</numericStateVariable>
	</timepoint>
	<timepoint>
		<spatialEntity>
			<pseudo3D type="region">
				<clusteredness>1</clusteredness>
				<density>0.5887137085551717</density>
				<area>55928.5</area>
				<perimeter>1365.432357549667</perimeter>
				<distanceFromOrigin>84.02380615040002</distanceFromOrigin>
				<angle>30.51572393099709</angle>
				<shape>triangular</shape>
				<triangleMeasure>0.7086149772256466</triangleMeasure>
				<rectangleMeasure>0.5198769842834634</rectangleMeasure>
				<circleMeasure>0.2496093523152768</circleMeasure>
				<centroid>
					<x>404.157</x>
					<y>972.4728</y>
				</centroid>
			</pseudo3D>
		</spatialEntity>
		<numericStateVariable>
			<name>avgClusterednessRegions</name>
			<value>0</value>
		</numericStateVariable>
		<numericStateVariable>
			<name>avgDensityRegions</name>
			<value>0.5887137085551717</value>
		</numericStateVariable>
	</timepoint>
	<timepoint>
		<spatialEntity>
			<pseudo3D type="region">
				<clusteredness>1</clusteredness>
				<density>0.5887137085551717</density>
				<area>55928.5</area>
				<perimeter>1365.432357549667</perimeter>
				<distanceFromOrigin>84.02380615040002</distanceFromOrigin>
				<angle>30.51572393099709</angle>
				<shape>triangular</shape>
				<triangleMeasure>0.7086149772256466</triangleMeasure>
				<rectangleMeasure>0.5198769842834634</rectangleMeasure>
				<circleMeasure>0.2496093523152768</circleMeasure>
				<centroid>
					<x>404.157</x>
					<y>972.4728</y>
				</centroid>
			</pseudo3D>
		</spatialEntity>
		<numericStateVariable>
			<name>avgClusterednessRegions</name>
			<value>0</value>
		</numericStateVariable>
		<numericStateVariable>
			<name>avgDensityRegions</name>
			<value>0.5887137085551717</value>
		</numericStateVariable>
	</timepoint>
	<timepoint>
		<spatialEntity>
			<pseudo3D type="region">
				<clusteredness>1</clusteredness>
				<density>0.5887137085551717</density>
				<area>55928.5</area>
				<perimeter>1365.432357549667</perimeter>
				<distanceFromOrigin>84.02380615040002</distanceFromOrigin>
				<angle>30.51572393099709</angle>
				<shape>triangular</shape>
				<triangleMeasure>0.7086149772256466</triangleMeasure>
				<rectangleMeasure>0.5198769842834634</rectangleMeasure>
				<circleMeasure>0.2496093523152768</circleMeasure>
				<centroid>
					<x>404.157</x>
					<y>972.4728</y>
				</centroid>
			</pseudo3D>
		</spatialEntity>
		<numericStateVariable>
			<name>avgClusterednessRegions</name>
			<value>0</value>
		</numericStateVariable>
		<numericStateVariable>
			<name>avgDensityRegions</name>
			<value>0.5887137085551717</value>
		</numericStateVariable>
	</timepoint>
	<timepoint>
		<spatialEntity>
			<pseudo3D type="region">
				<clusteredness>1</clusteredness>
				<density>0.5887137085551717</density>
				<area>55928.5</area>
				<perimeter>1365.432357549667</perimeter>
				<distanceFromOrigin>84.02380615040002</distanceFromOrigin>
				<angle>30.51572393099709</angle>
				<shape>triangular</shape>
				<triangleMeasure>0.7086149772256466</triangleMeasure>
				<rectangleMeasure>0.5198769842834634</rectangleMeasure>
				<circleMeasure>0.2496093523152768</circleMeasure>
				<centroid>
					<x>404.157</x>
					<y>972.4728</y>
				</centroid>
			</pseudo3D>
		</spatialEntity>
		<numericStateVariable>
			<name>avgClusterednessRegions</name>
			<value>0</value>
		</numericStateVariable>
		<numericStateVariable>
			<name>avgDensityRegions</name>
			<value>0.5887137085551717</value>
		</numericStateVariable>
	</timepoint>
	<timepoint>
		<spatialEntity>
			<pseudo3D type="region">
				<clusteredness>1</clusteredness>
				<density>0.5887137085551717</density>
				<area>55928.5</area>
				<perimeter>1365.432357549667</perimeter>
				<distanceFromOrigin>84.02380615040002</distanceFromOrigin>
				<angle>30.51572393099709</angle>
				<shape>triangular</shape>
				<triangleMeasure>0.7086149772256466</triangleMeasure>
				<rectangleMeasure>0.5198769842834634</rectangleMeasure>
				<circleMeasure>0.2496093523152768</circleMeasure>
				<centroid>
					<x>404.157</x>
					<y>972.4728</y>
				</centroid>
			</pseudo3D>
		</spatialEntity>
		<numericStateVariable>
			<name>avgClusterednessRegions</name>
			<value>0</value>
		</numericStateVariable>
		<numericStateVariable>
			<name>avgDensityRegions</name>
			<value>0.5887137085551717</value>
		</numericStateVariable>
	</timepoint>
	<timepoint>
		<spatialEntity>
			<pseudo3D type="region">
				<clusteredness>1</clusteredness>
				<density>0.5887137085551717</density>
				<area>55928.5</area>
				<perimeter>1365.432357549667</perimeter>
				<distanceFromOrigin>84.02380615040002</distanceFromOrigin>
				<angle>30.51572393099709</angle>
				<shape>triangular</shape>
				<triangleMeasure>0.7086149772256466</triangleMeasure>
				<rectangleMeasure>0.5198769842834634</rectangleMeasure>
				<circleMeasure>0.2496093523152768</circleMeasure>
				<centroid>
					<x>404.157</x>
					<y>972.4728</y>
				</centroid>
			</pseudo3D>
		</spatialEntity>
		<numericStateVariable>
			<name>avgClusterednessRegions</name>
			<value>0</value>
		</numericStateVariable>
		<numericStateVariable>
			<name>avgDensityRegions</name>
			<value>0.5887137085551717</value>
		</numericStateVariable>
	</timepoint>
	<timepoint>
		<spatialEntity>
			<pseudo3D type="region">
				<clusteredness>1</clusteredness>
				<density>0.5887137085551717</density>
				<area>55928.5</area>
				<perimeter>1365.432357549667</perimeter>
				<distanceFromOrigin>84.02380615040002</distanceFromOrigin>
				<angle>30.51572393099709</angle>
				<shape>triangular</shape>
				<triangleMeasure>0.7086149772256466</triangleMeasure>
				<rectangleMeasure>0.5198769842834634</rectangleMeasure>
				<circleMeasure>0.2496093523152768</circleMeasure>
				<centroid>
					<x>404.157</x>
					<y>972.4728</y>
				</centroid>
			</pseudo3D>
		</spatialEntity>
		<numericStateVariable>
			<name>avgClusterednessRegions</name>
			<value>0</value>
		</numericStateVariable>
		<numericStateVariable>
			<name>avgDensityRegions</name>
			<value>0.5887137085551717</value>
		</numericStateVariable>
	</timepoint>
	<timepoint>
		<spatialEntity>
			<pseudo3D type="region">
				<clusteredness>1</clusteredness>
				<density>0.5887137085551717</density>
				<area>55928.5</area>
				<perimeter>1365.432357549667</perimeter>
				<distanceFromOrigin>84.02380615040002</distanceFromOrigin>
				<angle>30.51572393099709</angle>
				<shape>triangular</shape>
				<triangleMeasure>0.7086149772256466</triangleMeasure>
				<rectangleMeasure>0.5198769842834634</rectangleMeasure>
				<circleMeasure>0.2496093523152768</circleMeasure>
				<centroid>
					<x>404.157</x>
					<y>972.4728</y>
				</centroid>
			</pseudo3D>
		</spatialEntity>
		<numericStateVariable>
			<name>avgClusterednessRegions</name>
			<value>0</value>
		</numericStateVariable>
		<numericStateVariable>
			<name>avgDensityRegions</name>
			<value>0.5887137085551717</value>
		</numericStateVariable>
	</timepoint>
	<timepoint>
		<spatialEntity>
			<pseudo3D type="region">
				<clusteredness>1</clusteredness>
				<density>0.5887137085551717</density>
				<area>55928.5</area>
				<perimeter>1365.432357549667</perimeter>
				<distanceFromOrigin>84.02380615040002</distanceFromOrigin>
				<angle>30.51572393099709</angle>
				<shape>triangular</shape>
				<triangleMeasure>0.7086149772256466</triangleMeasure>
				<rectangleMeasure>0.5198769842834634</rectangleMeasure>
				<circleMeasure>0.2496093523152768</circleMeasure>
				<centroid>
					<x>404.157</x>
					<y>972.4728</y>
				</centroid>
			</pseudo3D>
		</spatialEntity>
		<numericStateVariable>
			<name>avgClusterednessRegions</name>
			<value>0</value>
		</numericStateVariable>
		<numericStateVariable>
			<name>avgDensityRegions</name>
			<value>0.5887137085551717</value>
		</numericStateVariable>
	</timepoint>
	<timepoint>
		<spatialEntity>
			<pseudo3D type="region">
				<clusteredness>1</clusteredness>
				<density>0.5887137085551717</density>
				<area>55928.5</area>
				<perimeter>1365.432357549667</perimeter>
				<distanceFromOrigin>84.02380615040002</distanceFromOrigin>
				<angle>30.51572393099709</angle>
				<shape>triangular</shape>
				<triangleMeasure>0.7086149772256466</triangleMeasure>
				<rectangleMeasure>0.5198769842834634</rectangleMeasure>
				<circleMeasure>0.2496093523152768</circleMeasure>
				<centroid>
					<x>404.157</x>
					<y>972.4728</y>
				</centroid>
			</pseudo3D>
		</spatialEntity>
		<numericStateVariable>
			<name>avgClusterednessRegions</name>
			<value>0</value>
		</numericStateVariable>
		<numericStateVariable>
			<name>avgDensityRegions</name>
			<value>0.5887137085551717</value>
		</numericStateVariable>
	</timepoint>
	<timepoint>
		<spatialEntity>
			<pseudo3D type="region">
				<clusteredness>1</clusteredness>
				<density>0.5887137085551717</density>
				<area>55928.5</area>
				<perimeter>1365.432357549667</perimeter>
				<distanceFromOrigin>84.02380615040002</distanceFromOrigin>
				<angle>30.51572393099709</angle>
				<shape>triangular</shape>
				<triangleMeasure>0.7086149772256466</triangleMeasure>
				<rectangleMeasure>0.5198769842834634</rectangleMeasure>
				<circleMeasure>0.2496093523152768</circleMeasure>
				<centroid>
					<x>404.157</x>
					<y>972.4728</y>
				</centroid>
			</pseudo3D>
		</spatialEntity>
		<numericStateVariable>
			<name>avgClusterednessRegions</name>
			<value>0</value>
		</numericStateVariable>
		<numericStateVariable>
			<name>avgDensityRegions</name>
			<value>0.5887137085551717</value>
		</numericStateVariable>
	</timepoint>
	<timepoint>
		<spatialEntity>
			<pseudo3D type="region">
				<clusteredness>1</clusteredness>
				<density>0.5887137085551717</density>
				<area>55928.5</area>
				<perimeter>1365.432357549667</perimeter>
				<distanceFromOrigin>84.02380615040002</distanceFromOrigin>
				<angle>30.51572393099709</angle>
				<shape>triangular</shape>
				<triangleMeasure>0.7086149772256466</triangleMeasure>
				<rectangleMeasure>0.5198769842834634</rectangleMeasure>
				<circleMeasure>0.2496093523152768</circleMeasure>
				<centroid>
					<x>404.157</x>
					<y>972.4728</y>
				</centroid>
			</pseudo3D>
		</spatialEntity>
		<numericStateVariable>
			<name>avgClusterednessRegions</name>
			<value>0</value>
		</numericStateVariable>
		<numericStateVariable>
			<name>avgDensityRegions</name>
			<value>0.5887137085551717</value>
		</numericStateVariable>
	</timepoint>
	<timepoint>
		<spatialEntity>
			<pseudo3D type="region">
				<clusteredness>1</clusteredness>
				<density>0.5887137085551717</density>
				<area>55928.5</area>
				<perimeter>1365.432357549667</perimeter>
				<distanceFromOrigin>84.02380615040002</distanceFromOrigin>
				<angle>30.51572393099709</angle>
				<shape>triangular</shape>
				<triangleMeasure>0.7086149772256466</triangleMeasure>
				<rectangleMeasure>0.5198769842834634</rectangleMeasure>
				<circleMeasure>0.2496093523152768</circleMeasure>
				<centroid>
					<x>404.157</x>
					<y>972.4728</y>
				</centroid>
			</pseudo3D>
		</spatialEntity>
		<numericStateVariable>
			<name>avgClusterednessRegions</name>
			<value>0</value>
		</numericStateVariable>
		<numericStateVariable>
			<name>avgDensityRegions</name>
			<value>0.5887137085551717</value>
		</numericStateVariable>
	</timepoint>
	<timepoint>
		<spatialEntity>
			<pseudo3D type="region">
				<clusteredness>1</clusteredness>
				<density>0.5887137085551717</density>
				<area>55928.5</area>
				<perimeter>1365.432357549667</perimeter>
				<distanceFromOrigin>84.02380615040002</distanceFromOrigin>
				<angle>30.51572393099709</angle>
				<shape>triangular</shape>
				<triangleMeasure>0.7086149772256466</triangleMeasure>
				<rectangleMeasure>0.5198769842834634</rectangleMeasure>
				<circleMeasure>0.2496093523152768</circleMeasure>
				<centroid>
					<x>404.157</x>
					<y>972.4728</y>
				</centroid>
			</pseudo3D>
		</spatialEntity>
		<numericStateVariable>
			<name>avgClusterednessRegions</name>
			<value>0</value>
		</numericStateVariable>
		<numericStateVariable>
			<name>avgDensityRegions</name>
			<value>0.5887137085551717</value>
		</numericStateVariable>
	</timepoint>
	<timepoint>
		<spatialEntity>
			<pseudo3D type="region">
				<clusteredness>1</clusteredness>
				<density>0.5887137085551717</density>
				<area>55928.5</area>
				<perimeter>1365.432357549667</perimeter>
				<distanceFromOrigin>84.02380615040002</distanceFromOrigin>
				<angle>30.51572393099709</angle>
				<shape>triangular</shape>
				<triangleMeasure>0.7086149772256466</triangleMeasure>
				<rectangleMeasure>0.5198769842834634</rectangleMeasure>
				<circleMeasure>0.2496093523152768</circleMeasure>
				<centroid>
					<x>404.157</x>
					<y>972.4728</y>
				</centroid>
			</pseudo3D>
		</spatialEntity>
		<numericStateVariable>
			<name>avgClusterednessRegions</name>
			<value>0</value>
		</numericStateVariable>
		<numericStateVariable>
			<name>avgDensityRegions</name>
			<value>0.5887137085551717</value>
		</numericStateVariable>
	</timepoint>
	<timepoint>
		<spatialEntity>
			<pseudo3D type="region">
				<clusteredness>1</clusteredness>
				<density>0.5887137085551717</density>
				<area>55928.5</area>
				<perimeter>1365.432357549667</perimeter>
				<distanceFromOrigin>84.02380615040002</distanceFromOrigin>
				<angle>30.51572393099709</angle>
				<shape>triangular</shape>
				<triangleMeasure>0.7086149772256466</triangleMeasure>
				<rectangleMeasure>0.5198769842834634</rectangleMeasure>
				<circleMeasure>0.2496093523152768</circleMeasure>
				<centroid>
					<x>404.157</x>
					<y>972.4728</y>
				</centroid>
			</pseudo3D>
		</spatialEntity>
		<numericStateVariable>
			<name>avgClusterednessRegions</name>
			<value>0</value>
		</numericStateVariable>
		<numericStateVariable>
			<name>avgDensityRegions</name>
			<value>0.5887137085551717</value>
		</numericStateVariable>
	</timepoint>
	<timepoint>
		<spatialEntity>
			<pseudo3D type="region">
				<clusteredness>1</clusteredness>
				<density>0.5887137085551717</density>
				<area>55928.5</area>
				<perimeter>1365.432357549667</perimeter>
				<distanceFromOrigin>84.02380615040002</distanceFromOrigin>
				<angle>30.51572393099709</angle>
				<shape>triangular</shape>
				<triangleMeasure>0.7086149772256466</triangleMeasure>
				<rectangleMeasure>0.5198769842834634</rectangleMeasure>
				<circleMeasure>0.2496093523152768</circleMeasure>
				<centroid>
					<x>404.157</x>
					<y>972.4728</y>
				</centroid>
			</pseudo3D>
		</spatialEntity>
		<numericStateVariable>
			<name>avgClusterednessRegions</name>
			<value>0</value>
		</numericStateVariable>
		<numericStateVariable>
			<name>avgDensityRegions</name>
			<value>0.5887137085551717</value>
		</numericStateVariable>
	</timepoint>
	<timepoint>
		<spatialEntity>
			<pseudo3D type="region">
				<clusteredness>1</clusteredness>
				<density>0.5887137085551717</density>
				<area>55928.5</area>
				<perimeter>1365.432357549667</perimeter>
				<distanceFromOrigin>84.02380615040002</distanceFromOrigin>
				<angle>30.51572393099709</angle>
				<shape>triangular</shape>
				<triangleMeasure>0.7086149772256466</triangleMeasure>
				<rectangleMeasure>0.5198769842834634</rectangleMeasure>
				<circleMeasure>0.2496093523152768</circleMeasure>
				<centroid>
					<x>404.157</x>
					<y>972.4728</y>
				</centroid>
			</pseudo3D>
		</spatialEntity>
		<numericStateVariable>
			<name>avgClusterednessRegions</name>
			<value>0</value>
		</numericStateVariable>
		<numericStateVariable>
			<name>avgDensityRegions</name>
			<value>0.5887137085551717</value>
		</numericStateVariable>
	</timepoint>
	<timepoint>
		<spatialEntity>
			<pseudo3D type="region">
				<clusteredness>1</clusteredness>
				<density>0.5887137085551717</density>
				<area>55928.5</area>
				<perimeter>1365.432357549667</perimeter>
				<distanceFromOrigin>84.02380615040002</distanceFromOrigin>
				<angle>30.51572393099709</angle>
				<shape>triangular</shape>
				<triangleMeasure>0.7086149772256466</triangleMeasure>
				<rectangleMeasure>0.5198769842834634</rectangleMeasure>
				<circleMeasure>0.2496093523152768</circleMeasure>
				<centroid>
					<x>404.157</x>
					<y>972.4728</y>
				</centroid>
			</pseudo3D>
		</spatialEntity>
		<numericStateVariable>
			<name>avgClusterednessRegions</name>
			<value>0</value>
		</numericStateVariable>
		<numericStateVariable>
			<name>avgDensityRegions</name>
			<value>0.5887137085551717</value>
		</numericStateVariable>
	</timepoint>
	<timepoint>
		<spatialEntity>
			<pseudo3D type="region">
				<clusteredness>1</clusteredness>
				<density>0.5887137085551717</density>
				<area>55928.5</area>
				<perimeter>1365.432357549667</perimeter>
				<distanceFromOrigin>84.02380615040002</distanceFromOrigin>
				<angle>30.51572393099709</angle>
				<shape>triangular</shape>
				<triangleMeasure>0.7086149772256466</triangleMeasure>
				<rectangleMeasure>0.5198769842834634</rectangleMeasure>
				<circleMeasure>0.2496093523152768</circleMeasure>
				<centroid>
					<x>404.157</x>
					<y>972.4728</y>
				</centroid>
			</pseudo3D>
		</spatialEntity>
		<numericStateVariable>
			<name>avgClusterednessRegions</name>
			<value>0</value>
		</numericStateVariable>
		<numericStateVariable>
			<name>avgDensityRegions</name>
			<value>0.5887137085551717</value>
		</numericStateVariable>
	</timepoint>
	<timepoint>
		<spatialEntity>
			<pseudo3D type="region">
				<clusteredness>1</clusteredness>
				<density>0.5887137085551717</density>
				<area>55928.5</area>
				<perimeter>1365.432357549667</perimeter>
				<distanceFromOrigin>84.02380615040002</distanceFromOrigin>
				<angle>30.51572393099709</angle>
				<shape>triangular</shape>
				<triangleMeasure>0.7086149772256466</triangleMeasure>
				<rectangleMeasure>0.5198769842834634</rectangleMeasure>
				<circleMeasure>0.2496093523152768</circleMeasure>
				<centroid>
					<x>404.157</x>
					<y>972.4728</y>
				</centroid>
			</pseudo3D>
		</spatialEntity>
		<numericStateVariable>
			<name>avgClusterednessRegions</name>
			<value>0</value>
		</numericStateVariable>
		<numericStateVariable>
			<name>avgDensityRegions</name>
			<value>0.5887137085551717</value>
		</numericStateVariable>
	</timepoint>
	<timepoint>
		<spatialEntity>
			<pseudo3D type="region">
				<clusteredness>1</clusteredness>
				<density>0.5887137085551717</density>
				<area>55928.5</area>
				<perimeter>1365.432357549667</perimeter>
				<distanceFromOrigin>84.02380615040002</distanceFromOrigin>
				<angle>30.51572393099709</angle>
				<shape>triangular</shape>
				<triangleMeasure>0.7086149772256466</triangleMeasure>
				<rectangleMeasure>0.5198769842834634</rectangleMeasure>
				<circleMeasure>0.2496093523152768</circleMeasure>
				<centroid>
					<x>404.157</x>
					<y>972.4728</y>
				</centroid>
			</pseudo3D>
		</spatialEntity>
		<numericStateVariable>
			<name>avgClusterednessRegions</name>
			<value>0</value>
		</numericStateVariable>
		<numericStateVariable>
			<name>avgDensityRegions</name>
			<value>0.5887137085551717</value>
		</numericStateVariable>
	</timepoint>
	<timepoint>
		<spatialEntity>
			<pseudo3D type="region">
				<clusteredness>1</clusteredness>
				<density>0.5887137085551717</density>
				<area>55928.5</area>
				<perimeter>1365.432357549667</perimeter>
				<distanceFromOrigin>84.02380615040002</distanceFromOrigin>
				<angle>30.51572393099709</angle>
				<shape>triangular</shape>
				<triangleMeasure>0.7086149772256466</triangleMeasure>
				<rectangleMeasure>0.5198769842834634</rectangleMeasure>
				<circleMeasure>0.2496093523152768</circleMeasure>
				<centroid>
					<x>404.157</x>
					<y>972.4728</y>
				</centroid>
			</pseudo3D>
		</spatialEntity>
		<numericStateVariable>
			<name>avgClusterednessRegions</name>
			<value>0</value>
		</numericStateVariable>
		<numericStateVariable>
			<name>avgDensityRegions</name>
			<value>0.5887137085551717</value>
		</numericStateVariable>
	</timepoint>
</experiment>
