# Supplementary material for: Automatic validation of computational models using pseudo-3D spatio-temporal model checking
Source: BMC Syst Biol. 2014 Dec 2;8:124. doi: 10.1186/s12918-014-0124-0 (PMC4272535; doi:10.1186/s12918-014-0124-0)
Supplement: Additional file 8 — Dataset of STML files for the phase variation case study. The dataset of one thousand STML files corresponding to the stochastic simulations of the rectangular model for the phase variation case study. We recommend using the freely available 7zip software (Download link: http://www.7-zip.org/download.html) to extract this archive. [file 12918_2014_124_MOESM8_ESM.zip › phase_variation_stml_14.xml]

<?xml version="1.0" encoding="utf-8"?>
<!--Warning! This xml file was automatically generated by a C++ program using the Boost PropertyTree library.-->
<experiment>
	<timepoint>
		<numericStateVariable>
			<name>avgClusterednessRegions</name>
			<value>0</value>
		</numericStateVariable>
		<numericStateVariable>
			<name>avgDensityRegions</name>
			<value>0</value>
		</numericStateVariable>
	</timepoint>
	<timepoint>
		<numericStateVariable>
			<name>avgClusterednessRegions</name>
			<value>0</value>
		</numericStateVariable>
		<numericStateVariable>
			<name>avgDensityRegions</name>
			<value>0</value>
		</numericStateVariable>
	</timepoint>
	<timepoint>
		<numericStateVariable>
			<name>avgClusterednessRegions</name>
			<value>0</value>
		</numericStateVariable>
		<numericStateVariable>
			<name>avgDensityRegions</name>
			<value>0</value>
		</numericStateVariable>
	</timepoint>
	<timepoint>
		<numericStateVariable>
			<name>avgClusterednessRegions</name>
			<value>0</value>
		</numericStateVariable>
		<numericStateVariable>
			<name>avgDensityRegions</name>
			<value>0</value>
		</numericStateVariable>
	</timepoint>
	<timepoint>
		<numericStateVariable>
			<name>avgClusterednessRegions</name>
			<value>0</value>
		</numericStateVariable>
		<numericStateVariable>
			<name>avgDensityRegions</name>
			<value>0</value>
		</numericStateVariable>
	</timepoint>
	<timepoint>
		<numericStateVariable>
			<name>avgClusterednessRegions</name>
			<value>0</value>
		</numericStateVariable>
		<numericStateVariable>
			<name>avgDensityRegions</name>
			<value>0</value>
		</numericStateVariable>
	</timepoint>
	<timepoint>
		<numericStateVariable>
			<name>avgClusterednessRegions</name>
			<value>0</value>
		</numericStateVariable>
		<numericStateVariable>
			<name>avgDensityRegions</name>
			<value>0</value>
		</numericStateVariable>
	</timepoint>
	<timepoint>
		<numericStateVariable>
			<name>avgClusterednessRegions</name>
			<value>0</value>
		</numericStateVariable>
		<numericStateVariable>
			<name>avgDensityRegions</name>
			<value>0</value>
		</numericStateVariable>
	</timepoint>
	<timepoint>
		<numericStateVariable>
			<name>avgClusterednessRegions</name>
			<value>0</value>
		</numericStateVariable>
		<numericStateVariable>
			<name>avgDensityRegions</name>
			<value>0</value>
		</numericStateVariable>
	</timepoint>
	<timepoint>
		<numericStateVariable>
			<name>avgClusterednessRegions</name>
			<value>0</value>
		</numericStateVariable>
		<numericStateVariable>
			<name>avgDensityRegions</name>
			<value>0</value>
		</numericStateVariable>
	</timepoint>
	<timepoint>
		<numericStateVariable>
			<name>avgClusterednessRegions</name>
			<value>0</value>
		</numericStateVariable>
		<numericStateVariable>
			<name>avgDensityRegions</name>
			<value>0</value>
		</numericStateVariable>
	</timepoint>
	<timepoint>
		<numericStateVariable>
			<name>avgClusterednessRegions</name>
			<value>0</value>
		</numericStateVariable>
		<numericStateVariable>
			<name>avgDensityRegions</name>
			<value>0</value>
		</numericStateVariable>
	</timepoint>
	<timepoint>
		<numericStateVariable>
			<name>avgClusterednessRegions</name>
			<value>0</value>
		</numericStateVariable>
		<numericStateVariable>
			<name>avgDensityRegions</name>
			<value>0</value>
		</numericStateVariable>
	</timepoint>
	<timepoint>
		<numericStateVariable>
			<name>avgClusterednessRegions</name>
			<value>0</value>
		</numericStateVariable>
		<numericStateVariable>
			<name>avgDensityRegions</name>
			<value>0</value>
		</numericStateVariable>
	</timepoint>
	<timepoint>
		<numericStateVariable>
			<name>avgClusterednessRegions</name>
			<value>0</value>
		</numericStateVariable>
		<numericStateVariable>
			<name>avgDensityRegions</name>
			<value>0</value>
		</numericStateVariable>
	</timepoint>
	<timepoint>
		<numericStateVariable>
			<name>avgClusterednessRegions</name>
			<value>0</value>
		</numericStateVariable>
		<numericStateVariable>
			<name>avgDensityRegions</name>
			<value>0</value>
		</numericStateVariable>
	</timepoint>
	<timepoint>
		<numericStateVariable>
			<name>avgClusterednessRegions</name>
			<value>0</value>
		</numericStateVariable>
		<numericStateVariable>
			<name>avgDensityRegions</name>
			<value>0</value>
		</numericStateVariable>
	</timepoint>
	<timepoint>
		<numericStateVariable>
			<name>avgClusterednessRegions</name>
			<value>0</value>
		</numericStateVariable>
		<numericStateVariable>
			<name>avgDensityRegions</name>
			<value>0</value>
		</numericStateVariable>
	</timepoint>
	<timepoint>
		<numericStateVariable>
			<name>avgClusterednessRegions</name>
			<value>0</value>
		</numericStateVariable>
		<numericStateVariable>
			<name>avgDensityRegions</name>
			<value>0</value>
		</numericStateVariable>
	</timepoint>
	<timepoint>
		<numericStateVariable>
			<name>avgClusterednessRegions</name>
			<value>0</value>
		</numericStateVariable>
		<numericStateVariable>
			<name>avgDensityRegions</name>
			<value>0</value>
		</numericStateVariable>
	</timepoint>
	<timepoint>
		<numericStateVariable>
			<name>avgClusterednessRegions</name>
			<value>0</value>
		</numericStateVariable>
		<numericStateVariable>
			<name>avgDensityRegions</name>
			<value>0</value>
		</numericStateVariable>
	</timepoint>
	<timepoint>
		<numericStateVariable>
			<name>avgClusterednessRegions</name>
			<value>0</value>
		</numericStateVariable>
		<numericStateVariable>
			<name>avgDensityRegions</name>
			<value>0</value>
		</numericStateVariable>
	</timepoint>
	<timepoint>
		<numericStateVariable>
			<name>avgClusterednessRegions</name>
			<value>0</value>
		</numericStateVariable>
		<numericStateVariable>
			<name>avgDensityRegions</name>
			<value>0</value>
		</numericStateVariable>
	</timepoint>
	<timepoint>
		<numericStateVariable>
			<name>avgClusterednessRegions</name>
			<value>0</value>
		</numericStateVariable>
		<numericStateVariable>
			<name>avgDensityRegions</name>
			<value>0</value>
		</numericStateVariable>
	</timepoint>
	<timepoint>
		<numericStateVariable>
			<name>avgClusterednessRegions</name>
			<value>0</value>
		</numericStateVariable>
		<numericStateVariable>
			<name>avgDensityRegions</name>
			<value>0</value>
		</numericStateVariable>
	</timepoint>
	<timepoint>
		<numericStateVariable>
			<name>avgClusterednessRegions</name>
			<value>0</value>
		</numericStateVariable>
		<numericStateVariable>
			<name>avgDensityRegions</name>
			<value>0</value>
		</numericStateVariable>
	</timepoint>
	<timepoint>
		<spatialEntity>
			<pseudo3D type="region">
				<clusteredness>1</clusteredness>
				<density>0.627152466312489</density>
				<area>23547</area>
				<perimeter>692.7667145729065</perimeter>
				<distanceFromOrigin>172.6962651593832</distanceFromOrigin>
				<angle>56.87137308672433</angle>
				<shape>triangular</shape>
				<triangleMeasure>0.7949645828541767</triangleMeasure>
				<rectangleMeasure>0.5524968177525414</rectangleMeasure>
				<circleMeasure>0.4646692523452329</circleMeasure>
				<centroid>
					<x>369.545</x>
					<y>755.0264</y>
				</centroid>
			</pseudo3D>
		</spatialEntity>
		<numericStateVariable>
			<name>avgClusterednessRegions</name>
			<value>0</value>
		</numericStateVariable>
		<numericStateVariable>
			<name>avgDensityRegions</name>
			<value>0.627152466312489</value>
		</numericStateVariable>
	</timepoint>
	<timepoint>
		<spatialEntity>
			<pseudo3D type="region">
				<clusteredness>1</clusteredness>
				<density>0.6299275321225716</density>
				<area>27639</area>
				<perimeter>775.4669873714447</perimeter>
				<distanceFromOrigin>172.6962651593832</distanceFromOrigin>
				<angle>57.56920934690952</angle>
				<shape>triangular</shape>
				<triangleMeasure>0.7972956161938503</triangleMeasure>
				<rectangleMeasure>0.5410654676472997</rectangleMeasure>
				<circleMeasure>0.4440085910011053</circleMeasure>
				<centroid>
					<x>357.4762</x>
					<y>756.6754</y>
				</centroid>
			</pseudo3D>
		</spatialEntity>
		<numericStateVariable>
			<name>avgClusterednessRegions</name>
			<value>0</value>
		</numericStateVariable>
		<numericStateVariable>
			<name>avgDensityRegions</name>
			<value>0.6299275321225716</value>
		</numericStateVariable>
	</timepoint>
	<timepoint>
		<spatialEntity>
			<pseudo3D type="region">
				<clusteredness>1</clusteredness>
				<density>0.6404566067646409</density>
				<area>32813.5</area>
				<perimeter>838.2205276489258</perimeter>
				<distanceFromOrigin>172.6962651593832</distanceFromOrigin>
				<angle>57.60345626981735</angle>
				<shape>triangular</shape>
				<triangleMeasure>0.7996527328251251</triangleMeasure>
				<rectangleMeasure>0.5570059297441982</rectangleMeasure>
				<circleMeasure>0.4446424414316622</circleMeasure>
				<centroid>
					<x>343.0649</x>
					<y>756.0739</y>
				</centroid>
			</pseudo3D>
		</spatialEntity>
		<numericStateVariable>
			<name>avgClusterednessRegions</name>
			<value>0</value>
		</numericStateVariable>
		<numericStateVariable>
			<name>avgDensityRegions</name>
			<value>0.6404566067646409</value>
		</numericStateVariable>
	</timepoint>
	<timepoint>
		<spatialEntity>
			<pseudo3D type="region">
				<clusteredness>1</clusteredness>
				<density>0.6377652743459038</density>
				<area>37386.5</area>
				<perimeter>885.1990351676941</perimeter>
				<distanceFromOrigin>172.6962651593832</distanceFromOrigin>
				<angle>56.19872084399555</angle>
				<shape>triangular</shape>
				<triangleMeasure>0.8128897154198378</triangleMeasure>
				<rectangleMeasure>0.5589063008046523</rectangleMeasure>
				<circleMeasure>0.442207089792837</circleMeasure>
				<centroid>
					<x>330.8503</x>
					<y>757.0826</y>
				</centroid>
			</pseudo3D>
		</spatialEntity>
		<numericStateVariable>
			<name>avgClusterednessRegions</name>
			<value>0</value>
		</numericStateVariable>
		<numericStateVariable>
			<name>avgDensityRegions</name>
			<value>0.6377652743459038</value>
		</numericStateVariable>
	</timepoint>
	<timepoint>
		<spatialEntity>
			<pseudo3D type="region">
				<clusteredness>1</clusteredness>
				<density>0.6428598302298835</density>
				<area>41680.5</area>
				<perimeter>916.6744599342346</perimeter>
				<distanceFromOrigin>172.6962651593832</distanceFromOrigin>
				<angle>56.00607007797563</angle>
				<shape>triangular</shape>
				<triangleMeasure>0.8349035787322984</triangleMeasure>
				<rectangleMeasure>0.56750859117861</rectangleMeasure>
				<circleMeasure>0.4468849288564524</circleMeasure>
				<centroid>
					<x>320.3076</x>
					<y>756.3242</y>
				</centroid>
			</pseudo3D>
		</spatialEntity>
		<numericStateVariable>
			<name>avgClusterednessRegions</name>
			<value>0</value>
		</numericStateVariable>
		<numericStateVariable>
			<name>avgDensityRegions</name>
			<value>0.6428598302298835</value>
		</numericStateVariable>
	</timepoint>
	<timepoint>
		<spatialEntity>
			<pseudo3D type="region">
				<clusteredness>1</clusteredness>
				<density>0.6353904099843984</density>
				<area>47558</area>
				<perimeter>1145.019457817078</perimeter>
				<distanceFromOrigin>172.6962651593832</distanceFromOrigin>
				<angle>66.4592215159492</angle>
				<shape>triangular</shape>
				<triangleMeasure>0.7108281230586998</triangleMeasure>
				<rectangleMeasure>0.4500331642542863</rectangleMeasure>
				<circleMeasure>0.3551583724578304</circleMeasure>
				<centroid>
					<x>307.8834</x>
					<y>747.3325</y>
				</centroid>
			</pseudo3D>
		</spatialEntity>
		<numericStateVariable>
			<name>avgClusterednessRegions</name>
			<value>0</value>
		</numericStateVariable>
		<numericStateVariable>
			<name>avgDensityRegions</name>
			<value>0.6353904099843984</value>
		</numericStateVariable>
	</timepoint>
	<timepoint>
		<spatialEntity>
			<pseudo3D type="region">
				<clusteredness>1</clusteredness>
				<density>0.6414476711982682</density>
				<area>54686.5</area>
				<perimeter>1229.896657466888</perimeter>
				<distanceFromOrigin>172.6962651593832</distanceFromOrigin>
				<angle>65.44055561229713</angle>
				<shape>triangular</shape>
				<triangleMeasure>0.7276961218493301</triangleMeasure>
				<rectangleMeasure>0.4608552893197072</rectangleMeasure>
				<circleMeasure>0.3675207055768228</circleMeasure>
				<centroid>
					<x>293.7011</x>
					<y>746.262</y>
				</centroid>
			</pseudo3D>
		</spatialEntity>
		<numericStateVariable>
			<name>avgClusterednessRegions</name>
			<value>0</value>
		</numericStateVariable>
		<numericStateVariable>
			<name>avgDensityRegions</name>
			<value>0.6414476711982682</value>
		</numericStateVariable>
	</timepoint>
	<timepoint>
		<spatialEntity>
			<pseudo3D type="region">
				<clusteredness>1</clusteredness>
				<density>0.6478922289378669</density>
				<area>62657.5</area>
				<perimeter>1290.651885986328</perimeter>
				<distanceFromOrigin>172.6962651593832</distanceFromOrigin>
				<angle>65.44282658564342</angle>
				<shape>triangular</shape>
				<triangleMeasure>0.7418221748978304</triangleMeasure>
				<rectangleMeasure>0.4847000120326493</rectangleMeasure>
				<circleMeasure>0.3855472411313017</circleMeasure>
				<centroid>
					<x>279.062</x>
					<y>742.5145</y>
				</centroid>
			</pseudo3D>
		</spatialEntity>
		<numericStateVariable>
			<name>avgClusterednessRegions</name>
			<value>0</value>
		</numericStateVariable>
		<numericStateVariable>
			<name>avgDensityRegions</name>
			<value>0.6478922289378669</value>
		</numericStateVariable>
	</timepoint>
	<timepoint>
		<spatialEntity>
			<pseudo3D type="region">
				<clusteredness>1</clusteredness>
				<density>0.6523027418981744</density>
				<area>69475</area>
				<perimeter>1328.048278331757</perimeter>
				<distanceFromOrigin>172.6962651593832</distanceFromOrigin>
				<angle>65.44666703186331</angle>
				<shape>triangular</shape>
				<triangleMeasure>0.734134237066052</triangleMeasure>
				<rectangleMeasure>0.4887928002878407</rectangleMeasure>
				<circleMeasure>0.388552558224695</circleMeasure>
				<centroid>
					<x>267.5403</x>
					<y>739.039</y>
				</centroid>
			</pseudo3D>
		</spatialEntity>
		<spatialEntity>
			<pseudo3D type="region">
				<clusteredness>1</clusteredness>
				<density>0.4978242242917141</density>
				<area>23243.5</area>
				<perimeter>1088.904569864273</perimeter>
				<distanceFromOrigin>348.5283345726714</distanceFromOrigin>
				<angle>0</angle>
				<shape>triangular</shape>
				<triangleMeasure>0.6033893355182568</triangleMeasure>
				<rectangleMeasure>0.4137716858881156</rectangleMeasure>
				<circleMeasure>0.3359875485520544</circleMeasure>
				<centroid>
					<x>576.7008</x>
					<y>213.2709</y>
				</centroid>
			</pseudo3D>
		</spatialEntity>
		<numericStateVariable>
			<name>avgClusterednessRegions</name>
			<value>1219.856307081392</value>
		</numericStateVariable>
		<numericStateVariable>
			<name>avgDensityRegions</name>
			<value>0.5750634830949443</value>
		</numericStateVariable>
	</timepoint>
	<timepoint>
		<spatialEntity>
			<pseudo3D type="region">
				<clusteredness>1</clusteredness>
				<density>0.6551070373703021</density>
				<area>76503</area>
				<perimeter>1356.894067764282</perimeter>
				<distanceFromOrigin>172.6962651593832</distanceFromOrigin>
				<angle>64.83032297702732</angle>
				<shape>triangular</shape>
				<triangleMeasure>0.7682636698026788</triangleMeasure>
				<rectangleMeasure>0.5005853224242184</rectangleMeasure>
				<circleMeasure>0.4078618187417736</circleMeasure>
				<centroid>
					<x>256.4162</x>
					<y>736.7171</y>
				</centroid>
			</pseudo3D>
		</spatialEntity>
		<spatialEntity>
			<pseudo3D type="region">
				<clusteredness>0.9368933703741812</clusteredness>
				<density>0.5048567620123612</density>
				<area>27317</area>
				<perimeter>1022.718839883804</perimeter>
				<distanceFromOrigin>348.5283345726714</distanceFromOrigin>
				<angle>66.54277262854499</angle>
				<shape>triangular</shape>
				<triangleMeasure>0.633683348254577</triangleMeasure>
				<rectangleMeasure>0.4444029827034213</rectangleMeasure>
				<circleMeasure>0.3562371337699807</circleMeasure>
				<centroid>
					<x>570.2844</x>
					<y>201.8417</y>
				</centroid>
			</pseudo3D>
		</spatialEntity>
		<numericStateVariable>
			<name>avgClusterednessRegions</name>
			<value>1240.330503151857</value>
		</numericStateVariable>
		<numericStateVariable>
			<name>avgDensityRegions</name>
			<value>0.5799818996913316</value>
		</numericStateVariable>
	</timepoint>
	<timepoint>
		<spatialEntity>
			<pseudo3D type="region">
				<clusteredness>1</clusteredness>
				<density>0.5062859529408019</density>
				<area>20568</area>
				<perimeter>818.8506960868835</perimeter>
				<distanceFromOrigin>335.574134879314</distanceFromOrigin>
				<angle>63.3304210889675</angle>
				<shape>rectangular</shape>
				<triangleMeasure>0.5439453092717049</triangleMeasure>
				<rectangleMeasure>0.6152881832105599</rectangleMeasure>
				<circleMeasure>0.4337175332849937</circleMeasure>
				<centroid>
					<x>790.8848</x>
					<y>1142.224</y>
				</centroid>
			</pseudo3D>
		</spatialEntity>
		<spatialEntity>
			<pseudo3D type="region">
				<clusteredness>1</clusteredness>
				<density>0.6535382554281756</density>
				<area>81259.5</area>
				<perimeter>1393.761815071106</perimeter>
				<distanceFromOrigin>172.6962651593832</distanceFromOrigin>
				<angle>64.18757422157077</angle>
				<shape>triangular</shape>
				<triangleMeasure>0.7688100655038296</triangleMeasure>
				<rectangleMeasure>0.5132814301980867</rectangleMeasure>
				<circleMeasure>0.4149293400783049</circleMeasure>
				<centroid>
					<x>249.1105</x>
					<y>734.413</y>
				</centroid>
			</pseudo3D>
		</spatialEntity>
		<spatialEntity>
			<pseudo3D type="region">
				<clusteredness>0.9330095700614198</clusteredness>
				<density>0.506419830156673</density>
				<area>29394</area>
				<perimeter>1084.324796915054</perimeter>
				<distanceFromOrigin>348.5283345726714</distanceFromOrigin>
				<angle>65.79039146876008</angle>
				<shape>triangular</shape>
				<triangleMeasure>0.6157469763617623</triangleMeasure>
				<rectangleMeasure>0.4349985900588221</rectangleMeasure>
				<circleMeasure>0.3548553761558262</circleMeasure>
				<centroid>
					<x>569.5789</x>
					<y>195.8407</y>
				</centroid>
			</pseudo3D>
		</spatialEntity>
		<numericStateVariable>
			<name>avgClusterednessRegions</name>
			<value>2276.727071725371</value>
		</numericStateVariable>
		<numericStateVariable>
			<name>avgDensityRegions</name>
			<value>0.5554146795085502</value>
		</numericStateVariable>
	</timepoint>
	<timepoint>
		<spatialEntity>
			<pseudo3D type="region">
				<clusteredness>1</clusteredness>
				<density>0.5062859529408019</density>
				<area>20568</area>
				<perimeter>818.8506960868835</perimeter>
				<distanceFromOrigin>335.574134879314</distanceFromOrigin>
				<angle>63.3304210889675</angle>
				<shape>rectangular</shape>
				<triangleMeasure>0.5439453092717049</triangleMeasure>
				<rectangleMeasure>0.6152881832105599</rectangleMeasure>
				<circleMeasure>0.4337175332849937</circleMeasure>
				<centroid>
					<x>790.8848</x>
					<y>1142.224</y>
				</centroid>
			</pseudo3D>
		</spatialEntity>
		<spatialEntity>
			<pseudo3D type="region">
				<clusteredness>1</clusteredness>
				<density>0.6535382554281756</density>
				<area>81259.5</area>
				<perimeter>1393.761815071106</perimeter>
				<distanceFromOrigin>172.6962651593832</distanceFromOrigin>
				<angle>64.18757422157077</angle>
				<shape>triangular</shape>
				<triangleMeasure>0.7688100655038296</triangleMeasure>
				<rectangleMeasure>0.5132814301980867</rectangleMeasure>
				<circleMeasure>0.4149293400783049</circleMeasure>
				<centroid>
					<x>249.1105</x>
					<y>734.413</y>
				</centroid>
			</pseudo3D>
		</spatialEntity>
		<spatialEntity>
			<pseudo3D type="region">
				<clusteredness>0.9330095700614198</clusteredness>
				<density>0.506419830156673</density>
				<area>29394</area>
				<perimeter>1084.324796915054</perimeter>
				<distanceFromOrigin>348.5283345726714</distanceFromOrigin>
				<angle>65.79039146876008</angle>
				<shape>triangular</shape>
				<triangleMeasure>0.6157469763617623</triangleMeasure>
				<rectangleMeasure>0.4349985900588221</rectangleMeasure>
				<circleMeasure>0.3548553761558262</circleMeasure>
				<centroid>
					<x>569.5789</x>
					<y>195.8407</y>
				</centroid>
			</pseudo3D>
		</spatialEntity>
		<numericStateVariable>
			<name>avgClusterednessRegions</name>
			<value>2276.727071725371</value>
		</numericStateVariable>
		<numericStateVariable>
			<name>avgDensityRegions</name>
			<value>0.5554146795085502</value>
		</numericStateVariable>
	</timepoint>
	<timepoint>
		<spatialEntity>
			<pseudo3D type="region">
				<clusteredness>1</clusteredness>
				<density>0.5062859529408019</density>
				<area>20568</area>
				<perimeter>818.8506960868835</perimeter>
				<distanceFromOrigin>335.574134879314</distanceFromOrigin>
				<angle>63.3304210889675</angle>
				<shape>rectangular</shape>
				<triangleMeasure>0.5439453092717049</triangleMeasure>
				<rectangleMeasure>0.6152881832105599</rectangleMeasure>
				<circleMeasure>0.4337175332849937</circleMeasure>
				<centroid>
					<x>790.8848</x>
					<y>1142.224</y>
				</centroid>
			</pseudo3D>
		</spatialEntity>
		<spatialEntity>
			<pseudo3D type="region">
				<clusteredness>1</clusteredness>
				<density>0.6535382554281756</density>
				<area>81259.5</area>
				<perimeter>1393.761815071106</perimeter>
				<distanceFromOrigin>172.6962651593832</distanceFromOrigin>
				<angle>64.18757422157077</angle>
				<shape>triangular</shape>
				<triangleMeasure>0.7688100655038296</triangleMeasure>
				<rectangleMeasure>0.5132814301980867</rectangleMeasure>
				<circleMeasure>0.4149293400783049</circleMeasure>
				<centroid>
					<x>249.1105</x>
					<y>734.413</y>
				</centroid>
			</pseudo3D>
		</spatialEntity>
		<spatialEntity>
			<pseudo3D type="region">
				<clusteredness>0.9330095700614198</clusteredness>
				<density>0.506419830156673</density>
				<area>29394</area>
				<perimeter>1084.324796915054</perimeter>
				<distanceFromOrigin>348.5283345726714</distanceFromOrigin>
				<angle>65.79039146876008</angle>
				<shape>triangular</shape>
				<triangleMeasure>0.6157469763617623</triangleMeasure>
				<rectangleMeasure>0.4349985900588221</rectangleMeasure>
				<circleMeasure>0.3548553761558262</circleMeasure>
				<centroid>
					<x>569.5789</x>
					<y>195.8407</y>
				</centroid>
			</pseudo3D>
		</spatialEntity>
		<numericStateVariable>
			<name>avgClusterednessRegions</name>
			<value>2276.727071725371</value>
		</numericStateVariable>
		<numericStateVariable>
			<name>avgDensityRegions</name>
			<value>0.5554146795085502</value>
		</numericStateVariable>
	</timepoint>
	<timepoint>
		<spatialEntity>
			<pseudo3D type="region">
				<clusteredness>1</clusteredness>
				<density>0.5062859529408019</density>
				<area>20568</area>
				<perimeter>818.8506960868835</perimeter>
				<distanceFromOrigin>335.574134879314</distanceFromOrigin>
				<angle>63.3304210889675</angle>
				<shape>rectangular</shape>
				<triangleMeasure>0.5439453092717049</triangleMeasure>
				<rectangleMeasure>0.6152881832105599</rectangleMeasure>
				<circleMeasure>0.4337175332849937</circleMeasure>
				<centroid>
					<x>790.8848</x>
					<y>1142.224</y>
				</centroid>
			</pseudo3D>
		</spatialEntity>
		<spatialEntity>
			<pseudo3D type="region">
				<clusteredness>1</clusteredness>
				<density>0.6535382554281756</density>
				<area>81259.5</area>
				<perimeter>1393.761815071106</perimeter>
				<distanceFromOrigin>172.6962651593832</distanceFromOrigin>
				<angle>64.18757422157077</angle>
				<shape>triangular</shape>
				<triangleMeasure>0.7688100655038296</triangleMeasure>
				<rectangleMeasure>0.5132814301980867</rectangleMeasure>
				<circleMeasure>0.4149293400783049</circleMeasure>
				<centroid>
					<x>249.1105</x>
					<y>734.413</y>
				</centroid>
			</pseudo3D>
		</spatialEntity>
		<spatialEntity>
			<pseudo3D type="region">
				<clusteredness>0.9330095700614198</clusteredness>
				<density>0.506419830156673</density>
				<area>29394</area>
				<perimeter>1084.324796915054</perimeter>
				<distanceFromOrigin>348.5283345726714</distanceFromOrigin>
				<angle>65.79039146876008</angle>
				<shape>triangular</shape>
				<triangleMeasure>0.6157469763617623</triangleMeasure>
				<rectangleMeasure>0.4349985900588221</rectangleMeasure>
				<circleMeasure>0.3548553761558262</circleMeasure>
				<centroid>
					<x>569.5789</x>
					<y>195.8407</y>
				</centroid>
			</pseudo3D>
		</spatialEntity>
		<numericStateVariable>
			<name>avgClusterednessRegions</name>
			<value>2276.727071725371</value>
		</numericStateVariable>
		<numericStateVariable>
			<name>avgDensityRegions</name>
			<value>0.5554146795085502</value>
		</numericStateVariable>
	</timepoint>
	<timepoint>
		<spatialEntity>
			<pseudo3D type="region">
				<clusteredness>1</clusteredness>
				<density>0.5062859529408019</density>
				<area>20568</area>
				<perimeter>818.8506960868835</perimeter>
				<distanceFromOrigin>335.574134879314</distanceFromOrigin>
				<angle>63.3304210889675</angle>
				<shape>rectangular</shape>
				<triangleMeasure>0.5439453092717049</triangleMeasure>
				<rectangleMeasure>0.6152881832105599</rectangleMeasure>
				<circleMeasure>0.4337175332849937</circleMeasure>
				<centroid>
					<x>790.8848</x>
					<y>1142.224</y>
				</centroid>
			</pseudo3D>
		</spatialEntity>
		<spatialEntity>
			<pseudo3D type="region">
				<clusteredness>1</clusteredness>
				<density>0.6535382554281756</density>
				<area>81259.5</area>
				<perimeter>1393.761815071106</perimeter>
				<distanceFromOrigin>172.6962651593832</distanceFromOrigin>
				<angle>64.18757422157077</angle>
				<shape>triangular</shape>
				<triangleMeasure>0.7688100655038296</triangleMeasure>
				<rectangleMeasure>0.5132814301980867</rectangleMeasure>
				<circleMeasure>0.4149293400783049</circleMeasure>
				<centroid>
					<x>249.1105</x>
					<y>734.413</y>
				</centroid>
			</pseudo3D>
		</spatialEntity>
		<spatialEntity>
			<pseudo3D type="region">
				<clusteredness>0.9330095700614198</clusteredness>
				<density>0.506419830156673</density>
				<area>29394</area>
				<perimeter>1084.324796915054</perimeter>
				<distanceFromOrigin>348.5283345726714</distanceFromOrigin>
				<angle>65.79039146876008</angle>
				<shape>triangular</shape>
				<triangleMeasure>0.6157469763617623</triangleMeasure>
				<rectangleMeasure>0.4349985900588221</rectangleMeasure>
				<circleMeasure>0.3548553761558262</circleMeasure>
				<centroid>
					<x>569.5789</x>
					<y>195.8407</y>
				</centroid>
			</pseudo3D>
		</spatialEntity>
		<numericStateVariable>
			<name>avgClusterednessRegions</name>
			<value>2276.727071725371</value>
		</numericStateVariable>
		<numericStateVariable>
			<name>avgDensityRegions</name>
			<value>0.5554146795085502</value>
		</numericStateVariable>
	</timepoint>
	<timepoint>
		<spatialEntity>
			<pseudo3D type="region">
				<clusteredness>1</clusteredness>
				<density>0.5062859529408019</density>
				<area>20568</area>
				<perimeter>818.8506960868835</perimeter>
				<distanceFromOrigin>335.574134879314</distanceFromOrigin>
				<angle>63.3304210889675</angle>
				<shape>rectangular</shape>
				<triangleMeasure>0.5439453092717049</triangleMeasure>
				<rectangleMeasure>0.6152881832105599</rectangleMeasure>
				<circleMeasure>0.4337175332849937</circleMeasure>
				<centroid>
					<x>790.8848</x>
					<y>1142.224</y>
				</centroid>
			</pseudo3D>
		</spatialEntity>
		<spatialEntity>
			<pseudo3D type="region">
				<clusteredness>1</clusteredness>
				<density>0.6535382554281756</density>
				<area>81259.5</area>
				<perimeter>1393.761815071106</perimeter>
				<distanceFromOrigin>172.6962651593832</distanceFromOrigin>
				<angle>64.18757422157077</angle>
				<shape>triangular</shape>
				<triangleMeasure>0.7688100655038296</triangleMeasure>
				<rectangleMeasure>0.5132814301980867</rectangleMeasure>
				<circleMeasure>0.4149293400783049</circleMeasure>
				<centroid>
					<x>249.1105</x>
					<y>734.413</y>
				</centroid>
			</pseudo3D>
		</spatialEntity>
		<spatialEntity>
			<pseudo3D type="region">
				<clusteredness>0.9330095700614198</clusteredness>
				<density>0.506419830156673</density>
				<area>29394</area>
				<perimeter>1084.324796915054</perimeter>
				<distanceFromOrigin>348.5283345726714</distanceFromOrigin>
				<angle>65.79039146876008</angle>
				<shape>triangular</shape>
				<triangleMeasure>0.6157469763617623</triangleMeasure>
				<rectangleMeasure>0.4349985900588221</rectangleMeasure>
				<circleMeasure>0.3548553761558262</circleMeasure>
				<centroid>
					<x>569.5789</x>
					<y>195.8407</y>
				</centroid>
			</pseudo3D>
		</spatialEntity>
		<numericStateVariable>
			<name>avgClusterednessRegions</name>
			<value>2276.727071725371</value>
		</numericStateVariable>
		<numericStateVariable>
			<name>avgDensityRegions</name>
			<value>0.5554146795085502</value>
		</numericStateVariable>
	</timepoint>
	<timepoint>
		<spatialEntity>
			<pseudo3D type="region">
				<clusteredness>1</clusteredness>
				<density>0.5062859529408019</density>
				<area>20568</area>
				<perimeter>818.8506960868835</perimeter>
				<distanceFromOrigin>335.574134879314</distanceFromOrigin>
				<angle>63.3304210889675</angle>
				<shape>rectangular</shape>
				<triangleMeasure>0.5439453092717049</triangleMeasure>
				<rectangleMeasure>0.6152881832105599</rectangleMeasure>
				<circleMeasure>0.4337175332849937</circleMeasure>
				<centroid>
					<x>790.8848</x>
					<y>1142.224</y>
				</centroid>
			</pseudo3D>
		</spatialEntity>
		<spatialEntity>
			<pseudo3D type="region">
				<clusteredness>1</clusteredness>
				<density>0.6535382554281756</density>
				<area>81259.5</area>
				<perimeter>1393.761815071106</perimeter>
				<distanceFromOrigin>172.6962651593832</distanceFromOrigin>
				<angle>64.18757422157077</angle>
				<shape>triangular</shape>
				<triangleMeasure>0.7688100655038296</triangleMeasure>
				<rectangleMeasure>0.5132814301980867</rectangleMeasure>
				<circleMeasure>0.4149293400783049</circleMeasure>
				<centroid>
					<x>249.1105</x>
					<y>734.413</y>
				</centroid>
			</pseudo3D>
		</spatialEntity>
		<spatialEntity>
			<pseudo3D type="region">
				<clusteredness>0.9330095700614198</clusteredness>
				<density>0.506419830156673</density>
				<area>29394</area>
				<perimeter>1084.324796915054</perimeter>
				<distanceFromOrigin>348.5283345726714</distanceFromOrigin>
				<angle>65.79039146876008</angle>
				<shape>triangular</shape>
				<triangleMeasure>0.6157469763617623</triangleMeasure>
				<rectangleMeasure>0.4349985900588221</rectangleMeasure>
				<circleMeasure>0.3548553761558262</circleMeasure>
				<centroid>
					<x>569.5789</x>
					<y>195.8407</y>
				</centroid>
			</pseudo3D>
		</spatialEntity>
		<numericStateVariable>
			<name>avgClusterednessRegions</name>
			<value>2276.727071725371</value>
		</numericStateVariable>
		<numericStateVariable>
			<name>avgDensityRegions</name>
			<value>0.5554146795085502</value>
		</numericStateVariable>
	</timepoint>
	<timepoint>
		<spatialEntity>
			<pseudo3D type="region">
				<clusteredness>1</clusteredness>
				<density>0.5062859529408019</density>
				<area>20568</area>
				<perimeter>818.8506960868835</perimeter>
				<distanceFromOrigin>335.574134879314</distanceFromOrigin>
				<angle>63.3304210889675</angle>
				<shape>rectangular</shape>
				<triangleMeasure>0.5439453092717049</triangleMeasure>
				<rectangleMeasure>0.6152881832105599</rectangleMeasure>
				<circleMeasure>0.4337175332849937</circleMeasure>
				<centroid>
					<x>790.8848</x>
					<y>1142.224</y>
				</centroid>
			</pseudo3D>
		</spatialEntity>
		<spatialEntity>
			<pseudo3D type="region">
				<clusteredness>1</clusteredness>
				<density>0.6535382554281756</density>
				<area>81259.5</area>
				<perimeter>1393.761815071106</perimeter>
				<distanceFromOrigin>172.6962651593832</distanceFromOrigin>
				<angle>64.18757422157077</angle>
				<shape>triangular</shape>
				<triangleMeasure>0.7688100655038296</triangleMeasure>
				<rectangleMeasure>0.5132814301980867</rectangleMeasure>
				<circleMeasure>0.4149293400783049</circleMeasure>
				<centroid>
					<x>249.1105</x>
					<y>734.413</y>
				</centroid>
			</pseudo3D>
		</spatialEntity>
		<spatialEntity>
			<pseudo3D type="region">
				<clusteredness>0.9330095700614198</clusteredness>
				<density>0.506419830156673</density>
				<area>29394</area>
				<perimeter>1084.324796915054</perimeter>
				<distanceFromOrigin>348.5283345726714</distanceFromOrigin>
				<angle>65.79039146876008</angle>
				<shape>triangular</shape>
				<triangleMeasure>0.6157469763617623</triangleMeasure>
				<rectangleMeasure>0.4349985900588221</rectangleMeasure>
				<circleMeasure>0.3548553761558262</circleMeasure>
				<centroid>
					<x>569.5789</x>
					<y>195.8407</y>
				</centroid>
			</pseudo3D>
		</spatialEntity>
		<numericStateVariable>
			<name>avgClusterednessRegions</name>
			<value>2276.727071725371</value>
		</numericStateVariable>
		<numericStateVariable>
			<name>avgDensityRegions</name>
			<value>0.5554146795085502</value>
		</numericStateVariable>
	</timepoint>
	<timepoint>
		<spatialEntity>
			<pseudo3D type="region">
				<clusteredness>1</clusteredness>
				<density>0.5062859529408019</density>
				<area>20568</area>
				<perimeter>818.8506960868835</perimeter>
				<distanceFromOrigin>335.574134879314</distanceFromOrigin>
				<angle>63.3304210889675</angle>
				<shape>rectangular</shape>
				<triangleMeasure>0.5439453092717049</triangleMeasure>
				<rectangleMeasure>0.6152881832105599</rectangleMeasure>
				<circleMeasure>0.4337175332849937</circleMeasure>
				<centroid>
					<x>790.8848</x>
					<y>1142.224</y>
				</centroid>
			</pseudo3D>
		</spatialEntity>
		<spatialEntity>
			<pseudo3D type="region">
				<clusteredness>1</clusteredness>
				<density>0.6535382554281756</density>
				<area>81259.5</area>
				<perimeter>1393.761815071106</perimeter>
				<distanceFromOrigin>172.6962651593832</distanceFromOrigin>
				<angle>64.18757422157077</angle>
				<shape>triangular</shape>
				<triangleMeasure>0.7688100655038296</triangleMeasure>
				<rectangleMeasure>0.5132814301980867</rectangleMeasure>
				<circleMeasure>0.4149293400783049</circleMeasure>
				<centroid>
					<x>249.1105</x>
					<y>734.413</y>
				</centroid>
			</pseudo3D>
		</spatialEntity>
		<spatialEntity>
			<pseudo3D type="region">
				<clusteredness>0.9330095700614198</clusteredness>
				<density>0.506419830156673</density>
				<area>29394</area>
				<perimeter>1084.324796915054</perimeter>
				<distanceFromOrigin>348.5283345726714</distanceFromOrigin>
				<angle>65.79039146876008</angle>
				<shape>triangular</shape>
				<triangleMeasure>0.6157469763617623</triangleMeasure>
				<rectangleMeasure>0.4349985900588221</rectangleMeasure>
				<circleMeasure>0.3548553761558262</circleMeasure>
				<centroid>
					<x>569.5789</x>
					<y>195.8407</y>
				</centroid>
			</pseudo3D>
		</spatialEntity>
		<numericStateVariable>
			<name>avgClusterednessRegions</name>
			<value>2276.727071725371</value>
		</numericStateVariable>
		<numericStateVariable>
			<name>avgDensityRegions</name>
			<value>0.5554146795085502</value>
		</numericStateVariable>
	</timepoint>
	<timepoint>
		<spatialEntity>
			<pseudo3D type="region">
				<clusteredness>1</clusteredness>
				<density>0.5062859529408019</density>
				<area>20568</area>
				<perimeter>818.8506960868835</perimeter>
				<distanceFromOrigin>335.574134879314</distanceFromOrigin>
				<angle>63.3304210889675</angle>
				<shape>rectangular</shape>
				<triangleMeasure>0.5439453092717049</triangleMeasure>
				<rectangleMeasure>0.6152881832105599</rectangleMeasure>
				<circleMeasure>0.4337175332849937</circleMeasure>
				<centroid>
					<x>790.8848</x>
					<y>1142.224</y>
				</centroid>
			</pseudo3D>
		</spatialEntity>
		<spatialEntity>
			<pseudo3D type="region">
				<clusteredness>1</clusteredness>
				<density>0.6535382554281756</density>
				<area>81259.5</area>
				<perimeter>1393.761815071106</perimeter>
				<distanceFromOrigin>172.6962651593832</distanceFromOrigin>
				<angle>64.18757422157077</angle>
				<shape>triangular</shape>
				<triangleMeasure>0.7688100655038296</triangleMeasure>
				<rectangleMeasure>0.5132814301980867</rectangleMeasure>
				<circleMeasure>0.4149293400783049</circleMeasure>
				<centroid>
					<x>249.1105</x>
					<y>734.413</y>
				</centroid>
			</pseudo3D>
		</spatialEntity>
		<spatialEntity>
			<pseudo3D type="region">
				<clusteredness>0.9330095700614198</clusteredness>
				<density>0.506419830156673</density>
				<area>29394</area>
				<perimeter>1084.324796915054</perimeter>
				<distanceFromOrigin>348.5283345726714</distanceFromOrigin>
				<angle>65.79039146876008</angle>
				<shape>triangular</shape>
				<triangleMeasure>0.6157469763617623</triangleMeasure>
				<rectangleMeasure>0.4349985900588221</rectangleMeasure>
				<circleMeasure>0.3548553761558262</circleMeasure>
				<centroid>
					<x>569.5789</x>
					<y>195.8407</y>
				</centroid>
			</pseudo3D>
		</spatialEntity>
		<numericStateVariable>
			<name>avgClusterednessRegions</name>
			<value>2276.727071725371</value>
		</numericStateVariable>
		<numericStateVariable>
			<name>avgDensityRegions</name>
			<value>0.5554146795085502</value>
		</numericStateVariable>
	</timepoint>
	<timepoint>
		<spatialEntity>
			<pseudo3D type="region">
				<clusteredness>1</clusteredness>
				<density>0.5062859529408019</density>
				<area>20568</area>
				<perimeter>818.8506960868835</perimeter>
				<distanceFromOrigin>335.574134879314</distanceFromOrigin>
				<angle>63.3304210889675</angle>
				<shape>rectangular</shape>
				<triangleMeasure>0.5439453092717049</triangleMeasure>
				<rectangleMeasure>0.6152881832105599</rectangleMeasure>
				<circleMeasure>0.4337175332849937</circleMeasure>
				<centroid>
					<x>790.8848</x>
					<y>1142.224</y>
				</centroid>
			</pseudo3D>
		</spatialEntity>
		<spatialEntity>
			<pseudo3D type="region">
				<clusteredness>1</clusteredness>
				<density>0.6535382554281756</density>
				<area>81259.5</area>
				<perimeter>1393.761815071106</perimeter>
				<distanceFromOrigin>172.6962651593832</distanceFromOrigin>
				<angle>64.18757422157077</angle>
				<shape>triangular</shape>
				<triangleMeasure>0.7688100655038296</triangleMeasure>
				<rectangleMeasure>0.5132814301980867</rectangleMeasure>
				<circleMeasure>0.4149293400783049</circleMeasure>
				<centroid>
					<x>249.1105</x>
					<y>734.413</y>
				</centroid>
			</pseudo3D>
		</spatialEntity>
		<spatialEntity>
			<pseudo3D type="region">
				<clusteredness>0.9330095700614198</clusteredness>
				<density>0.506419830156673</density>
				<area>29394</area>
				<perimeter>1084.324796915054</perimeter>
				<distanceFromOrigin>348.5283345726714</distanceFromOrigin>
				<angle>65.79039146876008</angle>
				<shape>triangular</shape>
				<triangleMeasure>0.6157469763617623</triangleMeasure>
				<rectangleMeasure>0.4349985900588221</rectangleMeasure>
				<circleMeasure>0.3548553761558262</circleMeasure>
				<centroid>
					<x>569.5789</x>
					<y>195.8407</y>
				</centroid>
			</pseudo3D>
		</spatialEntity>
		<numericStateVariable>
			<name>avgClusterednessRegions</name>
			<value>2276.727071725371</value>
		</numericStateVariable>
		<numericStateVariable>
			<name>avgDensityRegions</name>
			<value>0.5554146795085502</value>
		</numericStateVariable>
	</timepoint>
	<timepoint>
		<spatialEntity>
			<pseudo3D type="region">
				<clusteredness>1</clusteredness>
				<density>0.5062859529408019</density>
				<area>20568</area>
				<perimeter>818.8506960868835</perimeter>
				<distanceFromOrigin>335.574134879314</distanceFromOrigin>
				<angle>63.3304210889675</angle>
				<shape>rectangular</shape>
				<triangleMeasure>0.5439453092717049</triangleMeasure>
				<rectangleMeasure>0.6152881832105599</rectangleMeasure>
				<circleMeasure>0.4337175332849937</circleMeasure>
				<centroid>
					<x>790.8848</x>
					<y>1142.224</y>
				</centroid>
			</pseudo3D>
		</spatialEntity>
		<spatialEntity>
			<pseudo3D type="region">
				<clusteredness>1</clusteredness>
				<density>0.6535382554281756</density>
				<area>81259.5</area>
				<perimeter>1393.761815071106</perimeter>
				<distanceFromOrigin>172.6962651593832</distanceFromOrigin>
				<angle>64.18757422157077</angle>
				<shape>triangular</shape>
				<triangleMeasure>0.7688100655038296</triangleMeasure>
				<rectangleMeasure>0.5132814301980867</rectangleMeasure>
				<circleMeasure>0.4149293400783049</circleMeasure>
				<centroid>
					<x>249.1105</x>
					<y>734.413</y>
				</centroid>
			</pseudo3D>
		</spatialEntity>
		<spatialEntity>
			<pseudo3D type="region">
				<clusteredness>0.9330095700614198</clusteredness>
				<density>0.506419830156673</density>
				<area>29394</area>
				<perimeter>1084.324796915054</perimeter>
				<distanceFromOrigin>348.5283345726714</distanceFromOrigin>
				<angle>65.79039146876008</angle>
				<shape>triangular</shape>
				<triangleMeasure>0.6157469763617623</triangleMeasure>
				<rectangleMeasure>0.4349985900588221</rectangleMeasure>
				<circleMeasure>0.3548553761558262</circleMeasure>
				<centroid>
					<x>569.5789</x>
					<y>195.8407</y>
				</centroid>
			</pseudo3D>
		</spatialEntity>
		<numericStateVariable>
			<name>avgClusterednessRegions</name>
			<value>2276.727071725371</value>
		</numericStateVariable>
		<numericStateVariable>
			<name>avgDensityRegions</name>
			<value>0.5554146795085502</value>
		</numericStateVariable>
	</timepoint>
	<timepoint>
		<spatialEntity>
			<pseudo3D type="region">
				<clusteredness>1</clusteredness>
				<density>0.5062859529408019</density>
				<area>20568</area>
				<perimeter>818.8506960868835</perimeter>
				<distanceFromOrigin>335.574134879314</distanceFromOrigin>
				<angle>63.3304210889675</angle>
				<shape>rectangular</shape>
				<triangleMeasure>0.5439453092717049</triangleMeasure>
				<rectangleMeasure>0.6152881832105599</rectangleMeasure>
				<circleMeasure>0.4337175332849937</circleMeasure>
				<centroid>
					<x>790.8848</x>
					<y>1142.224</y>
				</centroid>
			</pseudo3D>
		</spatialEntity>
		<spatialEntity>
			<pseudo3D type="region">
				<clusteredness>1</clusteredness>
				<density>0.6535382554281756</density>
				<area>81259.5</area>
				<perimeter>1393.761815071106</perimeter>
				<distanceFromOrigin>172.6962651593832</distanceFromOrigin>
				<angle>64.18757422157077</angle>
				<shape>triangular</shape>
				<triangleMeasure>0.7688100655038296</triangleMeasure>
				<rectangleMeasure>0.5132814301980867</rectangleMeasure>
				<circleMeasure>0.4149293400783049</circleMeasure>
				<centroid>
					<x>249.1105</x>
					<y>734.413</y>
				</centroid>
			</pseudo3D>
		</spatialEntity>
		<spatialEntity>
			<pseudo3D type="region">
				<clusteredness>0.9330095700614198</clusteredness>
				<density>0.506419830156673</density>
				<area>29394</area>
				<perimeter>1084.324796915054</perimeter>
				<distanceFromOrigin>348.5283345726714</distanceFromOrigin>
				<angle>65.79039146876008</angle>
				<shape>triangular</shape>
				<triangleMeasure>0.6157469763617623</triangleMeasure>
				<rectangleMeasure>0.4349985900588221</rectangleMeasure>
				<circleMeasure>0.3548553761558262</circleMeasure>
				<centroid>
					<x>569.5789</x>
					<y>195.8407</y>
				</centroid>
			</pseudo3D>
		</spatialEntity>
		<numericStateVariable>
			<name>avgClusterednessRegions</name>
			<value>2276.727071725371</value>
		</numericStateVariable>
		<numericStateVariable>
			<name>avgDensityRegions</name>
			<value>0.5554146795085502</value>
		</numericStateVariable>
	</timepoint>
	<timepoint>
		<spatialEntity>
			<pseudo3D type="region">
				<clusteredness>1</clusteredness>
				<density>0.5062859529408019</density>
				<area>20568</area>
				<perimeter>818.8506960868835</perimeter>
				<distanceFromOrigin>335.574134879314</distanceFromOrigin>
				<angle>63.3304210889675</angle>
				<shape>rectangular</shape>
				<triangleMeasure>0.5439453092717049</triangleMeasure>
				<rectangleMeasure>0.6152881832105599</rectangleMeasure>
				<circleMeasure>0.4337175332849937</circleMeasure>
				<centroid>
					<x>790.8848</x>
					<y>1142.224</y>
				</centroid>
			</pseudo3D>
		</spatialEntity>
		<spatialEntity>
			<pseudo3D type="region">
				<clusteredness>1</clusteredness>
				<density>0.6535382554281756</density>
				<area>81259.5</area>
				<perimeter>1393.761815071106</perimeter>
				<distanceFromOrigin>172.6962651593832</distanceFromOrigin>
				<angle>64.18757422157077</angle>
				<shape>triangular</shape>
				<triangleMeasure>0.7688100655038296</triangleMeasure>
				<rectangleMeasure>0.5132814301980867</rectangleMeasure>
				<circleMeasure>0.4149293400783049</circleMeasure>
				<centroid>
					<x>249.1105</x>
					<y>734.413</y>
				</centroid>
			</pseudo3D>
		</spatialEntity>
		<spatialEntity>
			<pseudo3D type="region">
				<clusteredness>0.9330095700614198</clusteredness>
				<density>0.506419830156673</density>
				<area>29394</area>
				<perimeter>1084.324796915054</perimeter>
				<distanceFromOrigin>348.5283345726714</distanceFromOrigin>
				<angle>65.79039146876008</angle>
				<shape>triangular</shape>
				<triangleMeasure>0.6157469763617623</triangleMeasure>
				<rectangleMeasure>0.4349985900588221</rectangleMeasure>
				<circleMeasure>0.3548553761558262</circleMeasure>
				<centroid>
					<x>569.5789</x>
					<y>195.8407</y>
				</centroid>
			</pseudo3D>
		</spatialEntity>
		<numericStateVariable>
			<name>avgClusterednessRegions</name>
			<value>2276.727071725371</value>
		</numericStateVariable>
		<numericStateVariable>
			<name>avgDensityRegions</name>
			<value>0.5554146795085502</value>
		</numericStateVariable>
	</timepoint>
	<timepoint>
		<spatialEntity>
			<pseudo3D type="region">
				<clusteredness>1</clusteredness>
				<density>0.5062859529408019</density>
				<area>20568</area>
				<perimeter>818.8506960868835</perimeter>
				<distanceFromOrigin>335.574134879314</distanceFromOrigin>
				<angle>63.3304210889675</angle>
				<shape>rectangular</shape>
				<triangleMeasure>0.5439453092717049</triangleMeasure>
				<rectangleMeasure>0.6152881832105599</rectangleMeasure>
				<circleMeasure>0.4337175332849937</circleMeasure>
				<centroid>
					<x>790.8848</x>
					<y>1142.224</y>
				</centroid>
			</pseudo3D>
		</spatialEntity>
		<spatialEntity>
			<pseudo3D type="region">
				<clusteredness>1</clusteredness>
				<density>0.6535382554281756</density>
				<area>81259.5</area>
				<perimeter>1393.761815071106</perimeter>
				<distanceFromOrigin>172.6962651593832</distanceFromOrigin>
				<angle>64.18757422157077</angle>
				<shape>triangular</shape>
				<triangleMeasure>0.7688100655038296</triangleMeasure>
				<rectangleMeasure>0.5132814301980867</rectangleMeasure>
				<circleMeasure>0.4149293400783049</circleMeasure>
				<centroid>
					<x>249.1105</x>
					<y>734.413</y>
				</centroid>
			</pseudo3D>
		</spatialEntity>
		<spatialEntity>
			<pseudo3D type="region">
				<clusteredness>0.9330095700614198</clusteredness>
				<density>0.506419830156673</density>
				<area>29394</area>
				<perimeter>1084.324796915054</perimeter>
				<distanceFromOrigin>348.5283345726714</distanceFromOrigin>
				<angle>65.79039146876008</angle>
				<shape>triangular</shape>
				<triangleMeasure>0.6157469763617623</triangleMeasure>
				<rectangleMeasure>0.4349985900588221</rectangleMeasure>
				<circleMeasure>0.3548553761558262</circleMeasure>
				<centroid>
					<x>569.5789</x>
					<y>195.8407</y>
				</centroid>
			</pseudo3D>
		</spatialEntity>
		<numericStateVariable>
			<name>avgClusterednessRegions</name>
			<value>2276.727071725371</value>
		</numericStateVariable>
		<numericStateVariable>
			<name>avgDensityRegions</name>
			<value>0.5554146795085502</value>
		</numericStateVariable>
	</timepoint>
	<timepoint>
		<spatialEntity>
			<pseudo3D type="region">
				<clusteredness>1</clusteredness>
				<density>0.5062859529408019</density>
				<area>20568</area>
				<perimeter>818.8506960868835</perimeter>
				<distanceFromOrigin>335.574134879314</distanceFromOrigin>
				<angle>63.3304210889675</angle>
				<shape>rectangular</shape>
				<triangleMeasure>0.5439453092717049</triangleMeasure>
				<rectangleMeasure>0.6152881832105599</rectangleMeasure>
				<circleMeasure>0.4337175332849937</circleMeasure>
				<centroid>
					<x>790.8848</x>
					<y>1142.224</y>
				</centroid>
			</pseudo3D>
		</spatialEntity>
		<spatialEntity>
			<pseudo3D type="region">
				<clusteredness>1</clusteredness>
				<density>0.6535382554281756</density>
				<area>81259.5</area>
				<perimeter>1393.761815071106</perimeter>
				<distanceFromOrigin>172.6962651593832</distanceFromOrigin>
				<angle>64.18757422157077</angle>
				<shape>triangular</shape>
				<triangleMeasure>0.7688100655038296</triangleMeasure>
				<rectangleMeasure>0.5132814301980867</rectangleMeasure>
				<circleMeasure>0.4149293400783049</circleMeasure>
				<centroid>
					<x>249.1105</x>
					<y>734.413</y>
				</centroid>
			</pseudo3D>
		</spatialEntity>
		<spatialEntity>
			<pseudo3D type="region">
				<clusteredness>0.9330095700614198</clusteredness>
				<density>0.506419830156673</density>
				<area>29394</area>
				<perimeter>1084.324796915054</perimeter>
				<distanceFromOrigin>348.5283345726714</distanceFromOrigin>
				<angle>65.79039146876008</angle>
				<shape>triangular</shape>
				<triangleMeasure>0.6157469763617623</triangleMeasure>
				<rectangleMeasure>0.4349985900588221</rectangleMeasure>
				<circleMeasure>0.3548553761558262</circleMeasure>
				<centroid>
					<x>569.5789</x>
					<y>195.8407</y>
				</centroid>
			</pseudo3D>
		</spatialEntity>
		<numericStateVariable>
			<name>avgClusterednessRegions</name>
			<value>2276.727071725371</value>
		</numericStateVariable>
		<numericStateVariable>
			<name>avgDensityRegions</name>
			<value>0.5554146795085502</value>
		</numericStateVariable>
	</timepoint>
	<timepoint>
		<spatialEntity>
			<pseudo3D type="region">
				<clusteredness>1</clusteredness>
				<density>0.5062859529408019</density>
				<area>20568</area>
				<perimeter>818.8506960868835</perimeter>
				<distanceFromOrigin>335.574134879314</distanceFromOrigin>
				<angle>63.3304210889675</angle>
				<shape>rectangular</shape>
				<triangleMeasure>0.5439453092717049</triangleMeasure>
				<rectangleMeasure>0.6152881832105599</rectangleMeasure>
				<circleMeasure>0.4337175332849937</circleMeasure>
				<centroid>
					<x>790.8848</x>
					<y>1142.224</y>
				</centroid>
			</pseudo3D>
		</spatialEntity>
		<spatialEntity>
			<pseudo3D type="region">
				<clusteredness>1</clusteredness>
				<density>0.6535382554281756</density>
				<area>81259.5</area>
				<perimeter>1393.761815071106</perimeter>
				<distanceFromOrigin>172.6962651593832</distanceFromOrigin>
				<angle>64.18757422157077</angle>
				<shape>triangular</shape>
				<triangleMeasure>0.7688100655038296</triangleMeasure>
				<rectangleMeasure>0.5132814301980867</rectangleMeasure>
				<circleMeasure>0.4149293400783049</circleMeasure>
				<centroid>
					<x>249.1105</x>
					<y>734.413</y>
				</centroid>
			</pseudo3D>
		</spatialEntity>
		<spatialEntity>
			<pseudo3D type="region">
				<clusteredness>0.9330095700614198</clusteredness>
				<density>0.506419830156673</density>
				<area>29394</area>
				<perimeter>1084.324796915054</perimeter>
				<distanceFromOrigin>348.5283345726714</distanceFromOrigin>
				<angle>65.79039146876008</angle>
				<shape>triangular</shape>
				<triangleMeasure>0.6157469763617623</triangleMeasure>
				<rectangleMeasure>0.4349985900588221</rectangleMeasure>
				<circleMeasure>0.3548553761558262</circleMeasure>
				<centroid>
					<x>569.5789</x>
					<y>195.8407</y>
				</centroid>
			</pseudo3D>
		</spatialEntity>
		<numericStateVariable>
			<name>avgClusterednessRegions</name>
			<value>2276.727071725371</value>
		</numericStateVariable>
		<numericStateVariable>
			<name>avgDensityRegions</name>
			<value>0.5554146795085502</value>
		</numericStateVariable>
	</timepoint>
	<timepoint>
		<spatialEntity>
			<pseudo3D type="region">
				<clusteredness>1</clusteredness>
				<density>0.5062859529408019</density>
				<area>20568</area>
				<perimeter>818.8506960868835</perimeter>
				<distanceFromOrigin>335.574134879314</distanceFromOrigin>
				<angle>63.3304210889675</angle>
				<shape>rectangular</shape>
				<triangleMeasure>0.5439453092717049</triangleMeasure>
				<rectangleMeasure>0.6152881832105599</rectangleMeasure>
				<circleMeasure>0.4337175332849937</circleMeasure>
				<centroid>
					<x>790.8848</x>
					<y>1142.224</y>
				</centroid>
			</pseudo3D>
		</spatialEntity>
		<spatialEntity>
			<pseudo3D type="region">
				<clusteredness>1</clusteredness>
				<density>0.6535382554281756</density>
				<area>81259.5</area>
				<perimeter>1393.761815071106</perimeter>
				<distanceFromOrigin>172.6962651593832</distanceFromOrigin>
				<angle>64.18757422157077</angle>
				<shape>triangular</shape>
				<triangleMeasure>0.7688100655038296</triangleMeasure>
				<rectangleMeasure>0.5132814301980867</rectangleMeasure>
				<circleMeasure>0.4149293400783049</circleMeasure>
				<centroid>
					<x>249.1105</x>
					<y>734.413</y>
				</centroid>
			</pseudo3D>
		</spatialEntity>
		<spatialEntity>
			<pseudo3D type="region">
				<clusteredness>0.9330095700614198</clusteredness>
				<density>0.506419830156673</density>
				<area>29394</area>
				<perimeter>1084.324796915054</perimeter>
				<distanceFromOrigin>348.5283345726714</distanceFromOrigin>
				<angle>65.79039146876008</angle>
				<shape>triangular</shape>
				<triangleMeasure>0.6157469763617623</triangleMeasure>
				<rectangleMeasure>0.4349985900588221</rectangleMeasure>
				<circleMeasure>0.3548553761558262</circleMeasure>
				<centroid>
					<x>569.5789</x>
					<y>195.8407</y>
				</centroid>
			</pseudo3D>
		</spatialEntity>
		<numericStateVariable>
			<name>avgClusterednessRegions</name>
			<value>2276.727071725371</value>
		</numericStateVariable>
		<numericStateVariable>
			<name>avgDensityRegions</name>
			<value>0.5554146795085502</value>
		</numericStateVariable>
	</timepoint>
	<timepoint>
		<spatialEntity>
			<pseudo3D type="region">
				<clusteredness>1</clusteredness>
				<density>0.5062859529408019</density>
				<area>20568</area>
				<perimeter>818.8506960868835</perimeter>
				<distanceFromOrigin>335.574134879314</distanceFromOrigin>
				<angle>63.3304210889675</angle>
				<shape>rectangular</shape>
				<triangleMeasure>0.5439453092717049</triangleMeasure>
				<rectangleMeasure>0.6152881832105599</rectangleMeasure>
				<circleMeasure>0.4337175332849937</circleMeasure>
				<centroid>
					<x>790.8848</x>
					<y>1142.224</y>
				</centroid>
			</pseudo3D>
		</spatialEntity>
		<spatialEntity>
			<pseudo3D type="region">
				<clusteredness>1</clusteredness>
				<density>0.6535382554281756</density>
				<area>81259.5</area>
				<perimeter>1393.761815071106</perimeter>
				<distanceFromOrigin>172.6962651593832</distanceFromOrigin>
				<angle>64.18757422157077</angle>
				<shape>triangular</shape>
				<triangleMeasure>0.7688100655038296</triangleMeasure>
				<rectangleMeasure>0.5132814301980867</rectangleMeasure>
				<circleMeasure>0.4149293400783049</circleMeasure>
				<centroid>
					<x>249.1105</x>
					<y>734.413</y>
				</centroid>
			</pseudo3D>
		</spatialEntity>
		<spatialEntity>
			<pseudo3D type="region">
				<clusteredness>0.9330095700614198</clusteredness>
				<density>0.506419830156673</density>
				<area>29394</area>
				<perimeter>1084.324796915054</perimeter>
				<distanceFromOrigin>348.5283345726714</distanceFromOrigin>
				<angle>65.79039146876008</angle>
				<shape>triangular</shape>
				<triangleMeasure>0.6157469763617623</triangleMeasure>
				<rectangleMeasure>0.4349985900588221</rectangleMeasure>
				<circleMeasure>0.3548553761558262</circleMeasure>
				<centroid>
					<x>569.5789</x>
					<y>195.8407</y>
				</centroid>
			</pseudo3D>
		</spatialEntity>
		<numericStateVariable>
			<name>avgClusterednessRegions</name>
			<value>2276.727071725371</value>
		</numericStateVariable>
		<numericStateVariable>
			<name>avgDensityRegions</name>
			<value>0.5554146795085502</value>
		</numericStateVariable>
	</timepoint>
	<timepoint>
		<spatialEntity>
			<pseudo3D type="region">
				<clusteredness>1</clusteredness>
				<density>0.5062859529408019</density>
				<area>20568</area>
				<perimeter>818.8506960868835</perimeter>
				<distanceFromOrigin>335.574134879314</distanceFromOrigin>
				<angle>63.3304210889675</angle>
				<shape>rectangular</shape>
				<triangleMeasure>0.5439453092717049</triangleMeasure>
				<rectangleMeasure>0.6152881832105599</rectangleMeasure>
				<circleMeasure>0.4337175332849937</circleMeasure>
				<centroid>
					<x>790.8848</x>
					<y>1142.224</y>
				</centroid>
			</pseudo3D>
		</spatialEntity>
		<spatialEntity>
			<pseudo3D type="region">
				<clusteredness>1</clusteredness>
				<density>0.6535382554281756</density>
				<area>81259.5</area>
				<perimeter>1393.761815071106</perimeter>
				<distanceFromOrigin>172.6962651593832</distanceFromOrigin>
				<angle>64.18757422157077</angle>
				<shape>triangular</shape>
				<triangleMeasure>0.7688100655038296</triangleMeasure>
				<rectangleMeasure>0.5132814301980867</rectangleMeasure>
				<circleMeasure>0.4149293400783049</circleMeasure>
				<centroid>
					<x>249.1105</x>
					<y>734.413</y>
				</centroid>
			</pseudo3D>
		</spatialEntity>
		<spatialEntity>
			<pseudo3D type="region">
				<clusteredness>0.9330095700614198</clusteredness>
				<density>0.506419830156673</density>
				<area>29394</area>
				<perimeter>1084.324796915054</perimeter>
				<distanceFromOrigin>348.5283345726714</distanceFromOrigin>
				<angle>65.79039146876008</angle>
				<shape>triangular</shape>
				<triangleMeasure>0.6157469763617623</triangleMeasure>
				<rectangleMeasure>0.4349985900588221</rectangleMeasure>
				<circleMeasure>0.3548553761558262</circleMeasure>
				<centroid>
					<x>569.5789</x>
					<y>195.8407</y>
				</centroid>
			</pseudo3D>
		</spatialEntity>
		<numericStateVariable>
			<name>avgClusterednessRegions</name>
			<value>2276.727071725371</value>
		</numericStateVariable>
		<numericStateVariable>
			<name>avgDensityRegions</name>
			<value>0.5554146795085502</value>
		</numericStateVariable>
	</timepoint>
	<timepoint>
		<spatialEntity>
			<pseudo3D type="region">
				<clusteredness>1</clusteredness>
				<density>0.5062859529408019</density>
				<area>20568</area>
				<perimeter>818.8506960868835</perimeter>
				<distanceFromOrigin>335.574134879314</distanceFromOrigin>
				<angle>63.3304210889675</angle>
				<shape>rectangular</shape>
				<triangleMeasure>0.5439453092717049</triangleMeasure>
				<rectangleMeasure>0.6152881832105599</rectangleMeasure>
				<circleMeasure>0.4337175332849937</circleMeasure>
				<centroid>
					<x>790.8848</x>
					<y>1142.224</y>
				</centroid>
			</pseudo3D>
		</spatialEntity>
		<spatialEntity>
			<pseudo3D type="region">
				<clusteredness>1</clusteredness>
				<density>0.6535382554281756</density>
				<area>81259.5</area>
				<perimeter>1393.761815071106</perimeter>
				<distanceFromOrigin>172.6962651593832</distanceFromOrigin>
				<angle>64.18757422157077</angle>
				<shape>triangular</shape>
				<triangleMeasure>0.7688100655038296</triangleMeasure>
				<rectangleMeasure>0.5132814301980867</rectangleMeasure>
				<circleMeasure>0.4149293400783049</circleMeasure>
				<centroid>
					<x>249.1105</x>
					<y>734.413</y>
				</centroid>
			</pseudo3D>
		</spatialEntity>
		<spatialEntity>
			<pseudo3D type="region">
				<clusteredness>0.9330095700614198</clusteredness>
				<density>0.506419830156673</density>
				<area>29394</area>
				<perimeter>1084.324796915054</perimeter>
				<distanceFromOrigin>348.5283345726714</distanceFromOrigin>
				<angle>65.79039146876008</angle>
				<shape>triangular</shape>
				<triangleMeasure>0.6157469763617623</triangleMeasure>
				<rectangleMeasure>0.4349985900588221</rectangleMeasure>
				<circleMeasure>0.3548553761558262</circleMeasure>
				<centroid>
					<x>569.5789</x>
					<y>195.8407</y>
				</centroid>
			</pseudo3D>
		</spatialEntity>
		<numericStateVariable>
			<name>avgClusterednessRegions</name>
			<value>2276.727071725371</value>
		</numericStateVariable>
		<numericStateVariable>
			<name>avgDensityRegions</name>
			<value>0.5554146795085502</value>
		</numericStateVariable>
	</timepoint>
	<timepoint>
		<spatialEntity>
			<pseudo3D type="region">
				<clusteredness>1</clusteredness>
				<density>0.5062859529408019</density>
				<area>20568</area>
				<perimeter>818.8506960868835</perimeter>
				<distanceFromOrigin>335.574134879314</distanceFromOrigin>
				<angle>63.3304210889675</angle>
				<shape>rectangular</shape>
				<triangleMeasure>0.5439453092717049</triangleMeasure>
				<rectangleMeasure>0.6152881832105599</rectangleMeasure>
				<circleMeasure>0.4337175332849937</circleMeasure>
				<centroid>
					<x>790.8848</x>
					<y>1142.224</y>
				</centroid>
			</pseudo3D>
		</spatialEntity>
		<spatialEntity>
			<pseudo3D type="region">
				<clusteredness>1</clusteredness>
				<density>0.6535382554281756</density>
				<area>81259.5</area>
				<perimeter>1393.761815071106</perimeter>
				<distanceFromOrigin>172.6962651593832</distanceFromOrigin>
				<angle>64.18757422157077</angle>
				<shape>triangular</shape>
				<triangleMeasure>0.7688100655038296</triangleMeasure>
				<rectangleMeasure>0.5132814301980867</rectangleMeasure>
				<circleMeasure>0.4149293400783049</circleMeasure>
				<centroid>
					<x>249.1105</x>
					<y>734.413</y>
				</centroid>
			</pseudo3D>
		</spatialEntity>
		<spatialEntity>
			<pseudo3D type="region">
				<clusteredness>0.9330095700614198</clusteredness>
				<density>0.506419830156673</density>
				<area>29394</area>
				<perimeter>1084.324796915054</perimeter>
				<distanceFromOrigin>348.5283345726714</distanceFromOrigin>
				<angle>65.79039146876008</angle>
				<shape>triangular</shape>
				<triangleMeasure>0.6157469763617623</triangleMeasure>
				<rectangleMeasure>0.4349985900588221</rectangleMeasure>
				<circleMeasure>0.3548553761558262</circleMeasure>
				<centroid>
					<x>569.5789</x>
					<y>195.8407</y>
				</centroid>
			</pseudo3D>
		</spatialEntity>
		<numericStateVariable>
			<name>avgClusterednessRegions</name>
			<value>2276.727071725371</value>
		</numericStateVariable>
		<numericStateVariable>
			<name>avgDensityRegions</name>
			<value>0.5554146795085502</value>
		</numericStateVariable>
	</timepoint>
	<timepoint>
		<spatialEntity>
			<pseudo3D type="region">
				<clusteredness>1</clusteredness>
				<density>0.5062859529408019</density>
				<area>20568</area>
				<perimeter>818.8506960868835</perimeter>
				<distanceFromOrigin>335.574134879314</distanceFromOrigin>
				<angle>63.3304210889675</angle>
				<shape>rectangular</shape>
				<triangleMeasure>0.5439453092717049</triangleMeasure>
				<rectangleMeasure>0.6152881832105599</rectangleMeasure>
				<circleMeasure>0.4337175332849937</circleMeasure>
				<centroid>
					<x>790.8848</x>
					<y>1142.224</y>
				</centroid>
			</pseudo3D>
		</spatialEntity>
		<spatialEntity>
			<pseudo3D type="region">
				<clusteredness>1</clusteredness>
				<density>0.6535382554281756</density>
				<area>81259.5</area>
				<perimeter>1393.761815071106</perimeter>
				<distanceFromOrigin>172.6962651593832</distanceFromOrigin>
				<angle>64.18757422157077</angle>
				<shape>triangular</shape>
				<triangleMeasure>0.7688100655038296</triangleMeasure>
				<rectangleMeasure>0.5132814301980867</rectangleMeasure>
				<circleMeasure>0.4149293400783049</circleMeasure>
				<centroid>
					<x>249.1105</x>
					<y>734.413</y>
				</centroid>
			</pseudo3D>
		</spatialEntity>
		<spatialEntity>
			<pseudo3D type="region">
				<clusteredness>0.9330095700614198</clusteredness>
				<density>0.506419830156673</density>
				<area>29394</area>
				<perimeter>1084.324796915054</perimeter>
				<distanceFromOrigin>348.5283345726714</distanceFromOrigin>
				<angle>65.79039146876008</angle>
				<shape>triangular</shape>
				<triangleMeasure>0.6157469763617623</triangleMeasure>
				<rectangleMeasure>0.4349985900588221</rectangleMeasure>
				<circleMeasure>0.3548553761558262</circleMeasure>
				<centroid>
					<x>569.5789</x>
					<y>195.8407</y>
				</centroid>
			</pseudo3D>
		</spatialEntity>
		<numericStateVariable>
			<name>avgClusterednessRegions</name>
			<value>2276.727071725371</value>
		</numericStateVariable>
		<numericStateVariable>
			<name>avgDensityRegions</name>
			<value>0.5554146795085502</value>
		</numericStateVariable>
	</timepoint>
	<timepoint>
		<spatialEntity>
			<pseudo3D type="region">
				<clusteredness>1</clusteredness>
				<density>0.5062859529408019</density>
				<area>20568</area>
				<perimeter>818.8506960868835</perimeter>
				<distanceFromOrigin>335.574134879314</distanceFromOrigin>
				<angle>63.3304210889675</angle>
				<shape>rectangular</shape>
				<triangleMeasure>0.5439453092717049</triangleMeasure>
				<rectangleMeasure>0.6152881832105599</rectangleMeasure>
				<circleMeasure>0.4337175332849937</circleMeasure>
				<centroid>
					<x>790.8848</x>
					<y>1142.224</y>
				</centroid>
			</pseudo3D>
		</spatialEntity>
		<spatialEntity>
			<pseudo3D type="region">
				<clusteredness>1</clusteredness>
				<density>0.6535382554281756</density>
				<area>81259.5</area>
				<perimeter>1393.761815071106</perimeter>
				<distanceFromOrigin>172.6962651593832</distanceFromOrigin>
				<angle>64.18757422157077</angle>
				<shape>triangular</shape>
				<triangleMeasure>0.7688100655038296</triangleMeasure>
				<rectangleMeasure>0.5132814301980867</rectangleMeasure>
				<circleMeasure>0.4149293400783049</circleMeasure>
				<centroid>
					<x>249.1105</x>
					<y>734.413</y>
				</centroid>
			</pseudo3D>
		</spatialEntity>
		<spatialEntity>
			<pseudo3D type="region">
				<clusteredness>0.9330095700614198</clusteredness>
				<density>0.506419830156673</density>
				<area>29394</area>
				<perimeter>1084.324796915054</perimeter>
				<distanceFromOrigin>348.5283345726714</distanceFromOrigin>
				<angle>65.79039146876008</angle>
				<shape>triangular</shape>
				<triangleMeasure>0.6157469763617623</triangleMeasure>
				<rectangleMeasure>0.4349985900588221</rectangleMeasure>
				<circleMeasure>0.3548553761558262</circleMeasure>
				<centroid>
					<x>569.5789</x>
					<y>195.8407</y>
				</centroid>
			</pseudo3D>
		</spatialEntity>
		<numericStateVariable>
			<name>avgClusterednessRegions</name>
			<value>2276.727071725371</value>
		</numericStateVariable>
		<numericStateVariable>
			<name>avgDensityRegions</name>
			<value>0.5554146795085502</value>
		</numericStateVariable>
	</timepoint>
	<timepoint>
		<spatialEntity>
			<pseudo3D type="region">
				<clusteredness>1</clusteredness>
				<density>0.5062859529408019</density>
				<area>20568</area>
				<perimeter>818.8506960868835</perimeter>
				<distanceFromOrigin>335.574134879314</distanceFromOrigin>
				<angle>63.3304210889675</angle>
				<shape>rectangular</shape>
				<triangleMeasure>0.5439453092717049</triangleMeasure>
				<rectangleMeasure>0.6152881832105599</rectangleMeasure>
				<circleMeasure>0.4337175332849937</circleMeasure>
				<centroid>
					<x>790.8848</x>
					<y>1142.224</y>
				</centroid>
			</pseudo3D>
		</spatialEntity>
		<spatialEntity>
			<pseudo3D type="region">
				<clusteredness>1</clusteredness>
				<density>0.6535382554281756</density>
				<area>81259.5</area>
				<perimeter>1393.761815071106</perimeter>
				<distanceFromOrigin>172.6962651593832</distanceFromOrigin>
				<angle>64.18757422157077</angle>
				<shape>triangular</shape>
				<triangleMeasure>0.7688100655038296</triangleMeasure>
				<rectangleMeasure>0.5132814301980867</rectangleMeasure>
				<circleMeasure>0.4149293400783049</circleMeasure>
				<centroid>
					<x>249.1105</x>
					<y>734.413</y>
				</centroid>
			</pseudo3D>
		</spatialEntity>
		<spatialEntity>
			<pseudo3D type="region">
				<clusteredness>0.9330095700614198</clusteredness>
				<density>0.506419830156673</density>
				<area>29394</area>
				<perimeter>1084.324796915054</perimeter>
				<distanceFromOrigin>348.5283345726714</distanceFromOrigin>
				<angle>65.79039146876008</angle>
				<shape>triangular</shape>
				<triangleMeasure>0.6157469763617623</triangleMeasure>
				<rectangleMeasure>0.4349985900588221</rectangleMeasure>
				<circleMeasure>0.3548553761558262</circleMeasure>
				<centroid>
					<x>569.5789</x>
					<y>195.8407</y>
				</centroid>
			</pseudo3D>
		</spatialEntity>
		<numericStateVariable>
			<name>avgClusterednessRegions</name>
			<value>2276.727071725371</value>
		</numericStateVariable>
		<numericStateVariable>
			<name>avgDensityRegions</name>
			<value>0.5554146795085502</value>
		</numericStateVariable>
	</timepoint>
	<timepoint>
		<spatialEntity>
			<pseudo3D type="region">
				<clusteredness>1</clusteredness>
				<density>0.5062859529408019</density>
				<area>20568</area>
				<perimeter>818.8506960868835</perimeter>
				<distanceFromOrigin>335.574134879314</distanceFromOrigin>
				<angle>63.3304210889675</angle>
				<shape>rectangular</shape>
				<triangleMeasure>0.5439453092717049</triangleMeasure>
				<rectangleMeasure>0.6152881832105599</rectangleMeasure>
				<circleMeasure>0.4337175332849937</circleMeasure>
				<centroid>
					<x>790.8848</x>
					<y>1142.224</y>
				</centroid>
			</pseudo3D>
		</spatialEntity>
		<spatialEntity>
			<pseudo3D type="region">
				<clusteredness>1</clusteredness>
				<density>0.6535382554281756</density>
				<area>81259.5</area>
				<perimeter>1393.761815071106</perimeter>
				<distanceFromOrigin>172.6962651593832</distanceFromOrigin>
				<angle>64.18757422157077</angle>
				<shape>triangular</shape>
				<triangleMeasure>0.7688100655038296</triangleMeasure>
				<rectangleMeasure>0.5132814301980867</rectangleMeasure>
				<circleMeasure>0.4149293400783049</circleMeasure>
				<centroid>
					<x>249.1105</x>
					<y>734.413</y>
				</centroid>
			</pseudo3D>
		</spatialEntity>
		<spatialEntity>
			<pseudo3D type="region">
				<clusteredness>0.9330095700614198</clusteredness>
				<density>0.506419830156673</density>
				<area>29394</area>
				<perimeter>1084.324796915054</perimeter>
				<distanceFromOrigin>348.5283345726714</distanceFromOrigin>
				<angle>65.79039146876008</angle>
				<shape>triangular</shape>
				<triangleMeasure>0.6157469763617623</triangleMeasure>
				<rectangleMeasure>0.4349985900588221</rectangleMeasure>
				<circleMeasure>0.3548553761558262</circleMeasure>
				<centroid>
					<x>569.5789</x>
					<y>195.8407</y>
				</centroid>
			</pseudo3D>
		</spatialEntity>
		<numericStateVariable>
			<name>avgClusterednessRegions</name>
			<value>2276.727071725371</value>
		</numericStateVariable>
		<numericStateVariable>
			<name>avgDensityRegions</name>
			<value>0.5554146795085502</value>
		</numericStateVariable>
	</timepoint>
	<timepoint>
		<spatialEntity>
			<pseudo3D type="region">
				<clusteredness>1</clusteredness>
				<density>0.5062859529408019</density>
				<area>20568</area>
				<perimeter>818.8506960868835</perimeter>
				<distanceFromOrigin>335.574134879314</distanceFromOrigin>
				<angle>63.3304210889675</angle>
				<shape>rectangular</shape>
				<triangleMeasure>0.5439453092717049</triangleMeasure>
				<rectangleMeasure>0.6152881832105599</rectangleMeasure>
				<circleMeasure>0.4337175332849937</circleMeasure>
				<centroid>
					<x>790.8848</x>
					<y>1142.224</y>
				</centroid>
			</pseudo3D>
		</spatialEntity>
		<spatialEntity>
			<pseudo3D type="region">
				<clusteredness>1</clusteredness>
				<density>0.6535382554281756</density>
				<area>81259.5</area>
				<perimeter>1393.761815071106</perimeter>
				<distanceFromOrigin>172.6962651593832</distanceFromOrigin>
				<angle>64.18757422157077</angle>
				<shape>triangular</shape>
				<triangleMeasure>0.7688100655038296</triangleMeasure>
				<rectangleMeasure>0.5132814301980867</rectangleMeasure>
				<circleMeasure>0.4149293400783049</circleMeasure>
				<centroid>
					<x>249.1105</x>
					<y>734.413</y>
				</centroid>
			</pseudo3D>
		</spatialEntity>
		<spatialEntity>
			<pseudo3D type="region">
				<clusteredness>0.9330095700614198</clusteredness>
				<density>0.506419830156673</density>
				<area>29394</area>
				<perimeter>1084.324796915054</perimeter>
				<distanceFromOrigin>348.5283345726714</distanceFromOrigin>
				<angle>65.79039146876008</angle>
				<shape>triangular</shape>
				<triangleMeasure>0.6157469763617623</triangleMeasure>
				<rectangleMeasure>0.4349985900588221</rectangleMeasure>
				<circleMeasure>0.3548553761558262</circleMeasure>
				<centroid>
					<x>569.5789</x>
					<y>195.8407</y>
				</centroid>
			</pseudo3D>
		</spatialEntity>
		<numericStateVariable>
			<name>avgClusterednessRegions</name>
			<value>2276.727071725371</value>
		</numericStateVariable>
		<numericStateVariable>
			<name>avgDensityRegions</name>
			<value>0.5554146795085502</value>
		</numericStateVariable>
	</timepoint>
	<timepoint>
		<spatialEntity>
			<pseudo3D type="region">
				<clusteredness>1</clusteredness>
				<density>0.5062859529408019</density>
				<area>20568</area>
				<perimeter>818.8506960868835</perimeter>
				<distanceFromOrigin>335.574134879314</distanceFromOrigin>
				<angle>63.3304210889675</angle>
				<shape>rectangular</shape>
				<triangleMeasure>0.5439453092717049</triangleMeasure>
				<rectangleMeasure>0.6152881832105599</rectangleMeasure>
				<circleMeasure>0.4337175332849937</circleMeasure>
				<centroid>
					<x>790.8848</x>
					<y>1142.224</y>
				</centroid>
			</pseudo3D>
		</spatialEntity>
		<spatialEntity>
			<pseudo3D type="region">
				<clusteredness>1</clusteredness>
				<density>0.6535382554281756</density>
				<area>81259.5</area>
				<perimeter>1393.761815071106</perimeter>
				<distanceFromOrigin>172.6962651593832</distanceFromOrigin>
				<angle>64.18757422157077</angle>
				<shape>triangular</shape>
				<triangleMeasure>0.7688100655038296</triangleMeasure>
				<rectangleMeasure>0.5132814301980867</rectangleMeasure>
				<circleMeasure>0.4149293400783049</circleMeasure>
				<centroid>
					<x>249.1105</x>
					<y>734.413</y>
				</centroid>
			</pseudo3D>
		</spatialEntity>
		<spatialEntity>
			<pseudo3D type="region">
				<clusteredness>0.9330095700614198</clusteredness>
				<density>0.506419830156673</density>
				<area>29394</area>
				<perimeter>1084.324796915054</perimeter>
				<distanceFromOrigin>348.5283345726714</distanceFromOrigin>
				<angle>65.79039146876008</angle>
				<shape>triangular</shape>
				<triangleMeasure>0.6157469763617623</triangleMeasure>
				<rectangleMeasure>0.4349985900588221</rectangleMeasure>
				<circleMeasure>0.3548553761558262</circleMeasure>
				<centroid>
					<x>569.5789</x>
					<y>195.8407</y>
				</centroid>
			</pseudo3D>
		</spatialEntity>
		<numericStateVariable>
			<name>avgClusterednessRegions</name>
			<value>2276.727071725371</value>
		</numericStateVariable>
		<numericStateVariable>
			<name>avgDensityRegions</name>
			<value>0.5554146795085502</value>
		</numericStateVariable>
	</timepoint>
	<timepoint>
		<spatialEntity>
			<pseudo3D type="region">
				<clusteredness>1</clusteredness>
				<density>0.5062859529408019</density>
				<area>20568</area>
				<perimeter>818.8506960868835</perimeter>
				<distanceFromOrigin>335.574134879314</distanceFromOrigin>
				<angle>63.3304210889675</angle>
				<shape>rectangular</shape>
				<triangleMeasure>0.5439453092717049</triangleMeasure>
				<rectangleMeasure>0.6152881832105599</rectangleMeasure>
				<circleMeasure>0.4337175332849937</circleMeasure>
				<centroid>
					<x>790.8848</x>
					<y>1142.224</y>
				</centroid>
			</pseudo3D>
		</spatialEntity>
		<spatialEntity>
			<pseudo3D type="region">
				<clusteredness>1</clusteredness>
				<density>0.6535382554281756</density>
				<area>81259.5</area>
				<perimeter>1393.761815071106</perimeter>
				<distanceFromOrigin>172.6962651593832</distanceFromOrigin>
				<angle>64.18757422157077</angle>
				<shape>triangular</shape>
				<triangleMeasure>0.7688100655038296</triangleMeasure>
				<rectangleMeasure>0.5132814301980867</rectangleMeasure>
				<circleMeasure>0.4149293400783049</circleMeasure>
				<centroid>
					<x>249.1105</x>
					<y>734.413</y>
				</centroid>
			</pseudo3D>
		</spatialEntity>
		<spatialEntity>
			<pseudo3D type="region">
				<clusteredness>0.9330095700614198</clusteredness>
				<density>0.506419830156673</density>
				<area>29394</area>
				<perimeter>1084.324796915054</perimeter>
				<distanceFromOrigin>348.5283345726714</distanceFromOrigin>
				<angle>65.79039146876008</angle>
				<shape>triangular</shape>
				<triangleMeasure>0.6157469763617623</triangleMeasure>
				<rectangleMeasure>0.4349985900588221</rectangleMeasure>
				<circleMeasure>0.3548553761558262</circleMeasure>
				<centroid>
					<x>569.5789</x>
					<y>195.8407</y>
				</centroid>
			</pseudo3D>
		</spatialEntity>
		<numericStateVariable>
			<name>avgClusterednessRegions</name>
			<value>2276.727071725371</value>
		</numericStateVariable>
		<numericStateVariable>
			<name>avgDensityRegions</name>
			<value>0.5554146795085502</value>
		</numericStateVariable>
	</timepoint>
	<timepoint>
		<spatialEntity>
			<pseudo3D type="region">
				<clusteredness>1</clusteredness>
				<density>0.5062859529408019</density>
				<area>20568</area>
				<perimeter>818.8506960868835</perimeter>
				<distanceFromOrigin>335.574134879314</distanceFromOrigin>
				<angle>63.3304210889675</angle>
				<shape>rectangular</shape>
				<triangleMeasure>0.5439453092717049</triangleMeasure>
				<rectangleMeasure>0.6152881832105599</rectangleMeasure>
				<circleMeasure>0.4337175332849937</circleMeasure>
				<centroid>
					<x>790.8848</x>
					<y>1142.224</y>
				</centroid>
			</pseudo3D>
		</spatialEntity>
		<spatialEntity>
			<pseudo3D type="region">
				<clusteredness>1</clusteredness>
				<density>0.6535382554281756</density>
				<area>81259.5</area>
				<perimeter>1393.761815071106</perimeter>
				<distanceFromOrigin>172.6962651593832</distanceFromOrigin>
				<angle>64.18757422157077</angle>
				<shape>triangular</shape>
				<triangleMeasure>0.7688100655038296</triangleMeasure>
				<rectangleMeasure>0.5132814301980867</rectangleMeasure>
				<circleMeasure>0.4149293400783049</circleMeasure>
				<centroid>
					<x>249.1105</x>
					<y>734.413</y>
				</centroid>
			</pseudo3D>
		</spatialEntity>
		<spatialEntity>
			<pseudo3D type="region">
				<clusteredness>0.9330095700614198</clusteredness>
				<density>0.506419830156673</density>
				<area>29394</area>
				<perimeter>1084.324796915054</perimeter>
				<distanceFromOrigin>348.5283345726714</distanceFromOrigin>
				<angle>65.79039146876008</angle>
				<shape>triangular</shape>
				<triangleMeasure>0.6157469763617623</triangleMeasure>
				<rectangleMeasure>0.4349985900588221</rectangleMeasure>
				<circleMeasure>0.3548553761558262</circleMeasure>
				<centroid>
					<x>569.5789</x>
					<y>195.8407</y>
				</centroid>
			</pseudo3D>
		</spatialEntity>
		<numericStateVariable>
			<name>avgClusterednessRegions</name>
			<value>2276.727071725371</value>
		</numericStateVariable>
		<numericStateVariable>
			<name>avgDensityRegions</name>
			<value>0.5554146795085502</value>
		</numericStateVariable>
	</timepoint>
	<timepoint>
		<spatialEntity>
			<pseudo3D type="region">
				<clusteredness>1</clusteredness>
				<density>0.5062859529408019</density>
				<area>20568</area>
				<perimeter>818.8506960868835</perimeter>
				<distanceFromOrigin>335.574134879314</distanceFromOrigin>
				<angle>63.3304210889675</angle>
				<shape>rectangular</shape>
				<triangleMeasure>0.5439453092717049</triangleMeasure>
				<rectangleMeasure>0.6152881832105599</rectangleMeasure>
				<circleMeasure>0.4337175332849937</circleMeasure>
				<centroid>
					<x>790.8848</x>
					<y>1142.224</y>
				</centroid>
			</pseudo3D>
		</spatialEntity>
		<spatialEntity>
			<pseudo3D type="region">
				<clusteredness>1</clusteredness>
				<density>0.6535382554281756</density>
				<area>81259.5</area>
				<perimeter>1393.761815071106</perimeter>
				<distanceFromOrigin>172.6962651593832</distanceFromOrigin>
				<angle>64.18757422157077</angle>
				<shape>triangular</shape>
				<triangleMeasure>0.7688100655038296</triangleMeasure>
				<rectangleMeasure>0.5132814301980867</rectangleMeasure>
				<circleMeasure>0.4149293400783049</circleMeasure>
				<centroid>
					<x>249.1105</x>
					<y>734.413</y>
				</centroid>
			</pseudo3D>
		</spatialEntity>
		<spatialEntity>
			<pseudo3D type="region">
				<clusteredness>0.9330095700614198</clusteredness>
				<density>0.506419830156673</density>
				<area>29394</area>
				<perimeter>1084.324796915054</perimeter>
				<distanceFromOrigin>348.5283345726714</distanceFromOrigin>
				<angle>65.79039146876008</angle>
				<shape>triangular</shape>
				<triangleMeasure>0.6157469763617623</triangleMeasure>
				<rectangleMeasure>0.4349985900588221</rectangleMeasure>
				<circleMeasure>0.3548553761558262</circleMeasure>
				<centroid>
					<x>569.5789</x>
					<y>195.8407</y>
				</centroid>
			</pseudo3D>
		</spatialEntity>
		<numericStateVariable>
			<name>avgClusterednessRegions</name>
			<value>2276.727071725371</value>
		</numericStateVariable>
		<numericStateVariable>
			<name>avgDensityRegions</name>
			<value>0.5554146795085502</value>
		</numericStateVariable>
	</timepoint>
	<timepoint>
		<spatialEntity>
			<pseudo3D type="region">
				<clusteredness>1</clusteredness>
				<density>0.5062859529408019</density>
				<area>20568</area>
				<perimeter>818.8506960868835</perimeter>
				<distanceFromOrigin>335.574134879314</distanceFromOrigin>
				<angle>63.3304210889675</angle>
				<shape>rectangular</shape>
				<triangleMeasure>0.5439453092717049</triangleMeasure>
				<rectangleMeasure>0.6152881832105599</rectangleMeasure>
				<circleMeasure>0.4337175332849937</circleMeasure>
				<centroid>
					<x>790.8848</x>
					<y>1142.224</y>
				</centroid>
			</pseudo3D>
		</spatialEntity>
		<spatialEntity>
			<pseudo3D type="region">
				<clusteredness>1</clusteredness>
				<density>0.6535382554281756</density>
				<area>81259.5</area>
				<perimeter>1393.761815071106</perimeter>
				<distanceFromOrigin>172.6962651593832</distanceFromOrigin>
				<angle>64.18757422157077</angle>
				<shape>triangular</shape>
				<triangleMeasure>0.7688100655038296</triangleMeasure>
				<rectangleMeasure>0.5132814301980867</rectangleMeasure>
				<circleMeasure>0.4149293400783049</circleMeasure>
				<centroid>
					<x>249.1105</x>
					<y>734.413</y>
				</centroid>
			</pseudo3D>
		</spatialEntity>
		<spatialEntity>
			<pseudo3D type="region">
				<clusteredness>0.9330095700614198</clusteredness>
				<density>0.506419830156673</density>
				<area>29394</area>
				<perimeter>1084.324796915054</perimeter>
				<distanceFromOrigin>348.5283345726714</distanceFromOrigin>
				<angle>65.79039146876008</angle>
				<shape>triangular</shape>
				<triangleMeasure>0.6157469763617623</triangleMeasure>
				<rectangleMeasure>0.4349985900588221</rectangleMeasure>
				<circleMeasure>0.3548553761558262</circleMeasure>
				<centroid>
					<x>569.5789</x>
					<y>195.8407</y>
				</centroid>
			</pseudo3D>
		</spatialEntity>
		<numericStateVariable>
			<name>avgClusterednessRegions</name>
			<value>2276.727071725371</value>
		</numericStateVariable>
		<numericStateVariable>
			<name>avgDensityRegions</name>
			<value>0.5554146795085502</value>
		</numericStateVariable>
	</timepoint>
	<timepoint>
		<spatialEntity>
			<pseudo3D type="region">
				<clusteredness>1</clusteredness>
				<density>0.5062859529408019</density>
				<area>20568</area>
				<perimeter>818.8506960868835</perimeter>
				<distanceFromOrigin>335.574134879314</distanceFromOrigin>
				<angle>63.3304210889675</angle>
				<shape>rectangular</shape>
				<triangleMeasure>0.5439453092717049</triangleMeasure>
				<rectangleMeasure>0.6152881832105599</rectangleMeasure>
				<circleMeasure>0.4337175332849937</circleMeasure>
				<centroid>
					<x>790.8848</x>
					<y>1142.224</y>
				</centroid>
			</pseudo3D>
		</spatialEntity>
		<spatialEntity>
			<pseudo3D type="region">
				<clusteredness>1</clusteredness>
				<density>0.6535382554281756</density>
				<area>81259.5</area>
				<perimeter>1393.761815071106</perimeter>
				<distanceFromOrigin>172.6962651593832</distanceFromOrigin>
				<angle>64.18757422157077</angle>
				<shape>triangular</shape>
				<triangleMeasure>0.7688100655038296</triangleMeasure>
				<rectangleMeasure>0.5132814301980867</rectangleMeasure>
				<circleMeasure>0.4149293400783049</circleMeasure>
				<centroid>
					<x>249.1105</x>
					<y>734.413</y>
				</centroid>
			</pseudo3D>
		</spatialEntity>
		<spatialEntity>
			<pseudo3D type="region">
				<clusteredness>0.9330095700614198</clusteredness>
				<density>0.506419830156673</density>
				<area>29394</area>
				<perimeter>1084.324796915054</perimeter>
				<distanceFromOrigin>348.5283345726714</distanceFromOrigin>
				<angle>65.79039146876008</angle>
				<shape>triangular</shape>
				<triangleMeasure>0.6157469763617623</triangleMeasure>
				<rectangleMeasure>0.4349985900588221</rectangleMeasure>
				<circleMeasure>0.3548553761558262</circleMeasure>
				<centroid>
					<x>569.5789</x>
					<y>195.8407</y>
				</centroid>
			</pseudo3D>
		</spatialEntity>
		<numericStateVariable>
			<name>avgClusterednessRegions</name>
			<value>2276.727071725371</value>
		</numericStateVariable>
		<numericStateVariable>
			<name>avgDensityRegions</name>
			<value>0.5554146795085502</value>
		</numericStateVariable>
	</timepoint>
	<timepoint>
		<spatialEntity>
			<pseudo3D type="region">
				<clusteredness>1</clusteredness>
				<density>0.5062859529408019</density>
				<area>20568</area>
				<perimeter>818.8506960868835</perimeter>
				<distanceFromOrigin>335.574134879314</distanceFromOrigin>
				<angle>63.3304210889675</angle>
				<shape>rectangular</shape>
				<triangleMeasure>0.5439453092717049</triangleMeasure>
				<rectangleMeasure>0.6152881832105599</rectangleMeasure>
				<circleMeasure>0.4337175332849937</circleMeasure>
				<centroid>
					<x>790.8848</x>
					<y>1142.224</y>
				</centroid>
			</pseudo3D>
		</spatialEntity>
		<spatialEntity>
			<pseudo3D type="region">
				<clusteredness>1</clusteredness>
				<density>0.6535382554281756</density>
				<area>81259.5</area>
				<perimeter>1393.761815071106</perimeter>
				<distanceFromOrigin>172.6962651593832</distanceFromOrigin>
				<angle>64.18757422157077</angle>
				<shape>triangular</shape>
				<triangleMeasure>0.7688100655038296</triangleMeasure>
				<rectangleMeasure>0.5132814301980867</rectangleMeasure>
				<circleMeasure>0.4149293400783049</circleMeasure>
				<centroid>
					<x>249.1105</x>
					<y>734.413</y>
				</centroid>
			</pseudo3D>
		</spatialEntity>
		<spatialEntity>
			<pseudo3D type="region">
				<clusteredness>0.9330095700614198</clusteredness>
				<density>0.506419830156673</density>
				<area>29394</area>
				<perimeter>1084.324796915054</perimeter>
				<distanceFromOrigin>348.5283345726714</distanceFromOrigin>
				<angle>65.79039146876008</angle>
				<shape>triangular</shape>
				<triangleMeasure>0.6157469763617623</triangleMeasure>
				<rectangleMeasure>0.4349985900588221</rectangleMeasure>
				<circleMeasure>0.3548553761558262</circleMeasure>
				<centroid>
					<x>569.5789</x>
					<y>195.8407</y>
				</centroid>
			</pseudo3D>
		</spatialEntity>
		<numericStateVariable>
			<name>avgClusterednessRegions</name>
			<value>2276.727071725371</value>
		</numericStateVariable>
		<numericStateVariable>
			<name>avgDensityRegions</name>
			<value>0.5554146795085502</value>
		</numericStateVariable>
	</timepoint>
	<timepoint>
		<spatialEntity>
			<pseudo3D type="region">
				<clusteredness>1</clusteredness>
				<density>0.5062859529408019</density>
				<area>20568</area>
				<perimeter>818.8506960868835</perimeter>
				<distanceFromOrigin>335.574134879314</distanceFromOrigin>
				<angle>63.3304210889675</angle>
				<shape>rectangular</shape>
				<triangleMeasure>0.5439453092717049</triangleMeasure>
				<rectangleMeasure>0.6152881832105599</rectangleMeasure>
				<circleMeasure>0.4337175332849937</circleMeasure>
				<centroid>
					<x>790.8848</x>
					<y>1142.224</y>
				</centroid>
			</pseudo3D>
		</spatialEntity>
		<spatialEntity>
			<pseudo3D type="region">
				<clusteredness>1</clusteredness>
				<density>0.6535382554281756</density>
				<area>81259.5</area>
				<perimeter>1393.761815071106</perimeter>
				<distanceFromOrigin>172.6962651593832</distanceFromOrigin>
				<angle>64.18757422157077</angle>
				<shape>triangular</shape>
				<triangleMeasure>0.7688100655038296</triangleMeasure>
				<rectangleMeasure>0.5132814301980867</rectangleMeasure>
				<circleMeasure>0.4149293400783049</circleMeasure>
				<centroid>
					<x>249.1105</x>
					<y>734.413</y>
				</centroid>
			</pseudo3D>
		</spatialEntity>
		<spatialEntity>
			<pseudo3D type="region">
				<clusteredness>0.9330095700614198</clusteredness>
				<density>0.506419830156673</density>
				<area>29394</area>
				<perimeter>1084.324796915054</perimeter>
				<distanceFromOrigin>348.5283345726714</distanceFromOrigin>
				<angle>65.79039146876008</angle>
				<shape>triangular</shape>
				<triangleMeasure>0.6157469763617623</triangleMeasure>
				<rectangleMeasure>0.4349985900588221</rectangleMeasure>
				<circleMeasure>0.3548553761558262</circleMeasure>
				<centroid>
					<x>569.5789</x>
					<y>195.8407</y>
				</centroid>
			</pseudo3D>
		</spatialEntity>
		<numericStateVariable>
			<name>avgClusterednessRegions</name>
			<value>2276.727071725371</value>
		</numericStateVariable>
		<numericStateVariable>
			<name>avgDensityRegions</name>
			<value>0.5554146795085502</value>
		</numericStateVariable>
	</timepoint>
	<timepoint>
		<spatialEntity>
			<pseudo3D type="region">
				<clusteredness>1</clusteredness>
				<density>0.5062859529408019</density>
				<area>20568</area>
				<perimeter>818.8506960868835</perimeter>
				<distanceFromOrigin>335.574134879314</distanceFromOrigin>
				<angle>63.3304210889675</angle>
				<shape>rectangular</shape>
				<triangleMeasure>0.5439453092717049</triangleMeasure>
				<rectangleMeasure>0.6152881832105599</rectangleMeasure>
				<circleMeasure>0.4337175332849937</circleMeasure>
				<centroid>
					<x>790.8848</x>
					<y>1142.224</y>
				</centroid>
			</pseudo3D>
		</spatialEntity>
		<spatialEntity>
			<pseudo3D type="region">
				<clusteredness>1</clusteredness>
				<density>0.6535382554281756</density>
				<area>81259.5</area>
				<perimeter>1393.761815071106</perimeter>
				<distanceFromOrigin>172.6962651593832</distanceFromOrigin>
				<angle>64.18757422157077</angle>
				<shape>triangular</shape>
				<triangleMeasure>0.7688100655038296</triangleMeasure>
				<rectangleMeasure>0.5132814301980867</rectangleMeasure>
				<circleMeasure>0.4149293400783049</circleMeasure>
				<centroid>
					<x>249.1105</x>
					<y>734.413</y>
				</centroid>
			</pseudo3D>
		</spatialEntity>
		<spatialEntity>
			<pseudo3D type="region">
				<clusteredness>0.9330095700614198</clusteredness>
				<density>0.506419830156673</density>
				<area>29394</area>
				<perimeter>1084.324796915054</perimeter>
				<distanceFromOrigin>348.5283345726714</distanceFromOrigin>
				<angle>65.79039146876008</angle>
				<shape>triangular</shape>
				<triangleMeasure>0.6157469763617623</triangleMeasure>
				<rectangleMeasure>0.4349985900588221</rectangleMeasure>
				<circleMeasure>0.3548553761558262</circleMeasure>
				<centroid>
					<x>569.5789</x>
					<y>195.8407</y>
				</centroid>
			</pseudo3D>
		</spatialEntity>
		<numericStateVariable>
			<name>avgClusterednessRegions</name>
			<value>2276.727071725371</value>
		</numericStateVariable>
		<numericStateVariable>
			<name>avgDensityRegions</name>
			<value>0.5554146795085502</value>
		</numericStateVariable>
	</timepoint>
	<timepoint>
		<spatialEntity>
			<pseudo3D type="region">
				<clusteredness>1</clusteredness>
				<density>0.5062859529408019</density>
				<area>20568</area>
				<perimeter>818.8506960868835</perimeter>
				<distanceFromOrigin>335.574134879314</distanceFromOrigin>
				<angle>63.3304210889675</angle>
				<shape>rectangular</shape>
				<triangleMeasure>0.5439453092717049</triangleMeasure>
				<rectangleMeasure>0.6152881832105599</rectangleMeasure>
				<circleMeasure>0.4337175332849937</circleMeasure>
				<centroid>
					<x>790.8848</x>
					<y>1142.224</y>
				</centroid>
			</pseudo3D>
		</spatialEntity>
		<spatialEntity>
			<pseudo3D type="region">
				<clusteredness>1</clusteredness>
				<density>0.6535382554281756</density>
				<area>81259.5</area>
				<perimeter>1393.761815071106</perimeter>
				<distanceFromOrigin>172.6962651593832</distanceFromOrigin>
				<angle>64.18757422157077</angle>
				<shape>triangular</shape>
				<triangleMeasure>0.7688100655038296</triangleMeasure>
				<rectangleMeasure>0.5132814301980867</rectangleMeasure>
				<circleMeasure>0.4149293400783049</circleMeasure>
				<centroid>
					<x>249.1105</x>
					<y>734.413</y>
				</centroid>
			</pseudo3D>
		</spatialEntity>
		<spatialEntity>
			<pseudo3D type="region">
				<clusteredness>0.9330095700614198</clusteredness>
				<density>0.506419830156673</density>
				<area>29394</area>
				<perimeter>1084.324796915054</perimeter>
				<distanceFromOrigin>348.5283345726714</distanceFromOrigin>
				<angle>65.79039146876008</angle>
				<shape>triangular</shape>
				<triangleMeasure>0.6157469763617623</triangleMeasure>
				<rectangleMeasure>0.4349985900588221</rectangleMeasure>
				<circleMeasure>0.3548553761558262</circleMeasure>
				<centroid>
					<x>569.5789</x>
					<y>195.8407</y>
				</centroid>
			</pseudo3D>
		</spatialEntity>
		<numericStateVariable>
			<name>avgClusterednessRegions</name>
			<value>2276.727071725371</value>
		</numericStateVariable>
		<numericStateVariable>
			<name>avgDensityRegions</name>
			<value>0.5554146795085502</value>
		</numericStateVariable>
	</timepoint>
	<timepoint>
		<spatialEntity>
			<pseudo3D type="region">
				<clusteredness>1</clusteredness>
				<density>0.5062859529408019</density>
				<area>20568</area>
				<perimeter>818.8506960868835</perimeter>
				<distanceFromOrigin>335.574134879314</distanceFromOrigin>
				<angle>63.3304210889675</angle>
				<shape>rectangular</shape>
				<triangleMeasure>0.5439453092717049</triangleMeasure>
				<rectangleMeasure>0.6152881832105599</rectangleMeasure>
				<circleMeasure>0.4337175332849937</circleMeasure>
				<centroid>
					<x>790.8848</x>
					<y>1142.224</y>
				</centroid>
			</pseudo3D>
		</spatialEntity>
		<spatialEntity>
			<pseudo3D type="region">
				<clusteredness>1</clusteredness>
				<density>0.6535382554281756</density>
				<area>81259.5</area>
				<perimeter>1393.761815071106</perimeter>
				<distanceFromOrigin>172.6962651593832</distanceFromOrigin>
				<angle>64.18757422157077</angle>
				<shape>triangular</shape>
				<triangleMeasure>0.7688100655038296</triangleMeasure>
				<rectangleMeasure>0.5132814301980867</rectangleMeasure>
				<circleMeasure>0.4149293400783049</circleMeasure>
				<centroid>
					<x>249.1105</x>
					<y>734.413</y>
				</centroid>
			</pseudo3D>
		</spatialEntity>
		<spatialEntity>
			<pseudo3D type="region">
				<clusteredness>0.9330095700614198</clusteredness>
				<density>0.506419830156673</density>
				<area>29394</area>
				<perimeter>1084.324796915054</perimeter>
				<distanceFromOrigin>348.5283345726714</distanceFromOrigin>
				<angle>65.79039146876008</angle>
				<shape>triangular</shape>
				<triangleMeasure>0.6157469763617623</triangleMeasure>
				<rectangleMeasure>0.4349985900588221</rectangleMeasure>
				<circleMeasure>0.3548553761558262</circleMeasure>
				<centroid>
					<x>569.5789</x>
					<y>195.8407</y>
				</centroid>
			</pseudo3D>
		</spatialEntity>
		<numericStateVariable>
			<name>avgClusterednessRegions</name>
			<value>2276.727071725371</value>
		</numericStateVariable>
		<numericStateVariable>
			<name>avgDensityRegions</name>
			<value>0.5554146795085502</value>
		</numericStateVariable>
	</timepoint>
	<timepoint>
		<spatialEntity>
			<pseudo3D type="region">
				<clusteredness>1</clusteredness>
				<density>0.5062859529408019</density>
				<area>20568</area>
				<perimeter>818.8506960868835</perimeter>
				<distanceFromOrigin>335.574134879314</distanceFromOrigin>
				<angle>63.3304210889675</angle>
				<shape>rectangular</shape>
				<triangleMeasure>0.5439453092717049</triangleMeasure>
				<rectangleMeasure>0.6152881832105599</rectangleMeasure>
				<circleMeasure>0.4337175332849937</circleMeasure>
				<centroid>
					<x>790.8848</x>
					<y>1142.224</y>
				</centroid>
			</pseudo3D>
		</spatialEntity>
		<spatialEntity>
			<pseudo3D type="region">
				<clusteredness>1</clusteredness>
				<density>0.6535382554281756</density>
				<area>81259.5</area>
				<perimeter>1393.761815071106</perimeter>
				<distanceFromOrigin>172.6962651593832</distanceFromOrigin>
				<angle>64.18757422157077</angle>
				<shape>triangular</shape>
				<triangleMeasure>0.7688100655038296</triangleMeasure>
				<rectangleMeasure>0.5132814301980867</rectangleMeasure>
				<circleMeasure>0.4149293400783049</circleMeasure>
				<centroid>
					<x>249.1105</x>
					<y>734.413</y>
				</centroid>
			</pseudo3D>
		</spatialEntity>
		<spatialEntity>
			<pseudo3D type="region">
				<clusteredness>0.9330095700614198</clusteredness>
				<density>0.506419830156673</density>
				<area>29394</area>
				<perimeter>1084.324796915054</perimeter>
				<distanceFromOrigin>348.5283345726714</distanceFromOrigin>
				<angle>65.79039146876008</angle>
				<shape>triangular</shape>
				<triangleMeasure>0.6157469763617623</triangleMeasure>
				<rectangleMeasure>0.4349985900588221</rectangleMeasure>
				<circleMeasure>0.3548553761558262</circleMeasure>
				<centroid>
					<x>569.5789</x>
					<y>195.8407</y>
				</centroid>
			</pseudo3D>
		</spatialEntity>
		<numericStateVariable>
			<name>avgClusterednessRegions</name>
			<value>2276.727071725371</value>
		</numericStateVariable>
		<numericStateVariable>
			<name>avgDensityRegions</name>
			<value>0.5554146795085502</value>
		</numericStateVariable>
	</timepoint>
	<timepoint>
		<spatialEntity>
			<pseudo3D type="region">
				<clusteredness>1</clusteredness>
				<density>0.5062859529408019</density>
				<area>20568</area>
				<perimeter>818.8506960868835</perimeter>
				<distanceFromOrigin>335.574134879314</distanceFromOrigin>
				<angle>63.3304210889675</angle>
				<shape>rectangular</shape>
				<triangleMeasure>0.5439453092717049</triangleMeasure>
				<rectangleMeasure>0.6152881832105599</rectangleMeasure>
				<circleMeasure>0.4337175332849937</circleMeasure>
				<centroid>
					<x>790.8848</x>
					<y>1142.224</y>
				</centroid>
			</pseudo3D>
		</spatialEntity>
		<spatialEntity>
			<pseudo3D type="region">
				<clusteredness>1</clusteredness>
				<density>0.6535382554281756</density>
				<area>81259.5</area>
				<perimeter>1393.761815071106</perimeter>
				<distanceFromOrigin>172.6962651593832</distanceFromOrigin>
				<angle>64.18757422157077</angle>
				<shape>triangular</shape>
				<triangleMeasure>0.7688100655038296</triangleMeasure>
				<rectangleMeasure>0.5132814301980867</rectangleMeasure>
				<circleMeasure>0.4149293400783049</circleMeasure>
				<centroid>
					<x>249.1105</x>
					<y>734.413</y>
				</centroid>
			</pseudo3D>
		</spatialEntity>
		<spatialEntity>
			<pseudo3D type="region">
				<clusteredness>0.9330095700614198</clusteredness>
				<density>0.506419830156673</density>
				<area>29394</area>
				<perimeter>1084.324796915054</perimeter>
				<distanceFromOrigin>348.5283345726714</distanceFromOrigin>
				<angle>65.79039146876008</angle>
				<shape>triangular</shape>
				<triangleMeasure>0.6157469763617623</triangleMeasure>
				<rectangleMeasure>0.4349985900588221</rectangleMeasure>
				<circleMeasure>0.3548553761558262</circleMeasure>
				<centroid>
					<x>569.5789</x>
					<y>195.8407</y>
				</centroid>
			</pseudo3D>
		</spatialEntity>
		<numericStateVariable>
			<name>avgClusterednessRegions</name>
			<value>2276.727071725371</value>
		</numericStateVariable>
		<numericStateVariable>
			<name>avgDensityRegions</name>
			<value>0.5554146795085502</value>
		</numericStateVariable>
	</timepoint>
	<timepoint>
		<spatialEntity>
			<pseudo3D type="region">
				<clusteredness>1</clusteredness>
				<density>0.5062859529408019</density>
				<area>20568</area>
				<perimeter>818.8506960868835</perimeter>
				<distanceFromOrigin>335.574134879314</distanceFromOrigin>
				<angle>63.3304210889675</angle>
				<shape>rectangular</shape>
				<triangleMeasure>0.5439453092717049</triangleMeasure>
				<rectangleMeasure>0.6152881832105599</rectangleMeasure>
				<circleMeasure>0.4337175332849937</circleMeasure>
				<centroid>
					<x>790.8848</x>
					<y>1142.224</y>
				</centroid>
			</pseudo3D>
		</spatialEntity>
		<spatialEntity>
			<pseudo3D type="region">
				<clusteredness>1</clusteredness>
				<density>0.6535382554281756</density>
				<area>81259.5</area>
				<perimeter>1393.761815071106</perimeter>
				<distanceFromOrigin>172.6962651593832</distanceFromOrigin>
				<angle>64.18757422157077</angle>
				<shape>triangular</shape>
				<triangleMeasure>0.7688100655038296</triangleMeasure>
				<rectangleMeasure>0.5132814301980867</rectangleMeasure>
				<circleMeasure>0.4149293400783049</circleMeasure>
				<centroid>
					<x>249.1105</x>
					<y>734.413</y>
				</centroid>
			</pseudo3D>
		</spatialEntity>
		<spatialEntity>
			<pseudo3D type="region">
				<clusteredness>0.9330095700614198</clusteredness>
				<density>0.506419830156673</density>
				<area>29394</area>
				<perimeter>1084.324796915054</perimeter>
				<distanceFromOrigin>348.5283345726714</distanceFromOrigin>
				<angle>65.79039146876008</angle>
				<shape>triangular</shape>
				<triangleMeasure>0.6157469763617623</triangleMeasure>
				<rectangleMeasure>0.4349985900588221</rectangleMeasure>
				<circleMeasure>0.3548553761558262</circleMeasure>
				<centroid>
					<x>569.5789</x>
					<y>195.8407</y>
				</centroid>
			</pseudo3D>
		</spatialEntity>
		<numericStateVariable>
			<name>avgClusterednessRegions</name>
			<value>2276.727071725371</value>
		</numericStateVariable>
		<numericStateVariable>
			<name>avgDensityRegions</name>
			<value>0.5554146795085502</value>
		</numericStateVariable>
	</timepoint>
	<timepoint>
		<spatialEntity>
			<pseudo3D type="region">
				<clusteredness>1</clusteredness>
				<density>0.5062859529408019</density>
				<area>20568</area>
				<perimeter>818.8506960868835</perimeter>
				<distanceFromOrigin>335.574134879314</distanceFromOrigin>
				<angle>63.3304210889675</angle>
				<shape>rectangular</shape>
				<triangleMeasure>0.5439453092717049</triangleMeasure>
				<rectangleMeasure>0.6152881832105599</rectangleMeasure>
				<circleMeasure>0.4337175332849937</circleMeasure>
				<centroid>
					<x>790.8848</x>
					<y>1142.224</y>
				</centroid>
			</pseudo3D>
		</spatialEntity>
		<spatialEntity>
			<pseudo3D type="region">
				<clusteredness>1</clusteredness>
				<density>0.6535382554281756</density>
				<area>81259.5</area>
				<perimeter>1393.761815071106</perimeter>
				<distanceFromOrigin>172.6962651593832</distanceFromOrigin>
				<angle>64.18757422157077</angle>
				<shape>triangular</shape>
				<triangleMeasure>0.7688100655038296</triangleMeasure>
				<rectangleMeasure>0.5132814301980867</rectangleMeasure>
				<circleMeasure>0.4149293400783049</circleMeasure>
				<centroid>
					<x>249.1105</x>
					<y>734.413</y>
				</centroid>
			</pseudo3D>
		</spatialEntity>
		<spatialEntity>
			<pseudo3D type="region">
				<clusteredness>0.9330095700614198</clusteredness>
				<density>0.506419830156673</density>
				<area>29394</area>
				<perimeter>1084.324796915054</perimeter>
				<distanceFromOrigin>348.5283345726714</distanceFromOrigin>
				<angle>65.79039146876008</angle>
				<shape>triangular</shape>
				<triangleMeasure>0.6157469763617623</triangleMeasure>
				<rectangleMeasure>0.4349985900588221</rectangleMeasure>
				<circleMeasure>0.3548553761558262</circleMeasure>
				<centroid>
					<x>569.5789</x>
					<y>195.8407</y>
				</centroid>
			</pseudo3D>
		</spatialEntity>
		<numericStateVariable>
			<name>avgClusterednessRegions</name>
			<value>2276.727071725371</value>
		</numericStateVariable>
		<numericStateVariable>
			<name>avgDensityRegions</name>
			<value>0.5554146795085502</value>
		</numericStateVariable>
	</timepoint>
	<timepoint>
		<spatialEntity>
			<pseudo3D type="region">
				<clusteredness>1</clusteredness>
				<density>0.5062859529408019</density>
				<area>20568</area>
				<perimeter>818.8506960868835</perimeter>
				<distanceFromOrigin>335.574134879314</distanceFromOrigin>
				<angle>63.3304210889675</angle>
				<shape>rectangular</shape>
				<triangleMeasure>0.5439453092717049</triangleMeasure>
				<rectangleMeasure>0.6152881832105599</rectangleMeasure>
				<circleMeasure>0.4337175332849937</circleMeasure>
				<centroid>
					<x>790.8848</x>
					<y>1142.224</y>
				</centroid>
			</pseudo3D>
		</spatialEntity>
		<spatialEntity>
			<pseudo3D type="region">
				<clusteredness>1</clusteredness>
				<density>0.6535382554281756</density>
				<area>81259.5</area>
				<perimeter>1393.761815071106</perimeter>
				<distanceFromOrigin>172.6962651593832</distanceFromOrigin>
				<angle>64.18757422157077</angle>
				<shape>triangular</shape>
				<triangleMeasure>0.7688100655038296</triangleMeasure>
				<rectangleMeasure>0.5132814301980867</rectangleMeasure>
				<circleMeasure>0.4149293400783049</circleMeasure>
				<centroid>
					<x>249.1105</x>
					<y>734.413</y>
				</centroid>
			</pseudo3D>
		</spatialEntity>
		<spatialEntity>
			<pseudo3D type="region">
				<clusteredness>0.9330095700614198</clusteredness>
				<density>0.506419830156673</density>
				<area>29394</area>
				<perimeter>1084.324796915054</perimeter>
				<distanceFromOrigin>348.5283345726714</distanceFromOrigin>
				<angle>65.79039146876008</angle>
				<shape>triangular</shape>
				<triangleMeasure>0.6157469763617623</triangleMeasure>
				<rectangleMeasure>0.4349985900588221</rectangleMeasure>
				<circleMeasure>0.3548553761558262</circleMeasure>
				<centroid>
					<x>569.5789</x>
					<y>195.8407</y>
				</centroid>
			</pseudo3D>
		</spatialEntity>
		<numericStateVariable>
			<name>avgClusterednessRegions</name>
			<value>2276.727071725371</value>
		</numericStateVariable>
		<numericStateVariable>
			<name>avgDensityRegions</name>
			<value>0.5554146795085502</value>
		</numericStateVariable>
	</timepoint>
	<timepoint>
		<spatialEntity>
			<pseudo3D type="region">
				<clusteredness>1</clusteredness>
				<density>0.5062859529408019</density>
				<area>20568</area>
				<perimeter>818.8506960868835</perimeter>
				<distanceFromOrigin>335.574134879314</distanceFromOrigin>
				<angle>63.3304210889675</angle>
				<shape>rectangular</shape>
				<triangleMeasure>0.5439453092717049</triangleMeasure>
				<rectangleMeasure>0.6152881832105599</rectangleMeasure>
				<circleMeasure>0.4337175332849937</circleMeasure>
				<centroid>
					<x>790.8848</x>
					<y>1142.224</y>
				</centroid>
			</pseudo3D>
		</spatialEntity>
		<spatialEntity>
			<pseudo3D type="region">
				<clusteredness>1</clusteredness>
				<density>0.6535382554281756</density>
				<area>81259.5</area>
				<perimeter>1393.761815071106</perimeter>
				<distanceFromOrigin>172.6962651593832</distanceFromOrigin>
				<angle>64.18757422157077</angle>
				<shape>triangular</shape>
				<triangleMeasure>0.7688100655038296</triangleMeasure>
				<rectangleMeasure>0.5132814301980867</rectangleMeasure>
				<circleMeasure>0.4149293400783049</circleMeasure>
				<centroid>
					<x>249.1105</x>
					<y>734.413</y>
				</centroid>
			</pseudo3D>
		</spatialEntity>
		<spatialEntity>
			<pseudo3D type="region">
				<clusteredness>0.9330095700614198</clusteredness>
				<density>0.506419830156673</density>
				<area>29394</area>
				<perimeter>1084.324796915054</perimeter>
				<distanceFromOrigin>348.5283345726714</distanceFromOrigin>
				<angle>65.79039146876008</angle>
				<shape>triangular</shape>
				<triangleMeasure>0.6157469763617623</triangleMeasure>
				<rectangleMeasure>0.4349985900588221</rectangleMeasure>
				<circleMeasure>0.3548553761558262</circleMeasure>
				<centroid>
					<x>569.5789</x>
					<y>195.8407</y>
				</centroid>
			</pseudo3D>
		</spatialEntity>
		<numericStateVariable>
			<name>avgClusterednessRegions</name>
			<value>2276.727071725371</value>
		</numericStateVariable>
		<numericStateVariable>
			<name>avgDensityRegions</name>
			<value>0.5554146795085502</value>
		</numericStateVariable>
	</timepoint>
	<timepoint>
		<spatialEntity>
			<pseudo3D type="region">
				<clusteredness>1</clusteredness>
				<density>0.5062859529408019</density>
				<area>20568</area>
				<perimeter>818.8506960868835</perimeter>
				<distanceFromOrigin>335.574134879314</distanceFromOrigin>
				<angle>63.3304210889675</angle>
				<shape>rectangular</shape>
				<triangleMeasure>0.5439453092717049</triangleMeasure>
				<rectangleMeasure>0.6152881832105599</rectangleMeasure>
				<circleMeasure>0.4337175332849937</circleMeasure>
				<centroid>
					<x>790.8848</x>
					<y>1142.224</y>
				</centroid>
			</pseudo3D>
		</spatialEntity>
		<spatialEntity>
			<pseudo3D type="region">
				<clusteredness>1</clusteredness>
				<density>0.6535382554281756</density>
				<area>81259.5</area>
				<perimeter>1393.761815071106</perimeter>
				<distanceFromOrigin>172.6962651593832</distanceFromOrigin>
				<angle>64.18757422157077</angle>
				<shape>triangular</shape>
				<triangleMeasure>0.7688100655038296</triangleMeasure>
				<rectangleMeasure>0.5132814301980867</rectangleMeasure>
				<circleMeasure>0.4149293400783049</circleMeasure>
				<centroid>
					<x>249.1105</x>
					<y>734.413</y>
				</centroid>
			</pseudo3D>
		</spatialEntity>
		<spatialEntity>
			<pseudo3D type="region">
				<clusteredness>0.9330095700614198</clusteredness>
				<density>0.506419830156673</density>
				<area>29394</area>
				<perimeter>1084.324796915054</perimeter>
				<distanceFromOrigin>348.5283345726714</distanceFromOrigin>
				<angle>65.79039146876008</angle>
				<shape>triangular</shape>
				<triangleMeasure>0.6157469763617623</triangleMeasure>
				<rectangleMeasure>0.4349985900588221</rectangleMeasure>
				<circleMeasure>0.3548553761558262</circleMeasure>
				<centroid>
					<x>569.5789</x>
					<y>195.8407</y>
				</centroid>
			</pseudo3D>
		</spatialEntity>
		<numericStateVariable>
			<name>avgClusterednessRegions</name>
			<value>2276.727071725371</value>
		</numericStateVariable>
		<numericStateVariable>
			<name>avgDensityRegions</name>
			<value>0.5554146795085502</value>
		</numericStateVariable>
	</timepoint>
	<timepoint>
		<spatialEntity>
			<pseudo3D type="region">
				<clusteredness>1</clusteredness>
				<density>0.5062859529408019</density>
				<area>20568</area>
				<perimeter>818.8506960868835</perimeter>
				<distanceFromOrigin>335.574134879314</distanceFromOrigin>
				<angle>63.3304210889675</angle>
				<shape>rectangular</shape>
				<triangleMeasure>0.5439453092717049</triangleMeasure>
				<rectangleMeasure>0.6152881832105599</rectangleMeasure>
				<circleMeasure>0.4337175332849937</circleMeasure>
				<centroid>
					<x>790.8848</x>
					<y>1142.224</y>
				</centroid>
			</pseudo3D>
		</spatialEntity>
		<spatialEntity>
			<pseudo3D type="region">
				<clusteredness>1</clusteredness>
				<density>0.6535382554281756</density>
				<area>81259.5</area>
				<perimeter>1393.761815071106</perimeter>
				<distanceFromOrigin>172.6962651593832</distanceFromOrigin>
				<angle>64.18757422157077</angle>
				<shape>triangular</shape>
				<triangleMeasure>0.7688100655038296</triangleMeasure>
				<rectangleMeasure>0.5132814301980867</rectangleMeasure>
				<circleMeasure>0.4149293400783049</circleMeasure>
				<centroid>
					<x>249.1105</x>
					<y>734.413</y>
				</centroid>
			</pseudo3D>
		</spatialEntity>
		<spatialEntity>
			<pseudo3D type="region">
				<clusteredness>0.9330095700614198</clusteredness>
				<density>0.506419830156673</density>
				<area>29394</area>
				<perimeter>1084.324796915054</perimeter>
				<distanceFromOrigin>348.5283345726714</distanceFromOrigin>
				<angle>65.79039146876008</angle>
				<shape>triangular</shape>
				<triangleMeasure>0.6157469763617623</triangleMeasure>
				<rectangleMeasure>0.4349985900588221</rectangleMeasure>
				<circleMeasure>0.3548553761558262</circleMeasure>
				<centroid>
					<x>569.5789</x>
					<y>195.8407</y>
				</centroid>
			</pseudo3D>
		</spatialEntity>
		<numericStateVariable>
			<name>avgClusterednessRegions</name>
			<value>2276.727071725371</value>
		</numericStateVariable>
		<numericStateVariable>
			<name>avgDensityRegions</name>
			<value>0.5554146795085502</value>
		</numericStateVariable>
	</timepoint>
	<timepoint>
		<spatialEntity>
			<pseudo3D type="region">
				<clusteredness>1</clusteredness>
				<density>0.5062859529408019</density>
				<area>20568</area>
				<perimeter>818.8506960868835</perimeter>
				<distanceFromOrigin>335.574134879314</distanceFromOrigin>
				<angle>63.3304210889675</angle>
				<shape>rectangular</shape>
				<triangleMeasure>0.5439453092717049</triangleMeasure>
				<rectangleMeasure>0.6152881832105599</rectangleMeasure>
				<circleMeasure>0.4337175332849937</circleMeasure>
				<centroid>
					<x>790.8848</x>
					<y>1142.224</y>
				</centroid>
			</pseudo3D>
		</spatialEntity>
		<spatialEntity>
			<pseudo3D type="region">
				<clusteredness>1</clusteredness>
				<density>0.6535382554281756</density>
				<area>81259.5</area>
				<perimeter>1393.761815071106</perimeter>
				<distanceFromOrigin>172.6962651593832</distanceFromOrigin>
				<angle>64.18757422157077</angle>
				<shape>triangular</shape>
				<triangleMeasure>0.7688100655038296</triangleMeasure>
				<rectangleMeasure>0.5132814301980867</rectangleMeasure>
				<circleMeasure>0.4149293400783049</circleMeasure>
				<centroid>
					<x>249.1105</x>
					<y>734.413</y>
				</centroid>
			</pseudo3D>
		</spatialEntity>
		<spatialEntity>
			<pseudo3D type="region">
				<clusteredness>0.9330095700614198</clusteredness>
				<density>0.506419830156673</density>
				<area>29394</area>
				<perimeter>1084.324796915054</perimeter>
				<distanceFromOrigin>348.5283345726714</distanceFromOrigin>
				<angle>65.79039146876008</angle>
				<shape>triangular</shape>
				<triangleMeasure>0.6157469763617623</triangleMeasure>
				<rectangleMeasure>0.4349985900588221</rectangleMeasure>
				<circleMeasure>0.3548553761558262</circleMeasure>
				<centroid>
					<x>569.5789</x>
					<y>195.8407</y>
				</centroid>
			</pseudo3D>
		</spatialEntity>
		<numericStateVariable>
			<name>avgClusterednessRegions</name>
			<value>2276.727071725371</value>
		</numericStateVariable>
		<numericStateVariable>
			<name>avgDensityRegions</name>
			<value>0.5554146795085502</value>
		</numericStateVariable>
	</timepoint>
	<timepoint>
		<spatialEntity>
			<pseudo3D type="region">
				<clusteredness>1</clusteredness>
				<density>0.5062859529408019</density>
				<area>20568</area>
				<perimeter>818.8506960868835</perimeter>
				<distanceFromOrigin>335.574134879314</distanceFromOrigin>
				<angle>63.3304210889675</angle>
				<shape>rectangular</shape>
				<triangleMeasure>0.5439453092717049</triangleMeasure>
				<rectangleMeasure>0.6152881832105599</rectangleMeasure>
				<circleMeasure>0.4337175332849937</circleMeasure>
				<centroid>
					<x>790.8848</x>
					<y>1142.224</y>
				</centroid>
			</pseudo3D>
		</spatialEntity>
		<spatialEntity>
			<pseudo3D type="region">
				<clusteredness>1</clusteredness>
				<density>0.6535382554281756</density>
				<area>81259.5</area>
				<perimeter>1393.761815071106</perimeter>
				<distanceFromOrigin>172.6962651593832</distanceFromOrigin>
				<angle>64.18757422157077</angle>
				<shape>triangular</shape>
				<triangleMeasure>0.7688100655038296</triangleMeasure>
				<rectangleMeasure>0.5132814301980867</rectangleMeasure>
				<circleMeasure>0.4149293400783049</circleMeasure>
				<centroid>
					<x>249.1105</x>
					<y>734.413</y>
				</centroid>
			</pseudo3D>
		</spatialEntity>
		<spatialEntity>
			<pseudo3D type="region">
				<clusteredness>0.9330095700614198</clusteredness>
				<density>0.506419830156673</density>
				<area>29394</area>
				<perimeter>1084.324796915054</perimeter>
				<distanceFromOrigin>348.5283345726714</distanceFromOrigin>
				<angle>65.79039146876008</angle>
				<shape>triangular</shape>
				<triangleMeasure>0.6157469763617623</triangleMeasure>
				<rectangleMeasure>0.4349985900588221</rectangleMeasure>
				<circleMeasure>0.3548553761558262</circleMeasure>
				<centroid>
					<x>569.5789</x>
					<y>195.8407</y>
				</centroid>
			</pseudo3D>
		</spatialEntity>
		<numericStateVariable>
			<name>avgClusterednessRegions</name>
			<value>2276.727071725371</value>
		</numericStateVariable>
		<numericStateVariable>
			<name>avgDensityRegions</name>
			<value>0.5554146795085502</value>
		</numericStateVariable>
	</timepoint>
	<timepoint>
		<spatialEntity>
			<pseudo3D type="region">
				<clusteredness>1</clusteredness>
				<density>0.5062859529408019</density>
				<area>20568</area>
				<perimeter>818.8506960868835</perimeter>
				<distanceFromOrigin>335.574134879314</distanceFromOrigin>
				<angle>63.3304210889675</angle>
				<shape>rectangular</shape>
				<triangleMeasure>0.5439453092717049</triangleMeasure>
				<rectangleMeasure>0.6152881832105599</rectangleMeasure>
				<circleMeasure>0.4337175332849937</circleMeasure>
				<centroid>
					<x>790.8848</x>
					<y>1142.224</y>
				</centroid>
			</pseudo3D>
		</spatialEntity>
		<spatialEntity>
			<pseudo3D type="region">
				<clusteredness>1</clusteredness>
				<density>0.6535382554281756</density>
				<area>81259.5</area>
				<perimeter>1393.761815071106</perimeter>
				<distanceFromOrigin>172.6962651593832</distanceFromOrigin>
				<angle>64.18757422157077</angle>
				<shape>triangular</shape>
				<triangleMeasure>0.7688100655038296</triangleMeasure>
				<rectangleMeasure>0.5132814301980867</rectangleMeasure>
				<circleMeasure>0.4149293400783049</circleMeasure>
				<centroid>
					<x>249.1105</x>
					<y>734.413</y>
				</centroid>
			</pseudo3D>
		</spatialEntity>
		<spatialEntity>
			<pseudo3D type="region">
				<clusteredness>0.9330095700614198</clusteredness>
				<density>0.506419830156673</density>
				<area>29394</area>
				<perimeter>1084.324796915054</perimeter>
				<distanceFromOrigin>348.5283345726714</distanceFromOrigin>
				<angle>65.79039146876008</angle>
				<shape>triangular</shape>
				<triangleMeasure>0.6157469763617623</triangleMeasure>
				<rectangleMeasure>0.4349985900588221</rectangleMeasure>
				<circleMeasure>0.3548553761558262</circleMeasure>
				<centroid>
					<x>569.5789</x>
					<y>195.8407</y>
				</centroid>
			</pseudo3D>
		</spatialEntity>
		<numericStateVariable>
			<name>avgClusterednessRegions</name>
			<value>2276.727071725371</value>
		</numericStateVariable>
		<numericStateVariable>
			<name>avgDensityRegions</name>
			<value>0.5554146795085502</value>
		</numericStateVariable>
	</timepoint>
	<timepoint>
		<spatialEntity>
			<pseudo3D type="region">
				<clusteredness>1</clusteredness>
				<density>0.5062859529408019</density>
				<area>20568</area>
				<perimeter>818.8506960868835</perimeter>
				<distanceFromOrigin>335.574134879314</distanceFromOrigin>
				<angle>63.3304210889675</angle>
				<shape>rectangular</shape>
				<triangleMeasure>0.5439453092717049</triangleMeasure>
				<rectangleMeasure>0.6152881832105599</rectangleMeasure>
				<circleMeasure>0.4337175332849937</circleMeasure>
				<centroid>
					<x>790.8848</x>
					<y>1142.224</y>
				</centroid>
			</pseudo3D>
		</spatialEntity>
		<spatialEntity>
			<pseudo3D type="region">
				<clusteredness>1</clusteredness>
				<density>0.6535382554281756</density>
				<area>81259.5</area>
				<perimeter>1393.761815071106</perimeter>
				<distanceFromOrigin>172.6962651593832</distanceFromOrigin>
				<angle>64.18757422157077</angle>
				<shape>triangular</shape>
				<triangleMeasure>0.7688100655038296</triangleMeasure>
				<rectangleMeasure>0.5132814301980867</rectangleMeasure>
				<circleMeasure>0.4149293400783049</circleMeasure>
				<centroid>
					<x>249.1105</x>
					<y>734.413</y>
				</centroid>
			</pseudo3D>
		</spatialEntity>
		<spatialEntity>
			<pseudo3D type="region">
				<clusteredness>0.9330095700614198</clusteredness>
				<density>0.506419830156673</density>
				<area>29394</area>
				<perimeter>1084.324796915054</perimeter>
				<distanceFromOrigin>348.5283345726714</distanceFromOrigin>
				<angle>65.79039146876008</angle>
				<shape>triangular</shape>
				<triangleMeasure>0.6157469763617623</triangleMeasure>
				<rectangleMeasure>0.4349985900588221</rectangleMeasure>
				<circleMeasure>0.3548553761558262</circleMeasure>
				<centroid>
					<x>569.5789</x>
					<y>195.8407</y>
				</centroid>
			</pseudo3D>
		</spatialEntity>
		<numericStateVariable>
			<name>avgClusterednessRegions</name>
			<value>2276.727071725371</value>
		</numericStateVariable>
		<numericStateVariable>
			<name>avgDensityRegions</name>
			<value>0.5554146795085502</value>
		</numericStateVariable>
	</timepoint>
	<timepoint>
		<spatialEntity>
			<pseudo3D type="region">
				<clusteredness>1</clusteredness>
				<density>0.5062859529408019</density>
				<area>20568</area>
				<perimeter>818.8506960868835</perimeter>
				<distanceFromOrigin>335.574134879314</distanceFromOrigin>
				<angle>63.3304210889675</angle>
				<shape>rectangular</shape>
				<triangleMeasure>0.5439453092717049</triangleMeasure>
				<rectangleMeasure>0.6152881832105599</rectangleMeasure>
				<circleMeasure>0.4337175332849937</circleMeasure>
				<centroid>
					<x>790.8848</x>
					<y>1142.224</y>
				</centroid>
			</pseudo3D>
		</spatialEntity>
		<spatialEntity>
			<pseudo3D type="region">
				<clusteredness>1</clusteredness>
				<density>0.6535382554281756</density>
				<area>81259.5</area>
				<perimeter>1393.761815071106</perimeter>
				<distanceFromOrigin>172.6962651593832</distanceFromOrigin>
				<angle>64.18757422157077</angle>
				<shape>triangular</shape>
				<triangleMeasure>0.7688100655038296</triangleMeasure>
				<rectangleMeasure>0.5132814301980867</rectangleMeasure>
				<circleMeasure>0.4149293400783049</circleMeasure>
				<centroid>
					<x>249.1105</x>
					<y>734.413</y>
				</centroid>
			</pseudo3D>
		</spatialEntity>
		<spatialEntity>
			<pseudo3D type="region">
				<clusteredness>0.9330095700614198</clusteredness>
				<density>0.506419830156673</density>
				<area>29394</area>
				<perimeter>1084.324796915054</perimeter>
				<distanceFromOrigin>348.5283345726714</distanceFromOrigin>
				<angle>65.79039146876008</angle>
				<shape>triangular</shape>
				<triangleMeasure>0.6157469763617623</triangleMeasure>
				<rectangleMeasure>0.4349985900588221</rectangleMeasure>
				<circleMeasure>0.3548553761558262</circleMeasure>
				<centroid>
					<x>569.5789</x>
					<y>195.8407</y>
				</centroid>
			</pseudo3D>
		</spatialEntity>
		<numericStateVariable>
			<name>avgClusterednessRegions</name>
			<value>2276.727071725371</value>
		</numericStateVariable>
		<numericStateVariable>
			<name>avgDensityRegions</name>
			<value>0.5554146795085502</value>
		</numericStateVariable>
	</timepoint>
	<timepoint>
		<spatialEntity>
			<pseudo3D type="region">
				<clusteredness>1</clusteredness>
				<density>0.5062859529408019</density>
				<area>20568</area>
				<perimeter>818.8506960868835</perimeter>
				<distanceFromOrigin>335.574134879314</distanceFromOrigin>
				<angle>63.3304210889675</angle>
				<shape>rectangular</shape>
				<triangleMeasure>0.5439453092717049</triangleMeasure>
				<rectangleMeasure>0.6152881832105599</rectangleMeasure>
				<circleMeasure>0.4337175332849937</circleMeasure>
				<centroid>
					<x>790.8848</x>
					<y>1142.224</y>
				</centroid>
			</pseudo3D>
		</spatialEntity>
		<spatialEntity>
			<pseudo3D type="region">
				<clusteredness>1</clusteredness>
				<density>0.6535382554281756</density>
				<area>81259.5</area>
				<perimeter>1393.761815071106</perimeter>
				<distanceFromOrigin>172.6962651593832</distanceFromOrigin>
				<angle>64.18757422157077</angle>
				<shape>triangular</shape>
				<triangleMeasure>0.7688100655038296</triangleMeasure>
				<rectangleMeasure>0.5132814301980867</rectangleMeasure>
				<circleMeasure>0.4149293400783049</circleMeasure>
				<centroid>
					<x>249.1105</x>
					<y>734.413</y>
				</centroid>
			</pseudo3D>
		</spatialEntity>
		<spatialEntity>
			<pseudo3D type="region">
				<clusteredness>0.9330095700614198</clusteredness>
				<density>0.506419830156673</density>
				<area>29394</area>
				<perimeter>1084.324796915054</perimeter>
				<distanceFromOrigin>348.5283345726714</distanceFromOrigin>
				<angle>65.79039146876008</angle>
				<shape>triangular</shape>
				<triangleMeasure>0.6157469763617623</triangleMeasure>
				<rectangleMeasure>0.4349985900588221</rectangleMeasure>
				<circleMeasure>0.3548553761558262</circleMeasure>
				<centroid>
					<x>569.5789</x>
					<y>195.8407</y>
				</centroid>
			</pseudo3D>
		</spatialEntity>
		<numericStateVariable>
			<name>avgClusterednessRegions</name>
			<value>2276.727071725371</value>
		</numericStateVariable>
		<numericStateVariable>
			<name>avgDensityRegions</name>
			<value>0.5554146795085502</value>
		</numericStateVariable>
	</timepoint>
	<timepoint>
		<spatialEntity>
			<pseudo3D type="region">
				<clusteredness>1</clusteredness>
				<density>0.5062859529408019</density>
				<area>20568</area>
				<perimeter>818.8506960868835</perimeter>
				<distanceFromOrigin>335.574134879314</distanceFromOrigin>
				<angle>63.3304210889675</angle>
				<shape>rectangular</shape>
				<triangleMeasure>0.5439453092717049</triangleMeasure>
				<rectangleMeasure>0.6152881832105599</rectangleMeasure>
				<circleMeasure>0.4337175332849937</circleMeasure>
				<centroid>
					<x>790.8848</x>
					<y>1142.224</y>
				</centroid>
			</pseudo3D>
		</spatialEntity>
		<spatialEntity>
			<pseudo3D type="region">
				<clusteredness>1</clusteredness>
				<density>0.6535382554281756</density>
				<area>81259.5</area>
				<perimeter>1393.761815071106</perimeter>
				<distanceFromOrigin>172.6962651593832</distanceFromOrigin>
				<angle>64.18757422157077</angle>
				<shape>triangular</shape>
				<triangleMeasure>0.7688100655038296</triangleMeasure>
				<rectangleMeasure>0.5132814301980867</rectangleMeasure>
				<circleMeasure>0.4149293400783049</circleMeasure>
				<centroid>
					<x>249.1105</x>
					<y>734.413</y>
				</centroid>
			</pseudo3D>
		</spatialEntity>
		<spatialEntity>
			<pseudo3D type="region">
				<clusteredness>0.9330095700614198</clusteredness>
				<density>0.506419830156673</density>
				<area>29394</area>
				<perimeter>1084.324796915054</perimeter>
				<distanceFromOrigin>348.5283345726714</distanceFromOrigin>
				<angle>65.79039146876008</angle>
				<shape>triangular</shape>
				<triangleMeasure>0.6157469763617623</triangleMeasure>
				<rectangleMeasure>0.4349985900588221</rectangleMeasure>
				<circleMeasure>0.3548553761558262</circleMeasure>
				<centroid>
					<x>569.5789</x>
					<y>195.8407</y>
				</centroid>
			</pseudo3D>
		</spatialEntity>
		<numericStateVariable>
			<name>avgClusterednessRegions</name>
			<value>2276.727071725371</value>
		</numericStateVariable>
		<numericStateVariable>
			<name>avgDensityRegions</name>
			<value>0.5554146795085502</value>
		</numericStateVariable>
	</timepoint>
	<timepoint>
		<spatialEntity>
			<pseudo3D type="region">
				<clusteredness>1</clusteredness>
				<density>0.5062859529408019</density>
				<area>20568</area>
				<perimeter>818.8506960868835</perimeter>
				<distanceFromOrigin>335.574134879314</distanceFromOrigin>
				<angle>63.3304210889675</angle>
				<shape>rectangular</shape>
				<triangleMeasure>0.5439453092717049</triangleMeasure>
				<rectangleMeasure>0.6152881832105599</rectangleMeasure>
				<circleMeasure>0.4337175332849937</circleMeasure>
				<centroid>
					<x>790.8848</x>
					<y>1142.224</y>
				</centroid>
			</pseudo3D>
		</spatialEntity>
		<spatialEntity>
			<pseudo3D type="region">
				<clusteredness>1</clusteredness>
				<density>0.6535382554281756</density>
				<area>81259.5</area>
				<perimeter>1393.761815071106</perimeter>
				<distanceFromOrigin>172.6962651593832</distanceFromOrigin>
				<angle>64.18757422157077</angle>
				<shape>triangular</shape>
				<triangleMeasure>0.7688100655038296</triangleMeasure>
				<rectangleMeasure>0.5132814301980867</rectangleMeasure>
				<circleMeasure>0.4149293400783049</circleMeasure>
				<centroid>
					<x>249.1105</x>
					<y>734.413</y>
				</centroid>
			</pseudo3D>
		</spatialEntity>
		<spatialEntity>
			<pseudo3D type="region">
				<clusteredness>0.9330095700614198</clusteredness>
				<density>0.506419830156673</density>
				<area>29394</area>
				<perimeter>1084.324796915054</perimeter>
				<distanceFromOrigin>348.5283345726714</distanceFromOrigin>
				<angle>65.79039146876008</angle>
				<shape>triangular</shape>
				<triangleMeasure>0.6157469763617623</triangleMeasure>
				<rectangleMeasure>0.4349985900588221</rectangleMeasure>
				<circleMeasure>0.3548553761558262</circleMeasure>
				<centroid>
					<x>569.5789</x>
					<y>195.8407</y>
				</centroid>
			</pseudo3D>
		</spatialEntity>
		<numericStateVariable>
			<name>avgClusterednessRegions</name>
			<value>2276.727071725371</value>
		</numericStateVariable>
		<numericStateVariable>
			<name>avgDensityRegions</name>
			<value>0.5554146795085502</value>
		</numericStateVariable>
	</timepoint>
	<timepoint>
		<spatialEntity>
			<pseudo3D type="region">
				<clusteredness>1</clusteredness>
				<density>0.5062859529408019</density>
				<area>20568</area>
				<perimeter>818.8506960868835</perimeter>
				<distanceFromOrigin>335.574134879314</distanceFromOrigin>
				<angle>63.3304210889675</angle>
				<shape>rectangular</shape>
				<triangleMeasure>0.5439453092717049</triangleMeasure>
				<rectangleMeasure>0.6152881832105599</rectangleMeasure>
				<circleMeasure>0.4337175332849937</circleMeasure>
				<centroid>
					<x>790.8848</x>
					<y>1142.224</y>
				</centroid>
			</pseudo3D>
		</spatialEntity>
		<spatialEntity>
			<pseudo3D type="region">
				<clusteredness>1</clusteredness>
				<density>0.6535382554281756</density>
				<area>81259.5</area>
				<perimeter>1393.761815071106</perimeter>
				<distanceFromOrigin>172.6962651593832</distanceFromOrigin>
				<angle>64.18757422157077</angle>
				<shape>triangular</shape>
				<triangleMeasure>0.7688100655038296</triangleMeasure>
				<rectangleMeasure>0.5132814301980867</rectangleMeasure>
				<circleMeasure>0.4149293400783049</circleMeasure>
				<centroid>
					<x>249.1105</x>
					<y>734.413</y>
				</centroid>
			</pseudo3D>
		</spatialEntity>
		<spatialEntity>
			<pseudo3D type="region">
				<clusteredness>0.9330095700614198</clusteredness>
				<density>0.506419830156673</density>
				<area>29394</area>
				<perimeter>1084.324796915054</perimeter>
				<distanceFromOrigin>348.5283345726714</distanceFromOrigin>
				<angle>65.79039146876008</angle>
				<shape>triangular</shape>
				<triangleMeasure>0.6157469763617623</triangleMeasure>
				<rectangleMeasure>0.4349985900588221</rectangleMeasure>
				<circleMeasure>0.3548553761558262</circleMeasure>
				<centroid>
					<x>569.5789</x>
					<y>195.8407</y>
				</centroid>
			</pseudo3D>
		</spatialEntity>
		<numericStateVariable>
			<name>avgClusterednessRegions</name>
			<value>2276.727071725371</value>
		</numericStateVariable>
		<numericStateVariable>
			<name>avgDensityRegions</name>
			<value>0.5554146795085502</value>
		</numericStateVariable>
	</timepoint>
	<timepoint>
		<spatialEntity>
			<pseudo3D type="region">
				<clusteredness>1</clusteredness>
				<density>0.5062859529408019</density>
				<area>20568</area>
				<perimeter>818.8506960868835</perimeter>
				<distanceFromOrigin>335.574134879314</distanceFromOrigin>
				<angle>63.3304210889675</angle>
				<shape>rectangular</shape>
				<triangleMeasure>0.5439453092717049</triangleMeasure>
				<rectangleMeasure>0.6152881832105599</rectangleMeasure>
				<circleMeasure>0.4337175332849937</circleMeasure>
				<centroid>
					<x>790.8848</x>
					<y>1142.224</y>
				</centroid>
			</pseudo3D>
		</spatialEntity>
		<spatialEntity>
			<pseudo3D type="region">
				<clusteredness>1</clusteredness>
				<density>0.6535382554281756</density>
				<area>81259.5</area>
				<perimeter>1393.761815071106</perimeter>
				<distanceFromOrigin>172.6962651593832</distanceFromOrigin>
				<angle>64.18757422157077</angle>
				<shape>triangular</shape>
				<triangleMeasure>0.7688100655038296</triangleMeasure>
				<rectangleMeasure>0.5132814301980867</rectangleMeasure>
				<circleMeasure>0.4149293400783049</circleMeasure>
				<centroid>
					<x>249.1105</x>
					<y>734.413</y>
				</centroid>
			</pseudo3D>
		</spatialEntity>
		<spatialEntity>
			<pseudo3D type="region">
				<clusteredness>0.9330095700614198</clusteredness>
				<density>0.506419830156673</density>
				<area>29394</area>
				<perimeter>1084.324796915054</perimeter>
				<distanceFromOrigin>348.5283345726714</distanceFromOrigin>
				<angle>65.79039146876008</angle>
				<shape>triangular</shape>
				<triangleMeasure>0.6157469763617623</triangleMeasure>
				<rectangleMeasure>0.4349985900588221</rectangleMeasure>
				<circleMeasure>0.3548553761558262</circleMeasure>
				<centroid>
					<x>569.5789</x>
					<y>195.8407</y>
				</centroid>
			</pseudo3D>
		</spatialEntity>
		<numericStateVariable>
			<name>avgClusterednessRegions</name>
			<value>2276.727071725371</value>
		</numericStateVariable>
		<numericStateVariable>
			<name>avgDensityRegions</name>
			<value>0.5554146795085502</value>
		</numericStateVariable>
	</timepoint>
	<timepoint>
		<spatialEntity>
			<pseudo3D type="region">
				<clusteredness>1</clusteredness>
				<density>0.5062859529408019</density>
				<area>20568</area>
				<perimeter>818.8506960868835</perimeter>
				<distanceFromOrigin>335.574134879314</distanceFromOrigin>
				<angle>63.3304210889675</angle>
				<shape>rectangular</shape>
				<triangleMeasure>0.5439453092717049</triangleMeasure>
				<rectangleMeasure>0.6152881832105599</rectangleMeasure>
				<circleMeasure>0.4337175332849937</circleMeasure>
				<centroid>
					<x>790.8848</x>
					<y>1142.224</y>
				</centroid>
			</pseudo3D>
		</spatialEntity>
		<spatialEntity>
			<pseudo3D type="region">
				<clusteredness>1</clusteredness>
				<density>0.6535382554281756</density>
				<area>81259.5</area>
				<perimeter>1393.761815071106</perimeter>
				<distanceFromOrigin>172.6962651593832</distanceFromOrigin>
				<angle>64.18757422157077</angle>
				<shape>triangular</shape>
				<triangleMeasure>0.7688100655038296</triangleMeasure>
				<rectangleMeasure>0.5132814301980867</rectangleMeasure>
				<circleMeasure>0.4149293400783049</circleMeasure>
				<centroid>
					<x>249.1105</x>
					<y>734.413</y>
				</centroid>
			</pseudo3D>
		</spatialEntity>
		<spatialEntity>
			<pseudo3D type="region">
				<clusteredness>0.9330095700614198</clusteredness>
				<density>0.506419830156673</density>
				<area>29394</area>
				<perimeter>1084.324796915054</perimeter>
				<distanceFromOrigin>348.5283345726714</distanceFromOrigin>
				<angle>65.79039146876008</angle>
				<shape>triangular</shape>
				<triangleMeasure>0.6157469763617623</triangleMeasure>
				<rectangleMeasure>0.4349985900588221</rectangleMeasure>
				<circleMeasure>0.3548553761558262</circleMeasure>
				<centroid>
					<x>569.5789</x>
					<y>195.8407</y>
				</centroid>
			</pseudo3D>
		</spatialEntity>
		<numericStateVariable>
			<name>avgClusterednessRegions</name>
			<value>2276.727071725371</value>
		</numericStateVariable>
		<numericStateVariable>
			<name>avgDensityRegions</name>
			<value>0.5554146795085502</value>
		</numericStateVariable>
	</timepoint>
	<timepoint>
		<spatialEntity>
			<pseudo3D type="region">
				<clusteredness>1</clusteredness>
				<density>0.5062859529408019</density>
				<area>20568</area>
				<perimeter>818.8506960868835</perimeter>
				<distanceFromOrigin>335.574134879314</distanceFromOrigin>
				<angle>63.3304210889675</angle>
				<shape>rectangular</shape>
				<triangleMeasure>0.5439453092717049</triangleMeasure>
				<rectangleMeasure>0.6152881832105599</rectangleMeasure>
				<circleMeasure>0.4337175332849937</circleMeasure>
				<centroid>
					<x>790.8848</x>
					<y>1142.224</y>
				</centroid>
			</pseudo3D>
		</spatialEntity>
		<spatialEntity>
			<pseudo3D type="region">
				<clusteredness>1</clusteredness>
				<density>0.6535382554281756</density>
				<area>81259.5</area>
				<perimeter>1393.761815071106</perimeter>
				<distanceFromOrigin>172.6962651593832</distanceFromOrigin>
				<angle>64.18757422157077</angle>
				<shape>triangular</shape>
				<triangleMeasure>0.7688100655038296</triangleMeasure>
				<rectangleMeasure>0.5132814301980867</rectangleMeasure>
				<circleMeasure>0.4149293400783049</circleMeasure>
				<centroid>
					<x>249.1105</x>
					<y>734.413</y>
				</centroid>
			</pseudo3D>
		</spatialEntity>
		<spatialEntity>
			<pseudo3D type="region">
				<clusteredness>0.9330095700614198</clusteredness>
				<density>0.506419830156673</density>
				<area>29394</area>
				<perimeter>1084.324796915054</perimeter>
				<distanceFromOrigin>348.5283345726714</distanceFromOrigin>
				<angle>65.79039146876008</angle>
				<shape>triangular</shape>
				<triangleMeasure>0.6157469763617623</triangleMeasure>
				<rectangleMeasure>0.4349985900588221</rectangleMeasure>
				<circleMeasure>0.3548553761558262</circleMeasure>
				<centroid>
					<x>569.5789</x>
					<y>195.8407</y>
				</centroid>
			</pseudo3D>
		</spatialEntity>
		<numericStateVariable>
			<name>avgClusterednessRegions</name>
			<value>2276.727071725371</value>
		</numericStateVariable>
		<numericStateVariable>
			<name>avgDensityRegions</name>
			<value>0.5554146795085502</value>
		</numericStateVariable>
	</timepoint>
	<timepoint>
		<spatialEntity>
			<pseudo3D type="region">
				<clusteredness>1</clusteredness>
				<density>0.5062859529408019</density>
				<area>20568</area>
				<perimeter>818.8506960868835</perimeter>
				<distanceFromOrigin>335.574134879314</distanceFromOrigin>
				<angle>63.3304210889675</angle>
				<shape>rectangular</shape>
				<triangleMeasure>0.5439453092717049</triangleMeasure>
				<rectangleMeasure>0.6152881832105599</rectangleMeasure>
				<circleMeasure>0.4337175332849937</circleMeasure>
				<centroid>
					<x>790.8848</x>
					<y>1142.224</y>
				</centroid>
			</pseudo3D>
		</spatialEntity>
		<spatialEntity>
			<pseudo3D type="region">
				<clusteredness>1</clusteredness>
				<density>0.6535382554281756</density>
				<area>81259.5</area>
				<perimeter>1393.761815071106</perimeter>
				<distanceFromOrigin>172.6962651593832</distanceFromOrigin>
				<angle>64.18757422157077</angle>
				<shape>triangular</shape>
				<triangleMeasure>0.7688100655038296</triangleMeasure>
				<rectangleMeasure>0.5132814301980867</rectangleMeasure>
				<circleMeasure>0.4149293400783049</circleMeasure>
				<centroid>
					<x>249.1105</x>
					<y>734.413</y>
				</centroid>
			</pseudo3D>
		</spatialEntity>
		<spatialEntity>
			<pseudo3D type="region">
				<clusteredness>0.9330095700614198</clusteredness>
				<density>0.506419830156673</density>
				<area>29394</area>
				<perimeter>1084.324796915054</perimeter>
				<distanceFromOrigin>348.5283345726714</distanceFromOrigin>
				<angle>65.79039146876008</angle>
				<shape>triangular</shape>
				<triangleMeasure>0.6157469763617623</triangleMeasure>
				<rectangleMeasure>0.4349985900588221</rectangleMeasure>
				<circleMeasure>0.3548553761558262</circleMeasure>
				<centroid>
					<x>569.5789</x>
					<y>195.8407</y>
				</centroid>
			</pseudo3D>
		</spatialEntity>
		<numericStateVariable>
			<name>avgClusterednessRegions</name>
			<value>2276.727071725371</value>
		</numericStateVariable>
		<numericStateVariable>
			<name>avgDensityRegions</name>
			<value>0.5554146795085502</value>
		</numericStateVariable>
	</timepoint>
	<timepoint>
		<spatialEntity>
			<pseudo3D type="region">
				<clusteredness>1</clusteredness>
				<density>0.5062859529408019</density>
				<area>20568</area>
				<perimeter>818.8506960868835</perimeter>
				<distanceFromOrigin>335.574134879314</distanceFromOrigin>
				<angle>63.3304210889675</angle>
				<shape>rectangular</shape>
				<triangleMeasure>0.5439453092717049</triangleMeasure>
				<rectangleMeasure>0.6152881832105599</rectangleMeasure>
				<circleMeasure>0.4337175332849937</circleMeasure>
				<centroid>
					<x>790.8848</x>
					<y>1142.224</y>
				</centroid>
			</pseudo3D>
		</spatialEntity>
		<spatialEntity>
			<pseudo3D type="region">
				<clusteredness>1</clusteredness>
				<density>0.6535382554281756</density>
				<area>81259.5</area>
				<perimeter>1393.761815071106</perimeter>
				<distanceFromOrigin>172.6962651593832</distanceFromOrigin>
				<angle>64.18757422157077</angle>
				<shape>triangular</shape>
				<triangleMeasure>0.7688100655038296</triangleMeasure>
				<rectangleMeasure>0.5132814301980867</rectangleMeasure>
				<circleMeasure>0.4149293400783049</circleMeasure>
				<centroid>
					<x>249.1105</x>
					<y>734.413</y>
				</centroid>
			</pseudo3D>
		</spatialEntity>
		<spatialEntity>
			<pseudo3D type="region">
				<clusteredness>0.9330095700614198</clusteredness>
				<density>0.506419830156673</density>
				<area>29394</area>
				<perimeter>1084.324796915054</perimeter>
				<distanceFromOrigin>348.5283345726714</distanceFromOrigin>
				<angle>65.79039146876008</angle>
				<shape>triangular</shape>
				<triangleMeasure>0.6157469763617623</triangleMeasure>
				<rectangleMeasure>0.4349985900588221</rectangleMeasure>
				<circleMeasure>0.3548553761558262</circleMeasure>
				<centroid>
					<x>569.5789</x>
					<y>195.8407</y>
				</centroid>
			</pseudo3D>
		</spatialEntity>
		<numericStateVariable>
			<name>avgClusterednessRegions</name>
			<value>2276.727071725371</value>
		</numericStateVariable>
		<numericStateVariable>
			<name>avgDensityRegions</name>
			<value>0.5554146795085502</value>
		</numericStateVariable>
	</timepoint>
	<timepoint>
		<spatialEntity>
			<pseudo3D type="region">
				<clusteredness>1</clusteredness>
				<density>0.5062859529408019</density>
				<area>20568</area>
				<perimeter>818.8506960868835</perimeter>
				<distanceFromOrigin>335.574134879314</distanceFromOrigin>
				<angle>63.3304210889675</angle>
				<shape>rectangular</shape>
				<triangleMeasure>0.5439453092717049</triangleMeasure>
				<rectangleMeasure>0.6152881832105599</rectangleMeasure>
				<circleMeasure>0.4337175332849937</circleMeasure>
				<centroid>
					<x>790.8848</x>
					<y>1142.224</y>
				</centroid>
			</pseudo3D>
		</spatialEntity>
		<spatialEntity>
			<pseudo3D type="region">
				<clusteredness>1</clusteredness>
				<density>0.6535382554281756</density>
				<area>81259.5</area>
				<perimeter>1393.761815071106</perimeter>
				<distanceFromOrigin>172.6962651593832</distanceFromOrigin>
				<angle>64.18757422157077</angle>
				<shape>triangular</shape>
				<triangleMeasure>0.7688100655038296</triangleMeasure>
				<rectangleMeasure>0.5132814301980867</rectangleMeasure>
				<circleMeasure>0.4149293400783049</circleMeasure>
				<centroid>
					<x>249.1105</x>
					<y>734.413</y>
				</centroid>
			</pseudo3D>
		</spatialEntity>
		<spatialEntity>
			<pseudo3D type="region">
				<clusteredness>0.9330095700614198</clusteredness>
				<density>0.506419830156673</density>
				<area>29394</area>
				<perimeter>1084.324796915054</perimeter>
				<distanceFromOrigin>348.5283345726714</distanceFromOrigin>
				<angle>65.79039146876008</angle>
				<shape>triangular</shape>
				<triangleMeasure>0.6157469763617623</triangleMeasure>
				<rectangleMeasure>0.4349985900588221</rectangleMeasure>
				<circleMeasure>0.3548553761558262</circleMeasure>
				<centroid>
					<x>569.5789</x>
					<y>195.8407</y>
				</centroid>
			</pseudo3D>
		</spatialEntity>
		<numericStateVariable>
			<name>avgClusterednessRegions</name>
			<value>2276.727071725371</value>
		</numericStateVariable>
		<numericStateVariable>
			<name>avgDensityRegions</name>
			<value>0.5554146795085502</value>
		</numericStateVariable>
	</timepoint>
	<timepoint>
		<spatialEntity>
			<pseudo3D type="region">
				<clusteredness>1</clusteredness>
				<density>0.5062859529408019</density>
				<area>20568</area>
				<perimeter>818.8506960868835</perimeter>
				<distanceFromOrigin>335.574134879314</distanceFromOrigin>
				<angle>63.3304210889675</angle>
				<shape>rectangular</shape>
				<triangleMeasure>0.5439453092717049</triangleMeasure>
				<rectangleMeasure>0.6152881832105599</rectangleMeasure>
				<circleMeasure>0.4337175332849937</circleMeasure>
				<centroid>
					<x>790.8848</x>
					<y>1142.224</y>
				</centroid>
			</pseudo3D>
		</spatialEntity>
		<spatialEntity>
			<pseudo3D type="region">
				<clusteredness>1</clusteredness>
				<density>0.6535382554281756</density>
				<area>81259.5</area>
				<perimeter>1393.761815071106</perimeter>
				<distanceFromOrigin>172.6962651593832</distanceFromOrigin>
				<angle>64.18757422157077</angle>
				<shape>triangular</shape>
				<triangleMeasure>0.7688100655038296</triangleMeasure>
				<rectangleMeasure>0.5132814301980867</rectangleMeasure>
				<circleMeasure>0.4149293400783049</circleMeasure>
				<centroid>
					<x>249.1105</x>
					<y>734.413</y>
				</centroid>
			</pseudo3D>
		</spatialEntity>
		<spatialEntity>
			<pseudo3D type="region">
				<clusteredness>0.9330095700614198</clusteredness>
				<density>0.506419830156673</density>
				<area>29394</area>
				<perimeter>1084.324796915054</perimeter>
				<distanceFromOrigin>348.5283345726714</distanceFromOrigin>
				<angle>65.79039146876008</angle>
				<shape>triangular</shape>
				<triangleMeasure>0.6157469763617623</triangleMeasure>
				<rectangleMeasure>0.4349985900588221</rectangleMeasure>
				<circleMeasure>0.3548553761558262</circleMeasure>
				<centroid>
					<x>569.5789</x>
					<y>195.8407</y>
				</centroid>
			</pseudo3D>
		</spatialEntity>
		<numericStateVariable>
			<name>avgClusterednessRegions</name>
			<value>2276.727071725371</value>
		</numericStateVariable>
		<numericStateVariable>
			<name>avgDensityRegions</name>
			<value>0.5554146795085502</value>
		</numericStateVariable>
	</timepoint>
	<timepoint>
		<spatialEntity>
			<pseudo3D type="region">
				<clusteredness>1</clusteredness>
				<density>0.5062859529408019</density>
				<area>20568</area>
				<perimeter>818.8506960868835</perimeter>
				<distanceFromOrigin>335.574134879314</distanceFromOrigin>
				<angle>63.3304210889675</angle>
				<shape>rectangular</shape>
				<triangleMeasure>0.5439453092717049</triangleMeasure>
				<rectangleMeasure>0.6152881832105599</rectangleMeasure>
				<circleMeasure>0.4337175332849937</circleMeasure>
				<centroid>
					<x>790.8848</x>
					<y>1142.224</y>
				</centroid>
			</pseudo3D>
		</spatialEntity>
		<spatialEntity>
			<pseudo3D type="region">
				<clusteredness>1</clusteredness>
				<density>0.6535382554281756</density>
				<area>81259.5</area>
				<perimeter>1393.761815071106</perimeter>
				<distanceFromOrigin>172.6962651593832</distanceFromOrigin>
				<angle>64.18757422157077</angle>
				<shape>triangular</shape>
				<triangleMeasure>0.7688100655038296</triangleMeasure>
				<rectangleMeasure>0.5132814301980867</rectangleMeasure>
				<circleMeasure>0.4149293400783049</circleMeasure>
				<centroid>
					<x>249.1105</x>
					<y>734.413</y>
				</centroid>
			</pseudo3D>
		</spatialEntity>
		<spatialEntity>
			<pseudo3D type="region">
				<clusteredness>0.9330095700614198</clusteredness>
				<density>0.506419830156673</density>
				<area>29394</area>
				<perimeter>1084.324796915054</perimeter>
				<distanceFromOrigin>348.5283345726714</distanceFromOrigin>
				<angle>65.79039146876008</angle>
				<shape>triangular</shape>
				<triangleMeasure>0.6157469763617623</triangleMeasure>
				<rectangleMeasure>0.4349985900588221</rectangleMeasure>
				<circleMeasure>0.3548553761558262</circleMeasure>
				<centroid>
					<x>569.5789</x>
					<y>195.8407</y>
				</centroid>
			</pseudo3D>
		</spatialEntity>
		<numericStateVariable>
			<name>avgClusterednessRegions</name>
			<value>2276.727071725371</value>
		</numericStateVariable>
		<numericStateVariable>
			<name>avgDensityRegions</name>
			<value>0.5554146795085502</value>
		</numericStateVariable>
	</timepoint>
	<timepoint>
		<spatialEntity>
			<pseudo3D type="region">
				<clusteredness>1</clusteredness>
				<density>0.5062859529408019</density>
				<area>20568</area>
				<perimeter>818.8506960868835</perimeter>
				<distanceFromOrigin>335.574134879314</distanceFromOrigin>
				<angle>63.3304210889675</angle>
				<shape>rectangular</shape>
				<triangleMeasure>0.5439453092717049</triangleMeasure>
				<rectangleMeasure>0.6152881832105599</rectangleMeasure>
				<circleMeasure>0.4337175332849937</circleMeasure>
				<centroid>
					<x>790.8848</x>
					<y>1142.224</y>
				</centroid>
			</pseudo3D>
		</spatialEntity>
		<spatialEntity>
			<pseudo3D type="region">
				<clusteredness>1</clusteredness>
				<density>0.6535382554281756</density>
				<area>81259.5</area>
				<perimeter>1393.761815071106</perimeter>
				<distanceFromOrigin>172.6962651593832</distanceFromOrigin>
				<angle>64.18757422157077</angle>
				<shape>triangular</shape>
				<triangleMeasure>0.7688100655038296</triangleMeasure>
				<rectangleMeasure>0.5132814301980867</rectangleMeasure>
				<circleMeasure>0.4149293400783049</circleMeasure>
				<centroid>
					<x>249.1105</x>
					<y>734.413</y>
				</centroid>
			</pseudo3D>
		</spatialEntity>
		<spatialEntity>
			<pseudo3D type="region">
				<clusteredness>0.9330095700614198</clusteredness>
				<density>0.506419830156673</density>
				<area>29394</area>
				<perimeter>1084.324796915054</perimeter>
				<distanceFromOrigin>348.5283345726714</distanceFromOrigin>
				<angle>65.79039146876008</angle>
				<shape>triangular</shape>
				<triangleMeasure>0.6157469763617623</triangleMeasure>
				<rectangleMeasure>0.4349985900588221</rectangleMeasure>
				<circleMeasure>0.3548553761558262</circleMeasure>
				<centroid>
					<x>569.5789</x>
					<y>195.8407</y>
				</centroid>
			</pseudo3D>
		</spatialEntity>
		<numericStateVariable>
			<name>avgClusterednessRegions</name>
			<value>2276.727071725371</value>
		</numericStateVariable>
		<numericStateVariable>
			<name>avgDensityRegions</name>
			<value>0.5554146795085502</value>
		</numericStateVariable>
	</timepoint>
	<timepoint>
		<spatialEntity>
			<pseudo3D type="region">
				<clusteredness>1</clusteredness>
				<density>0.5062859529408019</density>
				<area>20568</area>
				<perimeter>818.8506960868835</perimeter>
				<distanceFromOrigin>335.574134879314</distanceFromOrigin>
				<angle>63.3304210889675</angle>
				<shape>rectangular</shape>
				<triangleMeasure>0.5439453092717049</triangleMeasure>
				<rectangleMeasure>0.6152881832105599</rectangleMeasure>
				<circleMeasure>0.4337175332849937</circleMeasure>
				<centroid>
					<x>790.8848</x>
					<y>1142.224</y>
				</centroid>
			</pseudo3D>
		</spatialEntity>
		<spatialEntity>
			<pseudo3D type="region">
				<clusteredness>1</clusteredness>
				<density>0.6535382554281756</density>
				<area>81259.5</area>
				<perimeter>1393.761815071106</perimeter>
				<distanceFromOrigin>172.6962651593832</distanceFromOrigin>
				<angle>64.18757422157077</angle>
				<shape>triangular</shape>
				<triangleMeasure>0.7688100655038296</triangleMeasure>
				<rectangleMeasure>0.5132814301980867</rectangleMeasure>
				<circleMeasure>0.4149293400783049</circleMeasure>
				<centroid>
					<x>249.1105</x>
					<y>734.413</y>
				</centroid>
			</pseudo3D>
		</spatialEntity>
		<spatialEntity>
			<pseudo3D type="region">
				<clusteredness>0.9330095700614198</clusteredness>
				<density>0.506419830156673</density>
				<area>29394</area>
				<perimeter>1084.324796915054</perimeter>
				<distanceFromOrigin>348.5283345726714</distanceFromOrigin>
				<angle>65.79039146876008</angle>
				<shape>triangular</shape>
				<triangleMeasure>0.6157469763617623</triangleMeasure>
				<rectangleMeasure>0.4349985900588221</rectangleMeasure>
				<circleMeasure>0.3548553761558262</circleMeasure>
				<centroid>
					<x>569.5789</x>
					<y>195.8407</y>
				</centroid>
			</pseudo3D>
		</spatialEntity>
		<numericStateVariable>
			<name>avgClusterednessRegions</name>
			<value>2276.727071725371</value>
		</numericStateVariable>
		<numericStateVariable>
			<name>avgDensityRegions</name>
			<value>0.5554146795085502</value>
		</numericStateVariable>
	</timepoint>
</experiment>
