# Supplementary material for: Automatic validation of computational models using pseudo-3D spatio-temporal model checking
Source: BMC Syst Biol. 2014 Dec 2;8:124. doi: 10.1186/s12918-014-0124-0 (PMC4272535; doi:10.1186/s12918-014-0124-0)
Supplement: Additional file 8 — Dataset of STML files for the phase variation case study. The dataset of one thousand STML files corresponding to the stochastic simulations of the rectangular model for the phase variation case study. We recommend using the freely available 7zip software (Download link: http://www.7-zip.org/download.html) to extract this archive. [file 12918_2014_124_MOESM8_ESM.zip › phase_variation_stml_140.xml]

<?xml version="1.0" encoding="utf-8"?>
<!--Warning! This xml file was automatically generated by a C++ program using the Boost PropertyTree library.-->
<experiment>
	<timepoint>
		<numericStateVariable>
			<name>avgClusterednessRegions</name>
			<value>0</value>
		</numericStateVariable>
		<numericStateVariable>
			<name>avgDensityRegions</name>
			<value>0</value>
		</numericStateVariable>
	</timepoint>
	<timepoint>
		<numericStateVariable>
			<name>avgClusterednessRegions</name>
			<value>0</value>
		</numericStateVariable>
		<numericStateVariable>
			<name>avgDensityRegions</name>
			<value>0</value>
		</numericStateVariable>
	</timepoint>
	<timepoint>
		<numericStateVariable>
			<name>avgClusterednessRegions</name>
			<value>0</value>
		</numericStateVariable>
		<numericStateVariable>
			<name>avgDensityRegions</name>
			<value>0</value>
		</numericStateVariable>
	</timepoint>
	<timepoint>
		<numericStateVariable>
			<name>avgClusterednessRegions</name>
			<value>0</value>
		</numericStateVariable>
		<numericStateVariable>
			<name>avgDensityRegions</name>
			<value>0</value>
		</numericStateVariable>
	</timepoint>
	<timepoint>
		<numericStateVariable>
			<name>avgClusterednessRegions</name>
			<value>0</value>
		</numericStateVariable>
		<numericStateVariable>
			<name>avgDensityRegions</name>
			<value>0</value>
		</numericStateVariable>
	</timepoint>
	<timepoint>
		<numericStateVariable>
			<name>avgClusterednessRegions</name>
			<value>0</value>
		</numericStateVariable>
		<numericStateVariable>
			<name>avgDensityRegions</name>
			<value>0</value>
		</numericStateVariable>
	</timepoint>
	<timepoint>
		<numericStateVariable>
			<name>avgClusterednessRegions</name>
			<value>0</value>
		</numericStateVariable>
		<numericStateVariable>
			<name>avgDensityRegions</name>
			<value>0</value>
		</numericStateVariable>
	</timepoint>
	<timepoint>
		<numericStateVariable>
			<name>avgClusterednessRegions</name>
			<value>0</value>
		</numericStateVariable>
		<numericStateVariable>
			<name>avgDensityRegions</name>
			<value>0</value>
		</numericStateVariable>
	</timepoint>
	<timepoint>
		<numericStateVariable>
			<name>avgClusterednessRegions</name>
			<value>0</value>
		</numericStateVariable>
		<numericStateVariable>
			<name>avgDensityRegions</name>
			<value>0</value>
		</numericStateVariable>
	</timepoint>
	<timepoint>
		<numericStateVariable>
			<name>avgClusterednessRegions</name>
			<value>0</value>
		</numericStateVariable>
		<numericStateVariable>
			<name>avgDensityRegions</name>
			<value>0</value>
		</numericStateVariable>
	</timepoint>
	<timepoint>
		<numericStateVariable>
			<name>avgClusterednessRegions</name>
			<value>0</value>
		</numericStateVariable>
		<numericStateVariable>
			<name>avgDensityRegions</name>
			<value>0</value>
		</numericStateVariable>
	</timepoint>
	<timepoint>
		<numericStateVariable>
			<name>avgClusterednessRegions</name>
			<value>0</value>
		</numericStateVariable>
		<numericStateVariable>
			<name>avgDensityRegions</name>
			<value>0</value>
		</numericStateVariable>
	</timepoint>
	<timepoint>
		<numericStateVariable>
			<name>avgClusterednessRegions</name>
			<value>0</value>
		</numericStateVariable>
		<numericStateVariable>
			<name>avgDensityRegions</name>
			<value>0</value>
		</numericStateVariable>
	</timepoint>
	<timepoint>
		<numericStateVariable>
			<name>avgClusterednessRegions</name>
			<value>0</value>
		</numericStateVariable>
		<numericStateVariable>
			<name>avgDensityRegions</name>
			<value>0</value>
		</numericStateVariable>
	</timepoint>
	<timepoint>
		<numericStateVariable>
			<name>avgClusterednessRegions</name>
			<value>0</value>
		</numericStateVariable>
		<numericStateVariable>
			<name>avgDensityRegions</name>
			<value>0</value>
		</numericStateVariable>
	</timepoint>
	<timepoint>
		<numericStateVariable>
			<name>avgClusterednessRegions</name>
			<value>0</value>
		</numericStateVariable>
		<numericStateVariable>
			<name>avgDensityRegions</name>
			<value>0</value>
		</numericStateVariable>
	</timepoint>
	<timepoint>
		<numericStateVariable>
			<name>avgClusterednessRegions</name>
			<value>0</value>
		</numericStateVariable>
		<numericStateVariable>
			<name>avgDensityRegions</name>
			<value>0</value>
		</numericStateVariable>
	</timepoint>
	<timepoint>
		<numericStateVariable>
			<name>avgClusterednessRegions</name>
			<value>0</value>
		</numericStateVariable>
		<numericStateVariable>
			<name>avgDensityRegions</name>
			<value>0</value>
		</numericStateVariable>
	</timepoint>
	<timepoint>
		<numericStateVariable>
			<name>avgClusterednessRegions</name>
			<value>0</value>
		</numericStateVariable>
		<numericStateVariable>
			<name>avgDensityRegions</name>
			<value>0</value>
		</numericStateVariable>
	</timepoint>
	<timepoint>
		<numericStateVariable>
			<name>avgClusterednessRegions</name>
			<value>0</value>
		</numericStateVariable>
		<numericStateVariable>
			<name>avgDensityRegions</name>
			<value>0</value>
		</numericStateVariable>
	</timepoint>
	<timepoint>
		<numericStateVariable>
			<name>avgClusterednessRegions</name>
			<value>0</value>
		</numericStateVariable>
		<numericStateVariable>
			<name>avgDensityRegions</name>
			<value>0</value>
		</numericStateVariable>
	</timepoint>
	<timepoint>
		<numericStateVariable>
			<name>avgClusterednessRegions</name>
			<value>0</value>
		</numericStateVariable>
		<numericStateVariable>
			<name>avgDensityRegions</name>
			<value>0</value>
		</numericStateVariable>
	</timepoint>
	<timepoint>
		<numericStateVariable>
			<name>avgClusterednessRegions</name>
			<value>0</value>
		</numericStateVariable>
		<numericStateVariable>
			<name>avgDensityRegions</name>
			<value>0</value>
		</numericStateVariable>
	</timepoint>
	<timepoint>
		<numericStateVariable>
			<name>avgClusterednessRegions</name>
			<value>0</value>
		</numericStateVariable>
		<numericStateVariable>
			<name>avgDensityRegions</name>
			<value>0</value>
		</numericStateVariable>
	</timepoint>
	<timepoint>
		<numericStateVariable>
			<name>avgClusterednessRegions</name>
			<value>0</value>
		</numericStateVariable>
		<numericStateVariable>
			<name>avgDensityRegions</name>
			<value>0</value>
		</numericStateVariable>
	</timepoint>
	<timepoint>
		<numericStateVariable>
			<name>avgClusterednessRegions</name>
			<value>0</value>
		</numericStateVariable>
		<numericStateVariable>
			<name>avgDensityRegions</name>
			<value>0</value>
		</numericStateVariable>
	</timepoint>
	<timepoint>
		<numericStateVariable>
			<name>avgClusterednessRegions</name>
			<value>0</value>
		</numericStateVariable>
		<numericStateVariable>
			<name>avgDensityRegions</name>
			<value>0</value>
		</numericStateVariable>
	</timepoint>
	<timepoint>
		<numericStateVariable>
			<name>avgClusterednessRegions</name>
			<value>0</value>
		</numericStateVariable>
		<numericStateVariable>
			<name>avgDensityRegions</name>
			<value>0</value>
		</numericStateVariable>
	</timepoint>
	<timepoint>
		<numericStateVariable>
			<name>avgClusterednessRegions</name>
			<value>0</value>
		</numericStateVariable>
		<numericStateVariable>
			<name>avgDensityRegions</name>
			<value>0</value>
		</numericStateVariable>
	</timepoint>
	<timepoint>
		<spatialEntity>
			<pseudo3D type="region">
				<clusteredness>1</clusteredness>
				<density>0.5816933040246071</density>
				<area>20279.5</area>
				<perimeter>604.3938117027283</perimeter>
				<distanceFromOrigin>286.574597618142</distanceFromOrigin>
				<angle>47.56600231634398</angle>
				<shape>triangular</shape>
				<triangleMeasure>0.8214772169140172</triangleMeasure>
				<rectangleMeasure>0.6444914902588288</rectangleMeasure>
				<circleMeasure>0.4516658737557688</circleMeasure>
				<centroid>
					<x>1095.302</x>
					<y>640.4053</y>
				</centroid>
			</pseudo3D>
		</spatialEntity>
		<numericStateVariable>
			<name>avgClusterednessRegions</name>
			<value>0</value>
		</numericStateVariable>
		<numericStateVariable>
			<name>avgDensityRegions</name>
			<value>0.5816933040246071</value>
		</numericStateVariable>
	</timepoint>
	<timepoint>
		<spatialEntity>
			<pseudo3D type="region">
				<clusteredness>1</clusteredness>
				<density>0.5886781639890164</density>
				<area>22840</area>
				<perimeter>640.7176270484924</perimeter>
				<distanceFromOrigin>286.574597618142</distanceFromOrigin>
				<angle>47.48595461895088</angle>
				<shape>triangular</shape>
				<triangleMeasure>0.7769995875166376</triangleMeasure>
				<rectangleMeasure>0.652960727255022</rectangleMeasure>
				<circleMeasure>0.4409109494203858</circleMeasure>
				<centroid>
					<x>1106.021</x>
					<y>639.8268</y>
				</centroid>
			</pseudo3D>
		</spatialEntity>
		<numericStateVariable>
			<name>avgClusterednessRegions</name>
			<value>0</value>
		</numericStateVariable>
		<numericStateVariable>
			<name>avgDensityRegions</name>
			<value>0.5886781639890164</value>
		</numericStateVariable>
	</timepoint>
	<timepoint>
		<spatialEntity>
			<pseudo3D type="region">
				<clusteredness>1</clusteredness>
				<density>0.5885490978706497</density>
				<area>25742.5</area>
				<perimeter>706.6569545269012</perimeter>
				<distanceFromOrigin>286.574597618142</distanceFromOrigin>
				<angle>47.48059014423634</angle>
				<shape>triangular</shape>
				<triangleMeasure>0.8060242425665654</triangleMeasure>
				<rectangleMeasure>0.618994987892173</rectangleMeasure>
				<circleMeasure>0.4243813552669051</circleMeasure>
				<centroid>
					<x>1116.994</x>
					<y>639.1227</y>
				</centroid>
			</pseudo3D>
		</spatialEntity>
		<numericStateVariable>
			<name>avgClusterednessRegions</name>
			<value>0</value>
		</numericStateVariable>
		<numericStateVariable>
			<name>avgDensityRegions</name>
			<value>0.5885490978706497</value>
		</numericStateVariable>
	</timepoint>
	<timepoint>
		<spatialEntity>
			<pseudo3D type="region">
				<clusteredness>1</clusteredness>
				<density>0.5894057098990685</density>
				<area>28662.5</area>
				<perimeter>796.9582529067993</perimeter>
				<distanceFromOrigin>287.3134177166114</distanceFromOrigin>
				<angle>45.41706390700591</angle>
				<shape>triangular</shape>
				<triangleMeasure>0.7997377222995337</triangleMeasure>
				<rectangleMeasure>0.5605240459819778</rectangleMeasure>
				<circleMeasure>0.3815430716578394</circleMeasure>
				<centroid>
					<x>1127.354</x>
					<y>636.311</y>
				</centroid>
			</pseudo3D>
		</spatialEntity>
		<numericStateVariable>
			<name>avgClusterednessRegions</name>
			<value>0</value>
		</numericStateVariable>
		<numericStateVariable>
			<name>avgDensityRegions</name>
			<value>0.5894057098990685</value>
		</numericStateVariable>
	</timepoint>
	<timepoint>
		<spatialEntity>
			<pseudo3D type="region">
				<clusteredness>1</clusteredness>
				<density>0.594287769644298</density>
				<area>31898.5</area>
				<perimeter>836.2874643802643</perimeter>
				<distanceFromOrigin>286.574597618142</distanceFromOrigin>
				<angle>44.12006723095625</angle>
				<shape>triangular</shape>
				<triangleMeasure>0.8006450641299164</triangleMeasure>
				<rectangleMeasure>0.5823174234151759</rectangleMeasure>
				<circleMeasure>0.385272217005961</circleMeasure>
				<centroid>
					<x>1138.901</x>
					<y>634.2781</y>
				</centroid>
			</pseudo3D>
		</spatialEntity>
		<numericStateVariable>
			<name>avgClusterednessRegions</name>
			<value>0</value>
		</numericStateVariable>
		<numericStateVariable>
			<name>avgDensityRegions</name>
			<value>0.594287769644298</value>
		</numericStateVariable>
	</timepoint>
	<timepoint>
		<spatialEntity>
			<pseudo3D type="region">
				<clusteredness>1</clusteredness>
				<density>0.5899760836722449</density>
				<area>34973</area>
				<perimeter>935.8997707366943</perimeter>
				<distanceFromOrigin>287.3134177166114</distanceFromOrigin>
				<angle>44.08262066634957</angle>
				<shape>triangular</shape>
				<triangleMeasure>0.786177324315287</triangleMeasure>
				<rectangleMeasure>0.5245237795055641</rectangleMeasure>
				<circleMeasure>0.3444573329930427</circleMeasure>
				<centroid>
					<x>1149.342</x>
					<y>630.8681</y>
				</centroid>
			</pseudo3D>
		</spatialEntity>
		<numericStateVariable>
			<name>avgClusterednessRegions</name>
			<value>0</value>
		</numericStateVariable>
		<numericStateVariable>
			<name>avgDensityRegions</name>
			<value>0.5899760836722449</value>
		</numericStateVariable>
	</timepoint>
	<timepoint>
		<spatialEntity>
			<pseudo3D type="region">
				<clusteredness>1</clusteredness>
				<density>0.5953155754555683</density>
				<area>38991.5</area>
				<perimeter>997.6140170097351</perimeter>
				<distanceFromOrigin>286.574597618142</distanceFromOrigin>
				<angle>43.6922434015838</angle>
				<shape>triangular</shape>
				<triangleMeasure>0.77751882529182</triangleMeasure>
				<rectangleMeasure>0.5514384831959114</rectangleMeasure>
				<circleMeasure>0.3593313629053296</circleMeasure>
				<centroid>
					<x>1162.36</x>
					<y>626.5881</y>
				</centroid>
			</pseudo3D>
		</spatialEntity>
		<numericStateVariable>
			<name>avgClusterednessRegions</name>
			<value>0</value>
		</numericStateVariable>
		<numericStateVariable>
			<name>avgDensityRegions</name>
			<value>0.5953155754555683</value>
		</numericStateVariable>
	</timepoint>
	<timepoint>
		<spatialEntity>
			<pseudo3D type="region">
				<clusteredness>1</clusteredness>
				<density>0.5943202980880826</density>
				<area>39684</area>
				<perimeter>977.39098072052</perimeter>
				<distanceFromOrigin>286.574597618142</distanceFromOrigin>
				<angle>43.88335274915203</angle>
				<shape>triangular</shape>
				<triangleMeasure>0.7879652817937906</triangleMeasure>
				<rectangleMeasure>0.566671236879093</rectangleMeasure>
				<circleMeasure>0.3656833448457639</circleMeasure>
				<centroid>
					<x>1164.446</x>
					<y>626.0259</y>
				</centroid>
			</pseudo3D>
		</spatialEntity>
		<numericStateVariable>
			<name>avgClusterednessRegions</name>
			<value>0</value>
		</numericStateVariable>
		<numericStateVariable>
			<name>avgDensityRegions</name>
			<value>0.5943202980880826</value>
		</numericStateVariable>
	</timepoint>
	<timepoint>
		<spatialEntity>
			<pseudo3D type="region">
				<clusteredness>1</clusteredness>
				<density>0.5943202980880826</density>
				<area>39684</area>
				<perimeter>977.39098072052</perimeter>
				<distanceFromOrigin>286.574597618142</distanceFromOrigin>
				<angle>43.88335274915203</angle>
				<shape>triangular</shape>
				<triangleMeasure>0.7879652817937906</triangleMeasure>
				<rectangleMeasure>0.566671236879093</rectangleMeasure>
				<circleMeasure>0.3656833448457639</circleMeasure>
				<centroid>
					<x>1164.446</x>
					<y>626.0259</y>
				</centroid>
			</pseudo3D>
		</spatialEntity>
		<numericStateVariable>
			<name>avgClusterednessRegions</name>
			<value>0</value>
		</numericStateVariable>
		<numericStateVariable>
			<name>avgDensityRegions</name>
			<value>0.5943202980880826</value>
		</numericStateVariable>
	</timepoint>
	<timepoint>
		<spatialEntity>
			<pseudo3D type="region">
				<clusteredness>1</clusteredness>
				<density>0.5943202980880826</density>
				<area>39684</area>
				<perimeter>977.39098072052</perimeter>
				<distanceFromOrigin>286.574597618142</distanceFromOrigin>
				<angle>43.88335274915203</angle>
				<shape>triangular</shape>
				<triangleMeasure>0.7879652817937906</triangleMeasure>
				<rectangleMeasure>0.566671236879093</rectangleMeasure>
				<circleMeasure>0.3656833448457639</circleMeasure>
				<centroid>
					<x>1164.446</x>
					<y>626.0259</y>
				</centroid>
			</pseudo3D>
		</spatialEntity>
		<numericStateVariable>
			<name>avgClusterednessRegions</name>
			<value>0</value>
		</numericStateVariable>
		<numericStateVariable>
			<name>avgDensityRegions</name>
			<value>0.5943202980880826</value>
		</numericStateVariable>
	</timepoint>
	<timepoint>
		<spatialEntity>
			<pseudo3D type="region">
				<clusteredness>1</clusteredness>
				<density>0.5943202980880826</density>
				<area>39684</area>
				<perimeter>977.39098072052</perimeter>
				<distanceFromOrigin>286.574597618142</distanceFromOrigin>
				<angle>43.88335274915203</angle>
				<shape>triangular</shape>
				<triangleMeasure>0.7879652817937906</triangleMeasure>
				<rectangleMeasure>0.566671236879093</rectangleMeasure>
				<circleMeasure>0.3656833448457639</circleMeasure>
				<centroid>
					<x>1164.446</x>
					<y>626.0259</y>
				</centroid>
			</pseudo3D>
		</spatialEntity>
		<numericStateVariable>
			<name>avgClusterednessRegions</name>
			<value>0</value>
		</numericStateVariable>
		<numericStateVariable>
			<name>avgDensityRegions</name>
			<value>0.5943202980880826</value>
		</numericStateVariable>
	</timepoint>
	<timepoint>
		<spatialEntity>
			<pseudo3D type="region">
				<clusteredness>1</clusteredness>
				<density>0.5943202980880826</density>
				<area>39684</area>
				<perimeter>977.39098072052</perimeter>
				<distanceFromOrigin>286.574597618142</distanceFromOrigin>
				<angle>43.88335274915203</angle>
				<shape>triangular</shape>
				<triangleMeasure>0.7879652817937906</triangleMeasure>
				<rectangleMeasure>0.566671236879093</rectangleMeasure>
				<circleMeasure>0.3656833448457639</circleMeasure>
				<centroid>
					<x>1164.446</x>
					<y>626.0259</y>
				</centroid>
			</pseudo3D>
		</spatialEntity>
		<numericStateVariable>
			<name>avgClusterednessRegions</name>
			<value>0</value>
		</numericStateVariable>
		<numericStateVariable>
			<name>avgDensityRegions</name>
			<value>0.5943202980880826</value>
		</numericStateVariable>
	</timepoint>
	<timepoint>
		<spatialEntity>
			<pseudo3D type="region">
				<clusteredness>1</clusteredness>
				<density>0.5943202980880826</density>
				<area>39684</area>
				<perimeter>977.39098072052</perimeter>
				<distanceFromOrigin>286.574597618142</distanceFromOrigin>
				<angle>43.88335274915203</angle>
				<shape>triangular</shape>
				<triangleMeasure>0.7879652817937906</triangleMeasure>
				<rectangleMeasure>0.566671236879093</rectangleMeasure>
				<circleMeasure>0.3656833448457639</circleMeasure>
				<centroid>
					<x>1164.446</x>
					<y>626.0259</y>
				</centroid>
			</pseudo3D>
		</spatialEntity>
		<numericStateVariable>
			<name>avgClusterednessRegions</name>
			<value>0</value>
		</numericStateVariable>
		<numericStateVariable>
			<name>avgDensityRegions</name>
			<value>0.5943202980880826</value>
		</numericStateVariable>
	</timepoint>
	<timepoint>
		<spatialEntity>
			<pseudo3D type="region">
				<clusteredness>1</clusteredness>
				<density>0.5943202980880826</density>
				<area>39684</area>
				<perimeter>977.39098072052</perimeter>
				<distanceFromOrigin>286.574597618142</distanceFromOrigin>
				<angle>43.88335274915203</angle>
				<shape>triangular</shape>
				<triangleMeasure>0.7879652817937906</triangleMeasure>
				<rectangleMeasure>0.566671236879093</rectangleMeasure>
				<circleMeasure>0.3656833448457639</circleMeasure>
				<centroid>
					<x>1164.446</x>
					<y>626.0259</y>
				</centroid>
			</pseudo3D>
		</spatialEntity>
		<numericStateVariable>
			<name>avgClusterednessRegions</name>
			<value>0</value>
		</numericStateVariable>
		<numericStateVariable>
			<name>avgDensityRegions</name>
			<value>0.5943202980880826</value>
		</numericStateVariable>
	</timepoint>
	<timepoint>
		<spatialEntity>
			<pseudo3D type="region">
				<clusteredness>1</clusteredness>
				<density>0.5943202980880826</density>
				<area>39684</area>
				<perimeter>977.39098072052</perimeter>
				<distanceFromOrigin>286.574597618142</distanceFromOrigin>
				<angle>43.88335274915203</angle>
				<shape>triangular</shape>
				<triangleMeasure>0.7879652817937906</triangleMeasure>
				<rectangleMeasure>0.566671236879093</rectangleMeasure>
				<circleMeasure>0.3656833448457639</circleMeasure>
				<centroid>
					<x>1164.446</x>
					<y>626.0259</y>
				</centroid>
			</pseudo3D>
		</spatialEntity>
		<numericStateVariable>
			<name>avgClusterednessRegions</name>
			<value>0</value>
		</numericStateVariable>
		<numericStateVariable>
			<name>avgDensityRegions</name>
			<value>0.5943202980880826</value>
		</numericStateVariable>
	</timepoint>
	<timepoint>
		<spatialEntity>
			<pseudo3D type="region">
				<clusteredness>1</clusteredness>
				<density>0.5943202980880826</density>
				<area>39684</area>
				<perimeter>977.39098072052</perimeter>
				<distanceFromOrigin>286.574597618142</distanceFromOrigin>
				<angle>43.88335274915203</angle>
				<shape>triangular</shape>
				<triangleMeasure>0.7879652817937906</triangleMeasure>
				<rectangleMeasure>0.566671236879093</rectangleMeasure>
				<circleMeasure>0.3656833448457639</circleMeasure>
				<centroid>
					<x>1164.446</x>
					<y>626.0259</y>
				</centroid>
			</pseudo3D>
		</spatialEntity>
		<numericStateVariable>
			<name>avgClusterednessRegions</name>
			<value>0</value>
		</numericStateVariable>
		<numericStateVariable>
			<name>avgDensityRegions</name>
			<value>0.5943202980880826</value>
		</numericStateVariable>
	</timepoint>
	<timepoint>
		<spatialEntity>
			<pseudo3D type="region">
				<clusteredness>1</clusteredness>
				<density>0.5943202980880826</density>
				<area>39684</area>
				<perimeter>977.39098072052</perimeter>
				<distanceFromOrigin>286.574597618142</distanceFromOrigin>
				<angle>43.88335274915203</angle>
				<shape>triangular</shape>
				<triangleMeasure>0.7879652817937906</triangleMeasure>
				<rectangleMeasure>0.566671236879093</rectangleMeasure>
				<circleMeasure>0.3656833448457639</circleMeasure>
				<centroid>
					<x>1164.446</x>
					<y>626.0259</y>
				</centroid>
			</pseudo3D>
		</spatialEntity>
		<numericStateVariable>
			<name>avgClusterednessRegions</name>
			<value>0</value>
		</numericStateVariable>
		<numericStateVariable>
			<name>avgDensityRegions</name>
			<value>0.5943202980880826</value>
		</numericStateVariable>
	</timepoint>
	<timepoint>
		<spatialEntity>
			<pseudo3D type="region">
				<clusteredness>1</clusteredness>
				<density>0.5943202980880826</density>
				<area>39684</area>
				<perimeter>977.39098072052</perimeter>
				<distanceFromOrigin>286.574597618142</distanceFromOrigin>
				<angle>43.88335274915203</angle>
				<shape>triangular</shape>
				<triangleMeasure>0.7879652817937906</triangleMeasure>
				<rectangleMeasure>0.566671236879093</rectangleMeasure>
				<circleMeasure>0.3656833448457639</circleMeasure>
				<centroid>
					<x>1164.446</x>
					<y>626.0259</y>
				</centroid>
			</pseudo3D>
		</spatialEntity>
		<numericStateVariable>
			<name>avgClusterednessRegions</name>
			<value>0</value>
		</numericStateVariable>
		<numericStateVariable>
			<name>avgDensityRegions</name>
			<value>0.5943202980880826</value>
		</numericStateVariable>
	</timepoint>
	<timepoint>
		<spatialEntity>
			<pseudo3D type="region">
				<clusteredness>1</clusteredness>
				<density>0.5943202980880826</density>
				<area>39684</area>
				<perimeter>977.39098072052</perimeter>
				<distanceFromOrigin>286.574597618142</distanceFromOrigin>
				<angle>43.88335274915203</angle>
				<shape>triangular</shape>
				<triangleMeasure>0.7879652817937906</triangleMeasure>
				<rectangleMeasure>0.566671236879093</rectangleMeasure>
				<circleMeasure>0.3656833448457639</circleMeasure>
				<centroid>
					<x>1164.446</x>
					<y>626.0259</y>
				</centroid>
			</pseudo3D>
		</spatialEntity>
		<numericStateVariable>
			<name>avgClusterednessRegions</name>
			<value>0</value>
		</numericStateVariable>
		<numericStateVariable>
			<name>avgDensityRegions</name>
			<value>0.5943202980880826</value>
		</numericStateVariable>
	</timepoint>
	<timepoint>
		<spatialEntity>
			<pseudo3D type="region">
				<clusteredness>1</clusteredness>
				<density>0.5943202980880826</density>
				<area>39684</area>
				<perimeter>977.39098072052</perimeter>
				<distanceFromOrigin>286.574597618142</distanceFromOrigin>
				<angle>43.88335274915203</angle>
				<shape>triangular</shape>
				<triangleMeasure>0.7879652817937906</triangleMeasure>
				<rectangleMeasure>0.566671236879093</rectangleMeasure>
				<circleMeasure>0.3656833448457639</circleMeasure>
				<centroid>
					<x>1164.446</x>
					<y>626.0259</y>
				</centroid>
			</pseudo3D>
		</spatialEntity>
		<numericStateVariable>
			<name>avgClusterednessRegions</name>
			<value>0</value>
		</numericStateVariable>
		<numericStateVariable>
			<name>avgDensityRegions</name>
			<value>0.5943202980880826</value>
		</numericStateVariable>
	</timepoint>
	<timepoint>
		<spatialEntity>
			<pseudo3D type="region">
				<clusteredness>1</clusteredness>
				<density>0.5943202980880826</density>
				<area>39684</area>
				<perimeter>977.39098072052</perimeter>
				<distanceFromOrigin>286.574597618142</distanceFromOrigin>
				<angle>43.88335274915203</angle>
				<shape>triangular</shape>
				<triangleMeasure>0.7879652817937906</triangleMeasure>
				<rectangleMeasure>0.566671236879093</rectangleMeasure>
				<circleMeasure>0.3656833448457639</circleMeasure>
				<centroid>
					<x>1164.446</x>
					<y>626.0259</y>
				</centroid>
			</pseudo3D>
		</spatialEntity>
		<numericStateVariable>
			<name>avgClusterednessRegions</name>
			<value>0</value>
		</numericStateVariable>
		<numericStateVariable>
			<name>avgDensityRegions</name>
			<value>0.5943202980880826</value>
		</numericStateVariable>
	</timepoint>
	<timepoint>
		<spatialEntity>
			<pseudo3D type="region">
				<clusteredness>1</clusteredness>
				<density>0.5943202980880826</density>
				<area>39684</area>
				<perimeter>977.39098072052</perimeter>
				<distanceFromOrigin>286.574597618142</distanceFromOrigin>
				<angle>43.88335274915203</angle>
				<shape>triangular</shape>
				<triangleMeasure>0.7879652817937906</triangleMeasure>
				<rectangleMeasure>0.566671236879093</rectangleMeasure>
				<circleMeasure>0.3656833448457639</circleMeasure>
				<centroid>
					<x>1164.446</x>
					<y>626.0259</y>
				</centroid>
			</pseudo3D>
		</spatialEntity>
		<numericStateVariable>
			<name>avgClusterednessRegions</name>
			<value>0</value>
		</numericStateVariable>
		<numericStateVariable>
			<name>avgDensityRegions</name>
			<value>0.5943202980880826</value>
		</numericStateVariable>
	</timepoint>
	<timepoint>
		<spatialEntity>
			<pseudo3D type="region">
				<clusteredness>1</clusteredness>
				<density>0.5943202980880826</density>
				<area>39684</area>
				<perimeter>977.39098072052</perimeter>
				<distanceFromOrigin>286.574597618142</distanceFromOrigin>
				<angle>43.88335274915203</angle>
				<shape>triangular</shape>
				<triangleMeasure>0.7879652817937906</triangleMeasure>
				<rectangleMeasure>0.566671236879093</rectangleMeasure>
				<circleMeasure>0.3656833448457639</circleMeasure>
				<centroid>
					<x>1164.446</x>
					<y>626.0259</y>
				</centroid>
			</pseudo3D>
		</spatialEntity>
		<numericStateVariable>
			<name>avgClusterednessRegions</name>
			<value>0</value>
		</numericStateVariable>
		<numericStateVariable>
			<name>avgDensityRegions</name>
			<value>0.5943202980880826</value>
		</numericStateVariable>
	</timepoint>
	<timepoint>
		<spatialEntity>
			<pseudo3D type="region">
				<clusteredness>1</clusteredness>
				<density>0.5943202980880826</density>
				<area>39684</area>
				<perimeter>977.39098072052</perimeter>
				<distanceFromOrigin>286.574597618142</distanceFromOrigin>
				<angle>43.88335274915203</angle>
				<shape>triangular</shape>
				<triangleMeasure>0.7879652817937906</triangleMeasure>
				<rectangleMeasure>0.566671236879093</rectangleMeasure>
				<circleMeasure>0.3656833448457639</circleMeasure>
				<centroid>
					<x>1164.446</x>
					<y>626.0259</y>
				</centroid>
			</pseudo3D>
		</spatialEntity>
		<numericStateVariable>
			<name>avgClusterednessRegions</name>
			<value>0</value>
		</numericStateVariable>
		<numericStateVariable>
			<name>avgDensityRegions</name>
			<value>0.5943202980880826</value>
		</numericStateVariable>
	</timepoint>
	<timepoint>
		<spatialEntity>
			<pseudo3D type="region">
				<clusteredness>1</clusteredness>
				<density>0.5943202980880826</density>
				<area>39684</area>
				<perimeter>977.39098072052</perimeter>
				<distanceFromOrigin>286.574597618142</distanceFromOrigin>
				<angle>43.88335274915203</angle>
				<shape>triangular</shape>
				<triangleMeasure>0.7879652817937906</triangleMeasure>
				<rectangleMeasure>0.566671236879093</rectangleMeasure>
				<circleMeasure>0.3656833448457639</circleMeasure>
				<centroid>
					<x>1164.446</x>
					<y>626.0259</y>
				</centroid>
			</pseudo3D>
		</spatialEntity>
		<numericStateVariable>
			<name>avgClusterednessRegions</name>
			<value>0</value>
		</numericStateVariable>
		<numericStateVariable>
			<name>avgDensityRegions</name>
			<value>0.5943202980880826</value>
		</numericStateVariable>
	</timepoint>
	<timepoint>
		<spatialEntity>
			<pseudo3D type="region">
				<clusteredness>1</clusteredness>
				<density>0.5943202980880826</density>
				<area>39684</area>
				<perimeter>977.39098072052</perimeter>
				<distanceFromOrigin>286.574597618142</distanceFromOrigin>
				<angle>43.88335274915203</angle>
				<shape>triangular</shape>
				<triangleMeasure>0.7879652817937906</triangleMeasure>
				<rectangleMeasure>0.566671236879093</rectangleMeasure>
				<circleMeasure>0.3656833448457639</circleMeasure>
				<centroid>
					<x>1164.446</x>
					<y>626.0259</y>
				</centroid>
			</pseudo3D>
		</spatialEntity>
		<numericStateVariable>
			<name>avgClusterednessRegions</name>
			<value>0</value>
		</numericStateVariable>
		<numericStateVariable>
			<name>avgDensityRegions</name>
			<value>0.5943202980880826</value>
		</numericStateVariable>
	</timepoint>
	<timepoint>
		<spatialEntity>
			<pseudo3D type="region">
				<clusteredness>1</clusteredness>
				<density>0.5943202980880826</density>
				<area>39684</area>
				<perimeter>977.39098072052</perimeter>
				<distanceFromOrigin>286.574597618142</distanceFromOrigin>
				<angle>43.88335274915203</angle>
				<shape>triangular</shape>
				<triangleMeasure>0.7879652817937906</triangleMeasure>
				<rectangleMeasure>0.566671236879093</rectangleMeasure>
				<circleMeasure>0.3656833448457639</circleMeasure>
				<centroid>
					<x>1164.446</x>
					<y>626.0259</y>
				</centroid>
			</pseudo3D>
		</spatialEntity>
		<numericStateVariable>
			<name>avgClusterednessRegions</name>
			<value>0</value>
		</numericStateVariable>
		<numericStateVariable>
			<name>avgDensityRegions</name>
			<value>0.5943202980880826</value>
		</numericStateVariable>
	</timepoint>
	<timepoint>
		<spatialEntity>
			<pseudo3D type="region">
				<clusteredness>1</clusteredness>
				<density>0.5943202980880826</density>
				<area>39684</area>
				<perimeter>977.39098072052</perimeter>
				<distanceFromOrigin>286.574597618142</distanceFromOrigin>
				<angle>43.88335274915203</angle>
				<shape>triangular</shape>
				<triangleMeasure>0.7879652817937906</triangleMeasure>
				<rectangleMeasure>0.566671236879093</rectangleMeasure>
				<circleMeasure>0.3656833448457639</circleMeasure>
				<centroid>
					<x>1164.446</x>
					<y>626.0259</y>
				</centroid>
			</pseudo3D>
		</spatialEntity>
		<numericStateVariable>
			<name>avgClusterednessRegions</name>
			<value>0</value>
		</numericStateVariable>
		<numericStateVariable>
			<name>avgDensityRegions</name>
			<value>0.5943202980880826</value>
		</numericStateVariable>
	</timepoint>
	<timepoint>
		<spatialEntity>
			<pseudo3D type="region">
				<clusteredness>1</clusteredness>
				<density>0.5943202980880826</density>
				<area>39684</area>
				<perimeter>977.39098072052</perimeter>
				<distanceFromOrigin>286.574597618142</distanceFromOrigin>
				<angle>43.88335274915203</angle>
				<shape>triangular</shape>
				<triangleMeasure>0.7879652817937906</triangleMeasure>
				<rectangleMeasure>0.566671236879093</rectangleMeasure>
				<circleMeasure>0.3656833448457639</circleMeasure>
				<centroid>
					<x>1164.446</x>
					<y>626.0259</y>
				</centroid>
			</pseudo3D>
		</spatialEntity>
		<numericStateVariable>
			<name>avgClusterednessRegions</name>
			<value>0</value>
		</numericStateVariable>
		<numericStateVariable>
			<name>avgDensityRegions</name>
			<value>0.5943202980880826</value>
		</numericStateVariable>
	</timepoint>
	<timepoint>
		<spatialEntity>
			<pseudo3D type="region">
				<clusteredness>1</clusteredness>
				<density>0.5943202980880826</density>
				<area>39684</area>
				<perimeter>977.39098072052</perimeter>
				<distanceFromOrigin>286.574597618142</distanceFromOrigin>
				<angle>43.88335274915203</angle>
				<shape>triangular</shape>
				<triangleMeasure>0.7879652817937906</triangleMeasure>
				<rectangleMeasure>0.566671236879093</rectangleMeasure>
				<circleMeasure>0.3656833448457639</circleMeasure>
				<centroid>
					<x>1164.446</x>
					<y>626.0259</y>
				</centroid>
			</pseudo3D>
		</spatialEntity>
		<numericStateVariable>
			<name>avgClusterednessRegions</name>
			<value>0</value>
		</numericStateVariable>
		<numericStateVariable>
			<name>avgDensityRegions</name>
			<value>0.5943202980880826</value>
		</numericStateVariable>
	</timepoint>
	<timepoint>
		<spatialEntity>
			<pseudo3D type="region">
				<clusteredness>1</clusteredness>
				<density>0.5943202980880826</density>
				<area>39684</area>
				<perimeter>977.39098072052</perimeter>
				<distanceFromOrigin>286.574597618142</distanceFromOrigin>
				<angle>43.88335274915203</angle>
				<shape>triangular</shape>
				<triangleMeasure>0.7879652817937906</triangleMeasure>
				<rectangleMeasure>0.566671236879093</rectangleMeasure>
				<circleMeasure>0.3656833448457639</circleMeasure>
				<centroid>
					<x>1164.446</x>
					<y>626.0259</y>
				</centroid>
			</pseudo3D>
		</spatialEntity>
		<numericStateVariable>
			<name>avgClusterednessRegions</name>
			<value>0</value>
		</numericStateVariable>
		<numericStateVariable>
			<name>avgDensityRegions</name>
			<value>0.5943202980880826</value>
		</numericStateVariable>
	</timepoint>
	<timepoint>
		<spatialEntity>
			<pseudo3D type="region">
				<clusteredness>1</clusteredness>
				<density>0.5943202980880826</density>
				<area>39684</area>
				<perimeter>977.39098072052</perimeter>
				<distanceFromOrigin>286.574597618142</distanceFromOrigin>
				<angle>43.88335274915203</angle>
				<shape>triangular</shape>
				<triangleMeasure>0.7879652817937906</triangleMeasure>
				<rectangleMeasure>0.566671236879093</rectangleMeasure>
				<circleMeasure>0.3656833448457639</circleMeasure>
				<centroid>
					<x>1164.446</x>
					<y>626.0259</y>
				</centroid>
			</pseudo3D>
		</spatialEntity>
		<numericStateVariable>
			<name>avgClusterednessRegions</name>
			<value>0</value>
		</numericStateVariable>
		<numericStateVariable>
			<name>avgDensityRegions</name>
			<value>0.5943202980880826</value>
		</numericStateVariable>
	</timepoint>
	<timepoint>
		<spatialEntity>
			<pseudo3D type="region">
				<clusteredness>1</clusteredness>
				<density>0.5943202980880826</density>
				<area>39684</area>
				<perimeter>977.39098072052</perimeter>
				<distanceFromOrigin>286.574597618142</distanceFromOrigin>
				<angle>43.88335274915203</angle>
				<shape>triangular</shape>
				<triangleMeasure>0.7879652817937906</triangleMeasure>
				<rectangleMeasure>0.566671236879093</rectangleMeasure>
				<circleMeasure>0.3656833448457639</circleMeasure>
				<centroid>
					<x>1164.446</x>
					<y>626.0259</y>
				</centroid>
			</pseudo3D>
		</spatialEntity>
		<numericStateVariable>
			<name>avgClusterednessRegions</name>
			<value>0</value>
		</numericStateVariable>
		<numericStateVariable>
			<name>avgDensityRegions</name>
			<value>0.5943202980880826</value>
		</numericStateVariable>
	</timepoint>
	<timepoint>
		<spatialEntity>
			<pseudo3D type="region">
				<clusteredness>1</clusteredness>
				<density>0.5943202980880826</density>
				<area>39684</area>
				<perimeter>977.39098072052</perimeter>
				<distanceFromOrigin>286.574597618142</distanceFromOrigin>
				<angle>43.88335274915203</angle>
				<shape>triangular</shape>
				<triangleMeasure>0.7879652817937906</triangleMeasure>
				<rectangleMeasure>0.566671236879093</rectangleMeasure>
				<circleMeasure>0.3656833448457639</circleMeasure>
				<centroid>
					<x>1164.446</x>
					<y>626.0259</y>
				</centroid>
			</pseudo3D>
		</spatialEntity>
		<numericStateVariable>
			<name>avgClusterednessRegions</name>
			<value>0</value>
		</numericStateVariable>
		<numericStateVariable>
			<name>avgDensityRegions</name>
			<value>0.5943202980880826</value>
		</numericStateVariable>
	</timepoint>
	<timepoint>
		<spatialEntity>
			<pseudo3D type="region">
				<clusteredness>1</clusteredness>
				<density>0.5943202980880826</density>
				<area>39684</area>
				<perimeter>977.39098072052</perimeter>
				<distanceFromOrigin>286.574597618142</distanceFromOrigin>
				<angle>43.88335274915203</angle>
				<shape>triangular</shape>
				<triangleMeasure>0.7879652817937906</triangleMeasure>
				<rectangleMeasure>0.566671236879093</rectangleMeasure>
				<circleMeasure>0.3656833448457639</circleMeasure>
				<centroid>
					<x>1164.446</x>
					<y>626.0259</y>
				</centroid>
			</pseudo3D>
		</spatialEntity>
		<numericStateVariable>
			<name>avgClusterednessRegions</name>
			<value>0</value>
		</numericStateVariable>
		<numericStateVariable>
			<name>avgDensityRegions</name>
			<value>0.5943202980880826</value>
		</numericStateVariable>
	</timepoint>
	<timepoint>
		<spatialEntity>
			<pseudo3D type="region">
				<clusteredness>1</clusteredness>
				<density>0.5943202980880826</density>
				<area>39684</area>
				<perimeter>977.39098072052</perimeter>
				<distanceFromOrigin>286.574597618142</distanceFromOrigin>
				<angle>43.88335274915203</angle>
				<shape>triangular</shape>
				<triangleMeasure>0.7879652817937906</triangleMeasure>
				<rectangleMeasure>0.566671236879093</rectangleMeasure>
				<circleMeasure>0.3656833448457639</circleMeasure>
				<centroid>
					<x>1164.446</x>
					<y>626.0259</y>
				</centroid>
			</pseudo3D>
		</spatialEntity>
		<numericStateVariable>
			<name>avgClusterednessRegions</name>
			<value>0</value>
		</numericStateVariable>
		<numericStateVariable>
			<name>avgDensityRegions</name>
			<value>0.5943202980880826</value>
		</numericStateVariable>
	</timepoint>
	<timepoint>
		<spatialEntity>
			<pseudo3D type="region">
				<clusteredness>1</clusteredness>
				<density>0.5943202980880826</density>
				<area>39684</area>
				<perimeter>977.39098072052</perimeter>
				<distanceFromOrigin>286.574597618142</distanceFromOrigin>
				<angle>43.88335274915203</angle>
				<shape>triangular</shape>
				<triangleMeasure>0.7879652817937906</triangleMeasure>
				<rectangleMeasure>0.566671236879093</rectangleMeasure>
				<circleMeasure>0.3656833448457639</circleMeasure>
				<centroid>
					<x>1164.446</x>
					<y>626.0259</y>
				</centroid>
			</pseudo3D>
		</spatialEntity>
		<numericStateVariable>
			<name>avgClusterednessRegions</name>
			<value>0</value>
		</numericStateVariable>
		<numericStateVariable>
			<name>avgDensityRegions</name>
			<value>0.5943202980880826</value>
		</numericStateVariable>
	</timepoint>
	<timepoint>
		<spatialEntity>
			<pseudo3D type="region">
				<clusteredness>1</clusteredness>
				<density>0.5943202980880826</density>
				<area>39684</area>
				<perimeter>977.39098072052</perimeter>
				<distanceFromOrigin>286.574597618142</distanceFromOrigin>
				<angle>43.88335274915203</angle>
				<shape>triangular</shape>
				<triangleMeasure>0.7879652817937906</triangleMeasure>
				<rectangleMeasure>0.566671236879093</rectangleMeasure>
				<circleMeasure>0.3656833448457639</circleMeasure>
				<centroid>
					<x>1164.446</x>
					<y>626.0259</y>
				</centroid>
			</pseudo3D>
		</spatialEntity>
		<numericStateVariable>
			<name>avgClusterednessRegions</name>
			<value>0</value>
		</numericStateVariable>
		<numericStateVariable>
			<name>avgDensityRegions</name>
			<value>0.5943202980880826</value>
		</numericStateVariable>
	</timepoint>
	<timepoint>
		<spatialEntity>
			<pseudo3D type="region">
				<clusteredness>1</clusteredness>
				<density>0.5943202980880826</density>
				<area>39684</area>
				<perimeter>977.39098072052</perimeter>
				<distanceFromOrigin>286.574597618142</distanceFromOrigin>
				<angle>43.88335274915203</angle>
				<shape>triangular</shape>
				<triangleMeasure>0.7879652817937906</triangleMeasure>
				<rectangleMeasure>0.566671236879093</rectangleMeasure>
				<circleMeasure>0.3656833448457639</circleMeasure>
				<centroid>
					<x>1164.446</x>
					<y>626.0259</y>
				</centroid>
			</pseudo3D>
		</spatialEntity>
		<numericStateVariable>
			<name>avgClusterednessRegions</name>
			<value>0</value>
		</numericStateVariable>
		<numericStateVariable>
			<name>avgDensityRegions</name>
			<value>0.5943202980880826</value>
		</numericStateVariable>
	</timepoint>
	<timepoint>
		<spatialEntity>
			<pseudo3D type="region">
				<clusteredness>1</clusteredness>
				<density>0.5943202980880826</density>
				<area>39684</area>
				<perimeter>977.39098072052</perimeter>
				<distanceFromOrigin>286.574597618142</distanceFromOrigin>
				<angle>43.88335274915203</angle>
				<shape>triangular</shape>
				<triangleMeasure>0.7879652817937906</triangleMeasure>
				<rectangleMeasure>0.566671236879093</rectangleMeasure>
				<circleMeasure>0.3656833448457639</circleMeasure>
				<centroid>
					<x>1164.446</x>
					<y>626.0259</y>
				</centroid>
			</pseudo3D>
		</spatialEntity>
		<numericStateVariable>
			<name>avgClusterednessRegions</name>
			<value>0</value>
		</numericStateVariable>
		<numericStateVariable>
			<name>avgDensityRegions</name>
			<value>0.5943202980880826</value>
		</numericStateVariable>
	</timepoint>
	<timepoint>
		<spatialEntity>
			<pseudo3D type="region">
				<clusteredness>1</clusteredness>
				<density>0.5943202980880826</density>
				<area>39684</area>
				<perimeter>977.39098072052</perimeter>
				<distanceFromOrigin>286.574597618142</distanceFromOrigin>
				<angle>43.88335274915203</angle>
				<shape>triangular</shape>
				<triangleMeasure>0.7879652817937906</triangleMeasure>
				<rectangleMeasure>0.566671236879093</rectangleMeasure>
				<circleMeasure>0.3656833448457639</circleMeasure>
				<centroid>
					<x>1164.446</x>
					<y>626.0259</y>
				</centroid>
			</pseudo3D>
		</spatialEntity>
		<numericStateVariable>
			<name>avgClusterednessRegions</name>
			<value>0</value>
		</numericStateVariable>
		<numericStateVariable>
			<name>avgDensityRegions</name>
			<value>0.5943202980880826</value>
		</numericStateVariable>
	</timepoint>
	<timepoint>
		<spatialEntity>
			<pseudo3D type="region">
				<clusteredness>1</clusteredness>
				<density>0.5943202980880826</density>
				<area>39684</area>
				<perimeter>977.39098072052</perimeter>
				<distanceFromOrigin>286.574597618142</distanceFromOrigin>
				<angle>43.88335274915203</angle>
				<shape>triangular</shape>
				<triangleMeasure>0.7879652817937906</triangleMeasure>
				<rectangleMeasure>0.566671236879093</rectangleMeasure>
				<circleMeasure>0.3656833448457639</circleMeasure>
				<centroid>
					<x>1164.446</x>
					<y>626.0259</y>
				</centroid>
			</pseudo3D>
		</spatialEntity>
		<numericStateVariable>
			<name>avgClusterednessRegions</name>
			<value>0</value>
		</numericStateVariable>
		<numericStateVariable>
			<name>avgDensityRegions</name>
			<value>0.5943202980880826</value>
		</numericStateVariable>
	</timepoint>
	<timepoint>
		<spatialEntity>
			<pseudo3D type="region">
				<clusteredness>1</clusteredness>
				<density>0.5943202980880826</density>
				<area>39684</area>
				<perimeter>977.39098072052</perimeter>
				<distanceFromOrigin>286.574597618142</distanceFromOrigin>
				<angle>43.88335274915203</angle>
				<shape>triangular</shape>
				<triangleMeasure>0.7879652817937906</triangleMeasure>
				<rectangleMeasure>0.566671236879093</rectangleMeasure>
				<circleMeasure>0.3656833448457639</circleMeasure>
				<centroid>
					<x>1164.446</x>
					<y>626.0259</y>
				</centroid>
			</pseudo3D>
		</spatialEntity>
		<numericStateVariable>
			<name>avgClusterednessRegions</name>
			<value>0</value>
		</numericStateVariable>
		<numericStateVariable>
			<name>avgDensityRegions</name>
			<value>0.5943202980880826</value>
		</numericStateVariable>
	</timepoint>
	<timepoint>
		<spatialEntity>
			<pseudo3D type="region">
				<clusteredness>1</clusteredness>
				<density>0.5943202980880826</density>
				<area>39684</area>
				<perimeter>977.39098072052</perimeter>
				<distanceFromOrigin>286.574597618142</distanceFromOrigin>
				<angle>43.88335274915203</angle>
				<shape>triangular</shape>
				<triangleMeasure>0.7879652817937906</triangleMeasure>
				<rectangleMeasure>0.566671236879093</rectangleMeasure>
				<circleMeasure>0.3656833448457639</circleMeasure>
				<centroid>
					<x>1164.446</x>
					<y>626.0259</y>
				</centroid>
			</pseudo3D>
		</spatialEntity>
		<numericStateVariable>
			<name>avgClusterednessRegions</name>
			<value>0</value>
		</numericStateVariable>
		<numericStateVariable>
			<name>avgDensityRegions</name>
			<value>0.5943202980880826</value>
		</numericStateVariable>
	</timepoint>
	<timepoint>
		<spatialEntity>
			<pseudo3D type="region">
				<clusteredness>1</clusteredness>
				<density>0.5943202980880826</density>
				<area>39684</area>
				<perimeter>977.39098072052</perimeter>
				<distanceFromOrigin>286.574597618142</distanceFromOrigin>
				<angle>43.88335274915203</angle>
				<shape>triangular</shape>
				<triangleMeasure>0.7879652817937906</triangleMeasure>
				<rectangleMeasure>0.566671236879093</rectangleMeasure>
				<circleMeasure>0.3656833448457639</circleMeasure>
				<centroid>
					<x>1164.446</x>
					<y>626.0259</y>
				</centroid>
			</pseudo3D>
		</spatialEntity>
		<numericStateVariable>
			<name>avgClusterednessRegions</name>
			<value>0</value>
		</numericStateVariable>
		<numericStateVariable>
			<name>avgDensityRegions</name>
			<value>0.5943202980880826</value>
		</numericStateVariable>
	</timepoint>
	<timepoint>
		<spatialEntity>
			<pseudo3D type="region">
				<clusteredness>1</clusteredness>
				<density>0.5943202980880826</density>
				<area>39684</area>
				<perimeter>977.39098072052</perimeter>
				<distanceFromOrigin>286.574597618142</distanceFromOrigin>
				<angle>43.88335274915203</angle>
				<shape>triangular</shape>
				<triangleMeasure>0.7879652817937906</triangleMeasure>
				<rectangleMeasure>0.566671236879093</rectangleMeasure>
				<circleMeasure>0.3656833448457639</circleMeasure>
				<centroid>
					<x>1164.446</x>
					<y>626.0259</y>
				</centroid>
			</pseudo3D>
		</spatialEntity>
		<numericStateVariable>
			<name>avgClusterednessRegions</name>
			<value>0</value>
		</numericStateVariable>
		<numericStateVariable>
			<name>avgDensityRegions</name>
			<value>0.5943202980880826</value>
		</numericStateVariable>
	</timepoint>
	<timepoint>
		<spatialEntity>
			<pseudo3D type="region">
				<clusteredness>1</clusteredness>
				<density>0.5943202980880826</density>
				<area>39684</area>
				<perimeter>977.39098072052</perimeter>
				<distanceFromOrigin>286.574597618142</distanceFromOrigin>
				<angle>43.88335274915203</angle>
				<shape>triangular</shape>
				<triangleMeasure>0.7879652817937906</triangleMeasure>
				<rectangleMeasure>0.566671236879093</rectangleMeasure>
				<circleMeasure>0.3656833448457639</circleMeasure>
				<centroid>
					<x>1164.446</x>
					<y>626.0259</y>
				</centroid>
			</pseudo3D>
		</spatialEntity>
		<numericStateVariable>
			<name>avgClusterednessRegions</name>
			<value>0</value>
		</numericStateVariable>
		<numericStateVariable>
			<name>avgDensityRegions</name>
			<value>0.5943202980880826</value>
		</numericStateVariable>
	</timepoint>
	<timepoint>
		<spatialEntity>
			<pseudo3D type="region">
				<clusteredness>1</clusteredness>
				<density>0.5943202980880826</density>
				<area>39684</area>
				<perimeter>977.39098072052</perimeter>
				<distanceFromOrigin>286.574597618142</distanceFromOrigin>
				<angle>43.88335274915203</angle>
				<shape>triangular</shape>
				<triangleMeasure>0.7879652817937906</triangleMeasure>
				<rectangleMeasure>0.566671236879093</rectangleMeasure>
				<circleMeasure>0.3656833448457639</circleMeasure>
				<centroid>
					<x>1164.446</x>
					<y>626.0259</y>
				</centroid>
			</pseudo3D>
		</spatialEntity>
		<numericStateVariable>
			<name>avgClusterednessRegions</name>
			<value>0</value>
		</numericStateVariable>
		<numericStateVariable>
			<name>avgDensityRegions</name>
			<value>0.5943202980880826</value>
		</numericStateVariable>
	</timepoint>
	<timepoint>
		<spatialEntity>
			<pseudo3D type="region">
				<clusteredness>1</clusteredness>
				<density>0.5943202980880826</density>
				<area>39684</area>
				<perimeter>977.39098072052</perimeter>
				<distanceFromOrigin>286.574597618142</distanceFromOrigin>
				<angle>43.88335274915203</angle>
				<shape>triangular</shape>
				<triangleMeasure>0.7879652817937906</triangleMeasure>
				<rectangleMeasure>0.566671236879093</rectangleMeasure>
				<circleMeasure>0.3656833448457639</circleMeasure>
				<centroid>
					<x>1164.446</x>
					<y>626.0259</y>
				</centroid>
			</pseudo3D>
		</spatialEntity>
		<numericStateVariable>
			<name>avgClusterednessRegions</name>
			<value>0</value>
		</numericStateVariable>
		<numericStateVariable>
			<name>avgDensityRegions</name>
			<value>0.5943202980880826</value>
		</numericStateVariable>
	</timepoint>
	<timepoint>
		<spatialEntity>
			<pseudo3D type="region">
				<clusteredness>1</clusteredness>
				<density>0.5943202980880826</density>
				<area>39684</area>
				<perimeter>977.39098072052</perimeter>
				<distanceFromOrigin>286.574597618142</distanceFromOrigin>
				<angle>43.88335274915203</angle>
				<shape>triangular</shape>
				<triangleMeasure>0.7879652817937906</triangleMeasure>
				<rectangleMeasure>0.566671236879093</rectangleMeasure>
				<circleMeasure>0.3656833448457639</circleMeasure>
				<centroid>
					<x>1164.446</x>
					<y>626.0259</y>
				</centroid>
			</pseudo3D>
		</spatialEntity>
		<numericStateVariable>
			<name>avgClusterednessRegions</name>
			<value>0</value>
		</numericStateVariable>
		<numericStateVariable>
			<name>avgDensityRegions</name>
			<value>0.5943202980880826</value>
		</numericStateVariable>
	</timepoint>
	<timepoint>
		<spatialEntity>
			<pseudo3D type="region">
				<clusteredness>1</clusteredness>
				<density>0.5943202980880826</density>
				<area>39684</area>
				<perimeter>977.39098072052</perimeter>
				<distanceFromOrigin>286.574597618142</distanceFromOrigin>
				<angle>43.88335274915203</angle>
				<shape>triangular</shape>
				<triangleMeasure>0.7879652817937906</triangleMeasure>
				<rectangleMeasure>0.566671236879093</rectangleMeasure>
				<circleMeasure>0.3656833448457639</circleMeasure>
				<centroid>
					<x>1164.446</x>
					<y>626.0259</y>
				</centroid>
			</pseudo3D>
		</spatialEntity>
		<numericStateVariable>
			<name>avgClusterednessRegions</name>
			<value>0</value>
		</numericStateVariable>
		<numericStateVariable>
			<name>avgDensityRegions</name>
			<value>0.5943202980880826</value>
		</numericStateVariable>
	</timepoint>
	<timepoint>
		<spatialEntity>
			<pseudo3D type="region">
				<clusteredness>1</clusteredness>
				<density>0.5943202980880826</density>
				<area>39684</area>
				<perimeter>977.39098072052</perimeter>
				<distanceFromOrigin>286.574597618142</distanceFromOrigin>
				<angle>43.88335274915203</angle>
				<shape>triangular</shape>
				<triangleMeasure>0.7879652817937906</triangleMeasure>
				<rectangleMeasure>0.566671236879093</rectangleMeasure>
				<circleMeasure>0.3656833448457639</circleMeasure>
				<centroid>
					<x>1164.446</x>
					<y>626.0259</y>
				</centroid>
			</pseudo3D>
		</spatialEntity>
		<numericStateVariable>
			<name>avgClusterednessRegions</name>
			<value>0</value>
		</numericStateVariable>
		<numericStateVariable>
			<name>avgDensityRegions</name>
			<value>0.5943202980880826</value>
		</numericStateVariable>
	</timepoint>
	<timepoint>
		<spatialEntity>
			<pseudo3D type="region">
				<clusteredness>1</clusteredness>
				<density>0.5943202980880826</density>
				<area>39684</area>
				<perimeter>977.39098072052</perimeter>
				<distanceFromOrigin>286.574597618142</distanceFromOrigin>
				<angle>43.88335274915203</angle>
				<shape>triangular</shape>
				<triangleMeasure>0.7879652817937906</triangleMeasure>
				<rectangleMeasure>0.566671236879093</rectangleMeasure>
				<circleMeasure>0.3656833448457639</circleMeasure>
				<centroid>
					<x>1164.446</x>
					<y>626.0259</y>
				</centroid>
			</pseudo3D>
		</spatialEntity>
		<numericStateVariable>
			<name>avgClusterednessRegions</name>
			<value>0</value>
		</numericStateVariable>
		<numericStateVariable>
			<name>avgDensityRegions</name>
			<value>0.5943202980880826</value>
		</numericStateVariable>
	</timepoint>
	<timepoint>
		<spatialEntity>
			<pseudo3D type="region">
				<clusteredness>1</clusteredness>
				<density>0.5943202980880826</density>
				<area>39684</area>
				<perimeter>977.39098072052</perimeter>
				<distanceFromOrigin>286.574597618142</distanceFromOrigin>
				<angle>43.88335274915203</angle>
				<shape>triangular</shape>
				<triangleMeasure>0.7879652817937906</triangleMeasure>
				<rectangleMeasure>0.566671236879093</rectangleMeasure>
				<circleMeasure>0.3656833448457639</circleMeasure>
				<centroid>
					<x>1164.446</x>
					<y>626.0259</y>
				</centroid>
			</pseudo3D>
		</spatialEntity>
		<numericStateVariable>
			<name>avgClusterednessRegions</name>
			<value>0</value>
		</numericStateVariable>
		<numericStateVariable>
			<name>avgDensityRegions</name>
			<value>0.5943202980880826</value>
		</numericStateVariable>
	</timepoint>
	<timepoint>
		<spatialEntity>
			<pseudo3D type="region">
				<clusteredness>1</clusteredness>
				<density>0.5943202980880826</density>
				<area>39684</area>
				<perimeter>977.39098072052</perimeter>
				<distanceFromOrigin>286.574597618142</distanceFromOrigin>
				<angle>43.88335274915203</angle>
				<shape>triangular</shape>
				<triangleMeasure>0.7879652817937906</triangleMeasure>
				<rectangleMeasure>0.566671236879093</rectangleMeasure>
				<circleMeasure>0.3656833448457639</circleMeasure>
				<centroid>
					<x>1164.446</x>
					<y>626.0259</y>
				</centroid>
			</pseudo3D>
		</spatialEntity>
		<numericStateVariable>
			<name>avgClusterednessRegions</name>
			<value>0</value>
		</numericStateVariable>
		<numericStateVariable>
			<name>avgDensityRegions</name>
			<value>0.5943202980880826</value>
		</numericStateVariable>
	</timepoint>
	<timepoint>
		<spatialEntity>
			<pseudo3D type="region">
				<clusteredness>1</clusteredness>
				<density>0.5943202980880826</density>
				<area>39684</area>
				<perimeter>977.39098072052</perimeter>
				<distanceFromOrigin>286.574597618142</distanceFromOrigin>
				<angle>43.88335274915203</angle>
				<shape>triangular</shape>
				<triangleMeasure>0.7879652817937906</triangleMeasure>
				<rectangleMeasure>0.566671236879093</rectangleMeasure>
				<circleMeasure>0.3656833448457639</circleMeasure>
				<centroid>
					<x>1164.446</x>
					<y>626.0259</y>
				</centroid>
			</pseudo3D>
		</spatialEntity>
		<numericStateVariable>
			<name>avgClusterednessRegions</name>
			<value>0</value>
		</numericStateVariable>
		<numericStateVariable>
			<name>avgDensityRegions</name>
			<value>0.5943202980880826</value>
		</numericStateVariable>
	</timepoint>
	<timepoint>
		<spatialEntity>
			<pseudo3D type="region">
				<clusteredness>1</clusteredness>
				<density>0.5943202980880826</density>
				<area>39684</area>
				<perimeter>977.39098072052</perimeter>
				<distanceFromOrigin>286.574597618142</distanceFromOrigin>
				<angle>43.88335274915203</angle>
				<shape>triangular</shape>
				<triangleMeasure>0.7879652817937906</triangleMeasure>
				<rectangleMeasure>0.566671236879093</rectangleMeasure>
				<circleMeasure>0.3656833448457639</circleMeasure>
				<centroid>
					<x>1164.446</x>
					<y>626.0259</y>
				</centroid>
			</pseudo3D>
		</spatialEntity>
		<numericStateVariable>
			<name>avgClusterednessRegions</name>
			<value>0</value>
		</numericStateVariable>
		<numericStateVariable>
			<name>avgDensityRegions</name>
			<value>0.5943202980880826</value>
		</numericStateVariable>
	</timepoint>
	<timepoint>
		<spatialEntity>
			<pseudo3D type="region">
				<clusteredness>1</clusteredness>
				<density>0.5943202980880826</density>
				<area>39684</area>
				<perimeter>977.39098072052</perimeter>
				<distanceFromOrigin>286.574597618142</distanceFromOrigin>
				<angle>43.88335274915203</angle>
				<shape>triangular</shape>
				<triangleMeasure>0.7879652817937906</triangleMeasure>
				<rectangleMeasure>0.566671236879093</rectangleMeasure>
				<circleMeasure>0.3656833448457639</circleMeasure>
				<centroid>
					<x>1164.446</x>
					<y>626.0259</y>
				</centroid>
			</pseudo3D>
		</spatialEntity>
		<numericStateVariable>
			<name>avgClusterednessRegions</name>
			<value>0</value>
		</numericStateVariable>
		<numericStateVariable>
			<name>avgDensityRegions</name>
			<value>0.5943202980880826</value>
		</numericStateVariable>
	</timepoint>
	<timepoint>
		<spatialEntity>
			<pseudo3D type="region">
				<clusteredness>1</clusteredness>
				<density>0.5943202980880826</density>
				<area>39684</area>
				<perimeter>977.39098072052</perimeter>
				<distanceFromOrigin>286.574597618142</distanceFromOrigin>
				<angle>43.88335274915203</angle>
				<shape>triangular</shape>
				<triangleMeasure>0.7879652817937906</triangleMeasure>
				<rectangleMeasure>0.566671236879093</rectangleMeasure>
				<circleMeasure>0.3656833448457639</circleMeasure>
				<centroid>
					<x>1164.446</x>
					<y>626.0259</y>
				</centroid>
			</pseudo3D>
		</spatialEntity>
		<numericStateVariable>
			<name>avgClusterednessRegions</name>
			<value>0</value>
		</numericStateVariable>
		<numericStateVariable>
			<name>avgDensityRegions</name>
			<value>0.5943202980880826</value>
		</numericStateVariable>
	</timepoint>
	<timepoint>
		<spatialEntity>
			<pseudo3D type="region">
				<clusteredness>1</clusteredness>
				<density>0.5943202980880826</density>
				<area>39684</area>
				<perimeter>977.39098072052</perimeter>
				<distanceFromOrigin>286.574597618142</distanceFromOrigin>
				<angle>43.88335274915203</angle>
				<shape>triangular</shape>
				<triangleMeasure>0.7879652817937906</triangleMeasure>
				<rectangleMeasure>0.566671236879093</rectangleMeasure>
				<circleMeasure>0.3656833448457639</circleMeasure>
				<centroid>
					<x>1164.446</x>
					<y>626.0259</y>
				</centroid>
			</pseudo3D>
		</spatialEntity>
		<numericStateVariable>
			<name>avgClusterednessRegions</name>
			<value>0</value>
		</numericStateVariable>
		<numericStateVariable>
			<name>avgDensityRegions</name>
			<value>0.5943202980880826</value>
		</numericStateVariable>
	</timepoint>
	<timepoint>
		<spatialEntity>
			<pseudo3D type="region">
				<clusteredness>1</clusteredness>
				<density>0.5943202980880826</density>
				<area>39684</area>
				<perimeter>977.39098072052</perimeter>
				<distanceFromOrigin>286.574597618142</distanceFromOrigin>
				<angle>43.88335274915203</angle>
				<shape>triangular</shape>
				<triangleMeasure>0.7879652817937906</triangleMeasure>
				<rectangleMeasure>0.566671236879093</rectangleMeasure>
				<circleMeasure>0.3656833448457639</circleMeasure>
				<centroid>
					<x>1164.446</x>
					<y>626.0259</y>
				</centroid>
			</pseudo3D>
		</spatialEntity>
		<numericStateVariable>
			<name>avgClusterednessRegions</name>
			<value>0</value>
		</numericStateVariable>
		<numericStateVariable>
			<name>avgDensityRegions</name>
			<value>0.5943202980880826</value>
		</numericStateVariable>
	</timepoint>
	<timepoint>
		<spatialEntity>
			<pseudo3D type="region">
				<clusteredness>1</clusteredness>
				<density>0.5943202980880826</density>
				<area>39684</area>
				<perimeter>977.39098072052</perimeter>
				<distanceFromOrigin>286.574597618142</distanceFromOrigin>
				<angle>43.88335274915203</angle>
				<shape>triangular</shape>
				<triangleMeasure>0.7879652817937906</triangleMeasure>
				<rectangleMeasure>0.566671236879093</rectangleMeasure>
				<circleMeasure>0.3656833448457639</circleMeasure>
				<centroid>
					<x>1164.446</x>
					<y>626.0259</y>
				</centroid>
			</pseudo3D>
		</spatialEntity>
		<numericStateVariable>
			<name>avgClusterednessRegions</name>
			<value>0</value>
		</numericStateVariable>
		<numericStateVariable>
			<name>avgDensityRegions</name>
			<value>0.5943202980880826</value>
		</numericStateVariable>
	</timepoint>
	<timepoint>
		<spatialEntity>
			<pseudo3D type="region">
				<clusteredness>1</clusteredness>
				<density>0.5943202980880826</density>
				<area>39684</area>
				<perimeter>977.39098072052</perimeter>
				<distanceFromOrigin>286.574597618142</distanceFromOrigin>
				<angle>43.88335274915203</angle>
				<shape>triangular</shape>
				<triangleMeasure>0.7879652817937906</triangleMeasure>
				<rectangleMeasure>0.566671236879093</rectangleMeasure>
				<circleMeasure>0.3656833448457639</circleMeasure>
				<centroid>
					<x>1164.446</x>
					<y>626.0259</y>
				</centroid>
			</pseudo3D>
		</spatialEntity>
		<numericStateVariable>
			<name>avgClusterednessRegions</name>
			<value>0</value>
		</numericStateVariable>
		<numericStateVariable>
			<name>avgDensityRegions</name>
			<value>0.5943202980880826</value>
		</numericStateVariable>
	</timepoint>
	<timepoint>
		<spatialEntity>
			<pseudo3D type="region">
				<clusteredness>1</clusteredness>
				<density>0.5943202980880826</density>
				<area>39684</area>
				<perimeter>977.39098072052</perimeter>
				<distanceFromOrigin>286.574597618142</distanceFromOrigin>
				<angle>43.88335274915203</angle>
				<shape>triangular</shape>
				<triangleMeasure>0.7879652817937906</triangleMeasure>
				<rectangleMeasure>0.566671236879093</rectangleMeasure>
				<circleMeasure>0.3656833448457639</circleMeasure>
				<centroid>
					<x>1164.446</x>
					<y>626.0259</y>
				</centroid>
			</pseudo3D>
		</spatialEntity>
		<numericStateVariable>
			<name>avgClusterednessRegions</name>
			<value>0</value>
		</numericStateVariable>
		<numericStateVariable>
			<name>avgDensityRegions</name>
			<value>0.5943202980880826</value>
		</numericStateVariable>
	</timepoint>
	<timepoint>
		<spatialEntity>
			<pseudo3D type="region">
				<clusteredness>1</clusteredness>
				<density>0.5943202980880826</density>
				<area>39684</area>
				<perimeter>977.39098072052</perimeter>
				<distanceFromOrigin>286.574597618142</distanceFromOrigin>
				<angle>43.88335274915203</angle>
				<shape>triangular</shape>
				<triangleMeasure>0.7879652817937906</triangleMeasure>
				<rectangleMeasure>0.566671236879093</rectangleMeasure>
				<circleMeasure>0.3656833448457639</circleMeasure>
				<centroid>
					<x>1164.446</x>
					<y>626.0259</y>
				</centroid>
			</pseudo3D>
		</spatialEntity>
		<numericStateVariable>
			<name>avgClusterednessRegions</name>
			<value>0</value>
		</numericStateVariable>
		<numericStateVariable>
			<name>avgDensityRegions</name>
			<value>0.5943202980880826</value>
		</numericStateVariable>
	</timepoint>
	<timepoint>
		<spatialEntity>
			<pseudo3D type="region">
				<clusteredness>1</clusteredness>
				<density>0.5943202980880826</density>
				<area>39684</area>
				<perimeter>977.39098072052</perimeter>
				<distanceFromOrigin>286.574597618142</distanceFromOrigin>
				<angle>43.88335274915203</angle>
				<shape>triangular</shape>
				<triangleMeasure>0.7879652817937906</triangleMeasure>
				<rectangleMeasure>0.566671236879093</rectangleMeasure>
				<circleMeasure>0.3656833448457639</circleMeasure>
				<centroid>
					<x>1164.446</x>
					<y>626.0259</y>
				</centroid>
			</pseudo3D>
		</spatialEntity>
		<numericStateVariable>
			<name>avgClusterednessRegions</name>
			<value>0</value>
		</numericStateVariable>
		<numericStateVariable>
			<name>avgDensityRegions</name>
			<value>0.5943202980880826</value>
		</numericStateVariable>
	</timepoint>
	<timepoint>
		<spatialEntity>
			<pseudo3D type="region">
				<clusteredness>1</clusteredness>
				<density>0.5943202980880826</density>
				<area>39684</area>
				<perimeter>977.39098072052</perimeter>
				<distanceFromOrigin>286.574597618142</distanceFromOrigin>
				<angle>43.88335274915203</angle>
				<shape>triangular</shape>
				<triangleMeasure>0.7879652817937906</triangleMeasure>
				<rectangleMeasure>0.566671236879093</rectangleMeasure>
				<circleMeasure>0.3656833448457639</circleMeasure>
				<centroid>
					<x>1164.446</x>
					<y>626.0259</y>
				</centroid>
			</pseudo3D>
		</spatialEntity>
		<numericStateVariable>
			<name>avgClusterednessRegions</name>
			<value>0</value>
		</numericStateVariable>
		<numericStateVariable>
			<name>avgDensityRegions</name>
			<value>0.5943202980880826</value>
		</numericStateVariable>
	</timepoint>
	<timepoint>
		<spatialEntity>
			<pseudo3D type="region">
				<clusteredness>1</clusteredness>
				<density>0.5943202980880826</density>
				<area>39684</area>
				<perimeter>977.39098072052</perimeter>
				<distanceFromOrigin>286.574597618142</distanceFromOrigin>
				<angle>43.88335274915203</angle>
				<shape>triangular</shape>
				<triangleMeasure>0.7879652817937906</triangleMeasure>
				<rectangleMeasure>0.566671236879093</rectangleMeasure>
				<circleMeasure>0.3656833448457639</circleMeasure>
				<centroid>
					<x>1164.446</x>
					<y>626.0259</y>
				</centroid>
			</pseudo3D>
		</spatialEntity>
		<numericStateVariable>
			<name>avgClusterednessRegions</name>
			<value>0</value>
		</numericStateVariable>
		<numericStateVariable>
			<name>avgDensityRegions</name>
			<value>0.5943202980880826</value>
		</numericStateVariable>
	</timepoint>
	<timepoint>
		<spatialEntity>
			<pseudo3D type="region">
				<clusteredness>1</clusteredness>
				<density>0.5943202980880826</density>
				<area>39684</area>
				<perimeter>977.39098072052</perimeter>
				<distanceFromOrigin>286.574597618142</distanceFromOrigin>
				<angle>43.88335274915203</angle>
				<shape>triangular</shape>
				<triangleMeasure>0.7879652817937906</triangleMeasure>
				<rectangleMeasure>0.566671236879093</rectangleMeasure>
				<circleMeasure>0.3656833448457639</circleMeasure>
				<centroid>
					<x>1164.446</x>
					<y>626.0259</y>
				</centroid>
			</pseudo3D>
		</spatialEntity>
		<numericStateVariable>
			<name>avgClusterednessRegions</name>
			<value>0</value>
		</numericStateVariable>
		<numericStateVariable>
			<name>avgDensityRegions</name>
			<value>0.5943202980880826</value>
		</numericStateVariable>
	</timepoint>
	<timepoint>
		<spatialEntity>
			<pseudo3D type="region">
				<clusteredness>1</clusteredness>
				<density>0.5943202980880826</density>
				<area>39684</area>
				<perimeter>977.39098072052</perimeter>
				<distanceFromOrigin>286.574597618142</distanceFromOrigin>
				<angle>43.88335274915203</angle>
				<shape>triangular</shape>
				<triangleMeasure>0.7879652817937906</triangleMeasure>
				<rectangleMeasure>0.566671236879093</rectangleMeasure>
				<circleMeasure>0.3656833448457639</circleMeasure>
				<centroid>
					<x>1164.446</x>
					<y>626.0259</y>
				</centroid>
			</pseudo3D>
		</spatialEntity>
		<numericStateVariable>
			<name>avgClusterednessRegions</name>
			<value>0</value>
		</numericStateVariable>
		<numericStateVariable>
			<name>avgDensityRegions</name>
			<value>0.5943202980880826</value>
		</numericStateVariable>
	</timepoint>
	<timepoint>
		<spatialEntity>
			<pseudo3D type="region">
				<clusteredness>1</clusteredness>
				<density>0.5943202980880826</density>
				<area>39684</area>
				<perimeter>977.39098072052</perimeter>
				<distanceFromOrigin>286.574597618142</distanceFromOrigin>
				<angle>43.88335274915203</angle>
				<shape>triangular</shape>
				<triangleMeasure>0.7879652817937906</triangleMeasure>
				<rectangleMeasure>0.566671236879093</rectangleMeasure>
				<circleMeasure>0.3656833448457639</circleMeasure>
				<centroid>
					<x>1164.446</x>
					<y>626.0259</y>
				</centroid>
			</pseudo3D>
		</spatialEntity>
		<numericStateVariable>
			<name>avgClusterednessRegions</name>
			<value>0</value>
		</numericStateVariable>
		<numericStateVariable>
			<name>avgDensityRegions</name>
			<value>0.5943202980880826</value>
		</numericStateVariable>
	</timepoint>
	<timepoint>
		<spatialEntity>
			<pseudo3D type="region">
				<clusteredness>1</clusteredness>
				<density>0.5943202980880826</density>
				<area>39684</area>
				<perimeter>977.39098072052</perimeter>
				<distanceFromOrigin>286.574597618142</distanceFromOrigin>
				<angle>43.88335274915203</angle>
				<shape>triangular</shape>
				<triangleMeasure>0.7879652817937906</triangleMeasure>
				<rectangleMeasure>0.566671236879093</rectangleMeasure>
				<circleMeasure>0.3656833448457639</circleMeasure>
				<centroid>
					<x>1164.446</x>
					<y>626.0259</y>
				</centroid>
			</pseudo3D>
		</spatialEntity>
		<numericStateVariable>
			<name>avgClusterednessRegions</name>
			<value>0</value>
		</numericStateVariable>
		<numericStateVariable>
			<name>avgDensityRegions</name>
			<value>0.5943202980880826</value>
		</numericStateVariable>
	</timepoint>
</experiment>
