# Supplementary material for: Automatic validation of computational models using pseudo-3D spatio-temporal model checking
Source: BMC Syst Biol. 2014 Dec 2;8:124. doi: 10.1186/s12918-014-0124-0 (PMC4272535; doi:10.1186/s12918-014-0124-0)
Supplement: Additional file 8 — Dataset of STML files for the phase variation case study. The dataset of one thousand STML files corresponding to the stochastic simulations of the rectangular model for the phase variation case study. We recommend using the freely available 7zip software (Download link: http://www.7-zip.org/download.html) to extract this archive. [file 12918_2014_124_MOESM8_ESM.zip › phase_variation_stml_141.xml]

<?xml version="1.0" encoding="utf-8"?>
<!--Warning! This xml file was automatically generated by a C++ program using the Boost PropertyTree library.-->
<experiment>
	<timepoint>
		<numericStateVariable>
			<name>avgClusterednessRegions</name>
			<value>0</value>
		</numericStateVariable>
		<numericStateVariable>
			<name>avgDensityRegions</name>
			<value>0</value>
		</numericStateVariable>
	</timepoint>
	<timepoint>
		<numericStateVariable>
			<name>avgClusterednessRegions</name>
			<value>0</value>
		</numericStateVariable>
		<numericStateVariable>
			<name>avgDensityRegions</name>
			<value>0</value>
		</numericStateVariable>
	</timepoint>
	<timepoint>
		<numericStateVariable>
			<name>avgClusterednessRegions</name>
			<value>0</value>
		</numericStateVariable>
		<numericStateVariable>
			<name>avgDensityRegions</name>
			<value>0</value>
		</numericStateVariable>
	</timepoint>
	<timepoint>
		<numericStateVariable>
			<name>avgClusterednessRegions</name>
			<value>0</value>
		</numericStateVariable>
		<numericStateVariable>
			<name>avgDensityRegions</name>
			<value>0</value>
		</numericStateVariable>
	</timepoint>
	<timepoint>
		<numericStateVariable>
			<name>avgClusterednessRegions</name>
			<value>0</value>
		</numericStateVariable>
		<numericStateVariable>
			<name>avgDensityRegions</name>
			<value>0</value>
		</numericStateVariable>
	</timepoint>
	<timepoint>
		<numericStateVariable>
			<name>avgClusterednessRegions</name>
			<value>0</value>
		</numericStateVariable>
		<numericStateVariable>
			<name>avgDensityRegions</name>
			<value>0</value>
		</numericStateVariable>
	</timepoint>
	<timepoint>
		<numericStateVariable>
			<name>avgClusterednessRegions</name>
			<value>0</value>
		</numericStateVariable>
		<numericStateVariable>
			<name>avgDensityRegions</name>
			<value>0</value>
		</numericStateVariable>
	</timepoint>
	<timepoint>
		<numericStateVariable>
			<name>avgClusterednessRegions</name>
			<value>0</value>
		</numericStateVariable>
		<numericStateVariable>
			<name>avgDensityRegions</name>
			<value>0</value>
		</numericStateVariable>
	</timepoint>
	<timepoint>
		<numericStateVariable>
			<name>avgClusterednessRegions</name>
			<value>0</value>
		</numericStateVariable>
		<numericStateVariable>
			<name>avgDensityRegions</name>
			<value>0</value>
		</numericStateVariable>
	</timepoint>
	<timepoint>
		<numericStateVariable>
			<name>avgClusterednessRegions</name>
			<value>0</value>
		</numericStateVariable>
		<numericStateVariable>
			<name>avgDensityRegions</name>
			<value>0</value>
		</numericStateVariable>
	</timepoint>
	<timepoint>
		<numericStateVariable>
			<name>avgClusterednessRegions</name>
			<value>0</value>
		</numericStateVariable>
		<numericStateVariable>
			<name>avgDensityRegions</name>
			<value>0</value>
		</numericStateVariable>
	</timepoint>
	<timepoint>
		<numericStateVariable>
			<name>avgClusterednessRegions</name>
			<value>0</value>
		</numericStateVariable>
		<numericStateVariable>
			<name>avgDensityRegions</name>
			<value>0</value>
		</numericStateVariable>
	</timepoint>
	<timepoint>
		<numericStateVariable>
			<name>avgClusterednessRegions</name>
			<value>0</value>
		</numericStateVariable>
		<numericStateVariable>
			<name>avgDensityRegions</name>
			<value>0</value>
		</numericStateVariable>
	</timepoint>
	<timepoint>
		<numericStateVariable>
			<name>avgClusterednessRegions</name>
			<value>0</value>
		</numericStateVariable>
		<numericStateVariable>
			<name>avgDensityRegions</name>
			<value>0</value>
		</numericStateVariable>
	</timepoint>
	<timepoint>
		<numericStateVariable>
			<name>avgClusterednessRegions</name>
			<value>0</value>
		</numericStateVariable>
		<numericStateVariable>
			<name>avgDensityRegions</name>
			<value>0</value>
		</numericStateVariable>
	</timepoint>
	<timepoint>
		<numericStateVariable>
			<name>avgClusterednessRegions</name>
			<value>0</value>
		</numericStateVariable>
		<numericStateVariable>
			<name>avgDensityRegions</name>
			<value>0</value>
		</numericStateVariable>
	</timepoint>
	<timepoint>
		<numericStateVariable>
			<name>avgClusterednessRegions</name>
			<value>0</value>
		</numericStateVariable>
		<numericStateVariable>
			<name>avgDensityRegions</name>
			<value>0</value>
		</numericStateVariable>
	</timepoint>
	<timepoint>
		<numericStateVariable>
			<name>avgClusterednessRegions</name>
			<value>0</value>
		</numericStateVariable>
		<numericStateVariable>
			<name>avgDensityRegions</name>
			<value>0</value>
		</numericStateVariable>
	</timepoint>
	<timepoint>
		<numericStateVariable>
			<name>avgClusterednessRegions</name>
			<value>0</value>
		</numericStateVariable>
		<numericStateVariable>
			<name>avgDensityRegions</name>
			<value>0</value>
		</numericStateVariable>
	</timepoint>
	<timepoint>
		<numericStateVariable>
			<name>avgClusterednessRegions</name>
			<value>0</value>
		</numericStateVariable>
		<numericStateVariable>
			<name>avgDensityRegions</name>
			<value>0</value>
		</numericStateVariable>
	</timepoint>
	<timepoint>
		<numericStateVariable>
			<name>avgClusterednessRegions</name>
			<value>0</value>
		</numericStateVariable>
		<numericStateVariable>
			<name>avgDensityRegions</name>
			<value>0</value>
		</numericStateVariable>
	</timepoint>
	<timepoint>
		<numericStateVariable>
			<name>avgClusterednessRegions</name>
			<value>0</value>
		</numericStateVariable>
		<numericStateVariable>
			<name>avgDensityRegions</name>
			<value>0</value>
		</numericStateVariable>
	</timepoint>
	<timepoint>
		<numericStateVariable>
			<name>avgClusterednessRegions</name>
			<value>0</value>
		</numericStateVariable>
		<numericStateVariable>
			<name>avgDensityRegions</name>
			<value>0</value>
		</numericStateVariable>
	</timepoint>
	<timepoint>
		<numericStateVariable>
			<name>avgClusterednessRegions</name>
			<value>0</value>
		</numericStateVariable>
		<numericStateVariable>
			<name>avgDensityRegions</name>
			<value>0</value>
		</numericStateVariable>
	</timepoint>
	<timepoint>
		<numericStateVariable>
			<name>avgClusterednessRegions</name>
			<value>0</value>
		</numericStateVariable>
		<numericStateVariable>
			<name>avgDensityRegions</name>
			<value>0</value>
		</numericStateVariable>
	</timepoint>
	<timepoint>
		<numericStateVariable>
			<name>avgClusterednessRegions</name>
			<value>0</value>
		</numericStateVariable>
		<numericStateVariable>
			<name>avgDensityRegions</name>
			<value>0</value>
		</numericStateVariable>
	</timepoint>
	<timepoint>
		<numericStateVariable>
			<name>avgClusterednessRegions</name>
			<value>0</value>
		</numericStateVariable>
		<numericStateVariable>
			<name>avgDensityRegions</name>
			<value>0</value>
		</numericStateVariable>
	</timepoint>
	<timepoint>
		<numericStateVariable>
			<name>avgClusterednessRegions</name>
			<value>0</value>
		</numericStateVariable>
		<numericStateVariable>
			<name>avgDensityRegions</name>
			<value>0</value>
		</numericStateVariable>
	</timepoint>
	<timepoint>
		<numericStateVariable>
			<name>avgClusterednessRegions</name>
			<value>0</value>
		</numericStateVariable>
		<numericStateVariable>
			<name>avgDensityRegions</name>
			<value>0</value>
		</numericStateVariable>
	</timepoint>
	<timepoint>
		<numericStateVariable>
			<name>avgClusterednessRegions</name>
			<value>0</value>
		</numericStateVariable>
		<numericStateVariable>
			<name>avgDensityRegions</name>
			<value>0</value>
		</numericStateVariable>
	</timepoint>
	<timepoint>
		<spatialEntity>
			<pseudo3D type="region">
				<clusteredness>1</clusteredness>
				<density>0.6477513847543273</density>
				<area>23693.5</area>
				<perimeter>637.6826419830322</perimeter>
				<distanceFromOrigin>319.4761336938958</distanceFromOrigin>
				<angle>56.74563342528795</angle>
				<shape>triangular</shape>
				<triangleMeasure>0.8135316789273543</triangleMeasure>
				<rectangleMeasure>0.6609764150891995</rectangleMeasure>
				<circleMeasure>0.5155215249093217</circleMeasure>
				<centroid>
					<x>956.3912</x>
					<y>1056.317</y>
				</centroid>
			</pseudo3D>
		</spatialEntity>
		<numericStateVariable>
			<name>avgClusterednessRegions</name>
			<value>0</value>
		</numericStateVariable>
		<numericStateVariable>
			<name>avgDensityRegions</name>
			<value>0.6477513847543273</value>
		</numericStateVariable>
	</timepoint>
	<timepoint>
		<spatialEntity>
			<pseudo3D type="region">
				<clusteredness>1</clusteredness>
				<density>0.6518567956416065</density>
				<area>26752.5</area>
				<perimeter>696.1895189285278</perimeter>
				<distanceFromOrigin>319.1880323571045</distanceFromOrigin>
				<angle>53.94275394840972</angle>
				<shape>triangular</shape>
				<triangleMeasure>0.7844359003492979</triangleMeasure>
				<rectangleMeasure>0.6418996053361167</rectangleMeasure>
				<circleMeasure>0.4987442989216057</circleMeasure>
				<centroid>
					<x>961.4619</x>
					<y>1065.267</y>
				</centroid>
			</pseudo3D>
		</spatialEntity>
		<numericStateVariable>
			<name>avgClusterednessRegions</name>
			<value>0</value>
		</numericStateVariable>
		<numericStateVariable>
			<name>avgDensityRegions</name>
			<value>0.6518567956416065</value>
		</numericStateVariable>
	</timepoint>
	<timepoint>
		<spatialEntity>
			<pseudo3D type="region">
				<clusteredness>1</clusteredness>
				<density>0.6581186540236637</density>
				<area>30524.5</area>
				<perimeter>738.3471221923828</perimeter>
				<distanceFromOrigin>319.4761336938958</distanceFromOrigin>
				<angle>53.90930023924833</angle>
				<shape>triangular</shape>
				<triangleMeasure>0.8064091090717558</triangleMeasure>
				<rectangleMeasure>0.6333541850415929</rectangleMeasure>
				<circleMeasure>0.5027995804940998</circleMeasure>
				<centroid>
					<x>965.1578</x>
					<y>1076.566</y>
				</centroid>
			</pseudo3D>
		</spatialEntity>
		<numericStateVariable>
			<name>avgClusterednessRegions</name>
			<value>0</value>
		</numericStateVariable>
		<numericStateVariable>
			<name>avgDensityRegions</name>
			<value>0.6581186540236637</value>
		</numericStateVariable>
	</timepoint>
	<timepoint>
		<spatialEntity>
			<pseudo3D type="region">
				<clusteredness>1</clusteredness>
				<density>0.6691180572647469</density>
				<area>34311</area>
				<perimeter>776.2826709747314</perimeter>
				<distanceFromOrigin>319.4761336938958</distanceFromOrigin>
				<angle>52.95769832228827</angle>
				<shape>triangular</shape>
				<triangleMeasure>0.8105957918050941</triangleMeasure>
				<rectangleMeasure>0.6637036463888681</rectangleMeasure>
				<circleMeasure>0.4915111392623836</circleMeasure>
				<centroid>
					<x>971.8692</x>
					<y>1086.254</y>
				</centroid>
			</pseudo3D>
		</spatialEntity>
		<numericStateVariable>
			<name>avgClusterednessRegions</name>
			<value>0</value>
		</numericStateVariable>
		<numericStateVariable>
			<name>avgDensityRegions</name>
			<value>0.6691180572647469</value>
		</numericStateVariable>
	</timepoint>
	<timepoint>
		<spatialEntity>
			<pseudo3D type="region">
				<clusteredness>1</clusteredness>
				<density>0.6696255872107086</density>
				<area>37818</area>
				<perimeter>839.2740869522095</perimeter>
				<distanceFromOrigin>319.1880323571045</distanceFromOrigin>
				<angle>52.43788980152155</angle>
				<shape>triangular</shape>
				<triangleMeasure>0.8106448311156602</triangleMeasure>
				<rectangleMeasure>0.6545353208031035</rectangleMeasure>
				<circleMeasure>0.4715164948899054</circleMeasure>
				<centroid>
					<x>975.8918</x>
					<y>1095.831</y>
				</centroid>
			</pseudo3D>
		</spatialEntity>
		<numericStateVariable>
			<name>avgClusterednessRegions</name>
			<value>0</value>
		</numericStateVariable>
		<numericStateVariable>
			<name>avgDensityRegions</name>
			<value>0.6696255872107086</value>
		</numericStateVariable>
	</timepoint>
	<timepoint>
		<spatialEntity>
			<pseudo3D type="region">
				<clusteredness>1</clusteredness>
				<density>0.6721469276523754</density>
				<area>38941.5</area>
				<perimeter>843.7606129646301</perimeter>
				<distanceFromOrigin>319.1880323571045</distanceFromOrigin>
				<angle>51.42037937340692</angle>
				<shape>triangular</shape>
				<triangleMeasure>0.7983189616513127</triangleMeasure>
				<rectangleMeasure>0.6511489495227205</rectangleMeasure>
				<circleMeasure>0.4723809962720362</circleMeasure>
				<centroid>
					<x>977.5537</x>
					<y>1098.638</y>
				</centroid>
			</pseudo3D>
		</spatialEntity>
		<numericStateVariable>
			<name>avgClusterednessRegions</name>
			<value>0</value>
		</numericStateVariable>
		<numericStateVariable>
			<name>avgDensityRegions</name>
			<value>0.6721469276523754</value>
		</numericStateVariable>
	</timepoint>
	<timepoint>
		<spatialEntity>
			<pseudo3D type="region">
				<clusteredness>1</clusteredness>
				<density>0.6721469276523754</density>
				<area>38941.5</area>
				<perimeter>843.7606129646301</perimeter>
				<distanceFromOrigin>319.1880323571045</distanceFromOrigin>
				<angle>51.42037937340692</angle>
				<shape>triangular</shape>
				<triangleMeasure>0.7983189616513127</triangleMeasure>
				<rectangleMeasure>0.6511489495227205</rectangleMeasure>
				<circleMeasure>0.4723809962720362</circleMeasure>
				<centroid>
					<x>977.5537</x>
					<y>1098.638</y>
				</centroid>
			</pseudo3D>
		</spatialEntity>
		<numericStateVariable>
			<name>avgClusterednessRegions</name>
			<value>0</value>
		</numericStateVariable>
		<numericStateVariable>
			<name>avgDensityRegions</name>
			<value>0.6721469276523754</value>
		</numericStateVariable>
	</timepoint>
	<timepoint>
		<spatialEntity>
			<pseudo3D type="region">
				<clusteredness>1</clusteredness>
				<density>0.6721469276523754</density>
				<area>38941.5</area>
				<perimeter>843.7606129646301</perimeter>
				<distanceFromOrigin>319.1880323571045</distanceFromOrigin>
				<angle>51.42037937340692</angle>
				<shape>triangular</shape>
				<triangleMeasure>0.7983189616513127</triangleMeasure>
				<rectangleMeasure>0.6511489495227205</rectangleMeasure>
				<circleMeasure>0.4723809962720362</circleMeasure>
				<centroid>
					<x>977.5537</x>
					<y>1098.638</y>
				</centroid>
			</pseudo3D>
		</spatialEntity>
		<numericStateVariable>
			<name>avgClusterednessRegions</name>
			<value>0</value>
		</numericStateVariable>
		<numericStateVariable>
			<name>avgDensityRegions</name>
			<value>0.6721469276523754</value>
		</numericStateVariable>
	</timepoint>
	<timepoint>
		<spatialEntity>
			<pseudo3D type="region">
				<clusteredness>1</clusteredness>
				<density>0.6721469276523754</density>
				<area>38941.5</area>
				<perimeter>843.7606129646301</perimeter>
				<distanceFromOrigin>319.1880323571045</distanceFromOrigin>
				<angle>51.42037937340692</angle>
				<shape>triangular</shape>
				<triangleMeasure>0.7983189616513127</triangleMeasure>
				<rectangleMeasure>0.6511489495227205</rectangleMeasure>
				<circleMeasure>0.4723809962720362</circleMeasure>
				<centroid>
					<x>977.5537</x>
					<y>1098.638</y>
				</centroid>
			</pseudo3D>
		</spatialEntity>
		<numericStateVariable>
			<name>avgClusterednessRegions</name>
			<value>0</value>
		</numericStateVariable>
		<numericStateVariable>
			<name>avgDensityRegions</name>
			<value>0.6721469276523754</value>
		</numericStateVariable>
	</timepoint>
	<timepoint>
		<spatialEntity>
			<pseudo3D type="region">
				<clusteredness>1</clusteredness>
				<density>0.6721469276523754</density>
				<area>38941.5</area>
				<perimeter>843.7606129646301</perimeter>
				<distanceFromOrigin>319.1880323571045</distanceFromOrigin>
				<angle>51.42037937340692</angle>
				<shape>triangular</shape>
				<triangleMeasure>0.7983189616513127</triangleMeasure>
				<rectangleMeasure>0.6511489495227205</rectangleMeasure>
				<circleMeasure>0.4723809962720362</circleMeasure>
				<centroid>
					<x>977.5537</x>
					<y>1098.638</y>
				</centroid>
			</pseudo3D>
		</spatialEntity>
		<numericStateVariable>
			<name>avgClusterednessRegions</name>
			<value>0</value>
		</numericStateVariable>
		<numericStateVariable>
			<name>avgDensityRegions</name>
			<value>0.6721469276523754</value>
		</numericStateVariable>
	</timepoint>
	<timepoint>
		<spatialEntity>
			<pseudo3D type="region">
				<clusteredness>1</clusteredness>
				<density>0.6721469276523754</density>
				<area>38941.5</area>
				<perimeter>843.7606129646301</perimeter>
				<distanceFromOrigin>319.1880323571045</distanceFromOrigin>
				<angle>51.42037937340692</angle>
				<shape>triangular</shape>
				<triangleMeasure>0.7983189616513127</triangleMeasure>
				<rectangleMeasure>0.6511489495227205</rectangleMeasure>
				<circleMeasure>0.4723809962720362</circleMeasure>
				<centroid>
					<x>977.5537</x>
					<y>1098.638</y>
				</centroid>
			</pseudo3D>
		</spatialEntity>
		<numericStateVariable>
			<name>avgClusterednessRegions</name>
			<value>0</value>
		</numericStateVariable>
		<numericStateVariable>
			<name>avgDensityRegions</name>
			<value>0.6721469276523754</value>
		</numericStateVariable>
	</timepoint>
	<timepoint>
		<spatialEntity>
			<pseudo3D type="region">
				<clusteredness>1</clusteredness>
				<density>0.6721469276523754</density>
				<area>38941.5</area>
				<perimeter>843.7606129646301</perimeter>
				<distanceFromOrigin>319.1880323571045</distanceFromOrigin>
				<angle>51.42037937340692</angle>
				<shape>triangular</shape>
				<triangleMeasure>0.7983189616513127</triangleMeasure>
				<rectangleMeasure>0.6511489495227205</rectangleMeasure>
				<circleMeasure>0.4723809962720362</circleMeasure>
				<centroid>
					<x>977.5537</x>
					<y>1098.638</y>
				</centroid>
			</pseudo3D>
		</spatialEntity>
		<numericStateVariable>
			<name>avgClusterednessRegions</name>
			<value>0</value>
		</numericStateVariable>
		<numericStateVariable>
			<name>avgDensityRegions</name>
			<value>0.6721469276523754</value>
		</numericStateVariable>
	</timepoint>
	<timepoint>
		<spatialEntity>
			<pseudo3D type="region">
				<clusteredness>1</clusteredness>
				<density>0.6721469276523754</density>
				<area>38941.5</area>
				<perimeter>843.7606129646301</perimeter>
				<distanceFromOrigin>319.1880323571045</distanceFromOrigin>
				<angle>51.42037937340692</angle>
				<shape>triangular</shape>
				<triangleMeasure>0.7983189616513127</triangleMeasure>
				<rectangleMeasure>0.6511489495227205</rectangleMeasure>
				<circleMeasure>0.4723809962720362</circleMeasure>
				<centroid>
					<x>977.5537</x>
					<y>1098.638</y>
				</centroid>
			</pseudo3D>
		</spatialEntity>
		<numericStateVariable>
			<name>avgClusterednessRegions</name>
			<value>0</value>
		</numericStateVariable>
		<numericStateVariable>
			<name>avgDensityRegions</name>
			<value>0.6721469276523754</value>
		</numericStateVariable>
	</timepoint>
	<timepoint>
		<spatialEntity>
			<pseudo3D type="region">
				<clusteredness>1</clusteredness>
				<density>0.6721469276523754</density>
				<area>38941.5</area>
				<perimeter>843.7606129646301</perimeter>
				<distanceFromOrigin>319.1880323571045</distanceFromOrigin>
				<angle>51.42037937340692</angle>
				<shape>triangular</shape>
				<triangleMeasure>0.7983189616513127</triangleMeasure>
				<rectangleMeasure>0.6511489495227205</rectangleMeasure>
				<circleMeasure>0.4723809962720362</circleMeasure>
				<centroid>
					<x>977.5537</x>
					<y>1098.638</y>
				</centroid>
			</pseudo3D>
		</spatialEntity>
		<numericStateVariable>
			<name>avgClusterednessRegions</name>
			<value>0</value>
		</numericStateVariable>
		<numericStateVariable>
			<name>avgDensityRegions</name>
			<value>0.6721469276523754</value>
		</numericStateVariable>
	</timepoint>
	<timepoint>
		<spatialEntity>
			<pseudo3D type="region">
				<clusteredness>1</clusteredness>
				<density>0.6721469276523754</density>
				<area>38941.5</area>
				<perimeter>843.7606129646301</perimeter>
				<distanceFromOrigin>319.1880323571045</distanceFromOrigin>
				<angle>51.42037937340692</angle>
				<shape>triangular</shape>
				<triangleMeasure>0.7983189616513127</triangleMeasure>
				<rectangleMeasure>0.6511489495227205</rectangleMeasure>
				<circleMeasure>0.4723809962720362</circleMeasure>
				<centroid>
					<x>977.5537</x>
					<y>1098.638</y>
				</centroid>
			</pseudo3D>
		</spatialEntity>
		<numericStateVariable>
			<name>avgClusterednessRegions</name>
			<value>0</value>
		</numericStateVariable>
		<numericStateVariable>
			<name>avgDensityRegions</name>
			<value>0.6721469276523754</value>
		</numericStateVariable>
	</timepoint>
	<timepoint>
		<spatialEntity>
			<pseudo3D type="region">
				<clusteredness>1</clusteredness>
				<density>0.6721469276523754</density>
				<area>38941.5</area>
				<perimeter>843.7606129646301</perimeter>
				<distanceFromOrigin>319.1880323571045</distanceFromOrigin>
				<angle>51.42037937340692</angle>
				<shape>triangular</shape>
				<triangleMeasure>0.7983189616513127</triangleMeasure>
				<rectangleMeasure>0.6511489495227205</rectangleMeasure>
				<circleMeasure>0.4723809962720362</circleMeasure>
				<centroid>
					<x>977.5537</x>
					<y>1098.638</y>
				</centroid>
			</pseudo3D>
		</spatialEntity>
		<numericStateVariable>
			<name>avgClusterednessRegions</name>
			<value>0</value>
		</numericStateVariable>
		<numericStateVariable>
			<name>avgDensityRegions</name>
			<value>0.6721469276523754</value>
		</numericStateVariable>
	</timepoint>
	<timepoint>
		<spatialEntity>
			<pseudo3D type="region">
				<clusteredness>1</clusteredness>
				<density>0.6721469276523754</density>
				<area>38941.5</area>
				<perimeter>843.7606129646301</perimeter>
				<distanceFromOrigin>319.1880323571045</distanceFromOrigin>
				<angle>51.42037937340692</angle>
				<shape>triangular</shape>
				<triangleMeasure>0.7983189616513127</triangleMeasure>
				<rectangleMeasure>0.6511489495227205</rectangleMeasure>
				<circleMeasure>0.4723809962720362</circleMeasure>
				<centroid>
					<x>977.5537</x>
					<y>1098.638</y>
				</centroid>
			</pseudo3D>
		</spatialEntity>
		<numericStateVariable>
			<name>avgClusterednessRegions</name>
			<value>0</value>
		</numericStateVariable>
		<numericStateVariable>
			<name>avgDensityRegions</name>
			<value>0.6721469276523754</value>
		</numericStateVariable>
	</timepoint>
	<timepoint>
		<spatialEntity>
			<pseudo3D type="region">
				<clusteredness>1</clusteredness>
				<density>0.6721469276523754</density>
				<area>38941.5</area>
				<perimeter>843.7606129646301</perimeter>
				<distanceFromOrigin>319.1880323571045</distanceFromOrigin>
				<angle>51.42037937340692</angle>
				<shape>triangular</shape>
				<triangleMeasure>0.7983189616513127</triangleMeasure>
				<rectangleMeasure>0.6511489495227205</rectangleMeasure>
				<circleMeasure>0.4723809962720362</circleMeasure>
				<centroid>
					<x>977.5537</x>
					<y>1098.638</y>
				</centroid>
			</pseudo3D>
		</spatialEntity>
		<numericStateVariable>
			<name>avgClusterednessRegions</name>
			<value>0</value>
		</numericStateVariable>
		<numericStateVariable>
			<name>avgDensityRegions</name>
			<value>0.6721469276523754</value>
		</numericStateVariable>
	</timepoint>
	<timepoint>
		<spatialEntity>
			<pseudo3D type="region">
				<clusteredness>1</clusteredness>
				<density>0.6721469276523754</density>
				<area>38941.5</area>
				<perimeter>843.7606129646301</perimeter>
				<distanceFromOrigin>319.1880323571045</distanceFromOrigin>
				<angle>51.42037937340692</angle>
				<shape>triangular</shape>
				<triangleMeasure>0.7983189616513127</triangleMeasure>
				<rectangleMeasure>0.6511489495227205</rectangleMeasure>
				<circleMeasure>0.4723809962720362</circleMeasure>
				<centroid>
					<x>977.5537</x>
					<y>1098.638</y>
				</centroid>
			</pseudo3D>
		</spatialEntity>
		<numericStateVariable>
			<name>avgClusterednessRegions</name>
			<value>0</value>
		</numericStateVariable>
		<numericStateVariable>
			<name>avgDensityRegions</name>
			<value>0.6721469276523754</value>
		</numericStateVariable>
	</timepoint>
	<timepoint>
		<spatialEntity>
			<pseudo3D type="region">
				<clusteredness>1</clusteredness>
				<density>0.6721469276523754</density>
				<area>38941.5</area>
				<perimeter>843.7606129646301</perimeter>
				<distanceFromOrigin>319.1880323571045</distanceFromOrigin>
				<angle>51.42037937340692</angle>
				<shape>triangular</shape>
				<triangleMeasure>0.7983189616513127</triangleMeasure>
				<rectangleMeasure>0.6511489495227205</rectangleMeasure>
				<circleMeasure>0.4723809962720362</circleMeasure>
				<centroid>
					<x>977.5537</x>
					<y>1098.638</y>
				</centroid>
			</pseudo3D>
		</spatialEntity>
		<numericStateVariable>
			<name>avgClusterednessRegions</name>
			<value>0</value>
		</numericStateVariable>
		<numericStateVariable>
			<name>avgDensityRegions</name>
			<value>0.6721469276523754</value>
		</numericStateVariable>
	</timepoint>
	<timepoint>
		<spatialEntity>
			<pseudo3D type="region">
				<clusteredness>1</clusteredness>
				<density>0.6721469276523754</density>
				<area>38941.5</area>
				<perimeter>843.7606129646301</perimeter>
				<distanceFromOrigin>319.1880323571045</distanceFromOrigin>
				<angle>51.42037937340692</angle>
				<shape>triangular</shape>
				<triangleMeasure>0.7983189616513127</triangleMeasure>
				<rectangleMeasure>0.6511489495227205</rectangleMeasure>
				<circleMeasure>0.4723809962720362</circleMeasure>
				<centroid>
					<x>977.5537</x>
					<y>1098.638</y>
				</centroid>
			</pseudo3D>
		</spatialEntity>
		<numericStateVariable>
			<name>avgClusterednessRegions</name>
			<value>0</value>
		</numericStateVariable>
		<numericStateVariable>
			<name>avgDensityRegions</name>
			<value>0.6721469276523754</value>
		</numericStateVariable>
	</timepoint>
	<timepoint>
		<spatialEntity>
			<pseudo3D type="region">
				<clusteredness>1</clusteredness>
				<density>0.6721469276523754</density>
				<area>38941.5</area>
				<perimeter>843.7606129646301</perimeter>
				<distanceFromOrigin>319.1880323571045</distanceFromOrigin>
				<angle>51.42037937340692</angle>
				<shape>triangular</shape>
				<triangleMeasure>0.7983189616513127</triangleMeasure>
				<rectangleMeasure>0.6511489495227205</rectangleMeasure>
				<circleMeasure>0.4723809962720362</circleMeasure>
				<centroid>
					<x>977.5537</x>
					<y>1098.638</y>
				</centroid>
			</pseudo3D>
		</spatialEntity>
		<numericStateVariable>
			<name>avgClusterednessRegions</name>
			<value>0</value>
		</numericStateVariable>
		<numericStateVariable>
			<name>avgDensityRegions</name>
			<value>0.6721469276523754</value>
		</numericStateVariable>
	</timepoint>
	<timepoint>
		<spatialEntity>
			<pseudo3D type="region">
				<clusteredness>1</clusteredness>
				<density>0.6721469276523754</density>
				<area>38941.5</area>
				<perimeter>843.7606129646301</perimeter>
				<distanceFromOrigin>319.1880323571045</distanceFromOrigin>
				<angle>51.42037937340692</angle>
				<shape>triangular</shape>
				<triangleMeasure>0.7983189616513127</triangleMeasure>
				<rectangleMeasure>0.6511489495227205</rectangleMeasure>
				<circleMeasure>0.4723809962720362</circleMeasure>
				<centroid>
					<x>977.5537</x>
					<y>1098.638</y>
				</centroid>
			</pseudo3D>
		</spatialEntity>
		<numericStateVariable>
			<name>avgClusterednessRegions</name>
			<value>0</value>
		</numericStateVariable>
		<numericStateVariable>
			<name>avgDensityRegions</name>
			<value>0.6721469276523754</value>
		</numericStateVariable>
	</timepoint>
	<timepoint>
		<spatialEntity>
			<pseudo3D type="region">
				<clusteredness>1</clusteredness>
				<density>0.6721469276523754</density>
				<area>38941.5</area>
				<perimeter>843.7606129646301</perimeter>
				<distanceFromOrigin>319.1880323571045</distanceFromOrigin>
				<angle>51.42037937340692</angle>
				<shape>triangular</shape>
				<triangleMeasure>0.7983189616513127</triangleMeasure>
				<rectangleMeasure>0.6511489495227205</rectangleMeasure>
				<circleMeasure>0.4723809962720362</circleMeasure>
				<centroid>
					<x>977.5537</x>
					<y>1098.638</y>
				</centroid>
			</pseudo3D>
		</spatialEntity>
		<numericStateVariable>
			<name>avgClusterednessRegions</name>
			<value>0</value>
		</numericStateVariable>
		<numericStateVariable>
			<name>avgDensityRegions</name>
			<value>0.6721469276523754</value>
		</numericStateVariable>
	</timepoint>
	<timepoint>
		<spatialEntity>
			<pseudo3D type="region">
				<clusteredness>1</clusteredness>
				<density>0.6721469276523754</density>
				<area>38941.5</area>
				<perimeter>843.7606129646301</perimeter>
				<distanceFromOrigin>319.1880323571045</distanceFromOrigin>
				<angle>51.42037937340692</angle>
				<shape>triangular</shape>
				<triangleMeasure>0.7983189616513127</triangleMeasure>
				<rectangleMeasure>0.6511489495227205</rectangleMeasure>
				<circleMeasure>0.4723809962720362</circleMeasure>
				<centroid>
					<x>977.5537</x>
					<y>1098.638</y>
				</centroid>
			</pseudo3D>
		</spatialEntity>
		<numericStateVariable>
			<name>avgClusterednessRegions</name>
			<value>0</value>
		</numericStateVariable>
		<numericStateVariable>
			<name>avgDensityRegions</name>
			<value>0.6721469276523754</value>
		</numericStateVariable>
	</timepoint>
	<timepoint>
		<spatialEntity>
			<pseudo3D type="region">
				<clusteredness>1</clusteredness>
				<density>0.6721469276523754</density>
				<area>38941.5</area>
				<perimeter>843.7606129646301</perimeter>
				<distanceFromOrigin>319.1880323571045</distanceFromOrigin>
				<angle>51.42037937340692</angle>
				<shape>triangular</shape>
				<triangleMeasure>0.7983189616513127</triangleMeasure>
				<rectangleMeasure>0.6511489495227205</rectangleMeasure>
				<circleMeasure>0.4723809962720362</circleMeasure>
				<centroid>
					<x>977.5537</x>
					<y>1098.638</y>
				</centroid>
			</pseudo3D>
		</spatialEntity>
		<numericStateVariable>
			<name>avgClusterednessRegions</name>
			<value>0</value>
		</numericStateVariable>
		<numericStateVariable>
			<name>avgDensityRegions</name>
			<value>0.6721469276523754</value>
		</numericStateVariable>
	</timepoint>
	<timepoint>
		<spatialEntity>
			<pseudo3D type="region">
				<clusteredness>1</clusteredness>
				<density>0.6721469276523754</density>
				<area>38941.5</area>
				<perimeter>843.7606129646301</perimeter>
				<distanceFromOrigin>319.1880323571045</distanceFromOrigin>
				<angle>51.42037937340692</angle>
				<shape>triangular</shape>
				<triangleMeasure>0.7983189616513127</triangleMeasure>
				<rectangleMeasure>0.6511489495227205</rectangleMeasure>
				<circleMeasure>0.4723809962720362</circleMeasure>
				<centroid>
					<x>977.5537</x>
					<y>1098.638</y>
				</centroid>
			</pseudo3D>
		</spatialEntity>
		<numericStateVariable>
			<name>avgClusterednessRegions</name>
			<value>0</value>
		</numericStateVariable>
		<numericStateVariable>
			<name>avgDensityRegions</name>
			<value>0.6721469276523754</value>
		</numericStateVariable>
	</timepoint>
	<timepoint>
		<spatialEntity>
			<pseudo3D type="region">
				<clusteredness>1</clusteredness>
				<density>0.6721469276523754</density>
				<area>38941.5</area>
				<perimeter>843.7606129646301</perimeter>
				<distanceFromOrigin>319.1880323571045</distanceFromOrigin>
				<angle>51.42037937340692</angle>
				<shape>triangular</shape>
				<triangleMeasure>0.7983189616513127</triangleMeasure>
				<rectangleMeasure>0.6511489495227205</rectangleMeasure>
				<circleMeasure>0.4723809962720362</circleMeasure>
				<centroid>
					<x>977.5537</x>
					<y>1098.638</y>
				</centroid>
			</pseudo3D>
		</spatialEntity>
		<numericStateVariable>
			<name>avgClusterednessRegions</name>
			<value>0</value>
		</numericStateVariable>
		<numericStateVariable>
			<name>avgDensityRegions</name>
			<value>0.6721469276523754</value>
		</numericStateVariable>
	</timepoint>
	<timepoint>
		<spatialEntity>
			<pseudo3D type="region">
				<clusteredness>1</clusteredness>
				<density>0.6721469276523754</density>
				<area>38941.5</area>
				<perimeter>843.7606129646301</perimeter>
				<distanceFromOrigin>319.1880323571045</distanceFromOrigin>
				<angle>51.42037937340692</angle>
				<shape>triangular</shape>
				<triangleMeasure>0.7983189616513127</triangleMeasure>
				<rectangleMeasure>0.6511489495227205</rectangleMeasure>
				<circleMeasure>0.4723809962720362</circleMeasure>
				<centroid>
					<x>977.5537</x>
					<y>1098.638</y>
				</centroid>
			</pseudo3D>
		</spatialEntity>
		<numericStateVariable>
			<name>avgClusterednessRegions</name>
			<value>0</value>
		</numericStateVariable>
		<numericStateVariable>
			<name>avgDensityRegions</name>
			<value>0.6721469276523754</value>
		</numericStateVariable>
	</timepoint>
	<timepoint>
		<spatialEntity>
			<pseudo3D type="region">
				<clusteredness>1</clusteredness>
				<density>0.6721469276523754</density>
				<area>38941.5</area>
				<perimeter>843.7606129646301</perimeter>
				<distanceFromOrigin>319.1880323571045</distanceFromOrigin>
				<angle>51.42037937340692</angle>
				<shape>triangular</shape>
				<triangleMeasure>0.7983189616513127</triangleMeasure>
				<rectangleMeasure>0.6511489495227205</rectangleMeasure>
				<circleMeasure>0.4723809962720362</circleMeasure>
				<centroid>
					<x>977.5537</x>
					<y>1098.638</y>
				</centroid>
			</pseudo3D>
		</spatialEntity>
		<numericStateVariable>
			<name>avgClusterednessRegions</name>
			<value>0</value>
		</numericStateVariable>
		<numericStateVariable>
			<name>avgDensityRegions</name>
			<value>0.6721469276523754</value>
		</numericStateVariable>
	</timepoint>
	<timepoint>
		<spatialEntity>
			<pseudo3D type="region">
				<clusteredness>1</clusteredness>
				<density>0.6721469276523754</density>
				<area>38941.5</area>
				<perimeter>843.7606129646301</perimeter>
				<distanceFromOrigin>319.1880323571045</distanceFromOrigin>
				<angle>51.42037937340692</angle>
				<shape>triangular</shape>
				<triangleMeasure>0.7983189616513127</triangleMeasure>
				<rectangleMeasure>0.6511489495227205</rectangleMeasure>
				<circleMeasure>0.4723809962720362</circleMeasure>
				<centroid>
					<x>977.5537</x>
					<y>1098.638</y>
				</centroid>
			</pseudo3D>
		</spatialEntity>
		<numericStateVariable>
			<name>avgClusterednessRegions</name>
			<value>0</value>
		</numericStateVariable>
		<numericStateVariable>
			<name>avgDensityRegions</name>
			<value>0.6721469276523754</value>
		</numericStateVariable>
	</timepoint>
	<timepoint>
		<spatialEntity>
			<pseudo3D type="region">
				<clusteredness>1</clusteredness>
				<density>0.6721469276523754</density>
				<area>38941.5</area>
				<perimeter>843.7606129646301</perimeter>
				<distanceFromOrigin>319.1880323571045</distanceFromOrigin>
				<angle>51.42037937340692</angle>
				<shape>triangular</shape>
				<triangleMeasure>0.7983189616513127</triangleMeasure>
				<rectangleMeasure>0.6511489495227205</rectangleMeasure>
				<circleMeasure>0.4723809962720362</circleMeasure>
				<centroid>
					<x>977.5537</x>
					<y>1098.638</y>
				</centroid>
			</pseudo3D>
		</spatialEntity>
		<numericStateVariable>
			<name>avgClusterednessRegions</name>
			<value>0</value>
		</numericStateVariable>
		<numericStateVariable>
			<name>avgDensityRegions</name>
			<value>0.6721469276523754</value>
		</numericStateVariable>
	</timepoint>
	<timepoint>
		<spatialEntity>
			<pseudo3D type="region">
				<clusteredness>1</clusteredness>
				<density>0.6721469276523754</density>
				<area>38941.5</area>
				<perimeter>843.7606129646301</perimeter>
				<distanceFromOrigin>319.1880323571045</distanceFromOrigin>
				<angle>51.42037937340692</angle>
				<shape>triangular</shape>
				<triangleMeasure>0.7983189616513127</triangleMeasure>
				<rectangleMeasure>0.6511489495227205</rectangleMeasure>
				<circleMeasure>0.4723809962720362</circleMeasure>
				<centroid>
					<x>977.5537</x>
					<y>1098.638</y>
				</centroid>
			</pseudo3D>
		</spatialEntity>
		<numericStateVariable>
			<name>avgClusterednessRegions</name>
			<value>0</value>
		</numericStateVariable>
		<numericStateVariable>
			<name>avgDensityRegions</name>
			<value>0.6721469276523754</value>
		</numericStateVariable>
	</timepoint>
	<timepoint>
		<spatialEntity>
			<pseudo3D type="region">
				<clusteredness>1</clusteredness>
				<density>0.6721469276523754</density>
				<area>38941.5</area>
				<perimeter>843.7606129646301</perimeter>
				<distanceFromOrigin>319.1880323571045</distanceFromOrigin>
				<angle>51.42037937340692</angle>
				<shape>triangular</shape>
				<triangleMeasure>0.7983189616513127</triangleMeasure>
				<rectangleMeasure>0.6511489495227205</rectangleMeasure>
				<circleMeasure>0.4723809962720362</circleMeasure>
				<centroid>
					<x>977.5537</x>
					<y>1098.638</y>
				</centroid>
			</pseudo3D>
		</spatialEntity>
		<numericStateVariable>
			<name>avgClusterednessRegions</name>
			<value>0</value>
		</numericStateVariable>
		<numericStateVariable>
			<name>avgDensityRegions</name>
			<value>0.6721469276523754</value>
		</numericStateVariable>
	</timepoint>
	<timepoint>
		<spatialEntity>
			<pseudo3D type="region">
				<clusteredness>1</clusteredness>
				<density>0.6721469276523754</density>
				<area>38941.5</area>
				<perimeter>843.7606129646301</perimeter>
				<distanceFromOrigin>319.1880323571045</distanceFromOrigin>
				<angle>51.42037937340692</angle>
				<shape>triangular</shape>
				<triangleMeasure>0.7983189616513127</triangleMeasure>
				<rectangleMeasure>0.6511489495227205</rectangleMeasure>
				<circleMeasure>0.4723809962720362</circleMeasure>
				<centroid>
					<x>977.5537</x>
					<y>1098.638</y>
				</centroid>
			</pseudo3D>
		</spatialEntity>
		<numericStateVariable>
			<name>avgClusterednessRegions</name>
			<value>0</value>
		</numericStateVariable>
		<numericStateVariable>
			<name>avgDensityRegions</name>
			<value>0.6721469276523754</value>
		</numericStateVariable>
	</timepoint>
	<timepoint>
		<spatialEntity>
			<pseudo3D type="region">
				<clusteredness>1</clusteredness>
				<density>0.6721469276523754</density>
				<area>38941.5</area>
				<perimeter>843.7606129646301</perimeter>
				<distanceFromOrigin>319.1880323571045</distanceFromOrigin>
				<angle>51.42037937340692</angle>
				<shape>triangular</shape>
				<triangleMeasure>0.7983189616513127</triangleMeasure>
				<rectangleMeasure>0.6511489495227205</rectangleMeasure>
				<circleMeasure>0.4723809962720362</circleMeasure>
				<centroid>
					<x>977.5537</x>
					<y>1098.638</y>
				</centroid>
			</pseudo3D>
		</spatialEntity>
		<numericStateVariable>
			<name>avgClusterednessRegions</name>
			<value>0</value>
		</numericStateVariable>
		<numericStateVariable>
			<name>avgDensityRegions</name>
			<value>0.6721469276523754</value>
		</numericStateVariable>
	</timepoint>
	<timepoint>
		<spatialEntity>
			<pseudo3D type="region">
				<clusteredness>1</clusteredness>
				<density>0.6721469276523754</density>
				<area>38941.5</area>
				<perimeter>843.7606129646301</perimeter>
				<distanceFromOrigin>319.1880323571045</distanceFromOrigin>
				<angle>51.42037937340692</angle>
				<shape>triangular</shape>
				<triangleMeasure>0.7983189616513127</triangleMeasure>
				<rectangleMeasure>0.6511489495227205</rectangleMeasure>
				<circleMeasure>0.4723809962720362</circleMeasure>
				<centroid>
					<x>977.5537</x>
					<y>1098.638</y>
				</centroid>
			</pseudo3D>
		</spatialEntity>
		<numericStateVariable>
			<name>avgClusterednessRegions</name>
			<value>0</value>
		</numericStateVariable>
		<numericStateVariable>
			<name>avgDensityRegions</name>
			<value>0.6721469276523754</value>
		</numericStateVariable>
	</timepoint>
	<timepoint>
		<spatialEntity>
			<pseudo3D type="region">
				<clusteredness>1</clusteredness>
				<density>0.6721469276523754</density>
				<area>38941.5</area>
				<perimeter>843.7606129646301</perimeter>
				<distanceFromOrigin>319.1880323571045</distanceFromOrigin>
				<angle>51.42037937340692</angle>
				<shape>triangular</shape>
				<triangleMeasure>0.7983189616513127</triangleMeasure>
				<rectangleMeasure>0.6511489495227205</rectangleMeasure>
				<circleMeasure>0.4723809962720362</circleMeasure>
				<centroid>
					<x>977.5537</x>
					<y>1098.638</y>
				</centroid>
			</pseudo3D>
		</spatialEntity>
		<numericStateVariable>
			<name>avgClusterednessRegions</name>
			<value>0</value>
		</numericStateVariable>
		<numericStateVariable>
			<name>avgDensityRegions</name>
			<value>0.6721469276523754</value>
		</numericStateVariable>
	</timepoint>
	<timepoint>
		<spatialEntity>
			<pseudo3D type="region">
				<clusteredness>1</clusteredness>
				<density>0.6721469276523754</density>
				<area>38941.5</area>
				<perimeter>843.7606129646301</perimeter>
				<distanceFromOrigin>319.1880323571045</distanceFromOrigin>
				<angle>51.42037937340692</angle>
				<shape>triangular</shape>
				<triangleMeasure>0.7983189616513127</triangleMeasure>
				<rectangleMeasure>0.6511489495227205</rectangleMeasure>
				<circleMeasure>0.4723809962720362</circleMeasure>
				<centroid>
					<x>977.5537</x>
					<y>1098.638</y>
				</centroid>
			</pseudo3D>
		</spatialEntity>
		<numericStateVariable>
			<name>avgClusterednessRegions</name>
			<value>0</value>
		</numericStateVariable>
		<numericStateVariable>
			<name>avgDensityRegions</name>
			<value>0.6721469276523754</value>
		</numericStateVariable>
	</timepoint>
	<timepoint>
		<spatialEntity>
			<pseudo3D type="region">
				<clusteredness>1</clusteredness>
				<density>0.6721469276523754</density>
				<area>38941.5</area>
				<perimeter>843.7606129646301</perimeter>
				<distanceFromOrigin>319.1880323571045</distanceFromOrigin>
				<angle>51.42037937340692</angle>
				<shape>triangular</shape>
				<triangleMeasure>0.7983189616513127</triangleMeasure>
				<rectangleMeasure>0.6511489495227205</rectangleMeasure>
				<circleMeasure>0.4723809962720362</circleMeasure>
				<centroid>
					<x>977.5537</x>
					<y>1098.638</y>
				</centroid>
			</pseudo3D>
		</spatialEntity>
		<numericStateVariable>
			<name>avgClusterednessRegions</name>
			<value>0</value>
		</numericStateVariable>
		<numericStateVariable>
			<name>avgDensityRegions</name>
			<value>0.6721469276523754</value>
		</numericStateVariable>
	</timepoint>
	<timepoint>
		<spatialEntity>
			<pseudo3D type="region">
				<clusteredness>1</clusteredness>
				<density>0.6721469276523754</density>
				<area>38941.5</area>
				<perimeter>843.7606129646301</perimeter>
				<distanceFromOrigin>319.1880323571045</distanceFromOrigin>
				<angle>51.42037937340692</angle>
				<shape>triangular</shape>
				<triangleMeasure>0.7983189616513127</triangleMeasure>
				<rectangleMeasure>0.6511489495227205</rectangleMeasure>
				<circleMeasure>0.4723809962720362</circleMeasure>
				<centroid>
					<x>977.5537</x>
					<y>1098.638</y>
				</centroid>
			</pseudo3D>
		</spatialEntity>
		<numericStateVariable>
			<name>avgClusterednessRegions</name>
			<value>0</value>
		</numericStateVariable>
		<numericStateVariable>
			<name>avgDensityRegions</name>
			<value>0.6721469276523754</value>
		</numericStateVariable>
	</timepoint>
	<timepoint>
		<spatialEntity>
			<pseudo3D type="region">
				<clusteredness>1</clusteredness>
				<density>0.6721469276523754</density>
				<area>38941.5</area>
				<perimeter>843.7606129646301</perimeter>
				<distanceFromOrigin>319.1880323571045</distanceFromOrigin>
				<angle>51.42037937340692</angle>
				<shape>triangular</shape>
				<triangleMeasure>0.7983189616513127</triangleMeasure>
				<rectangleMeasure>0.6511489495227205</rectangleMeasure>
				<circleMeasure>0.4723809962720362</circleMeasure>
				<centroid>
					<x>977.5537</x>
					<y>1098.638</y>
				</centroid>
			</pseudo3D>
		</spatialEntity>
		<numericStateVariable>
			<name>avgClusterednessRegions</name>
			<value>0</value>
		</numericStateVariable>
		<numericStateVariable>
			<name>avgDensityRegions</name>
			<value>0.6721469276523754</value>
		</numericStateVariable>
	</timepoint>
	<timepoint>
		<spatialEntity>
			<pseudo3D type="region">
				<clusteredness>1</clusteredness>
				<density>0.6721469276523754</density>
				<area>38941.5</area>
				<perimeter>843.7606129646301</perimeter>
				<distanceFromOrigin>319.1880323571045</distanceFromOrigin>
				<angle>51.42037937340692</angle>
				<shape>triangular</shape>
				<triangleMeasure>0.7983189616513127</triangleMeasure>
				<rectangleMeasure>0.6511489495227205</rectangleMeasure>
				<circleMeasure>0.4723809962720362</circleMeasure>
				<centroid>
					<x>977.5537</x>
					<y>1098.638</y>
				</centroid>
			</pseudo3D>
		</spatialEntity>
		<numericStateVariable>
			<name>avgClusterednessRegions</name>
			<value>0</value>
		</numericStateVariable>
		<numericStateVariable>
			<name>avgDensityRegions</name>
			<value>0.6721469276523754</value>
		</numericStateVariable>
	</timepoint>
	<timepoint>
		<spatialEntity>
			<pseudo3D type="region">
				<clusteredness>1</clusteredness>
				<density>0.6721469276523754</density>
				<area>38941.5</area>
				<perimeter>843.7606129646301</perimeter>
				<distanceFromOrigin>319.1880323571045</distanceFromOrigin>
				<angle>51.42037937340692</angle>
				<shape>triangular</shape>
				<triangleMeasure>0.7983189616513127</triangleMeasure>
				<rectangleMeasure>0.6511489495227205</rectangleMeasure>
				<circleMeasure>0.4723809962720362</circleMeasure>
				<centroid>
					<x>977.5537</x>
					<y>1098.638</y>
				</centroid>
			</pseudo3D>
		</spatialEntity>
		<numericStateVariable>
			<name>avgClusterednessRegions</name>
			<value>0</value>
		</numericStateVariable>
		<numericStateVariable>
			<name>avgDensityRegions</name>
			<value>0.6721469276523754</value>
		</numericStateVariable>
	</timepoint>
	<timepoint>
		<spatialEntity>
			<pseudo3D type="region">
				<clusteredness>1</clusteredness>
				<density>0.6721469276523754</density>
				<area>38941.5</area>
				<perimeter>843.7606129646301</perimeter>
				<distanceFromOrigin>319.1880323571045</distanceFromOrigin>
				<angle>51.42037937340692</angle>
				<shape>triangular</shape>
				<triangleMeasure>0.7983189616513127</triangleMeasure>
				<rectangleMeasure>0.6511489495227205</rectangleMeasure>
				<circleMeasure>0.4723809962720362</circleMeasure>
				<centroid>
					<x>977.5537</x>
					<y>1098.638</y>
				</centroid>
			</pseudo3D>
		</spatialEntity>
		<numericStateVariable>
			<name>avgClusterednessRegions</name>
			<value>0</value>
		</numericStateVariable>
		<numericStateVariable>
			<name>avgDensityRegions</name>
			<value>0.6721469276523754</value>
		</numericStateVariable>
	</timepoint>
	<timepoint>
		<spatialEntity>
			<pseudo3D type="region">
				<clusteredness>1</clusteredness>
				<density>0.6721469276523754</density>
				<area>38941.5</area>
				<perimeter>843.7606129646301</perimeter>
				<distanceFromOrigin>319.1880323571045</distanceFromOrigin>
				<angle>51.42037937340692</angle>
				<shape>triangular</shape>
				<triangleMeasure>0.7983189616513127</triangleMeasure>
				<rectangleMeasure>0.6511489495227205</rectangleMeasure>
				<circleMeasure>0.4723809962720362</circleMeasure>
				<centroid>
					<x>977.5537</x>
					<y>1098.638</y>
				</centroid>
			</pseudo3D>
		</spatialEntity>
		<numericStateVariable>
			<name>avgClusterednessRegions</name>
			<value>0</value>
		</numericStateVariable>
		<numericStateVariable>
			<name>avgDensityRegions</name>
			<value>0.6721469276523754</value>
		</numericStateVariable>
	</timepoint>
	<timepoint>
		<spatialEntity>
			<pseudo3D type="region">
				<clusteredness>1</clusteredness>
				<density>0.6721469276523754</density>
				<area>38941.5</area>
				<perimeter>843.7606129646301</perimeter>
				<distanceFromOrigin>319.1880323571045</distanceFromOrigin>
				<angle>51.42037937340692</angle>
				<shape>triangular</shape>
				<triangleMeasure>0.7983189616513127</triangleMeasure>
				<rectangleMeasure>0.6511489495227205</rectangleMeasure>
				<circleMeasure>0.4723809962720362</circleMeasure>
				<centroid>
					<x>977.5537</x>
					<y>1098.638</y>
				</centroid>
			</pseudo3D>
		</spatialEntity>
		<numericStateVariable>
			<name>avgClusterednessRegions</name>
			<value>0</value>
		</numericStateVariable>
		<numericStateVariable>
			<name>avgDensityRegions</name>
			<value>0.6721469276523754</value>
		</numericStateVariable>
	</timepoint>
	<timepoint>
		<spatialEntity>
			<pseudo3D type="region">
				<clusteredness>1</clusteredness>
				<density>0.6721469276523754</density>
				<area>38941.5</area>
				<perimeter>843.7606129646301</perimeter>
				<distanceFromOrigin>319.1880323571045</distanceFromOrigin>
				<angle>51.42037937340692</angle>
				<shape>triangular</shape>
				<triangleMeasure>0.7983189616513127</triangleMeasure>
				<rectangleMeasure>0.6511489495227205</rectangleMeasure>
				<circleMeasure>0.4723809962720362</circleMeasure>
				<centroid>
					<x>977.5537</x>
					<y>1098.638</y>
				</centroid>
			</pseudo3D>
		</spatialEntity>
		<numericStateVariable>
			<name>avgClusterednessRegions</name>
			<value>0</value>
		</numericStateVariable>
		<numericStateVariable>
			<name>avgDensityRegions</name>
			<value>0.6721469276523754</value>
		</numericStateVariable>
	</timepoint>
	<timepoint>
		<spatialEntity>
			<pseudo3D type="region">
				<clusteredness>1</clusteredness>
				<density>0.6721469276523754</density>
				<area>38941.5</area>
				<perimeter>843.7606129646301</perimeter>
				<distanceFromOrigin>319.1880323571045</distanceFromOrigin>
				<angle>51.42037937340692</angle>
				<shape>triangular</shape>
				<triangleMeasure>0.7983189616513127</triangleMeasure>
				<rectangleMeasure>0.6511489495227205</rectangleMeasure>
				<circleMeasure>0.4723809962720362</circleMeasure>
				<centroid>
					<x>977.5537</x>
					<y>1098.638</y>
				</centroid>
			</pseudo3D>
		</spatialEntity>
		<numericStateVariable>
			<name>avgClusterednessRegions</name>
			<value>0</value>
		</numericStateVariable>
		<numericStateVariable>
			<name>avgDensityRegions</name>
			<value>0.6721469276523754</value>
		</numericStateVariable>
	</timepoint>
	<timepoint>
		<spatialEntity>
			<pseudo3D type="region">
				<clusteredness>1</clusteredness>
				<density>0.6721469276523754</density>
				<area>38941.5</area>
				<perimeter>843.7606129646301</perimeter>
				<distanceFromOrigin>319.1880323571045</distanceFromOrigin>
				<angle>51.42037937340692</angle>
				<shape>triangular</shape>
				<triangleMeasure>0.7983189616513127</triangleMeasure>
				<rectangleMeasure>0.6511489495227205</rectangleMeasure>
				<circleMeasure>0.4723809962720362</circleMeasure>
				<centroid>
					<x>977.5537</x>
					<y>1098.638</y>
				</centroid>
			</pseudo3D>
		</spatialEntity>
		<numericStateVariable>
			<name>avgClusterednessRegions</name>
			<value>0</value>
		</numericStateVariable>
		<numericStateVariable>
			<name>avgDensityRegions</name>
			<value>0.6721469276523754</value>
		</numericStateVariable>
	</timepoint>
	<timepoint>
		<spatialEntity>
			<pseudo3D type="region">
				<clusteredness>1</clusteredness>
				<density>0.6721469276523754</density>
				<area>38941.5</area>
				<perimeter>843.7606129646301</perimeter>
				<distanceFromOrigin>319.1880323571045</distanceFromOrigin>
				<angle>51.42037937340692</angle>
				<shape>triangular</shape>
				<triangleMeasure>0.7983189616513127</triangleMeasure>
				<rectangleMeasure>0.6511489495227205</rectangleMeasure>
				<circleMeasure>0.4723809962720362</circleMeasure>
				<centroid>
					<x>977.5537</x>
					<y>1098.638</y>
				</centroid>
			</pseudo3D>
		</spatialEntity>
		<numericStateVariable>
			<name>avgClusterednessRegions</name>
			<value>0</value>
		</numericStateVariable>
		<numericStateVariable>
			<name>avgDensityRegions</name>
			<value>0.6721469276523754</value>
		</numericStateVariable>
	</timepoint>
	<timepoint>
		<spatialEntity>
			<pseudo3D type="region">
				<clusteredness>1</clusteredness>
				<density>0.6721469276523754</density>
				<area>38941.5</area>
				<perimeter>843.7606129646301</perimeter>
				<distanceFromOrigin>319.1880323571045</distanceFromOrigin>
				<angle>51.42037937340692</angle>
				<shape>triangular</shape>
				<triangleMeasure>0.7983189616513127</triangleMeasure>
				<rectangleMeasure>0.6511489495227205</rectangleMeasure>
				<circleMeasure>0.4723809962720362</circleMeasure>
				<centroid>
					<x>977.5537</x>
					<y>1098.638</y>
				</centroid>
			</pseudo3D>
		</spatialEntity>
		<numericStateVariable>
			<name>avgClusterednessRegions</name>
			<value>0</value>
		</numericStateVariable>
		<numericStateVariable>
			<name>avgDensityRegions</name>
			<value>0.6721469276523754</value>
		</numericStateVariable>
	</timepoint>
	<timepoint>
		<spatialEntity>
			<pseudo3D type="region">
				<clusteredness>1</clusteredness>
				<density>0.6721469276523754</density>
				<area>38941.5</area>
				<perimeter>843.7606129646301</perimeter>
				<distanceFromOrigin>319.1880323571045</distanceFromOrigin>
				<angle>51.42037937340692</angle>
				<shape>triangular</shape>
				<triangleMeasure>0.7983189616513127</triangleMeasure>
				<rectangleMeasure>0.6511489495227205</rectangleMeasure>
				<circleMeasure>0.4723809962720362</circleMeasure>
				<centroid>
					<x>977.5537</x>
					<y>1098.638</y>
				</centroid>
			</pseudo3D>
		</spatialEntity>
		<numericStateVariable>
			<name>avgClusterednessRegions</name>
			<value>0</value>
		</numericStateVariable>
		<numericStateVariable>
			<name>avgDensityRegions</name>
			<value>0.6721469276523754</value>
		</numericStateVariable>
	</timepoint>
	<timepoint>
		<spatialEntity>
			<pseudo3D type="region">
				<clusteredness>1</clusteredness>
				<density>0.6721469276523754</density>
				<area>38941.5</area>
				<perimeter>843.7606129646301</perimeter>
				<distanceFromOrigin>319.1880323571045</distanceFromOrigin>
				<angle>51.42037937340692</angle>
				<shape>triangular</shape>
				<triangleMeasure>0.7983189616513127</triangleMeasure>
				<rectangleMeasure>0.6511489495227205</rectangleMeasure>
				<circleMeasure>0.4723809962720362</circleMeasure>
				<centroid>
					<x>977.5537</x>
					<y>1098.638</y>
				</centroid>
			</pseudo3D>
		</spatialEntity>
		<numericStateVariable>
			<name>avgClusterednessRegions</name>
			<value>0</value>
		</numericStateVariable>
		<numericStateVariable>
			<name>avgDensityRegions</name>
			<value>0.6721469276523754</value>
		</numericStateVariable>
	</timepoint>
	<timepoint>
		<spatialEntity>
			<pseudo3D type="region">
				<clusteredness>1</clusteredness>
				<density>0.6721469276523754</density>
				<area>38941.5</area>
				<perimeter>843.7606129646301</perimeter>
				<distanceFromOrigin>319.1880323571045</distanceFromOrigin>
				<angle>51.42037937340692</angle>
				<shape>triangular</shape>
				<triangleMeasure>0.7983189616513127</triangleMeasure>
				<rectangleMeasure>0.6511489495227205</rectangleMeasure>
				<circleMeasure>0.4723809962720362</circleMeasure>
				<centroid>
					<x>977.5537</x>
					<y>1098.638</y>
				</centroid>
			</pseudo3D>
		</spatialEntity>
		<numericStateVariable>
			<name>avgClusterednessRegions</name>
			<value>0</value>
		</numericStateVariable>
		<numericStateVariable>
			<name>avgDensityRegions</name>
			<value>0.6721469276523754</value>
		</numericStateVariable>
	</timepoint>
	<timepoint>
		<spatialEntity>
			<pseudo3D type="region">
				<clusteredness>1</clusteredness>
				<density>0.6721469276523754</density>
				<area>38941.5</area>
				<perimeter>843.7606129646301</perimeter>
				<distanceFromOrigin>319.1880323571045</distanceFromOrigin>
				<angle>51.42037937340692</angle>
				<shape>triangular</shape>
				<triangleMeasure>0.7983189616513127</triangleMeasure>
				<rectangleMeasure>0.6511489495227205</rectangleMeasure>
				<circleMeasure>0.4723809962720362</circleMeasure>
				<centroid>
					<x>977.5537</x>
					<y>1098.638</y>
				</centroid>
			</pseudo3D>
		</spatialEntity>
		<numericStateVariable>
			<name>avgClusterednessRegions</name>
			<value>0</value>
		</numericStateVariable>
		<numericStateVariable>
			<name>avgDensityRegions</name>
			<value>0.6721469276523754</value>
		</numericStateVariable>
	</timepoint>
	<timepoint>
		<spatialEntity>
			<pseudo3D type="region">
				<clusteredness>1</clusteredness>
				<density>0.6721469276523754</density>
				<area>38941.5</area>
				<perimeter>843.7606129646301</perimeter>
				<distanceFromOrigin>319.1880323571045</distanceFromOrigin>
				<angle>51.42037937340692</angle>
				<shape>triangular</shape>
				<triangleMeasure>0.7983189616513127</triangleMeasure>
				<rectangleMeasure>0.6511489495227205</rectangleMeasure>
				<circleMeasure>0.4723809962720362</circleMeasure>
				<centroid>
					<x>977.5537</x>
					<y>1098.638</y>
				</centroid>
			</pseudo3D>
		</spatialEntity>
		<numericStateVariable>
			<name>avgClusterednessRegions</name>
			<value>0</value>
		</numericStateVariable>
		<numericStateVariable>
			<name>avgDensityRegions</name>
			<value>0.6721469276523754</value>
		</numericStateVariable>
	</timepoint>
	<timepoint>
		<spatialEntity>
			<pseudo3D type="region">
				<clusteredness>1</clusteredness>
				<density>0.6721469276523754</density>
				<area>38941.5</area>
				<perimeter>843.7606129646301</perimeter>
				<distanceFromOrigin>319.1880323571045</distanceFromOrigin>
				<angle>51.42037937340692</angle>
				<shape>triangular</shape>
				<triangleMeasure>0.7983189616513127</triangleMeasure>
				<rectangleMeasure>0.6511489495227205</rectangleMeasure>
				<circleMeasure>0.4723809962720362</circleMeasure>
				<centroid>
					<x>977.5537</x>
					<y>1098.638</y>
				</centroid>
			</pseudo3D>
		</spatialEntity>
		<numericStateVariable>
			<name>avgClusterednessRegions</name>
			<value>0</value>
		</numericStateVariable>
		<numericStateVariable>
			<name>avgDensityRegions</name>
			<value>0.6721469276523754</value>
		</numericStateVariable>
	</timepoint>
	<timepoint>
		<spatialEntity>
			<pseudo3D type="region">
				<clusteredness>1</clusteredness>
				<density>0.6721469276523754</density>
				<area>38941.5</area>
				<perimeter>843.7606129646301</perimeter>
				<distanceFromOrigin>319.1880323571045</distanceFromOrigin>
				<angle>51.42037937340692</angle>
				<shape>triangular</shape>
				<triangleMeasure>0.7983189616513127</triangleMeasure>
				<rectangleMeasure>0.6511489495227205</rectangleMeasure>
				<circleMeasure>0.4723809962720362</circleMeasure>
				<centroid>
					<x>977.5537</x>
					<y>1098.638</y>
				</centroid>
			</pseudo3D>
		</spatialEntity>
		<numericStateVariable>
			<name>avgClusterednessRegions</name>
			<value>0</value>
		</numericStateVariable>
		<numericStateVariable>
			<name>avgDensityRegions</name>
			<value>0.6721469276523754</value>
		</numericStateVariable>
	</timepoint>
	<timepoint>
		<spatialEntity>
			<pseudo3D type="region">
				<clusteredness>1</clusteredness>
				<density>0.6721469276523754</density>
				<area>38941.5</area>
				<perimeter>843.7606129646301</perimeter>
				<distanceFromOrigin>319.1880323571045</distanceFromOrigin>
				<angle>51.42037937340692</angle>
				<shape>triangular</shape>
				<triangleMeasure>0.7983189616513127</triangleMeasure>
				<rectangleMeasure>0.6511489495227205</rectangleMeasure>
				<circleMeasure>0.4723809962720362</circleMeasure>
				<centroid>
					<x>977.5537</x>
					<y>1098.638</y>
				</centroid>
			</pseudo3D>
		</spatialEntity>
		<numericStateVariable>
			<name>avgClusterednessRegions</name>
			<value>0</value>
		</numericStateVariable>
		<numericStateVariable>
			<name>avgDensityRegions</name>
			<value>0.6721469276523754</value>
		</numericStateVariable>
	</timepoint>
	<timepoint>
		<spatialEntity>
			<pseudo3D type="region">
				<clusteredness>1</clusteredness>
				<density>0.6721469276523754</density>
				<area>38941.5</area>
				<perimeter>843.7606129646301</perimeter>
				<distanceFromOrigin>319.1880323571045</distanceFromOrigin>
				<angle>51.42037937340692</angle>
				<shape>triangular</shape>
				<triangleMeasure>0.7983189616513127</triangleMeasure>
				<rectangleMeasure>0.6511489495227205</rectangleMeasure>
				<circleMeasure>0.4723809962720362</circleMeasure>
				<centroid>
					<x>977.5537</x>
					<y>1098.638</y>
				</centroid>
			</pseudo3D>
		</spatialEntity>
		<numericStateVariable>
			<name>avgClusterednessRegions</name>
			<value>0</value>
		</numericStateVariable>
		<numericStateVariable>
			<name>avgDensityRegions</name>
			<value>0.6721469276523754</value>
		</numericStateVariable>
	</timepoint>
	<timepoint>
		<spatialEntity>
			<pseudo3D type="region">
				<clusteredness>1</clusteredness>
				<density>0.6721469276523754</density>
				<area>38941.5</area>
				<perimeter>843.7606129646301</perimeter>
				<distanceFromOrigin>319.1880323571045</distanceFromOrigin>
				<angle>51.42037937340692</angle>
				<shape>triangular</shape>
				<triangleMeasure>0.7983189616513127</triangleMeasure>
				<rectangleMeasure>0.6511489495227205</rectangleMeasure>
				<circleMeasure>0.4723809962720362</circleMeasure>
				<centroid>
					<x>977.5537</x>
					<y>1098.638</y>
				</centroid>
			</pseudo3D>
		</spatialEntity>
		<numericStateVariable>
			<name>avgClusterednessRegions</name>
			<value>0</value>
		</numericStateVariable>
		<numericStateVariable>
			<name>avgDensityRegions</name>
			<value>0.6721469276523754</value>
		</numericStateVariable>
	</timepoint>
	<timepoint>
		<spatialEntity>
			<pseudo3D type="region">
				<clusteredness>1</clusteredness>
				<density>0.6721469276523754</density>
				<area>38941.5</area>
				<perimeter>843.7606129646301</perimeter>
				<distanceFromOrigin>319.1880323571045</distanceFromOrigin>
				<angle>51.42037937340692</angle>
				<shape>triangular</shape>
				<triangleMeasure>0.7983189616513127</triangleMeasure>
				<rectangleMeasure>0.6511489495227205</rectangleMeasure>
				<circleMeasure>0.4723809962720362</circleMeasure>
				<centroid>
					<x>977.5537</x>
					<y>1098.638</y>
				</centroid>
			</pseudo3D>
		</spatialEntity>
		<numericStateVariable>
			<name>avgClusterednessRegions</name>
			<value>0</value>
		</numericStateVariable>
		<numericStateVariable>
			<name>avgDensityRegions</name>
			<value>0.6721469276523754</value>
		</numericStateVariable>
	</timepoint>
	<timepoint>
		<spatialEntity>
			<pseudo3D type="region">
				<clusteredness>1</clusteredness>
				<density>0.6721469276523754</density>
				<area>38941.5</area>
				<perimeter>843.7606129646301</perimeter>
				<distanceFromOrigin>319.1880323571045</distanceFromOrigin>
				<angle>51.42037937340692</angle>
				<shape>triangular</shape>
				<triangleMeasure>0.7983189616513127</triangleMeasure>
				<rectangleMeasure>0.6511489495227205</rectangleMeasure>
				<circleMeasure>0.4723809962720362</circleMeasure>
				<centroid>
					<x>977.5537</x>
					<y>1098.638</y>
				</centroid>
			</pseudo3D>
		</spatialEntity>
		<numericStateVariable>
			<name>avgClusterednessRegions</name>
			<value>0</value>
		</numericStateVariable>
		<numericStateVariable>
			<name>avgDensityRegions</name>
			<value>0.6721469276523754</value>
		</numericStateVariable>
	</timepoint>
	<timepoint>
		<spatialEntity>
			<pseudo3D type="region">
				<clusteredness>1</clusteredness>
				<density>0.6721469276523754</density>
				<area>38941.5</area>
				<perimeter>843.7606129646301</perimeter>
				<distanceFromOrigin>319.1880323571045</distanceFromOrigin>
				<angle>51.42037937340692</angle>
				<shape>triangular</shape>
				<triangleMeasure>0.7983189616513127</triangleMeasure>
				<rectangleMeasure>0.6511489495227205</rectangleMeasure>
				<circleMeasure>0.4723809962720362</circleMeasure>
				<centroid>
					<x>977.5537</x>
					<y>1098.638</y>
				</centroid>
			</pseudo3D>
		</spatialEntity>
		<numericStateVariable>
			<name>avgClusterednessRegions</name>
			<value>0</value>
		</numericStateVariable>
		<numericStateVariable>
			<name>avgDensityRegions</name>
			<value>0.6721469276523754</value>
		</numericStateVariable>
	</timepoint>
	<timepoint>
		<spatialEntity>
			<pseudo3D type="region">
				<clusteredness>1</clusteredness>
				<density>0.6721469276523754</density>
				<area>38941.5</area>
				<perimeter>843.7606129646301</perimeter>
				<distanceFromOrigin>319.1880323571045</distanceFromOrigin>
				<angle>51.42037937340692</angle>
				<shape>triangular</shape>
				<triangleMeasure>0.7983189616513127</triangleMeasure>
				<rectangleMeasure>0.6511489495227205</rectangleMeasure>
				<circleMeasure>0.4723809962720362</circleMeasure>
				<centroid>
					<x>977.5537</x>
					<y>1098.638</y>
				</centroid>
			</pseudo3D>
		</spatialEntity>
		<numericStateVariable>
			<name>avgClusterednessRegions</name>
			<value>0</value>
		</numericStateVariable>
		<numericStateVariable>
			<name>avgDensityRegions</name>
			<value>0.6721469276523754</value>
		</numericStateVariable>
	</timepoint>
	<timepoint>
		<spatialEntity>
			<pseudo3D type="region">
				<clusteredness>1</clusteredness>
				<density>0.6721469276523754</density>
				<area>38941.5</area>
				<perimeter>843.7606129646301</perimeter>
				<distanceFromOrigin>319.1880323571045</distanceFromOrigin>
				<angle>51.42037937340692</angle>
				<shape>triangular</shape>
				<triangleMeasure>0.7983189616513127</triangleMeasure>
				<rectangleMeasure>0.6511489495227205</rectangleMeasure>
				<circleMeasure>0.4723809962720362</circleMeasure>
				<centroid>
					<x>977.5537</x>
					<y>1098.638</y>
				</centroid>
			</pseudo3D>
		</spatialEntity>
		<numericStateVariable>
			<name>avgClusterednessRegions</name>
			<value>0</value>
		</numericStateVariable>
		<numericStateVariable>
			<name>avgDensityRegions</name>
			<value>0.6721469276523754</value>
		</numericStateVariable>
	</timepoint>
	<timepoint>
		<spatialEntity>
			<pseudo3D type="region">
				<clusteredness>1</clusteredness>
				<density>0.6721469276523754</density>
				<area>38941.5</area>
				<perimeter>843.7606129646301</perimeter>
				<distanceFromOrigin>319.1880323571045</distanceFromOrigin>
				<angle>51.42037937340692</angle>
				<shape>triangular</shape>
				<triangleMeasure>0.7983189616513127</triangleMeasure>
				<rectangleMeasure>0.6511489495227205</rectangleMeasure>
				<circleMeasure>0.4723809962720362</circleMeasure>
				<centroid>
					<x>977.5537</x>
					<y>1098.638</y>
				</centroid>
			</pseudo3D>
		</spatialEntity>
		<numericStateVariable>
			<name>avgClusterednessRegions</name>
			<value>0</value>
		</numericStateVariable>
		<numericStateVariable>
			<name>avgDensityRegions</name>
			<value>0.6721469276523754</value>
		</numericStateVariable>
	</timepoint>
	<timepoint>
		<spatialEntity>
			<pseudo3D type="region">
				<clusteredness>1</clusteredness>
				<density>0.6721469276523754</density>
				<area>38941.5</area>
				<perimeter>843.7606129646301</perimeter>
				<distanceFromOrigin>319.1880323571045</distanceFromOrigin>
				<angle>51.42037937340692</angle>
				<shape>triangular</shape>
				<triangleMeasure>0.7983189616513127</triangleMeasure>
				<rectangleMeasure>0.6511489495227205</rectangleMeasure>
				<circleMeasure>0.4723809962720362</circleMeasure>
				<centroid>
					<x>977.5537</x>
					<y>1098.638</y>
				</centroid>
			</pseudo3D>
		</spatialEntity>
		<numericStateVariable>
			<name>avgClusterednessRegions</name>
			<value>0</value>
		</numericStateVariable>
		<numericStateVariable>
			<name>avgDensityRegions</name>
			<value>0.6721469276523754</value>
		</numericStateVariable>
	</timepoint>
	<timepoint>
		<spatialEntity>
			<pseudo3D type="region">
				<clusteredness>1</clusteredness>
				<density>0.6721469276523754</density>
				<area>38941.5</area>
				<perimeter>843.7606129646301</perimeter>
				<distanceFromOrigin>319.1880323571045</distanceFromOrigin>
				<angle>51.42037937340692</angle>
				<shape>triangular</shape>
				<triangleMeasure>0.7983189616513127</triangleMeasure>
				<rectangleMeasure>0.6511489495227205</rectangleMeasure>
				<circleMeasure>0.4723809962720362</circleMeasure>
				<centroid>
					<x>977.5537</x>
					<y>1098.638</y>
				</centroid>
			</pseudo3D>
		</spatialEntity>
		<numericStateVariable>
			<name>avgClusterednessRegions</name>
			<value>0</value>
		</numericStateVariable>
		<numericStateVariable>
			<name>avgDensityRegions</name>
			<value>0.6721469276523754</value>
		</numericStateVariable>
	</timepoint>
	<timepoint>
		<spatialEntity>
			<pseudo3D type="region">
				<clusteredness>1</clusteredness>
				<density>0.6721469276523754</density>
				<area>38941.5</area>
				<perimeter>843.7606129646301</perimeter>
				<distanceFromOrigin>319.1880323571045</distanceFromOrigin>
				<angle>51.42037937340692</angle>
				<shape>triangular</shape>
				<triangleMeasure>0.7983189616513127</triangleMeasure>
				<rectangleMeasure>0.6511489495227205</rectangleMeasure>
				<circleMeasure>0.4723809962720362</circleMeasure>
				<centroid>
					<x>977.5537</x>
					<y>1098.638</y>
				</centroid>
			</pseudo3D>
		</spatialEntity>
		<numericStateVariable>
			<name>avgClusterednessRegions</name>
			<value>0</value>
		</numericStateVariable>
		<numericStateVariable>
			<name>avgDensityRegions</name>
			<value>0.6721469276523754</value>
		</numericStateVariable>
	</timepoint>
</experiment>
