# Supplementary material for: Automatic validation of computational models using pseudo-3D spatio-temporal model checking
Source: BMC Syst Biol. 2014 Dec 2;8:124. doi: 10.1186/s12918-014-0124-0 (PMC4272535; doi:10.1186/s12918-014-0124-0)
Supplement: Additional file 8 — Dataset of STML files for the phase variation case study. The dataset of one thousand STML files corresponding to the stochastic simulations of the rectangular model for the phase variation case study. We recommend using the freely available 7zip software (Download link: http://www.7-zip.org/download.html) to extract this archive. [file 12918_2014_124_MOESM8_ESM.zip › phase_variation_stml_142.xml]

<?xml version="1.0" encoding="utf-8"?>
<!--Warning! This xml file was automatically generated by a C++ program using the Boost PropertyTree library.-->
<experiment>
	<timepoint>
		<numericStateVariable>
			<name>avgClusterednessRegions</name>
			<value>0</value>
		</numericStateVariable>
		<numericStateVariable>
			<name>avgDensityRegions</name>
			<value>0</value>
		</numericStateVariable>
	</timepoint>
	<timepoint>
		<numericStateVariable>
			<name>avgClusterednessRegions</name>
			<value>0</value>
		</numericStateVariable>
		<numericStateVariable>
			<name>avgDensityRegions</name>
			<value>0</value>
		</numericStateVariable>
	</timepoint>
	<timepoint>
		<numericStateVariable>
			<name>avgClusterednessRegions</name>
			<value>0</value>
		</numericStateVariable>
		<numericStateVariable>
			<name>avgDensityRegions</name>
			<value>0</value>
		</numericStateVariable>
	</timepoint>
	<timepoint>
		<numericStateVariable>
			<name>avgClusterednessRegions</name>
			<value>0</value>
		</numericStateVariable>
		<numericStateVariable>
			<name>avgDensityRegions</name>
			<value>0</value>
		</numericStateVariable>
	</timepoint>
	<timepoint>
		<numericStateVariable>
			<name>avgClusterednessRegions</name>
			<value>0</value>
		</numericStateVariable>
		<numericStateVariable>
			<name>avgDensityRegions</name>
			<value>0</value>
		</numericStateVariable>
	</timepoint>
	<timepoint>
		<numericStateVariable>
			<name>avgClusterednessRegions</name>
			<value>0</value>
		</numericStateVariable>
		<numericStateVariable>
			<name>avgDensityRegions</name>
			<value>0</value>
		</numericStateVariable>
	</timepoint>
	<timepoint>
		<numericStateVariable>
			<name>avgClusterednessRegions</name>
			<value>0</value>
		</numericStateVariable>
		<numericStateVariable>
			<name>avgDensityRegions</name>
			<value>0</value>
		</numericStateVariable>
	</timepoint>
	<timepoint>
		<numericStateVariable>
			<name>avgClusterednessRegions</name>
			<value>0</value>
		</numericStateVariable>
		<numericStateVariable>
			<name>avgDensityRegions</name>
			<value>0</value>
		</numericStateVariable>
	</timepoint>
	<timepoint>
		<numericStateVariable>
			<name>avgClusterednessRegions</name>
			<value>0</value>
		</numericStateVariable>
		<numericStateVariable>
			<name>avgDensityRegions</name>
			<value>0</value>
		</numericStateVariable>
	</timepoint>
	<timepoint>
		<numericStateVariable>
			<name>avgClusterednessRegions</name>
			<value>0</value>
		</numericStateVariable>
		<numericStateVariable>
			<name>avgDensityRegions</name>
			<value>0</value>
		</numericStateVariable>
	</timepoint>
	<timepoint>
		<numericStateVariable>
			<name>avgClusterednessRegions</name>
			<value>0</value>
		</numericStateVariable>
		<numericStateVariable>
			<name>avgDensityRegions</name>
			<value>0</value>
		</numericStateVariable>
	</timepoint>
	<timepoint>
		<numericStateVariable>
			<name>avgClusterednessRegions</name>
			<value>0</value>
		</numericStateVariable>
		<numericStateVariable>
			<name>avgDensityRegions</name>
			<value>0</value>
		</numericStateVariable>
	</timepoint>
	<timepoint>
		<numericStateVariable>
			<name>avgClusterednessRegions</name>
			<value>0</value>
		</numericStateVariable>
		<numericStateVariable>
			<name>avgDensityRegions</name>
			<value>0</value>
		</numericStateVariable>
	</timepoint>
	<timepoint>
		<numericStateVariable>
			<name>avgClusterednessRegions</name>
			<value>0</value>
		</numericStateVariable>
		<numericStateVariable>
			<name>avgDensityRegions</name>
			<value>0</value>
		</numericStateVariable>
	</timepoint>
	<timepoint>
		<numericStateVariable>
			<name>avgClusterednessRegions</name>
			<value>0</value>
		</numericStateVariable>
		<numericStateVariable>
			<name>avgDensityRegions</name>
			<value>0</value>
		</numericStateVariable>
	</timepoint>
	<timepoint>
		<numericStateVariable>
			<name>avgClusterednessRegions</name>
			<value>0</value>
		</numericStateVariable>
		<numericStateVariable>
			<name>avgDensityRegions</name>
			<value>0</value>
		</numericStateVariable>
	</timepoint>
	<timepoint>
		<numericStateVariable>
			<name>avgClusterednessRegions</name>
			<value>0</value>
		</numericStateVariable>
		<numericStateVariable>
			<name>avgDensityRegions</name>
			<value>0</value>
		</numericStateVariable>
	</timepoint>
	<timepoint>
		<numericStateVariable>
			<name>avgClusterednessRegions</name>
			<value>0</value>
		</numericStateVariable>
		<numericStateVariable>
			<name>avgDensityRegions</name>
			<value>0</value>
		</numericStateVariable>
	</timepoint>
	<timepoint>
		<numericStateVariable>
			<name>avgClusterednessRegions</name>
			<value>0</value>
		</numericStateVariable>
		<numericStateVariable>
			<name>avgDensityRegions</name>
			<value>0</value>
		</numericStateVariable>
	</timepoint>
	<timepoint>
		<numericStateVariable>
			<name>avgClusterednessRegions</name>
			<value>0</value>
		</numericStateVariable>
		<numericStateVariable>
			<name>avgDensityRegions</name>
			<value>0</value>
		</numericStateVariable>
	</timepoint>
	<timepoint>
		<numericStateVariable>
			<name>avgClusterednessRegions</name>
			<value>0</value>
		</numericStateVariable>
		<numericStateVariable>
			<name>avgDensityRegions</name>
			<value>0</value>
		</numericStateVariable>
	</timepoint>
	<timepoint>
		<numericStateVariable>
			<name>avgClusterednessRegions</name>
			<value>0</value>
		</numericStateVariable>
		<numericStateVariable>
			<name>avgDensityRegions</name>
			<value>0</value>
		</numericStateVariable>
	</timepoint>
	<timepoint>
		<numericStateVariable>
			<name>avgClusterednessRegions</name>
			<value>0</value>
		</numericStateVariable>
		<numericStateVariable>
			<name>avgDensityRegions</name>
			<value>0</value>
		</numericStateVariable>
	</timepoint>
	<timepoint>
		<numericStateVariable>
			<name>avgClusterednessRegions</name>
			<value>0</value>
		</numericStateVariable>
		<numericStateVariable>
			<name>avgDensityRegions</name>
			<value>0</value>
		</numericStateVariable>
	</timepoint>
	<timepoint>
		<numericStateVariable>
			<name>avgClusterednessRegions</name>
			<value>0</value>
		</numericStateVariable>
		<numericStateVariable>
			<name>avgDensityRegions</name>
			<value>0</value>
		</numericStateVariable>
	</timepoint>
	<timepoint>
		<numericStateVariable>
			<name>avgClusterednessRegions</name>
			<value>0</value>
		</numericStateVariable>
		<numericStateVariable>
			<name>avgDensityRegions</name>
			<value>0</value>
		</numericStateVariable>
	</timepoint>
	<timepoint>
		<numericStateVariable>
			<name>avgClusterednessRegions</name>
			<value>0</value>
		</numericStateVariable>
		<numericStateVariable>
			<name>avgDensityRegions</name>
			<value>0</value>
		</numericStateVariable>
	</timepoint>
	<timepoint>
		<numericStateVariable>
			<name>avgClusterednessRegions</name>
			<value>0</value>
		</numericStateVariable>
		<numericStateVariable>
			<name>avgDensityRegions</name>
			<value>0</value>
		</numericStateVariable>
	</timepoint>
	<timepoint>
		<numericStateVariable>
			<name>avgClusterednessRegions</name>
			<value>0</value>
		</numericStateVariable>
		<numericStateVariable>
			<name>avgDensityRegions</name>
			<value>0</value>
		</numericStateVariable>
	</timepoint>
	<timepoint>
		<numericStateVariable>
			<name>avgClusterednessRegions</name>
			<value>0</value>
		</numericStateVariable>
		<numericStateVariable>
			<name>avgDensityRegions</name>
			<value>0</value>
		</numericStateVariable>
	</timepoint>
	<timepoint>
		<numericStateVariable>
			<name>avgClusterednessRegions</name>
			<value>0</value>
		</numericStateVariable>
		<numericStateVariable>
			<name>avgDensityRegions</name>
			<value>0</value>
		</numericStateVariable>
	</timepoint>
	<timepoint>
		<numericStateVariable>
			<name>avgClusterednessRegions</name>
			<value>0</value>
		</numericStateVariable>
		<numericStateVariable>
			<name>avgDensityRegions</name>
			<value>0</value>
		</numericStateVariable>
	</timepoint>
	<timepoint>
		<numericStateVariable>
			<name>avgClusterednessRegions</name>
			<value>0</value>
		</numericStateVariable>
		<numericStateVariable>
			<name>avgDensityRegions</name>
			<value>0</value>
		</numericStateVariable>
	</timepoint>
	<timepoint>
		<spatialEntity>
			<pseudo3D type="region">
				<clusteredness>1</clusteredness>
				<density>0.5048808166689397</density>
				<area>22429</area>
				<perimeter>955.2852103710175</perimeter>
				<distanceFromOrigin>295.1694428629089</distanceFromOrigin>
				<angle>54.30242184023354</angle>
				<shape>rectangular</shape>
				<triangleMeasure>0.4745255755803075</triangleMeasure>
				<rectangleMeasure>0.5588685630690631</rectangleMeasure>
				<circleMeasure>0.344605687184562</circleMeasure>
				<centroid>
					<x>282.2245</x>
					<y>501.3039</y>
				</centroid>
			</pseudo3D>
		</spatialEntity>
		<numericStateVariable>
			<name>avgClusterednessRegions</name>
			<value>0</value>
		</numericStateVariable>
		<numericStateVariable>
			<name>avgDensityRegions</name>
			<value>0.5048808166689397</value>
		</numericStateVariable>
	</timepoint>
	<timepoint>
		<spatialEntity>
			<pseudo3D type="region">
				<clusteredness>1</clusteredness>
				<density>0.5164027149321267</density>
				<area>24012</area>
				<perimeter>957.4504594802856</perimeter>
				<distanceFromOrigin>295.1694428629089</distanceFromOrigin>
				<angle>48.66778805553143</angle>
				<shape>rectangular</shape>
				<triangleMeasure>0.460962684581635</triangleMeasure>
				<rectangleMeasure>0.562740943817287</rectangleMeasure>
				<circleMeasure>0.3176273295781735</circleMeasure>
				<centroid>
					<x>274.8853</x>
					<y>497.7655</y>
				</centroid>
			</pseudo3D>
		</spatialEntity>
		<numericStateVariable>
			<name>avgClusterednessRegions</name>
			<value>0</value>
		</numericStateVariable>
		<numericStateVariable>
			<name>avgDensityRegions</name>
			<value>0.5164027149321267</value>
		</numericStateVariable>
	</timepoint>
	<timepoint>
		<spatialEntity>
			<pseudo3D type="region">
				<clusteredness>1</clusteredness>
				<density>0.5191102659948591</density>
				<area>25783</area>
				<perimeter>1016.146518230438</perimeter>
				<distanceFromOrigin>295.1694428629089</distanceFromOrigin>
				<angle>48.23762893292795</angle>
				<shape>rectangular</shape>
				<triangleMeasure>0.467994603395822</triangleMeasure>
				<rectangleMeasure>0.5611130503146525</rectangleMeasure>
				<circleMeasure>0.3012967315210541</circleMeasure>
				<centroid>
					<x>266.9997</x>
					<y>494.558</y>
				</centroid>
			</pseudo3D>
		</spatialEntity>
		<numericStateVariable>
			<name>avgClusterednessRegions</name>
			<value>0</value>
		</numericStateVariable>
		<numericStateVariable>
			<name>avgDensityRegions</name>
			<value>0.5191102659948591</value>
		</numericStateVariable>
	</timepoint>
	<timepoint>
		<spatialEntity>
			<pseudo3D type="region">
				<clusteredness>1</clusteredness>
				<density>0.5344300316554448</density>
				<area>28283.5</area>
				<perimeter>1120.177223205566</perimeter>
				<distanceFromOrigin>295.1694428629089</distanceFromOrigin>
				<angle>45.71264611529169</angle>
				<shape>rectangular</shape>
				<triangleMeasure>0.4687567410791165</triangleMeasure>
				<rectangleMeasure>0.544171689645695</rectangleMeasure>
				<circleMeasure>0.2894705345272542</circleMeasure>
				<centroid>
					<x>256.1205</x>
					<y>490.4428</y>
				</centroid>
			</pseudo3D>
		</spatialEntity>
		<numericStateVariable>
			<name>avgClusterednessRegions</name>
			<value>0</value>
		</numericStateVariable>
		<numericStateVariable>
			<name>avgDensityRegions</name>
			<value>0.5344300316554448</value>
		</numericStateVariable>
	</timepoint>
	<timepoint>
		<spatialEntity>
			<pseudo3D type="region">
				<clusteredness>1</clusteredness>
				<density>0.5344300316554448</density>
				<area>28283.5</area>
				<perimeter>1120.177223205566</perimeter>
				<distanceFromOrigin>295.1694428629089</distanceFromOrigin>
				<angle>45.71264611529169</angle>
				<shape>rectangular</shape>
				<triangleMeasure>0.4687567410791165</triangleMeasure>
				<rectangleMeasure>0.544171689645695</rectangleMeasure>
				<circleMeasure>0.2894705345272542</circleMeasure>
				<centroid>
					<x>256.1205</x>
					<y>490.4428</y>
				</centroid>
			</pseudo3D>
		</spatialEntity>
		<numericStateVariable>
			<name>avgClusterednessRegions</name>
			<value>0</value>
		</numericStateVariable>
		<numericStateVariable>
			<name>avgDensityRegions</name>
			<value>0.5344300316554448</value>
		</numericStateVariable>
	</timepoint>
	<timepoint>
		<spatialEntity>
			<pseudo3D type="region">
				<clusteredness>1</clusteredness>
				<density>0.5344300316554448</density>
				<area>28283.5</area>
				<perimeter>1120.177223205566</perimeter>
				<distanceFromOrigin>295.1694428629089</distanceFromOrigin>
				<angle>45.71264611529169</angle>
				<shape>rectangular</shape>
				<triangleMeasure>0.4687567410791165</triangleMeasure>
				<rectangleMeasure>0.544171689645695</rectangleMeasure>
				<circleMeasure>0.2894705345272542</circleMeasure>
				<centroid>
					<x>256.1205</x>
					<y>490.4428</y>
				</centroid>
			</pseudo3D>
		</spatialEntity>
		<numericStateVariable>
			<name>avgClusterednessRegions</name>
			<value>0</value>
		</numericStateVariable>
		<numericStateVariable>
			<name>avgDensityRegions</name>
			<value>0.5344300316554448</value>
		</numericStateVariable>
	</timepoint>
	<timepoint>
		<spatialEntity>
			<pseudo3D type="region">
				<clusteredness>1</clusteredness>
				<density>0.5344300316554448</density>
				<area>28283.5</area>
				<perimeter>1120.177223205566</perimeter>
				<distanceFromOrigin>295.1694428629089</distanceFromOrigin>
				<angle>45.71264611529169</angle>
				<shape>rectangular</shape>
				<triangleMeasure>0.4687567410791165</triangleMeasure>
				<rectangleMeasure>0.544171689645695</rectangleMeasure>
				<circleMeasure>0.2894705345272542</circleMeasure>
				<centroid>
					<x>256.1205</x>
					<y>490.4428</y>
				</centroid>
			</pseudo3D>
		</spatialEntity>
		<numericStateVariable>
			<name>avgClusterednessRegions</name>
			<value>0</value>
		</numericStateVariable>
		<numericStateVariable>
			<name>avgDensityRegions</name>
			<value>0.5344300316554448</value>
		</numericStateVariable>
	</timepoint>
	<timepoint>
		<spatialEntity>
			<pseudo3D type="region">
				<clusteredness>1</clusteredness>
				<density>0.5344300316554448</density>
				<area>28283.5</area>
				<perimeter>1120.177223205566</perimeter>
				<distanceFromOrigin>295.1694428629089</distanceFromOrigin>
				<angle>45.71264611529169</angle>
				<shape>rectangular</shape>
				<triangleMeasure>0.4687567410791165</triangleMeasure>
				<rectangleMeasure>0.544171689645695</rectangleMeasure>
				<circleMeasure>0.2894705345272542</circleMeasure>
				<centroid>
					<x>256.1205</x>
					<y>490.4428</y>
				</centroid>
			</pseudo3D>
		</spatialEntity>
		<numericStateVariable>
			<name>avgClusterednessRegions</name>
			<value>0</value>
		</numericStateVariable>
		<numericStateVariable>
			<name>avgDensityRegions</name>
			<value>0.5344300316554448</value>
		</numericStateVariable>
	</timepoint>
	<timepoint>
		<spatialEntity>
			<pseudo3D type="region">
				<clusteredness>1</clusteredness>
				<density>0.5344300316554448</density>
				<area>28283.5</area>
				<perimeter>1120.177223205566</perimeter>
				<distanceFromOrigin>295.1694428629089</distanceFromOrigin>
				<angle>45.71264611529169</angle>
				<shape>rectangular</shape>
				<triangleMeasure>0.4687567410791165</triangleMeasure>
				<rectangleMeasure>0.544171689645695</rectangleMeasure>
				<circleMeasure>0.2894705345272542</circleMeasure>
				<centroid>
					<x>256.1205</x>
					<y>490.4428</y>
				</centroid>
			</pseudo3D>
		</spatialEntity>
		<numericStateVariable>
			<name>avgClusterednessRegions</name>
			<value>0</value>
		</numericStateVariable>
		<numericStateVariable>
			<name>avgDensityRegions</name>
			<value>0.5344300316554448</value>
		</numericStateVariable>
	</timepoint>
	<timepoint>
		<spatialEntity>
			<pseudo3D type="region">
				<clusteredness>1</clusteredness>
				<density>0.5344300316554448</density>
				<area>28283.5</area>
				<perimeter>1120.177223205566</perimeter>
				<distanceFromOrigin>295.1694428629089</distanceFromOrigin>
				<angle>45.71264611529169</angle>
				<shape>rectangular</shape>
				<triangleMeasure>0.4687567410791165</triangleMeasure>
				<rectangleMeasure>0.544171689645695</rectangleMeasure>
				<circleMeasure>0.2894705345272542</circleMeasure>
				<centroid>
					<x>256.1205</x>
					<y>490.4428</y>
				</centroid>
			</pseudo3D>
		</spatialEntity>
		<numericStateVariable>
			<name>avgClusterednessRegions</name>
			<value>0</value>
		</numericStateVariable>
		<numericStateVariable>
			<name>avgDensityRegions</name>
			<value>0.5344300316554448</value>
		</numericStateVariable>
	</timepoint>
	<timepoint>
		<spatialEntity>
			<pseudo3D type="region">
				<clusteredness>1</clusteredness>
				<density>0.5344300316554448</density>
				<area>28283.5</area>
				<perimeter>1120.177223205566</perimeter>
				<distanceFromOrigin>295.1694428629089</distanceFromOrigin>
				<angle>45.71264611529169</angle>
				<shape>rectangular</shape>
				<triangleMeasure>0.4687567410791165</triangleMeasure>
				<rectangleMeasure>0.544171689645695</rectangleMeasure>
				<circleMeasure>0.2894705345272542</circleMeasure>
				<centroid>
					<x>256.1205</x>
					<y>490.4428</y>
				</centroid>
			</pseudo3D>
		</spatialEntity>
		<numericStateVariable>
			<name>avgClusterednessRegions</name>
			<value>0</value>
		</numericStateVariable>
		<numericStateVariable>
			<name>avgDensityRegions</name>
			<value>0.5344300316554448</value>
		</numericStateVariable>
	</timepoint>
	<timepoint>
		<spatialEntity>
			<pseudo3D type="region">
				<clusteredness>1</clusteredness>
				<density>0.5344300316554448</density>
				<area>28283.5</area>
				<perimeter>1120.177223205566</perimeter>
				<distanceFromOrigin>295.1694428629089</distanceFromOrigin>
				<angle>45.71264611529169</angle>
				<shape>rectangular</shape>
				<triangleMeasure>0.4687567410791165</triangleMeasure>
				<rectangleMeasure>0.544171689645695</rectangleMeasure>
				<circleMeasure>0.2894705345272542</circleMeasure>
				<centroid>
					<x>256.1205</x>
					<y>490.4428</y>
				</centroid>
			</pseudo3D>
		</spatialEntity>
		<numericStateVariable>
			<name>avgClusterednessRegions</name>
			<value>0</value>
		</numericStateVariable>
		<numericStateVariable>
			<name>avgDensityRegions</name>
			<value>0.5344300316554448</value>
		</numericStateVariable>
	</timepoint>
	<timepoint>
		<spatialEntity>
			<pseudo3D type="region">
				<clusteredness>1</clusteredness>
				<density>0.5344300316554448</density>
				<area>28283.5</area>
				<perimeter>1120.177223205566</perimeter>
				<distanceFromOrigin>295.1694428629089</distanceFromOrigin>
				<angle>45.71264611529169</angle>
				<shape>rectangular</shape>
				<triangleMeasure>0.4687567410791165</triangleMeasure>
				<rectangleMeasure>0.544171689645695</rectangleMeasure>
				<circleMeasure>0.2894705345272542</circleMeasure>
				<centroid>
					<x>256.1205</x>
					<y>490.4428</y>
				</centroid>
			</pseudo3D>
		</spatialEntity>
		<numericStateVariable>
			<name>avgClusterednessRegions</name>
			<value>0</value>
		</numericStateVariable>
		<numericStateVariable>
			<name>avgDensityRegions</name>
			<value>0.5344300316554448</value>
		</numericStateVariable>
	</timepoint>
	<timepoint>
		<spatialEntity>
			<pseudo3D type="region">
				<clusteredness>1</clusteredness>
				<density>0.5344300316554448</density>
				<area>28283.5</area>
				<perimeter>1120.177223205566</perimeter>
				<distanceFromOrigin>295.1694428629089</distanceFromOrigin>
				<angle>45.71264611529169</angle>
				<shape>rectangular</shape>
				<triangleMeasure>0.4687567410791165</triangleMeasure>
				<rectangleMeasure>0.544171689645695</rectangleMeasure>
				<circleMeasure>0.2894705345272542</circleMeasure>
				<centroid>
					<x>256.1205</x>
					<y>490.4428</y>
				</centroid>
			</pseudo3D>
		</spatialEntity>
		<numericStateVariable>
			<name>avgClusterednessRegions</name>
			<value>0</value>
		</numericStateVariable>
		<numericStateVariable>
			<name>avgDensityRegions</name>
			<value>0.5344300316554448</value>
		</numericStateVariable>
	</timepoint>
	<timepoint>
		<spatialEntity>
			<pseudo3D type="region">
				<clusteredness>1</clusteredness>
				<density>0.5344300316554448</density>
				<area>28283.5</area>
				<perimeter>1120.177223205566</perimeter>
				<distanceFromOrigin>295.1694428629089</distanceFromOrigin>
				<angle>45.71264611529169</angle>
				<shape>rectangular</shape>
				<triangleMeasure>0.4687567410791165</triangleMeasure>
				<rectangleMeasure>0.544171689645695</rectangleMeasure>
				<circleMeasure>0.2894705345272542</circleMeasure>
				<centroid>
					<x>256.1205</x>
					<y>490.4428</y>
				</centroid>
			</pseudo3D>
		</spatialEntity>
		<numericStateVariable>
			<name>avgClusterednessRegions</name>
			<value>0</value>
		</numericStateVariable>
		<numericStateVariable>
			<name>avgDensityRegions</name>
			<value>0.5344300316554448</value>
		</numericStateVariable>
	</timepoint>
	<timepoint>
		<spatialEntity>
			<pseudo3D type="region">
				<clusteredness>1</clusteredness>
				<density>0.5344300316554448</density>
				<area>28283.5</area>
				<perimeter>1120.177223205566</perimeter>
				<distanceFromOrigin>295.1694428629089</distanceFromOrigin>
				<angle>45.71264611529169</angle>
				<shape>rectangular</shape>
				<triangleMeasure>0.4687567410791165</triangleMeasure>
				<rectangleMeasure>0.544171689645695</rectangleMeasure>
				<circleMeasure>0.2894705345272542</circleMeasure>
				<centroid>
					<x>256.1205</x>
					<y>490.4428</y>
				</centroid>
			</pseudo3D>
		</spatialEntity>
		<numericStateVariable>
			<name>avgClusterednessRegions</name>
			<value>0</value>
		</numericStateVariable>
		<numericStateVariable>
			<name>avgDensityRegions</name>
			<value>0.5344300316554448</value>
		</numericStateVariable>
	</timepoint>
	<timepoint>
		<spatialEntity>
			<pseudo3D type="region">
				<clusteredness>1</clusteredness>
				<density>0.5344300316554448</density>
				<area>28283.5</area>
				<perimeter>1120.177223205566</perimeter>
				<distanceFromOrigin>295.1694428629089</distanceFromOrigin>
				<angle>45.71264611529169</angle>
				<shape>rectangular</shape>
				<triangleMeasure>0.4687567410791165</triangleMeasure>
				<rectangleMeasure>0.544171689645695</rectangleMeasure>
				<circleMeasure>0.2894705345272542</circleMeasure>
				<centroid>
					<x>256.1205</x>
					<y>490.4428</y>
				</centroid>
			</pseudo3D>
		</spatialEntity>
		<numericStateVariable>
			<name>avgClusterednessRegions</name>
			<value>0</value>
		</numericStateVariable>
		<numericStateVariable>
			<name>avgDensityRegions</name>
			<value>0.5344300316554448</value>
		</numericStateVariable>
	</timepoint>
	<timepoint>
		<spatialEntity>
			<pseudo3D type="region">
				<clusteredness>1</clusteredness>
				<density>0.5344300316554448</density>
				<area>28283.5</area>
				<perimeter>1120.177223205566</perimeter>
				<distanceFromOrigin>295.1694428629089</distanceFromOrigin>
				<angle>45.71264611529169</angle>
				<shape>rectangular</shape>
				<triangleMeasure>0.4687567410791165</triangleMeasure>
				<rectangleMeasure>0.544171689645695</rectangleMeasure>
				<circleMeasure>0.2894705345272542</circleMeasure>
				<centroid>
					<x>256.1205</x>
					<y>490.4428</y>
				</centroid>
			</pseudo3D>
		</spatialEntity>
		<numericStateVariable>
			<name>avgClusterednessRegions</name>
			<value>0</value>
		</numericStateVariable>
		<numericStateVariable>
			<name>avgDensityRegions</name>
			<value>0.5344300316554448</value>
		</numericStateVariable>
	</timepoint>
	<timepoint>
		<spatialEntity>
			<pseudo3D type="region">
				<clusteredness>1</clusteredness>
				<density>0.5344300316554448</density>
				<area>28283.5</area>
				<perimeter>1120.177223205566</perimeter>
				<distanceFromOrigin>295.1694428629089</distanceFromOrigin>
				<angle>45.71264611529169</angle>
				<shape>rectangular</shape>
				<triangleMeasure>0.4687567410791165</triangleMeasure>
				<rectangleMeasure>0.544171689645695</rectangleMeasure>
				<circleMeasure>0.2894705345272542</circleMeasure>
				<centroid>
					<x>256.1205</x>
					<y>490.4428</y>
				</centroid>
			</pseudo3D>
		</spatialEntity>
		<numericStateVariable>
			<name>avgClusterednessRegions</name>
			<value>0</value>
		</numericStateVariable>
		<numericStateVariable>
			<name>avgDensityRegions</name>
			<value>0.5344300316554448</value>
		</numericStateVariable>
	</timepoint>
	<timepoint>
		<spatialEntity>
			<pseudo3D type="region">
				<clusteredness>1</clusteredness>
				<density>0.5344300316554448</density>
				<area>28283.5</area>
				<perimeter>1120.177223205566</perimeter>
				<distanceFromOrigin>295.1694428629089</distanceFromOrigin>
				<angle>45.71264611529169</angle>
				<shape>rectangular</shape>
				<triangleMeasure>0.4687567410791165</triangleMeasure>
				<rectangleMeasure>0.544171689645695</rectangleMeasure>
				<circleMeasure>0.2894705345272542</circleMeasure>
				<centroid>
					<x>256.1205</x>
					<y>490.4428</y>
				</centroid>
			</pseudo3D>
		</spatialEntity>
		<numericStateVariable>
			<name>avgClusterednessRegions</name>
			<value>0</value>
		</numericStateVariable>
		<numericStateVariable>
			<name>avgDensityRegions</name>
			<value>0.5344300316554448</value>
		</numericStateVariable>
	</timepoint>
	<timepoint>
		<spatialEntity>
			<pseudo3D type="region">
				<clusteredness>1</clusteredness>
				<density>0.5344300316554448</density>
				<area>28283.5</area>
				<perimeter>1120.177223205566</perimeter>
				<distanceFromOrigin>295.1694428629089</distanceFromOrigin>
				<angle>45.71264611529169</angle>
				<shape>rectangular</shape>
				<triangleMeasure>0.4687567410791165</triangleMeasure>
				<rectangleMeasure>0.544171689645695</rectangleMeasure>
				<circleMeasure>0.2894705345272542</circleMeasure>
				<centroid>
					<x>256.1205</x>
					<y>490.4428</y>
				</centroid>
			</pseudo3D>
		</spatialEntity>
		<numericStateVariable>
			<name>avgClusterednessRegions</name>
			<value>0</value>
		</numericStateVariable>
		<numericStateVariable>
			<name>avgDensityRegions</name>
			<value>0.5344300316554448</value>
		</numericStateVariable>
	</timepoint>
	<timepoint>
		<spatialEntity>
			<pseudo3D type="region">
				<clusteredness>1</clusteredness>
				<density>0.5344300316554448</density>
				<area>28283.5</area>
				<perimeter>1120.177223205566</perimeter>
				<distanceFromOrigin>295.1694428629089</distanceFromOrigin>
				<angle>45.71264611529169</angle>
				<shape>rectangular</shape>
				<triangleMeasure>0.4687567410791165</triangleMeasure>
				<rectangleMeasure>0.544171689645695</rectangleMeasure>
				<circleMeasure>0.2894705345272542</circleMeasure>
				<centroid>
					<x>256.1205</x>
					<y>490.4428</y>
				</centroid>
			</pseudo3D>
		</spatialEntity>
		<numericStateVariable>
			<name>avgClusterednessRegions</name>
			<value>0</value>
		</numericStateVariable>
		<numericStateVariable>
			<name>avgDensityRegions</name>
			<value>0.5344300316554448</value>
		</numericStateVariable>
	</timepoint>
	<timepoint>
		<spatialEntity>
			<pseudo3D type="region">
				<clusteredness>1</clusteredness>
				<density>0.5344300316554448</density>
				<area>28283.5</area>
				<perimeter>1120.177223205566</perimeter>
				<distanceFromOrigin>295.1694428629089</distanceFromOrigin>
				<angle>45.71264611529169</angle>
				<shape>rectangular</shape>
				<triangleMeasure>0.4687567410791165</triangleMeasure>
				<rectangleMeasure>0.544171689645695</rectangleMeasure>
				<circleMeasure>0.2894705345272542</circleMeasure>
				<centroid>
					<x>256.1205</x>
					<y>490.4428</y>
				</centroid>
			</pseudo3D>
		</spatialEntity>
		<numericStateVariable>
			<name>avgClusterednessRegions</name>
			<value>0</value>
		</numericStateVariable>
		<numericStateVariable>
			<name>avgDensityRegions</name>
			<value>0.5344300316554448</value>
		</numericStateVariable>
	</timepoint>
	<timepoint>
		<spatialEntity>
			<pseudo3D type="region">
				<clusteredness>1</clusteredness>
				<density>0.5344300316554448</density>
				<area>28283.5</area>
				<perimeter>1120.177223205566</perimeter>
				<distanceFromOrigin>295.1694428629089</distanceFromOrigin>
				<angle>45.71264611529169</angle>
				<shape>rectangular</shape>
				<triangleMeasure>0.4687567410791165</triangleMeasure>
				<rectangleMeasure>0.544171689645695</rectangleMeasure>
				<circleMeasure>0.2894705345272542</circleMeasure>
				<centroid>
					<x>256.1205</x>
					<y>490.4428</y>
				</centroid>
			</pseudo3D>
		</spatialEntity>
		<numericStateVariable>
			<name>avgClusterednessRegions</name>
			<value>0</value>
		</numericStateVariable>
		<numericStateVariable>
			<name>avgDensityRegions</name>
			<value>0.5344300316554448</value>
		</numericStateVariable>
	</timepoint>
	<timepoint>
		<spatialEntity>
			<pseudo3D type="region">
				<clusteredness>1</clusteredness>
				<density>0.5344300316554448</density>
				<area>28283.5</area>
				<perimeter>1120.177223205566</perimeter>
				<distanceFromOrigin>295.1694428629089</distanceFromOrigin>
				<angle>45.71264611529169</angle>
				<shape>rectangular</shape>
				<triangleMeasure>0.4687567410791165</triangleMeasure>
				<rectangleMeasure>0.544171689645695</rectangleMeasure>
				<circleMeasure>0.2894705345272542</circleMeasure>
				<centroid>
					<x>256.1205</x>
					<y>490.4428</y>
				</centroid>
			</pseudo3D>
		</spatialEntity>
		<numericStateVariable>
			<name>avgClusterednessRegions</name>
			<value>0</value>
		</numericStateVariable>
		<numericStateVariable>
			<name>avgDensityRegions</name>
			<value>0.5344300316554448</value>
		</numericStateVariable>
	</timepoint>
	<timepoint>
		<spatialEntity>
			<pseudo3D type="region">
				<clusteredness>1</clusteredness>
				<density>0.5344300316554448</density>
				<area>28283.5</area>
				<perimeter>1120.177223205566</perimeter>
				<distanceFromOrigin>295.1694428629089</distanceFromOrigin>
				<angle>45.71264611529169</angle>
				<shape>rectangular</shape>
				<triangleMeasure>0.4687567410791165</triangleMeasure>
				<rectangleMeasure>0.544171689645695</rectangleMeasure>
				<circleMeasure>0.2894705345272542</circleMeasure>
				<centroid>
					<x>256.1205</x>
					<y>490.4428</y>
				</centroid>
			</pseudo3D>
		</spatialEntity>
		<numericStateVariable>
			<name>avgClusterednessRegions</name>
			<value>0</value>
		</numericStateVariable>
		<numericStateVariable>
			<name>avgDensityRegions</name>
			<value>0.5344300316554448</value>
		</numericStateVariable>
	</timepoint>
	<timepoint>
		<spatialEntity>
			<pseudo3D type="region">
				<clusteredness>1</clusteredness>
				<density>0.5344300316554448</density>
				<area>28283.5</area>
				<perimeter>1120.177223205566</perimeter>
				<distanceFromOrigin>295.1694428629089</distanceFromOrigin>
				<angle>45.71264611529169</angle>
				<shape>rectangular</shape>
				<triangleMeasure>0.4687567410791165</triangleMeasure>
				<rectangleMeasure>0.544171689645695</rectangleMeasure>
				<circleMeasure>0.2894705345272542</circleMeasure>
				<centroid>
					<x>256.1205</x>
					<y>490.4428</y>
				</centroid>
			</pseudo3D>
		</spatialEntity>
		<numericStateVariable>
			<name>avgClusterednessRegions</name>
			<value>0</value>
		</numericStateVariable>
		<numericStateVariable>
			<name>avgDensityRegions</name>
			<value>0.5344300316554448</value>
		</numericStateVariable>
	</timepoint>
	<timepoint>
		<spatialEntity>
			<pseudo3D type="region">
				<clusteredness>1</clusteredness>
				<density>0.5344300316554448</density>
				<area>28283.5</area>
				<perimeter>1120.177223205566</perimeter>
				<distanceFromOrigin>295.1694428629089</distanceFromOrigin>
				<angle>45.71264611529169</angle>
				<shape>rectangular</shape>
				<triangleMeasure>0.4687567410791165</triangleMeasure>
				<rectangleMeasure>0.544171689645695</rectangleMeasure>
				<circleMeasure>0.2894705345272542</circleMeasure>
				<centroid>
					<x>256.1205</x>
					<y>490.4428</y>
				</centroid>
			</pseudo3D>
		</spatialEntity>
		<numericStateVariable>
			<name>avgClusterednessRegions</name>
			<value>0</value>
		</numericStateVariable>
		<numericStateVariable>
			<name>avgDensityRegions</name>
			<value>0.5344300316554448</value>
		</numericStateVariable>
	</timepoint>
	<timepoint>
		<spatialEntity>
			<pseudo3D type="region">
				<clusteredness>1</clusteredness>
				<density>0.5344300316554448</density>
				<area>28283.5</area>
				<perimeter>1120.177223205566</perimeter>
				<distanceFromOrigin>295.1694428629089</distanceFromOrigin>
				<angle>45.71264611529169</angle>
				<shape>rectangular</shape>
				<triangleMeasure>0.4687567410791165</triangleMeasure>
				<rectangleMeasure>0.544171689645695</rectangleMeasure>
				<circleMeasure>0.2894705345272542</circleMeasure>
				<centroid>
					<x>256.1205</x>
					<y>490.4428</y>
				</centroid>
			</pseudo3D>
		</spatialEntity>
		<numericStateVariable>
			<name>avgClusterednessRegions</name>
			<value>0</value>
		</numericStateVariable>
		<numericStateVariable>
			<name>avgDensityRegions</name>
			<value>0.5344300316554448</value>
		</numericStateVariable>
	</timepoint>
	<timepoint>
		<spatialEntity>
			<pseudo3D type="region">
				<clusteredness>1</clusteredness>
				<density>0.5344300316554448</density>
				<area>28283.5</area>
				<perimeter>1120.177223205566</perimeter>
				<distanceFromOrigin>295.1694428629089</distanceFromOrigin>
				<angle>45.71264611529169</angle>
				<shape>rectangular</shape>
				<triangleMeasure>0.4687567410791165</triangleMeasure>
				<rectangleMeasure>0.544171689645695</rectangleMeasure>
				<circleMeasure>0.2894705345272542</circleMeasure>
				<centroid>
					<x>256.1205</x>
					<y>490.4428</y>
				</centroid>
			</pseudo3D>
		</spatialEntity>
		<numericStateVariable>
			<name>avgClusterednessRegions</name>
			<value>0</value>
		</numericStateVariable>
		<numericStateVariable>
			<name>avgDensityRegions</name>
			<value>0.5344300316554448</value>
		</numericStateVariable>
	</timepoint>
	<timepoint>
		<spatialEntity>
			<pseudo3D type="region">
				<clusteredness>1</clusteredness>
				<density>0.5344300316554448</density>
				<area>28283.5</area>
				<perimeter>1120.177223205566</perimeter>
				<distanceFromOrigin>295.1694428629089</distanceFromOrigin>
				<angle>45.71264611529169</angle>
				<shape>rectangular</shape>
				<triangleMeasure>0.4687567410791165</triangleMeasure>
				<rectangleMeasure>0.544171689645695</rectangleMeasure>
				<circleMeasure>0.2894705345272542</circleMeasure>
				<centroid>
					<x>256.1205</x>
					<y>490.4428</y>
				</centroid>
			</pseudo3D>
		</spatialEntity>
		<numericStateVariable>
			<name>avgClusterednessRegions</name>
			<value>0</value>
		</numericStateVariable>
		<numericStateVariable>
			<name>avgDensityRegions</name>
			<value>0.5344300316554448</value>
		</numericStateVariable>
	</timepoint>
	<timepoint>
		<spatialEntity>
			<pseudo3D type="region">
				<clusteredness>1</clusteredness>
				<density>0.5344300316554448</density>
				<area>28283.5</area>
				<perimeter>1120.177223205566</perimeter>
				<distanceFromOrigin>295.1694428629089</distanceFromOrigin>
				<angle>45.71264611529169</angle>
				<shape>rectangular</shape>
				<triangleMeasure>0.4687567410791165</triangleMeasure>
				<rectangleMeasure>0.544171689645695</rectangleMeasure>
				<circleMeasure>0.2894705345272542</circleMeasure>
				<centroid>
					<x>256.1205</x>
					<y>490.4428</y>
				</centroid>
			</pseudo3D>
		</spatialEntity>
		<numericStateVariable>
			<name>avgClusterednessRegions</name>
			<value>0</value>
		</numericStateVariable>
		<numericStateVariable>
			<name>avgDensityRegions</name>
			<value>0.5344300316554448</value>
		</numericStateVariable>
	</timepoint>
	<timepoint>
		<spatialEntity>
			<pseudo3D type="region">
				<clusteredness>1</clusteredness>
				<density>0.5344300316554448</density>
				<area>28283.5</area>
				<perimeter>1120.177223205566</perimeter>
				<distanceFromOrigin>295.1694428629089</distanceFromOrigin>
				<angle>45.71264611529169</angle>
				<shape>rectangular</shape>
				<triangleMeasure>0.4687567410791165</triangleMeasure>
				<rectangleMeasure>0.544171689645695</rectangleMeasure>
				<circleMeasure>0.2894705345272542</circleMeasure>
				<centroid>
					<x>256.1205</x>
					<y>490.4428</y>
				</centroid>
			</pseudo3D>
		</spatialEntity>
		<numericStateVariable>
			<name>avgClusterednessRegions</name>
			<value>0</value>
		</numericStateVariable>
		<numericStateVariable>
			<name>avgDensityRegions</name>
			<value>0.5344300316554448</value>
		</numericStateVariable>
	</timepoint>
	<timepoint>
		<spatialEntity>
			<pseudo3D type="region">
				<clusteredness>1</clusteredness>
				<density>0.5344300316554448</density>
				<area>28283.5</area>
				<perimeter>1120.177223205566</perimeter>
				<distanceFromOrigin>295.1694428629089</distanceFromOrigin>
				<angle>45.71264611529169</angle>
				<shape>rectangular</shape>
				<triangleMeasure>0.4687567410791165</triangleMeasure>
				<rectangleMeasure>0.544171689645695</rectangleMeasure>
				<circleMeasure>0.2894705345272542</circleMeasure>
				<centroid>
					<x>256.1205</x>
					<y>490.4428</y>
				</centroid>
			</pseudo3D>
		</spatialEntity>
		<numericStateVariable>
			<name>avgClusterednessRegions</name>
			<value>0</value>
		</numericStateVariable>
		<numericStateVariable>
			<name>avgDensityRegions</name>
			<value>0.5344300316554448</value>
		</numericStateVariable>
	</timepoint>
	<timepoint>
		<spatialEntity>
			<pseudo3D type="region">
				<clusteredness>1</clusteredness>
				<density>0.5344300316554448</density>
				<area>28283.5</area>
				<perimeter>1120.177223205566</perimeter>
				<distanceFromOrigin>295.1694428629089</distanceFromOrigin>
				<angle>45.71264611529169</angle>
				<shape>rectangular</shape>
				<triangleMeasure>0.4687567410791165</triangleMeasure>
				<rectangleMeasure>0.544171689645695</rectangleMeasure>
				<circleMeasure>0.2894705345272542</circleMeasure>
				<centroid>
					<x>256.1205</x>
					<y>490.4428</y>
				</centroid>
			</pseudo3D>
		</spatialEntity>
		<numericStateVariable>
			<name>avgClusterednessRegions</name>
			<value>0</value>
		</numericStateVariable>
		<numericStateVariable>
			<name>avgDensityRegions</name>
			<value>0.5344300316554448</value>
		</numericStateVariable>
	</timepoint>
	<timepoint>
		<spatialEntity>
			<pseudo3D type="region">
				<clusteredness>1</clusteredness>
				<density>0.5344300316554448</density>
				<area>28283.5</area>
				<perimeter>1120.177223205566</perimeter>
				<distanceFromOrigin>295.1694428629089</distanceFromOrigin>
				<angle>45.71264611529169</angle>
				<shape>rectangular</shape>
				<triangleMeasure>0.4687567410791165</triangleMeasure>
				<rectangleMeasure>0.544171689645695</rectangleMeasure>
				<circleMeasure>0.2894705345272542</circleMeasure>
				<centroid>
					<x>256.1205</x>
					<y>490.4428</y>
				</centroid>
			</pseudo3D>
		</spatialEntity>
		<numericStateVariable>
			<name>avgClusterednessRegions</name>
			<value>0</value>
		</numericStateVariable>
		<numericStateVariable>
			<name>avgDensityRegions</name>
			<value>0.5344300316554448</value>
		</numericStateVariable>
	</timepoint>
	<timepoint>
		<spatialEntity>
			<pseudo3D type="region">
				<clusteredness>1</clusteredness>
				<density>0.5344300316554448</density>
				<area>28283.5</area>
				<perimeter>1120.177223205566</perimeter>
				<distanceFromOrigin>295.1694428629089</distanceFromOrigin>
				<angle>45.71264611529169</angle>
				<shape>rectangular</shape>
				<triangleMeasure>0.4687567410791165</triangleMeasure>
				<rectangleMeasure>0.544171689645695</rectangleMeasure>
				<circleMeasure>0.2894705345272542</circleMeasure>
				<centroid>
					<x>256.1205</x>
					<y>490.4428</y>
				</centroid>
			</pseudo3D>
		</spatialEntity>
		<numericStateVariable>
			<name>avgClusterednessRegions</name>
			<value>0</value>
		</numericStateVariable>
		<numericStateVariable>
			<name>avgDensityRegions</name>
			<value>0.5344300316554448</value>
		</numericStateVariable>
	</timepoint>
	<timepoint>
		<spatialEntity>
			<pseudo3D type="region">
				<clusteredness>1</clusteredness>
				<density>0.5344300316554448</density>
				<area>28283.5</area>
				<perimeter>1120.177223205566</perimeter>
				<distanceFromOrigin>295.1694428629089</distanceFromOrigin>
				<angle>45.71264611529169</angle>
				<shape>rectangular</shape>
				<triangleMeasure>0.4687567410791165</triangleMeasure>
				<rectangleMeasure>0.544171689645695</rectangleMeasure>
				<circleMeasure>0.2894705345272542</circleMeasure>
				<centroid>
					<x>256.1205</x>
					<y>490.4428</y>
				</centroid>
			</pseudo3D>
		</spatialEntity>
		<numericStateVariable>
			<name>avgClusterednessRegions</name>
			<value>0</value>
		</numericStateVariable>
		<numericStateVariable>
			<name>avgDensityRegions</name>
			<value>0.5344300316554448</value>
		</numericStateVariable>
	</timepoint>
	<timepoint>
		<spatialEntity>
			<pseudo3D type="region">
				<clusteredness>1</clusteredness>
				<density>0.5344300316554448</density>
				<area>28283.5</area>
				<perimeter>1120.177223205566</perimeter>
				<distanceFromOrigin>295.1694428629089</distanceFromOrigin>
				<angle>45.71264611529169</angle>
				<shape>rectangular</shape>
				<triangleMeasure>0.4687567410791165</triangleMeasure>
				<rectangleMeasure>0.544171689645695</rectangleMeasure>
				<circleMeasure>0.2894705345272542</circleMeasure>
				<centroid>
					<x>256.1205</x>
					<y>490.4428</y>
				</centroid>
			</pseudo3D>
		</spatialEntity>
		<numericStateVariable>
			<name>avgClusterednessRegions</name>
			<value>0</value>
		</numericStateVariable>
		<numericStateVariable>
			<name>avgDensityRegions</name>
			<value>0.5344300316554448</value>
		</numericStateVariable>
	</timepoint>
	<timepoint>
		<spatialEntity>
			<pseudo3D type="region">
				<clusteredness>1</clusteredness>
				<density>0.5344300316554448</density>
				<area>28283.5</area>
				<perimeter>1120.177223205566</perimeter>
				<distanceFromOrigin>295.1694428629089</distanceFromOrigin>
				<angle>45.71264611529169</angle>
				<shape>rectangular</shape>
				<triangleMeasure>0.4687567410791165</triangleMeasure>
				<rectangleMeasure>0.544171689645695</rectangleMeasure>
				<circleMeasure>0.2894705345272542</circleMeasure>
				<centroid>
					<x>256.1205</x>
					<y>490.4428</y>
				</centroid>
			</pseudo3D>
		</spatialEntity>
		<numericStateVariable>
			<name>avgClusterednessRegions</name>
			<value>0</value>
		</numericStateVariable>
		<numericStateVariable>
			<name>avgDensityRegions</name>
			<value>0.5344300316554448</value>
		</numericStateVariable>
	</timepoint>
	<timepoint>
		<spatialEntity>
			<pseudo3D type="region">
				<clusteredness>1</clusteredness>
				<density>0.5344300316554448</density>
				<area>28283.5</area>
				<perimeter>1120.177223205566</perimeter>
				<distanceFromOrigin>295.1694428629089</distanceFromOrigin>
				<angle>45.71264611529169</angle>
				<shape>rectangular</shape>
				<triangleMeasure>0.4687567410791165</triangleMeasure>
				<rectangleMeasure>0.544171689645695</rectangleMeasure>
				<circleMeasure>0.2894705345272542</circleMeasure>
				<centroid>
					<x>256.1205</x>
					<y>490.4428</y>
				</centroid>
			</pseudo3D>
		</spatialEntity>
		<numericStateVariable>
			<name>avgClusterednessRegions</name>
			<value>0</value>
		</numericStateVariable>
		<numericStateVariable>
			<name>avgDensityRegions</name>
			<value>0.5344300316554448</value>
		</numericStateVariable>
	</timepoint>
	<timepoint>
		<spatialEntity>
			<pseudo3D type="region">
				<clusteredness>1</clusteredness>
				<density>0.5344300316554448</density>
				<area>28283.5</area>
				<perimeter>1120.177223205566</perimeter>
				<distanceFromOrigin>295.1694428629089</distanceFromOrigin>
				<angle>45.71264611529169</angle>
				<shape>rectangular</shape>
				<triangleMeasure>0.4687567410791165</triangleMeasure>
				<rectangleMeasure>0.544171689645695</rectangleMeasure>
				<circleMeasure>0.2894705345272542</circleMeasure>
				<centroid>
					<x>256.1205</x>
					<y>490.4428</y>
				</centroid>
			</pseudo3D>
		</spatialEntity>
		<numericStateVariable>
			<name>avgClusterednessRegions</name>
			<value>0</value>
		</numericStateVariable>
		<numericStateVariable>
			<name>avgDensityRegions</name>
			<value>0.5344300316554448</value>
		</numericStateVariable>
	</timepoint>
	<timepoint>
		<spatialEntity>
			<pseudo3D type="region">
				<clusteredness>1</clusteredness>
				<density>0.5344300316554448</density>
				<area>28283.5</area>
				<perimeter>1120.177223205566</perimeter>
				<distanceFromOrigin>295.1694428629089</distanceFromOrigin>
				<angle>45.71264611529169</angle>
				<shape>rectangular</shape>
				<triangleMeasure>0.4687567410791165</triangleMeasure>
				<rectangleMeasure>0.544171689645695</rectangleMeasure>
				<circleMeasure>0.2894705345272542</circleMeasure>
				<centroid>
					<x>256.1205</x>
					<y>490.4428</y>
				</centroid>
			</pseudo3D>
		</spatialEntity>
		<numericStateVariable>
			<name>avgClusterednessRegions</name>
			<value>0</value>
		</numericStateVariable>
		<numericStateVariable>
			<name>avgDensityRegions</name>
			<value>0.5344300316554448</value>
		</numericStateVariable>
	</timepoint>
	<timepoint>
		<spatialEntity>
			<pseudo3D type="region">
				<clusteredness>1</clusteredness>
				<density>0.5344300316554448</density>
				<area>28283.5</area>
				<perimeter>1120.177223205566</perimeter>
				<distanceFromOrigin>295.1694428629089</distanceFromOrigin>
				<angle>45.71264611529169</angle>
				<shape>rectangular</shape>
				<triangleMeasure>0.4687567410791165</triangleMeasure>
				<rectangleMeasure>0.544171689645695</rectangleMeasure>
				<circleMeasure>0.2894705345272542</circleMeasure>
				<centroid>
					<x>256.1205</x>
					<y>490.4428</y>
				</centroid>
			</pseudo3D>
		</spatialEntity>
		<numericStateVariable>
			<name>avgClusterednessRegions</name>
			<value>0</value>
		</numericStateVariable>
		<numericStateVariable>
			<name>avgDensityRegions</name>
			<value>0.5344300316554448</value>
		</numericStateVariable>
	</timepoint>
	<timepoint>
		<spatialEntity>
			<pseudo3D type="region">
				<clusteredness>1</clusteredness>
				<density>0.5344300316554448</density>
				<area>28283.5</area>
				<perimeter>1120.177223205566</perimeter>
				<distanceFromOrigin>295.1694428629089</distanceFromOrigin>
				<angle>45.71264611529169</angle>
				<shape>rectangular</shape>
				<triangleMeasure>0.4687567410791165</triangleMeasure>
				<rectangleMeasure>0.544171689645695</rectangleMeasure>
				<circleMeasure>0.2894705345272542</circleMeasure>
				<centroid>
					<x>256.1205</x>
					<y>490.4428</y>
				</centroid>
			</pseudo3D>
		</spatialEntity>
		<numericStateVariable>
			<name>avgClusterednessRegions</name>
			<value>0</value>
		</numericStateVariable>
		<numericStateVariable>
			<name>avgDensityRegions</name>
			<value>0.5344300316554448</value>
		</numericStateVariable>
	</timepoint>
	<timepoint>
		<spatialEntity>
			<pseudo3D type="region">
				<clusteredness>1</clusteredness>
				<density>0.5344300316554448</density>
				<area>28283.5</area>
				<perimeter>1120.177223205566</perimeter>
				<distanceFromOrigin>295.1694428629089</distanceFromOrigin>
				<angle>45.71264611529169</angle>
				<shape>rectangular</shape>
				<triangleMeasure>0.4687567410791165</triangleMeasure>
				<rectangleMeasure>0.544171689645695</rectangleMeasure>
				<circleMeasure>0.2894705345272542</circleMeasure>
				<centroid>
					<x>256.1205</x>
					<y>490.4428</y>
				</centroid>
			</pseudo3D>
		</spatialEntity>
		<numericStateVariable>
			<name>avgClusterednessRegions</name>
			<value>0</value>
		</numericStateVariable>
		<numericStateVariable>
			<name>avgDensityRegions</name>
			<value>0.5344300316554448</value>
		</numericStateVariable>
	</timepoint>
	<timepoint>
		<spatialEntity>
			<pseudo3D type="region">
				<clusteredness>1</clusteredness>
				<density>0.5344300316554448</density>
				<area>28283.5</area>
				<perimeter>1120.177223205566</perimeter>
				<distanceFromOrigin>295.1694428629089</distanceFromOrigin>
				<angle>45.71264611529169</angle>
				<shape>rectangular</shape>
				<triangleMeasure>0.4687567410791165</triangleMeasure>
				<rectangleMeasure>0.544171689645695</rectangleMeasure>
				<circleMeasure>0.2894705345272542</circleMeasure>
				<centroid>
					<x>256.1205</x>
					<y>490.4428</y>
				</centroid>
			</pseudo3D>
		</spatialEntity>
		<numericStateVariable>
			<name>avgClusterednessRegions</name>
			<value>0</value>
		</numericStateVariable>
		<numericStateVariable>
			<name>avgDensityRegions</name>
			<value>0.5344300316554448</value>
		</numericStateVariable>
	</timepoint>
	<timepoint>
		<spatialEntity>
			<pseudo3D type="region">
				<clusteredness>1</clusteredness>
				<density>0.5344300316554448</density>
				<area>28283.5</area>
				<perimeter>1120.177223205566</perimeter>
				<distanceFromOrigin>295.1694428629089</distanceFromOrigin>
				<angle>45.71264611529169</angle>
				<shape>rectangular</shape>
				<triangleMeasure>0.4687567410791165</triangleMeasure>
				<rectangleMeasure>0.544171689645695</rectangleMeasure>
				<circleMeasure>0.2894705345272542</circleMeasure>
				<centroid>
					<x>256.1205</x>
					<y>490.4428</y>
				</centroid>
			</pseudo3D>
		</spatialEntity>
		<numericStateVariable>
			<name>avgClusterednessRegions</name>
			<value>0</value>
		</numericStateVariable>
		<numericStateVariable>
			<name>avgDensityRegions</name>
			<value>0.5344300316554448</value>
		</numericStateVariable>
	</timepoint>
	<timepoint>
		<spatialEntity>
			<pseudo3D type="region">
				<clusteredness>1</clusteredness>
				<density>0.5344300316554448</density>
				<area>28283.5</area>
				<perimeter>1120.177223205566</perimeter>
				<distanceFromOrigin>295.1694428629089</distanceFromOrigin>
				<angle>45.71264611529169</angle>
				<shape>rectangular</shape>
				<triangleMeasure>0.4687567410791165</triangleMeasure>
				<rectangleMeasure>0.544171689645695</rectangleMeasure>
				<circleMeasure>0.2894705345272542</circleMeasure>
				<centroid>
					<x>256.1205</x>
					<y>490.4428</y>
				</centroid>
			</pseudo3D>
		</spatialEntity>
		<numericStateVariable>
			<name>avgClusterednessRegions</name>
			<value>0</value>
		</numericStateVariable>
		<numericStateVariable>
			<name>avgDensityRegions</name>
			<value>0.5344300316554448</value>
		</numericStateVariable>
	</timepoint>
	<timepoint>
		<spatialEntity>
			<pseudo3D type="region">
				<clusteredness>1</clusteredness>
				<density>0.5344300316554448</density>
				<area>28283.5</area>
				<perimeter>1120.177223205566</perimeter>
				<distanceFromOrigin>295.1694428629089</distanceFromOrigin>
				<angle>45.71264611529169</angle>
				<shape>rectangular</shape>
				<triangleMeasure>0.4687567410791165</triangleMeasure>
				<rectangleMeasure>0.544171689645695</rectangleMeasure>
				<circleMeasure>0.2894705345272542</circleMeasure>
				<centroid>
					<x>256.1205</x>
					<y>490.4428</y>
				</centroid>
			</pseudo3D>
		</spatialEntity>
		<numericStateVariable>
			<name>avgClusterednessRegions</name>
			<value>0</value>
		</numericStateVariable>
		<numericStateVariable>
			<name>avgDensityRegions</name>
			<value>0.5344300316554448</value>
		</numericStateVariable>
	</timepoint>
	<timepoint>
		<spatialEntity>
			<pseudo3D type="region">
				<clusteredness>1</clusteredness>
				<density>0.5344300316554448</density>
				<area>28283.5</area>
				<perimeter>1120.177223205566</perimeter>
				<distanceFromOrigin>295.1694428629089</distanceFromOrigin>
				<angle>45.71264611529169</angle>
				<shape>rectangular</shape>
				<triangleMeasure>0.4687567410791165</triangleMeasure>
				<rectangleMeasure>0.544171689645695</rectangleMeasure>
				<circleMeasure>0.2894705345272542</circleMeasure>
				<centroid>
					<x>256.1205</x>
					<y>490.4428</y>
				</centroid>
			</pseudo3D>
		</spatialEntity>
		<numericStateVariable>
			<name>avgClusterednessRegions</name>
			<value>0</value>
		</numericStateVariable>
		<numericStateVariable>
			<name>avgDensityRegions</name>
			<value>0.5344300316554448</value>
		</numericStateVariable>
	</timepoint>
	<timepoint>
		<spatialEntity>
			<pseudo3D type="region">
				<clusteredness>1</clusteredness>
				<density>0.5344300316554448</density>
				<area>28283.5</area>
				<perimeter>1120.177223205566</perimeter>
				<distanceFromOrigin>295.1694428629089</distanceFromOrigin>
				<angle>45.71264611529169</angle>
				<shape>rectangular</shape>
				<triangleMeasure>0.4687567410791165</triangleMeasure>
				<rectangleMeasure>0.544171689645695</rectangleMeasure>
				<circleMeasure>0.2894705345272542</circleMeasure>
				<centroid>
					<x>256.1205</x>
					<y>490.4428</y>
				</centroid>
			</pseudo3D>
		</spatialEntity>
		<numericStateVariable>
			<name>avgClusterednessRegions</name>
			<value>0</value>
		</numericStateVariable>
		<numericStateVariable>
			<name>avgDensityRegions</name>
			<value>0.5344300316554448</value>
		</numericStateVariable>
	</timepoint>
	<timepoint>
		<spatialEntity>
			<pseudo3D type="region">
				<clusteredness>1</clusteredness>
				<density>0.5344300316554448</density>
				<area>28283.5</area>
				<perimeter>1120.177223205566</perimeter>
				<distanceFromOrigin>295.1694428629089</distanceFromOrigin>
				<angle>45.71264611529169</angle>
				<shape>rectangular</shape>
				<triangleMeasure>0.4687567410791165</triangleMeasure>
				<rectangleMeasure>0.544171689645695</rectangleMeasure>
				<circleMeasure>0.2894705345272542</circleMeasure>
				<centroid>
					<x>256.1205</x>
					<y>490.4428</y>
				</centroid>
			</pseudo3D>
		</spatialEntity>
		<numericStateVariable>
			<name>avgClusterednessRegions</name>
			<value>0</value>
		</numericStateVariable>
		<numericStateVariable>
			<name>avgDensityRegions</name>
			<value>0.5344300316554448</value>
		</numericStateVariable>
	</timepoint>
	<timepoint>
		<spatialEntity>
			<pseudo3D type="region">
				<clusteredness>1</clusteredness>
				<density>0.5344300316554448</density>
				<area>28283.5</area>
				<perimeter>1120.177223205566</perimeter>
				<distanceFromOrigin>295.1694428629089</distanceFromOrigin>
				<angle>45.71264611529169</angle>
				<shape>rectangular</shape>
				<triangleMeasure>0.4687567410791165</triangleMeasure>
				<rectangleMeasure>0.544171689645695</rectangleMeasure>
				<circleMeasure>0.2894705345272542</circleMeasure>
				<centroid>
					<x>256.1205</x>
					<y>490.4428</y>
				</centroid>
			</pseudo3D>
		</spatialEntity>
		<numericStateVariable>
			<name>avgClusterednessRegions</name>
			<value>0</value>
		</numericStateVariable>
		<numericStateVariable>
			<name>avgDensityRegions</name>
			<value>0.5344300316554448</value>
		</numericStateVariable>
	</timepoint>
	<timepoint>
		<spatialEntity>
			<pseudo3D type="region">
				<clusteredness>1</clusteredness>
				<density>0.5344300316554448</density>
				<area>28283.5</area>
				<perimeter>1120.177223205566</perimeter>
				<distanceFromOrigin>295.1694428629089</distanceFromOrigin>
				<angle>45.71264611529169</angle>
				<shape>rectangular</shape>
				<triangleMeasure>0.4687567410791165</triangleMeasure>
				<rectangleMeasure>0.544171689645695</rectangleMeasure>
				<circleMeasure>0.2894705345272542</circleMeasure>
				<centroid>
					<x>256.1205</x>
					<y>490.4428</y>
				</centroid>
			</pseudo3D>
		</spatialEntity>
		<numericStateVariable>
			<name>avgClusterednessRegions</name>
			<value>0</value>
		</numericStateVariable>
		<numericStateVariable>
			<name>avgDensityRegions</name>
			<value>0.5344300316554448</value>
		</numericStateVariable>
	</timepoint>
	<timepoint>
		<spatialEntity>
			<pseudo3D type="region">
				<clusteredness>1</clusteredness>
				<density>0.5344300316554448</density>
				<area>28283.5</area>
				<perimeter>1120.177223205566</perimeter>
				<distanceFromOrigin>295.1694428629089</distanceFromOrigin>
				<angle>45.71264611529169</angle>
				<shape>rectangular</shape>
				<triangleMeasure>0.4687567410791165</triangleMeasure>
				<rectangleMeasure>0.544171689645695</rectangleMeasure>
				<circleMeasure>0.2894705345272542</circleMeasure>
				<centroid>
					<x>256.1205</x>
					<y>490.4428</y>
				</centroid>
			</pseudo3D>
		</spatialEntity>
		<numericStateVariable>
			<name>avgClusterednessRegions</name>
			<value>0</value>
		</numericStateVariable>
		<numericStateVariable>
			<name>avgDensityRegions</name>
			<value>0.5344300316554448</value>
		</numericStateVariable>
	</timepoint>
	<timepoint>
		<spatialEntity>
			<pseudo3D type="region">
				<clusteredness>1</clusteredness>
				<density>0.5344300316554448</density>
				<area>28283.5</area>
				<perimeter>1120.177223205566</perimeter>
				<distanceFromOrigin>295.1694428629089</distanceFromOrigin>
				<angle>45.71264611529169</angle>
				<shape>rectangular</shape>
				<triangleMeasure>0.4687567410791165</triangleMeasure>
				<rectangleMeasure>0.544171689645695</rectangleMeasure>
				<circleMeasure>0.2894705345272542</circleMeasure>
				<centroid>
					<x>256.1205</x>
					<y>490.4428</y>
				</centroid>
			</pseudo3D>
		</spatialEntity>
		<numericStateVariable>
			<name>avgClusterednessRegions</name>
			<value>0</value>
		</numericStateVariable>
		<numericStateVariable>
			<name>avgDensityRegions</name>
			<value>0.5344300316554448</value>
		</numericStateVariable>
	</timepoint>
	<timepoint>
		<spatialEntity>
			<pseudo3D type="region">
				<clusteredness>1</clusteredness>
				<density>0.5344300316554448</density>
				<area>28283.5</area>
				<perimeter>1120.177223205566</perimeter>
				<distanceFromOrigin>295.1694428629089</distanceFromOrigin>
				<angle>45.71264611529169</angle>
				<shape>rectangular</shape>
				<triangleMeasure>0.4687567410791165</triangleMeasure>
				<rectangleMeasure>0.544171689645695</rectangleMeasure>
				<circleMeasure>0.2894705345272542</circleMeasure>
				<centroid>
					<x>256.1205</x>
					<y>490.4428</y>
				</centroid>
			</pseudo3D>
		</spatialEntity>
		<numericStateVariable>
			<name>avgClusterednessRegions</name>
			<value>0</value>
		</numericStateVariable>
		<numericStateVariable>
			<name>avgDensityRegions</name>
			<value>0.5344300316554448</value>
		</numericStateVariable>
	</timepoint>
	<timepoint>
		<spatialEntity>
			<pseudo3D type="region">
				<clusteredness>1</clusteredness>
				<density>0.5344300316554448</density>
				<area>28283.5</area>
				<perimeter>1120.177223205566</perimeter>
				<distanceFromOrigin>295.1694428629089</distanceFromOrigin>
				<angle>45.71264611529169</angle>
				<shape>rectangular</shape>
				<triangleMeasure>0.4687567410791165</triangleMeasure>
				<rectangleMeasure>0.544171689645695</rectangleMeasure>
				<circleMeasure>0.2894705345272542</circleMeasure>
				<centroid>
					<x>256.1205</x>
					<y>490.4428</y>
				</centroid>
			</pseudo3D>
		</spatialEntity>
		<numericStateVariable>
			<name>avgClusterednessRegions</name>
			<value>0</value>
		</numericStateVariable>
		<numericStateVariable>
			<name>avgDensityRegions</name>
			<value>0.5344300316554448</value>
		</numericStateVariable>
	</timepoint>
	<timepoint>
		<spatialEntity>
			<pseudo3D type="region">
				<clusteredness>1</clusteredness>
				<density>0.5344300316554448</density>
				<area>28283.5</area>
				<perimeter>1120.177223205566</perimeter>
				<distanceFromOrigin>295.1694428629089</distanceFromOrigin>
				<angle>45.71264611529169</angle>
				<shape>rectangular</shape>
				<triangleMeasure>0.4687567410791165</triangleMeasure>
				<rectangleMeasure>0.544171689645695</rectangleMeasure>
				<circleMeasure>0.2894705345272542</circleMeasure>
				<centroid>
					<x>256.1205</x>
					<y>490.4428</y>
				</centroid>
			</pseudo3D>
		</spatialEntity>
		<numericStateVariable>
			<name>avgClusterednessRegions</name>
			<value>0</value>
		</numericStateVariable>
		<numericStateVariable>
			<name>avgDensityRegions</name>
			<value>0.5344300316554448</value>
		</numericStateVariable>
	</timepoint>
	<timepoint>
		<spatialEntity>
			<pseudo3D type="region">
				<clusteredness>1</clusteredness>
				<density>0.5344300316554448</density>
				<area>28283.5</area>
				<perimeter>1120.177223205566</perimeter>
				<distanceFromOrigin>295.1694428629089</distanceFromOrigin>
				<angle>45.71264611529169</angle>
				<shape>rectangular</shape>
				<triangleMeasure>0.4687567410791165</triangleMeasure>
				<rectangleMeasure>0.544171689645695</rectangleMeasure>
				<circleMeasure>0.2894705345272542</circleMeasure>
				<centroid>
					<x>256.1205</x>
					<y>490.4428</y>
				</centroid>
			</pseudo3D>
		</spatialEntity>
		<numericStateVariable>
			<name>avgClusterednessRegions</name>
			<value>0</value>
		</numericStateVariable>
		<numericStateVariable>
			<name>avgDensityRegions</name>
			<value>0.5344300316554448</value>
		</numericStateVariable>
	</timepoint>
	<timepoint>
		<spatialEntity>
			<pseudo3D type="region">
				<clusteredness>1</clusteredness>
				<density>0.5344300316554448</density>
				<area>28283.5</area>
				<perimeter>1120.177223205566</perimeter>
				<distanceFromOrigin>295.1694428629089</distanceFromOrigin>
				<angle>45.71264611529169</angle>
				<shape>rectangular</shape>
				<triangleMeasure>0.4687567410791165</triangleMeasure>
				<rectangleMeasure>0.544171689645695</rectangleMeasure>
				<circleMeasure>0.2894705345272542</circleMeasure>
				<centroid>
					<x>256.1205</x>
					<y>490.4428</y>
				</centroid>
			</pseudo3D>
		</spatialEntity>
		<numericStateVariable>
			<name>avgClusterednessRegions</name>
			<value>0</value>
		</numericStateVariable>
		<numericStateVariable>
			<name>avgDensityRegions</name>
			<value>0.5344300316554448</value>
		</numericStateVariable>
	</timepoint>
	<timepoint>
		<spatialEntity>
			<pseudo3D type="region">
				<clusteredness>1</clusteredness>
				<density>0.5344300316554448</density>
				<area>28283.5</area>
				<perimeter>1120.177223205566</perimeter>
				<distanceFromOrigin>295.1694428629089</distanceFromOrigin>
				<angle>45.71264611529169</angle>
				<shape>rectangular</shape>
				<triangleMeasure>0.4687567410791165</triangleMeasure>
				<rectangleMeasure>0.544171689645695</rectangleMeasure>
				<circleMeasure>0.2894705345272542</circleMeasure>
				<centroid>
					<x>256.1205</x>
					<y>490.4428</y>
				</centroid>
			</pseudo3D>
		</spatialEntity>
		<numericStateVariable>
			<name>avgClusterednessRegions</name>
			<value>0</value>
		</numericStateVariable>
		<numericStateVariable>
			<name>avgDensityRegions</name>
			<value>0.5344300316554448</value>
		</numericStateVariable>
	</timepoint>
	<timepoint>
		<spatialEntity>
			<pseudo3D type="region">
				<clusteredness>1</clusteredness>
				<density>0.5344300316554448</density>
				<area>28283.5</area>
				<perimeter>1120.177223205566</perimeter>
				<distanceFromOrigin>295.1694428629089</distanceFromOrigin>
				<angle>45.71264611529169</angle>
				<shape>rectangular</shape>
				<triangleMeasure>0.4687567410791165</triangleMeasure>
				<rectangleMeasure>0.544171689645695</rectangleMeasure>
				<circleMeasure>0.2894705345272542</circleMeasure>
				<centroid>
					<x>256.1205</x>
					<y>490.4428</y>
				</centroid>
			</pseudo3D>
		</spatialEntity>
		<numericStateVariable>
			<name>avgClusterednessRegions</name>
			<value>0</value>
		</numericStateVariable>
		<numericStateVariable>
			<name>avgDensityRegions</name>
			<value>0.5344300316554448</value>
		</numericStateVariable>
	</timepoint>
	<timepoint>
		<spatialEntity>
			<pseudo3D type="region">
				<clusteredness>1</clusteredness>
				<density>0.5344300316554448</density>
				<area>28283.5</area>
				<perimeter>1120.177223205566</perimeter>
				<distanceFromOrigin>295.1694428629089</distanceFromOrigin>
				<angle>45.71264611529169</angle>
				<shape>rectangular</shape>
				<triangleMeasure>0.4687567410791165</triangleMeasure>
				<rectangleMeasure>0.544171689645695</rectangleMeasure>
				<circleMeasure>0.2894705345272542</circleMeasure>
				<centroid>
					<x>256.1205</x>
					<y>490.4428</y>
				</centroid>
			</pseudo3D>
		</spatialEntity>
		<numericStateVariable>
			<name>avgClusterednessRegions</name>
			<value>0</value>
		</numericStateVariable>
		<numericStateVariable>
			<name>avgDensityRegions</name>
			<value>0.5344300316554448</value>
		</numericStateVariable>
	</timepoint>
	<timepoint>
		<spatialEntity>
			<pseudo3D type="region">
				<clusteredness>1</clusteredness>
				<density>0.5344300316554448</density>
				<area>28283.5</area>
				<perimeter>1120.177223205566</perimeter>
				<distanceFromOrigin>295.1694428629089</distanceFromOrigin>
				<angle>45.71264611529169</angle>
				<shape>rectangular</shape>
				<triangleMeasure>0.4687567410791165</triangleMeasure>
				<rectangleMeasure>0.544171689645695</rectangleMeasure>
				<circleMeasure>0.2894705345272542</circleMeasure>
				<centroid>
					<x>256.1205</x>
					<y>490.4428</y>
				</centroid>
			</pseudo3D>
		</spatialEntity>
		<numericStateVariable>
			<name>avgClusterednessRegions</name>
			<value>0</value>
		</numericStateVariable>
		<numericStateVariable>
			<name>avgDensityRegions</name>
			<value>0.5344300316554448</value>
		</numericStateVariable>
	</timepoint>
	<timepoint>
		<spatialEntity>
			<pseudo3D type="region">
				<clusteredness>1</clusteredness>
				<density>0.5344300316554448</density>
				<area>28283.5</area>
				<perimeter>1120.177223205566</perimeter>
				<distanceFromOrigin>295.1694428629089</distanceFromOrigin>
				<angle>45.71264611529169</angle>
				<shape>rectangular</shape>
				<triangleMeasure>0.4687567410791165</triangleMeasure>
				<rectangleMeasure>0.544171689645695</rectangleMeasure>
				<circleMeasure>0.2894705345272542</circleMeasure>
				<centroid>
					<x>256.1205</x>
					<y>490.4428</y>
				</centroid>
			</pseudo3D>
		</spatialEntity>
		<numericStateVariable>
			<name>avgClusterednessRegions</name>
			<value>0</value>
		</numericStateVariable>
		<numericStateVariable>
			<name>avgDensityRegions</name>
			<value>0.5344300316554448</value>
		</numericStateVariable>
	</timepoint>
	<timepoint>
		<spatialEntity>
			<pseudo3D type="region">
				<clusteredness>1</clusteredness>
				<density>0.5344300316554448</density>
				<area>28283.5</area>
				<perimeter>1120.177223205566</perimeter>
				<distanceFromOrigin>295.1694428629089</distanceFromOrigin>
				<angle>45.71264611529169</angle>
				<shape>rectangular</shape>
				<triangleMeasure>0.4687567410791165</triangleMeasure>
				<rectangleMeasure>0.544171689645695</rectangleMeasure>
				<circleMeasure>0.2894705345272542</circleMeasure>
				<centroid>
					<x>256.1205</x>
					<y>490.4428</y>
				</centroid>
			</pseudo3D>
		</spatialEntity>
		<numericStateVariable>
			<name>avgClusterednessRegions</name>
			<value>0</value>
		</numericStateVariable>
		<numericStateVariable>
			<name>avgDensityRegions</name>
			<value>0.5344300316554448</value>
		</numericStateVariable>
	</timepoint>
</experiment>
