# Supplementary material for: Automatic validation of computational models using pseudo-3D spatio-temporal model checking
Source: BMC Syst Biol. 2014 Dec 2;8:124. doi: 10.1186/s12918-014-0124-0 (PMC4272535; doi:10.1186/s12918-014-0124-0)
Supplement: Additional file 8 — Dataset of STML files for the phase variation case study. The dataset of one thousand STML files corresponding to the stochastic simulations of the rectangular model for the phase variation case study. We recommend using the freely available 7zip software (Download link: http://www.7-zip.org/download.html) to extract this archive. [file 12918_2014_124_MOESM8_ESM.zip › phase_variation_stml_144.xml]

<?xml version="1.0" encoding="utf-8"?>
<!--Warning! This xml file was automatically generated by a C++ program using the Boost PropertyTree library.-->
<experiment>
	<timepoint>
		<numericStateVariable>
			<name>avgClusterednessRegions</name>
			<value>0</value>
		</numericStateVariable>
		<numericStateVariable>
			<name>avgDensityRegions</name>
			<value>0</value>
		</numericStateVariable>
	</timepoint>
	<timepoint>
		<numericStateVariable>
			<name>avgClusterednessRegions</name>
			<value>0</value>
		</numericStateVariable>
		<numericStateVariable>
			<name>avgDensityRegions</name>
			<value>0</value>
		</numericStateVariable>
	</timepoint>
	<timepoint>
		<numericStateVariable>
			<name>avgClusterednessRegions</name>
			<value>0</value>
		</numericStateVariable>
		<numericStateVariable>
			<name>avgDensityRegions</name>
			<value>0</value>
		</numericStateVariable>
	</timepoint>
	<timepoint>
		<numericStateVariable>
			<name>avgClusterednessRegions</name>
			<value>0</value>
		</numericStateVariable>
		<numericStateVariable>
			<name>avgDensityRegions</name>
			<value>0</value>
		</numericStateVariable>
	</timepoint>
	<timepoint>
		<numericStateVariable>
			<name>avgClusterednessRegions</name>
			<value>0</value>
		</numericStateVariable>
		<numericStateVariable>
			<name>avgDensityRegions</name>
			<value>0</value>
		</numericStateVariable>
	</timepoint>
	<timepoint>
		<numericStateVariable>
			<name>avgClusterednessRegions</name>
			<value>0</value>
		</numericStateVariable>
		<numericStateVariable>
			<name>avgDensityRegions</name>
			<value>0</value>
		</numericStateVariable>
	</timepoint>
	<timepoint>
		<numericStateVariable>
			<name>avgClusterednessRegions</name>
			<value>0</value>
		</numericStateVariable>
		<numericStateVariable>
			<name>avgDensityRegions</name>
			<value>0</value>
		</numericStateVariable>
	</timepoint>
	<timepoint>
		<numericStateVariable>
			<name>avgClusterednessRegions</name>
			<value>0</value>
		</numericStateVariable>
		<numericStateVariable>
			<name>avgDensityRegions</name>
			<value>0</value>
		</numericStateVariable>
	</timepoint>
	<timepoint>
		<numericStateVariable>
			<name>avgClusterednessRegions</name>
			<value>0</value>
		</numericStateVariable>
		<numericStateVariable>
			<name>avgDensityRegions</name>
			<value>0</value>
		</numericStateVariable>
	</timepoint>
	<timepoint>
		<numericStateVariable>
			<name>avgClusterednessRegions</name>
			<value>0</value>
		</numericStateVariable>
		<numericStateVariable>
			<name>avgDensityRegions</name>
			<value>0</value>
		</numericStateVariable>
	</timepoint>
	<timepoint>
		<numericStateVariable>
			<name>avgClusterednessRegions</name>
			<value>0</value>
		</numericStateVariable>
		<numericStateVariable>
			<name>avgDensityRegions</name>
			<value>0</value>
		</numericStateVariable>
	</timepoint>
	<timepoint>
		<numericStateVariable>
			<name>avgClusterednessRegions</name>
			<value>0</value>
		</numericStateVariable>
		<numericStateVariable>
			<name>avgDensityRegions</name>
			<value>0</value>
		</numericStateVariable>
	</timepoint>
	<timepoint>
		<numericStateVariable>
			<name>avgClusterednessRegions</name>
			<value>0</value>
		</numericStateVariable>
		<numericStateVariable>
			<name>avgDensityRegions</name>
			<value>0</value>
		</numericStateVariable>
	</timepoint>
	<timepoint>
		<numericStateVariable>
			<name>avgClusterednessRegions</name>
			<value>0</value>
		</numericStateVariable>
		<numericStateVariable>
			<name>avgDensityRegions</name>
			<value>0</value>
		</numericStateVariable>
	</timepoint>
	<timepoint>
		<numericStateVariable>
			<name>avgClusterednessRegions</name>
			<value>0</value>
		</numericStateVariable>
		<numericStateVariable>
			<name>avgDensityRegions</name>
			<value>0</value>
		</numericStateVariable>
	</timepoint>
	<timepoint>
		<numericStateVariable>
			<name>avgClusterednessRegions</name>
			<value>0</value>
		</numericStateVariable>
		<numericStateVariable>
			<name>avgDensityRegions</name>
			<value>0</value>
		</numericStateVariable>
	</timepoint>
	<timepoint>
		<numericStateVariable>
			<name>avgClusterednessRegions</name>
			<value>0</value>
		</numericStateVariable>
		<numericStateVariable>
			<name>avgDensityRegions</name>
			<value>0</value>
		</numericStateVariable>
	</timepoint>
	<timepoint>
		<numericStateVariable>
			<name>avgClusterednessRegions</name>
			<value>0</value>
		</numericStateVariable>
		<numericStateVariable>
			<name>avgDensityRegions</name>
			<value>0</value>
		</numericStateVariable>
	</timepoint>
	<timepoint>
		<numericStateVariable>
			<name>avgClusterednessRegions</name>
			<value>0</value>
		</numericStateVariable>
		<numericStateVariable>
			<name>avgDensityRegions</name>
			<value>0</value>
		</numericStateVariable>
	</timepoint>
	<timepoint>
		<numericStateVariable>
			<name>avgClusterednessRegions</name>
			<value>0</value>
		</numericStateVariable>
		<numericStateVariable>
			<name>avgDensityRegions</name>
			<value>0</value>
		</numericStateVariable>
	</timepoint>
	<timepoint>
		<numericStateVariable>
			<name>avgClusterednessRegions</name>
			<value>0</value>
		</numericStateVariable>
		<numericStateVariable>
			<name>avgDensityRegions</name>
			<value>0</value>
		</numericStateVariable>
	</timepoint>
	<timepoint>
		<numericStateVariable>
			<name>avgClusterednessRegions</name>
			<value>0</value>
		</numericStateVariable>
		<numericStateVariable>
			<name>avgDensityRegions</name>
			<value>0</value>
		</numericStateVariable>
	</timepoint>
	<timepoint>
		<numericStateVariable>
			<name>avgClusterednessRegions</name>
			<value>0</value>
		</numericStateVariable>
		<numericStateVariable>
			<name>avgDensityRegions</name>
			<value>0</value>
		</numericStateVariable>
	</timepoint>
	<timepoint>
		<numericStateVariable>
			<name>avgClusterednessRegions</name>
			<value>0</value>
		</numericStateVariable>
		<numericStateVariable>
			<name>avgDensityRegions</name>
			<value>0</value>
		</numericStateVariable>
	</timepoint>
	<timepoint>
		<numericStateVariable>
			<name>avgClusterednessRegions</name>
			<value>0</value>
		</numericStateVariable>
		<numericStateVariable>
			<name>avgDensityRegions</name>
			<value>0</value>
		</numericStateVariable>
	</timepoint>
	<timepoint>
		<numericStateVariable>
			<name>avgClusterednessRegions</name>
			<value>0</value>
		</numericStateVariable>
		<numericStateVariable>
			<name>avgDensityRegions</name>
			<value>0</value>
		</numericStateVariable>
	</timepoint>
	<timepoint>
		<numericStateVariable>
			<name>avgClusterednessRegions</name>
			<value>0</value>
		</numericStateVariable>
		<numericStateVariable>
			<name>avgDensityRegions</name>
			<value>0</value>
		</numericStateVariable>
	</timepoint>
	<timepoint>
		<numericStateVariable>
			<name>avgClusterednessRegions</name>
			<value>0</value>
		</numericStateVariable>
		<numericStateVariable>
			<name>avgDensityRegions</name>
			<value>0</value>
		</numericStateVariable>
	</timepoint>
	<timepoint>
		<numericStateVariable>
			<name>avgClusterednessRegions</name>
			<value>0</value>
		</numericStateVariable>
		<numericStateVariable>
			<name>avgDensityRegions</name>
			<value>0</value>
		</numericStateVariable>
	</timepoint>
	<timepoint>
		<numericStateVariable>
			<name>avgClusterednessRegions</name>
			<value>0</value>
		</numericStateVariable>
		<numericStateVariable>
			<name>avgDensityRegions</name>
			<value>0</value>
		</numericStateVariable>
	</timepoint>
	<timepoint>
		<numericStateVariable>
			<name>avgClusterednessRegions</name>
			<value>0</value>
		</numericStateVariable>
		<numericStateVariable>
			<name>avgDensityRegions</name>
			<value>0</value>
		</numericStateVariable>
	</timepoint>
	<timepoint>
		<numericStateVariable>
			<name>avgClusterednessRegions</name>
			<value>0</value>
		</numericStateVariable>
		<numericStateVariable>
			<name>avgDensityRegions</name>
			<value>0</value>
		</numericStateVariable>
	</timepoint>
	<timepoint>
		<numericStateVariable>
			<name>avgClusterednessRegions</name>
			<value>0</value>
		</numericStateVariable>
		<numericStateVariable>
			<name>avgDensityRegions</name>
			<value>0</value>
		</numericStateVariable>
	</timepoint>
	<timepoint>
		<numericStateVariable>
			<name>avgClusterednessRegions</name>
			<value>0</value>
		</numericStateVariable>
		<numericStateVariable>
			<name>avgDensityRegions</name>
			<value>0</value>
		</numericStateVariable>
	</timepoint>
	<timepoint>
		<spatialEntity>
			<pseudo3D type="region">
				<clusteredness>1</clusteredness>
				<density>0.5464022532235733</density>
				<area>20723.5</area>
				<perimeter>791.5924396514893</perimeter>
				<distanceFromOrigin>263.0684321616716</distanceFromOrigin>
				<angle>30.49983323344743</angle>
				<shape>triangular</shape>
				<triangleMeasure>0.6554543441819275</triangleMeasure>
				<rectangleMeasure>0.5939976102226577</rectangleMeasure>
				<circleMeasure>0.2302515859567464</circleMeasure>
				<centroid>
					<x>906.848</x>
					<y>1075.305</y>
				</centroid>
			</pseudo3D>
		</spatialEntity>
		<spatialEntity>
			<pseudo3D type="region">
				<clusteredness>1</clusteredness>
				<density>0.6797117498305868</density>
				<area>21096.5</area>
				<perimeter>576.7875161170959</perimeter>
				<distanceFromOrigin>487.8616607195117</distanceFromOrigin>
				<angle>73.91859294090089</angle>
				<shape>rectangular</shape>
				<triangleMeasure>0.656349867629058</triangleMeasure>
				<rectangleMeasure>0.7728048781098569</rectangleMeasure>
				<circleMeasure>0.621228247910509</circleMeasure>
				<centroid>
					<x>967.4432</x>
					<y>197.0051</y>
				</centroid>
			</pseudo3D>
		</spatialEntity>
		<numericStateVariable>
			<name>avgClusterednessRegions</name>
			<value>1760.775322623981</value>
		</numericStateVariable>
		<numericStateVariable>
			<name>avgDensityRegions</name>
			<value>0.61305700152708</value>
		</numericStateVariable>
	</timepoint>
	<timepoint>
		<spatialEntity>
			<pseudo3D type="region">
				<clusteredness>1</clusteredness>
				<density>0.5413079849174706</density>
				<area>20858.5</area>
				<perimeter>785.6974005699158</perimeter>
				<distanceFromOrigin>263.0684321616716</distanceFromOrigin>
				<angle>30.94790950258245</angle>
				<shape>triangular</shape>
				<triangleMeasure>0.6456440654357483</triangleMeasure>
				<rectangleMeasure>0.6172253079002721</rectangleMeasure>
				<circleMeasure>0.239743864189284</circleMeasure>
				<centroid>
					<x>906.2237</x>
					<y>1076.513</y>
				</centroid>
			</pseudo3D>
		</spatialEntity>
		<spatialEntity>
			<pseudo3D type="region">
				<clusteredness>1</clusteredness>
				<density>0.6788413098236776</density>
				<area>22751.5</area>
				<perimeter>617.6720194816589</perimeter>
				<distanceFromOrigin>487.8616607195117</distanceFromOrigin>
				<angle>72.32157042485004</angle>
				<shape>rectangular</shape>
				<triangleMeasure>0.6747345261507265</triangleMeasure>
				<rectangleMeasure>0.7174693626658438</rectangleMeasure>
				<circleMeasure>0.6020049747402585</circleMeasure>
				<centroid>
					<x>968.9152</x>
					<y>192.1102</y>
				</centroid>
			</pseudo3D>
		</spatialEntity>
		<numericStateVariable>
			<name>avgClusterednessRegions</name>
			<value>1773.243168502429</value>
		</numericStateVariable>
		<numericStateVariable>
			<name>avgDensityRegions</name>
			<value>0.610074647370574</value>
		</numericStateVariable>
	</timepoint>
	<timepoint>
		<spatialEntity>
			<pseudo3D type="region">
				<clusteredness>1</clusteredness>
				<density>0.5413079849174706</density>
				<area>20858.5</area>
				<perimeter>785.6974005699158</perimeter>
				<distanceFromOrigin>263.0684321616716</distanceFromOrigin>
				<angle>30.94790950258245</angle>
				<shape>triangular</shape>
				<triangleMeasure>0.6456440654357483</triangleMeasure>
				<rectangleMeasure>0.6172253079002721</rectangleMeasure>
				<circleMeasure>0.239743864189284</circleMeasure>
				<centroid>
					<x>906.2237</x>
					<y>1076.513</y>
				</centroid>
			</pseudo3D>
		</spatialEntity>
		<spatialEntity>
			<pseudo3D type="region">
				<clusteredness>1</clusteredness>
				<density>0.6788413098236776</density>
				<area>22751.5</area>
				<perimeter>617.6720194816589</perimeter>
				<distanceFromOrigin>487.8616607195117</distanceFromOrigin>
				<angle>72.32157042485004</angle>
				<shape>rectangular</shape>
				<triangleMeasure>0.6747345261507265</triangleMeasure>
				<rectangleMeasure>0.7174693626658438</rectangleMeasure>
				<circleMeasure>0.6020049747402585</circleMeasure>
				<centroid>
					<x>968.9152</x>
					<y>192.1102</y>
				</centroid>
			</pseudo3D>
		</spatialEntity>
		<numericStateVariable>
			<name>avgClusterednessRegions</name>
			<value>1773.243168502429</value>
		</numericStateVariable>
		<numericStateVariable>
			<name>avgDensityRegions</name>
			<value>0.610074647370574</value>
		</numericStateVariable>
	</timepoint>
	<timepoint>
		<spatialEntity>
			<pseudo3D type="region">
				<clusteredness>1</clusteredness>
				<density>0.5413079849174706</density>
				<area>20858.5</area>
				<perimeter>785.6974005699158</perimeter>
				<distanceFromOrigin>263.0684321616716</distanceFromOrigin>
				<angle>30.94790950258245</angle>
				<shape>triangular</shape>
				<triangleMeasure>0.6456440654357483</triangleMeasure>
				<rectangleMeasure>0.6172253079002721</rectangleMeasure>
				<circleMeasure>0.239743864189284</circleMeasure>
				<centroid>
					<x>906.2237</x>
					<y>1076.513</y>
				</centroid>
			</pseudo3D>
		</spatialEntity>
		<spatialEntity>
			<pseudo3D type="region">
				<clusteredness>1</clusteredness>
				<density>0.6788413098236776</density>
				<area>22751.5</area>
				<perimeter>617.6720194816589</perimeter>
				<distanceFromOrigin>487.8616607195117</distanceFromOrigin>
				<angle>72.32157042485004</angle>
				<shape>rectangular</shape>
				<triangleMeasure>0.6747345261507265</triangleMeasure>
				<rectangleMeasure>0.7174693626658438</rectangleMeasure>
				<circleMeasure>0.6020049747402585</circleMeasure>
				<centroid>
					<x>968.9152</x>
					<y>192.1102</y>
				</centroid>
			</pseudo3D>
		</spatialEntity>
		<numericStateVariable>
			<name>avgClusterednessRegions</name>
			<value>1773.243168502429</value>
		</numericStateVariable>
		<numericStateVariable>
			<name>avgDensityRegions</name>
			<value>0.610074647370574</value>
		</numericStateVariable>
	</timepoint>
	<timepoint>
		<spatialEntity>
			<pseudo3D type="region">
				<clusteredness>1</clusteredness>
				<density>0.5413079849174706</density>
				<area>20858.5</area>
				<perimeter>785.6974005699158</perimeter>
				<distanceFromOrigin>263.0684321616716</distanceFromOrigin>
				<angle>30.94790950258245</angle>
				<shape>triangular</shape>
				<triangleMeasure>0.6456440654357483</triangleMeasure>
				<rectangleMeasure>0.6172253079002721</rectangleMeasure>
				<circleMeasure>0.239743864189284</circleMeasure>
				<centroid>
					<x>906.2237</x>
					<y>1076.513</y>
				</centroid>
			</pseudo3D>
		</spatialEntity>
		<spatialEntity>
			<pseudo3D type="region">
				<clusteredness>1</clusteredness>
				<density>0.6788413098236776</density>
				<area>22751.5</area>
				<perimeter>617.6720194816589</perimeter>
				<distanceFromOrigin>487.8616607195117</distanceFromOrigin>
				<angle>72.32157042485004</angle>
				<shape>rectangular</shape>
				<triangleMeasure>0.6747345261507265</triangleMeasure>
				<rectangleMeasure>0.7174693626658438</rectangleMeasure>
				<circleMeasure>0.6020049747402585</circleMeasure>
				<centroid>
					<x>968.9152</x>
					<y>192.1102</y>
				</centroid>
			</pseudo3D>
		</spatialEntity>
		<numericStateVariable>
			<name>avgClusterednessRegions</name>
			<value>1773.243168502429</value>
		</numericStateVariable>
		<numericStateVariable>
			<name>avgDensityRegions</name>
			<value>0.610074647370574</value>
		</numericStateVariable>
	</timepoint>
	<timepoint>
		<spatialEntity>
			<pseudo3D type="region">
				<clusteredness>1</clusteredness>
				<density>0.5413079849174706</density>
				<area>20858.5</area>
				<perimeter>785.6974005699158</perimeter>
				<distanceFromOrigin>263.0684321616716</distanceFromOrigin>
				<angle>30.94790950258245</angle>
				<shape>triangular</shape>
				<triangleMeasure>0.6456440654357483</triangleMeasure>
				<rectangleMeasure>0.6172253079002721</rectangleMeasure>
				<circleMeasure>0.239743864189284</circleMeasure>
				<centroid>
					<x>906.2237</x>
					<y>1076.513</y>
				</centroid>
			</pseudo3D>
		</spatialEntity>
		<spatialEntity>
			<pseudo3D type="region">
				<clusteredness>1</clusteredness>
				<density>0.6788413098236776</density>
				<area>22751.5</area>
				<perimeter>617.6720194816589</perimeter>
				<distanceFromOrigin>487.8616607195117</distanceFromOrigin>
				<angle>72.32157042485004</angle>
				<shape>rectangular</shape>
				<triangleMeasure>0.6747345261507265</triangleMeasure>
				<rectangleMeasure>0.7174693626658438</rectangleMeasure>
				<circleMeasure>0.6020049747402585</circleMeasure>
				<centroid>
					<x>968.9152</x>
					<y>192.1102</y>
				</centroid>
			</pseudo3D>
		</spatialEntity>
		<numericStateVariable>
			<name>avgClusterednessRegions</name>
			<value>1773.243168502429</value>
		</numericStateVariable>
		<numericStateVariable>
			<name>avgDensityRegions</name>
			<value>0.610074647370574</value>
		</numericStateVariable>
	</timepoint>
	<timepoint>
		<spatialEntity>
			<pseudo3D type="region">
				<clusteredness>1</clusteredness>
				<density>0.5413079849174706</density>
				<area>20858.5</area>
				<perimeter>785.6974005699158</perimeter>
				<distanceFromOrigin>263.0684321616716</distanceFromOrigin>
				<angle>30.94790950258245</angle>
				<shape>triangular</shape>
				<triangleMeasure>0.6456440654357483</triangleMeasure>
				<rectangleMeasure>0.6172253079002721</rectangleMeasure>
				<circleMeasure>0.239743864189284</circleMeasure>
				<centroid>
					<x>906.2237</x>
					<y>1076.513</y>
				</centroid>
			</pseudo3D>
		</spatialEntity>
		<spatialEntity>
			<pseudo3D type="region">
				<clusteredness>1</clusteredness>
				<density>0.6788413098236776</density>
				<area>22751.5</area>
				<perimeter>617.6720194816589</perimeter>
				<distanceFromOrigin>487.8616607195117</distanceFromOrigin>
				<angle>72.32157042485004</angle>
				<shape>rectangular</shape>
				<triangleMeasure>0.6747345261507265</triangleMeasure>
				<rectangleMeasure>0.7174693626658438</rectangleMeasure>
				<circleMeasure>0.6020049747402585</circleMeasure>
				<centroid>
					<x>968.9152</x>
					<y>192.1102</y>
				</centroid>
			</pseudo3D>
		</spatialEntity>
		<numericStateVariable>
			<name>avgClusterednessRegions</name>
			<value>1773.243168502429</value>
		</numericStateVariable>
		<numericStateVariable>
			<name>avgDensityRegions</name>
			<value>0.610074647370574</value>
		</numericStateVariable>
	</timepoint>
	<timepoint>
		<spatialEntity>
			<pseudo3D type="region">
				<clusteredness>1</clusteredness>
				<density>0.5413079849174706</density>
				<area>20858.5</area>
				<perimeter>785.6974005699158</perimeter>
				<distanceFromOrigin>263.0684321616716</distanceFromOrigin>
				<angle>30.94790950258245</angle>
				<shape>triangular</shape>
				<triangleMeasure>0.6456440654357483</triangleMeasure>
				<rectangleMeasure>0.6172253079002721</rectangleMeasure>
				<circleMeasure>0.239743864189284</circleMeasure>
				<centroid>
					<x>906.2237</x>
					<y>1076.513</y>
				</centroid>
			</pseudo3D>
		</spatialEntity>
		<spatialEntity>
			<pseudo3D type="region">
				<clusteredness>1</clusteredness>
				<density>0.6788413098236776</density>
				<area>22751.5</area>
				<perimeter>617.6720194816589</perimeter>
				<distanceFromOrigin>487.8616607195117</distanceFromOrigin>
				<angle>72.32157042485004</angle>
				<shape>rectangular</shape>
				<triangleMeasure>0.6747345261507265</triangleMeasure>
				<rectangleMeasure>0.7174693626658438</rectangleMeasure>
				<circleMeasure>0.6020049747402585</circleMeasure>
				<centroid>
					<x>968.9152</x>
					<y>192.1102</y>
				</centroid>
			</pseudo3D>
		</spatialEntity>
		<numericStateVariable>
			<name>avgClusterednessRegions</name>
			<value>1773.243168502429</value>
		</numericStateVariable>
		<numericStateVariable>
			<name>avgDensityRegions</name>
			<value>0.610074647370574</value>
		</numericStateVariable>
	</timepoint>
	<timepoint>
		<spatialEntity>
			<pseudo3D type="region">
				<clusteredness>1</clusteredness>
				<density>0.5413079849174706</density>
				<area>20858.5</area>
				<perimeter>785.6974005699158</perimeter>
				<distanceFromOrigin>263.0684321616716</distanceFromOrigin>
				<angle>30.94790950258245</angle>
				<shape>triangular</shape>
				<triangleMeasure>0.6456440654357483</triangleMeasure>
				<rectangleMeasure>0.6172253079002721</rectangleMeasure>
				<circleMeasure>0.239743864189284</circleMeasure>
				<centroid>
					<x>906.2237</x>
					<y>1076.513</y>
				</centroid>
			</pseudo3D>
		</spatialEntity>
		<spatialEntity>
			<pseudo3D type="region">
				<clusteredness>1</clusteredness>
				<density>0.6788413098236776</density>
				<area>22751.5</area>
				<perimeter>617.6720194816589</perimeter>
				<distanceFromOrigin>487.8616607195117</distanceFromOrigin>
				<angle>72.32157042485004</angle>
				<shape>rectangular</shape>
				<triangleMeasure>0.6747345261507265</triangleMeasure>
				<rectangleMeasure>0.7174693626658438</rectangleMeasure>
				<circleMeasure>0.6020049747402585</circleMeasure>
				<centroid>
					<x>968.9152</x>
					<y>192.1102</y>
				</centroid>
			</pseudo3D>
		</spatialEntity>
		<numericStateVariable>
			<name>avgClusterednessRegions</name>
			<value>1773.243168502429</value>
		</numericStateVariable>
		<numericStateVariable>
			<name>avgDensityRegions</name>
			<value>0.610074647370574</value>
		</numericStateVariable>
	</timepoint>
	<timepoint>
		<spatialEntity>
			<pseudo3D type="region">
				<clusteredness>1</clusteredness>
				<density>0.5413079849174706</density>
				<area>20858.5</area>
				<perimeter>785.6974005699158</perimeter>
				<distanceFromOrigin>263.0684321616716</distanceFromOrigin>
				<angle>30.94790950258245</angle>
				<shape>triangular</shape>
				<triangleMeasure>0.6456440654357483</triangleMeasure>
				<rectangleMeasure>0.6172253079002721</rectangleMeasure>
				<circleMeasure>0.239743864189284</circleMeasure>
				<centroid>
					<x>906.2237</x>
					<y>1076.513</y>
				</centroid>
			</pseudo3D>
		</spatialEntity>
		<spatialEntity>
			<pseudo3D type="region">
				<clusteredness>1</clusteredness>
				<density>0.6788413098236776</density>
				<area>22751.5</area>
				<perimeter>617.6720194816589</perimeter>
				<distanceFromOrigin>487.8616607195117</distanceFromOrigin>
				<angle>72.32157042485004</angle>
				<shape>rectangular</shape>
				<triangleMeasure>0.6747345261507265</triangleMeasure>
				<rectangleMeasure>0.7174693626658438</rectangleMeasure>
				<circleMeasure>0.6020049747402585</circleMeasure>
				<centroid>
					<x>968.9152</x>
					<y>192.1102</y>
				</centroid>
			</pseudo3D>
		</spatialEntity>
		<numericStateVariable>
			<name>avgClusterednessRegions</name>
			<value>1773.243168502429</value>
		</numericStateVariable>
		<numericStateVariable>
			<name>avgDensityRegions</name>
			<value>0.610074647370574</value>
		</numericStateVariable>
	</timepoint>
	<timepoint>
		<spatialEntity>
			<pseudo3D type="region">
				<clusteredness>1</clusteredness>
				<density>0.5413079849174706</density>
				<area>20858.5</area>
				<perimeter>785.6974005699158</perimeter>
				<distanceFromOrigin>263.0684321616716</distanceFromOrigin>
				<angle>30.94790950258245</angle>
				<shape>triangular</shape>
				<triangleMeasure>0.6456440654357483</triangleMeasure>
				<rectangleMeasure>0.6172253079002721</rectangleMeasure>
				<circleMeasure>0.239743864189284</circleMeasure>
				<centroid>
					<x>906.2237</x>
					<y>1076.513</y>
				</centroid>
			</pseudo3D>
		</spatialEntity>
		<spatialEntity>
			<pseudo3D type="region">
				<clusteredness>1</clusteredness>
				<density>0.6788413098236776</density>
				<area>22751.5</area>
				<perimeter>617.6720194816589</perimeter>
				<distanceFromOrigin>487.8616607195117</distanceFromOrigin>
				<angle>72.32157042485004</angle>
				<shape>rectangular</shape>
				<triangleMeasure>0.6747345261507265</triangleMeasure>
				<rectangleMeasure>0.7174693626658438</rectangleMeasure>
				<circleMeasure>0.6020049747402585</circleMeasure>
				<centroid>
					<x>968.9152</x>
					<y>192.1102</y>
				</centroid>
			</pseudo3D>
		</spatialEntity>
		<numericStateVariable>
			<name>avgClusterednessRegions</name>
			<value>1773.243168502429</value>
		</numericStateVariable>
		<numericStateVariable>
			<name>avgDensityRegions</name>
			<value>0.610074647370574</value>
		</numericStateVariable>
	</timepoint>
	<timepoint>
		<spatialEntity>
			<pseudo3D type="region">
				<clusteredness>1</clusteredness>
				<density>0.5413079849174706</density>
				<area>20858.5</area>
				<perimeter>785.6974005699158</perimeter>
				<distanceFromOrigin>263.0684321616716</distanceFromOrigin>
				<angle>30.94790950258245</angle>
				<shape>triangular</shape>
				<triangleMeasure>0.6456440654357483</triangleMeasure>
				<rectangleMeasure>0.6172253079002721</rectangleMeasure>
				<circleMeasure>0.239743864189284</circleMeasure>
				<centroid>
					<x>906.2237</x>
					<y>1076.513</y>
				</centroid>
			</pseudo3D>
		</spatialEntity>
		<spatialEntity>
			<pseudo3D type="region">
				<clusteredness>1</clusteredness>
				<density>0.6788413098236776</density>
				<area>22751.5</area>
				<perimeter>617.6720194816589</perimeter>
				<distanceFromOrigin>487.8616607195117</distanceFromOrigin>
				<angle>72.32157042485004</angle>
				<shape>rectangular</shape>
				<triangleMeasure>0.6747345261507265</triangleMeasure>
				<rectangleMeasure>0.7174693626658438</rectangleMeasure>
				<circleMeasure>0.6020049747402585</circleMeasure>
				<centroid>
					<x>968.9152</x>
					<y>192.1102</y>
				</centroid>
			</pseudo3D>
		</spatialEntity>
		<numericStateVariable>
			<name>avgClusterednessRegions</name>
			<value>1773.243168502429</value>
		</numericStateVariable>
		<numericStateVariable>
			<name>avgDensityRegions</name>
			<value>0.610074647370574</value>
		</numericStateVariable>
	</timepoint>
	<timepoint>
		<spatialEntity>
			<pseudo3D type="region">
				<clusteredness>1</clusteredness>
				<density>0.5413079849174706</density>
				<area>20858.5</area>
				<perimeter>785.6974005699158</perimeter>
				<distanceFromOrigin>263.0684321616716</distanceFromOrigin>
				<angle>30.94790950258245</angle>
				<shape>triangular</shape>
				<triangleMeasure>0.6456440654357483</triangleMeasure>
				<rectangleMeasure>0.6172253079002721</rectangleMeasure>
				<circleMeasure>0.239743864189284</circleMeasure>
				<centroid>
					<x>906.2237</x>
					<y>1076.513</y>
				</centroid>
			</pseudo3D>
		</spatialEntity>
		<spatialEntity>
			<pseudo3D type="region">
				<clusteredness>1</clusteredness>
				<density>0.6788413098236776</density>
				<area>22751.5</area>
				<perimeter>617.6720194816589</perimeter>
				<distanceFromOrigin>487.8616607195117</distanceFromOrigin>
				<angle>72.32157042485004</angle>
				<shape>rectangular</shape>
				<triangleMeasure>0.6747345261507265</triangleMeasure>
				<rectangleMeasure>0.7174693626658438</rectangleMeasure>
				<circleMeasure>0.6020049747402585</circleMeasure>
				<centroid>
					<x>968.9152</x>
					<y>192.1102</y>
				</centroid>
			</pseudo3D>
		</spatialEntity>
		<numericStateVariable>
			<name>avgClusterednessRegions</name>
			<value>1773.243168502429</value>
		</numericStateVariable>
		<numericStateVariable>
			<name>avgDensityRegions</name>
			<value>0.610074647370574</value>
		</numericStateVariable>
	</timepoint>
	<timepoint>
		<spatialEntity>
			<pseudo3D type="region">
				<clusteredness>1</clusteredness>
				<density>0.5413079849174706</density>
				<area>20858.5</area>
				<perimeter>785.6974005699158</perimeter>
				<distanceFromOrigin>263.0684321616716</distanceFromOrigin>
				<angle>30.94790950258245</angle>
				<shape>triangular</shape>
				<triangleMeasure>0.6456440654357483</triangleMeasure>
				<rectangleMeasure>0.6172253079002721</rectangleMeasure>
				<circleMeasure>0.239743864189284</circleMeasure>
				<centroid>
					<x>906.2237</x>
					<y>1076.513</y>
				</centroid>
			</pseudo3D>
		</spatialEntity>
		<spatialEntity>
			<pseudo3D type="region">
				<clusteredness>1</clusteredness>
				<density>0.6788413098236776</density>
				<area>22751.5</area>
				<perimeter>617.6720194816589</perimeter>
				<distanceFromOrigin>487.8616607195117</distanceFromOrigin>
				<angle>72.32157042485004</angle>
				<shape>rectangular</shape>
				<triangleMeasure>0.6747345261507265</triangleMeasure>
				<rectangleMeasure>0.7174693626658438</rectangleMeasure>
				<circleMeasure>0.6020049747402585</circleMeasure>
				<centroid>
					<x>968.9152</x>
					<y>192.1102</y>
				</centroid>
			</pseudo3D>
		</spatialEntity>
		<numericStateVariable>
			<name>avgClusterednessRegions</name>
			<value>1773.243168502429</value>
		</numericStateVariable>
		<numericStateVariable>
			<name>avgDensityRegions</name>
			<value>0.610074647370574</value>
		</numericStateVariable>
	</timepoint>
	<timepoint>
		<spatialEntity>
			<pseudo3D type="region">
				<clusteredness>1</clusteredness>
				<density>0.5413079849174706</density>
				<area>20858.5</area>
				<perimeter>785.6974005699158</perimeter>
				<distanceFromOrigin>263.0684321616716</distanceFromOrigin>
				<angle>30.94790950258245</angle>
				<shape>triangular</shape>
				<triangleMeasure>0.6456440654357483</triangleMeasure>
				<rectangleMeasure>0.6172253079002721</rectangleMeasure>
				<circleMeasure>0.239743864189284</circleMeasure>
				<centroid>
					<x>906.2237</x>
					<y>1076.513</y>
				</centroid>
			</pseudo3D>
		</spatialEntity>
		<spatialEntity>
			<pseudo3D type="region">
				<clusteredness>1</clusteredness>
				<density>0.6788413098236776</density>
				<area>22751.5</area>
				<perimeter>617.6720194816589</perimeter>
				<distanceFromOrigin>487.8616607195117</distanceFromOrigin>
				<angle>72.32157042485004</angle>
				<shape>rectangular</shape>
				<triangleMeasure>0.6747345261507265</triangleMeasure>
				<rectangleMeasure>0.7174693626658438</rectangleMeasure>
				<circleMeasure>0.6020049747402585</circleMeasure>
				<centroid>
					<x>968.9152</x>
					<y>192.1102</y>
				</centroid>
			</pseudo3D>
		</spatialEntity>
		<numericStateVariable>
			<name>avgClusterednessRegions</name>
			<value>1773.243168502429</value>
		</numericStateVariable>
		<numericStateVariable>
			<name>avgDensityRegions</name>
			<value>0.610074647370574</value>
		</numericStateVariable>
	</timepoint>
	<timepoint>
		<spatialEntity>
			<pseudo3D type="region">
				<clusteredness>1</clusteredness>
				<density>0.5413079849174706</density>
				<area>20858.5</area>
				<perimeter>785.6974005699158</perimeter>
				<distanceFromOrigin>263.0684321616716</distanceFromOrigin>
				<angle>30.94790950258245</angle>
				<shape>triangular</shape>
				<triangleMeasure>0.6456440654357483</triangleMeasure>
				<rectangleMeasure>0.6172253079002721</rectangleMeasure>
				<circleMeasure>0.239743864189284</circleMeasure>
				<centroid>
					<x>906.2237</x>
					<y>1076.513</y>
				</centroid>
			</pseudo3D>
		</spatialEntity>
		<spatialEntity>
			<pseudo3D type="region">
				<clusteredness>1</clusteredness>
				<density>0.6788413098236776</density>
				<area>22751.5</area>
				<perimeter>617.6720194816589</perimeter>
				<distanceFromOrigin>487.8616607195117</distanceFromOrigin>
				<angle>72.32157042485004</angle>
				<shape>rectangular</shape>
				<triangleMeasure>0.6747345261507265</triangleMeasure>
				<rectangleMeasure>0.7174693626658438</rectangleMeasure>
				<circleMeasure>0.6020049747402585</circleMeasure>
				<centroid>
					<x>968.9152</x>
					<y>192.1102</y>
				</centroid>
			</pseudo3D>
		</spatialEntity>
		<numericStateVariable>
			<name>avgClusterednessRegions</name>
			<value>1773.243168502429</value>
		</numericStateVariable>
		<numericStateVariable>
			<name>avgDensityRegions</name>
			<value>0.610074647370574</value>
		</numericStateVariable>
	</timepoint>
	<timepoint>
		<spatialEntity>
			<pseudo3D type="region">
				<clusteredness>1</clusteredness>
				<density>0.5413079849174706</density>
				<area>20858.5</area>
				<perimeter>785.6974005699158</perimeter>
				<distanceFromOrigin>263.0684321616716</distanceFromOrigin>
				<angle>30.94790950258245</angle>
				<shape>triangular</shape>
				<triangleMeasure>0.6456440654357483</triangleMeasure>
				<rectangleMeasure>0.6172253079002721</rectangleMeasure>
				<circleMeasure>0.239743864189284</circleMeasure>
				<centroid>
					<x>906.2237</x>
					<y>1076.513</y>
				</centroid>
			</pseudo3D>
		</spatialEntity>
		<spatialEntity>
			<pseudo3D type="region">
				<clusteredness>1</clusteredness>
				<density>0.6788413098236776</density>
				<area>22751.5</area>
				<perimeter>617.6720194816589</perimeter>
				<distanceFromOrigin>487.8616607195117</distanceFromOrigin>
				<angle>72.32157042485004</angle>
				<shape>rectangular</shape>
				<triangleMeasure>0.6747345261507265</triangleMeasure>
				<rectangleMeasure>0.7174693626658438</rectangleMeasure>
				<circleMeasure>0.6020049747402585</circleMeasure>
				<centroid>
					<x>968.9152</x>
					<y>192.1102</y>
				</centroid>
			</pseudo3D>
		</spatialEntity>
		<numericStateVariable>
			<name>avgClusterednessRegions</name>
			<value>1773.243168502429</value>
		</numericStateVariable>
		<numericStateVariable>
			<name>avgDensityRegions</name>
			<value>0.610074647370574</value>
		</numericStateVariable>
	</timepoint>
	<timepoint>
		<spatialEntity>
			<pseudo3D type="region">
				<clusteredness>1</clusteredness>
				<density>0.5413079849174706</density>
				<area>20858.5</area>
				<perimeter>785.6974005699158</perimeter>
				<distanceFromOrigin>263.0684321616716</distanceFromOrigin>
				<angle>30.94790950258245</angle>
				<shape>triangular</shape>
				<triangleMeasure>0.6456440654357483</triangleMeasure>
				<rectangleMeasure>0.6172253079002721</rectangleMeasure>
				<circleMeasure>0.239743864189284</circleMeasure>
				<centroid>
					<x>906.2237</x>
					<y>1076.513</y>
				</centroid>
			</pseudo3D>
		</spatialEntity>
		<spatialEntity>
			<pseudo3D type="region">
				<clusteredness>1</clusteredness>
				<density>0.6788413098236776</density>
				<area>22751.5</area>
				<perimeter>617.6720194816589</perimeter>
				<distanceFromOrigin>487.8616607195117</distanceFromOrigin>
				<angle>72.32157042485004</angle>
				<shape>rectangular</shape>
				<triangleMeasure>0.6747345261507265</triangleMeasure>
				<rectangleMeasure>0.7174693626658438</rectangleMeasure>
				<circleMeasure>0.6020049747402585</circleMeasure>
				<centroid>
					<x>968.9152</x>
					<y>192.1102</y>
				</centroid>
			</pseudo3D>
		</spatialEntity>
		<numericStateVariable>
			<name>avgClusterednessRegions</name>
			<value>1773.243168502429</value>
		</numericStateVariable>
		<numericStateVariable>
			<name>avgDensityRegions</name>
			<value>0.610074647370574</value>
		</numericStateVariable>
	</timepoint>
	<timepoint>
		<spatialEntity>
			<pseudo3D type="region">
				<clusteredness>1</clusteredness>
				<density>0.5413079849174706</density>
				<area>20858.5</area>
				<perimeter>785.6974005699158</perimeter>
				<distanceFromOrigin>263.0684321616716</distanceFromOrigin>
				<angle>30.94790950258245</angle>
				<shape>triangular</shape>
				<triangleMeasure>0.6456440654357483</triangleMeasure>
				<rectangleMeasure>0.6172253079002721</rectangleMeasure>
				<circleMeasure>0.239743864189284</circleMeasure>
				<centroid>
					<x>906.2237</x>
					<y>1076.513</y>
				</centroid>
			</pseudo3D>
		</spatialEntity>
		<spatialEntity>
			<pseudo3D type="region">
				<clusteredness>1</clusteredness>
				<density>0.6788413098236776</density>
				<area>22751.5</area>
				<perimeter>617.6720194816589</perimeter>
				<distanceFromOrigin>487.8616607195117</distanceFromOrigin>
				<angle>72.32157042485004</angle>
				<shape>rectangular</shape>
				<triangleMeasure>0.6747345261507265</triangleMeasure>
				<rectangleMeasure>0.7174693626658438</rectangleMeasure>
				<circleMeasure>0.6020049747402585</circleMeasure>
				<centroid>
					<x>968.9152</x>
					<y>192.1102</y>
				</centroid>
			</pseudo3D>
		</spatialEntity>
		<numericStateVariable>
			<name>avgClusterednessRegions</name>
			<value>1773.243168502429</value>
		</numericStateVariable>
		<numericStateVariable>
			<name>avgDensityRegions</name>
			<value>0.610074647370574</value>
		</numericStateVariable>
	</timepoint>
	<timepoint>
		<spatialEntity>
			<pseudo3D type="region">
				<clusteredness>1</clusteredness>
				<density>0.5413079849174706</density>
				<area>20858.5</area>
				<perimeter>785.6974005699158</perimeter>
				<distanceFromOrigin>263.0684321616716</distanceFromOrigin>
				<angle>30.94790950258245</angle>
				<shape>triangular</shape>
				<triangleMeasure>0.6456440654357483</triangleMeasure>
				<rectangleMeasure>0.6172253079002721</rectangleMeasure>
				<circleMeasure>0.239743864189284</circleMeasure>
				<centroid>
					<x>906.2237</x>
					<y>1076.513</y>
				</centroid>
			</pseudo3D>
		</spatialEntity>
		<spatialEntity>
			<pseudo3D type="region">
				<clusteredness>1</clusteredness>
				<density>0.6788413098236776</density>
				<area>22751.5</area>
				<perimeter>617.6720194816589</perimeter>
				<distanceFromOrigin>487.8616607195117</distanceFromOrigin>
				<angle>72.32157042485004</angle>
				<shape>rectangular</shape>
				<triangleMeasure>0.6747345261507265</triangleMeasure>
				<rectangleMeasure>0.7174693626658438</rectangleMeasure>
				<circleMeasure>0.6020049747402585</circleMeasure>
				<centroid>
					<x>968.9152</x>
					<y>192.1102</y>
				</centroid>
			</pseudo3D>
		</spatialEntity>
		<numericStateVariable>
			<name>avgClusterednessRegions</name>
			<value>1773.243168502429</value>
		</numericStateVariable>
		<numericStateVariable>
			<name>avgDensityRegions</name>
			<value>0.610074647370574</value>
		</numericStateVariable>
	</timepoint>
	<timepoint>
		<spatialEntity>
			<pseudo3D type="region">
				<clusteredness>1</clusteredness>
				<density>0.5413079849174706</density>
				<area>20858.5</area>
				<perimeter>785.6974005699158</perimeter>
				<distanceFromOrigin>263.0684321616716</distanceFromOrigin>
				<angle>30.94790950258245</angle>
				<shape>triangular</shape>
				<triangleMeasure>0.6456440654357483</triangleMeasure>
				<rectangleMeasure>0.6172253079002721</rectangleMeasure>
				<circleMeasure>0.239743864189284</circleMeasure>
				<centroid>
					<x>906.2237</x>
					<y>1076.513</y>
				</centroid>
			</pseudo3D>
		</spatialEntity>
		<spatialEntity>
			<pseudo3D type="region">
				<clusteredness>1</clusteredness>
				<density>0.6788413098236776</density>
				<area>22751.5</area>
				<perimeter>617.6720194816589</perimeter>
				<distanceFromOrigin>487.8616607195117</distanceFromOrigin>
				<angle>72.32157042485004</angle>
				<shape>rectangular</shape>
				<triangleMeasure>0.6747345261507265</triangleMeasure>
				<rectangleMeasure>0.7174693626658438</rectangleMeasure>
				<circleMeasure>0.6020049747402585</circleMeasure>
				<centroid>
					<x>968.9152</x>
					<y>192.1102</y>
				</centroid>
			</pseudo3D>
		</spatialEntity>
		<numericStateVariable>
			<name>avgClusterednessRegions</name>
			<value>1773.243168502429</value>
		</numericStateVariable>
		<numericStateVariable>
			<name>avgDensityRegions</name>
			<value>0.610074647370574</value>
		</numericStateVariable>
	</timepoint>
	<timepoint>
		<spatialEntity>
			<pseudo3D type="region">
				<clusteredness>1</clusteredness>
				<density>0.5413079849174706</density>
				<area>20858.5</area>
				<perimeter>785.6974005699158</perimeter>
				<distanceFromOrigin>263.0684321616716</distanceFromOrigin>
				<angle>30.94790950258245</angle>
				<shape>triangular</shape>
				<triangleMeasure>0.6456440654357483</triangleMeasure>
				<rectangleMeasure>0.6172253079002721</rectangleMeasure>
				<circleMeasure>0.239743864189284</circleMeasure>
				<centroid>
					<x>906.2237</x>
					<y>1076.513</y>
				</centroid>
			</pseudo3D>
		</spatialEntity>
		<spatialEntity>
			<pseudo3D type="region">
				<clusteredness>1</clusteredness>
				<density>0.6788413098236776</density>
				<area>22751.5</area>
				<perimeter>617.6720194816589</perimeter>
				<distanceFromOrigin>487.8616607195117</distanceFromOrigin>
				<angle>72.32157042485004</angle>
				<shape>rectangular</shape>
				<triangleMeasure>0.6747345261507265</triangleMeasure>
				<rectangleMeasure>0.7174693626658438</rectangleMeasure>
				<circleMeasure>0.6020049747402585</circleMeasure>
				<centroid>
					<x>968.9152</x>
					<y>192.1102</y>
				</centroid>
			</pseudo3D>
		</spatialEntity>
		<numericStateVariable>
			<name>avgClusterednessRegions</name>
			<value>1773.243168502429</value>
		</numericStateVariable>
		<numericStateVariable>
			<name>avgDensityRegions</name>
			<value>0.610074647370574</value>
		</numericStateVariable>
	</timepoint>
	<timepoint>
		<spatialEntity>
			<pseudo3D type="region">
				<clusteredness>1</clusteredness>
				<density>0.5413079849174706</density>
				<area>20858.5</area>
				<perimeter>785.6974005699158</perimeter>
				<distanceFromOrigin>263.0684321616716</distanceFromOrigin>
				<angle>30.94790950258245</angle>
				<shape>triangular</shape>
				<triangleMeasure>0.6456440654357483</triangleMeasure>
				<rectangleMeasure>0.6172253079002721</rectangleMeasure>
				<circleMeasure>0.239743864189284</circleMeasure>
				<centroid>
					<x>906.2237</x>
					<y>1076.513</y>
				</centroid>
			</pseudo3D>
		</spatialEntity>
		<spatialEntity>
			<pseudo3D type="region">
				<clusteredness>1</clusteredness>
				<density>0.6788413098236776</density>
				<area>22751.5</area>
				<perimeter>617.6720194816589</perimeter>
				<distanceFromOrigin>487.8616607195117</distanceFromOrigin>
				<angle>72.32157042485004</angle>
				<shape>rectangular</shape>
				<triangleMeasure>0.6747345261507265</triangleMeasure>
				<rectangleMeasure>0.7174693626658438</rectangleMeasure>
				<circleMeasure>0.6020049747402585</circleMeasure>
				<centroid>
					<x>968.9152</x>
					<y>192.1102</y>
				</centroid>
			</pseudo3D>
		</spatialEntity>
		<numericStateVariable>
			<name>avgClusterednessRegions</name>
			<value>1773.243168502429</value>
		</numericStateVariable>
		<numericStateVariable>
			<name>avgDensityRegions</name>
			<value>0.610074647370574</value>
		</numericStateVariable>
	</timepoint>
	<timepoint>
		<spatialEntity>
			<pseudo3D type="region">
				<clusteredness>1</clusteredness>
				<density>0.5413079849174706</density>
				<area>20858.5</area>
				<perimeter>785.6974005699158</perimeter>
				<distanceFromOrigin>263.0684321616716</distanceFromOrigin>
				<angle>30.94790950258245</angle>
				<shape>triangular</shape>
				<triangleMeasure>0.6456440654357483</triangleMeasure>
				<rectangleMeasure>0.6172253079002721</rectangleMeasure>
				<circleMeasure>0.239743864189284</circleMeasure>
				<centroid>
					<x>906.2237</x>
					<y>1076.513</y>
				</centroid>
			</pseudo3D>
		</spatialEntity>
		<spatialEntity>
			<pseudo3D type="region">
				<clusteredness>1</clusteredness>
				<density>0.6788413098236776</density>
				<area>22751.5</area>
				<perimeter>617.6720194816589</perimeter>
				<distanceFromOrigin>487.8616607195117</distanceFromOrigin>
				<angle>72.32157042485004</angle>
				<shape>rectangular</shape>
				<triangleMeasure>0.6747345261507265</triangleMeasure>
				<rectangleMeasure>0.7174693626658438</rectangleMeasure>
				<circleMeasure>0.6020049747402585</circleMeasure>
				<centroid>
					<x>968.9152</x>
					<y>192.1102</y>
				</centroid>
			</pseudo3D>
		</spatialEntity>
		<numericStateVariable>
			<name>avgClusterednessRegions</name>
			<value>1773.243168502429</value>
		</numericStateVariable>
		<numericStateVariable>
			<name>avgDensityRegions</name>
			<value>0.610074647370574</value>
		</numericStateVariable>
	</timepoint>
	<timepoint>
		<spatialEntity>
			<pseudo3D type="region">
				<clusteredness>1</clusteredness>
				<density>0.5413079849174706</density>
				<area>20858.5</area>
				<perimeter>785.6974005699158</perimeter>
				<distanceFromOrigin>263.0684321616716</distanceFromOrigin>
				<angle>30.94790950258245</angle>
				<shape>triangular</shape>
				<triangleMeasure>0.6456440654357483</triangleMeasure>
				<rectangleMeasure>0.6172253079002721</rectangleMeasure>
				<circleMeasure>0.239743864189284</circleMeasure>
				<centroid>
					<x>906.2237</x>
					<y>1076.513</y>
				</centroid>
			</pseudo3D>
		</spatialEntity>
		<spatialEntity>
			<pseudo3D type="region">
				<clusteredness>1</clusteredness>
				<density>0.6788413098236776</density>
				<area>22751.5</area>
				<perimeter>617.6720194816589</perimeter>
				<distanceFromOrigin>487.8616607195117</distanceFromOrigin>
				<angle>72.32157042485004</angle>
				<shape>rectangular</shape>
				<triangleMeasure>0.6747345261507265</triangleMeasure>
				<rectangleMeasure>0.7174693626658438</rectangleMeasure>
				<circleMeasure>0.6020049747402585</circleMeasure>
				<centroid>
					<x>968.9152</x>
					<y>192.1102</y>
				</centroid>
			</pseudo3D>
		</spatialEntity>
		<numericStateVariable>
			<name>avgClusterednessRegions</name>
			<value>1773.243168502429</value>
		</numericStateVariable>
		<numericStateVariable>
			<name>avgDensityRegions</name>
			<value>0.610074647370574</value>
		</numericStateVariable>
	</timepoint>
	<timepoint>
		<spatialEntity>
			<pseudo3D type="region">
				<clusteredness>1</clusteredness>
				<density>0.5413079849174706</density>
				<area>20858.5</area>
				<perimeter>785.6974005699158</perimeter>
				<distanceFromOrigin>263.0684321616716</distanceFromOrigin>
				<angle>30.94790950258245</angle>
				<shape>triangular</shape>
				<triangleMeasure>0.6456440654357483</triangleMeasure>
				<rectangleMeasure>0.6172253079002721</rectangleMeasure>
				<circleMeasure>0.239743864189284</circleMeasure>
				<centroid>
					<x>906.2237</x>
					<y>1076.513</y>
				</centroid>
			</pseudo3D>
		</spatialEntity>
		<spatialEntity>
			<pseudo3D type="region">
				<clusteredness>1</clusteredness>
				<density>0.6788413098236776</density>
				<area>22751.5</area>
				<perimeter>617.6720194816589</perimeter>
				<distanceFromOrigin>487.8616607195117</distanceFromOrigin>
				<angle>72.32157042485004</angle>
				<shape>rectangular</shape>
				<triangleMeasure>0.6747345261507265</triangleMeasure>
				<rectangleMeasure>0.7174693626658438</rectangleMeasure>
				<circleMeasure>0.6020049747402585</circleMeasure>
				<centroid>
					<x>968.9152</x>
					<y>192.1102</y>
				</centroid>
			</pseudo3D>
		</spatialEntity>
		<numericStateVariable>
			<name>avgClusterednessRegions</name>
			<value>1773.243168502429</value>
		</numericStateVariable>
		<numericStateVariable>
			<name>avgDensityRegions</name>
			<value>0.610074647370574</value>
		</numericStateVariable>
	</timepoint>
	<timepoint>
		<spatialEntity>
			<pseudo3D type="region">
				<clusteredness>1</clusteredness>
				<density>0.5413079849174706</density>
				<area>20858.5</area>
				<perimeter>785.6974005699158</perimeter>
				<distanceFromOrigin>263.0684321616716</distanceFromOrigin>
				<angle>30.94790950258245</angle>
				<shape>triangular</shape>
				<triangleMeasure>0.6456440654357483</triangleMeasure>
				<rectangleMeasure>0.6172253079002721</rectangleMeasure>
				<circleMeasure>0.239743864189284</circleMeasure>
				<centroid>
					<x>906.2237</x>
					<y>1076.513</y>
				</centroid>
			</pseudo3D>
		</spatialEntity>
		<spatialEntity>
			<pseudo3D type="region">
				<clusteredness>1</clusteredness>
				<density>0.6788413098236776</density>
				<area>22751.5</area>
				<perimeter>617.6720194816589</perimeter>
				<distanceFromOrigin>487.8616607195117</distanceFromOrigin>
				<angle>72.32157042485004</angle>
				<shape>rectangular</shape>
				<triangleMeasure>0.6747345261507265</triangleMeasure>
				<rectangleMeasure>0.7174693626658438</rectangleMeasure>
				<circleMeasure>0.6020049747402585</circleMeasure>
				<centroid>
					<x>968.9152</x>
					<y>192.1102</y>
				</centroid>
			</pseudo3D>
		</spatialEntity>
		<numericStateVariable>
			<name>avgClusterednessRegions</name>
			<value>1773.243168502429</value>
		</numericStateVariable>
		<numericStateVariable>
			<name>avgDensityRegions</name>
			<value>0.610074647370574</value>
		</numericStateVariable>
	</timepoint>
	<timepoint>
		<spatialEntity>
			<pseudo3D type="region">
				<clusteredness>1</clusteredness>
				<density>0.5413079849174706</density>
				<area>20858.5</area>
				<perimeter>785.6974005699158</perimeter>
				<distanceFromOrigin>263.0684321616716</distanceFromOrigin>
				<angle>30.94790950258245</angle>
				<shape>triangular</shape>
				<triangleMeasure>0.6456440654357483</triangleMeasure>
				<rectangleMeasure>0.6172253079002721</rectangleMeasure>
				<circleMeasure>0.239743864189284</circleMeasure>
				<centroid>
					<x>906.2237</x>
					<y>1076.513</y>
				</centroid>
			</pseudo3D>
		</spatialEntity>
		<spatialEntity>
			<pseudo3D type="region">
				<clusteredness>1</clusteredness>
				<density>0.6788413098236776</density>
				<area>22751.5</area>
				<perimeter>617.6720194816589</perimeter>
				<distanceFromOrigin>487.8616607195117</distanceFromOrigin>
				<angle>72.32157042485004</angle>
				<shape>rectangular</shape>
				<triangleMeasure>0.6747345261507265</triangleMeasure>
				<rectangleMeasure>0.7174693626658438</rectangleMeasure>
				<circleMeasure>0.6020049747402585</circleMeasure>
				<centroid>
					<x>968.9152</x>
					<y>192.1102</y>
				</centroid>
			</pseudo3D>
		</spatialEntity>
		<numericStateVariable>
			<name>avgClusterednessRegions</name>
			<value>1773.243168502429</value>
		</numericStateVariable>
		<numericStateVariable>
			<name>avgDensityRegions</name>
			<value>0.610074647370574</value>
		</numericStateVariable>
	</timepoint>
	<timepoint>
		<spatialEntity>
			<pseudo3D type="region">
				<clusteredness>1</clusteredness>
				<density>0.5413079849174706</density>
				<area>20858.5</area>
				<perimeter>785.6974005699158</perimeter>
				<distanceFromOrigin>263.0684321616716</distanceFromOrigin>
				<angle>30.94790950258245</angle>
				<shape>triangular</shape>
				<triangleMeasure>0.6456440654357483</triangleMeasure>
				<rectangleMeasure>0.6172253079002721</rectangleMeasure>
				<circleMeasure>0.239743864189284</circleMeasure>
				<centroid>
					<x>906.2237</x>
					<y>1076.513</y>
				</centroid>
			</pseudo3D>
		</spatialEntity>
		<spatialEntity>
			<pseudo3D type="region">
				<clusteredness>1</clusteredness>
				<density>0.6788413098236776</density>
				<area>22751.5</area>
				<perimeter>617.6720194816589</perimeter>
				<distanceFromOrigin>487.8616607195117</distanceFromOrigin>
				<angle>72.32157042485004</angle>
				<shape>rectangular</shape>
				<triangleMeasure>0.6747345261507265</triangleMeasure>
				<rectangleMeasure>0.7174693626658438</rectangleMeasure>
				<circleMeasure>0.6020049747402585</circleMeasure>
				<centroid>
					<x>968.9152</x>
					<y>192.1102</y>
				</centroid>
			</pseudo3D>
		</spatialEntity>
		<numericStateVariable>
			<name>avgClusterednessRegions</name>
			<value>1773.243168502429</value>
		</numericStateVariable>
		<numericStateVariable>
			<name>avgDensityRegions</name>
			<value>0.610074647370574</value>
		</numericStateVariable>
	</timepoint>
	<timepoint>
		<spatialEntity>
			<pseudo3D type="region">
				<clusteredness>1</clusteredness>
				<density>0.5413079849174706</density>
				<area>20858.5</area>
				<perimeter>785.6974005699158</perimeter>
				<distanceFromOrigin>263.0684321616716</distanceFromOrigin>
				<angle>30.94790950258245</angle>
				<shape>triangular</shape>
				<triangleMeasure>0.6456440654357483</triangleMeasure>
				<rectangleMeasure>0.6172253079002721</rectangleMeasure>
				<circleMeasure>0.239743864189284</circleMeasure>
				<centroid>
					<x>906.2237</x>
					<y>1076.513</y>
				</centroid>
			</pseudo3D>
		</spatialEntity>
		<spatialEntity>
			<pseudo3D type="region">
				<clusteredness>1</clusteredness>
				<density>0.6788413098236776</density>
				<area>22751.5</area>
				<perimeter>617.6720194816589</perimeter>
				<distanceFromOrigin>487.8616607195117</distanceFromOrigin>
				<angle>72.32157042485004</angle>
				<shape>rectangular</shape>
				<triangleMeasure>0.6747345261507265</triangleMeasure>
				<rectangleMeasure>0.7174693626658438</rectangleMeasure>
				<circleMeasure>0.6020049747402585</circleMeasure>
				<centroid>
					<x>968.9152</x>
					<y>192.1102</y>
				</centroid>
			</pseudo3D>
		</spatialEntity>
		<numericStateVariable>
			<name>avgClusterednessRegions</name>
			<value>1773.243168502429</value>
		</numericStateVariable>
		<numericStateVariable>
			<name>avgDensityRegions</name>
			<value>0.610074647370574</value>
		</numericStateVariable>
	</timepoint>
	<timepoint>
		<spatialEntity>
			<pseudo3D type="region">
				<clusteredness>1</clusteredness>
				<density>0.5413079849174706</density>
				<area>20858.5</area>
				<perimeter>785.6974005699158</perimeter>
				<distanceFromOrigin>263.0684321616716</distanceFromOrigin>
				<angle>30.94790950258245</angle>
				<shape>triangular</shape>
				<triangleMeasure>0.6456440654357483</triangleMeasure>
				<rectangleMeasure>0.6172253079002721</rectangleMeasure>
				<circleMeasure>0.239743864189284</circleMeasure>
				<centroid>
					<x>906.2237</x>
					<y>1076.513</y>
				</centroid>
			</pseudo3D>
		</spatialEntity>
		<spatialEntity>
			<pseudo3D type="region">
				<clusteredness>1</clusteredness>
				<density>0.6788413098236776</density>
				<area>22751.5</area>
				<perimeter>617.6720194816589</perimeter>
				<distanceFromOrigin>487.8616607195117</distanceFromOrigin>
				<angle>72.32157042485004</angle>
				<shape>rectangular</shape>
				<triangleMeasure>0.6747345261507265</triangleMeasure>
				<rectangleMeasure>0.7174693626658438</rectangleMeasure>
				<circleMeasure>0.6020049747402585</circleMeasure>
				<centroid>
					<x>968.9152</x>
					<y>192.1102</y>
				</centroid>
			</pseudo3D>
		</spatialEntity>
		<numericStateVariable>
			<name>avgClusterednessRegions</name>
			<value>1773.243168502429</value>
		</numericStateVariable>
		<numericStateVariable>
			<name>avgDensityRegions</name>
			<value>0.610074647370574</value>
		</numericStateVariable>
	</timepoint>
	<timepoint>
		<spatialEntity>
			<pseudo3D type="region">
				<clusteredness>1</clusteredness>
				<density>0.5413079849174706</density>
				<area>20858.5</area>
				<perimeter>785.6974005699158</perimeter>
				<distanceFromOrigin>263.0684321616716</distanceFromOrigin>
				<angle>30.94790950258245</angle>
				<shape>triangular</shape>
				<triangleMeasure>0.6456440654357483</triangleMeasure>
				<rectangleMeasure>0.6172253079002721</rectangleMeasure>
				<circleMeasure>0.239743864189284</circleMeasure>
				<centroid>
					<x>906.2237</x>
					<y>1076.513</y>
				</centroid>
			</pseudo3D>
		</spatialEntity>
		<spatialEntity>
			<pseudo3D type="region">
				<clusteredness>1</clusteredness>
				<density>0.6788413098236776</density>
				<area>22751.5</area>
				<perimeter>617.6720194816589</perimeter>
				<distanceFromOrigin>487.8616607195117</distanceFromOrigin>
				<angle>72.32157042485004</angle>
				<shape>rectangular</shape>
				<triangleMeasure>0.6747345261507265</triangleMeasure>
				<rectangleMeasure>0.7174693626658438</rectangleMeasure>
				<circleMeasure>0.6020049747402585</circleMeasure>
				<centroid>
					<x>968.9152</x>
					<y>192.1102</y>
				</centroid>
			</pseudo3D>
		</spatialEntity>
		<numericStateVariable>
			<name>avgClusterednessRegions</name>
			<value>1773.243168502429</value>
		</numericStateVariable>
		<numericStateVariable>
			<name>avgDensityRegions</name>
			<value>0.610074647370574</value>
		</numericStateVariable>
	</timepoint>
	<timepoint>
		<spatialEntity>
			<pseudo3D type="region">
				<clusteredness>1</clusteredness>
				<density>0.5413079849174706</density>
				<area>20858.5</area>
				<perimeter>785.6974005699158</perimeter>
				<distanceFromOrigin>263.0684321616716</distanceFromOrigin>
				<angle>30.94790950258245</angle>
				<shape>triangular</shape>
				<triangleMeasure>0.6456440654357483</triangleMeasure>
				<rectangleMeasure>0.6172253079002721</rectangleMeasure>
				<circleMeasure>0.239743864189284</circleMeasure>
				<centroid>
					<x>906.2237</x>
					<y>1076.513</y>
				</centroid>
			</pseudo3D>
		</spatialEntity>
		<spatialEntity>
			<pseudo3D type="region">
				<clusteredness>1</clusteredness>
				<density>0.6788413098236776</density>
				<area>22751.5</area>
				<perimeter>617.6720194816589</perimeter>
				<distanceFromOrigin>487.8616607195117</distanceFromOrigin>
				<angle>72.32157042485004</angle>
				<shape>rectangular</shape>
				<triangleMeasure>0.6747345261507265</triangleMeasure>
				<rectangleMeasure>0.7174693626658438</rectangleMeasure>
				<circleMeasure>0.6020049747402585</circleMeasure>
				<centroid>
					<x>968.9152</x>
					<y>192.1102</y>
				</centroid>
			</pseudo3D>
		</spatialEntity>
		<numericStateVariable>
			<name>avgClusterednessRegions</name>
			<value>1773.243168502429</value>
		</numericStateVariable>
		<numericStateVariable>
			<name>avgDensityRegions</name>
			<value>0.610074647370574</value>
		</numericStateVariable>
	</timepoint>
	<timepoint>
		<spatialEntity>
			<pseudo3D type="region">
				<clusteredness>1</clusteredness>
				<density>0.5413079849174706</density>
				<area>20858.5</area>
				<perimeter>785.6974005699158</perimeter>
				<distanceFromOrigin>263.0684321616716</distanceFromOrigin>
				<angle>30.94790950258245</angle>
				<shape>triangular</shape>
				<triangleMeasure>0.6456440654357483</triangleMeasure>
				<rectangleMeasure>0.6172253079002721</rectangleMeasure>
				<circleMeasure>0.239743864189284</circleMeasure>
				<centroid>
					<x>906.2237</x>
					<y>1076.513</y>
				</centroid>
			</pseudo3D>
		</spatialEntity>
		<spatialEntity>
			<pseudo3D type="region">
				<clusteredness>1</clusteredness>
				<density>0.6788413098236776</density>
				<area>22751.5</area>
				<perimeter>617.6720194816589</perimeter>
				<distanceFromOrigin>487.8616607195117</distanceFromOrigin>
				<angle>72.32157042485004</angle>
				<shape>rectangular</shape>
				<triangleMeasure>0.6747345261507265</triangleMeasure>
				<rectangleMeasure>0.7174693626658438</rectangleMeasure>
				<circleMeasure>0.6020049747402585</circleMeasure>
				<centroid>
					<x>968.9152</x>
					<y>192.1102</y>
				</centroid>
			</pseudo3D>
		</spatialEntity>
		<numericStateVariable>
			<name>avgClusterednessRegions</name>
			<value>1773.243168502429</value>
		</numericStateVariable>
		<numericStateVariable>
			<name>avgDensityRegions</name>
			<value>0.610074647370574</value>
		</numericStateVariable>
	</timepoint>
	<timepoint>
		<spatialEntity>
			<pseudo3D type="region">
				<clusteredness>1</clusteredness>
				<density>0.5413079849174706</density>
				<area>20858.5</area>
				<perimeter>785.6974005699158</perimeter>
				<distanceFromOrigin>263.0684321616716</distanceFromOrigin>
				<angle>30.94790950258245</angle>
				<shape>triangular</shape>
				<triangleMeasure>0.6456440654357483</triangleMeasure>
				<rectangleMeasure>0.6172253079002721</rectangleMeasure>
				<circleMeasure>0.239743864189284</circleMeasure>
				<centroid>
					<x>906.2237</x>
					<y>1076.513</y>
				</centroid>
			</pseudo3D>
		</spatialEntity>
		<spatialEntity>
			<pseudo3D type="region">
				<clusteredness>1</clusteredness>
				<density>0.6788413098236776</density>
				<area>22751.5</area>
				<perimeter>617.6720194816589</perimeter>
				<distanceFromOrigin>487.8616607195117</distanceFromOrigin>
				<angle>72.32157042485004</angle>
				<shape>rectangular</shape>
				<triangleMeasure>0.6747345261507265</triangleMeasure>
				<rectangleMeasure>0.7174693626658438</rectangleMeasure>
				<circleMeasure>0.6020049747402585</circleMeasure>
				<centroid>
					<x>968.9152</x>
					<y>192.1102</y>
				</centroid>
			</pseudo3D>
		</spatialEntity>
		<numericStateVariable>
			<name>avgClusterednessRegions</name>
			<value>1773.243168502429</value>
		</numericStateVariable>
		<numericStateVariable>
			<name>avgDensityRegions</name>
			<value>0.610074647370574</value>
		</numericStateVariable>
	</timepoint>
	<timepoint>
		<spatialEntity>
			<pseudo3D type="region">
				<clusteredness>1</clusteredness>
				<density>0.5413079849174706</density>
				<area>20858.5</area>
				<perimeter>785.6974005699158</perimeter>
				<distanceFromOrigin>263.0684321616716</distanceFromOrigin>
				<angle>30.94790950258245</angle>
				<shape>triangular</shape>
				<triangleMeasure>0.6456440654357483</triangleMeasure>
				<rectangleMeasure>0.6172253079002721</rectangleMeasure>
				<circleMeasure>0.239743864189284</circleMeasure>
				<centroid>
					<x>906.2237</x>
					<y>1076.513</y>
				</centroid>
			</pseudo3D>
		</spatialEntity>
		<spatialEntity>
			<pseudo3D type="region">
				<clusteredness>1</clusteredness>
				<density>0.6788413098236776</density>
				<area>22751.5</area>
				<perimeter>617.6720194816589</perimeter>
				<distanceFromOrigin>487.8616607195117</distanceFromOrigin>
				<angle>72.32157042485004</angle>
				<shape>rectangular</shape>
				<triangleMeasure>0.6747345261507265</triangleMeasure>
				<rectangleMeasure>0.7174693626658438</rectangleMeasure>
				<circleMeasure>0.6020049747402585</circleMeasure>
				<centroid>
					<x>968.9152</x>
					<y>192.1102</y>
				</centroid>
			</pseudo3D>
		</spatialEntity>
		<numericStateVariable>
			<name>avgClusterednessRegions</name>
			<value>1773.243168502429</value>
		</numericStateVariable>
		<numericStateVariable>
			<name>avgDensityRegions</name>
			<value>0.610074647370574</value>
		</numericStateVariable>
	</timepoint>
	<timepoint>
		<spatialEntity>
			<pseudo3D type="region">
				<clusteredness>1</clusteredness>
				<density>0.5413079849174706</density>
				<area>20858.5</area>
				<perimeter>785.6974005699158</perimeter>
				<distanceFromOrigin>263.0684321616716</distanceFromOrigin>
				<angle>30.94790950258245</angle>
				<shape>triangular</shape>
				<triangleMeasure>0.6456440654357483</triangleMeasure>
				<rectangleMeasure>0.6172253079002721</rectangleMeasure>
				<circleMeasure>0.239743864189284</circleMeasure>
				<centroid>
					<x>906.2237</x>
					<y>1076.513</y>
				</centroid>
			</pseudo3D>
		</spatialEntity>
		<spatialEntity>
			<pseudo3D type="region">
				<clusteredness>1</clusteredness>
				<density>0.6788413098236776</density>
				<area>22751.5</area>
				<perimeter>617.6720194816589</perimeter>
				<distanceFromOrigin>487.8616607195117</distanceFromOrigin>
				<angle>72.32157042485004</angle>
				<shape>rectangular</shape>
				<triangleMeasure>0.6747345261507265</triangleMeasure>
				<rectangleMeasure>0.7174693626658438</rectangleMeasure>
				<circleMeasure>0.6020049747402585</circleMeasure>
				<centroid>
					<x>968.9152</x>
					<y>192.1102</y>
				</centroid>
			</pseudo3D>
		</spatialEntity>
		<numericStateVariable>
			<name>avgClusterednessRegions</name>
			<value>1773.243168502429</value>
		</numericStateVariable>
		<numericStateVariable>
			<name>avgDensityRegions</name>
			<value>0.610074647370574</value>
		</numericStateVariable>
	</timepoint>
	<timepoint>
		<spatialEntity>
			<pseudo3D type="region">
				<clusteredness>1</clusteredness>
				<density>0.5413079849174706</density>
				<area>20858.5</area>
				<perimeter>785.6974005699158</perimeter>
				<distanceFromOrigin>263.0684321616716</distanceFromOrigin>
				<angle>30.94790950258245</angle>
				<shape>triangular</shape>
				<triangleMeasure>0.6456440654357483</triangleMeasure>
				<rectangleMeasure>0.6172253079002721</rectangleMeasure>
				<circleMeasure>0.239743864189284</circleMeasure>
				<centroid>
					<x>906.2237</x>
					<y>1076.513</y>
				</centroid>
			</pseudo3D>
		</spatialEntity>
		<spatialEntity>
			<pseudo3D type="region">
				<clusteredness>1</clusteredness>
				<density>0.6788413098236776</density>
				<area>22751.5</area>
				<perimeter>617.6720194816589</perimeter>
				<distanceFromOrigin>487.8616607195117</distanceFromOrigin>
				<angle>72.32157042485004</angle>
				<shape>rectangular</shape>
				<triangleMeasure>0.6747345261507265</triangleMeasure>
				<rectangleMeasure>0.7174693626658438</rectangleMeasure>
				<circleMeasure>0.6020049747402585</circleMeasure>
				<centroid>
					<x>968.9152</x>
					<y>192.1102</y>
				</centroid>
			</pseudo3D>
		</spatialEntity>
		<numericStateVariable>
			<name>avgClusterednessRegions</name>
			<value>1773.243168502429</value>
		</numericStateVariable>
		<numericStateVariable>
			<name>avgDensityRegions</name>
			<value>0.610074647370574</value>
		</numericStateVariable>
	</timepoint>
	<timepoint>
		<spatialEntity>
			<pseudo3D type="region">
				<clusteredness>1</clusteredness>
				<density>0.5413079849174706</density>
				<area>20858.5</area>
				<perimeter>785.6974005699158</perimeter>
				<distanceFromOrigin>263.0684321616716</distanceFromOrigin>
				<angle>30.94790950258245</angle>
				<shape>triangular</shape>
				<triangleMeasure>0.6456440654357483</triangleMeasure>
				<rectangleMeasure>0.6172253079002721</rectangleMeasure>
				<circleMeasure>0.239743864189284</circleMeasure>
				<centroid>
					<x>906.2237</x>
					<y>1076.513</y>
				</centroid>
			</pseudo3D>
		</spatialEntity>
		<spatialEntity>
			<pseudo3D type="region">
				<clusteredness>1</clusteredness>
				<density>0.6788413098236776</density>
				<area>22751.5</area>
				<perimeter>617.6720194816589</perimeter>
				<distanceFromOrigin>487.8616607195117</distanceFromOrigin>
				<angle>72.32157042485004</angle>
				<shape>rectangular</shape>
				<triangleMeasure>0.6747345261507265</triangleMeasure>
				<rectangleMeasure>0.7174693626658438</rectangleMeasure>
				<circleMeasure>0.6020049747402585</circleMeasure>
				<centroid>
					<x>968.9152</x>
					<y>192.1102</y>
				</centroid>
			</pseudo3D>
		</spatialEntity>
		<numericStateVariable>
			<name>avgClusterednessRegions</name>
			<value>1773.243168502429</value>
		</numericStateVariable>
		<numericStateVariable>
			<name>avgDensityRegions</name>
			<value>0.610074647370574</value>
		</numericStateVariable>
	</timepoint>
	<timepoint>
		<spatialEntity>
			<pseudo3D type="region">
				<clusteredness>1</clusteredness>
				<density>0.5413079849174706</density>
				<area>20858.5</area>
				<perimeter>785.6974005699158</perimeter>
				<distanceFromOrigin>263.0684321616716</distanceFromOrigin>
				<angle>30.94790950258245</angle>
				<shape>triangular</shape>
				<triangleMeasure>0.6456440654357483</triangleMeasure>
				<rectangleMeasure>0.6172253079002721</rectangleMeasure>
				<circleMeasure>0.239743864189284</circleMeasure>
				<centroid>
					<x>906.2237</x>
					<y>1076.513</y>
				</centroid>
			</pseudo3D>
		</spatialEntity>
		<spatialEntity>
			<pseudo3D type="region">
				<clusteredness>1</clusteredness>
				<density>0.6788413098236776</density>
				<area>22751.5</area>
				<perimeter>617.6720194816589</perimeter>
				<distanceFromOrigin>487.8616607195117</distanceFromOrigin>
				<angle>72.32157042485004</angle>
				<shape>rectangular</shape>
				<triangleMeasure>0.6747345261507265</triangleMeasure>
				<rectangleMeasure>0.7174693626658438</rectangleMeasure>
				<circleMeasure>0.6020049747402585</circleMeasure>
				<centroid>
					<x>968.9152</x>
					<y>192.1102</y>
				</centroid>
			</pseudo3D>
		</spatialEntity>
		<numericStateVariable>
			<name>avgClusterednessRegions</name>
			<value>1773.243168502429</value>
		</numericStateVariable>
		<numericStateVariable>
			<name>avgDensityRegions</name>
			<value>0.610074647370574</value>
		</numericStateVariable>
	</timepoint>
	<timepoint>
		<spatialEntity>
			<pseudo3D type="region">
				<clusteredness>1</clusteredness>
				<density>0.5413079849174706</density>
				<area>20858.5</area>
				<perimeter>785.6974005699158</perimeter>
				<distanceFromOrigin>263.0684321616716</distanceFromOrigin>
				<angle>30.94790950258245</angle>
				<shape>triangular</shape>
				<triangleMeasure>0.6456440654357483</triangleMeasure>
				<rectangleMeasure>0.6172253079002721</rectangleMeasure>
				<circleMeasure>0.239743864189284</circleMeasure>
				<centroid>
					<x>906.2237</x>
					<y>1076.513</y>
				</centroid>
			</pseudo3D>
		</spatialEntity>
		<spatialEntity>
			<pseudo3D type="region">
				<clusteredness>1</clusteredness>
				<density>0.6788413098236776</density>
				<area>22751.5</area>
				<perimeter>617.6720194816589</perimeter>
				<distanceFromOrigin>487.8616607195117</distanceFromOrigin>
				<angle>72.32157042485004</angle>
				<shape>rectangular</shape>
				<triangleMeasure>0.6747345261507265</triangleMeasure>
				<rectangleMeasure>0.7174693626658438</rectangleMeasure>
				<circleMeasure>0.6020049747402585</circleMeasure>
				<centroid>
					<x>968.9152</x>
					<y>192.1102</y>
				</centroid>
			</pseudo3D>
		</spatialEntity>
		<numericStateVariable>
			<name>avgClusterednessRegions</name>
			<value>1773.243168502429</value>
		</numericStateVariable>
		<numericStateVariable>
			<name>avgDensityRegions</name>
			<value>0.610074647370574</value>
		</numericStateVariable>
	</timepoint>
	<timepoint>
		<spatialEntity>
			<pseudo3D type="region">
				<clusteredness>1</clusteredness>
				<density>0.5413079849174706</density>
				<area>20858.5</area>
				<perimeter>785.6974005699158</perimeter>
				<distanceFromOrigin>263.0684321616716</distanceFromOrigin>
				<angle>30.94790950258245</angle>
				<shape>triangular</shape>
				<triangleMeasure>0.6456440654357483</triangleMeasure>
				<rectangleMeasure>0.6172253079002721</rectangleMeasure>
				<circleMeasure>0.239743864189284</circleMeasure>
				<centroid>
					<x>906.2237</x>
					<y>1076.513</y>
				</centroid>
			</pseudo3D>
		</spatialEntity>
		<spatialEntity>
			<pseudo3D type="region">
				<clusteredness>1</clusteredness>
				<density>0.6788413098236776</density>
				<area>22751.5</area>
				<perimeter>617.6720194816589</perimeter>
				<distanceFromOrigin>487.8616607195117</distanceFromOrigin>
				<angle>72.32157042485004</angle>
				<shape>rectangular</shape>
				<triangleMeasure>0.6747345261507265</triangleMeasure>
				<rectangleMeasure>0.7174693626658438</rectangleMeasure>
				<circleMeasure>0.6020049747402585</circleMeasure>
				<centroid>
					<x>968.9152</x>
					<y>192.1102</y>
				</centroid>
			</pseudo3D>
		</spatialEntity>
		<numericStateVariable>
			<name>avgClusterednessRegions</name>
			<value>1773.243168502429</value>
		</numericStateVariable>
		<numericStateVariable>
			<name>avgDensityRegions</name>
			<value>0.610074647370574</value>
		</numericStateVariable>
	</timepoint>
	<timepoint>
		<spatialEntity>
			<pseudo3D type="region">
				<clusteredness>1</clusteredness>
				<density>0.5413079849174706</density>
				<area>20858.5</area>
				<perimeter>785.6974005699158</perimeter>
				<distanceFromOrigin>263.0684321616716</distanceFromOrigin>
				<angle>30.94790950258245</angle>
				<shape>triangular</shape>
				<triangleMeasure>0.6456440654357483</triangleMeasure>
				<rectangleMeasure>0.6172253079002721</rectangleMeasure>
				<circleMeasure>0.239743864189284</circleMeasure>
				<centroid>
					<x>906.2237</x>
					<y>1076.513</y>
				</centroid>
			</pseudo3D>
		</spatialEntity>
		<spatialEntity>
			<pseudo3D type="region">
				<clusteredness>1</clusteredness>
				<density>0.6788413098236776</density>
				<area>22751.5</area>
				<perimeter>617.6720194816589</perimeter>
				<distanceFromOrigin>487.8616607195117</distanceFromOrigin>
				<angle>72.32157042485004</angle>
				<shape>rectangular</shape>
				<triangleMeasure>0.6747345261507265</triangleMeasure>
				<rectangleMeasure>0.7174693626658438</rectangleMeasure>
				<circleMeasure>0.6020049747402585</circleMeasure>
				<centroid>
					<x>968.9152</x>
					<y>192.1102</y>
				</centroid>
			</pseudo3D>
		</spatialEntity>
		<numericStateVariable>
			<name>avgClusterednessRegions</name>
			<value>1773.243168502429</value>
		</numericStateVariable>
		<numericStateVariable>
			<name>avgDensityRegions</name>
			<value>0.610074647370574</value>
		</numericStateVariable>
	</timepoint>
	<timepoint>
		<spatialEntity>
			<pseudo3D type="region">
				<clusteredness>1</clusteredness>
				<density>0.5413079849174706</density>
				<area>20858.5</area>
				<perimeter>785.6974005699158</perimeter>
				<distanceFromOrigin>263.0684321616716</distanceFromOrigin>
				<angle>30.94790950258245</angle>
				<shape>triangular</shape>
				<triangleMeasure>0.6456440654357483</triangleMeasure>
				<rectangleMeasure>0.6172253079002721</rectangleMeasure>
				<circleMeasure>0.239743864189284</circleMeasure>
				<centroid>
					<x>906.2237</x>
					<y>1076.513</y>
				</centroid>
			</pseudo3D>
		</spatialEntity>
		<spatialEntity>
			<pseudo3D type="region">
				<clusteredness>1</clusteredness>
				<density>0.6788413098236776</density>
				<area>22751.5</area>
				<perimeter>617.6720194816589</perimeter>
				<distanceFromOrigin>487.8616607195117</distanceFromOrigin>
				<angle>72.32157042485004</angle>
				<shape>rectangular</shape>
				<triangleMeasure>0.6747345261507265</triangleMeasure>
				<rectangleMeasure>0.7174693626658438</rectangleMeasure>
				<circleMeasure>0.6020049747402585</circleMeasure>
				<centroid>
					<x>968.9152</x>
					<y>192.1102</y>
				</centroid>
			</pseudo3D>
		</spatialEntity>
		<numericStateVariable>
			<name>avgClusterednessRegions</name>
			<value>1773.243168502429</value>
		</numericStateVariable>
		<numericStateVariable>
			<name>avgDensityRegions</name>
			<value>0.610074647370574</value>
		</numericStateVariable>
	</timepoint>
	<timepoint>
		<spatialEntity>
			<pseudo3D type="region">
				<clusteredness>1</clusteredness>
				<density>0.5413079849174706</density>
				<area>20858.5</area>
				<perimeter>785.6974005699158</perimeter>
				<distanceFromOrigin>263.0684321616716</distanceFromOrigin>
				<angle>30.94790950258245</angle>
				<shape>triangular</shape>
				<triangleMeasure>0.6456440654357483</triangleMeasure>
				<rectangleMeasure>0.6172253079002721</rectangleMeasure>
				<circleMeasure>0.239743864189284</circleMeasure>
				<centroid>
					<x>906.2237</x>
					<y>1076.513</y>
				</centroid>
			</pseudo3D>
		</spatialEntity>
		<spatialEntity>
			<pseudo3D type="region">
				<clusteredness>1</clusteredness>
				<density>0.6788413098236776</density>
				<area>22751.5</area>
				<perimeter>617.6720194816589</perimeter>
				<distanceFromOrigin>487.8616607195117</distanceFromOrigin>
				<angle>72.32157042485004</angle>
				<shape>rectangular</shape>
				<triangleMeasure>0.6747345261507265</triangleMeasure>
				<rectangleMeasure>0.7174693626658438</rectangleMeasure>
				<circleMeasure>0.6020049747402585</circleMeasure>
				<centroid>
					<x>968.9152</x>
					<y>192.1102</y>
				</centroid>
			</pseudo3D>
		</spatialEntity>
		<numericStateVariable>
			<name>avgClusterednessRegions</name>
			<value>1773.243168502429</value>
		</numericStateVariable>
		<numericStateVariable>
			<name>avgDensityRegions</name>
			<value>0.610074647370574</value>
		</numericStateVariable>
	</timepoint>
	<timepoint>
		<spatialEntity>
			<pseudo3D type="region">
				<clusteredness>1</clusteredness>
				<density>0.5413079849174706</density>
				<area>20858.5</area>
				<perimeter>785.6974005699158</perimeter>
				<distanceFromOrigin>263.0684321616716</distanceFromOrigin>
				<angle>30.94790950258245</angle>
				<shape>triangular</shape>
				<triangleMeasure>0.6456440654357483</triangleMeasure>
				<rectangleMeasure>0.6172253079002721</rectangleMeasure>
				<circleMeasure>0.239743864189284</circleMeasure>
				<centroid>
					<x>906.2237</x>
					<y>1076.513</y>
				</centroid>
			</pseudo3D>
		</spatialEntity>
		<spatialEntity>
			<pseudo3D type="region">
				<clusteredness>1</clusteredness>
				<density>0.6788413098236776</density>
				<area>22751.5</area>
				<perimeter>617.6720194816589</perimeter>
				<distanceFromOrigin>487.8616607195117</distanceFromOrigin>
				<angle>72.32157042485004</angle>
				<shape>rectangular</shape>
				<triangleMeasure>0.6747345261507265</triangleMeasure>
				<rectangleMeasure>0.7174693626658438</rectangleMeasure>
				<circleMeasure>0.6020049747402585</circleMeasure>
				<centroid>
					<x>968.9152</x>
					<y>192.1102</y>
				</centroid>
			</pseudo3D>
		</spatialEntity>
		<numericStateVariable>
			<name>avgClusterednessRegions</name>
			<value>1773.243168502429</value>
		</numericStateVariable>
		<numericStateVariable>
			<name>avgDensityRegions</name>
			<value>0.610074647370574</value>
		</numericStateVariable>
	</timepoint>
	<timepoint>
		<spatialEntity>
			<pseudo3D type="region">
				<clusteredness>1</clusteredness>
				<density>0.5413079849174706</density>
				<area>20858.5</area>
				<perimeter>785.6974005699158</perimeter>
				<distanceFromOrigin>263.0684321616716</distanceFromOrigin>
				<angle>30.94790950258245</angle>
				<shape>triangular</shape>
				<triangleMeasure>0.6456440654357483</triangleMeasure>
				<rectangleMeasure>0.6172253079002721</rectangleMeasure>
				<circleMeasure>0.239743864189284</circleMeasure>
				<centroid>
					<x>906.2237</x>
					<y>1076.513</y>
				</centroid>
			</pseudo3D>
		</spatialEntity>
		<spatialEntity>
			<pseudo3D type="region">
				<clusteredness>1</clusteredness>
				<density>0.6788413098236776</density>
				<area>22751.5</area>
				<perimeter>617.6720194816589</perimeter>
				<distanceFromOrigin>487.8616607195117</distanceFromOrigin>
				<angle>72.32157042485004</angle>
				<shape>rectangular</shape>
				<triangleMeasure>0.6747345261507265</triangleMeasure>
				<rectangleMeasure>0.7174693626658438</rectangleMeasure>
				<circleMeasure>0.6020049747402585</circleMeasure>
				<centroid>
					<x>968.9152</x>
					<y>192.1102</y>
				</centroid>
			</pseudo3D>
		</spatialEntity>
		<numericStateVariable>
			<name>avgClusterednessRegions</name>
			<value>1773.243168502429</value>
		</numericStateVariable>
		<numericStateVariable>
			<name>avgDensityRegions</name>
			<value>0.610074647370574</value>
		</numericStateVariable>
	</timepoint>
	<timepoint>
		<spatialEntity>
			<pseudo3D type="region">
				<clusteredness>1</clusteredness>
				<density>0.5413079849174706</density>
				<area>20858.5</area>
				<perimeter>785.6974005699158</perimeter>
				<distanceFromOrigin>263.0684321616716</distanceFromOrigin>
				<angle>30.94790950258245</angle>
				<shape>triangular</shape>
				<triangleMeasure>0.6456440654357483</triangleMeasure>
				<rectangleMeasure>0.6172253079002721</rectangleMeasure>
				<circleMeasure>0.239743864189284</circleMeasure>
				<centroid>
					<x>906.2237</x>
					<y>1076.513</y>
				</centroid>
			</pseudo3D>
		</spatialEntity>
		<spatialEntity>
			<pseudo3D type="region">
				<clusteredness>1</clusteredness>
				<density>0.6788413098236776</density>
				<area>22751.5</area>
				<perimeter>617.6720194816589</perimeter>
				<distanceFromOrigin>487.8616607195117</distanceFromOrigin>
				<angle>72.32157042485004</angle>
				<shape>rectangular</shape>
				<triangleMeasure>0.6747345261507265</triangleMeasure>
				<rectangleMeasure>0.7174693626658438</rectangleMeasure>
				<circleMeasure>0.6020049747402585</circleMeasure>
				<centroid>
					<x>968.9152</x>
					<y>192.1102</y>
				</centroid>
			</pseudo3D>
		</spatialEntity>
		<numericStateVariable>
			<name>avgClusterednessRegions</name>
			<value>1773.243168502429</value>
		</numericStateVariable>
		<numericStateVariable>
			<name>avgDensityRegions</name>
			<value>0.610074647370574</value>
		</numericStateVariable>
	</timepoint>
	<timepoint>
		<spatialEntity>
			<pseudo3D type="region">
				<clusteredness>1</clusteredness>
				<density>0.5413079849174706</density>
				<area>20858.5</area>
				<perimeter>785.6974005699158</perimeter>
				<distanceFromOrigin>263.0684321616716</distanceFromOrigin>
				<angle>30.94790950258245</angle>
				<shape>triangular</shape>
				<triangleMeasure>0.6456440654357483</triangleMeasure>
				<rectangleMeasure>0.6172253079002721</rectangleMeasure>
				<circleMeasure>0.239743864189284</circleMeasure>
				<centroid>
					<x>906.2237</x>
					<y>1076.513</y>
				</centroid>
			</pseudo3D>
		</spatialEntity>
		<spatialEntity>
			<pseudo3D type="region">
				<clusteredness>1</clusteredness>
				<density>0.6788413098236776</density>
				<area>22751.5</area>
				<perimeter>617.6720194816589</perimeter>
				<distanceFromOrigin>487.8616607195117</distanceFromOrigin>
				<angle>72.32157042485004</angle>
				<shape>rectangular</shape>
				<triangleMeasure>0.6747345261507265</triangleMeasure>
				<rectangleMeasure>0.7174693626658438</rectangleMeasure>
				<circleMeasure>0.6020049747402585</circleMeasure>
				<centroid>
					<x>968.9152</x>
					<y>192.1102</y>
				</centroid>
			</pseudo3D>
		</spatialEntity>
		<numericStateVariable>
			<name>avgClusterednessRegions</name>
			<value>1773.243168502429</value>
		</numericStateVariable>
		<numericStateVariable>
			<name>avgDensityRegions</name>
			<value>0.610074647370574</value>
		</numericStateVariable>
	</timepoint>
	<timepoint>
		<spatialEntity>
			<pseudo3D type="region">
				<clusteredness>1</clusteredness>
				<density>0.5413079849174706</density>
				<area>20858.5</area>
				<perimeter>785.6974005699158</perimeter>
				<distanceFromOrigin>263.0684321616716</distanceFromOrigin>
				<angle>30.94790950258245</angle>
				<shape>triangular</shape>
				<triangleMeasure>0.6456440654357483</triangleMeasure>
				<rectangleMeasure>0.6172253079002721</rectangleMeasure>
				<circleMeasure>0.239743864189284</circleMeasure>
				<centroid>
					<x>906.2237</x>
					<y>1076.513</y>
				</centroid>
			</pseudo3D>
		</spatialEntity>
		<spatialEntity>
			<pseudo3D type="region">
				<clusteredness>1</clusteredness>
				<density>0.6788413098236776</density>
				<area>22751.5</area>
				<perimeter>617.6720194816589</perimeter>
				<distanceFromOrigin>487.8616607195117</distanceFromOrigin>
				<angle>72.32157042485004</angle>
				<shape>rectangular</shape>
				<triangleMeasure>0.6747345261507265</triangleMeasure>
				<rectangleMeasure>0.7174693626658438</rectangleMeasure>
				<circleMeasure>0.6020049747402585</circleMeasure>
				<centroid>
					<x>968.9152</x>
					<y>192.1102</y>
				</centroid>
			</pseudo3D>
		</spatialEntity>
		<numericStateVariable>
			<name>avgClusterednessRegions</name>
			<value>1773.243168502429</value>
		</numericStateVariable>
		<numericStateVariable>
			<name>avgDensityRegions</name>
			<value>0.610074647370574</value>
		</numericStateVariable>
	</timepoint>
	<timepoint>
		<spatialEntity>
			<pseudo3D type="region">
				<clusteredness>1</clusteredness>
				<density>0.5413079849174706</density>
				<area>20858.5</area>
				<perimeter>785.6974005699158</perimeter>
				<distanceFromOrigin>263.0684321616716</distanceFromOrigin>
				<angle>30.94790950258245</angle>
				<shape>triangular</shape>
				<triangleMeasure>0.6456440654357483</triangleMeasure>
				<rectangleMeasure>0.6172253079002721</rectangleMeasure>
				<circleMeasure>0.239743864189284</circleMeasure>
				<centroid>
					<x>906.2237</x>
					<y>1076.513</y>
				</centroid>
			</pseudo3D>
		</spatialEntity>
		<spatialEntity>
			<pseudo3D type="region">
				<clusteredness>1</clusteredness>
				<density>0.6788413098236776</density>
				<area>22751.5</area>
				<perimeter>617.6720194816589</perimeter>
				<distanceFromOrigin>487.8616607195117</distanceFromOrigin>
				<angle>72.32157042485004</angle>
				<shape>rectangular</shape>
				<triangleMeasure>0.6747345261507265</triangleMeasure>
				<rectangleMeasure>0.7174693626658438</rectangleMeasure>
				<circleMeasure>0.6020049747402585</circleMeasure>
				<centroid>
					<x>968.9152</x>
					<y>192.1102</y>
				</centroid>
			</pseudo3D>
		</spatialEntity>
		<numericStateVariable>
			<name>avgClusterednessRegions</name>
			<value>1773.243168502429</value>
		</numericStateVariable>
		<numericStateVariable>
			<name>avgDensityRegions</name>
			<value>0.610074647370574</value>
		</numericStateVariable>
	</timepoint>
	<timepoint>
		<spatialEntity>
			<pseudo3D type="region">
				<clusteredness>1</clusteredness>
				<density>0.5413079849174706</density>
				<area>20858.5</area>
				<perimeter>785.6974005699158</perimeter>
				<distanceFromOrigin>263.0684321616716</distanceFromOrigin>
				<angle>30.94790950258245</angle>
				<shape>triangular</shape>
				<triangleMeasure>0.6456440654357483</triangleMeasure>
				<rectangleMeasure>0.6172253079002721</rectangleMeasure>
				<circleMeasure>0.239743864189284</circleMeasure>
				<centroid>
					<x>906.2237</x>
					<y>1076.513</y>
				</centroid>
			</pseudo3D>
		</spatialEntity>
		<spatialEntity>
			<pseudo3D type="region">
				<clusteredness>1</clusteredness>
				<density>0.6788413098236776</density>
				<area>22751.5</area>
				<perimeter>617.6720194816589</perimeter>
				<distanceFromOrigin>487.8616607195117</distanceFromOrigin>
				<angle>72.32157042485004</angle>
				<shape>rectangular</shape>
				<triangleMeasure>0.6747345261507265</triangleMeasure>
				<rectangleMeasure>0.7174693626658438</rectangleMeasure>
				<circleMeasure>0.6020049747402585</circleMeasure>
				<centroid>
					<x>968.9152</x>
					<y>192.1102</y>
				</centroid>
			</pseudo3D>
		</spatialEntity>
		<numericStateVariable>
			<name>avgClusterednessRegions</name>
			<value>1773.243168502429</value>
		</numericStateVariable>
		<numericStateVariable>
			<name>avgDensityRegions</name>
			<value>0.610074647370574</value>
		</numericStateVariable>
	</timepoint>
	<timepoint>
		<spatialEntity>
			<pseudo3D type="region">
				<clusteredness>1</clusteredness>
				<density>0.5413079849174706</density>
				<area>20858.5</area>
				<perimeter>785.6974005699158</perimeter>
				<distanceFromOrigin>263.0684321616716</distanceFromOrigin>
				<angle>30.94790950258245</angle>
				<shape>triangular</shape>
				<triangleMeasure>0.6456440654357483</triangleMeasure>
				<rectangleMeasure>0.6172253079002721</rectangleMeasure>
				<circleMeasure>0.239743864189284</circleMeasure>
				<centroid>
					<x>906.2237</x>
					<y>1076.513</y>
				</centroid>
			</pseudo3D>
		</spatialEntity>
		<spatialEntity>
			<pseudo3D type="region">
				<clusteredness>1</clusteredness>
				<density>0.6788413098236776</density>
				<area>22751.5</area>
				<perimeter>617.6720194816589</perimeter>
				<distanceFromOrigin>487.8616607195117</distanceFromOrigin>
				<angle>72.32157042485004</angle>
				<shape>rectangular</shape>
				<triangleMeasure>0.6747345261507265</triangleMeasure>
				<rectangleMeasure>0.7174693626658438</rectangleMeasure>
				<circleMeasure>0.6020049747402585</circleMeasure>
				<centroid>
					<x>968.9152</x>
					<y>192.1102</y>
				</centroid>
			</pseudo3D>
		</spatialEntity>
		<numericStateVariable>
			<name>avgClusterednessRegions</name>
			<value>1773.243168502429</value>
		</numericStateVariable>
		<numericStateVariable>
			<name>avgDensityRegions</name>
			<value>0.610074647370574</value>
		</numericStateVariable>
	</timepoint>
	<timepoint>
		<spatialEntity>
			<pseudo3D type="region">
				<clusteredness>1</clusteredness>
				<density>0.5413079849174706</density>
				<area>20858.5</area>
				<perimeter>785.6974005699158</perimeter>
				<distanceFromOrigin>263.0684321616716</distanceFromOrigin>
				<angle>30.94790950258245</angle>
				<shape>triangular</shape>
				<triangleMeasure>0.6456440654357483</triangleMeasure>
				<rectangleMeasure>0.6172253079002721</rectangleMeasure>
				<circleMeasure>0.239743864189284</circleMeasure>
				<centroid>
					<x>906.2237</x>
					<y>1076.513</y>
				</centroid>
			</pseudo3D>
		</spatialEntity>
		<spatialEntity>
			<pseudo3D type="region">
				<clusteredness>1</clusteredness>
				<density>0.6788413098236776</density>
				<area>22751.5</area>
				<perimeter>617.6720194816589</perimeter>
				<distanceFromOrigin>487.8616607195117</distanceFromOrigin>
				<angle>72.32157042485004</angle>
				<shape>rectangular</shape>
				<triangleMeasure>0.6747345261507265</triangleMeasure>
				<rectangleMeasure>0.7174693626658438</rectangleMeasure>
				<circleMeasure>0.6020049747402585</circleMeasure>
				<centroid>
					<x>968.9152</x>
					<y>192.1102</y>
				</centroid>
			</pseudo3D>
		</spatialEntity>
		<numericStateVariable>
			<name>avgClusterednessRegions</name>
			<value>1773.243168502429</value>
		</numericStateVariable>
		<numericStateVariable>
			<name>avgDensityRegions</name>
			<value>0.610074647370574</value>
		</numericStateVariable>
	</timepoint>
	<timepoint>
		<spatialEntity>
			<pseudo3D type="region">
				<clusteredness>1</clusteredness>
				<density>0.5413079849174706</density>
				<area>20858.5</area>
				<perimeter>785.6974005699158</perimeter>
				<distanceFromOrigin>263.0684321616716</distanceFromOrigin>
				<angle>30.94790950258245</angle>
				<shape>triangular</shape>
				<triangleMeasure>0.6456440654357483</triangleMeasure>
				<rectangleMeasure>0.6172253079002721</rectangleMeasure>
				<circleMeasure>0.239743864189284</circleMeasure>
				<centroid>
					<x>906.2237</x>
					<y>1076.513</y>
				</centroid>
			</pseudo3D>
		</spatialEntity>
		<spatialEntity>
			<pseudo3D type="region">
				<clusteredness>1</clusteredness>
				<density>0.6788413098236776</density>
				<area>22751.5</area>
				<perimeter>617.6720194816589</perimeter>
				<distanceFromOrigin>487.8616607195117</distanceFromOrigin>
				<angle>72.32157042485004</angle>
				<shape>rectangular</shape>
				<triangleMeasure>0.6747345261507265</triangleMeasure>
				<rectangleMeasure>0.7174693626658438</rectangleMeasure>
				<circleMeasure>0.6020049747402585</circleMeasure>
				<centroid>
					<x>968.9152</x>
					<y>192.1102</y>
				</centroid>
			</pseudo3D>
		</spatialEntity>
		<numericStateVariable>
			<name>avgClusterednessRegions</name>
			<value>1773.243168502429</value>
		</numericStateVariable>
		<numericStateVariable>
			<name>avgDensityRegions</name>
			<value>0.610074647370574</value>
		</numericStateVariable>
	</timepoint>
	<timepoint>
		<spatialEntity>
			<pseudo3D type="region">
				<clusteredness>1</clusteredness>
				<density>0.5413079849174706</density>
				<area>20858.5</area>
				<perimeter>785.6974005699158</perimeter>
				<distanceFromOrigin>263.0684321616716</distanceFromOrigin>
				<angle>30.94790950258245</angle>
				<shape>triangular</shape>
				<triangleMeasure>0.6456440654357483</triangleMeasure>
				<rectangleMeasure>0.6172253079002721</rectangleMeasure>
				<circleMeasure>0.239743864189284</circleMeasure>
				<centroid>
					<x>906.2237</x>
					<y>1076.513</y>
				</centroid>
			</pseudo3D>
		</spatialEntity>
		<spatialEntity>
			<pseudo3D type="region">
				<clusteredness>1</clusteredness>
				<density>0.6788413098236776</density>
				<area>22751.5</area>
				<perimeter>617.6720194816589</perimeter>
				<distanceFromOrigin>487.8616607195117</distanceFromOrigin>
				<angle>72.32157042485004</angle>
				<shape>rectangular</shape>
				<triangleMeasure>0.6747345261507265</triangleMeasure>
				<rectangleMeasure>0.7174693626658438</rectangleMeasure>
				<circleMeasure>0.6020049747402585</circleMeasure>
				<centroid>
					<x>968.9152</x>
					<y>192.1102</y>
				</centroid>
			</pseudo3D>
		</spatialEntity>
		<numericStateVariable>
			<name>avgClusterednessRegions</name>
			<value>1773.243168502429</value>
		</numericStateVariable>
		<numericStateVariable>
			<name>avgDensityRegions</name>
			<value>0.610074647370574</value>
		</numericStateVariable>
	</timepoint>
	<timepoint>
		<spatialEntity>
			<pseudo3D type="region">
				<clusteredness>1</clusteredness>
				<density>0.5413079849174706</density>
				<area>20858.5</area>
				<perimeter>785.6974005699158</perimeter>
				<distanceFromOrigin>263.0684321616716</distanceFromOrigin>
				<angle>30.94790950258245</angle>
				<shape>triangular</shape>
				<triangleMeasure>0.6456440654357483</triangleMeasure>
				<rectangleMeasure>0.6172253079002721</rectangleMeasure>
				<circleMeasure>0.239743864189284</circleMeasure>
				<centroid>
					<x>906.2237</x>
					<y>1076.513</y>
				</centroid>
			</pseudo3D>
		</spatialEntity>
		<spatialEntity>
			<pseudo3D type="region">
				<clusteredness>1</clusteredness>
				<density>0.6788413098236776</density>
				<area>22751.5</area>
				<perimeter>617.6720194816589</perimeter>
				<distanceFromOrigin>487.8616607195117</distanceFromOrigin>
				<angle>72.32157042485004</angle>
				<shape>rectangular</shape>
				<triangleMeasure>0.6747345261507265</triangleMeasure>
				<rectangleMeasure>0.7174693626658438</rectangleMeasure>
				<circleMeasure>0.6020049747402585</circleMeasure>
				<centroid>
					<x>968.9152</x>
					<y>192.1102</y>
				</centroid>
			</pseudo3D>
		</spatialEntity>
		<numericStateVariable>
			<name>avgClusterednessRegions</name>
			<value>1773.243168502429</value>
		</numericStateVariable>
		<numericStateVariable>
			<name>avgDensityRegions</name>
			<value>0.610074647370574</value>
		</numericStateVariable>
	</timepoint>
	<timepoint>
		<spatialEntity>
			<pseudo3D type="region">
				<clusteredness>1</clusteredness>
				<density>0.5413079849174706</density>
				<area>20858.5</area>
				<perimeter>785.6974005699158</perimeter>
				<distanceFromOrigin>263.0684321616716</distanceFromOrigin>
				<angle>30.94790950258245</angle>
				<shape>triangular</shape>
				<triangleMeasure>0.6456440654357483</triangleMeasure>
				<rectangleMeasure>0.6172253079002721</rectangleMeasure>
				<circleMeasure>0.239743864189284</circleMeasure>
				<centroid>
					<x>906.2237</x>
					<y>1076.513</y>
				</centroid>
			</pseudo3D>
		</spatialEntity>
		<spatialEntity>
			<pseudo3D type="region">
				<clusteredness>1</clusteredness>
				<density>0.6788413098236776</density>
				<area>22751.5</area>
				<perimeter>617.6720194816589</perimeter>
				<distanceFromOrigin>487.8616607195117</distanceFromOrigin>
				<angle>72.32157042485004</angle>
				<shape>rectangular</shape>
				<triangleMeasure>0.6747345261507265</triangleMeasure>
				<rectangleMeasure>0.7174693626658438</rectangleMeasure>
				<circleMeasure>0.6020049747402585</circleMeasure>
				<centroid>
					<x>968.9152</x>
					<y>192.1102</y>
				</centroid>
			</pseudo3D>
		</spatialEntity>
		<numericStateVariable>
			<name>avgClusterednessRegions</name>
			<value>1773.243168502429</value>
		</numericStateVariable>
		<numericStateVariable>
			<name>avgDensityRegions</name>
			<value>0.610074647370574</value>
		</numericStateVariable>
	</timepoint>
	<timepoint>
		<spatialEntity>
			<pseudo3D type="region">
				<clusteredness>1</clusteredness>
				<density>0.5413079849174706</density>
				<area>20858.5</area>
				<perimeter>785.6974005699158</perimeter>
				<distanceFromOrigin>263.0684321616716</distanceFromOrigin>
				<angle>30.94790950258245</angle>
				<shape>triangular</shape>
				<triangleMeasure>0.6456440654357483</triangleMeasure>
				<rectangleMeasure>0.6172253079002721</rectangleMeasure>
				<circleMeasure>0.239743864189284</circleMeasure>
				<centroid>
					<x>906.2237</x>
					<y>1076.513</y>
				</centroid>
			</pseudo3D>
		</spatialEntity>
		<spatialEntity>
			<pseudo3D type="region">
				<clusteredness>1</clusteredness>
				<density>0.6788413098236776</density>
				<area>22751.5</area>
				<perimeter>617.6720194816589</perimeter>
				<distanceFromOrigin>487.8616607195117</distanceFromOrigin>
				<angle>72.32157042485004</angle>
				<shape>rectangular</shape>
				<triangleMeasure>0.6747345261507265</triangleMeasure>
				<rectangleMeasure>0.7174693626658438</rectangleMeasure>
				<circleMeasure>0.6020049747402585</circleMeasure>
				<centroid>
					<x>968.9152</x>
					<y>192.1102</y>
				</centroid>
			</pseudo3D>
		</spatialEntity>
		<numericStateVariable>
			<name>avgClusterednessRegions</name>
			<value>1773.243168502429</value>
		</numericStateVariable>
		<numericStateVariable>
			<name>avgDensityRegions</name>
			<value>0.610074647370574</value>
		</numericStateVariable>
	</timepoint>
	<timepoint>
		<spatialEntity>
			<pseudo3D type="region">
				<clusteredness>1</clusteredness>
				<density>0.5413079849174706</density>
				<area>20858.5</area>
				<perimeter>785.6974005699158</perimeter>
				<distanceFromOrigin>263.0684321616716</distanceFromOrigin>
				<angle>30.94790950258245</angle>
				<shape>triangular</shape>
				<triangleMeasure>0.6456440654357483</triangleMeasure>
				<rectangleMeasure>0.6172253079002721</rectangleMeasure>
				<circleMeasure>0.239743864189284</circleMeasure>
				<centroid>
					<x>906.2237</x>
					<y>1076.513</y>
				</centroid>
			</pseudo3D>
		</spatialEntity>
		<spatialEntity>
			<pseudo3D type="region">
				<clusteredness>1</clusteredness>
				<density>0.6788413098236776</density>
				<area>22751.5</area>
				<perimeter>617.6720194816589</perimeter>
				<distanceFromOrigin>487.8616607195117</distanceFromOrigin>
				<angle>72.32157042485004</angle>
				<shape>rectangular</shape>
				<triangleMeasure>0.6747345261507265</triangleMeasure>
				<rectangleMeasure>0.7174693626658438</rectangleMeasure>
				<circleMeasure>0.6020049747402585</circleMeasure>
				<centroid>
					<x>968.9152</x>
					<y>192.1102</y>
				</centroid>
			</pseudo3D>
		</spatialEntity>
		<numericStateVariable>
			<name>avgClusterednessRegions</name>
			<value>1773.243168502429</value>
		</numericStateVariable>
		<numericStateVariable>
			<name>avgDensityRegions</name>
			<value>0.610074647370574</value>
		</numericStateVariable>
	</timepoint>
	<timepoint>
		<spatialEntity>
			<pseudo3D type="region">
				<clusteredness>1</clusteredness>
				<density>0.5413079849174706</density>
				<area>20858.5</area>
				<perimeter>785.6974005699158</perimeter>
				<distanceFromOrigin>263.0684321616716</distanceFromOrigin>
				<angle>30.94790950258245</angle>
				<shape>triangular</shape>
				<triangleMeasure>0.6456440654357483</triangleMeasure>
				<rectangleMeasure>0.6172253079002721</rectangleMeasure>
				<circleMeasure>0.239743864189284</circleMeasure>
				<centroid>
					<x>906.2237</x>
					<y>1076.513</y>
				</centroid>
			</pseudo3D>
		</spatialEntity>
		<spatialEntity>
			<pseudo3D type="region">
				<clusteredness>1</clusteredness>
				<density>0.6788413098236776</density>
				<area>22751.5</area>
				<perimeter>617.6720194816589</perimeter>
				<distanceFromOrigin>487.8616607195117</distanceFromOrigin>
				<angle>72.32157042485004</angle>
				<shape>rectangular</shape>
				<triangleMeasure>0.6747345261507265</triangleMeasure>
				<rectangleMeasure>0.7174693626658438</rectangleMeasure>
				<circleMeasure>0.6020049747402585</circleMeasure>
				<centroid>
					<x>968.9152</x>
					<y>192.1102</y>
				</centroid>
			</pseudo3D>
		</spatialEntity>
		<numericStateVariable>
			<name>avgClusterednessRegions</name>
			<value>1773.243168502429</value>
		</numericStateVariable>
		<numericStateVariable>
			<name>avgDensityRegions</name>
			<value>0.610074647370574</value>
		</numericStateVariable>
	</timepoint>
	<timepoint>
		<spatialEntity>
			<pseudo3D type="region">
				<clusteredness>1</clusteredness>
				<density>0.5413079849174706</density>
				<area>20858.5</area>
				<perimeter>785.6974005699158</perimeter>
				<distanceFromOrigin>263.0684321616716</distanceFromOrigin>
				<angle>30.94790950258245</angle>
				<shape>triangular</shape>
				<triangleMeasure>0.6456440654357483</triangleMeasure>
				<rectangleMeasure>0.6172253079002721</rectangleMeasure>
				<circleMeasure>0.239743864189284</circleMeasure>
				<centroid>
					<x>906.2237</x>
					<y>1076.513</y>
				</centroid>
			</pseudo3D>
		</spatialEntity>
		<spatialEntity>
			<pseudo3D type="region">
				<clusteredness>1</clusteredness>
				<density>0.6788413098236776</density>
				<area>22751.5</area>
				<perimeter>617.6720194816589</perimeter>
				<distanceFromOrigin>487.8616607195117</distanceFromOrigin>
				<angle>72.32157042485004</angle>
				<shape>rectangular</shape>
				<triangleMeasure>0.6747345261507265</triangleMeasure>
				<rectangleMeasure>0.7174693626658438</rectangleMeasure>
				<circleMeasure>0.6020049747402585</circleMeasure>
				<centroid>
					<x>968.9152</x>
					<y>192.1102</y>
				</centroid>
			</pseudo3D>
		</spatialEntity>
		<numericStateVariable>
			<name>avgClusterednessRegions</name>
			<value>1773.243168502429</value>
		</numericStateVariable>
		<numericStateVariable>
			<name>avgDensityRegions</name>
			<value>0.610074647370574</value>
		</numericStateVariable>
	</timepoint>
	<timepoint>
		<spatialEntity>
			<pseudo3D type="region">
				<clusteredness>1</clusteredness>
				<density>0.5413079849174706</density>
				<area>20858.5</area>
				<perimeter>785.6974005699158</perimeter>
				<distanceFromOrigin>263.0684321616716</distanceFromOrigin>
				<angle>30.94790950258245</angle>
				<shape>triangular</shape>
				<triangleMeasure>0.6456440654357483</triangleMeasure>
				<rectangleMeasure>0.6172253079002721</rectangleMeasure>
				<circleMeasure>0.239743864189284</circleMeasure>
				<centroid>
					<x>906.2237</x>
					<y>1076.513</y>
				</centroid>
			</pseudo3D>
		</spatialEntity>
		<spatialEntity>
			<pseudo3D type="region">
				<clusteredness>1</clusteredness>
				<density>0.6788413098236776</density>
				<area>22751.5</area>
				<perimeter>617.6720194816589</perimeter>
				<distanceFromOrigin>487.8616607195117</distanceFromOrigin>
				<angle>72.32157042485004</angle>
				<shape>rectangular</shape>
				<triangleMeasure>0.6747345261507265</triangleMeasure>
				<rectangleMeasure>0.7174693626658438</rectangleMeasure>
				<circleMeasure>0.6020049747402585</circleMeasure>
				<centroid>
					<x>968.9152</x>
					<y>192.1102</y>
				</centroid>
			</pseudo3D>
		</spatialEntity>
		<numericStateVariable>
			<name>avgClusterednessRegions</name>
			<value>1773.243168502429</value>
		</numericStateVariable>
		<numericStateVariable>
			<name>avgDensityRegions</name>
			<value>0.610074647370574</value>
		</numericStateVariable>
	</timepoint>
	<timepoint>
		<spatialEntity>
			<pseudo3D type="region">
				<clusteredness>1</clusteredness>
				<density>0.5413079849174706</density>
				<area>20858.5</area>
				<perimeter>785.6974005699158</perimeter>
				<distanceFromOrigin>263.0684321616716</distanceFromOrigin>
				<angle>30.94790950258245</angle>
				<shape>triangular</shape>
				<triangleMeasure>0.6456440654357483</triangleMeasure>
				<rectangleMeasure>0.6172253079002721</rectangleMeasure>
				<circleMeasure>0.239743864189284</circleMeasure>
				<centroid>
					<x>906.2237</x>
					<y>1076.513</y>
				</centroid>
			</pseudo3D>
		</spatialEntity>
		<spatialEntity>
			<pseudo3D type="region">
				<clusteredness>1</clusteredness>
				<density>0.6788413098236776</density>
				<area>22751.5</area>
				<perimeter>617.6720194816589</perimeter>
				<distanceFromOrigin>487.8616607195117</distanceFromOrigin>
				<angle>72.32157042485004</angle>
				<shape>rectangular</shape>
				<triangleMeasure>0.6747345261507265</triangleMeasure>
				<rectangleMeasure>0.7174693626658438</rectangleMeasure>
				<circleMeasure>0.6020049747402585</circleMeasure>
				<centroid>
					<x>968.9152</x>
					<y>192.1102</y>
				</centroid>
			</pseudo3D>
		</spatialEntity>
		<numericStateVariable>
			<name>avgClusterednessRegions</name>
			<value>1773.243168502429</value>
		</numericStateVariable>
		<numericStateVariable>
			<name>avgDensityRegions</name>
			<value>0.610074647370574</value>
		</numericStateVariable>
	</timepoint>
	<timepoint>
		<spatialEntity>
			<pseudo3D type="region">
				<clusteredness>1</clusteredness>
				<density>0.5413079849174706</density>
				<area>20858.5</area>
				<perimeter>785.6974005699158</perimeter>
				<distanceFromOrigin>263.0684321616716</distanceFromOrigin>
				<angle>30.94790950258245</angle>
				<shape>triangular</shape>
				<triangleMeasure>0.6456440654357483</triangleMeasure>
				<rectangleMeasure>0.6172253079002721</rectangleMeasure>
				<circleMeasure>0.239743864189284</circleMeasure>
				<centroid>
					<x>906.2237</x>
					<y>1076.513</y>
				</centroid>
			</pseudo3D>
		</spatialEntity>
		<spatialEntity>
			<pseudo3D type="region">
				<clusteredness>1</clusteredness>
				<density>0.6788413098236776</density>
				<area>22751.5</area>
				<perimeter>617.6720194816589</perimeter>
				<distanceFromOrigin>487.8616607195117</distanceFromOrigin>
				<angle>72.32157042485004</angle>
				<shape>rectangular</shape>
				<triangleMeasure>0.6747345261507265</triangleMeasure>
				<rectangleMeasure>0.7174693626658438</rectangleMeasure>
				<circleMeasure>0.6020049747402585</circleMeasure>
				<centroid>
					<x>968.9152</x>
					<y>192.1102</y>
				</centroid>
			</pseudo3D>
		</spatialEntity>
		<numericStateVariable>
			<name>avgClusterednessRegions</name>
			<value>1773.243168502429</value>
		</numericStateVariable>
		<numericStateVariable>
			<name>avgDensityRegions</name>
			<value>0.610074647370574</value>
		</numericStateVariable>
	</timepoint>
	<timepoint>
		<spatialEntity>
			<pseudo3D type="region">
				<clusteredness>1</clusteredness>
				<density>0.5413079849174706</density>
				<area>20858.5</area>
				<perimeter>785.6974005699158</perimeter>
				<distanceFromOrigin>263.0684321616716</distanceFromOrigin>
				<angle>30.94790950258245</angle>
				<shape>triangular</shape>
				<triangleMeasure>0.6456440654357483</triangleMeasure>
				<rectangleMeasure>0.6172253079002721</rectangleMeasure>
				<circleMeasure>0.239743864189284</circleMeasure>
				<centroid>
					<x>906.2237</x>
					<y>1076.513</y>
				</centroid>
			</pseudo3D>
		</spatialEntity>
		<spatialEntity>
			<pseudo3D type="region">
				<clusteredness>1</clusteredness>
				<density>0.6788413098236776</density>
				<area>22751.5</area>
				<perimeter>617.6720194816589</perimeter>
				<distanceFromOrigin>487.8616607195117</distanceFromOrigin>
				<angle>72.32157042485004</angle>
				<shape>rectangular</shape>
				<triangleMeasure>0.6747345261507265</triangleMeasure>
				<rectangleMeasure>0.7174693626658438</rectangleMeasure>
				<circleMeasure>0.6020049747402585</circleMeasure>
				<centroid>
					<x>968.9152</x>
					<y>192.1102</y>
				</centroid>
			</pseudo3D>
		</spatialEntity>
		<numericStateVariable>
			<name>avgClusterednessRegions</name>
			<value>1773.243168502429</value>
		</numericStateVariable>
		<numericStateVariable>
			<name>avgDensityRegions</name>
			<value>0.610074647370574</value>
		</numericStateVariable>
	</timepoint>
	<timepoint>
		<spatialEntity>
			<pseudo3D type="region">
				<clusteredness>1</clusteredness>
				<density>0.5413079849174706</density>
				<area>20858.5</area>
				<perimeter>785.6974005699158</perimeter>
				<distanceFromOrigin>263.0684321616716</distanceFromOrigin>
				<angle>30.94790950258245</angle>
				<shape>triangular</shape>
				<triangleMeasure>0.6456440654357483</triangleMeasure>
				<rectangleMeasure>0.6172253079002721</rectangleMeasure>
				<circleMeasure>0.239743864189284</circleMeasure>
				<centroid>
					<x>906.2237</x>
					<y>1076.513</y>
				</centroid>
			</pseudo3D>
		</spatialEntity>
		<spatialEntity>
			<pseudo3D type="region">
				<clusteredness>1</clusteredness>
				<density>0.6788413098236776</density>
				<area>22751.5</area>
				<perimeter>617.6720194816589</perimeter>
				<distanceFromOrigin>487.8616607195117</distanceFromOrigin>
				<angle>72.32157042485004</angle>
				<shape>rectangular</shape>
				<triangleMeasure>0.6747345261507265</triangleMeasure>
				<rectangleMeasure>0.7174693626658438</rectangleMeasure>
				<circleMeasure>0.6020049747402585</circleMeasure>
				<centroid>
					<x>968.9152</x>
					<y>192.1102</y>
				</centroid>
			</pseudo3D>
		</spatialEntity>
		<numericStateVariable>
			<name>avgClusterednessRegions</name>
			<value>1773.243168502429</value>
		</numericStateVariable>
		<numericStateVariable>
			<name>avgDensityRegions</name>
			<value>0.610074647370574</value>
		</numericStateVariable>
	</timepoint>
</experiment>
