# Supplementary material for: Automatic validation of computational models using pseudo-3D spatio-temporal model checking
Source: BMC Syst Biol. 2014 Dec 2;8:124. doi: 10.1186/s12918-014-0124-0 (PMC4272535; doi:10.1186/s12918-014-0124-0)
Supplement: Additional file 8 — Dataset of STML files for the phase variation case study. The dataset of one thousand STML files corresponding to the stochastic simulations of the rectangular model for the phase variation case study. We recommend using the freely available 7zip software (Download link: http://www.7-zip.org/download.html) to extract this archive. [file 12918_2014_124_MOESM8_ESM.zip › phase_variation_stml_147.xml]

<?xml version="1.0" encoding="utf-8"?>
<!--Warning! This xml file was automatically generated by a C++ program using the Boost PropertyTree library.-->
<experiment>
	<timepoint>
		<numericStateVariable>
			<name>avgClusterednessRegions</name>
			<value>0</value>
		</numericStateVariable>
		<numericStateVariable>
			<name>avgDensityRegions</name>
			<value>0</value>
		</numericStateVariable>
	</timepoint>
	<timepoint>
		<numericStateVariable>
			<name>avgClusterednessRegions</name>
			<value>0</value>
		</numericStateVariable>
		<numericStateVariable>
			<name>avgDensityRegions</name>
			<value>0</value>
		</numericStateVariable>
	</timepoint>
	<timepoint>
		<numericStateVariable>
			<name>avgClusterednessRegions</name>
			<value>0</value>
		</numericStateVariable>
		<numericStateVariable>
			<name>avgDensityRegions</name>
			<value>0</value>
		</numericStateVariable>
	</timepoint>
	<timepoint>
		<numericStateVariable>
			<name>avgClusterednessRegions</name>
			<value>0</value>
		</numericStateVariable>
		<numericStateVariable>
			<name>avgDensityRegions</name>
			<value>0</value>
		</numericStateVariable>
	</timepoint>
	<timepoint>
		<numericStateVariable>
			<name>avgClusterednessRegions</name>
			<value>0</value>
		</numericStateVariable>
		<numericStateVariable>
			<name>avgDensityRegions</name>
			<value>0</value>
		</numericStateVariable>
	</timepoint>
	<timepoint>
		<numericStateVariable>
			<name>avgClusterednessRegions</name>
			<value>0</value>
		</numericStateVariable>
		<numericStateVariable>
			<name>avgDensityRegions</name>
			<value>0</value>
		</numericStateVariable>
	</timepoint>
	<timepoint>
		<numericStateVariable>
			<name>avgClusterednessRegions</name>
			<value>0</value>
		</numericStateVariable>
		<numericStateVariable>
			<name>avgDensityRegions</name>
			<value>0</value>
		</numericStateVariable>
	</timepoint>
	<timepoint>
		<numericStateVariable>
			<name>avgClusterednessRegions</name>
			<value>0</value>
		</numericStateVariable>
		<numericStateVariable>
			<name>avgDensityRegions</name>
			<value>0</value>
		</numericStateVariable>
	</timepoint>
	<timepoint>
		<numericStateVariable>
			<name>avgClusterednessRegions</name>
			<value>0</value>
		</numericStateVariable>
		<numericStateVariable>
			<name>avgDensityRegions</name>
			<value>0</value>
		</numericStateVariable>
	</timepoint>
	<timepoint>
		<numericStateVariable>
			<name>avgClusterednessRegions</name>
			<value>0</value>
		</numericStateVariable>
		<numericStateVariable>
			<name>avgDensityRegions</name>
			<value>0</value>
		</numericStateVariable>
	</timepoint>
	<timepoint>
		<numericStateVariable>
			<name>avgClusterednessRegions</name>
			<value>0</value>
		</numericStateVariable>
		<numericStateVariable>
			<name>avgDensityRegions</name>
			<value>0</value>
		</numericStateVariable>
	</timepoint>
	<timepoint>
		<numericStateVariable>
			<name>avgClusterednessRegions</name>
			<value>0</value>
		</numericStateVariable>
		<numericStateVariable>
			<name>avgDensityRegions</name>
			<value>0</value>
		</numericStateVariable>
	</timepoint>
	<timepoint>
		<numericStateVariable>
			<name>avgClusterednessRegions</name>
			<value>0</value>
		</numericStateVariable>
		<numericStateVariable>
			<name>avgDensityRegions</name>
			<value>0</value>
		</numericStateVariable>
	</timepoint>
	<timepoint>
		<numericStateVariable>
			<name>avgClusterednessRegions</name>
			<value>0</value>
		</numericStateVariable>
		<numericStateVariable>
			<name>avgDensityRegions</name>
			<value>0</value>
		</numericStateVariable>
	</timepoint>
	<timepoint>
		<numericStateVariable>
			<name>avgClusterednessRegions</name>
			<value>0</value>
		</numericStateVariable>
		<numericStateVariable>
			<name>avgDensityRegions</name>
			<value>0</value>
		</numericStateVariable>
	</timepoint>
	<timepoint>
		<numericStateVariable>
			<name>avgClusterednessRegions</name>
			<value>0</value>
		</numericStateVariable>
		<numericStateVariable>
			<name>avgDensityRegions</name>
			<value>0</value>
		</numericStateVariable>
	</timepoint>
	<timepoint>
		<numericStateVariable>
			<name>avgClusterednessRegions</name>
			<value>0</value>
		</numericStateVariable>
		<numericStateVariable>
			<name>avgDensityRegions</name>
			<value>0</value>
		</numericStateVariable>
	</timepoint>
	<timepoint>
		<numericStateVariable>
			<name>avgClusterednessRegions</name>
			<value>0</value>
		</numericStateVariable>
		<numericStateVariable>
			<name>avgDensityRegions</name>
			<value>0</value>
		</numericStateVariable>
	</timepoint>
	<timepoint>
		<numericStateVariable>
			<name>avgClusterednessRegions</name>
			<value>0</value>
		</numericStateVariable>
		<numericStateVariable>
			<name>avgDensityRegions</name>
			<value>0</value>
		</numericStateVariable>
	</timepoint>
	<timepoint>
		<numericStateVariable>
			<name>avgClusterednessRegions</name>
			<value>0</value>
		</numericStateVariable>
		<numericStateVariable>
			<name>avgDensityRegions</name>
			<value>0</value>
		</numericStateVariable>
	</timepoint>
	<timepoint>
		<numericStateVariable>
			<name>avgClusterednessRegions</name>
			<value>0</value>
		</numericStateVariable>
		<numericStateVariable>
			<name>avgDensityRegions</name>
			<value>0</value>
		</numericStateVariable>
	</timepoint>
	<timepoint>
		<numericStateVariable>
			<name>avgClusterednessRegions</name>
			<value>0</value>
		</numericStateVariable>
		<numericStateVariable>
			<name>avgDensityRegions</name>
			<value>0</value>
		</numericStateVariable>
	</timepoint>
	<timepoint>
		<numericStateVariable>
			<name>avgClusterednessRegions</name>
			<value>0</value>
		</numericStateVariable>
		<numericStateVariable>
			<name>avgDensityRegions</name>
			<value>0</value>
		</numericStateVariable>
	</timepoint>
	<timepoint>
		<numericStateVariable>
			<name>avgClusterednessRegions</name>
			<value>0</value>
		</numericStateVariable>
		<numericStateVariable>
			<name>avgDensityRegions</name>
			<value>0</value>
		</numericStateVariable>
	</timepoint>
	<timepoint>
		<numericStateVariable>
			<name>avgClusterednessRegions</name>
			<value>0</value>
		</numericStateVariable>
		<numericStateVariable>
			<name>avgDensityRegions</name>
			<value>0</value>
		</numericStateVariable>
	</timepoint>
	<timepoint>
		<numericStateVariable>
			<name>avgClusterednessRegions</name>
			<value>0</value>
		</numericStateVariable>
		<numericStateVariable>
			<name>avgDensityRegions</name>
			<value>0</value>
		</numericStateVariable>
	</timepoint>
	<timepoint>
		<numericStateVariable>
			<name>avgClusterednessRegions</name>
			<value>0</value>
		</numericStateVariable>
		<numericStateVariable>
			<name>avgDensityRegions</name>
			<value>0</value>
		</numericStateVariable>
	</timepoint>
	<timepoint>
		<numericStateVariable>
			<name>avgClusterednessRegions</name>
			<value>0</value>
		</numericStateVariable>
		<numericStateVariable>
			<name>avgDensityRegions</name>
			<value>0</value>
		</numericStateVariable>
	</timepoint>
	<timepoint>
		<spatialEntity>
			<pseudo3D type="region">
				<clusteredness>1</clusteredness>
				<density>0.6338160250903107</density>
				<area>22386</area>
				<perimeter>767.7904696464539</perimeter>
				<distanceFromOrigin>296.5619665432504</distanceFromOrigin>
				<angle>62.80340675781492</angle>
				<shape>triangular</shape>
				<triangleMeasure>0.6440925455048967</triangleMeasure>
				<rectangleMeasure>0.5455607861430156</rectangleMeasure>
				<circleMeasure>0.4704532425445473</circleMeasure>
				<centroid>
					<x>998.8495</x>
					<y>989.8677</y>
				</centroid>
			</pseudo3D>
		</spatialEntity>
		<numericStateVariable>
			<name>avgClusterednessRegions</name>
			<value>0</value>
		</numericStateVariable>
		<numericStateVariable>
			<name>avgDensityRegions</name>
			<value>0.6338160250903107</value>
		</numericStateVariable>
	</timepoint>
	<timepoint>
		<spatialEntity>
			<pseudo3D type="region">
				<clusteredness>1</clusteredness>
				<density>0.6274188436369962</density>
				<area>26212.5</area>
				<perimeter>869.0836296081543</perimeter>
				<distanceFromOrigin>296.5619665432504</distanceFromOrigin>
				<angle>65.97913272906645</angle>
				<shape>triangular</shape>
				<triangleMeasure>0.6531896336905059</triangleMeasure>
				<rectangleMeasure>0.5296803407875411</rectangleMeasure>
				<circleMeasure>0.4358248408935071</circleMeasure>
				<centroid>
					<x>1004.204</x>
					<y>1000.498</y>
				</centroid>
			</pseudo3D>
		</spatialEntity>
		<numericStateVariable>
			<name>avgClusterednessRegions</name>
			<value>0</value>
		</numericStateVariable>
		<numericStateVariable>
			<name>avgDensityRegions</name>
			<value>0.6274188436369962</value>
		</numericStateVariable>
	</timepoint>
	<timepoint>
		<spatialEntity>
			<pseudo3D type="region">
				<clusteredness>1</clusteredness>
				<density>0.6230013319959447</density>
				<area>28678.5</area>
				<perimeter>895.9819350242615</perimeter>
				<distanceFromOrigin>296.5619665432504</distanceFromOrigin>
				<angle>65.28519192502877</angle>
				<shape>triangular</shape>
				<triangleMeasure>0.6478015834472165</triangleMeasure>
				<rectangleMeasure>0.5672688397728327</rectangleMeasure>
				<circleMeasure>0.437690133067228</circleMeasure>
				<centroid>
					<x>1007.955</x>
					<y>1007.664</y>
				</centroid>
			</pseudo3D>
		</spatialEntity>
		<numericStateVariable>
			<name>avgClusterednessRegions</name>
			<value>0</value>
		</numericStateVariable>
		<numericStateVariable>
			<name>avgDensityRegions</name>
			<value>0.6230013319959447</value>
		</numericStateVariable>
	</timepoint>
	<timepoint>
		<spatialEntity>
			<pseudo3D type="region">
				<clusteredness>1</clusteredness>
				<density>0.6157245644663367</density>
				<area>33134</area>
				<perimeter>1028.767997503281</perimeter>
				<distanceFromOrigin>296.5619665432504</distanceFromOrigin>
				<angle>60.34291607852339</angle>
				<shape>triangular</shape>
				<triangleMeasure>0.6411098588006521</triangleMeasure>
				<rectangleMeasure>0.5334714280062965</rectangleMeasure>
				<circleMeasure>0.4296950543731834</circleMeasure>
				<centroid>
					<x>1017.299</x>
					<y>1017.131</y>
				</centroid>
			</pseudo3D>
		</spatialEntity>
		<spatialEntity>
			<pseudo3D type="region">
				<clusteredness>1</clusteredness>
				<density>0.5537777471060771</density>
				<area>20118</area>
				<perimeter>759.8421912193298</perimeter>
				<distanceFromOrigin>302.9273840378252</distanceFromOrigin>
				<angle>33.77846413290182</angle>
				<shape>triangular</shape>
				<triangleMeasure>0.6027741001589855</triangleMeasure>
				<rectangleMeasure>0.5541538122520935</rectangleMeasure>
				<circleMeasure>0.2506865361860076</circleMeasure>
				<centroid>
					<x>1100.085</x>
					<y>497.6618</y>
				</centroid>
			</pseudo3D>
		</spatialEntity>
		<numericStateVariable>
			<name>avgClusterednessRegions</name>
			<value>1052.049487182797</value>
		</numericStateVariable>
		<numericStateVariable>
			<name>avgDensityRegions</name>
			<value>0.5847511557862068</value>
		</numericStateVariable>
	</timepoint>
	<timepoint>
		<spatialEntity>
			<pseudo3D type="region">
				<clusteredness>1</clusteredness>
				<density>0.6042593782653339</density>
				<area>38552</area>
				<perimeter>1013.346024751663</perimeter>
				<distanceFromOrigin>296.5619665432504</distanceFromOrigin>
				<angle>60.19034777926496</angle>
				<shape>triangular</shape>
				<triangleMeasure>0.6318627511237314</triangleMeasure>
				<rectangleMeasure>0.5757002332827631</rectangleMeasure>
				<circleMeasure>0.4471210802520295</circleMeasure>
				<centroid>
					<x>1025.012</x>
					<y>1029.403</y>
				</centroid>
			</pseudo3D>
		</spatialEntity>
		<spatialEntity>
			<pseudo3D type="region">
				<clusteredness>1</clusteredness>
				<density>0.5554574908021731</density>
				<area>22685.5</area>
				<perimeter>781.1868977546692</perimeter>
				<distanceFromOrigin>302.9273840378252</distanceFromOrigin>
				<angle>34.41448812288088</angle>
				<shape>triangular</shape>
				<triangleMeasure>0.6246179685564029</triangleMeasure>
				<rectangleMeasure>0.5541092233352454</rectangleMeasure>
				<circleMeasure>0.2711295092480786</circleMeasure>
				<centroid>
					<x>1112.452</x>
					<y>491.3883</y>
				</centroid>
			</pseudo3D>
		</spatialEntity>
		<numericStateVariable>
			<name>avgClusterednessRegions</name>
			<value>1090.147263321257</value>
		</numericStateVariable>
		<numericStateVariable>
			<name>avgDensityRegions</name>
			<value>0.5798584345337535</value>
		</numericStateVariable>
	</timepoint>
	<timepoint>
		<spatialEntity>
			<pseudo3D type="region">
				<clusteredness>1</clusteredness>
				<density>0.6064389364711793</density>
				<area>42018.5</area>
				<perimeter>1027.412972450256</perimeter>
				<distanceFromOrigin>296.5619665432504</distanceFromOrigin>
				<angle>58.18114607165976</angle>
				<shape>triangular</shape>
				<triangleMeasure>0.6535152779424888</triangleMeasure>
				<rectangleMeasure>0.6033986589041715</rectangleMeasure>
				<circleMeasure>0.463665682810462</circleMeasure>
				<centroid>
					<x>1032.135</x>
					<y>1036.407</y>
				</centroid>
			</pseudo3D>
		</spatialEntity>
		<spatialEntity>
			<pseudo3D type="region">
				<clusteredness>1</clusteredness>
				<density>0.5588130972598725</density>
				<area>25189</area>
				<perimeter>838.9986462593079</perimeter>
				<distanceFromOrigin>302.9273840378252</distanceFromOrigin>
				<angle>32.80001663263812</angle>
				<shape>triangular</shape>
				<triangleMeasure>0.6460540152350663</triangleMeasure>
				<rectangleMeasure>0.5384374070806147</rectangleMeasure>
				<circleMeasure>0.2579643678814588</circleMeasure>
				<centroid>
					<x>1123.605</x>
					<y>484.4276</y>
				</centroid>
			</pseudo3D>
		</spatialEntity>
		<numericStateVariable>
			<name>avgClusterednessRegions</name>
			<value>1119.014660535806</value>
		</numericStateVariable>
		<numericStateVariable>
			<name>avgDensityRegions</name>
			<value>0.582626016865526</value>
		</numericStateVariable>
	</timepoint>
	<timepoint>
		<spatialEntity>
			<pseudo3D type="region">
				<clusteredness>1</clusteredness>
				<density>0.6041447167921982</density>
				<area>45474</area>
				<perimeter>1056.942029953003</perimeter>
				<distanceFromOrigin>296.5619665432504</distanceFromOrigin>
				<angle>56.89674501611479</angle>
				<shape>triangular</shape>
				<triangleMeasure>0.6414104994049455</triangleMeasure>
				<rectangleMeasure>0.6230121837267026</rectangleMeasure>
				<circleMeasure>0.4489421051737802</circleMeasure>
				<centroid>
					<x>1037.739</x>
					<y>1043.693</y>
				</centroid>
			</pseudo3D>
		</spatialEntity>
		<spatialEntity>
			<pseudo3D type="region">
				<clusteredness>1</clusteredness>
				<density>0.5566046448151188</density>
				<area>27342.5</area>
				<perimeter>868.698431968689</perimeter>
				<distanceFromOrigin>302.9273840378252</distanceFromOrigin>
				<angle>32.60033357369024</angle>
				<shape>triangular</shape>
				<triangleMeasure>0.6541776573537417</triangleMeasure>
				<rectangleMeasure>0.5541347945427577</rectangleMeasure>
				<circleMeasure>0.2618066813428884</circleMeasure>
				<centroid>
					<x>1132.789</x>
					<y>478.9978</y>
				</centroid>
			</pseudo3D>
		</spatialEntity>
		<numericStateVariable>
			<name>avgClusterednessRegions</name>
			<value>1145.277353044459</value>
		</numericStateVariable>
		<numericStateVariable>
			<name>avgDensityRegions</name>
			<value>0.5803746808036585</value>
		</numericStateVariable>
	</timepoint>
	<timepoint>
		<spatialEntity>
			<pseudo3D type="region">
				<clusteredness>1</clusteredness>
				<density>0.6046835879546092</density>
				<area>48422.5</area>
				<perimeter>1083.137843132019</perimeter>
				<distanceFromOrigin>296.5619665432504</distanceFromOrigin>
				<angle>56.17248369536899</angle>
				<shape>rectangular</shape>
				<triangleMeasure>0.6346143134704416</triangleMeasure>
				<rectangleMeasure>0.6416894830335473</rectangleMeasure>
				<circleMeasure>0.448478472273679</circleMeasure>
				<centroid>
					<x>1043.526</x>
					<y>1049.286</y>
				</centroid>
			</pseudo3D>
		</spatialEntity>
		<spatialEntity>
			<pseudo3D type="region">
				<clusteredness>1</clusteredness>
				<density>0.5579414469280914</density>
				<area>29690</area>
				<perimeter>890.8898234367371</perimeter>
				<distanceFromOrigin>302.9273840378252</distanceFromOrigin>
				<angle>32.07446104909283</angle>
				<shape>triangular</shape>
				<triangleMeasure>0.6467176736460915</triangleMeasure>
				<rectangleMeasure>0.5850829947322331</rectangleMeasure>
				<circleMeasure>0.2657533098762291</circleMeasure>
				<centroid>
					<x>1142.471</x>
					<y>473.6498</y>
				</centroid>
			</pseudo3D>
		</spatialEntity>
		<numericStateVariable>
			<name>avgClusterednessRegions</name>
			<value>1168.156715459286</value>
		</numericStateVariable>
		<numericStateVariable>
			<name>avgDensityRegions</name>
			<value>0.5813125174413503</value>
		</numericStateVariable>
	</timepoint>
	<timepoint>
		<spatialEntity>
			<pseudo3D type="region">
				<clusteredness>1</clusteredness>
				<density>0.6046835879546092</density>
				<area>48422.5</area>
				<perimeter>1083.137843132019</perimeter>
				<distanceFromOrigin>296.5619665432504</distanceFromOrigin>
				<angle>56.17248369536899</angle>
				<shape>rectangular</shape>
				<triangleMeasure>0.6346143134704416</triangleMeasure>
				<rectangleMeasure>0.6416894830335473</rectangleMeasure>
				<circleMeasure>0.448478472273679</circleMeasure>
				<centroid>
					<x>1043.526</x>
					<y>1049.286</y>
				</centroid>
			</pseudo3D>
		</spatialEntity>
		<spatialEntity>
			<pseudo3D type="region">
				<clusteredness>1</clusteredness>
				<density>0.5579414469280914</density>
				<area>29690</area>
				<perimeter>890.8898234367371</perimeter>
				<distanceFromOrigin>302.9273840378252</distanceFromOrigin>
				<angle>32.07446104909283</angle>
				<shape>triangular</shape>
				<triangleMeasure>0.6467176736460915</triangleMeasure>
				<rectangleMeasure>0.5850829947322331</rectangleMeasure>
				<circleMeasure>0.2657533098762291</circleMeasure>
				<centroid>
					<x>1142.471</x>
					<y>473.6498</y>
				</centroid>
			</pseudo3D>
		</spatialEntity>
		<numericStateVariable>
			<name>avgClusterednessRegions</name>
			<value>1168.156715459286</value>
		</numericStateVariable>
		<numericStateVariable>
			<name>avgDensityRegions</name>
			<value>0.5813125174413503</value>
		</numericStateVariable>
	</timepoint>
	<timepoint>
		<spatialEntity>
			<pseudo3D type="region">
				<clusteredness>1</clusteredness>
				<density>0.6046835879546092</density>
				<area>48422.5</area>
				<perimeter>1083.137843132019</perimeter>
				<distanceFromOrigin>296.5619665432504</distanceFromOrigin>
				<angle>56.17248369536899</angle>
				<shape>rectangular</shape>
				<triangleMeasure>0.6346143134704416</triangleMeasure>
				<rectangleMeasure>0.6416894830335473</rectangleMeasure>
				<circleMeasure>0.448478472273679</circleMeasure>
				<centroid>
					<x>1043.526</x>
					<y>1049.286</y>
				</centroid>
			</pseudo3D>
		</spatialEntity>
		<spatialEntity>
			<pseudo3D type="region">
				<clusteredness>1</clusteredness>
				<density>0.5579414469280914</density>
				<area>29690</area>
				<perimeter>890.8898234367371</perimeter>
				<distanceFromOrigin>302.9273840378252</distanceFromOrigin>
				<angle>32.07446104909283</angle>
				<shape>triangular</shape>
				<triangleMeasure>0.6467176736460915</triangleMeasure>
				<rectangleMeasure>0.5850829947322331</rectangleMeasure>
				<circleMeasure>0.2657533098762291</circleMeasure>
				<centroid>
					<x>1142.471</x>
					<y>473.6498</y>
				</centroid>
			</pseudo3D>
		</spatialEntity>
		<numericStateVariable>
			<name>avgClusterednessRegions</name>
			<value>1168.156715459286</value>
		</numericStateVariable>
		<numericStateVariable>
			<name>avgDensityRegions</name>
			<value>0.5813125174413503</value>
		</numericStateVariable>
	</timepoint>
	<timepoint>
		<spatialEntity>
			<pseudo3D type="region">
				<clusteredness>1</clusteredness>
				<density>0.6046835879546092</density>
				<area>48422.5</area>
				<perimeter>1083.137843132019</perimeter>
				<distanceFromOrigin>296.5619665432504</distanceFromOrigin>
				<angle>56.17248369536899</angle>
				<shape>rectangular</shape>
				<triangleMeasure>0.6346143134704416</triangleMeasure>
				<rectangleMeasure>0.6416894830335473</rectangleMeasure>
				<circleMeasure>0.448478472273679</circleMeasure>
				<centroid>
					<x>1043.526</x>
					<y>1049.286</y>
				</centroid>
			</pseudo3D>
		</spatialEntity>
		<spatialEntity>
			<pseudo3D type="region">
				<clusteredness>1</clusteredness>
				<density>0.5579414469280914</density>
				<area>29690</area>
				<perimeter>890.8898234367371</perimeter>
				<distanceFromOrigin>302.9273840378252</distanceFromOrigin>
				<angle>32.07446104909283</angle>
				<shape>triangular</shape>
				<triangleMeasure>0.6467176736460915</triangleMeasure>
				<rectangleMeasure>0.5850829947322331</rectangleMeasure>
				<circleMeasure>0.2657533098762291</circleMeasure>
				<centroid>
					<x>1142.471</x>
					<y>473.6498</y>
				</centroid>
			</pseudo3D>
		</spatialEntity>
		<numericStateVariable>
			<name>avgClusterednessRegions</name>
			<value>1168.156715459286</value>
		</numericStateVariable>
		<numericStateVariable>
			<name>avgDensityRegions</name>
			<value>0.5813125174413503</value>
		</numericStateVariable>
	</timepoint>
	<timepoint>
		<spatialEntity>
			<pseudo3D type="region">
				<clusteredness>1</clusteredness>
				<density>0.6046835879546092</density>
				<area>48422.5</area>
				<perimeter>1083.137843132019</perimeter>
				<distanceFromOrigin>296.5619665432504</distanceFromOrigin>
				<angle>56.17248369536899</angle>
				<shape>rectangular</shape>
				<triangleMeasure>0.6346143134704416</triangleMeasure>
				<rectangleMeasure>0.6416894830335473</rectangleMeasure>
				<circleMeasure>0.448478472273679</circleMeasure>
				<centroid>
					<x>1043.526</x>
					<y>1049.286</y>
				</centroid>
			</pseudo3D>
		</spatialEntity>
		<spatialEntity>
			<pseudo3D type="region">
				<clusteredness>1</clusteredness>
				<density>0.5579414469280914</density>
				<area>29690</area>
				<perimeter>890.8898234367371</perimeter>
				<distanceFromOrigin>302.9273840378252</distanceFromOrigin>
				<angle>32.07446104909283</angle>
				<shape>triangular</shape>
				<triangleMeasure>0.6467176736460915</triangleMeasure>
				<rectangleMeasure>0.5850829947322331</rectangleMeasure>
				<circleMeasure>0.2657533098762291</circleMeasure>
				<centroid>
					<x>1142.471</x>
					<y>473.6498</y>
				</centroid>
			</pseudo3D>
		</spatialEntity>
		<numericStateVariable>
			<name>avgClusterednessRegions</name>
			<value>1168.156715459286</value>
		</numericStateVariable>
		<numericStateVariable>
			<name>avgDensityRegions</name>
			<value>0.5813125174413503</value>
		</numericStateVariable>
	</timepoint>
	<timepoint>
		<spatialEntity>
			<pseudo3D type="region">
				<clusteredness>1</clusteredness>
				<density>0.6046835879546092</density>
				<area>48422.5</area>
				<perimeter>1083.137843132019</perimeter>
				<distanceFromOrigin>296.5619665432504</distanceFromOrigin>
				<angle>56.17248369536899</angle>
				<shape>rectangular</shape>
				<triangleMeasure>0.6346143134704416</triangleMeasure>
				<rectangleMeasure>0.6416894830335473</rectangleMeasure>
				<circleMeasure>0.448478472273679</circleMeasure>
				<centroid>
					<x>1043.526</x>
					<y>1049.286</y>
				</centroid>
			</pseudo3D>
		</spatialEntity>
		<spatialEntity>
			<pseudo3D type="region">
				<clusteredness>1</clusteredness>
				<density>0.5579414469280914</density>
				<area>29690</area>
				<perimeter>890.8898234367371</perimeter>
				<distanceFromOrigin>302.9273840378252</distanceFromOrigin>
				<angle>32.07446104909283</angle>
				<shape>triangular</shape>
				<triangleMeasure>0.6467176736460915</triangleMeasure>
				<rectangleMeasure>0.5850829947322331</rectangleMeasure>
				<circleMeasure>0.2657533098762291</circleMeasure>
				<centroid>
					<x>1142.471</x>
					<y>473.6498</y>
				</centroid>
			</pseudo3D>
		</spatialEntity>
		<numericStateVariable>
			<name>avgClusterednessRegions</name>
			<value>1168.156715459286</value>
		</numericStateVariable>
		<numericStateVariable>
			<name>avgDensityRegions</name>
			<value>0.5813125174413503</value>
		</numericStateVariable>
	</timepoint>
	<timepoint>
		<spatialEntity>
			<pseudo3D type="region">
				<clusteredness>1</clusteredness>
				<density>0.6046835879546092</density>
				<area>48422.5</area>
				<perimeter>1083.137843132019</perimeter>
				<distanceFromOrigin>296.5619665432504</distanceFromOrigin>
				<angle>56.17248369536899</angle>
				<shape>rectangular</shape>
				<triangleMeasure>0.6346143134704416</triangleMeasure>
				<rectangleMeasure>0.6416894830335473</rectangleMeasure>
				<circleMeasure>0.448478472273679</circleMeasure>
				<centroid>
					<x>1043.526</x>
					<y>1049.286</y>
				</centroid>
			</pseudo3D>
		</spatialEntity>
		<spatialEntity>
			<pseudo3D type="region">
				<clusteredness>1</clusteredness>
				<density>0.5579414469280914</density>
				<area>29690</area>
				<perimeter>890.8898234367371</perimeter>
				<distanceFromOrigin>302.9273840378252</distanceFromOrigin>
				<angle>32.07446104909283</angle>
				<shape>triangular</shape>
				<triangleMeasure>0.6467176736460915</triangleMeasure>
				<rectangleMeasure>0.5850829947322331</rectangleMeasure>
				<circleMeasure>0.2657533098762291</circleMeasure>
				<centroid>
					<x>1142.471</x>
					<y>473.6498</y>
				</centroid>
			</pseudo3D>
		</spatialEntity>
		<numericStateVariable>
			<name>avgClusterednessRegions</name>
			<value>1168.156715459286</value>
		</numericStateVariable>
		<numericStateVariable>
			<name>avgDensityRegions</name>
			<value>0.5813125174413503</value>
		</numericStateVariable>
	</timepoint>
	<timepoint>
		<spatialEntity>
			<pseudo3D type="region">
				<clusteredness>1</clusteredness>
				<density>0.6046835879546092</density>
				<area>48422.5</area>
				<perimeter>1083.137843132019</perimeter>
				<distanceFromOrigin>296.5619665432504</distanceFromOrigin>
				<angle>56.17248369536899</angle>
				<shape>rectangular</shape>
				<triangleMeasure>0.6346143134704416</triangleMeasure>
				<rectangleMeasure>0.6416894830335473</rectangleMeasure>
				<circleMeasure>0.448478472273679</circleMeasure>
				<centroid>
					<x>1043.526</x>
					<y>1049.286</y>
				</centroid>
			</pseudo3D>
		</spatialEntity>
		<spatialEntity>
			<pseudo3D type="region">
				<clusteredness>1</clusteredness>
				<density>0.5579414469280914</density>
				<area>29690</area>
				<perimeter>890.8898234367371</perimeter>
				<distanceFromOrigin>302.9273840378252</distanceFromOrigin>
				<angle>32.07446104909283</angle>
				<shape>triangular</shape>
				<triangleMeasure>0.6467176736460915</triangleMeasure>
				<rectangleMeasure>0.5850829947322331</rectangleMeasure>
				<circleMeasure>0.2657533098762291</circleMeasure>
				<centroid>
					<x>1142.471</x>
					<y>473.6498</y>
				</centroid>
			</pseudo3D>
		</spatialEntity>
		<numericStateVariable>
			<name>avgClusterednessRegions</name>
			<value>1168.156715459286</value>
		</numericStateVariable>
		<numericStateVariable>
			<name>avgDensityRegions</name>
			<value>0.5813125174413503</value>
		</numericStateVariable>
	</timepoint>
	<timepoint>
		<spatialEntity>
			<pseudo3D type="region">
				<clusteredness>1</clusteredness>
				<density>0.6046835879546092</density>
				<area>48422.5</area>
				<perimeter>1083.137843132019</perimeter>
				<distanceFromOrigin>296.5619665432504</distanceFromOrigin>
				<angle>56.17248369536899</angle>
				<shape>rectangular</shape>
				<triangleMeasure>0.6346143134704416</triangleMeasure>
				<rectangleMeasure>0.6416894830335473</rectangleMeasure>
				<circleMeasure>0.448478472273679</circleMeasure>
				<centroid>
					<x>1043.526</x>
					<y>1049.286</y>
				</centroid>
			</pseudo3D>
		</spatialEntity>
		<spatialEntity>
			<pseudo3D type="region">
				<clusteredness>1</clusteredness>
				<density>0.5579414469280914</density>
				<area>29690</area>
				<perimeter>890.8898234367371</perimeter>
				<distanceFromOrigin>302.9273840378252</distanceFromOrigin>
				<angle>32.07446104909283</angle>
				<shape>triangular</shape>
				<triangleMeasure>0.6467176736460915</triangleMeasure>
				<rectangleMeasure>0.5850829947322331</rectangleMeasure>
				<circleMeasure>0.2657533098762291</circleMeasure>
				<centroid>
					<x>1142.471</x>
					<y>473.6498</y>
				</centroid>
			</pseudo3D>
		</spatialEntity>
		<numericStateVariable>
			<name>avgClusterednessRegions</name>
			<value>1168.156715459286</value>
		</numericStateVariable>
		<numericStateVariable>
			<name>avgDensityRegions</name>
			<value>0.5813125174413503</value>
		</numericStateVariable>
	</timepoint>
	<timepoint>
		<spatialEntity>
			<pseudo3D type="region">
				<clusteredness>1</clusteredness>
				<density>0.6046835879546092</density>
				<area>48422.5</area>
				<perimeter>1083.137843132019</perimeter>
				<distanceFromOrigin>296.5619665432504</distanceFromOrigin>
				<angle>56.17248369536899</angle>
				<shape>rectangular</shape>
				<triangleMeasure>0.6346143134704416</triangleMeasure>
				<rectangleMeasure>0.6416894830335473</rectangleMeasure>
				<circleMeasure>0.448478472273679</circleMeasure>
				<centroid>
					<x>1043.526</x>
					<y>1049.286</y>
				</centroid>
			</pseudo3D>
		</spatialEntity>
		<spatialEntity>
			<pseudo3D type="region">
				<clusteredness>1</clusteredness>
				<density>0.5579414469280914</density>
				<area>29690</area>
				<perimeter>890.8898234367371</perimeter>
				<distanceFromOrigin>302.9273840378252</distanceFromOrigin>
				<angle>32.07446104909283</angle>
				<shape>triangular</shape>
				<triangleMeasure>0.6467176736460915</triangleMeasure>
				<rectangleMeasure>0.5850829947322331</rectangleMeasure>
				<circleMeasure>0.2657533098762291</circleMeasure>
				<centroid>
					<x>1142.471</x>
					<y>473.6498</y>
				</centroid>
			</pseudo3D>
		</spatialEntity>
		<numericStateVariable>
			<name>avgClusterednessRegions</name>
			<value>1168.156715459286</value>
		</numericStateVariable>
		<numericStateVariable>
			<name>avgDensityRegions</name>
			<value>0.5813125174413503</value>
		</numericStateVariable>
	</timepoint>
	<timepoint>
		<spatialEntity>
			<pseudo3D type="region">
				<clusteredness>1</clusteredness>
				<density>0.6046835879546092</density>
				<area>48422.5</area>
				<perimeter>1083.137843132019</perimeter>
				<distanceFromOrigin>296.5619665432504</distanceFromOrigin>
				<angle>56.17248369536899</angle>
				<shape>rectangular</shape>
				<triangleMeasure>0.6346143134704416</triangleMeasure>
				<rectangleMeasure>0.6416894830335473</rectangleMeasure>
				<circleMeasure>0.448478472273679</circleMeasure>
				<centroid>
					<x>1043.526</x>
					<y>1049.286</y>
				</centroid>
			</pseudo3D>
		</spatialEntity>
		<spatialEntity>
			<pseudo3D type="region">
				<clusteredness>1</clusteredness>
				<density>0.5579414469280914</density>
				<area>29690</area>
				<perimeter>890.8898234367371</perimeter>
				<distanceFromOrigin>302.9273840378252</distanceFromOrigin>
				<angle>32.07446104909283</angle>
				<shape>triangular</shape>
				<triangleMeasure>0.6467176736460915</triangleMeasure>
				<rectangleMeasure>0.5850829947322331</rectangleMeasure>
				<circleMeasure>0.2657533098762291</circleMeasure>
				<centroid>
					<x>1142.471</x>
					<y>473.6498</y>
				</centroid>
			</pseudo3D>
		</spatialEntity>
		<numericStateVariable>
			<name>avgClusterednessRegions</name>
			<value>1168.156715459286</value>
		</numericStateVariable>
		<numericStateVariable>
			<name>avgDensityRegions</name>
			<value>0.5813125174413503</value>
		</numericStateVariable>
	</timepoint>
	<timepoint>
		<spatialEntity>
			<pseudo3D type="region">
				<clusteredness>1</clusteredness>
				<density>0.6046835879546092</density>
				<area>48422.5</area>
				<perimeter>1083.137843132019</perimeter>
				<distanceFromOrigin>296.5619665432504</distanceFromOrigin>
				<angle>56.17248369536899</angle>
				<shape>rectangular</shape>
				<triangleMeasure>0.6346143134704416</triangleMeasure>
				<rectangleMeasure>0.6416894830335473</rectangleMeasure>
				<circleMeasure>0.448478472273679</circleMeasure>
				<centroid>
					<x>1043.526</x>
					<y>1049.286</y>
				</centroid>
			</pseudo3D>
		</spatialEntity>
		<spatialEntity>
			<pseudo3D type="region">
				<clusteredness>1</clusteredness>
				<density>0.5579414469280914</density>
				<area>29690</area>
				<perimeter>890.8898234367371</perimeter>
				<distanceFromOrigin>302.9273840378252</distanceFromOrigin>
				<angle>32.07446104909283</angle>
				<shape>triangular</shape>
				<triangleMeasure>0.6467176736460915</triangleMeasure>
				<rectangleMeasure>0.5850829947322331</rectangleMeasure>
				<circleMeasure>0.2657533098762291</circleMeasure>
				<centroid>
					<x>1142.471</x>
					<y>473.6498</y>
				</centroid>
			</pseudo3D>
		</spatialEntity>
		<numericStateVariable>
			<name>avgClusterednessRegions</name>
			<value>1168.156715459286</value>
		</numericStateVariable>
		<numericStateVariable>
			<name>avgDensityRegions</name>
			<value>0.5813125174413503</value>
		</numericStateVariable>
	</timepoint>
	<timepoint>
		<spatialEntity>
			<pseudo3D type="region">
				<clusteredness>1</clusteredness>
				<density>0.6046835879546092</density>
				<area>48422.5</area>
				<perimeter>1083.137843132019</perimeter>
				<distanceFromOrigin>296.5619665432504</distanceFromOrigin>
				<angle>56.17248369536899</angle>
				<shape>rectangular</shape>
				<triangleMeasure>0.6346143134704416</triangleMeasure>
				<rectangleMeasure>0.6416894830335473</rectangleMeasure>
				<circleMeasure>0.448478472273679</circleMeasure>
				<centroid>
					<x>1043.526</x>
					<y>1049.286</y>
				</centroid>
			</pseudo3D>
		</spatialEntity>
		<spatialEntity>
			<pseudo3D type="region">
				<clusteredness>1</clusteredness>
				<density>0.5579414469280914</density>
				<area>29690</area>
				<perimeter>890.8898234367371</perimeter>
				<distanceFromOrigin>302.9273840378252</distanceFromOrigin>
				<angle>32.07446104909283</angle>
				<shape>triangular</shape>
				<triangleMeasure>0.6467176736460915</triangleMeasure>
				<rectangleMeasure>0.5850829947322331</rectangleMeasure>
				<circleMeasure>0.2657533098762291</circleMeasure>
				<centroid>
					<x>1142.471</x>
					<y>473.6498</y>
				</centroid>
			</pseudo3D>
		</spatialEntity>
		<numericStateVariable>
			<name>avgClusterednessRegions</name>
			<value>1168.156715459286</value>
		</numericStateVariable>
		<numericStateVariable>
			<name>avgDensityRegions</name>
			<value>0.5813125174413503</value>
		</numericStateVariable>
	</timepoint>
	<timepoint>
		<spatialEntity>
			<pseudo3D type="region">
				<clusteredness>1</clusteredness>
				<density>0.6046835879546092</density>
				<area>48422.5</area>
				<perimeter>1083.137843132019</perimeter>
				<distanceFromOrigin>296.5619665432504</distanceFromOrigin>
				<angle>56.17248369536899</angle>
				<shape>rectangular</shape>
				<triangleMeasure>0.6346143134704416</triangleMeasure>
				<rectangleMeasure>0.6416894830335473</rectangleMeasure>
				<circleMeasure>0.448478472273679</circleMeasure>
				<centroid>
					<x>1043.526</x>
					<y>1049.286</y>
				</centroid>
			</pseudo3D>
		</spatialEntity>
		<spatialEntity>
			<pseudo3D type="region">
				<clusteredness>1</clusteredness>
				<density>0.5579414469280914</density>
				<area>29690</area>
				<perimeter>890.8898234367371</perimeter>
				<distanceFromOrigin>302.9273840378252</distanceFromOrigin>
				<angle>32.07446104909283</angle>
				<shape>triangular</shape>
				<triangleMeasure>0.6467176736460915</triangleMeasure>
				<rectangleMeasure>0.5850829947322331</rectangleMeasure>
				<circleMeasure>0.2657533098762291</circleMeasure>
				<centroid>
					<x>1142.471</x>
					<y>473.6498</y>
				</centroid>
			</pseudo3D>
		</spatialEntity>
		<numericStateVariable>
			<name>avgClusterednessRegions</name>
			<value>1168.156715459286</value>
		</numericStateVariable>
		<numericStateVariable>
			<name>avgDensityRegions</name>
			<value>0.5813125174413503</value>
		</numericStateVariable>
	</timepoint>
	<timepoint>
		<spatialEntity>
			<pseudo3D type="region">
				<clusteredness>1</clusteredness>
				<density>0.6046835879546092</density>
				<area>48422.5</area>
				<perimeter>1083.137843132019</perimeter>
				<distanceFromOrigin>296.5619665432504</distanceFromOrigin>
				<angle>56.17248369536899</angle>
				<shape>rectangular</shape>
				<triangleMeasure>0.6346143134704416</triangleMeasure>
				<rectangleMeasure>0.6416894830335473</rectangleMeasure>
				<circleMeasure>0.448478472273679</circleMeasure>
				<centroid>
					<x>1043.526</x>
					<y>1049.286</y>
				</centroid>
			</pseudo3D>
		</spatialEntity>
		<spatialEntity>
			<pseudo3D type="region">
				<clusteredness>1</clusteredness>
				<density>0.5579414469280914</density>
				<area>29690</area>
				<perimeter>890.8898234367371</perimeter>
				<distanceFromOrigin>302.9273840378252</distanceFromOrigin>
				<angle>32.07446104909283</angle>
				<shape>triangular</shape>
				<triangleMeasure>0.6467176736460915</triangleMeasure>
				<rectangleMeasure>0.5850829947322331</rectangleMeasure>
				<circleMeasure>0.2657533098762291</circleMeasure>
				<centroid>
					<x>1142.471</x>
					<y>473.6498</y>
				</centroid>
			</pseudo3D>
		</spatialEntity>
		<numericStateVariable>
			<name>avgClusterednessRegions</name>
			<value>1168.156715459286</value>
		</numericStateVariable>
		<numericStateVariable>
			<name>avgDensityRegions</name>
			<value>0.5813125174413503</value>
		</numericStateVariable>
	</timepoint>
	<timepoint>
		<spatialEntity>
			<pseudo3D type="region">
				<clusteredness>1</clusteredness>
				<density>0.6046835879546092</density>
				<area>48422.5</area>
				<perimeter>1083.137843132019</perimeter>
				<distanceFromOrigin>296.5619665432504</distanceFromOrigin>
				<angle>56.17248369536899</angle>
				<shape>rectangular</shape>
				<triangleMeasure>0.6346143134704416</triangleMeasure>
				<rectangleMeasure>0.6416894830335473</rectangleMeasure>
				<circleMeasure>0.448478472273679</circleMeasure>
				<centroid>
					<x>1043.526</x>
					<y>1049.286</y>
				</centroid>
			</pseudo3D>
		</spatialEntity>
		<spatialEntity>
			<pseudo3D type="region">
				<clusteredness>1</clusteredness>
				<density>0.5579414469280914</density>
				<area>29690</area>
				<perimeter>890.8898234367371</perimeter>
				<distanceFromOrigin>302.9273840378252</distanceFromOrigin>
				<angle>32.07446104909283</angle>
				<shape>triangular</shape>
				<triangleMeasure>0.6467176736460915</triangleMeasure>
				<rectangleMeasure>0.5850829947322331</rectangleMeasure>
				<circleMeasure>0.2657533098762291</circleMeasure>
				<centroid>
					<x>1142.471</x>
					<y>473.6498</y>
				</centroid>
			</pseudo3D>
		</spatialEntity>
		<numericStateVariable>
			<name>avgClusterednessRegions</name>
			<value>1168.156715459286</value>
		</numericStateVariable>
		<numericStateVariable>
			<name>avgDensityRegions</name>
			<value>0.5813125174413503</value>
		</numericStateVariable>
	</timepoint>
	<timepoint>
		<spatialEntity>
			<pseudo3D type="region">
				<clusteredness>1</clusteredness>
				<density>0.6046835879546092</density>
				<area>48422.5</area>
				<perimeter>1083.137843132019</perimeter>
				<distanceFromOrigin>296.5619665432504</distanceFromOrigin>
				<angle>56.17248369536899</angle>
				<shape>rectangular</shape>
				<triangleMeasure>0.6346143134704416</triangleMeasure>
				<rectangleMeasure>0.6416894830335473</rectangleMeasure>
				<circleMeasure>0.448478472273679</circleMeasure>
				<centroid>
					<x>1043.526</x>
					<y>1049.286</y>
				</centroid>
			</pseudo3D>
		</spatialEntity>
		<spatialEntity>
			<pseudo3D type="region">
				<clusteredness>1</clusteredness>
				<density>0.5579414469280914</density>
				<area>29690</area>
				<perimeter>890.8898234367371</perimeter>
				<distanceFromOrigin>302.9273840378252</distanceFromOrigin>
				<angle>32.07446104909283</angle>
				<shape>triangular</shape>
				<triangleMeasure>0.6467176736460915</triangleMeasure>
				<rectangleMeasure>0.5850829947322331</rectangleMeasure>
				<circleMeasure>0.2657533098762291</circleMeasure>
				<centroid>
					<x>1142.471</x>
					<y>473.6498</y>
				</centroid>
			</pseudo3D>
		</spatialEntity>
		<numericStateVariable>
			<name>avgClusterednessRegions</name>
			<value>1168.156715459286</value>
		</numericStateVariable>
		<numericStateVariable>
			<name>avgDensityRegions</name>
			<value>0.5813125174413503</value>
		</numericStateVariable>
	</timepoint>
	<timepoint>
		<spatialEntity>
			<pseudo3D type="region">
				<clusteredness>1</clusteredness>
				<density>0.6046835879546092</density>
				<area>48422.5</area>
				<perimeter>1083.137843132019</perimeter>
				<distanceFromOrigin>296.5619665432504</distanceFromOrigin>
				<angle>56.17248369536899</angle>
				<shape>rectangular</shape>
				<triangleMeasure>0.6346143134704416</triangleMeasure>
				<rectangleMeasure>0.6416894830335473</rectangleMeasure>
				<circleMeasure>0.448478472273679</circleMeasure>
				<centroid>
					<x>1043.526</x>
					<y>1049.286</y>
				</centroid>
			</pseudo3D>
		</spatialEntity>
		<spatialEntity>
			<pseudo3D type="region">
				<clusteredness>1</clusteredness>
				<density>0.5579414469280914</density>
				<area>29690</area>
				<perimeter>890.8898234367371</perimeter>
				<distanceFromOrigin>302.9273840378252</distanceFromOrigin>
				<angle>32.07446104909283</angle>
				<shape>triangular</shape>
				<triangleMeasure>0.6467176736460915</triangleMeasure>
				<rectangleMeasure>0.5850829947322331</rectangleMeasure>
				<circleMeasure>0.2657533098762291</circleMeasure>
				<centroid>
					<x>1142.471</x>
					<y>473.6498</y>
				</centroid>
			</pseudo3D>
		</spatialEntity>
		<numericStateVariable>
			<name>avgClusterednessRegions</name>
			<value>1168.156715459286</value>
		</numericStateVariable>
		<numericStateVariable>
			<name>avgDensityRegions</name>
			<value>0.5813125174413503</value>
		</numericStateVariable>
	</timepoint>
	<timepoint>
		<spatialEntity>
			<pseudo3D type="region">
				<clusteredness>1</clusteredness>
				<density>0.6046835879546092</density>
				<area>48422.5</area>
				<perimeter>1083.137843132019</perimeter>
				<distanceFromOrigin>296.5619665432504</distanceFromOrigin>
				<angle>56.17248369536899</angle>
				<shape>rectangular</shape>
				<triangleMeasure>0.6346143134704416</triangleMeasure>
				<rectangleMeasure>0.6416894830335473</rectangleMeasure>
				<circleMeasure>0.448478472273679</circleMeasure>
				<centroid>
					<x>1043.526</x>
					<y>1049.286</y>
				</centroid>
			</pseudo3D>
		</spatialEntity>
		<spatialEntity>
			<pseudo3D type="region">
				<clusteredness>1</clusteredness>
				<density>0.5579414469280914</density>
				<area>29690</area>
				<perimeter>890.8898234367371</perimeter>
				<distanceFromOrigin>302.9273840378252</distanceFromOrigin>
				<angle>32.07446104909283</angle>
				<shape>triangular</shape>
				<triangleMeasure>0.6467176736460915</triangleMeasure>
				<rectangleMeasure>0.5850829947322331</rectangleMeasure>
				<circleMeasure>0.2657533098762291</circleMeasure>
				<centroid>
					<x>1142.471</x>
					<y>473.6498</y>
				</centroid>
			</pseudo3D>
		</spatialEntity>
		<numericStateVariable>
			<name>avgClusterednessRegions</name>
			<value>1168.156715459286</value>
		</numericStateVariable>
		<numericStateVariable>
			<name>avgDensityRegions</name>
			<value>0.5813125174413503</value>
		</numericStateVariable>
	</timepoint>
	<timepoint>
		<spatialEntity>
			<pseudo3D type="region">
				<clusteredness>1</clusteredness>
				<density>0.6046835879546092</density>
				<area>48422.5</area>
				<perimeter>1083.137843132019</perimeter>
				<distanceFromOrigin>296.5619665432504</distanceFromOrigin>
				<angle>56.17248369536899</angle>
				<shape>rectangular</shape>
				<triangleMeasure>0.6346143134704416</triangleMeasure>
				<rectangleMeasure>0.6416894830335473</rectangleMeasure>
				<circleMeasure>0.448478472273679</circleMeasure>
				<centroid>
					<x>1043.526</x>
					<y>1049.286</y>
				</centroid>
			</pseudo3D>
		</spatialEntity>
		<spatialEntity>
			<pseudo3D type="region">
				<clusteredness>1</clusteredness>
				<density>0.5579414469280914</density>
				<area>29690</area>
				<perimeter>890.8898234367371</perimeter>
				<distanceFromOrigin>302.9273840378252</distanceFromOrigin>
				<angle>32.07446104909283</angle>
				<shape>triangular</shape>
				<triangleMeasure>0.6467176736460915</triangleMeasure>
				<rectangleMeasure>0.5850829947322331</rectangleMeasure>
				<circleMeasure>0.2657533098762291</circleMeasure>
				<centroid>
					<x>1142.471</x>
					<y>473.6498</y>
				</centroid>
			</pseudo3D>
		</spatialEntity>
		<numericStateVariable>
			<name>avgClusterednessRegions</name>
			<value>1168.156715459286</value>
		</numericStateVariable>
		<numericStateVariable>
			<name>avgDensityRegions</name>
			<value>0.5813125174413503</value>
		</numericStateVariable>
	</timepoint>
	<timepoint>
		<spatialEntity>
			<pseudo3D type="region">
				<clusteredness>1</clusteredness>
				<density>0.6046835879546092</density>
				<area>48422.5</area>
				<perimeter>1083.137843132019</perimeter>
				<distanceFromOrigin>296.5619665432504</distanceFromOrigin>
				<angle>56.17248369536899</angle>
				<shape>rectangular</shape>
				<triangleMeasure>0.6346143134704416</triangleMeasure>
				<rectangleMeasure>0.6416894830335473</rectangleMeasure>
				<circleMeasure>0.448478472273679</circleMeasure>
				<centroid>
					<x>1043.526</x>
					<y>1049.286</y>
				</centroid>
			</pseudo3D>
		</spatialEntity>
		<spatialEntity>
			<pseudo3D type="region">
				<clusteredness>1</clusteredness>
				<density>0.5579414469280914</density>
				<area>29690</area>
				<perimeter>890.8898234367371</perimeter>
				<distanceFromOrigin>302.9273840378252</distanceFromOrigin>
				<angle>32.07446104909283</angle>
				<shape>triangular</shape>
				<triangleMeasure>0.6467176736460915</triangleMeasure>
				<rectangleMeasure>0.5850829947322331</rectangleMeasure>
				<circleMeasure>0.2657533098762291</circleMeasure>
				<centroid>
					<x>1142.471</x>
					<y>473.6498</y>
				</centroid>
			</pseudo3D>
		</spatialEntity>
		<numericStateVariable>
			<name>avgClusterednessRegions</name>
			<value>1168.156715459286</value>
		</numericStateVariable>
		<numericStateVariable>
			<name>avgDensityRegions</name>
			<value>0.5813125174413503</value>
		</numericStateVariable>
	</timepoint>
	<timepoint>
		<spatialEntity>
			<pseudo3D type="region">
				<clusteredness>1</clusteredness>
				<density>0.6046835879546092</density>
				<area>48422.5</area>
				<perimeter>1083.137843132019</perimeter>
				<distanceFromOrigin>296.5619665432504</distanceFromOrigin>
				<angle>56.17248369536899</angle>
				<shape>rectangular</shape>
				<triangleMeasure>0.6346143134704416</triangleMeasure>
				<rectangleMeasure>0.6416894830335473</rectangleMeasure>
				<circleMeasure>0.448478472273679</circleMeasure>
				<centroid>
					<x>1043.526</x>
					<y>1049.286</y>
				</centroid>
			</pseudo3D>
		</spatialEntity>
		<spatialEntity>
			<pseudo3D type="region">
				<clusteredness>1</clusteredness>
				<density>0.5579414469280914</density>
				<area>29690</area>
				<perimeter>890.8898234367371</perimeter>
				<distanceFromOrigin>302.9273840378252</distanceFromOrigin>
				<angle>32.07446104909283</angle>
				<shape>triangular</shape>
				<triangleMeasure>0.6467176736460915</triangleMeasure>
				<rectangleMeasure>0.5850829947322331</rectangleMeasure>
				<circleMeasure>0.2657533098762291</circleMeasure>
				<centroid>
					<x>1142.471</x>
					<y>473.6498</y>
				</centroid>
			</pseudo3D>
		</spatialEntity>
		<numericStateVariable>
			<name>avgClusterednessRegions</name>
			<value>1168.156715459286</value>
		</numericStateVariable>
		<numericStateVariable>
			<name>avgDensityRegions</name>
			<value>0.5813125174413503</value>
		</numericStateVariable>
	</timepoint>
	<timepoint>
		<spatialEntity>
			<pseudo3D type="region">
				<clusteredness>1</clusteredness>
				<density>0.6046835879546092</density>
				<area>48422.5</area>
				<perimeter>1083.137843132019</perimeter>
				<distanceFromOrigin>296.5619665432504</distanceFromOrigin>
				<angle>56.17248369536899</angle>
				<shape>rectangular</shape>
				<triangleMeasure>0.6346143134704416</triangleMeasure>
				<rectangleMeasure>0.6416894830335473</rectangleMeasure>
				<circleMeasure>0.448478472273679</circleMeasure>
				<centroid>
					<x>1043.526</x>
					<y>1049.286</y>
				</centroid>
			</pseudo3D>
		</spatialEntity>
		<spatialEntity>
			<pseudo3D type="region">
				<clusteredness>1</clusteredness>
				<density>0.5579414469280914</density>
				<area>29690</area>
				<perimeter>890.8898234367371</perimeter>
				<distanceFromOrigin>302.9273840378252</distanceFromOrigin>
				<angle>32.07446104909283</angle>
				<shape>triangular</shape>
				<triangleMeasure>0.6467176736460915</triangleMeasure>
				<rectangleMeasure>0.5850829947322331</rectangleMeasure>
				<circleMeasure>0.2657533098762291</circleMeasure>
				<centroid>
					<x>1142.471</x>
					<y>473.6498</y>
				</centroid>
			</pseudo3D>
		</spatialEntity>
		<numericStateVariable>
			<name>avgClusterednessRegions</name>
			<value>1168.156715459286</value>
		</numericStateVariable>
		<numericStateVariable>
			<name>avgDensityRegions</name>
			<value>0.5813125174413503</value>
		</numericStateVariable>
	</timepoint>
	<timepoint>
		<spatialEntity>
			<pseudo3D type="region">
				<clusteredness>1</clusteredness>
				<density>0.6046835879546092</density>
				<area>48422.5</area>
				<perimeter>1083.137843132019</perimeter>
				<distanceFromOrigin>296.5619665432504</distanceFromOrigin>
				<angle>56.17248369536899</angle>
				<shape>rectangular</shape>
				<triangleMeasure>0.6346143134704416</triangleMeasure>
				<rectangleMeasure>0.6416894830335473</rectangleMeasure>
				<circleMeasure>0.448478472273679</circleMeasure>
				<centroid>
					<x>1043.526</x>
					<y>1049.286</y>
				</centroid>
			</pseudo3D>
		</spatialEntity>
		<spatialEntity>
			<pseudo3D type="region">
				<clusteredness>1</clusteredness>
				<density>0.5579414469280914</density>
				<area>29690</area>
				<perimeter>890.8898234367371</perimeter>
				<distanceFromOrigin>302.9273840378252</distanceFromOrigin>
				<angle>32.07446104909283</angle>
				<shape>triangular</shape>
				<triangleMeasure>0.6467176736460915</triangleMeasure>
				<rectangleMeasure>0.5850829947322331</rectangleMeasure>
				<circleMeasure>0.2657533098762291</circleMeasure>
				<centroid>
					<x>1142.471</x>
					<y>473.6498</y>
				</centroid>
			</pseudo3D>
		</spatialEntity>
		<numericStateVariable>
			<name>avgClusterednessRegions</name>
			<value>1168.156715459286</value>
		</numericStateVariable>
		<numericStateVariable>
			<name>avgDensityRegions</name>
			<value>0.5813125174413503</value>
		</numericStateVariable>
	</timepoint>
	<timepoint>
		<spatialEntity>
			<pseudo3D type="region">
				<clusteredness>1</clusteredness>
				<density>0.6046835879546092</density>
				<area>48422.5</area>
				<perimeter>1083.137843132019</perimeter>
				<distanceFromOrigin>296.5619665432504</distanceFromOrigin>
				<angle>56.17248369536899</angle>
				<shape>rectangular</shape>
				<triangleMeasure>0.6346143134704416</triangleMeasure>
				<rectangleMeasure>0.6416894830335473</rectangleMeasure>
				<circleMeasure>0.448478472273679</circleMeasure>
				<centroid>
					<x>1043.526</x>
					<y>1049.286</y>
				</centroid>
			</pseudo3D>
		</spatialEntity>
		<spatialEntity>
			<pseudo3D type="region">
				<clusteredness>1</clusteredness>
				<density>0.5579414469280914</density>
				<area>29690</area>
				<perimeter>890.8898234367371</perimeter>
				<distanceFromOrigin>302.9273840378252</distanceFromOrigin>
				<angle>32.07446104909283</angle>
				<shape>triangular</shape>
				<triangleMeasure>0.6467176736460915</triangleMeasure>
				<rectangleMeasure>0.5850829947322331</rectangleMeasure>
				<circleMeasure>0.2657533098762291</circleMeasure>
				<centroid>
					<x>1142.471</x>
					<y>473.6498</y>
				</centroid>
			</pseudo3D>
		</spatialEntity>
		<numericStateVariable>
			<name>avgClusterednessRegions</name>
			<value>1168.156715459286</value>
		</numericStateVariable>
		<numericStateVariable>
			<name>avgDensityRegions</name>
			<value>0.5813125174413503</value>
		</numericStateVariable>
	</timepoint>
	<timepoint>
		<spatialEntity>
			<pseudo3D type="region">
				<clusteredness>1</clusteredness>
				<density>0.6046835879546092</density>
				<area>48422.5</area>
				<perimeter>1083.137843132019</perimeter>
				<distanceFromOrigin>296.5619665432504</distanceFromOrigin>
				<angle>56.17248369536899</angle>
				<shape>rectangular</shape>
				<triangleMeasure>0.6346143134704416</triangleMeasure>
				<rectangleMeasure>0.6416894830335473</rectangleMeasure>
				<circleMeasure>0.448478472273679</circleMeasure>
				<centroid>
					<x>1043.526</x>
					<y>1049.286</y>
				</centroid>
			</pseudo3D>
		</spatialEntity>
		<spatialEntity>
			<pseudo3D type="region">
				<clusteredness>1</clusteredness>
				<density>0.5579414469280914</density>
				<area>29690</area>
				<perimeter>890.8898234367371</perimeter>
				<distanceFromOrigin>302.9273840378252</distanceFromOrigin>
				<angle>32.07446104909283</angle>
				<shape>triangular</shape>
				<triangleMeasure>0.6467176736460915</triangleMeasure>
				<rectangleMeasure>0.5850829947322331</rectangleMeasure>
				<circleMeasure>0.2657533098762291</circleMeasure>
				<centroid>
					<x>1142.471</x>
					<y>473.6498</y>
				</centroid>
			</pseudo3D>
		</spatialEntity>
		<numericStateVariable>
			<name>avgClusterednessRegions</name>
			<value>1168.156715459286</value>
		</numericStateVariable>
		<numericStateVariable>
			<name>avgDensityRegions</name>
			<value>0.5813125174413503</value>
		</numericStateVariable>
	</timepoint>
	<timepoint>
		<spatialEntity>
			<pseudo3D type="region">
				<clusteredness>1</clusteredness>
				<density>0.6046835879546092</density>
				<area>48422.5</area>
				<perimeter>1083.137843132019</perimeter>
				<distanceFromOrigin>296.5619665432504</distanceFromOrigin>
				<angle>56.17248369536899</angle>
				<shape>rectangular</shape>
				<triangleMeasure>0.6346143134704416</triangleMeasure>
				<rectangleMeasure>0.6416894830335473</rectangleMeasure>
				<circleMeasure>0.448478472273679</circleMeasure>
				<centroid>
					<x>1043.526</x>
					<y>1049.286</y>
				</centroid>
			</pseudo3D>
		</spatialEntity>
		<spatialEntity>
			<pseudo3D type="region">
				<clusteredness>1</clusteredness>
				<density>0.5579414469280914</density>
				<area>29690</area>
				<perimeter>890.8898234367371</perimeter>
				<distanceFromOrigin>302.9273840378252</distanceFromOrigin>
				<angle>32.07446104909283</angle>
				<shape>triangular</shape>
				<triangleMeasure>0.6467176736460915</triangleMeasure>
				<rectangleMeasure>0.5850829947322331</rectangleMeasure>
				<circleMeasure>0.2657533098762291</circleMeasure>
				<centroid>
					<x>1142.471</x>
					<y>473.6498</y>
				</centroid>
			</pseudo3D>
		</spatialEntity>
		<numericStateVariable>
			<name>avgClusterednessRegions</name>
			<value>1168.156715459286</value>
		</numericStateVariable>
		<numericStateVariable>
			<name>avgDensityRegions</name>
			<value>0.5813125174413503</value>
		</numericStateVariable>
	</timepoint>
	<timepoint>
		<spatialEntity>
			<pseudo3D type="region">
				<clusteredness>1</clusteredness>
				<density>0.6046835879546092</density>
				<area>48422.5</area>
				<perimeter>1083.137843132019</perimeter>
				<distanceFromOrigin>296.5619665432504</distanceFromOrigin>
				<angle>56.17248369536899</angle>
				<shape>rectangular</shape>
				<triangleMeasure>0.6346143134704416</triangleMeasure>
				<rectangleMeasure>0.6416894830335473</rectangleMeasure>
				<circleMeasure>0.448478472273679</circleMeasure>
				<centroid>
					<x>1043.526</x>
					<y>1049.286</y>
				</centroid>
			</pseudo3D>
		</spatialEntity>
		<spatialEntity>
			<pseudo3D type="region">
				<clusteredness>1</clusteredness>
				<density>0.5579414469280914</density>
				<area>29690</area>
				<perimeter>890.8898234367371</perimeter>
				<distanceFromOrigin>302.9273840378252</distanceFromOrigin>
				<angle>32.07446104909283</angle>
				<shape>triangular</shape>
				<triangleMeasure>0.6467176736460915</triangleMeasure>
				<rectangleMeasure>0.5850829947322331</rectangleMeasure>
				<circleMeasure>0.2657533098762291</circleMeasure>
				<centroid>
					<x>1142.471</x>
					<y>473.6498</y>
				</centroid>
			</pseudo3D>
		</spatialEntity>
		<numericStateVariable>
			<name>avgClusterednessRegions</name>
			<value>1168.156715459286</value>
		</numericStateVariable>
		<numericStateVariable>
			<name>avgDensityRegions</name>
			<value>0.5813125174413503</value>
		</numericStateVariable>
	</timepoint>
	<timepoint>
		<spatialEntity>
			<pseudo3D type="region">
				<clusteredness>1</clusteredness>
				<density>0.6046835879546092</density>
				<area>48422.5</area>
				<perimeter>1083.137843132019</perimeter>
				<distanceFromOrigin>296.5619665432504</distanceFromOrigin>
				<angle>56.17248369536899</angle>
				<shape>rectangular</shape>
				<triangleMeasure>0.6346143134704416</triangleMeasure>
				<rectangleMeasure>0.6416894830335473</rectangleMeasure>
				<circleMeasure>0.448478472273679</circleMeasure>
				<centroid>
					<x>1043.526</x>
					<y>1049.286</y>
				</centroid>
			</pseudo3D>
		</spatialEntity>
		<spatialEntity>
			<pseudo3D type="region">
				<clusteredness>1</clusteredness>
				<density>0.5579414469280914</density>
				<area>29690</area>
				<perimeter>890.8898234367371</perimeter>
				<distanceFromOrigin>302.9273840378252</distanceFromOrigin>
				<angle>32.07446104909283</angle>
				<shape>triangular</shape>
				<triangleMeasure>0.6467176736460915</triangleMeasure>
				<rectangleMeasure>0.5850829947322331</rectangleMeasure>
				<circleMeasure>0.2657533098762291</circleMeasure>
				<centroid>
					<x>1142.471</x>
					<y>473.6498</y>
				</centroid>
			</pseudo3D>
		</spatialEntity>
		<numericStateVariable>
			<name>avgClusterednessRegions</name>
			<value>1168.156715459286</value>
		</numericStateVariable>
		<numericStateVariable>
			<name>avgDensityRegions</name>
			<value>0.5813125174413503</value>
		</numericStateVariable>
	</timepoint>
	<timepoint>
		<spatialEntity>
			<pseudo3D type="region">
				<clusteredness>1</clusteredness>
				<density>0.6046835879546092</density>
				<area>48422.5</area>
				<perimeter>1083.137843132019</perimeter>
				<distanceFromOrigin>296.5619665432504</distanceFromOrigin>
				<angle>56.17248369536899</angle>
				<shape>rectangular</shape>
				<triangleMeasure>0.6346143134704416</triangleMeasure>
				<rectangleMeasure>0.6416894830335473</rectangleMeasure>
				<circleMeasure>0.448478472273679</circleMeasure>
				<centroid>
					<x>1043.526</x>
					<y>1049.286</y>
				</centroid>
			</pseudo3D>
		</spatialEntity>
		<spatialEntity>
			<pseudo3D type="region">
				<clusteredness>1</clusteredness>
				<density>0.5579414469280914</density>
				<area>29690</area>
				<perimeter>890.8898234367371</perimeter>
				<distanceFromOrigin>302.9273840378252</distanceFromOrigin>
				<angle>32.07446104909283</angle>
				<shape>triangular</shape>
				<triangleMeasure>0.6467176736460915</triangleMeasure>
				<rectangleMeasure>0.5850829947322331</rectangleMeasure>
				<circleMeasure>0.2657533098762291</circleMeasure>
				<centroid>
					<x>1142.471</x>
					<y>473.6498</y>
				</centroid>
			</pseudo3D>
		</spatialEntity>
		<numericStateVariable>
			<name>avgClusterednessRegions</name>
			<value>1168.156715459286</value>
		</numericStateVariable>
		<numericStateVariable>
			<name>avgDensityRegions</name>
			<value>0.5813125174413503</value>
		</numericStateVariable>
	</timepoint>
	<timepoint>
		<spatialEntity>
			<pseudo3D type="region">
				<clusteredness>1</clusteredness>
				<density>0.6046835879546092</density>
				<area>48422.5</area>
				<perimeter>1083.137843132019</perimeter>
				<distanceFromOrigin>296.5619665432504</distanceFromOrigin>
				<angle>56.17248369536899</angle>
				<shape>rectangular</shape>
				<triangleMeasure>0.6346143134704416</triangleMeasure>
				<rectangleMeasure>0.6416894830335473</rectangleMeasure>
				<circleMeasure>0.448478472273679</circleMeasure>
				<centroid>
					<x>1043.526</x>
					<y>1049.286</y>
				</centroid>
			</pseudo3D>
		</spatialEntity>
		<spatialEntity>
			<pseudo3D type="region">
				<clusteredness>1</clusteredness>
				<density>0.5579414469280914</density>
				<area>29690</area>
				<perimeter>890.8898234367371</perimeter>
				<distanceFromOrigin>302.9273840378252</distanceFromOrigin>
				<angle>32.07446104909283</angle>
				<shape>triangular</shape>
				<triangleMeasure>0.6467176736460915</triangleMeasure>
				<rectangleMeasure>0.5850829947322331</rectangleMeasure>
				<circleMeasure>0.2657533098762291</circleMeasure>
				<centroid>
					<x>1142.471</x>
					<y>473.6498</y>
				</centroid>
			</pseudo3D>
		</spatialEntity>
		<numericStateVariable>
			<name>avgClusterednessRegions</name>
			<value>1168.156715459286</value>
		</numericStateVariable>
		<numericStateVariable>
			<name>avgDensityRegions</name>
			<value>0.5813125174413503</value>
		</numericStateVariable>
	</timepoint>
	<timepoint>
		<spatialEntity>
			<pseudo3D type="region">
				<clusteredness>1</clusteredness>
				<density>0.6046835879546092</density>
				<area>48422.5</area>
				<perimeter>1083.137843132019</perimeter>
				<distanceFromOrigin>296.5619665432504</distanceFromOrigin>
				<angle>56.17248369536899</angle>
				<shape>rectangular</shape>
				<triangleMeasure>0.6346143134704416</triangleMeasure>
				<rectangleMeasure>0.6416894830335473</rectangleMeasure>
				<circleMeasure>0.448478472273679</circleMeasure>
				<centroid>
					<x>1043.526</x>
					<y>1049.286</y>
				</centroid>
			</pseudo3D>
		</spatialEntity>
		<spatialEntity>
			<pseudo3D type="region">
				<clusteredness>1</clusteredness>
				<density>0.5579414469280914</density>
				<area>29690</area>
				<perimeter>890.8898234367371</perimeter>
				<distanceFromOrigin>302.9273840378252</distanceFromOrigin>
				<angle>32.07446104909283</angle>
				<shape>triangular</shape>
				<triangleMeasure>0.6467176736460915</triangleMeasure>
				<rectangleMeasure>0.5850829947322331</rectangleMeasure>
				<circleMeasure>0.2657533098762291</circleMeasure>
				<centroid>
					<x>1142.471</x>
					<y>473.6498</y>
				</centroid>
			</pseudo3D>
		</spatialEntity>
		<numericStateVariable>
			<name>avgClusterednessRegions</name>
			<value>1168.156715459286</value>
		</numericStateVariable>
		<numericStateVariable>
			<name>avgDensityRegions</name>
			<value>0.5813125174413503</value>
		</numericStateVariable>
	</timepoint>
	<timepoint>
		<spatialEntity>
			<pseudo3D type="region">
				<clusteredness>1</clusteredness>
				<density>0.6046835879546092</density>
				<area>48422.5</area>
				<perimeter>1083.137843132019</perimeter>
				<distanceFromOrigin>296.5619665432504</distanceFromOrigin>
				<angle>56.17248369536899</angle>
				<shape>rectangular</shape>
				<triangleMeasure>0.6346143134704416</triangleMeasure>
				<rectangleMeasure>0.6416894830335473</rectangleMeasure>
				<circleMeasure>0.448478472273679</circleMeasure>
				<centroid>
					<x>1043.526</x>
					<y>1049.286</y>
				</centroid>
			</pseudo3D>
		</spatialEntity>
		<spatialEntity>
			<pseudo3D type="region">
				<clusteredness>1</clusteredness>
				<density>0.5579414469280914</density>
				<area>29690</area>
				<perimeter>890.8898234367371</perimeter>
				<distanceFromOrigin>302.9273840378252</distanceFromOrigin>
				<angle>32.07446104909283</angle>
				<shape>triangular</shape>
				<triangleMeasure>0.6467176736460915</triangleMeasure>
				<rectangleMeasure>0.5850829947322331</rectangleMeasure>
				<circleMeasure>0.2657533098762291</circleMeasure>
				<centroid>
					<x>1142.471</x>
					<y>473.6498</y>
				</centroid>
			</pseudo3D>
		</spatialEntity>
		<numericStateVariable>
			<name>avgClusterednessRegions</name>
			<value>1168.156715459286</value>
		</numericStateVariable>
		<numericStateVariable>
			<name>avgDensityRegions</name>
			<value>0.5813125174413503</value>
		</numericStateVariable>
	</timepoint>
	<timepoint>
		<spatialEntity>
			<pseudo3D type="region">
				<clusteredness>1</clusteredness>
				<density>0.6046835879546092</density>
				<area>48422.5</area>
				<perimeter>1083.137843132019</perimeter>
				<distanceFromOrigin>296.5619665432504</distanceFromOrigin>
				<angle>56.17248369536899</angle>
				<shape>rectangular</shape>
				<triangleMeasure>0.6346143134704416</triangleMeasure>
				<rectangleMeasure>0.6416894830335473</rectangleMeasure>
				<circleMeasure>0.448478472273679</circleMeasure>
				<centroid>
					<x>1043.526</x>
					<y>1049.286</y>
				</centroid>
			</pseudo3D>
		</spatialEntity>
		<spatialEntity>
			<pseudo3D type="region">
				<clusteredness>1</clusteredness>
				<density>0.5579414469280914</density>
				<area>29690</area>
				<perimeter>890.8898234367371</perimeter>
				<distanceFromOrigin>302.9273840378252</distanceFromOrigin>
				<angle>32.07446104909283</angle>
				<shape>triangular</shape>
				<triangleMeasure>0.6467176736460915</triangleMeasure>
				<rectangleMeasure>0.5850829947322331</rectangleMeasure>
				<circleMeasure>0.2657533098762291</circleMeasure>
				<centroid>
					<x>1142.471</x>
					<y>473.6498</y>
				</centroid>
			</pseudo3D>
		</spatialEntity>
		<numericStateVariable>
			<name>avgClusterednessRegions</name>
			<value>1168.156715459286</value>
		</numericStateVariable>
		<numericStateVariable>
			<name>avgDensityRegions</name>
			<value>0.5813125174413503</value>
		</numericStateVariable>
	</timepoint>
	<timepoint>
		<spatialEntity>
			<pseudo3D type="region">
				<clusteredness>1</clusteredness>
				<density>0.6046835879546092</density>
				<area>48422.5</area>
				<perimeter>1083.137843132019</perimeter>
				<distanceFromOrigin>296.5619665432504</distanceFromOrigin>
				<angle>56.17248369536899</angle>
				<shape>rectangular</shape>
				<triangleMeasure>0.6346143134704416</triangleMeasure>
				<rectangleMeasure>0.6416894830335473</rectangleMeasure>
				<circleMeasure>0.448478472273679</circleMeasure>
				<centroid>
					<x>1043.526</x>
					<y>1049.286</y>
				</centroid>
			</pseudo3D>
		</spatialEntity>
		<spatialEntity>
			<pseudo3D type="region">
				<clusteredness>1</clusteredness>
				<density>0.5579414469280914</density>
				<area>29690</area>
				<perimeter>890.8898234367371</perimeter>
				<distanceFromOrigin>302.9273840378252</distanceFromOrigin>
				<angle>32.07446104909283</angle>
				<shape>triangular</shape>
				<triangleMeasure>0.6467176736460915</triangleMeasure>
				<rectangleMeasure>0.5850829947322331</rectangleMeasure>
				<circleMeasure>0.2657533098762291</circleMeasure>
				<centroid>
					<x>1142.471</x>
					<y>473.6498</y>
				</centroid>
			</pseudo3D>
		</spatialEntity>
		<numericStateVariable>
			<name>avgClusterednessRegions</name>
			<value>1168.156715459286</value>
		</numericStateVariable>
		<numericStateVariable>
			<name>avgDensityRegions</name>
			<value>0.5813125174413503</value>
		</numericStateVariable>
	</timepoint>
	<timepoint>
		<spatialEntity>
			<pseudo3D type="region">
				<clusteredness>1</clusteredness>
				<density>0.6046835879546092</density>
				<area>48422.5</area>
				<perimeter>1083.137843132019</perimeter>
				<distanceFromOrigin>296.5619665432504</distanceFromOrigin>
				<angle>56.17248369536899</angle>
				<shape>rectangular</shape>
				<triangleMeasure>0.6346143134704416</triangleMeasure>
				<rectangleMeasure>0.6416894830335473</rectangleMeasure>
				<circleMeasure>0.448478472273679</circleMeasure>
				<centroid>
					<x>1043.526</x>
					<y>1049.286</y>
				</centroid>
			</pseudo3D>
		</spatialEntity>
		<spatialEntity>
			<pseudo3D type="region">
				<clusteredness>1</clusteredness>
				<density>0.5579414469280914</density>
				<area>29690</area>
				<perimeter>890.8898234367371</perimeter>
				<distanceFromOrigin>302.9273840378252</distanceFromOrigin>
				<angle>32.07446104909283</angle>
				<shape>triangular</shape>
				<triangleMeasure>0.6467176736460915</triangleMeasure>
				<rectangleMeasure>0.5850829947322331</rectangleMeasure>
				<circleMeasure>0.2657533098762291</circleMeasure>
				<centroid>
					<x>1142.471</x>
					<y>473.6498</y>
				</centroid>
			</pseudo3D>
		</spatialEntity>
		<numericStateVariable>
			<name>avgClusterednessRegions</name>
			<value>1168.156715459286</value>
		</numericStateVariable>
		<numericStateVariable>
			<name>avgDensityRegions</name>
			<value>0.5813125174413503</value>
		</numericStateVariable>
	</timepoint>
	<timepoint>
		<spatialEntity>
			<pseudo3D type="region">
				<clusteredness>1</clusteredness>
				<density>0.6046835879546092</density>
				<area>48422.5</area>
				<perimeter>1083.137843132019</perimeter>
				<distanceFromOrigin>296.5619665432504</distanceFromOrigin>
				<angle>56.17248369536899</angle>
				<shape>rectangular</shape>
				<triangleMeasure>0.6346143134704416</triangleMeasure>
				<rectangleMeasure>0.6416894830335473</rectangleMeasure>
				<circleMeasure>0.448478472273679</circleMeasure>
				<centroid>
					<x>1043.526</x>
					<y>1049.286</y>
				</centroid>
			</pseudo3D>
		</spatialEntity>
		<spatialEntity>
			<pseudo3D type="region">
				<clusteredness>1</clusteredness>
				<density>0.5579414469280914</density>
				<area>29690</area>
				<perimeter>890.8898234367371</perimeter>
				<distanceFromOrigin>302.9273840378252</distanceFromOrigin>
				<angle>32.07446104909283</angle>
				<shape>triangular</shape>
				<triangleMeasure>0.6467176736460915</triangleMeasure>
				<rectangleMeasure>0.5850829947322331</rectangleMeasure>
				<circleMeasure>0.2657533098762291</circleMeasure>
				<centroid>
					<x>1142.471</x>
					<y>473.6498</y>
				</centroid>
			</pseudo3D>
		</spatialEntity>
		<numericStateVariable>
			<name>avgClusterednessRegions</name>
			<value>1168.156715459286</value>
		</numericStateVariable>
		<numericStateVariable>
			<name>avgDensityRegions</name>
			<value>0.5813125174413503</value>
		</numericStateVariable>
	</timepoint>
	<timepoint>
		<spatialEntity>
			<pseudo3D type="region">
				<clusteredness>1</clusteredness>
				<density>0.6046835879546092</density>
				<area>48422.5</area>
				<perimeter>1083.137843132019</perimeter>
				<distanceFromOrigin>296.5619665432504</distanceFromOrigin>
				<angle>56.17248369536899</angle>
				<shape>rectangular</shape>
				<triangleMeasure>0.6346143134704416</triangleMeasure>
				<rectangleMeasure>0.6416894830335473</rectangleMeasure>
				<circleMeasure>0.448478472273679</circleMeasure>
				<centroid>
					<x>1043.526</x>
					<y>1049.286</y>
				</centroid>
			</pseudo3D>
		</spatialEntity>
		<spatialEntity>
			<pseudo3D type="region">
				<clusteredness>1</clusteredness>
				<density>0.5579414469280914</density>
				<area>29690</area>
				<perimeter>890.8898234367371</perimeter>
				<distanceFromOrigin>302.9273840378252</distanceFromOrigin>
				<angle>32.07446104909283</angle>
				<shape>triangular</shape>
				<triangleMeasure>0.6467176736460915</triangleMeasure>
				<rectangleMeasure>0.5850829947322331</rectangleMeasure>
				<circleMeasure>0.2657533098762291</circleMeasure>
				<centroid>
					<x>1142.471</x>
					<y>473.6498</y>
				</centroid>
			</pseudo3D>
		</spatialEntity>
		<numericStateVariable>
			<name>avgClusterednessRegions</name>
			<value>1168.156715459286</value>
		</numericStateVariable>
		<numericStateVariable>
			<name>avgDensityRegions</name>
			<value>0.5813125174413503</value>
		</numericStateVariable>
	</timepoint>
	<timepoint>
		<spatialEntity>
			<pseudo3D type="region">
				<clusteredness>1</clusteredness>
				<density>0.6046835879546092</density>
				<area>48422.5</area>
				<perimeter>1083.137843132019</perimeter>
				<distanceFromOrigin>296.5619665432504</distanceFromOrigin>
				<angle>56.17248369536899</angle>
				<shape>rectangular</shape>
				<triangleMeasure>0.6346143134704416</triangleMeasure>
				<rectangleMeasure>0.6416894830335473</rectangleMeasure>
				<circleMeasure>0.448478472273679</circleMeasure>
				<centroid>
					<x>1043.526</x>
					<y>1049.286</y>
				</centroid>
			</pseudo3D>
		</spatialEntity>
		<spatialEntity>
			<pseudo3D type="region">
				<clusteredness>1</clusteredness>
				<density>0.5579414469280914</density>
				<area>29690</area>
				<perimeter>890.8898234367371</perimeter>
				<distanceFromOrigin>302.9273840378252</distanceFromOrigin>
				<angle>32.07446104909283</angle>
				<shape>triangular</shape>
				<triangleMeasure>0.6467176736460915</triangleMeasure>
				<rectangleMeasure>0.5850829947322331</rectangleMeasure>
				<circleMeasure>0.2657533098762291</circleMeasure>
				<centroid>
					<x>1142.471</x>
					<y>473.6498</y>
				</centroid>
			</pseudo3D>
		</spatialEntity>
		<numericStateVariable>
			<name>avgClusterednessRegions</name>
			<value>1168.156715459286</value>
		</numericStateVariable>
		<numericStateVariable>
			<name>avgDensityRegions</name>
			<value>0.5813125174413503</value>
		</numericStateVariable>
	</timepoint>
	<timepoint>
		<spatialEntity>
			<pseudo3D type="region">
				<clusteredness>1</clusteredness>
				<density>0.6046835879546092</density>
				<area>48422.5</area>
				<perimeter>1083.137843132019</perimeter>
				<distanceFromOrigin>296.5619665432504</distanceFromOrigin>
				<angle>56.17248369536899</angle>
				<shape>rectangular</shape>
				<triangleMeasure>0.6346143134704416</triangleMeasure>
				<rectangleMeasure>0.6416894830335473</rectangleMeasure>
				<circleMeasure>0.448478472273679</circleMeasure>
				<centroid>
					<x>1043.526</x>
					<y>1049.286</y>
				</centroid>
			</pseudo3D>
		</spatialEntity>
		<spatialEntity>
			<pseudo3D type="region">
				<clusteredness>1</clusteredness>
				<density>0.5579414469280914</density>
				<area>29690</area>
				<perimeter>890.8898234367371</perimeter>
				<distanceFromOrigin>302.9273840378252</distanceFromOrigin>
				<angle>32.07446104909283</angle>
				<shape>triangular</shape>
				<triangleMeasure>0.6467176736460915</triangleMeasure>
				<rectangleMeasure>0.5850829947322331</rectangleMeasure>
				<circleMeasure>0.2657533098762291</circleMeasure>
				<centroid>
					<x>1142.471</x>
					<y>473.6498</y>
				</centroid>
			</pseudo3D>
		</spatialEntity>
		<numericStateVariable>
			<name>avgClusterednessRegions</name>
			<value>1168.156715459286</value>
		</numericStateVariable>
		<numericStateVariable>
			<name>avgDensityRegions</name>
			<value>0.5813125174413503</value>
		</numericStateVariable>
	</timepoint>
	<timepoint>
		<spatialEntity>
			<pseudo3D type="region">
				<clusteredness>1</clusteredness>
				<density>0.6046835879546092</density>
				<area>48422.5</area>
				<perimeter>1083.137843132019</perimeter>
				<distanceFromOrigin>296.5619665432504</distanceFromOrigin>
				<angle>56.17248369536899</angle>
				<shape>rectangular</shape>
				<triangleMeasure>0.6346143134704416</triangleMeasure>
				<rectangleMeasure>0.6416894830335473</rectangleMeasure>
				<circleMeasure>0.448478472273679</circleMeasure>
				<centroid>
					<x>1043.526</x>
					<y>1049.286</y>
				</centroid>
			</pseudo3D>
		</spatialEntity>
		<spatialEntity>
			<pseudo3D type="region">
				<clusteredness>1</clusteredness>
				<density>0.5579414469280914</density>
				<area>29690</area>
				<perimeter>890.8898234367371</perimeter>
				<distanceFromOrigin>302.9273840378252</distanceFromOrigin>
				<angle>32.07446104909283</angle>
				<shape>triangular</shape>
				<triangleMeasure>0.6467176736460915</triangleMeasure>
				<rectangleMeasure>0.5850829947322331</rectangleMeasure>
				<circleMeasure>0.2657533098762291</circleMeasure>
				<centroid>
					<x>1142.471</x>
					<y>473.6498</y>
				</centroid>
			</pseudo3D>
		</spatialEntity>
		<numericStateVariable>
			<name>avgClusterednessRegions</name>
			<value>1168.156715459286</value>
		</numericStateVariable>
		<numericStateVariable>
			<name>avgDensityRegions</name>
			<value>0.5813125174413503</value>
		</numericStateVariable>
	</timepoint>
	<timepoint>
		<spatialEntity>
			<pseudo3D type="region">
				<clusteredness>1</clusteredness>
				<density>0.6046835879546092</density>
				<area>48422.5</area>
				<perimeter>1083.137843132019</perimeter>
				<distanceFromOrigin>296.5619665432504</distanceFromOrigin>
				<angle>56.17248369536899</angle>
				<shape>rectangular</shape>
				<triangleMeasure>0.6346143134704416</triangleMeasure>
				<rectangleMeasure>0.6416894830335473</rectangleMeasure>
				<circleMeasure>0.448478472273679</circleMeasure>
				<centroid>
					<x>1043.526</x>
					<y>1049.286</y>
				</centroid>
			</pseudo3D>
		</spatialEntity>
		<spatialEntity>
			<pseudo3D type="region">
				<clusteredness>1</clusteredness>
				<density>0.5579414469280914</density>
				<area>29690</area>
				<perimeter>890.8898234367371</perimeter>
				<distanceFromOrigin>302.9273840378252</distanceFromOrigin>
				<angle>32.07446104909283</angle>
				<shape>triangular</shape>
				<triangleMeasure>0.6467176736460915</triangleMeasure>
				<rectangleMeasure>0.5850829947322331</rectangleMeasure>
				<circleMeasure>0.2657533098762291</circleMeasure>
				<centroid>
					<x>1142.471</x>
					<y>473.6498</y>
				</centroid>
			</pseudo3D>
		</spatialEntity>
		<numericStateVariable>
			<name>avgClusterednessRegions</name>
			<value>1168.156715459286</value>
		</numericStateVariable>
		<numericStateVariable>
			<name>avgDensityRegions</name>
			<value>0.5813125174413503</value>
		</numericStateVariable>
	</timepoint>
	<timepoint>
		<spatialEntity>
			<pseudo3D type="region">
				<clusteredness>1</clusteredness>
				<density>0.6046835879546092</density>
				<area>48422.5</area>
				<perimeter>1083.137843132019</perimeter>
				<distanceFromOrigin>296.5619665432504</distanceFromOrigin>
				<angle>56.17248369536899</angle>
				<shape>rectangular</shape>
				<triangleMeasure>0.6346143134704416</triangleMeasure>
				<rectangleMeasure>0.6416894830335473</rectangleMeasure>
				<circleMeasure>0.448478472273679</circleMeasure>
				<centroid>
					<x>1043.526</x>
					<y>1049.286</y>
				</centroid>
			</pseudo3D>
		</spatialEntity>
		<spatialEntity>
			<pseudo3D type="region">
				<clusteredness>1</clusteredness>
				<density>0.5579414469280914</density>
				<area>29690</area>
				<perimeter>890.8898234367371</perimeter>
				<distanceFromOrigin>302.9273840378252</distanceFromOrigin>
				<angle>32.07446104909283</angle>
				<shape>triangular</shape>
				<triangleMeasure>0.6467176736460915</triangleMeasure>
				<rectangleMeasure>0.5850829947322331</rectangleMeasure>
				<circleMeasure>0.2657533098762291</circleMeasure>
				<centroid>
					<x>1142.471</x>
					<y>473.6498</y>
				</centroid>
			</pseudo3D>
		</spatialEntity>
		<numericStateVariable>
			<name>avgClusterednessRegions</name>
			<value>1168.156715459286</value>
		</numericStateVariable>
		<numericStateVariable>
			<name>avgDensityRegions</name>
			<value>0.5813125174413503</value>
		</numericStateVariable>
	</timepoint>
	<timepoint>
		<spatialEntity>
			<pseudo3D type="region">
				<clusteredness>1</clusteredness>
				<density>0.6046835879546092</density>
				<area>48422.5</area>
				<perimeter>1083.137843132019</perimeter>
				<distanceFromOrigin>296.5619665432504</distanceFromOrigin>
				<angle>56.17248369536899</angle>
				<shape>rectangular</shape>
				<triangleMeasure>0.6346143134704416</triangleMeasure>
				<rectangleMeasure>0.6416894830335473</rectangleMeasure>
				<circleMeasure>0.448478472273679</circleMeasure>
				<centroid>
					<x>1043.526</x>
					<y>1049.286</y>
				</centroid>
			</pseudo3D>
		</spatialEntity>
		<spatialEntity>
			<pseudo3D type="region">
				<clusteredness>1</clusteredness>
				<density>0.5579414469280914</density>
				<area>29690</area>
				<perimeter>890.8898234367371</perimeter>
				<distanceFromOrigin>302.9273840378252</distanceFromOrigin>
				<angle>32.07446104909283</angle>
				<shape>triangular</shape>
				<triangleMeasure>0.6467176736460915</triangleMeasure>
				<rectangleMeasure>0.5850829947322331</rectangleMeasure>
				<circleMeasure>0.2657533098762291</circleMeasure>
				<centroid>
					<x>1142.471</x>
					<y>473.6498</y>
				</centroid>
			</pseudo3D>
		</spatialEntity>
		<numericStateVariable>
			<name>avgClusterednessRegions</name>
			<value>1168.156715459286</value>
		</numericStateVariable>
		<numericStateVariable>
			<name>avgDensityRegions</name>
			<value>0.5813125174413503</value>
		</numericStateVariable>
	</timepoint>
	<timepoint>
		<spatialEntity>
			<pseudo3D type="region">
				<clusteredness>1</clusteredness>
				<density>0.6046835879546092</density>
				<area>48422.5</area>
				<perimeter>1083.137843132019</perimeter>
				<distanceFromOrigin>296.5619665432504</distanceFromOrigin>
				<angle>56.17248369536899</angle>
				<shape>rectangular</shape>
				<triangleMeasure>0.6346143134704416</triangleMeasure>
				<rectangleMeasure>0.6416894830335473</rectangleMeasure>
				<circleMeasure>0.448478472273679</circleMeasure>
				<centroid>
					<x>1043.526</x>
					<y>1049.286</y>
				</centroid>
			</pseudo3D>
		</spatialEntity>
		<spatialEntity>
			<pseudo3D type="region">
				<clusteredness>1</clusteredness>
				<density>0.5579414469280914</density>
				<area>29690</area>
				<perimeter>890.8898234367371</perimeter>
				<distanceFromOrigin>302.9273840378252</distanceFromOrigin>
				<angle>32.07446104909283</angle>
				<shape>triangular</shape>
				<triangleMeasure>0.6467176736460915</triangleMeasure>
				<rectangleMeasure>0.5850829947322331</rectangleMeasure>
				<circleMeasure>0.2657533098762291</circleMeasure>
				<centroid>
					<x>1142.471</x>
					<y>473.6498</y>
				</centroid>
			</pseudo3D>
		</spatialEntity>
		<numericStateVariable>
			<name>avgClusterednessRegions</name>
			<value>1168.156715459286</value>
		</numericStateVariable>
		<numericStateVariable>
			<name>avgDensityRegions</name>
			<value>0.5813125174413503</value>
		</numericStateVariable>
	</timepoint>
	<timepoint>
		<spatialEntity>
			<pseudo3D type="region">
				<clusteredness>1</clusteredness>
				<density>0.6046835879546092</density>
				<area>48422.5</area>
				<perimeter>1083.137843132019</perimeter>
				<distanceFromOrigin>296.5619665432504</distanceFromOrigin>
				<angle>56.17248369536899</angle>
				<shape>rectangular</shape>
				<triangleMeasure>0.6346143134704416</triangleMeasure>
				<rectangleMeasure>0.6416894830335473</rectangleMeasure>
				<circleMeasure>0.448478472273679</circleMeasure>
				<centroid>
					<x>1043.526</x>
					<y>1049.286</y>
				</centroid>
			</pseudo3D>
		</spatialEntity>
		<spatialEntity>
			<pseudo3D type="region">
				<clusteredness>1</clusteredness>
				<density>0.5579414469280914</density>
				<area>29690</area>
				<perimeter>890.8898234367371</perimeter>
				<distanceFromOrigin>302.9273840378252</distanceFromOrigin>
				<angle>32.07446104909283</angle>
				<shape>triangular</shape>
				<triangleMeasure>0.6467176736460915</triangleMeasure>
				<rectangleMeasure>0.5850829947322331</rectangleMeasure>
				<circleMeasure>0.2657533098762291</circleMeasure>
				<centroid>
					<x>1142.471</x>
					<y>473.6498</y>
				</centroid>
			</pseudo3D>
		</spatialEntity>
		<numericStateVariable>
			<name>avgClusterednessRegions</name>
			<value>1168.156715459286</value>
		</numericStateVariable>
		<numericStateVariable>
			<name>avgDensityRegions</name>
			<value>0.5813125174413503</value>
		</numericStateVariable>
	</timepoint>
	<timepoint>
		<spatialEntity>
			<pseudo3D type="region">
				<clusteredness>1</clusteredness>
				<density>0.6046835879546092</density>
				<area>48422.5</area>
				<perimeter>1083.137843132019</perimeter>
				<distanceFromOrigin>296.5619665432504</distanceFromOrigin>
				<angle>56.17248369536899</angle>
				<shape>rectangular</shape>
				<triangleMeasure>0.6346143134704416</triangleMeasure>
				<rectangleMeasure>0.6416894830335473</rectangleMeasure>
				<circleMeasure>0.448478472273679</circleMeasure>
				<centroid>
					<x>1043.526</x>
					<y>1049.286</y>
				</centroid>
			</pseudo3D>
		</spatialEntity>
		<spatialEntity>
			<pseudo3D type="region">
				<clusteredness>1</clusteredness>
				<density>0.5579414469280914</density>
				<area>29690</area>
				<perimeter>890.8898234367371</perimeter>
				<distanceFromOrigin>302.9273840378252</distanceFromOrigin>
				<angle>32.07446104909283</angle>
				<shape>triangular</shape>
				<triangleMeasure>0.6467176736460915</triangleMeasure>
				<rectangleMeasure>0.5850829947322331</rectangleMeasure>
				<circleMeasure>0.2657533098762291</circleMeasure>
				<centroid>
					<x>1142.471</x>
					<y>473.6498</y>
				</centroid>
			</pseudo3D>
		</spatialEntity>
		<numericStateVariable>
			<name>avgClusterednessRegions</name>
			<value>1168.156715459286</value>
		</numericStateVariable>
		<numericStateVariable>
			<name>avgDensityRegions</name>
			<value>0.5813125174413503</value>
		</numericStateVariable>
	</timepoint>
	<timepoint>
		<spatialEntity>
			<pseudo3D type="region">
				<clusteredness>1</clusteredness>
				<density>0.6046835879546092</density>
				<area>48422.5</area>
				<perimeter>1083.137843132019</perimeter>
				<distanceFromOrigin>296.5619665432504</distanceFromOrigin>
				<angle>56.17248369536899</angle>
				<shape>rectangular</shape>
				<triangleMeasure>0.6346143134704416</triangleMeasure>
				<rectangleMeasure>0.6416894830335473</rectangleMeasure>
				<circleMeasure>0.448478472273679</circleMeasure>
				<centroid>
					<x>1043.526</x>
					<y>1049.286</y>
				</centroid>
			</pseudo3D>
		</spatialEntity>
		<spatialEntity>
			<pseudo3D type="region">
				<clusteredness>1</clusteredness>
				<density>0.5579414469280914</density>
				<area>29690</area>
				<perimeter>890.8898234367371</perimeter>
				<distanceFromOrigin>302.9273840378252</distanceFromOrigin>
				<angle>32.07446104909283</angle>
				<shape>triangular</shape>
				<triangleMeasure>0.6467176736460915</triangleMeasure>
				<rectangleMeasure>0.5850829947322331</rectangleMeasure>
				<circleMeasure>0.2657533098762291</circleMeasure>
				<centroid>
					<x>1142.471</x>
					<y>473.6498</y>
				</centroid>
			</pseudo3D>
		</spatialEntity>
		<numericStateVariable>
			<name>avgClusterednessRegions</name>
			<value>1168.156715459286</value>
		</numericStateVariable>
		<numericStateVariable>
			<name>avgDensityRegions</name>
			<value>0.5813125174413503</value>
		</numericStateVariable>
	</timepoint>
	<timepoint>
		<spatialEntity>
			<pseudo3D type="region">
				<clusteredness>1</clusteredness>
				<density>0.6046835879546092</density>
				<area>48422.5</area>
				<perimeter>1083.137843132019</perimeter>
				<distanceFromOrigin>296.5619665432504</distanceFromOrigin>
				<angle>56.17248369536899</angle>
				<shape>rectangular</shape>
				<triangleMeasure>0.6346143134704416</triangleMeasure>
				<rectangleMeasure>0.6416894830335473</rectangleMeasure>
				<circleMeasure>0.448478472273679</circleMeasure>
				<centroid>
					<x>1043.526</x>
					<y>1049.286</y>
				</centroid>
			</pseudo3D>
		</spatialEntity>
		<spatialEntity>
			<pseudo3D type="region">
				<clusteredness>1</clusteredness>
				<density>0.5579414469280914</density>
				<area>29690</area>
				<perimeter>890.8898234367371</perimeter>
				<distanceFromOrigin>302.9273840378252</distanceFromOrigin>
				<angle>32.07446104909283</angle>
				<shape>triangular</shape>
				<triangleMeasure>0.6467176736460915</triangleMeasure>
				<rectangleMeasure>0.5850829947322331</rectangleMeasure>
				<circleMeasure>0.2657533098762291</circleMeasure>
				<centroid>
					<x>1142.471</x>
					<y>473.6498</y>
				</centroid>
			</pseudo3D>
		</spatialEntity>
		<numericStateVariable>
			<name>avgClusterednessRegions</name>
			<value>1168.156715459286</value>
		</numericStateVariable>
		<numericStateVariable>
			<name>avgDensityRegions</name>
			<value>0.5813125174413503</value>
		</numericStateVariable>
	</timepoint>
	<timepoint>
		<spatialEntity>
			<pseudo3D type="region">
				<clusteredness>1</clusteredness>
				<density>0.6046835879546092</density>
				<area>48422.5</area>
				<perimeter>1083.137843132019</perimeter>
				<distanceFromOrigin>296.5619665432504</distanceFromOrigin>
				<angle>56.17248369536899</angle>
				<shape>rectangular</shape>
				<triangleMeasure>0.6346143134704416</triangleMeasure>
				<rectangleMeasure>0.6416894830335473</rectangleMeasure>
				<circleMeasure>0.448478472273679</circleMeasure>
				<centroid>
					<x>1043.526</x>
					<y>1049.286</y>
				</centroid>
			</pseudo3D>
		</spatialEntity>
		<spatialEntity>
			<pseudo3D type="region">
				<clusteredness>1</clusteredness>
				<density>0.5579414469280914</density>
				<area>29690</area>
				<perimeter>890.8898234367371</perimeter>
				<distanceFromOrigin>302.9273840378252</distanceFromOrigin>
				<angle>32.07446104909283</angle>
				<shape>triangular</shape>
				<triangleMeasure>0.6467176736460915</triangleMeasure>
				<rectangleMeasure>0.5850829947322331</rectangleMeasure>
				<circleMeasure>0.2657533098762291</circleMeasure>
				<centroid>
					<x>1142.471</x>
					<y>473.6498</y>
				</centroid>
			</pseudo3D>
		</spatialEntity>
		<numericStateVariable>
			<name>avgClusterednessRegions</name>
			<value>1168.156715459286</value>
		</numericStateVariable>
		<numericStateVariable>
			<name>avgDensityRegions</name>
			<value>0.5813125174413503</value>
		</numericStateVariable>
	</timepoint>
	<timepoint>
		<spatialEntity>
			<pseudo3D type="region">
				<clusteredness>1</clusteredness>
				<density>0.6046835879546092</density>
				<area>48422.5</area>
				<perimeter>1083.137843132019</perimeter>
				<distanceFromOrigin>296.5619665432504</distanceFromOrigin>
				<angle>56.17248369536899</angle>
				<shape>rectangular</shape>
				<triangleMeasure>0.6346143134704416</triangleMeasure>
				<rectangleMeasure>0.6416894830335473</rectangleMeasure>
				<circleMeasure>0.448478472273679</circleMeasure>
				<centroid>
					<x>1043.526</x>
					<y>1049.286</y>
				</centroid>
			</pseudo3D>
		</spatialEntity>
		<spatialEntity>
			<pseudo3D type="region">
				<clusteredness>1</clusteredness>
				<density>0.5579414469280914</density>
				<area>29690</area>
				<perimeter>890.8898234367371</perimeter>
				<distanceFromOrigin>302.9273840378252</distanceFromOrigin>
				<angle>32.07446104909283</angle>
				<shape>triangular</shape>
				<triangleMeasure>0.6467176736460915</triangleMeasure>
				<rectangleMeasure>0.5850829947322331</rectangleMeasure>
				<circleMeasure>0.2657533098762291</circleMeasure>
				<centroid>
					<x>1142.471</x>
					<y>473.6498</y>
				</centroid>
			</pseudo3D>
		</spatialEntity>
		<numericStateVariable>
			<name>avgClusterednessRegions</name>
			<value>1168.156715459286</value>
		</numericStateVariable>
		<numericStateVariable>
			<name>avgDensityRegions</name>
			<value>0.5813125174413503</value>
		</numericStateVariable>
	</timepoint>
	<timepoint>
		<spatialEntity>
			<pseudo3D type="region">
				<clusteredness>1</clusteredness>
				<density>0.6046835879546092</density>
				<area>48422.5</area>
				<perimeter>1083.137843132019</perimeter>
				<distanceFromOrigin>296.5619665432504</distanceFromOrigin>
				<angle>56.17248369536899</angle>
				<shape>rectangular</shape>
				<triangleMeasure>0.6346143134704416</triangleMeasure>
				<rectangleMeasure>0.6416894830335473</rectangleMeasure>
				<circleMeasure>0.448478472273679</circleMeasure>
				<centroid>
					<x>1043.526</x>
					<y>1049.286</y>
				</centroid>
			</pseudo3D>
		</spatialEntity>
		<spatialEntity>
			<pseudo3D type="region">
				<clusteredness>1</clusteredness>
				<density>0.5579414469280914</density>
				<area>29690</area>
				<perimeter>890.8898234367371</perimeter>
				<distanceFromOrigin>302.9273840378252</distanceFromOrigin>
				<angle>32.07446104909283</angle>
				<shape>triangular</shape>
				<triangleMeasure>0.6467176736460915</triangleMeasure>
				<rectangleMeasure>0.5850829947322331</rectangleMeasure>
				<circleMeasure>0.2657533098762291</circleMeasure>
				<centroid>
					<x>1142.471</x>
					<y>473.6498</y>
				</centroid>
			</pseudo3D>
		</spatialEntity>
		<numericStateVariable>
			<name>avgClusterednessRegions</name>
			<value>1168.156715459286</value>
		</numericStateVariable>
		<numericStateVariable>
			<name>avgDensityRegions</name>
			<value>0.5813125174413503</value>
		</numericStateVariable>
	</timepoint>
	<timepoint>
		<spatialEntity>
			<pseudo3D type="region">
				<clusteredness>1</clusteredness>
				<density>0.6046835879546092</density>
				<area>48422.5</area>
				<perimeter>1083.137843132019</perimeter>
				<distanceFromOrigin>296.5619665432504</distanceFromOrigin>
				<angle>56.17248369536899</angle>
				<shape>rectangular</shape>
				<triangleMeasure>0.6346143134704416</triangleMeasure>
				<rectangleMeasure>0.6416894830335473</rectangleMeasure>
				<circleMeasure>0.448478472273679</circleMeasure>
				<centroid>
					<x>1043.526</x>
					<y>1049.286</y>
				</centroid>
			</pseudo3D>
		</spatialEntity>
		<spatialEntity>
			<pseudo3D type="region">
				<clusteredness>1</clusteredness>
				<density>0.5579414469280914</density>
				<area>29690</area>
				<perimeter>890.8898234367371</perimeter>
				<distanceFromOrigin>302.9273840378252</distanceFromOrigin>
				<angle>32.07446104909283</angle>
				<shape>triangular</shape>
				<triangleMeasure>0.6467176736460915</triangleMeasure>
				<rectangleMeasure>0.5850829947322331</rectangleMeasure>
				<circleMeasure>0.2657533098762291</circleMeasure>
				<centroid>
					<x>1142.471</x>
					<y>473.6498</y>
				</centroid>
			</pseudo3D>
		</spatialEntity>
		<numericStateVariable>
			<name>avgClusterednessRegions</name>
			<value>1168.156715459286</value>
		</numericStateVariable>
		<numericStateVariable>
			<name>avgDensityRegions</name>
			<value>0.5813125174413503</value>
		</numericStateVariable>
	</timepoint>
	<timepoint>
		<spatialEntity>
			<pseudo3D type="region">
				<clusteredness>1</clusteredness>
				<density>0.6046835879546092</density>
				<area>48422.5</area>
				<perimeter>1083.137843132019</perimeter>
				<distanceFromOrigin>296.5619665432504</distanceFromOrigin>
				<angle>56.17248369536899</angle>
				<shape>rectangular</shape>
				<triangleMeasure>0.6346143134704416</triangleMeasure>
				<rectangleMeasure>0.6416894830335473</rectangleMeasure>
				<circleMeasure>0.448478472273679</circleMeasure>
				<centroid>
					<x>1043.526</x>
					<y>1049.286</y>
				</centroid>
			</pseudo3D>
		</spatialEntity>
		<spatialEntity>
			<pseudo3D type="region">
				<clusteredness>1</clusteredness>
				<density>0.5579414469280914</density>
				<area>29690</area>
				<perimeter>890.8898234367371</perimeter>
				<distanceFromOrigin>302.9273840378252</distanceFromOrigin>
				<angle>32.07446104909283</angle>
				<shape>triangular</shape>
				<triangleMeasure>0.6467176736460915</triangleMeasure>
				<rectangleMeasure>0.5850829947322331</rectangleMeasure>
				<circleMeasure>0.2657533098762291</circleMeasure>
				<centroid>
					<x>1142.471</x>
					<y>473.6498</y>
				</centroid>
			</pseudo3D>
		</spatialEntity>
		<numericStateVariable>
			<name>avgClusterednessRegions</name>
			<value>1168.156715459286</value>
		</numericStateVariable>
		<numericStateVariable>
			<name>avgDensityRegions</name>
			<value>0.5813125174413503</value>
		</numericStateVariable>
	</timepoint>
	<timepoint>
		<spatialEntity>
			<pseudo3D type="region">
				<clusteredness>1</clusteredness>
				<density>0.6046835879546092</density>
				<area>48422.5</area>
				<perimeter>1083.137843132019</perimeter>
				<distanceFromOrigin>296.5619665432504</distanceFromOrigin>
				<angle>56.17248369536899</angle>
				<shape>rectangular</shape>
				<triangleMeasure>0.6346143134704416</triangleMeasure>
				<rectangleMeasure>0.6416894830335473</rectangleMeasure>
				<circleMeasure>0.448478472273679</circleMeasure>
				<centroid>
					<x>1043.526</x>
					<y>1049.286</y>
				</centroid>
			</pseudo3D>
		</spatialEntity>
		<spatialEntity>
			<pseudo3D type="region">
				<clusteredness>1</clusteredness>
				<density>0.5579414469280914</density>
				<area>29690</area>
				<perimeter>890.8898234367371</perimeter>
				<distanceFromOrigin>302.9273840378252</distanceFromOrigin>
				<angle>32.07446104909283</angle>
				<shape>triangular</shape>
				<triangleMeasure>0.6467176736460915</triangleMeasure>
				<rectangleMeasure>0.5850829947322331</rectangleMeasure>
				<circleMeasure>0.2657533098762291</circleMeasure>
				<centroid>
					<x>1142.471</x>
					<y>473.6498</y>
				</centroid>
			</pseudo3D>
		</spatialEntity>
		<numericStateVariable>
			<name>avgClusterednessRegions</name>
			<value>1168.156715459286</value>
		</numericStateVariable>
		<numericStateVariable>
			<name>avgDensityRegions</name>
			<value>0.5813125174413503</value>
		</numericStateVariable>
	</timepoint>
	<timepoint>
		<spatialEntity>
			<pseudo3D type="region">
				<clusteredness>1</clusteredness>
				<density>0.6046835879546092</density>
				<area>48422.5</area>
				<perimeter>1083.137843132019</perimeter>
				<distanceFromOrigin>296.5619665432504</distanceFromOrigin>
				<angle>56.17248369536899</angle>
				<shape>rectangular</shape>
				<triangleMeasure>0.6346143134704416</triangleMeasure>
				<rectangleMeasure>0.6416894830335473</rectangleMeasure>
				<circleMeasure>0.448478472273679</circleMeasure>
				<centroid>
					<x>1043.526</x>
					<y>1049.286</y>
				</centroid>
			</pseudo3D>
		</spatialEntity>
		<spatialEntity>
			<pseudo3D type="region">
				<clusteredness>1</clusteredness>
				<density>0.5579414469280914</density>
				<area>29690</area>
				<perimeter>890.8898234367371</perimeter>
				<distanceFromOrigin>302.9273840378252</distanceFromOrigin>
				<angle>32.07446104909283</angle>
				<shape>triangular</shape>
				<triangleMeasure>0.6467176736460915</triangleMeasure>
				<rectangleMeasure>0.5850829947322331</rectangleMeasure>
				<circleMeasure>0.2657533098762291</circleMeasure>
				<centroid>
					<x>1142.471</x>
					<y>473.6498</y>
				</centroid>
			</pseudo3D>
		</spatialEntity>
		<numericStateVariable>
			<name>avgClusterednessRegions</name>
			<value>1168.156715459286</value>
		</numericStateVariable>
		<numericStateVariable>
			<name>avgDensityRegions</name>
			<value>0.5813125174413503</value>
		</numericStateVariable>
	</timepoint>
	<timepoint>
		<spatialEntity>
			<pseudo3D type="region">
				<clusteredness>1</clusteredness>
				<density>0.6046835879546092</density>
				<area>48422.5</area>
				<perimeter>1083.137843132019</perimeter>
				<distanceFromOrigin>296.5619665432504</distanceFromOrigin>
				<angle>56.17248369536899</angle>
				<shape>rectangular</shape>
				<triangleMeasure>0.6346143134704416</triangleMeasure>
				<rectangleMeasure>0.6416894830335473</rectangleMeasure>
				<circleMeasure>0.448478472273679</circleMeasure>
				<centroid>
					<x>1043.526</x>
					<y>1049.286</y>
				</centroid>
			</pseudo3D>
		</spatialEntity>
		<spatialEntity>
			<pseudo3D type="region">
				<clusteredness>1</clusteredness>
				<density>0.5579414469280914</density>
				<area>29690</area>
				<perimeter>890.8898234367371</perimeter>
				<distanceFromOrigin>302.9273840378252</distanceFromOrigin>
				<angle>32.07446104909283</angle>
				<shape>triangular</shape>
				<triangleMeasure>0.6467176736460915</triangleMeasure>
				<rectangleMeasure>0.5850829947322331</rectangleMeasure>
				<circleMeasure>0.2657533098762291</circleMeasure>
				<centroid>
					<x>1142.471</x>
					<y>473.6498</y>
				</centroid>
			</pseudo3D>
		</spatialEntity>
		<numericStateVariable>
			<name>avgClusterednessRegions</name>
			<value>1168.156715459286</value>
		</numericStateVariable>
		<numericStateVariable>
			<name>avgDensityRegions</name>
			<value>0.5813125174413503</value>
		</numericStateVariable>
	</timepoint>
	<timepoint>
		<spatialEntity>
			<pseudo3D type="region">
				<clusteredness>1</clusteredness>
				<density>0.6046835879546092</density>
				<area>48422.5</area>
				<perimeter>1083.137843132019</perimeter>
				<distanceFromOrigin>296.5619665432504</distanceFromOrigin>
				<angle>56.17248369536899</angle>
				<shape>rectangular</shape>
				<triangleMeasure>0.6346143134704416</triangleMeasure>
				<rectangleMeasure>0.6416894830335473</rectangleMeasure>
				<circleMeasure>0.448478472273679</circleMeasure>
				<centroid>
					<x>1043.526</x>
					<y>1049.286</y>
				</centroid>
			</pseudo3D>
		</spatialEntity>
		<spatialEntity>
			<pseudo3D type="region">
				<clusteredness>1</clusteredness>
				<density>0.5579414469280914</density>
				<area>29690</area>
				<perimeter>890.8898234367371</perimeter>
				<distanceFromOrigin>302.9273840378252</distanceFromOrigin>
				<angle>32.07446104909283</angle>
				<shape>triangular</shape>
				<triangleMeasure>0.6467176736460915</triangleMeasure>
				<rectangleMeasure>0.5850829947322331</rectangleMeasure>
				<circleMeasure>0.2657533098762291</circleMeasure>
				<centroid>
					<x>1142.471</x>
					<y>473.6498</y>
				</centroid>
			</pseudo3D>
		</spatialEntity>
		<numericStateVariable>
			<name>avgClusterednessRegions</name>
			<value>1168.156715459286</value>
		</numericStateVariable>
		<numericStateVariable>
			<name>avgDensityRegions</name>
			<value>0.5813125174413503</value>
		</numericStateVariable>
	</timepoint>
	<timepoint>
		<spatialEntity>
			<pseudo3D type="region">
				<clusteredness>1</clusteredness>
				<density>0.6046835879546092</density>
				<area>48422.5</area>
				<perimeter>1083.137843132019</perimeter>
				<distanceFromOrigin>296.5619665432504</distanceFromOrigin>
				<angle>56.17248369536899</angle>
				<shape>rectangular</shape>
				<triangleMeasure>0.6346143134704416</triangleMeasure>
				<rectangleMeasure>0.6416894830335473</rectangleMeasure>
				<circleMeasure>0.448478472273679</circleMeasure>
				<centroid>
					<x>1043.526</x>
					<y>1049.286</y>
				</centroid>
			</pseudo3D>
		</spatialEntity>
		<spatialEntity>
			<pseudo3D type="region">
				<clusteredness>1</clusteredness>
				<density>0.5579414469280914</density>
				<area>29690</area>
				<perimeter>890.8898234367371</perimeter>
				<distanceFromOrigin>302.9273840378252</distanceFromOrigin>
				<angle>32.07446104909283</angle>
				<shape>triangular</shape>
				<triangleMeasure>0.6467176736460915</triangleMeasure>
				<rectangleMeasure>0.5850829947322331</rectangleMeasure>
				<circleMeasure>0.2657533098762291</circleMeasure>
				<centroid>
					<x>1142.471</x>
					<y>473.6498</y>
				</centroid>
			</pseudo3D>
		</spatialEntity>
		<numericStateVariable>
			<name>avgClusterednessRegions</name>
			<value>1168.156715459286</value>
		</numericStateVariable>
		<numericStateVariable>
			<name>avgDensityRegions</name>
			<value>0.5813125174413503</value>
		</numericStateVariable>
	</timepoint>
	<timepoint>
		<spatialEntity>
			<pseudo3D type="region">
				<clusteredness>1</clusteredness>
				<density>0.6046835879546092</density>
				<area>48422.5</area>
				<perimeter>1083.137843132019</perimeter>
				<distanceFromOrigin>296.5619665432504</distanceFromOrigin>
				<angle>56.17248369536899</angle>
				<shape>rectangular</shape>
				<triangleMeasure>0.6346143134704416</triangleMeasure>
				<rectangleMeasure>0.6416894830335473</rectangleMeasure>
				<circleMeasure>0.448478472273679</circleMeasure>
				<centroid>
					<x>1043.526</x>
					<y>1049.286</y>
				</centroid>
			</pseudo3D>
		</spatialEntity>
		<spatialEntity>
			<pseudo3D type="region">
				<clusteredness>1</clusteredness>
				<density>0.5579414469280914</density>
				<area>29690</area>
				<perimeter>890.8898234367371</perimeter>
				<distanceFromOrigin>302.9273840378252</distanceFromOrigin>
				<angle>32.07446104909283</angle>
				<shape>triangular</shape>
				<triangleMeasure>0.6467176736460915</triangleMeasure>
				<rectangleMeasure>0.5850829947322331</rectangleMeasure>
				<circleMeasure>0.2657533098762291</circleMeasure>
				<centroid>
					<x>1142.471</x>
					<y>473.6498</y>
				</centroid>
			</pseudo3D>
		</spatialEntity>
		<numericStateVariable>
			<name>avgClusterednessRegions</name>
			<value>1168.156715459286</value>
		</numericStateVariable>
		<numericStateVariable>
			<name>avgDensityRegions</name>
			<value>0.5813125174413503</value>
		</numericStateVariable>
	</timepoint>
	<timepoint>
		<spatialEntity>
			<pseudo3D type="region">
				<clusteredness>1</clusteredness>
				<density>0.6046835879546092</density>
				<area>48422.5</area>
				<perimeter>1083.137843132019</perimeter>
				<distanceFromOrigin>296.5619665432504</distanceFromOrigin>
				<angle>56.17248369536899</angle>
				<shape>rectangular</shape>
				<triangleMeasure>0.6346143134704416</triangleMeasure>
				<rectangleMeasure>0.6416894830335473</rectangleMeasure>
				<circleMeasure>0.448478472273679</circleMeasure>
				<centroid>
					<x>1043.526</x>
					<y>1049.286</y>
				</centroid>
			</pseudo3D>
		</spatialEntity>
		<spatialEntity>
			<pseudo3D type="region">
				<clusteredness>1</clusteredness>
				<density>0.5579414469280914</density>
				<area>29690</area>
				<perimeter>890.8898234367371</perimeter>
				<distanceFromOrigin>302.9273840378252</distanceFromOrigin>
				<angle>32.07446104909283</angle>
				<shape>triangular</shape>
				<triangleMeasure>0.6467176736460915</triangleMeasure>
				<rectangleMeasure>0.5850829947322331</rectangleMeasure>
				<circleMeasure>0.2657533098762291</circleMeasure>
				<centroid>
					<x>1142.471</x>
					<y>473.6498</y>
				</centroid>
			</pseudo3D>
		</spatialEntity>
		<numericStateVariable>
			<name>avgClusterednessRegions</name>
			<value>1168.156715459286</value>
		</numericStateVariable>
		<numericStateVariable>
			<name>avgDensityRegions</name>
			<value>0.5813125174413503</value>
		</numericStateVariable>
	</timepoint>
	<timepoint>
		<spatialEntity>
			<pseudo3D type="region">
				<clusteredness>1</clusteredness>
				<density>0.6046835879546092</density>
				<area>48422.5</area>
				<perimeter>1083.137843132019</perimeter>
				<distanceFromOrigin>296.5619665432504</distanceFromOrigin>
				<angle>56.17248369536899</angle>
				<shape>rectangular</shape>
				<triangleMeasure>0.6346143134704416</triangleMeasure>
				<rectangleMeasure>0.6416894830335473</rectangleMeasure>
				<circleMeasure>0.448478472273679</circleMeasure>
				<centroid>
					<x>1043.526</x>
					<y>1049.286</y>
				</centroid>
			</pseudo3D>
		</spatialEntity>
		<spatialEntity>
			<pseudo3D type="region">
				<clusteredness>1</clusteredness>
				<density>0.5579414469280914</density>
				<area>29690</area>
				<perimeter>890.8898234367371</perimeter>
				<distanceFromOrigin>302.9273840378252</distanceFromOrigin>
				<angle>32.07446104909283</angle>
				<shape>triangular</shape>
				<triangleMeasure>0.6467176736460915</triangleMeasure>
				<rectangleMeasure>0.5850829947322331</rectangleMeasure>
				<circleMeasure>0.2657533098762291</circleMeasure>
				<centroid>
					<x>1142.471</x>
					<y>473.6498</y>
				</centroid>
			</pseudo3D>
		</spatialEntity>
		<numericStateVariable>
			<name>avgClusterednessRegions</name>
			<value>1168.156715459286</value>
		</numericStateVariable>
		<numericStateVariable>
			<name>avgDensityRegions</name>
			<value>0.5813125174413503</value>
		</numericStateVariable>
	</timepoint>
	<timepoint>
		<spatialEntity>
			<pseudo3D type="region">
				<clusteredness>1</clusteredness>
				<density>0.6046835879546092</density>
				<area>48422.5</area>
				<perimeter>1083.137843132019</perimeter>
				<distanceFromOrigin>296.5619665432504</distanceFromOrigin>
				<angle>56.17248369536899</angle>
				<shape>rectangular</shape>
				<triangleMeasure>0.6346143134704416</triangleMeasure>
				<rectangleMeasure>0.6416894830335473</rectangleMeasure>
				<circleMeasure>0.448478472273679</circleMeasure>
				<centroid>
					<x>1043.526</x>
					<y>1049.286</y>
				</centroid>
			</pseudo3D>
		</spatialEntity>
		<spatialEntity>
			<pseudo3D type="region">
				<clusteredness>1</clusteredness>
				<density>0.5579414469280914</density>
				<area>29690</area>
				<perimeter>890.8898234367371</perimeter>
				<distanceFromOrigin>302.9273840378252</distanceFromOrigin>
				<angle>32.07446104909283</angle>
				<shape>triangular</shape>
				<triangleMeasure>0.6467176736460915</triangleMeasure>
				<rectangleMeasure>0.5850829947322331</rectangleMeasure>
				<circleMeasure>0.2657533098762291</circleMeasure>
				<centroid>
					<x>1142.471</x>
					<y>473.6498</y>
				</centroid>
			</pseudo3D>
		</spatialEntity>
		<numericStateVariable>
			<name>avgClusterednessRegions</name>
			<value>1168.156715459286</value>
		</numericStateVariable>
		<numericStateVariable>
			<name>avgDensityRegions</name>
			<value>0.5813125174413503</value>
		</numericStateVariable>
	</timepoint>
	<timepoint>
		<spatialEntity>
			<pseudo3D type="region">
				<clusteredness>1</clusteredness>
				<density>0.6046835879546092</density>
				<area>48422.5</area>
				<perimeter>1083.137843132019</perimeter>
				<distanceFromOrigin>296.5619665432504</distanceFromOrigin>
				<angle>56.17248369536899</angle>
				<shape>rectangular</shape>
				<triangleMeasure>0.6346143134704416</triangleMeasure>
				<rectangleMeasure>0.6416894830335473</rectangleMeasure>
				<circleMeasure>0.448478472273679</circleMeasure>
				<centroid>
					<x>1043.526</x>
					<y>1049.286</y>
				</centroid>
			</pseudo3D>
		</spatialEntity>
		<spatialEntity>
			<pseudo3D type="region">
				<clusteredness>1</clusteredness>
				<density>0.5579414469280914</density>
				<area>29690</area>
				<perimeter>890.8898234367371</perimeter>
				<distanceFromOrigin>302.9273840378252</distanceFromOrigin>
				<angle>32.07446104909283</angle>
				<shape>triangular</shape>
				<triangleMeasure>0.6467176736460915</triangleMeasure>
				<rectangleMeasure>0.5850829947322331</rectangleMeasure>
				<circleMeasure>0.2657533098762291</circleMeasure>
				<centroid>
					<x>1142.471</x>
					<y>473.6498</y>
				</centroid>
			</pseudo3D>
		</spatialEntity>
		<numericStateVariable>
			<name>avgClusterednessRegions</name>
			<value>1168.156715459286</value>
		</numericStateVariable>
		<numericStateVariable>
			<name>avgDensityRegions</name>
			<value>0.5813125174413503</value>
		</numericStateVariable>
	</timepoint>
	<timepoint>
		<spatialEntity>
			<pseudo3D type="region">
				<clusteredness>1</clusteredness>
				<density>0.6046835879546092</density>
				<area>48422.5</area>
				<perimeter>1083.137843132019</perimeter>
				<distanceFromOrigin>296.5619665432504</distanceFromOrigin>
				<angle>56.17248369536899</angle>
				<shape>rectangular</shape>
				<triangleMeasure>0.6346143134704416</triangleMeasure>
				<rectangleMeasure>0.6416894830335473</rectangleMeasure>
				<circleMeasure>0.448478472273679</circleMeasure>
				<centroid>
					<x>1043.526</x>
					<y>1049.286</y>
				</centroid>
			</pseudo3D>
		</spatialEntity>
		<spatialEntity>
			<pseudo3D type="region">
				<clusteredness>1</clusteredness>
				<density>0.5579414469280914</density>
				<area>29690</area>
				<perimeter>890.8898234367371</perimeter>
				<distanceFromOrigin>302.9273840378252</distanceFromOrigin>
				<angle>32.07446104909283</angle>
				<shape>triangular</shape>
				<triangleMeasure>0.6467176736460915</triangleMeasure>
				<rectangleMeasure>0.5850829947322331</rectangleMeasure>
				<circleMeasure>0.2657533098762291</circleMeasure>
				<centroid>
					<x>1142.471</x>
					<y>473.6498</y>
				</centroid>
			</pseudo3D>
		</spatialEntity>
		<numericStateVariable>
			<name>avgClusterednessRegions</name>
			<value>1168.156715459286</value>
		</numericStateVariable>
		<numericStateVariable>
			<name>avgDensityRegions</name>
			<value>0.5813125174413503</value>
		</numericStateVariable>
	</timepoint>
	<timepoint>
		<spatialEntity>
			<pseudo3D type="region">
				<clusteredness>1</clusteredness>
				<density>0.6046835879546092</density>
				<area>48422.5</area>
				<perimeter>1083.137843132019</perimeter>
				<distanceFromOrigin>296.5619665432504</distanceFromOrigin>
				<angle>56.17248369536899</angle>
				<shape>rectangular</shape>
				<triangleMeasure>0.6346143134704416</triangleMeasure>
				<rectangleMeasure>0.6416894830335473</rectangleMeasure>
				<circleMeasure>0.448478472273679</circleMeasure>
				<centroid>
					<x>1043.526</x>
					<y>1049.286</y>
				</centroid>
			</pseudo3D>
		</spatialEntity>
		<spatialEntity>
			<pseudo3D type="region">
				<clusteredness>1</clusteredness>
				<density>0.5579414469280914</density>
				<area>29690</area>
				<perimeter>890.8898234367371</perimeter>
				<distanceFromOrigin>302.9273840378252</distanceFromOrigin>
				<angle>32.07446104909283</angle>
				<shape>triangular</shape>
				<triangleMeasure>0.6467176736460915</triangleMeasure>
				<rectangleMeasure>0.5850829947322331</rectangleMeasure>
				<circleMeasure>0.2657533098762291</circleMeasure>
				<centroid>
					<x>1142.471</x>
					<y>473.6498</y>
				</centroid>
			</pseudo3D>
		</spatialEntity>
		<numericStateVariable>
			<name>avgClusterednessRegions</name>
			<value>1168.156715459286</value>
		</numericStateVariable>
		<numericStateVariable>
			<name>avgDensityRegions</name>
			<value>0.5813125174413503</value>
		</numericStateVariable>
	</timepoint>
</experiment>
