# Supplementary material for: Automatic validation of computational models using pseudo-3D spatio-temporal model checking
Source: BMC Syst Biol. 2014 Dec 2;8:124. doi: 10.1186/s12918-014-0124-0 (PMC4272535; doi:10.1186/s12918-014-0124-0)
Supplement: Additional file 8 — Dataset of STML files for the phase variation case study. The dataset of one thousand STML files corresponding to the stochastic simulations of the rectangular model for the phase variation case study. We recommend using the freely available 7zip software (Download link: http://www.7-zip.org/download.html) to extract this archive. [file 12918_2014_124_MOESM8_ESM.zip › phase_variation_stml_149.xml]

<?xml version="1.0" encoding="utf-8"?>
<!--Warning! This xml file was automatically generated by a C++ program using the Boost PropertyTree library.-->
<experiment>
	<timepoint>
		<numericStateVariable>
			<name>avgClusterednessRegions</name>
			<value>0</value>
		</numericStateVariable>
		<numericStateVariable>
			<name>avgDensityRegions</name>
			<value>0</value>
		</numericStateVariable>
	</timepoint>
	<timepoint>
		<numericStateVariable>
			<name>avgClusterednessRegions</name>
			<value>0</value>
		</numericStateVariable>
		<numericStateVariable>
			<name>avgDensityRegions</name>
			<value>0</value>
		</numericStateVariable>
	</timepoint>
	<timepoint>
		<numericStateVariable>
			<name>avgClusterednessRegions</name>
			<value>0</value>
		</numericStateVariable>
		<numericStateVariable>
			<name>avgDensityRegions</name>
			<value>0</value>
		</numericStateVariable>
	</timepoint>
	<timepoint>
		<numericStateVariable>
			<name>avgClusterednessRegions</name>
			<value>0</value>
		</numericStateVariable>
		<numericStateVariable>
			<name>avgDensityRegions</name>
			<value>0</value>
		</numericStateVariable>
	</timepoint>
	<timepoint>
		<numericStateVariable>
			<name>avgClusterednessRegions</name>
			<value>0</value>
		</numericStateVariable>
		<numericStateVariable>
			<name>avgDensityRegions</name>
			<value>0</value>
		</numericStateVariable>
	</timepoint>
	<timepoint>
		<numericStateVariable>
			<name>avgClusterednessRegions</name>
			<value>0</value>
		</numericStateVariable>
		<numericStateVariable>
			<name>avgDensityRegions</name>
			<value>0</value>
		</numericStateVariable>
	</timepoint>
	<timepoint>
		<numericStateVariable>
			<name>avgClusterednessRegions</name>
			<value>0</value>
		</numericStateVariable>
		<numericStateVariable>
			<name>avgDensityRegions</name>
			<value>0</value>
		</numericStateVariable>
	</timepoint>
	<timepoint>
		<numericStateVariable>
			<name>avgClusterednessRegions</name>
			<value>0</value>
		</numericStateVariable>
		<numericStateVariable>
			<name>avgDensityRegions</name>
			<value>0</value>
		</numericStateVariable>
	</timepoint>
	<timepoint>
		<numericStateVariable>
			<name>avgClusterednessRegions</name>
			<value>0</value>
		</numericStateVariable>
		<numericStateVariable>
			<name>avgDensityRegions</name>
			<value>0</value>
		</numericStateVariable>
	</timepoint>
	<timepoint>
		<numericStateVariable>
			<name>avgClusterednessRegions</name>
			<value>0</value>
		</numericStateVariable>
		<numericStateVariable>
			<name>avgDensityRegions</name>
			<value>0</value>
		</numericStateVariable>
	</timepoint>
	<timepoint>
		<numericStateVariable>
			<name>avgClusterednessRegions</name>
			<value>0</value>
		</numericStateVariable>
		<numericStateVariable>
			<name>avgDensityRegions</name>
			<value>0</value>
		</numericStateVariable>
	</timepoint>
	<timepoint>
		<numericStateVariable>
			<name>avgClusterednessRegions</name>
			<value>0</value>
		</numericStateVariable>
		<numericStateVariable>
			<name>avgDensityRegions</name>
			<value>0</value>
		</numericStateVariable>
	</timepoint>
	<timepoint>
		<numericStateVariable>
			<name>avgClusterednessRegions</name>
			<value>0</value>
		</numericStateVariable>
		<numericStateVariable>
			<name>avgDensityRegions</name>
			<value>0</value>
		</numericStateVariable>
	</timepoint>
	<timepoint>
		<numericStateVariable>
			<name>avgClusterednessRegions</name>
			<value>0</value>
		</numericStateVariable>
		<numericStateVariable>
			<name>avgDensityRegions</name>
			<value>0</value>
		</numericStateVariable>
	</timepoint>
	<timepoint>
		<numericStateVariable>
			<name>avgClusterednessRegions</name>
			<value>0</value>
		</numericStateVariable>
		<numericStateVariable>
			<name>avgDensityRegions</name>
			<value>0</value>
		</numericStateVariable>
	</timepoint>
	<timepoint>
		<numericStateVariable>
			<name>avgClusterednessRegions</name>
			<value>0</value>
		</numericStateVariable>
		<numericStateVariable>
			<name>avgDensityRegions</name>
			<value>0</value>
		</numericStateVariable>
	</timepoint>
	<timepoint>
		<numericStateVariable>
			<name>avgClusterednessRegions</name>
			<value>0</value>
		</numericStateVariable>
		<numericStateVariable>
			<name>avgDensityRegions</name>
			<value>0</value>
		</numericStateVariable>
	</timepoint>
	<timepoint>
		<numericStateVariable>
			<name>avgClusterednessRegions</name>
			<value>0</value>
		</numericStateVariable>
		<numericStateVariable>
			<name>avgDensityRegions</name>
			<value>0</value>
		</numericStateVariable>
	</timepoint>
	<timepoint>
		<numericStateVariable>
			<name>avgClusterednessRegions</name>
			<value>0</value>
		</numericStateVariable>
		<numericStateVariable>
			<name>avgDensityRegions</name>
			<value>0</value>
		</numericStateVariable>
	</timepoint>
	<timepoint>
		<spatialEntity>
			<pseudo3D type="region">
				<clusteredness>1</clusteredness>
				<density>0.7922155095572941</density>
				<area>20233</area>
				<perimeter>638.8217234611511</perimeter>
				<distanceFromOrigin>812.3546023750959</distanceFromOrigin>
				<angle>107.4409393014259</angle>
				<shape>triangular</shape>
				<triangleMeasure>0.7395102339181286</triangleMeasure>
				<rectangleMeasure>0.6741638872328306</rectangleMeasure>
				<circleMeasure>0.4021303678174117</circleMeasure>
				<centroid>
					<x>1338.575</x>
					<y>1290.718</y>
				</centroid>
			</pseudo3D>
		</spatialEntity>
		<numericStateVariable>
			<name>avgClusterednessRegions</name>
			<value>0</value>
		</numericStateVariable>
		<numericStateVariable>
			<name>avgDensityRegions</name>
			<value>0.7922155095572941</value>
		</numericStateVariable>
	</timepoint>
	<timepoint>
		<spatialEntity>
			<pseudo3D type="region">
				<clusteredness>1</clusteredness>
				<density>0.7746888871570949</density>
				<area>24928.5</area>
				<perimeter>719.5874080657959</perimeter>
				<distanceFromOrigin>783.6899897280812</distanceFromOrigin>
				<angle>101.2155314049187</angle>
				<shape>rectangular</shape>
				<triangleMeasure>0.6851124058703897</triangleMeasure>
				<rectangleMeasure>0.7054903070609877</rectangleMeasure>
				<circleMeasure>0.4514826001221344</circleMeasure>
				<centroid>
					<x>1329.1</x>
					<y>1284.576</y>
				</centroid>
			</pseudo3D>
		</spatialEntity>
		<numericStateVariable>
			<name>avgClusterednessRegions</name>
			<value>0</value>
		</numericStateVariable>
		<numericStateVariable>
			<name>avgDensityRegions</name>
			<value>0.7746888871570949</value>
		</numericStateVariable>
	</timepoint>
	<timepoint>
		<spatialEntity>
			<pseudo3D type="region">
				<clusteredness>1</clusteredness>
				<density>0.7609624433642829</density>
				<area>30345</area>
				<perimeter>831.9724016189575</perimeter>
				<distanceFromOrigin>780.8969202141855</distanceFromOrigin>
				<angle>113.6976529997635</angle>
				<shape>triangular</shape>
				<triangleMeasure>0.7976395442059747</triangleMeasure>
				<rectangleMeasure>0.6658986175115207</rectangleMeasure>
				<circleMeasure>0.4208487104718843</circleMeasure>
				<centroid>
					<x>1320.14</x>
					<y>1278.48</y>
				</centroid>
			</pseudo3D>
		</spatialEntity>
		<numericStateVariable>
			<name>avgClusterednessRegions</name>
			<value>0</value>
		</numericStateVariable>
		<numericStateVariable>
			<name>avgDensityRegions</name>
			<value>0.7609624433642829</value>
		</numericStateVariable>
	</timepoint>
	<timepoint>
		<spatialEntity>
			<pseudo3D type="region">
				<clusteredness>1</clusteredness>
				<density>0.7594713485712624</density>
				<area>36442</area>
				<perimeter>947.7817921638489</perimeter>
				<distanceFromOrigin>756.5447772604077</distanceFromOrigin>
				<angle>0</angle>
				<shape>triangular</shape>
				<triangleMeasure>0.7399691358024691</triangleMeasure>
				<rectangleMeasure>0.6803706103355137</rectangleMeasure>
				<circleMeasure>0.4200122932379456</circleMeasure>
				<centroid>
					<x>1313.136</x>
					<y>1268.893</y>
				</centroid>
			</pseudo3D>
		</spatialEntity>
		<numericStateVariable>
			<name>avgClusterednessRegions</name>
			<value>0</value>
		</numericStateVariable>
		<numericStateVariable>
			<name>avgDensityRegions</name>
			<value>0.7594713485712624</value>
		</numericStateVariable>
	</timepoint>
	<timepoint>
		<spatialEntity>
			<pseudo3D type="region">
				<clusteredness>1</clusteredness>
				<density>0.7458747536666275</density>
				<area>43480</area>
				<perimeter>970.8961749076843</perimeter>
				<distanceFromOrigin>737.5886387411347</distanceFromOrigin>
				<angle>105.4612177404419</angle>
				<shape>triangular</shape>
				<triangleMeasure>0.7800292421266023</triangleMeasure>
				<rectangleMeasure>0.701381000114178</rectangleMeasure>
				<circleMeasure>0.427487411925503</circleMeasure>
				<centroid>
					<x>1305.778</x>
					<y>1260.42</y>
				</centroid>
			</pseudo3D>
		</spatialEntity>
		<numericStateVariable>
			<name>avgClusterednessRegions</name>
			<value>0</value>
		</numericStateVariable>
		<numericStateVariable>
			<name>avgDensityRegions</name>
			<value>0.7458747536666275</value>
		</numericStateVariable>
	</timepoint>
	<timepoint>
		<spatialEntity>
			<pseudo3D type="region">
				<clusteredness>1</clusteredness>
				<density>0.740629295319889</density>
				<area>49332.5</area>
				<perimeter>1055.928887248039</perimeter>
				<distanceFromOrigin>723.5530388299119</distanceFromOrigin>
				<angle>114.3384915639305</angle>
				<shape>triangular</shape>
				<triangleMeasure>0.7727521929824561</triangleMeasure>
				<rectangleMeasure>0.6619235465389312</rectangleMeasure>
				<circleMeasure>0.4060295444378622</circleMeasure>
				<centroid>
					<x>1299.617</x>
					<y>1253.531</y>
				</centroid>
			</pseudo3D>
		</spatialEntity>
		<numericStateVariable>
			<name>avgClusterednessRegions</name>
			<value>0</value>
		</numericStateVariable>
		<numericStateVariable>
			<name>avgDensityRegions</name>
			<value>0.740629295319889</value>
		</numericStateVariable>
	</timepoint>
	<timepoint>
		<spatialEntity>
			<pseudo3D type="region">
				<clusteredness>1</clusteredness>
				<density>0.7379482566703794</density>
				<area>57087.5</area>
				<perimeter>1206.962205886841</perimeter>
				<distanceFromOrigin>704.985815460141</distanceFromOrigin>
				<angle>112.5515481541954</angle>
				<shape>triangular</shape>
				<triangleMeasure>0.7536900612589776</triangleMeasure>
				<rectangleMeasure>0.7053589596766191</rectangleMeasure>
				<circleMeasure>0.4232029233500829</circleMeasure>
				<centroid>
					<x>1290.695</x>
					<y>1245.204</y>
				</centroid>
			</pseudo3D>
		</spatialEntity>
		<numericStateVariable>
			<name>avgClusterednessRegions</name>
			<value>0</value>
		</numericStateVariable>
		<numericStateVariable>
			<name>avgDensityRegions</name>
			<value>0.7379482566703794</value>
		</numericStateVariable>
	</timepoint>
	<timepoint>
		<spatialEntity>
			<pseudo3D type="region">
				<clusteredness>0.9802067443685856</clusteredness>
				<density>0.731632517908869</density>
				<area>66186.5</area>
				<perimeter>1128.172791004181</perimeter>
				<distanceFromOrigin>685.1897547395174</distanceFromOrigin>
				<angle>110.1378239581797</angle>
				<shape>triangular</shape>
				<triangleMeasure>0.7815841525698934</triangleMeasure>
				<rectangleMeasure>0.6826165429042904</rectangleMeasure>
				<circleMeasure>0.4090117297800688</circleMeasure>
				<centroid>
					<x>1284.679</x>
					<y>1232.622</y>
				</centroid>
			</pseudo3D>
		</spatialEntity>
		<numericStateVariable>
			<name>avgClusterednessRegions</name>
			<value>0</value>
		</numericStateVariable>
		<numericStateVariable>
			<name>avgDensityRegions</name>
			<value>0.731632517908869</value>
		</numericStateVariable>
	</timepoint>
	<timepoint>
		<spatialEntity>
			<pseudo3D type="region">
				<clusteredness>0.9808467339691154</clusteredness>
				<density>0.7232342161486419</density>
				<area>73743</area>
				<perimeter>1175.31229352951</perimeter>
				<distanceFromOrigin>666.4322921347674</distanceFromOrigin>
				<angle>124.9128124287082</angle>
				<shape>triangular</shape>
				<triangleMeasure>0.7657811319579118</triangleMeasure>
				<rectangleMeasure>0.7025350824544857</rectangleMeasure>
				<circleMeasure>0.4362123592373035</circleMeasure>
				<centroid>
					<x>1276.924</x>
					<y>1226.51</y>
				</centroid>
			</pseudo3D>
		</spatialEntity>
		<numericStateVariable>
			<name>avgClusterednessRegions</name>
			<value>0</value>
		</numericStateVariable>
		<numericStateVariable>
			<name>avgDensityRegions</name>
			<value>0.7232342161486419</value>
		</numericStateVariable>
	</timepoint>
	<timepoint>
		<spatialEntity>
			<pseudo3D type="region">
				<clusteredness>0.9828631737116076</clusteredness>
				<density>0.7206450418166075</density>
				<area>82417.5</area>
				<perimeter>1275.935965061188</perimeter>
				<distanceFromOrigin>646.297145282261</distanceFromOrigin>
				<angle>110.8468530005314</angle>
				<shape>triangular</shape>
				<triangleMeasure>0.7590276562629509</triangleMeasure>
				<rectangleMeasure>0.7132564841498559</rectangleMeasure>
				<circleMeasure>0.4439380390816923</circleMeasure>
				<centroid>
					<x>1271.288</x>
					<y>1216.846</y>
				</centroid>
			</pseudo3D>
		</spatialEntity>
		<numericStateVariable>
			<name>avgClusterednessRegions</name>
			<value>0</value>
		</numericStateVariable>
		<numericStateVariable>
			<name>avgDensityRegions</name>
			<value>0.7206450418166075</value>
		</numericStateVariable>
	</timepoint>
	<timepoint>
		<spatialEntity>
			<pseudo3D type="region">
				<clusteredness>0.9846683136216755</clusteredness>
				<density>0.7185509281373457</density>
				<area>91873</area>
				<perimeter>1375.263303279877</perimeter>
				<distanceFromOrigin>627.2041135069189</distanceFromOrigin>
				<angle>111.3394144765255</angle>
				<shape>triangular</shape>
				<triangleMeasure>0.7529647994099086</triangleMeasure>
				<rectangleMeasure>0.7117306045859447</rectangleMeasure>
				<circleMeasure>0.4567108257938557</circleMeasure>
				<centroid>
					<x>1266.476</x>
					<y>1205.656</y>
				</centroid>
			</pseudo3D>
		</spatialEntity>
		<numericStateVariable>
			<name>avgClusterednessRegions</name>
			<value>0</value>
		</numericStateVariable>
		<numericStateVariable>
			<name>avgDensityRegions</name>
			<value>0.7185509281373457</value>
		</numericStateVariable>
	</timepoint>
	<timepoint>
		<spatialEntity>
			<pseudo3D type="region">
				<clusteredness>0.9858990408784882</clusteredness>
				<density>0.7138342133234109</density>
				<area>100016.5</area>
				<perimeter>1499.200916290283</perimeter>
				<distanceFromOrigin>609.6900852072305</distanceFromOrigin>
				<angle>117.0416719478759</angle>
				<shape>triangular</shape>
				<triangleMeasure>0.7373917595319809</triangleMeasure>
				<rectangleMeasure>0.6794601348484635</rectangleMeasure>
				<circleMeasure>0.4563351187919085</circleMeasure>
				<centroid>
					<x>1261.618</x>
					<y>1197.099</y>
				</centroid>
			</pseudo3D>
		</spatialEntity>
		<numericStateVariable>
			<name>avgClusterednessRegions</name>
			<value>0</value>
		</numericStateVariable>
		<numericStateVariable>
			<name>avgDensityRegions</name>
			<value>0.7138342133234109</value>
		</numericStateVariable>
	</timepoint>
	<timepoint>
		<spatialEntity>
			<pseudo3D type="region">
				<clusteredness>0.9869246694605798</clusteredness>
				<density>0.7137490806012173</density>
				<area>107974</area>
				<perimeter>1607.105013370514</perimeter>
				<distanceFromOrigin>595.4107825694795</distanceFromOrigin>
				<angle>118.119373815332</angle>
				<shape>triangular</shape>
				<triangleMeasure>0.7340850451944944</triangleMeasure>
				<rectangleMeasure>0.6273000982117188</rectangleMeasure>
				<circleMeasure>0.4158231350055628</circleMeasure>
				<centroid>
					<x>1256.871</x>
					<y>1188.793</y>
				</centroid>
			</pseudo3D>
		</spatialEntity>
		<numericStateVariable>
			<name>avgClusterednessRegions</name>
			<value>0</value>
		</numericStateVariable>
		<numericStateVariable>
			<name>avgDensityRegions</name>
			<value>0.7137490806012173</value>
		</numericStateVariable>
	</timepoint>
	<timepoint>
		<spatialEntity>
			<pseudo3D type="region">
				<clusteredness>0.9877367144167546</clusteredness>
				<density>0.7086588652062082</density>
				<area>115218.5</area>
				<perimeter>1702.800831079483</perimeter>
				<distanceFromOrigin>589.0848835269837</distanceFromOrigin>
				<angle>98.19167043996846</angle>
				<shape>triangular</shape>
				<triangleMeasure>0.7649449869127111</triangleMeasure>
				<rectangleMeasure>0.6428887966488804</rectangleMeasure>
				<circleMeasure>0.459194108547861</circleMeasure>
				<centroid>
					<x>1253.717</x>
					<y>1181.077</y>
				</centroid>
			</pseudo3D>
		</spatialEntity>
		<numericStateVariable>
			<name>avgClusterednessRegions</name>
			<value>0</value>
		</numericStateVariable>
		<numericStateVariable>
			<name>avgDensityRegions</name>
			<value>0.7086588652062082</value>
		</numericStateVariable>
	</timepoint>
	<timepoint>
		<spatialEntity>
			<pseudo3D type="region">
				<clusteredness>1</clusteredness>
				<density>0.7309448479717184</density>
				<area>22167.5</area>
				<perimeter>653.7480027675629</perimeter>
				<distanceFromOrigin>343.7862708137135</distanceFromOrigin>
				<angle>72.41573296889798</angle>
				<shape>triangular</shape>
				<triangleMeasure>0.7437011440265709</triangleMeasure>
				<rectangleMeasure>0.6097268913725205</rectangleMeasure>
				<circleMeasure>0.4952473115496039</circleMeasure>
				<centroid>
					<x>709.3965</x>
					<y>1162.142</y>
				</centroid>
			</pseudo3D>
		</spatialEntity>
		<spatialEntity>
			<pseudo3D type="region">
				<clusteredness>0.987819674992656</clusteredness>
				<density>0.7073595880749567</density>
				<area>116013</area>
				<perimeter>1674.269861698151</perimeter>
				<distanceFromOrigin>589.6439603693062</distanceFromOrigin>
				<angle>99.17758270602555</angle>
				<shape>triangular</shape>
				<triangleMeasure>0.7709926581147022</triangleMeasure>
				<rectangleMeasure>0.6354301805612503</rectangleMeasure>
				<circleMeasure>0.4401101848610807</circleMeasure>
				<centroid>
					<x>1255.003</x>
					<y>1178.706</y>
				</centroid>
			</pseudo3D>
		</spatialEntity>
		<numericStateVariable>
			<name>avgClusterednessRegions</name>
			<value>1091.714790456878</value>
		</numericStateVariable>
		<numericStateVariable>
			<name>avgDensityRegions</name>
			<value>0.7191522180233376</value>
		</numericStateVariable>
	</timepoint>
	<timepoint>
		<spatialEntity>
			<pseudo3D type="region">
				<clusteredness>1</clusteredness>
				<density>0.7309448479717184</density>
				<area>22167.5</area>
				<perimeter>653.7480027675629</perimeter>
				<distanceFromOrigin>343.7862708137135</distanceFromOrigin>
				<angle>72.41573296889798</angle>
				<shape>triangular</shape>
				<triangleMeasure>0.7437011440265709</triangleMeasure>
				<rectangleMeasure>0.6097268913725205</rectangleMeasure>
				<circleMeasure>0.4952473115496039</circleMeasure>
				<centroid>
					<x>709.3965</x>
					<y>1162.142</y>
				</centroid>
			</pseudo3D>
		</spatialEntity>
		<spatialEntity>
			<pseudo3D type="region">
				<clusteredness>0.987819674992656</clusteredness>
				<density>0.7073595880749567</density>
				<area>116013</area>
				<perimeter>1674.269861698151</perimeter>
				<distanceFromOrigin>589.6439603693062</distanceFromOrigin>
				<angle>99.17758270602555</angle>
				<shape>triangular</shape>
				<triangleMeasure>0.7709926581147022</triangleMeasure>
				<rectangleMeasure>0.6354301805612503</rectangleMeasure>
				<circleMeasure>0.4401101848610807</circleMeasure>
				<centroid>
					<x>1255.003</x>
					<y>1178.706</y>
				</centroid>
			</pseudo3D>
		</spatialEntity>
		<numericStateVariable>
			<name>avgClusterednessRegions</name>
			<value>1091.714790456878</value>
		</numericStateVariable>
		<numericStateVariable>
			<name>avgDensityRegions</name>
			<value>0.7191522180233376</value>
		</numericStateVariable>
	</timepoint>
	<timepoint>
		<spatialEntity>
			<pseudo3D type="region">
				<clusteredness>1</clusteredness>
				<density>0.7309448479717184</density>
				<area>22167.5</area>
				<perimeter>653.7480027675629</perimeter>
				<distanceFromOrigin>343.7862708137135</distanceFromOrigin>
				<angle>72.41573296889798</angle>
				<shape>triangular</shape>
				<triangleMeasure>0.7437011440265709</triangleMeasure>
				<rectangleMeasure>0.6097268913725205</rectangleMeasure>
				<circleMeasure>0.4952473115496039</circleMeasure>
				<centroid>
					<x>709.3965</x>
					<y>1162.142</y>
				</centroid>
			</pseudo3D>
		</spatialEntity>
		<spatialEntity>
			<pseudo3D type="region">
				<clusteredness>0.987819674992656</clusteredness>
				<density>0.7073595880749567</density>
				<area>116013</area>
				<perimeter>1674.269861698151</perimeter>
				<distanceFromOrigin>589.6439603693062</distanceFromOrigin>
				<angle>99.17758270602555</angle>
				<shape>triangular</shape>
				<triangleMeasure>0.7709926581147022</triangleMeasure>
				<rectangleMeasure>0.6354301805612503</rectangleMeasure>
				<circleMeasure>0.4401101848610807</circleMeasure>
				<centroid>
					<x>1255.003</x>
					<y>1178.706</y>
				</centroid>
			</pseudo3D>
		</spatialEntity>
		<numericStateVariable>
			<name>avgClusterednessRegions</name>
			<value>1091.714790456878</value>
		</numericStateVariable>
		<numericStateVariable>
			<name>avgDensityRegions</name>
			<value>0.7191522180233376</value>
		</numericStateVariable>
	</timepoint>
	<timepoint>
		<spatialEntity>
			<pseudo3D type="region">
				<clusteredness>1</clusteredness>
				<density>0.7309448479717184</density>
				<area>22167.5</area>
				<perimeter>653.7480027675629</perimeter>
				<distanceFromOrigin>343.7862708137135</distanceFromOrigin>
				<angle>72.41573296889798</angle>
				<shape>triangular</shape>
				<triangleMeasure>0.7437011440265709</triangleMeasure>
				<rectangleMeasure>0.6097268913725205</rectangleMeasure>
				<circleMeasure>0.4952473115496039</circleMeasure>
				<centroid>
					<x>709.3965</x>
					<y>1162.142</y>
				</centroid>
			</pseudo3D>
		</spatialEntity>
		<spatialEntity>
			<pseudo3D type="region">
				<clusteredness>0.987819674992656</clusteredness>
				<density>0.7073595880749567</density>
				<area>116013</area>
				<perimeter>1674.269861698151</perimeter>
				<distanceFromOrigin>589.6439603693062</distanceFromOrigin>
				<angle>99.17758270602555</angle>
				<shape>triangular</shape>
				<triangleMeasure>0.7709926581147022</triangleMeasure>
				<rectangleMeasure>0.6354301805612503</rectangleMeasure>
				<circleMeasure>0.4401101848610807</circleMeasure>
				<centroid>
					<x>1255.003</x>
					<y>1178.706</y>
				</centroid>
			</pseudo3D>
		</spatialEntity>
		<numericStateVariable>
			<name>avgClusterednessRegions</name>
			<value>1091.714790456878</value>
		</numericStateVariable>
		<numericStateVariable>
			<name>avgDensityRegions</name>
			<value>0.7191522180233376</value>
		</numericStateVariable>
	</timepoint>
	<timepoint>
		<spatialEntity>
			<pseudo3D type="region">
				<clusteredness>1</clusteredness>
				<density>0.7309448479717184</density>
				<area>22167.5</area>
				<perimeter>653.7480027675629</perimeter>
				<distanceFromOrigin>343.7862708137135</distanceFromOrigin>
				<angle>72.41573296889798</angle>
				<shape>triangular</shape>
				<triangleMeasure>0.7437011440265709</triangleMeasure>
				<rectangleMeasure>0.6097268913725205</rectangleMeasure>
				<circleMeasure>0.4952473115496039</circleMeasure>
				<centroid>
					<x>709.3965</x>
					<y>1162.142</y>
				</centroid>
			</pseudo3D>
		</spatialEntity>
		<spatialEntity>
			<pseudo3D type="region">
				<clusteredness>0.987819674992656</clusteredness>
				<density>0.7073595880749567</density>
				<area>116013</area>
				<perimeter>1674.269861698151</perimeter>
				<distanceFromOrigin>589.6439603693062</distanceFromOrigin>
				<angle>99.17758270602555</angle>
				<shape>triangular</shape>
				<triangleMeasure>0.7709926581147022</triangleMeasure>
				<rectangleMeasure>0.6354301805612503</rectangleMeasure>
				<circleMeasure>0.4401101848610807</circleMeasure>
				<centroid>
					<x>1255.003</x>
					<y>1178.706</y>
				</centroid>
			</pseudo3D>
		</spatialEntity>
		<numericStateVariable>
			<name>avgClusterednessRegions</name>
			<value>1091.714790456878</value>
		</numericStateVariable>
		<numericStateVariable>
			<name>avgDensityRegions</name>
			<value>0.7191522180233376</value>
		</numericStateVariable>
	</timepoint>
	<timepoint>
		<spatialEntity>
			<pseudo3D type="region">
				<clusteredness>1</clusteredness>
				<density>0.7309448479717184</density>
				<area>22167.5</area>
				<perimeter>653.7480027675629</perimeter>
				<distanceFromOrigin>343.7862708137135</distanceFromOrigin>
				<angle>72.41573296889798</angle>
				<shape>triangular</shape>
				<triangleMeasure>0.7437011440265709</triangleMeasure>
				<rectangleMeasure>0.6097268913725205</rectangleMeasure>
				<circleMeasure>0.4952473115496039</circleMeasure>
				<centroid>
					<x>709.3965</x>
					<y>1162.142</y>
				</centroid>
			</pseudo3D>
		</spatialEntity>
		<spatialEntity>
			<pseudo3D type="region">
				<clusteredness>0.987819674992656</clusteredness>
				<density>0.7073595880749567</density>
				<area>116013</area>
				<perimeter>1674.269861698151</perimeter>
				<distanceFromOrigin>589.6439603693062</distanceFromOrigin>
				<angle>99.17758270602555</angle>
				<shape>triangular</shape>
				<triangleMeasure>0.7709926581147022</triangleMeasure>
				<rectangleMeasure>0.6354301805612503</rectangleMeasure>
				<circleMeasure>0.4401101848610807</circleMeasure>
				<centroid>
					<x>1255.003</x>
					<y>1178.706</y>
				</centroid>
			</pseudo3D>
		</spatialEntity>
		<numericStateVariable>
			<name>avgClusterednessRegions</name>
			<value>1091.714790456878</value>
		</numericStateVariable>
		<numericStateVariable>
			<name>avgDensityRegions</name>
			<value>0.7191522180233376</value>
		</numericStateVariable>
	</timepoint>
	<timepoint>
		<spatialEntity>
			<pseudo3D type="region">
				<clusteredness>1</clusteredness>
				<density>0.7309448479717184</density>
				<area>22167.5</area>
				<perimeter>653.7480027675629</perimeter>
				<distanceFromOrigin>343.7862708137135</distanceFromOrigin>
				<angle>72.41573296889798</angle>
				<shape>triangular</shape>
				<triangleMeasure>0.7437011440265709</triangleMeasure>
				<rectangleMeasure>0.6097268913725205</rectangleMeasure>
				<circleMeasure>0.4952473115496039</circleMeasure>
				<centroid>
					<x>709.3965</x>
					<y>1162.142</y>
				</centroid>
			</pseudo3D>
		</spatialEntity>
		<spatialEntity>
			<pseudo3D type="region">
				<clusteredness>0.987819674992656</clusteredness>
				<density>0.7073595880749567</density>
				<area>116013</area>
				<perimeter>1674.269861698151</perimeter>
				<distanceFromOrigin>589.6439603693062</distanceFromOrigin>
				<angle>99.17758270602555</angle>
				<shape>triangular</shape>
				<triangleMeasure>0.7709926581147022</triangleMeasure>
				<rectangleMeasure>0.6354301805612503</rectangleMeasure>
				<circleMeasure>0.4401101848610807</circleMeasure>
				<centroid>
					<x>1255.003</x>
					<y>1178.706</y>
				</centroid>
			</pseudo3D>
		</spatialEntity>
		<numericStateVariable>
			<name>avgClusterednessRegions</name>
			<value>1091.714790456878</value>
		</numericStateVariable>
		<numericStateVariable>
			<name>avgDensityRegions</name>
			<value>0.7191522180233376</value>
		</numericStateVariable>
	</timepoint>
	<timepoint>
		<spatialEntity>
			<pseudo3D type="region">
				<clusteredness>1</clusteredness>
				<density>0.7309448479717184</density>
				<area>22167.5</area>
				<perimeter>653.7480027675629</perimeter>
				<distanceFromOrigin>343.7862708137135</distanceFromOrigin>
				<angle>72.41573296889798</angle>
				<shape>triangular</shape>
				<triangleMeasure>0.7437011440265709</triangleMeasure>
				<rectangleMeasure>0.6097268913725205</rectangleMeasure>
				<circleMeasure>0.4952473115496039</circleMeasure>
				<centroid>
					<x>709.3965</x>
					<y>1162.142</y>
				</centroid>
			</pseudo3D>
		</spatialEntity>
		<spatialEntity>
			<pseudo3D type="region">
				<clusteredness>0.987819674992656</clusteredness>
				<density>0.7073595880749567</density>
				<area>116013</area>
				<perimeter>1674.269861698151</perimeter>
				<distanceFromOrigin>589.6439603693062</distanceFromOrigin>
				<angle>99.17758270602555</angle>
				<shape>triangular</shape>
				<triangleMeasure>0.7709926581147022</triangleMeasure>
				<rectangleMeasure>0.6354301805612503</rectangleMeasure>
				<circleMeasure>0.4401101848610807</circleMeasure>
				<centroid>
					<x>1255.003</x>
					<y>1178.706</y>
				</centroid>
			</pseudo3D>
		</spatialEntity>
		<numericStateVariable>
			<name>avgClusterednessRegions</name>
			<value>1091.714790456878</value>
		</numericStateVariable>
		<numericStateVariable>
			<name>avgDensityRegions</name>
			<value>0.7191522180233376</value>
		</numericStateVariable>
	</timepoint>
	<timepoint>
		<spatialEntity>
			<pseudo3D type="region">
				<clusteredness>1</clusteredness>
				<density>0.7309448479717184</density>
				<area>22167.5</area>
				<perimeter>653.7480027675629</perimeter>
				<distanceFromOrigin>343.7862708137135</distanceFromOrigin>
				<angle>72.41573296889798</angle>
				<shape>triangular</shape>
				<triangleMeasure>0.7437011440265709</triangleMeasure>
				<rectangleMeasure>0.6097268913725205</rectangleMeasure>
				<circleMeasure>0.4952473115496039</circleMeasure>
				<centroid>
					<x>709.3965</x>
					<y>1162.142</y>
				</centroid>
			</pseudo3D>
		</spatialEntity>
		<spatialEntity>
			<pseudo3D type="region">
				<clusteredness>0.987819674992656</clusteredness>
				<density>0.7073595880749567</density>
				<area>116013</area>
				<perimeter>1674.269861698151</perimeter>
				<distanceFromOrigin>589.6439603693062</distanceFromOrigin>
				<angle>99.17758270602555</angle>
				<shape>triangular</shape>
				<triangleMeasure>0.7709926581147022</triangleMeasure>
				<rectangleMeasure>0.6354301805612503</rectangleMeasure>
				<circleMeasure>0.4401101848610807</circleMeasure>
				<centroid>
					<x>1255.003</x>
					<y>1178.706</y>
				</centroid>
			</pseudo3D>
		</spatialEntity>
		<numericStateVariable>
			<name>avgClusterednessRegions</name>
			<value>1091.714790456878</value>
		</numericStateVariable>
		<numericStateVariable>
			<name>avgDensityRegions</name>
			<value>0.7191522180233376</value>
		</numericStateVariable>
	</timepoint>
	<timepoint>
		<spatialEntity>
			<pseudo3D type="region">
				<clusteredness>1</clusteredness>
				<density>0.7309448479717184</density>
				<area>22167.5</area>
				<perimeter>653.7480027675629</perimeter>
				<distanceFromOrigin>343.7862708137135</distanceFromOrigin>
				<angle>72.41573296889798</angle>
				<shape>triangular</shape>
				<triangleMeasure>0.7437011440265709</triangleMeasure>
				<rectangleMeasure>0.6097268913725205</rectangleMeasure>
				<circleMeasure>0.4952473115496039</circleMeasure>
				<centroid>
					<x>709.3965</x>
					<y>1162.142</y>
				</centroid>
			</pseudo3D>
		</spatialEntity>
		<spatialEntity>
			<pseudo3D type="region">
				<clusteredness>0.987819674992656</clusteredness>
				<density>0.7073595880749567</density>
				<area>116013</area>
				<perimeter>1674.269861698151</perimeter>
				<distanceFromOrigin>589.6439603693062</distanceFromOrigin>
				<angle>99.17758270602555</angle>
				<shape>triangular</shape>
				<triangleMeasure>0.7709926581147022</triangleMeasure>
				<rectangleMeasure>0.6354301805612503</rectangleMeasure>
				<circleMeasure>0.4401101848610807</circleMeasure>
				<centroid>
					<x>1255.003</x>
					<y>1178.706</y>
				</centroid>
			</pseudo3D>
		</spatialEntity>
		<numericStateVariable>
			<name>avgClusterednessRegions</name>
			<value>1091.714790456878</value>
		</numericStateVariable>
		<numericStateVariable>
			<name>avgDensityRegions</name>
			<value>0.7191522180233376</value>
		</numericStateVariable>
	</timepoint>
	<timepoint>
		<spatialEntity>
			<pseudo3D type="region">
				<clusteredness>1</clusteredness>
				<density>0.7309448479717184</density>
				<area>22167.5</area>
				<perimeter>653.7480027675629</perimeter>
				<distanceFromOrigin>343.7862708137135</distanceFromOrigin>
				<angle>72.41573296889798</angle>
				<shape>triangular</shape>
				<triangleMeasure>0.7437011440265709</triangleMeasure>
				<rectangleMeasure>0.6097268913725205</rectangleMeasure>
				<circleMeasure>0.4952473115496039</circleMeasure>
				<centroid>
					<x>709.3965</x>
					<y>1162.142</y>
				</centroid>
			</pseudo3D>
		</spatialEntity>
		<spatialEntity>
			<pseudo3D type="region">
				<clusteredness>0.987819674992656</clusteredness>
				<density>0.7073595880749567</density>
				<area>116013</area>
				<perimeter>1674.269861698151</perimeter>
				<distanceFromOrigin>589.6439603693062</distanceFromOrigin>
				<angle>99.17758270602555</angle>
				<shape>triangular</shape>
				<triangleMeasure>0.7709926581147022</triangleMeasure>
				<rectangleMeasure>0.6354301805612503</rectangleMeasure>
				<circleMeasure>0.4401101848610807</circleMeasure>
				<centroid>
					<x>1255.003</x>
					<y>1178.706</y>
				</centroid>
			</pseudo3D>
		</spatialEntity>
		<numericStateVariable>
			<name>avgClusterednessRegions</name>
			<value>1091.714790456878</value>
		</numericStateVariable>
		<numericStateVariable>
			<name>avgDensityRegions</name>
			<value>0.7191522180233376</value>
		</numericStateVariable>
	</timepoint>
	<timepoint>
		<spatialEntity>
			<pseudo3D type="region">
				<clusteredness>1</clusteredness>
				<density>0.7309448479717184</density>
				<area>22167.5</area>
				<perimeter>653.7480027675629</perimeter>
				<distanceFromOrigin>343.7862708137135</distanceFromOrigin>
				<angle>72.41573296889798</angle>
				<shape>triangular</shape>
				<triangleMeasure>0.7437011440265709</triangleMeasure>
				<rectangleMeasure>0.6097268913725205</rectangleMeasure>
				<circleMeasure>0.4952473115496039</circleMeasure>
				<centroid>
					<x>709.3965</x>
					<y>1162.142</y>
				</centroid>
			</pseudo3D>
		</spatialEntity>
		<spatialEntity>
			<pseudo3D type="region">
				<clusteredness>0.987819674992656</clusteredness>
				<density>0.7073595880749567</density>
				<area>116013</area>
				<perimeter>1674.269861698151</perimeter>
				<distanceFromOrigin>589.6439603693062</distanceFromOrigin>
				<angle>99.17758270602555</angle>
				<shape>triangular</shape>
				<triangleMeasure>0.7709926581147022</triangleMeasure>
				<rectangleMeasure>0.6354301805612503</rectangleMeasure>
				<circleMeasure>0.4401101848610807</circleMeasure>
				<centroid>
					<x>1255.003</x>
					<y>1178.706</y>
				</centroid>
			</pseudo3D>
		</spatialEntity>
		<numericStateVariable>
			<name>avgClusterednessRegions</name>
			<value>1091.714790456878</value>
		</numericStateVariable>
		<numericStateVariable>
			<name>avgDensityRegions</name>
			<value>0.7191522180233376</value>
		</numericStateVariable>
	</timepoint>
	<timepoint>
		<spatialEntity>
			<pseudo3D type="region">
				<clusteredness>1</clusteredness>
				<density>0.7309448479717184</density>
				<area>22167.5</area>
				<perimeter>653.7480027675629</perimeter>
				<distanceFromOrigin>343.7862708137135</distanceFromOrigin>
				<angle>72.41573296889798</angle>
				<shape>triangular</shape>
				<triangleMeasure>0.7437011440265709</triangleMeasure>
				<rectangleMeasure>0.6097268913725205</rectangleMeasure>
				<circleMeasure>0.4952473115496039</circleMeasure>
				<centroid>
					<x>709.3965</x>
					<y>1162.142</y>
				</centroid>
			</pseudo3D>
		</spatialEntity>
		<spatialEntity>
			<pseudo3D type="region">
				<clusteredness>0.987819674992656</clusteredness>
				<density>0.7073595880749567</density>
				<area>116013</area>
				<perimeter>1674.269861698151</perimeter>
				<distanceFromOrigin>589.6439603693062</distanceFromOrigin>
				<angle>99.17758270602555</angle>
				<shape>triangular</shape>
				<triangleMeasure>0.7709926581147022</triangleMeasure>
				<rectangleMeasure>0.6354301805612503</rectangleMeasure>
				<circleMeasure>0.4401101848610807</circleMeasure>
				<centroid>
					<x>1255.003</x>
					<y>1178.706</y>
				</centroid>
			</pseudo3D>
		</spatialEntity>
		<numericStateVariable>
			<name>avgClusterednessRegions</name>
			<value>1091.714790456878</value>
		</numericStateVariable>
		<numericStateVariable>
			<name>avgDensityRegions</name>
			<value>0.7191522180233376</value>
		</numericStateVariable>
	</timepoint>
	<timepoint>
		<spatialEntity>
			<pseudo3D type="region">
				<clusteredness>1</clusteredness>
				<density>0.7309448479717184</density>
				<area>22167.5</area>
				<perimeter>653.7480027675629</perimeter>
				<distanceFromOrigin>343.7862708137135</distanceFromOrigin>
				<angle>72.41573296889798</angle>
				<shape>triangular</shape>
				<triangleMeasure>0.7437011440265709</triangleMeasure>
				<rectangleMeasure>0.6097268913725205</rectangleMeasure>
				<circleMeasure>0.4952473115496039</circleMeasure>
				<centroid>
					<x>709.3965</x>
					<y>1162.142</y>
				</centroid>
			</pseudo3D>
		</spatialEntity>
		<spatialEntity>
			<pseudo3D type="region">
				<clusteredness>0.987819674992656</clusteredness>
				<density>0.7073595880749567</density>
				<area>116013</area>
				<perimeter>1674.269861698151</perimeter>
				<distanceFromOrigin>589.6439603693062</distanceFromOrigin>
				<angle>99.17758270602555</angle>
				<shape>triangular</shape>
				<triangleMeasure>0.7709926581147022</triangleMeasure>
				<rectangleMeasure>0.6354301805612503</rectangleMeasure>
				<circleMeasure>0.4401101848610807</circleMeasure>
				<centroid>
					<x>1255.003</x>
					<y>1178.706</y>
				</centroid>
			</pseudo3D>
		</spatialEntity>
		<numericStateVariable>
			<name>avgClusterednessRegions</name>
			<value>1091.714790456878</value>
		</numericStateVariable>
		<numericStateVariable>
			<name>avgDensityRegions</name>
			<value>0.7191522180233376</value>
		</numericStateVariable>
	</timepoint>
	<timepoint>
		<spatialEntity>
			<pseudo3D type="region">
				<clusteredness>1</clusteredness>
				<density>0.7309448479717184</density>
				<area>22167.5</area>
				<perimeter>653.7480027675629</perimeter>
				<distanceFromOrigin>343.7862708137135</distanceFromOrigin>
				<angle>72.41573296889798</angle>
				<shape>triangular</shape>
				<triangleMeasure>0.7437011440265709</triangleMeasure>
				<rectangleMeasure>0.6097268913725205</rectangleMeasure>
				<circleMeasure>0.4952473115496039</circleMeasure>
				<centroid>
					<x>709.3965</x>
					<y>1162.142</y>
				</centroid>
			</pseudo3D>
		</spatialEntity>
		<spatialEntity>
			<pseudo3D type="region">
				<clusteredness>0.987819674992656</clusteredness>
				<density>0.7073595880749567</density>
				<area>116013</area>
				<perimeter>1674.269861698151</perimeter>
				<distanceFromOrigin>589.6439603693062</distanceFromOrigin>
				<angle>99.17758270602555</angle>
				<shape>triangular</shape>
				<triangleMeasure>0.7709926581147022</triangleMeasure>
				<rectangleMeasure>0.6354301805612503</rectangleMeasure>
				<circleMeasure>0.4401101848610807</circleMeasure>
				<centroid>
					<x>1255.003</x>
					<y>1178.706</y>
				</centroid>
			</pseudo3D>
		</spatialEntity>
		<numericStateVariable>
			<name>avgClusterednessRegions</name>
			<value>1091.714790456878</value>
		</numericStateVariable>
		<numericStateVariable>
			<name>avgDensityRegions</name>
			<value>0.7191522180233376</value>
		</numericStateVariable>
	</timepoint>
	<timepoint>
		<spatialEntity>
			<pseudo3D type="region">
				<clusteredness>1</clusteredness>
				<density>0.7309448479717184</density>
				<area>22167.5</area>
				<perimeter>653.7480027675629</perimeter>
				<distanceFromOrigin>343.7862708137135</distanceFromOrigin>
				<angle>72.41573296889798</angle>
				<shape>triangular</shape>
				<triangleMeasure>0.7437011440265709</triangleMeasure>
				<rectangleMeasure>0.6097268913725205</rectangleMeasure>
				<circleMeasure>0.4952473115496039</circleMeasure>
				<centroid>
					<x>709.3965</x>
					<y>1162.142</y>
				</centroid>
			</pseudo3D>
		</spatialEntity>
		<spatialEntity>
			<pseudo3D type="region">
				<clusteredness>0.987819674992656</clusteredness>
				<density>0.7073595880749567</density>
				<area>116013</area>
				<perimeter>1674.269861698151</perimeter>
				<distanceFromOrigin>589.6439603693062</distanceFromOrigin>
				<angle>99.17758270602555</angle>
				<shape>triangular</shape>
				<triangleMeasure>0.7709926581147022</triangleMeasure>
				<rectangleMeasure>0.6354301805612503</rectangleMeasure>
				<circleMeasure>0.4401101848610807</circleMeasure>
				<centroid>
					<x>1255.003</x>
					<y>1178.706</y>
				</centroid>
			</pseudo3D>
		</spatialEntity>
		<numericStateVariable>
			<name>avgClusterednessRegions</name>
			<value>1091.714790456878</value>
		</numericStateVariable>
		<numericStateVariable>
			<name>avgDensityRegions</name>
			<value>0.7191522180233376</value>
		</numericStateVariable>
	</timepoint>
	<timepoint>
		<spatialEntity>
			<pseudo3D type="region">
				<clusteredness>1</clusteredness>
				<density>0.7309448479717184</density>
				<area>22167.5</area>
				<perimeter>653.7480027675629</perimeter>
				<distanceFromOrigin>343.7862708137135</distanceFromOrigin>
				<angle>72.41573296889798</angle>
				<shape>triangular</shape>
				<triangleMeasure>0.7437011440265709</triangleMeasure>
				<rectangleMeasure>0.6097268913725205</rectangleMeasure>
				<circleMeasure>0.4952473115496039</circleMeasure>
				<centroid>
					<x>709.3965</x>
					<y>1162.142</y>
				</centroid>
			</pseudo3D>
		</spatialEntity>
		<spatialEntity>
			<pseudo3D type="region">
				<clusteredness>0.987819674992656</clusteredness>
				<density>0.7073595880749567</density>
				<area>116013</area>
				<perimeter>1674.269861698151</perimeter>
				<distanceFromOrigin>589.6439603693062</distanceFromOrigin>
				<angle>99.17758270602555</angle>
				<shape>triangular</shape>
				<triangleMeasure>0.7709926581147022</triangleMeasure>
				<rectangleMeasure>0.6354301805612503</rectangleMeasure>
				<circleMeasure>0.4401101848610807</circleMeasure>
				<centroid>
					<x>1255.003</x>
					<y>1178.706</y>
				</centroid>
			</pseudo3D>
		</spatialEntity>
		<numericStateVariable>
			<name>avgClusterednessRegions</name>
			<value>1091.714790456878</value>
		</numericStateVariable>
		<numericStateVariable>
			<name>avgDensityRegions</name>
			<value>0.7191522180233376</value>
		</numericStateVariable>
	</timepoint>
	<timepoint>
		<spatialEntity>
			<pseudo3D type="region">
				<clusteredness>1</clusteredness>
				<density>0.7309448479717184</density>
				<area>22167.5</area>
				<perimeter>653.7480027675629</perimeter>
				<distanceFromOrigin>343.7862708137135</distanceFromOrigin>
				<angle>72.41573296889798</angle>
				<shape>triangular</shape>
				<triangleMeasure>0.7437011440265709</triangleMeasure>
				<rectangleMeasure>0.6097268913725205</rectangleMeasure>
				<circleMeasure>0.4952473115496039</circleMeasure>
				<centroid>
					<x>709.3965</x>
					<y>1162.142</y>
				</centroid>
			</pseudo3D>
		</spatialEntity>
		<spatialEntity>
			<pseudo3D type="region">
				<clusteredness>0.987819674992656</clusteredness>
				<density>0.7073595880749567</density>
				<area>116013</area>
				<perimeter>1674.269861698151</perimeter>
				<distanceFromOrigin>589.6439603693062</distanceFromOrigin>
				<angle>99.17758270602555</angle>
				<shape>triangular</shape>
				<triangleMeasure>0.7709926581147022</triangleMeasure>
				<rectangleMeasure>0.6354301805612503</rectangleMeasure>
				<circleMeasure>0.4401101848610807</circleMeasure>
				<centroid>
					<x>1255.003</x>
					<y>1178.706</y>
				</centroid>
			</pseudo3D>
		</spatialEntity>
		<numericStateVariable>
			<name>avgClusterednessRegions</name>
			<value>1091.714790456878</value>
		</numericStateVariable>
		<numericStateVariable>
			<name>avgDensityRegions</name>
			<value>0.7191522180233376</value>
		</numericStateVariable>
	</timepoint>
	<timepoint>
		<spatialEntity>
			<pseudo3D type="region">
				<clusteredness>1</clusteredness>
				<density>0.7309448479717184</density>
				<area>22167.5</area>
				<perimeter>653.7480027675629</perimeter>
				<distanceFromOrigin>343.7862708137135</distanceFromOrigin>
				<angle>72.41573296889798</angle>
				<shape>triangular</shape>
				<triangleMeasure>0.7437011440265709</triangleMeasure>
				<rectangleMeasure>0.6097268913725205</rectangleMeasure>
				<circleMeasure>0.4952473115496039</circleMeasure>
				<centroid>
					<x>709.3965</x>
					<y>1162.142</y>
				</centroid>
			</pseudo3D>
		</spatialEntity>
		<spatialEntity>
			<pseudo3D type="region">
				<clusteredness>0.987819674992656</clusteredness>
				<density>0.7073595880749567</density>
				<area>116013</area>
				<perimeter>1674.269861698151</perimeter>
				<distanceFromOrigin>589.6439603693062</distanceFromOrigin>
				<angle>99.17758270602555</angle>
				<shape>triangular</shape>
				<triangleMeasure>0.7709926581147022</triangleMeasure>
				<rectangleMeasure>0.6354301805612503</rectangleMeasure>
				<circleMeasure>0.4401101848610807</circleMeasure>
				<centroid>
					<x>1255.003</x>
					<y>1178.706</y>
				</centroid>
			</pseudo3D>
		</spatialEntity>
		<numericStateVariable>
			<name>avgClusterednessRegions</name>
			<value>1091.714790456878</value>
		</numericStateVariable>
		<numericStateVariable>
			<name>avgDensityRegions</name>
			<value>0.7191522180233376</value>
		</numericStateVariable>
	</timepoint>
	<timepoint>
		<spatialEntity>
			<pseudo3D type="region">
				<clusteredness>1</clusteredness>
				<density>0.7309448479717184</density>
				<area>22167.5</area>
				<perimeter>653.7480027675629</perimeter>
				<distanceFromOrigin>343.7862708137135</distanceFromOrigin>
				<angle>72.41573296889798</angle>
				<shape>triangular</shape>
				<triangleMeasure>0.7437011440265709</triangleMeasure>
				<rectangleMeasure>0.6097268913725205</rectangleMeasure>
				<circleMeasure>0.4952473115496039</circleMeasure>
				<centroid>
					<x>709.3965</x>
					<y>1162.142</y>
				</centroid>
			</pseudo3D>
		</spatialEntity>
		<spatialEntity>
			<pseudo3D type="region">
				<clusteredness>0.987819674992656</clusteredness>
				<density>0.7073595880749567</density>
				<area>116013</area>
				<perimeter>1674.269861698151</perimeter>
				<distanceFromOrigin>589.6439603693062</distanceFromOrigin>
				<angle>99.17758270602555</angle>
				<shape>triangular</shape>
				<triangleMeasure>0.7709926581147022</triangleMeasure>
				<rectangleMeasure>0.6354301805612503</rectangleMeasure>
				<circleMeasure>0.4401101848610807</circleMeasure>
				<centroid>
					<x>1255.003</x>
					<y>1178.706</y>
				</centroid>
			</pseudo3D>
		</spatialEntity>
		<numericStateVariable>
			<name>avgClusterednessRegions</name>
			<value>1091.714790456878</value>
		</numericStateVariable>
		<numericStateVariable>
			<name>avgDensityRegions</name>
			<value>0.7191522180233376</value>
		</numericStateVariable>
	</timepoint>
	<timepoint>
		<spatialEntity>
			<pseudo3D type="region">
				<clusteredness>1</clusteredness>
				<density>0.7309448479717184</density>
				<area>22167.5</area>
				<perimeter>653.7480027675629</perimeter>
				<distanceFromOrigin>343.7862708137135</distanceFromOrigin>
				<angle>72.41573296889798</angle>
				<shape>triangular</shape>
				<triangleMeasure>0.7437011440265709</triangleMeasure>
				<rectangleMeasure>0.6097268913725205</rectangleMeasure>
				<circleMeasure>0.4952473115496039</circleMeasure>
				<centroid>
					<x>709.3965</x>
					<y>1162.142</y>
				</centroid>
			</pseudo3D>
		</spatialEntity>
		<spatialEntity>
			<pseudo3D type="region">
				<clusteredness>0.987819674992656</clusteredness>
				<density>0.7073595880749567</density>
				<area>116013</area>
				<perimeter>1674.269861698151</perimeter>
				<distanceFromOrigin>589.6439603693062</distanceFromOrigin>
				<angle>99.17758270602555</angle>
				<shape>triangular</shape>
				<triangleMeasure>0.7709926581147022</triangleMeasure>
				<rectangleMeasure>0.6354301805612503</rectangleMeasure>
				<circleMeasure>0.4401101848610807</circleMeasure>
				<centroid>
					<x>1255.003</x>
					<y>1178.706</y>
				</centroid>
			</pseudo3D>
		</spatialEntity>
		<numericStateVariable>
			<name>avgClusterednessRegions</name>
			<value>1091.714790456878</value>
		</numericStateVariable>
		<numericStateVariable>
			<name>avgDensityRegions</name>
			<value>0.7191522180233376</value>
		</numericStateVariable>
	</timepoint>
	<timepoint>
		<spatialEntity>
			<pseudo3D type="region">
				<clusteredness>1</clusteredness>
				<density>0.7309448479717184</density>
				<area>22167.5</area>
				<perimeter>653.7480027675629</perimeter>
				<distanceFromOrigin>343.7862708137135</distanceFromOrigin>
				<angle>72.41573296889798</angle>
				<shape>triangular</shape>
				<triangleMeasure>0.7437011440265709</triangleMeasure>
				<rectangleMeasure>0.6097268913725205</rectangleMeasure>
				<circleMeasure>0.4952473115496039</circleMeasure>
				<centroid>
					<x>709.3965</x>
					<y>1162.142</y>
				</centroid>
			</pseudo3D>
		</spatialEntity>
		<spatialEntity>
			<pseudo3D type="region">
				<clusteredness>0.987819674992656</clusteredness>
				<density>0.7073595880749567</density>
				<area>116013</area>
				<perimeter>1674.269861698151</perimeter>
				<distanceFromOrigin>589.6439603693062</distanceFromOrigin>
				<angle>99.17758270602555</angle>
				<shape>triangular</shape>
				<triangleMeasure>0.7709926581147022</triangleMeasure>
				<rectangleMeasure>0.6354301805612503</rectangleMeasure>
				<circleMeasure>0.4401101848610807</circleMeasure>
				<centroid>
					<x>1255.003</x>
					<y>1178.706</y>
				</centroid>
			</pseudo3D>
		</spatialEntity>
		<numericStateVariable>
			<name>avgClusterednessRegions</name>
			<value>1091.714790456878</value>
		</numericStateVariable>
		<numericStateVariable>
			<name>avgDensityRegions</name>
			<value>0.7191522180233376</value>
		</numericStateVariable>
	</timepoint>
	<timepoint>
		<spatialEntity>
			<pseudo3D type="region">
				<clusteredness>1</clusteredness>
				<density>0.7309448479717184</density>
				<area>22167.5</area>
				<perimeter>653.7480027675629</perimeter>
				<distanceFromOrigin>343.7862708137135</distanceFromOrigin>
				<angle>72.41573296889798</angle>
				<shape>triangular</shape>
				<triangleMeasure>0.7437011440265709</triangleMeasure>
				<rectangleMeasure>0.6097268913725205</rectangleMeasure>
				<circleMeasure>0.4952473115496039</circleMeasure>
				<centroid>
					<x>709.3965</x>
					<y>1162.142</y>
				</centroid>
			</pseudo3D>
		</spatialEntity>
		<spatialEntity>
			<pseudo3D type="region">
				<clusteredness>0.987819674992656</clusteredness>
				<density>0.7073595880749567</density>
				<area>116013</area>
				<perimeter>1674.269861698151</perimeter>
				<distanceFromOrigin>589.6439603693062</distanceFromOrigin>
				<angle>99.17758270602555</angle>
				<shape>triangular</shape>
				<triangleMeasure>0.7709926581147022</triangleMeasure>
				<rectangleMeasure>0.6354301805612503</rectangleMeasure>
				<circleMeasure>0.4401101848610807</circleMeasure>
				<centroid>
					<x>1255.003</x>
					<y>1178.706</y>
				</centroid>
			</pseudo3D>
		</spatialEntity>
		<numericStateVariable>
			<name>avgClusterednessRegions</name>
			<value>1091.714790456878</value>
		</numericStateVariable>
		<numericStateVariable>
			<name>avgDensityRegions</name>
			<value>0.7191522180233376</value>
		</numericStateVariable>
	</timepoint>
	<timepoint>
		<spatialEntity>
			<pseudo3D type="region">
				<clusteredness>1</clusteredness>
				<density>0.7309448479717184</density>
				<area>22167.5</area>
				<perimeter>653.7480027675629</perimeter>
				<distanceFromOrigin>343.7862708137135</distanceFromOrigin>
				<angle>72.41573296889798</angle>
				<shape>triangular</shape>
				<triangleMeasure>0.7437011440265709</triangleMeasure>
				<rectangleMeasure>0.6097268913725205</rectangleMeasure>
				<circleMeasure>0.4952473115496039</circleMeasure>
				<centroid>
					<x>709.3965</x>
					<y>1162.142</y>
				</centroid>
			</pseudo3D>
		</spatialEntity>
		<spatialEntity>
			<pseudo3D type="region">
				<clusteredness>0.987819674992656</clusteredness>
				<density>0.7073595880749567</density>
				<area>116013</area>
				<perimeter>1674.269861698151</perimeter>
				<distanceFromOrigin>589.6439603693062</distanceFromOrigin>
				<angle>99.17758270602555</angle>
				<shape>triangular</shape>
				<triangleMeasure>0.7709926581147022</triangleMeasure>
				<rectangleMeasure>0.6354301805612503</rectangleMeasure>
				<circleMeasure>0.4401101848610807</circleMeasure>
				<centroid>
					<x>1255.003</x>
					<y>1178.706</y>
				</centroid>
			</pseudo3D>
		</spatialEntity>
		<numericStateVariable>
			<name>avgClusterednessRegions</name>
			<value>1091.714790456878</value>
		</numericStateVariable>
		<numericStateVariable>
			<name>avgDensityRegions</name>
			<value>0.7191522180233376</value>
		</numericStateVariable>
	</timepoint>
	<timepoint>
		<spatialEntity>
			<pseudo3D type="region">
				<clusteredness>1</clusteredness>
				<density>0.7309448479717184</density>
				<area>22167.5</area>
				<perimeter>653.7480027675629</perimeter>
				<distanceFromOrigin>343.7862708137135</distanceFromOrigin>
				<angle>72.41573296889798</angle>
				<shape>triangular</shape>
				<triangleMeasure>0.7437011440265709</triangleMeasure>
				<rectangleMeasure>0.6097268913725205</rectangleMeasure>
				<circleMeasure>0.4952473115496039</circleMeasure>
				<centroid>
					<x>709.3965</x>
					<y>1162.142</y>
				</centroid>
			</pseudo3D>
		</spatialEntity>
		<spatialEntity>
			<pseudo3D type="region">
				<clusteredness>0.987819674992656</clusteredness>
				<density>0.7073595880749567</density>
				<area>116013</area>
				<perimeter>1674.269861698151</perimeter>
				<distanceFromOrigin>589.6439603693062</distanceFromOrigin>
				<angle>99.17758270602555</angle>
				<shape>triangular</shape>
				<triangleMeasure>0.7709926581147022</triangleMeasure>
				<rectangleMeasure>0.6354301805612503</rectangleMeasure>
				<circleMeasure>0.4401101848610807</circleMeasure>
				<centroid>
					<x>1255.003</x>
					<y>1178.706</y>
				</centroid>
			</pseudo3D>
		</spatialEntity>
		<numericStateVariable>
			<name>avgClusterednessRegions</name>
			<value>1091.714790456878</value>
		</numericStateVariable>
		<numericStateVariable>
			<name>avgDensityRegions</name>
			<value>0.7191522180233376</value>
		</numericStateVariable>
	</timepoint>
	<timepoint>
		<spatialEntity>
			<pseudo3D type="region">
				<clusteredness>1</clusteredness>
				<density>0.7309448479717184</density>
				<area>22167.5</area>
				<perimeter>653.7480027675629</perimeter>
				<distanceFromOrigin>343.7862708137135</distanceFromOrigin>
				<angle>72.41573296889798</angle>
				<shape>triangular</shape>
				<triangleMeasure>0.7437011440265709</triangleMeasure>
				<rectangleMeasure>0.6097268913725205</rectangleMeasure>
				<circleMeasure>0.4952473115496039</circleMeasure>
				<centroid>
					<x>709.3965</x>
					<y>1162.142</y>
				</centroid>
			</pseudo3D>
		</spatialEntity>
		<spatialEntity>
			<pseudo3D type="region">
				<clusteredness>0.987819674992656</clusteredness>
				<density>0.7073595880749567</density>
				<area>116013</area>
				<perimeter>1674.269861698151</perimeter>
				<distanceFromOrigin>589.6439603693062</distanceFromOrigin>
				<angle>99.17758270602555</angle>
				<shape>triangular</shape>
				<triangleMeasure>0.7709926581147022</triangleMeasure>
				<rectangleMeasure>0.6354301805612503</rectangleMeasure>
				<circleMeasure>0.4401101848610807</circleMeasure>
				<centroid>
					<x>1255.003</x>
					<y>1178.706</y>
				</centroid>
			</pseudo3D>
		</spatialEntity>
		<numericStateVariable>
			<name>avgClusterednessRegions</name>
			<value>1091.714790456878</value>
		</numericStateVariable>
		<numericStateVariable>
			<name>avgDensityRegions</name>
			<value>0.7191522180233376</value>
		</numericStateVariable>
	</timepoint>
	<timepoint>
		<spatialEntity>
			<pseudo3D type="region">
				<clusteredness>1</clusteredness>
				<density>0.7309448479717184</density>
				<area>22167.5</area>
				<perimeter>653.7480027675629</perimeter>
				<distanceFromOrigin>343.7862708137135</distanceFromOrigin>
				<angle>72.41573296889798</angle>
				<shape>triangular</shape>
				<triangleMeasure>0.7437011440265709</triangleMeasure>
				<rectangleMeasure>0.6097268913725205</rectangleMeasure>
				<circleMeasure>0.4952473115496039</circleMeasure>
				<centroid>
					<x>709.3965</x>
					<y>1162.142</y>
				</centroid>
			</pseudo3D>
		</spatialEntity>
		<spatialEntity>
			<pseudo3D type="region">
				<clusteredness>0.987819674992656</clusteredness>
				<density>0.7073595880749567</density>
				<area>116013</area>
				<perimeter>1674.269861698151</perimeter>
				<distanceFromOrigin>589.6439603693062</distanceFromOrigin>
				<angle>99.17758270602555</angle>
				<shape>triangular</shape>
				<triangleMeasure>0.7709926581147022</triangleMeasure>
				<rectangleMeasure>0.6354301805612503</rectangleMeasure>
				<circleMeasure>0.4401101848610807</circleMeasure>
				<centroid>
					<x>1255.003</x>
					<y>1178.706</y>
				</centroid>
			</pseudo3D>
		</spatialEntity>
		<numericStateVariable>
			<name>avgClusterednessRegions</name>
			<value>1091.714790456878</value>
		</numericStateVariable>
		<numericStateVariable>
			<name>avgDensityRegions</name>
			<value>0.7191522180233376</value>
		</numericStateVariable>
	</timepoint>
	<timepoint>
		<spatialEntity>
			<pseudo3D type="region">
				<clusteredness>1</clusteredness>
				<density>0.7309448479717184</density>
				<area>22167.5</area>
				<perimeter>653.7480027675629</perimeter>
				<distanceFromOrigin>343.7862708137135</distanceFromOrigin>
				<angle>72.41573296889798</angle>
				<shape>triangular</shape>
				<triangleMeasure>0.7437011440265709</triangleMeasure>
				<rectangleMeasure>0.6097268913725205</rectangleMeasure>
				<circleMeasure>0.4952473115496039</circleMeasure>
				<centroid>
					<x>709.3965</x>
					<y>1162.142</y>
				</centroid>
			</pseudo3D>
		</spatialEntity>
		<spatialEntity>
			<pseudo3D type="region">
				<clusteredness>0.987819674992656</clusteredness>
				<density>0.7073595880749567</density>
				<area>116013</area>
				<perimeter>1674.269861698151</perimeter>
				<distanceFromOrigin>589.6439603693062</distanceFromOrigin>
				<angle>99.17758270602555</angle>
				<shape>triangular</shape>
				<triangleMeasure>0.7709926581147022</triangleMeasure>
				<rectangleMeasure>0.6354301805612503</rectangleMeasure>
				<circleMeasure>0.4401101848610807</circleMeasure>
				<centroid>
					<x>1255.003</x>
					<y>1178.706</y>
				</centroid>
			</pseudo3D>
		</spatialEntity>
		<numericStateVariable>
			<name>avgClusterednessRegions</name>
			<value>1091.714790456878</value>
		</numericStateVariable>
		<numericStateVariable>
			<name>avgDensityRegions</name>
			<value>0.7191522180233376</value>
		</numericStateVariable>
	</timepoint>
	<timepoint>
		<spatialEntity>
			<pseudo3D type="region">
				<clusteredness>1</clusteredness>
				<density>0.7309448479717184</density>
				<area>22167.5</area>
				<perimeter>653.7480027675629</perimeter>
				<distanceFromOrigin>343.7862708137135</distanceFromOrigin>
				<angle>72.41573296889798</angle>
				<shape>triangular</shape>
				<triangleMeasure>0.7437011440265709</triangleMeasure>
				<rectangleMeasure>0.6097268913725205</rectangleMeasure>
				<circleMeasure>0.4952473115496039</circleMeasure>
				<centroid>
					<x>709.3965</x>
					<y>1162.142</y>
				</centroid>
			</pseudo3D>
		</spatialEntity>
		<spatialEntity>
			<pseudo3D type="region">
				<clusteredness>0.987819674992656</clusteredness>
				<density>0.7073595880749567</density>
				<area>116013</area>
				<perimeter>1674.269861698151</perimeter>
				<distanceFromOrigin>589.6439603693062</distanceFromOrigin>
				<angle>99.17758270602555</angle>
				<shape>triangular</shape>
				<triangleMeasure>0.7709926581147022</triangleMeasure>
				<rectangleMeasure>0.6354301805612503</rectangleMeasure>
				<circleMeasure>0.4401101848610807</circleMeasure>
				<centroid>
					<x>1255.003</x>
					<y>1178.706</y>
				</centroid>
			</pseudo3D>
		</spatialEntity>
		<numericStateVariable>
			<name>avgClusterednessRegions</name>
			<value>1091.714790456878</value>
		</numericStateVariable>
		<numericStateVariable>
			<name>avgDensityRegions</name>
			<value>0.7191522180233376</value>
		</numericStateVariable>
	</timepoint>
	<timepoint>
		<spatialEntity>
			<pseudo3D type="region">
				<clusteredness>1</clusteredness>
				<density>0.7309448479717184</density>
				<area>22167.5</area>
				<perimeter>653.7480027675629</perimeter>
				<distanceFromOrigin>343.7862708137135</distanceFromOrigin>
				<angle>72.41573296889798</angle>
				<shape>triangular</shape>
				<triangleMeasure>0.7437011440265709</triangleMeasure>
				<rectangleMeasure>0.6097268913725205</rectangleMeasure>
				<circleMeasure>0.4952473115496039</circleMeasure>
				<centroid>
					<x>709.3965</x>
					<y>1162.142</y>
				</centroid>
			</pseudo3D>
		</spatialEntity>
		<spatialEntity>
			<pseudo3D type="region">
				<clusteredness>0.987819674992656</clusteredness>
				<density>0.7073595880749567</density>
				<area>116013</area>
				<perimeter>1674.269861698151</perimeter>
				<distanceFromOrigin>589.6439603693062</distanceFromOrigin>
				<angle>99.17758270602555</angle>
				<shape>triangular</shape>
				<triangleMeasure>0.7709926581147022</triangleMeasure>
				<rectangleMeasure>0.6354301805612503</rectangleMeasure>
				<circleMeasure>0.4401101848610807</circleMeasure>
				<centroid>
					<x>1255.003</x>
					<y>1178.706</y>
				</centroid>
			</pseudo3D>
		</spatialEntity>
		<numericStateVariable>
			<name>avgClusterednessRegions</name>
			<value>1091.714790456878</value>
		</numericStateVariable>
		<numericStateVariable>
			<name>avgDensityRegions</name>
			<value>0.7191522180233376</value>
		</numericStateVariable>
	</timepoint>
	<timepoint>
		<spatialEntity>
			<pseudo3D type="region">
				<clusteredness>1</clusteredness>
				<density>0.7309448479717184</density>
				<area>22167.5</area>
				<perimeter>653.7480027675629</perimeter>
				<distanceFromOrigin>343.7862708137135</distanceFromOrigin>
				<angle>72.41573296889798</angle>
				<shape>triangular</shape>
				<triangleMeasure>0.7437011440265709</triangleMeasure>
				<rectangleMeasure>0.6097268913725205</rectangleMeasure>
				<circleMeasure>0.4952473115496039</circleMeasure>
				<centroid>
					<x>709.3965</x>
					<y>1162.142</y>
				</centroid>
			</pseudo3D>
		</spatialEntity>
		<spatialEntity>
			<pseudo3D type="region">
				<clusteredness>0.987819674992656</clusteredness>
				<density>0.7073595880749567</density>
				<area>116013</area>
				<perimeter>1674.269861698151</perimeter>
				<distanceFromOrigin>589.6439603693062</distanceFromOrigin>
				<angle>99.17758270602555</angle>
				<shape>triangular</shape>
				<triangleMeasure>0.7709926581147022</triangleMeasure>
				<rectangleMeasure>0.6354301805612503</rectangleMeasure>
				<circleMeasure>0.4401101848610807</circleMeasure>
				<centroid>
					<x>1255.003</x>
					<y>1178.706</y>
				</centroid>
			</pseudo3D>
		</spatialEntity>
		<numericStateVariable>
			<name>avgClusterednessRegions</name>
			<value>1091.714790456878</value>
		</numericStateVariable>
		<numericStateVariable>
			<name>avgDensityRegions</name>
			<value>0.7191522180233376</value>
		</numericStateVariable>
	</timepoint>
	<timepoint>
		<spatialEntity>
			<pseudo3D type="region">
				<clusteredness>1</clusteredness>
				<density>0.7309448479717184</density>
				<area>22167.5</area>
				<perimeter>653.7480027675629</perimeter>
				<distanceFromOrigin>343.7862708137135</distanceFromOrigin>
				<angle>72.41573296889798</angle>
				<shape>triangular</shape>
				<triangleMeasure>0.7437011440265709</triangleMeasure>
				<rectangleMeasure>0.6097268913725205</rectangleMeasure>
				<circleMeasure>0.4952473115496039</circleMeasure>
				<centroid>
					<x>709.3965</x>
					<y>1162.142</y>
				</centroid>
			</pseudo3D>
		</spatialEntity>
		<spatialEntity>
			<pseudo3D type="region">
				<clusteredness>0.987819674992656</clusteredness>
				<density>0.7073595880749567</density>
				<area>116013</area>
				<perimeter>1674.269861698151</perimeter>
				<distanceFromOrigin>589.6439603693062</distanceFromOrigin>
				<angle>99.17758270602555</angle>
				<shape>triangular</shape>
				<triangleMeasure>0.7709926581147022</triangleMeasure>
				<rectangleMeasure>0.6354301805612503</rectangleMeasure>
				<circleMeasure>0.4401101848610807</circleMeasure>
				<centroid>
					<x>1255.003</x>
					<y>1178.706</y>
				</centroid>
			</pseudo3D>
		</spatialEntity>
		<numericStateVariable>
			<name>avgClusterednessRegions</name>
			<value>1091.714790456878</value>
		</numericStateVariable>
		<numericStateVariable>
			<name>avgDensityRegions</name>
			<value>0.7191522180233376</value>
		</numericStateVariable>
	</timepoint>
	<timepoint>
		<spatialEntity>
			<pseudo3D type="region">
				<clusteredness>1</clusteredness>
				<density>0.7309448479717184</density>
				<area>22167.5</area>
				<perimeter>653.7480027675629</perimeter>
				<distanceFromOrigin>343.7862708137135</distanceFromOrigin>
				<angle>72.41573296889798</angle>
				<shape>triangular</shape>
				<triangleMeasure>0.7437011440265709</triangleMeasure>
				<rectangleMeasure>0.6097268913725205</rectangleMeasure>
				<circleMeasure>0.4952473115496039</circleMeasure>
				<centroid>
					<x>709.3965</x>
					<y>1162.142</y>
				</centroid>
			</pseudo3D>
		</spatialEntity>
		<spatialEntity>
			<pseudo3D type="region">
				<clusteredness>0.987819674992656</clusteredness>
				<density>0.7073595880749567</density>
				<area>116013</area>
				<perimeter>1674.269861698151</perimeter>
				<distanceFromOrigin>589.6439603693062</distanceFromOrigin>
				<angle>99.17758270602555</angle>
				<shape>triangular</shape>
				<triangleMeasure>0.7709926581147022</triangleMeasure>
				<rectangleMeasure>0.6354301805612503</rectangleMeasure>
				<circleMeasure>0.4401101848610807</circleMeasure>
				<centroid>
					<x>1255.003</x>
					<y>1178.706</y>
				</centroid>
			</pseudo3D>
		</spatialEntity>
		<numericStateVariable>
			<name>avgClusterednessRegions</name>
			<value>1091.714790456878</value>
		</numericStateVariable>
		<numericStateVariable>
			<name>avgDensityRegions</name>
			<value>0.7191522180233376</value>
		</numericStateVariable>
	</timepoint>
	<timepoint>
		<spatialEntity>
			<pseudo3D type="region">
				<clusteredness>1</clusteredness>
				<density>0.7309448479717184</density>
				<area>22167.5</area>
				<perimeter>653.7480027675629</perimeter>
				<distanceFromOrigin>343.7862708137135</distanceFromOrigin>
				<angle>72.41573296889798</angle>
				<shape>triangular</shape>
				<triangleMeasure>0.7437011440265709</triangleMeasure>
				<rectangleMeasure>0.6097268913725205</rectangleMeasure>
				<circleMeasure>0.4952473115496039</circleMeasure>
				<centroid>
					<x>709.3965</x>
					<y>1162.142</y>
				</centroid>
			</pseudo3D>
		</spatialEntity>
		<spatialEntity>
			<pseudo3D type="region">
				<clusteredness>0.987819674992656</clusteredness>
				<density>0.7073595880749567</density>
				<area>116013</area>
				<perimeter>1674.269861698151</perimeter>
				<distanceFromOrigin>589.6439603693062</distanceFromOrigin>
				<angle>99.17758270602555</angle>
				<shape>triangular</shape>
				<triangleMeasure>0.7709926581147022</triangleMeasure>
				<rectangleMeasure>0.6354301805612503</rectangleMeasure>
				<circleMeasure>0.4401101848610807</circleMeasure>
				<centroid>
					<x>1255.003</x>
					<y>1178.706</y>
				</centroid>
			</pseudo3D>
		</spatialEntity>
		<numericStateVariable>
			<name>avgClusterednessRegions</name>
			<value>1091.714790456878</value>
		</numericStateVariable>
		<numericStateVariable>
			<name>avgDensityRegions</name>
			<value>0.7191522180233376</value>
		</numericStateVariable>
	</timepoint>
	<timepoint>
		<spatialEntity>
			<pseudo3D type="region">
				<clusteredness>1</clusteredness>
				<density>0.7309448479717184</density>
				<area>22167.5</area>
				<perimeter>653.7480027675629</perimeter>
				<distanceFromOrigin>343.7862708137135</distanceFromOrigin>
				<angle>72.41573296889798</angle>
				<shape>triangular</shape>
				<triangleMeasure>0.7437011440265709</triangleMeasure>
				<rectangleMeasure>0.6097268913725205</rectangleMeasure>
				<circleMeasure>0.4952473115496039</circleMeasure>
				<centroid>
					<x>709.3965</x>
					<y>1162.142</y>
				</centroid>
			</pseudo3D>
		</spatialEntity>
		<spatialEntity>
			<pseudo3D type="region">
				<clusteredness>0.987819674992656</clusteredness>
				<density>0.7073595880749567</density>
				<area>116013</area>
				<perimeter>1674.269861698151</perimeter>
				<distanceFromOrigin>589.6439603693062</distanceFromOrigin>
				<angle>99.17758270602555</angle>
				<shape>triangular</shape>
				<triangleMeasure>0.7709926581147022</triangleMeasure>
				<rectangleMeasure>0.6354301805612503</rectangleMeasure>
				<circleMeasure>0.4401101848610807</circleMeasure>
				<centroid>
					<x>1255.003</x>
					<y>1178.706</y>
				</centroid>
			</pseudo3D>
		</spatialEntity>
		<numericStateVariable>
			<name>avgClusterednessRegions</name>
			<value>1091.714790456878</value>
		</numericStateVariable>
		<numericStateVariable>
			<name>avgDensityRegions</name>
			<value>0.7191522180233376</value>
		</numericStateVariable>
	</timepoint>
	<timepoint>
		<spatialEntity>
			<pseudo3D type="region">
				<clusteredness>1</clusteredness>
				<density>0.7309448479717184</density>
				<area>22167.5</area>
				<perimeter>653.7480027675629</perimeter>
				<distanceFromOrigin>343.7862708137135</distanceFromOrigin>
				<angle>72.41573296889798</angle>
				<shape>triangular</shape>
				<triangleMeasure>0.7437011440265709</triangleMeasure>
				<rectangleMeasure>0.6097268913725205</rectangleMeasure>
				<circleMeasure>0.4952473115496039</circleMeasure>
				<centroid>
					<x>709.3965</x>
					<y>1162.142</y>
				</centroid>
			</pseudo3D>
		</spatialEntity>
		<spatialEntity>
			<pseudo3D type="region">
				<clusteredness>0.987819674992656</clusteredness>
				<density>0.7073595880749567</density>
				<area>116013</area>
				<perimeter>1674.269861698151</perimeter>
				<distanceFromOrigin>589.6439603693062</distanceFromOrigin>
				<angle>99.17758270602555</angle>
				<shape>triangular</shape>
				<triangleMeasure>0.7709926581147022</triangleMeasure>
				<rectangleMeasure>0.6354301805612503</rectangleMeasure>
				<circleMeasure>0.4401101848610807</circleMeasure>
				<centroid>
					<x>1255.003</x>
					<y>1178.706</y>
				</centroid>
			</pseudo3D>
		</spatialEntity>
		<numericStateVariable>
			<name>avgClusterednessRegions</name>
			<value>1091.714790456878</value>
		</numericStateVariable>
		<numericStateVariable>
			<name>avgDensityRegions</name>
			<value>0.7191522180233376</value>
		</numericStateVariable>
	</timepoint>
	<timepoint>
		<spatialEntity>
			<pseudo3D type="region">
				<clusteredness>1</clusteredness>
				<density>0.7309448479717184</density>
				<area>22167.5</area>
				<perimeter>653.7480027675629</perimeter>
				<distanceFromOrigin>343.7862708137135</distanceFromOrigin>
				<angle>72.41573296889798</angle>
				<shape>triangular</shape>
				<triangleMeasure>0.7437011440265709</triangleMeasure>
				<rectangleMeasure>0.6097268913725205</rectangleMeasure>
				<circleMeasure>0.4952473115496039</circleMeasure>
				<centroid>
					<x>709.3965</x>
					<y>1162.142</y>
				</centroid>
			</pseudo3D>
		</spatialEntity>
		<spatialEntity>
			<pseudo3D type="region">
				<clusteredness>0.987819674992656</clusteredness>
				<density>0.7073595880749567</density>
				<area>116013</area>
				<perimeter>1674.269861698151</perimeter>
				<distanceFromOrigin>589.6439603693062</distanceFromOrigin>
				<angle>99.17758270602555</angle>
				<shape>triangular</shape>
				<triangleMeasure>0.7709926581147022</triangleMeasure>
				<rectangleMeasure>0.6354301805612503</rectangleMeasure>
				<circleMeasure>0.4401101848610807</circleMeasure>
				<centroid>
					<x>1255.003</x>
					<y>1178.706</y>
				</centroid>
			</pseudo3D>
		</spatialEntity>
		<numericStateVariable>
			<name>avgClusterednessRegions</name>
			<value>1091.714790456878</value>
		</numericStateVariable>
		<numericStateVariable>
			<name>avgDensityRegions</name>
			<value>0.7191522180233376</value>
		</numericStateVariable>
	</timepoint>
	<timepoint>
		<spatialEntity>
			<pseudo3D type="region">
				<clusteredness>1</clusteredness>
				<density>0.7309448479717184</density>
				<area>22167.5</area>
				<perimeter>653.7480027675629</perimeter>
				<distanceFromOrigin>343.7862708137135</distanceFromOrigin>
				<angle>72.41573296889798</angle>
				<shape>triangular</shape>
				<triangleMeasure>0.7437011440265709</triangleMeasure>
				<rectangleMeasure>0.6097268913725205</rectangleMeasure>
				<circleMeasure>0.4952473115496039</circleMeasure>
				<centroid>
					<x>709.3965</x>
					<y>1162.142</y>
				</centroid>
			</pseudo3D>
		</spatialEntity>
		<spatialEntity>
			<pseudo3D type="region">
				<clusteredness>0.987819674992656</clusteredness>
				<density>0.7073595880749567</density>
				<area>116013</area>
				<perimeter>1674.269861698151</perimeter>
				<distanceFromOrigin>589.6439603693062</distanceFromOrigin>
				<angle>99.17758270602555</angle>
				<shape>triangular</shape>
				<triangleMeasure>0.7709926581147022</triangleMeasure>
				<rectangleMeasure>0.6354301805612503</rectangleMeasure>
				<circleMeasure>0.4401101848610807</circleMeasure>
				<centroid>
					<x>1255.003</x>
					<y>1178.706</y>
				</centroid>
			</pseudo3D>
		</spatialEntity>
		<numericStateVariable>
			<name>avgClusterednessRegions</name>
			<value>1091.714790456878</value>
		</numericStateVariable>
		<numericStateVariable>
			<name>avgDensityRegions</name>
			<value>0.7191522180233376</value>
		</numericStateVariable>
	</timepoint>
	<timepoint>
		<spatialEntity>
			<pseudo3D type="region">
				<clusteredness>1</clusteredness>
				<density>0.7309448479717184</density>
				<area>22167.5</area>
				<perimeter>653.7480027675629</perimeter>
				<distanceFromOrigin>343.7862708137135</distanceFromOrigin>
				<angle>72.41573296889798</angle>
				<shape>triangular</shape>
				<triangleMeasure>0.7437011440265709</triangleMeasure>
				<rectangleMeasure>0.6097268913725205</rectangleMeasure>
				<circleMeasure>0.4952473115496039</circleMeasure>
				<centroid>
					<x>709.3965</x>
					<y>1162.142</y>
				</centroid>
			</pseudo3D>
		</spatialEntity>
		<spatialEntity>
			<pseudo3D type="region">
				<clusteredness>0.987819674992656</clusteredness>
				<density>0.7073595880749567</density>
				<area>116013</area>
				<perimeter>1674.269861698151</perimeter>
				<distanceFromOrigin>589.6439603693062</distanceFromOrigin>
				<angle>99.17758270602555</angle>
				<shape>triangular</shape>
				<triangleMeasure>0.7709926581147022</triangleMeasure>
				<rectangleMeasure>0.6354301805612503</rectangleMeasure>
				<circleMeasure>0.4401101848610807</circleMeasure>
				<centroid>
					<x>1255.003</x>
					<y>1178.706</y>
				</centroid>
			</pseudo3D>
		</spatialEntity>
		<numericStateVariable>
			<name>avgClusterednessRegions</name>
			<value>1091.714790456878</value>
		</numericStateVariable>
		<numericStateVariable>
			<name>avgDensityRegions</name>
			<value>0.7191522180233376</value>
		</numericStateVariable>
	</timepoint>
	<timepoint>
		<spatialEntity>
			<pseudo3D type="region">
				<clusteredness>1</clusteredness>
				<density>0.7309448479717184</density>
				<area>22167.5</area>
				<perimeter>653.7480027675629</perimeter>
				<distanceFromOrigin>343.7862708137135</distanceFromOrigin>
				<angle>72.41573296889798</angle>
				<shape>triangular</shape>
				<triangleMeasure>0.7437011440265709</triangleMeasure>
				<rectangleMeasure>0.6097268913725205</rectangleMeasure>
				<circleMeasure>0.4952473115496039</circleMeasure>
				<centroid>
					<x>709.3965</x>
					<y>1162.142</y>
				</centroid>
			</pseudo3D>
		</spatialEntity>
		<spatialEntity>
			<pseudo3D type="region">
				<clusteredness>0.987819674992656</clusteredness>
				<density>0.7073595880749567</density>
				<area>116013</area>
				<perimeter>1674.269861698151</perimeter>
				<distanceFromOrigin>589.6439603693062</distanceFromOrigin>
				<angle>99.17758270602555</angle>
				<shape>triangular</shape>
				<triangleMeasure>0.7709926581147022</triangleMeasure>
				<rectangleMeasure>0.6354301805612503</rectangleMeasure>
				<circleMeasure>0.4401101848610807</circleMeasure>
				<centroid>
					<x>1255.003</x>
					<y>1178.706</y>
				</centroid>
			</pseudo3D>
		</spatialEntity>
		<numericStateVariable>
			<name>avgClusterednessRegions</name>
			<value>1091.714790456878</value>
		</numericStateVariable>
		<numericStateVariable>
			<name>avgDensityRegions</name>
			<value>0.7191522180233376</value>
		</numericStateVariable>
	</timepoint>
	<timepoint>
		<spatialEntity>
			<pseudo3D type="region">
				<clusteredness>1</clusteredness>
				<density>0.7309448479717184</density>
				<area>22167.5</area>
				<perimeter>653.7480027675629</perimeter>
				<distanceFromOrigin>343.7862708137135</distanceFromOrigin>
				<angle>72.41573296889798</angle>
				<shape>triangular</shape>
				<triangleMeasure>0.7437011440265709</triangleMeasure>
				<rectangleMeasure>0.6097268913725205</rectangleMeasure>
				<circleMeasure>0.4952473115496039</circleMeasure>
				<centroid>
					<x>709.3965</x>
					<y>1162.142</y>
				</centroid>
			</pseudo3D>
		</spatialEntity>
		<spatialEntity>
			<pseudo3D type="region">
				<clusteredness>0.987819674992656</clusteredness>
				<density>0.7073595880749567</density>
				<area>116013</area>
				<perimeter>1674.269861698151</perimeter>
				<distanceFromOrigin>589.6439603693062</distanceFromOrigin>
				<angle>99.17758270602555</angle>
				<shape>triangular</shape>
				<triangleMeasure>0.7709926581147022</triangleMeasure>
				<rectangleMeasure>0.6354301805612503</rectangleMeasure>
				<circleMeasure>0.4401101848610807</circleMeasure>
				<centroid>
					<x>1255.003</x>
					<y>1178.706</y>
				</centroid>
			</pseudo3D>
		</spatialEntity>
		<numericStateVariable>
			<name>avgClusterednessRegions</name>
			<value>1091.714790456878</value>
		</numericStateVariable>
		<numericStateVariable>
			<name>avgDensityRegions</name>
			<value>0.7191522180233376</value>
		</numericStateVariable>
	</timepoint>
	<timepoint>
		<spatialEntity>
			<pseudo3D type="region">
				<clusteredness>1</clusteredness>
				<density>0.7309448479717184</density>
				<area>22167.5</area>
				<perimeter>653.7480027675629</perimeter>
				<distanceFromOrigin>343.7862708137135</distanceFromOrigin>
				<angle>72.41573296889798</angle>
				<shape>triangular</shape>
				<triangleMeasure>0.7437011440265709</triangleMeasure>
				<rectangleMeasure>0.6097268913725205</rectangleMeasure>
				<circleMeasure>0.4952473115496039</circleMeasure>
				<centroid>
					<x>709.3965</x>
					<y>1162.142</y>
				</centroid>
			</pseudo3D>
		</spatialEntity>
		<spatialEntity>
			<pseudo3D type="region">
				<clusteredness>0.987819674992656</clusteredness>
				<density>0.7073595880749567</density>
				<area>116013</area>
				<perimeter>1674.269861698151</perimeter>
				<distanceFromOrigin>589.6439603693062</distanceFromOrigin>
				<angle>99.17758270602555</angle>
				<shape>triangular</shape>
				<triangleMeasure>0.7709926581147022</triangleMeasure>
				<rectangleMeasure>0.6354301805612503</rectangleMeasure>
				<circleMeasure>0.4401101848610807</circleMeasure>
				<centroid>
					<x>1255.003</x>
					<y>1178.706</y>
				</centroid>
			</pseudo3D>
		</spatialEntity>
		<numericStateVariable>
			<name>avgClusterednessRegions</name>
			<value>1091.714790456878</value>
		</numericStateVariable>
		<numericStateVariable>
			<name>avgDensityRegions</name>
			<value>0.7191522180233376</value>
		</numericStateVariable>
	</timepoint>
	<timepoint>
		<spatialEntity>
			<pseudo3D type="region">
				<clusteredness>1</clusteredness>
				<density>0.7309448479717184</density>
				<area>22167.5</area>
				<perimeter>653.7480027675629</perimeter>
				<distanceFromOrigin>343.7862708137135</distanceFromOrigin>
				<angle>72.41573296889798</angle>
				<shape>triangular</shape>
				<triangleMeasure>0.7437011440265709</triangleMeasure>
				<rectangleMeasure>0.6097268913725205</rectangleMeasure>
				<circleMeasure>0.4952473115496039</circleMeasure>
				<centroid>
					<x>709.3965</x>
					<y>1162.142</y>
				</centroid>
			</pseudo3D>
		</spatialEntity>
		<spatialEntity>
			<pseudo3D type="region">
				<clusteredness>0.987819674992656</clusteredness>
				<density>0.7073595880749567</density>
				<area>116013</area>
				<perimeter>1674.269861698151</perimeter>
				<distanceFromOrigin>589.6439603693062</distanceFromOrigin>
				<angle>99.17758270602555</angle>
				<shape>triangular</shape>
				<triangleMeasure>0.7709926581147022</triangleMeasure>
				<rectangleMeasure>0.6354301805612503</rectangleMeasure>
				<circleMeasure>0.4401101848610807</circleMeasure>
				<centroid>
					<x>1255.003</x>
					<y>1178.706</y>
				</centroid>
			</pseudo3D>
		</spatialEntity>
		<numericStateVariable>
			<name>avgClusterednessRegions</name>
			<value>1091.714790456878</value>
		</numericStateVariable>
		<numericStateVariable>
			<name>avgDensityRegions</name>
			<value>0.7191522180233376</value>
		</numericStateVariable>
	</timepoint>
	<timepoint>
		<spatialEntity>
			<pseudo3D type="region">
				<clusteredness>1</clusteredness>
				<density>0.7309448479717184</density>
				<area>22167.5</area>
				<perimeter>653.7480027675629</perimeter>
				<distanceFromOrigin>343.7862708137135</distanceFromOrigin>
				<angle>72.41573296889798</angle>
				<shape>triangular</shape>
				<triangleMeasure>0.7437011440265709</triangleMeasure>
				<rectangleMeasure>0.6097268913725205</rectangleMeasure>
				<circleMeasure>0.4952473115496039</circleMeasure>
				<centroid>
					<x>709.3965</x>
					<y>1162.142</y>
				</centroid>
			</pseudo3D>
		</spatialEntity>
		<spatialEntity>
			<pseudo3D type="region">
				<clusteredness>0.987819674992656</clusteredness>
				<density>0.7073595880749567</density>
				<area>116013</area>
				<perimeter>1674.269861698151</perimeter>
				<distanceFromOrigin>589.6439603693062</distanceFromOrigin>
				<angle>99.17758270602555</angle>
				<shape>triangular</shape>
				<triangleMeasure>0.7709926581147022</triangleMeasure>
				<rectangleMeasure>0.6354301805612503</rectangleMeasure>
				<circleMeasure>0.4401101848610807</circleMeasure>
				<centroid>
					<x>1255.003</x>
					<y>1178.706</y>
				</centroid>
			</pseudo3D>
		</spatialEntity>
		<numericStateVariable>
			<name>avgClusterednessRegions</name>
			<value>1091.714790456878</value>
		</numericStateVariable>
		<numericStateVariable>
			<name>avgDensityRegions</name>
			<value>0.7191522180233376</value>
		</numericStateVariable>
	</timepoint>
	<timepoint>
		<spatialEntity>
			<pseudo3D type="region">
				<clusteredness>1</clusteredness>
				<density>0.7309448479717184</density>
				<area>22167.5</area>
				<perimeter>653.7480027675629</perimeter>
				<distanceFromOrigin>343.7862708137135</distanceFromOrigin>
				<angle>72.41573296889798</angle>
				<shape>triangular</shape>
				<triangleMeasure>0.7437011440265709</triangleMeasure>
				<rectangleMeasure>0.6097268913725205</rectangleMeasure>
				<circleMeasure>0.4952473115496039</circleMeasure>
				<centroid>
					<x>709.3965</x>
					<y>1162.142</y>
				</centroid>
			</pseudo3D>
		</spatialEntity>
		<spatialEntity>
			<pseudo3D type="region">
				<clusteredness>0.987819674992656</clusteredness>
				<density>0.7073595880749567</density>
				<area>116013</area>
				<perimeter>1674.269861698151</perimeter>
				<distanceFromOrigin>589.6439603693062</distanceFromOrigin>
				<angle>99.17758270602555</angle>
				<shape>triangular</shape>
				<triangleMeasure>0.7709926581147022</triangleMeasure>
				<rectangleMeasure>0.6354301805612503</rectangleMeasure>
				<circleMeasure>0.4401101848610807</circleMeasure>
				<centroid>
					<x>1255.003</x>
					<y>1178.706</y>
				</centroid>
			</pseudo3D>
		</spatialEntity>
		<numericStateVariable>
			<name>avgClusterednessRegions</name>
			<value>1091.714790456878</value>
		</numericStateVariable>
		<numericStateVariable>
			<name>avgDensityRegions</name>
			<value>0.7191522180233376</value>
		</numericStateVariable>
	</timepoint>
	<timepoint>
		<spatialEntity>
			<pseudo3D type="region">
				<clusteredness>1</clusteredness>
				<density>0.7309448479717184</density>
				<area>22167.5</area>
				<perimeter>653.7480027675629</perimeter>
				<distanceFromOrigin>343.7862708137135</distanceFromOrigin>
				<angle>72.41573296889798</angle>
				<shape>triangular</shape>
				<triangleMeasure>0.7437011440265709</triangleMeasure>
				<rectangleMeasure>0.6097268913725205</rectangleMeasure>
				<circleMeasure>0.4952473115496039</circleMeasure>
				<centroid>
					<x>709.3965</x>
					<y>1162.142</y>
				</centroid>
			</pseudo3D>
		</spatialEntity>
		<spatialEntity>
			<pseudo3D type="region">
				<clusteredness>0.987819674992656</clusteredness>
				<density>0.7073595880749567</density>
				<area>116013</area>
				<perimeter>1674.269861698151</perimeter>
				<distanceFromOrigin>589.6439603693062</distanceFromOrigin>
				<angle>99.17758270602555</angle>
				<shape>triangular</shape>
				<triangleMeasure>0.7709926581147022</triangleMeasure>
				<rectangleMeasure>0.6354301805612503</rectangleMeasure>
				<circleMeasure>0.4401101848610807</circleMeasure>
				<centroid>
					<x>1255.003</x>
					<y>1178.706</y>
				</centroid>
			</pseudo3D>
		</spatialEntity>
		<numericStateVariable>
			<name>avgClusterednessRegions</name>
			<value>1091.714790456878</value>
		</numericStateVariable>
		<numericStateVariable>
			<name>avgDensityRegions</name>
			<value>0.7191522180233376</value>
		</numericStateVariable>
	</timepoint>
	<timepoint>
		<spatialEntity>
			<pseudo3D type="region">
				<clusteredness>1</clusteredness>
				<density>0.7309448479717184</density>
				<area>22167.5</area>
				<perimeter>653.7480027675629</perimeter>
				<distanceFromOrigin>343.7862708137135</distanceFromOrigin>
				<angle>72.41573296889798</angle>
				<shape>triangular</shape>
				<triangleMeasure>0.7437011440265709</triangleMeasure>
				<rectangleMeasure>0.6097268913725205</rectangleMeasure>
				<circleMeasure>0.4952473115496039</circleMeasure>
				<centroid>
					<x>709.3965</x>
					<y>1162.142</y>
				</centroid>
			</pseudo3D>
		</spatialEntity>
		<spatialEntity>
			<pseudo3D type="region">
				<clusteredness>0.987819674992656</clusteredness>
				<density>0.7073595880749567</density>
				<area>116013</area>
				<perimeter>1674.269861698151</perimeter>
				<distanceFromOrigin>589.6439603693062</distanceFromOrigin>
				<angle>99.17758270602555</angle>
				<shape>triangular</shape>
				<triangleMeasure>0.7709926581147022</triangleMeasure>
				<rectangleMeasure>0.6354301805612503</rectangleMeasure>
				<circleMeasure>0.4401101848610807</circleMeasure>
				<centroid>
					<x>1255.003</x>
					<y>1178.706</y>
				</centroid>
			</pseudo3D>
		</spatialEntity>
		<numericStateVariable>
			<name>avgClusterednessRegions</name>
			<value>1091.714790456878</value>
		</numericStateVariable>
		<numericStateVariable>
			<name>avgDensityRegions</name>
			<value>0.7191522180233376</value>
		</numericStateVariable>
	</timepoint>
	<timepoint>
		<spatialEntity>
			<pseudo3D type="region">
				<clusteredness>1</clusteredness>
				<density>0.7309448479717184</density>
				<area>22167.5</area>
				<perimeter>653.7480027675629</perimeter>
				<distanceFromOrigin>343.7862708137135</distanceFromOrigin>
				<angle>72.41573296889798</angle>
				<shape>triangular</shape>
				<triangleMeasure>0.7437011440265709</triangleMeasure>
				<rectangleMeasure>0.6097268913725205</rectangleMeasure>
				<circleMeasure>0.4952473115496039</circleMeasure>
				<centroid>
					<x>709.3965</x>
					<y>1162.142</y>
				</centroid>
			</pseudo3D>
		</spatialEntity>
		<spatialEntity>
			<pseudo3D type="region">
				<clusteredness>0.987819674992656</clusteredness>
				<density>0.7073595880749567</density>
				<area>116013</area>
				<perimeter>1674.269861698151</perimeter>
				<distanceFromOrigin>589.6439603693062</distanceFromOrigin>
				<angle>99.17758270602555</angle>
				<shape>triangular</shape>
				<triangleMeasure>0.7709926581147022</triangleMeasure>
				<rectangleMeasure>0.6354301805612503</rectangleMeasure>
				<circleMeasure>0.4401101848610807</circleMeasure>
				<centroid>
					<x>1255.003</x>
					<y>1178.706</y>
				</centroid>
			</pseudo3D>
		</spatialEntity>
		<numericStateVariable>
			<name>avgClusterednessRegions</name>
			<value>1091.714790456878</value>
		</numericStateVariable>
		<numericStateVariable>
			<name>avgDensityRegions</name>
			<value>0.7191522180233376</value>
		</numericStateVariable>
	</timepoint>
	<timepoint>
		<spatialEntity>
			<pseudo3D type="region">
				<clusteredness>1</clusteredness>
				<density>0.7309448479717184</density>
				<area>22167.5</area>
				<perimeter>653.7480027675629</perimeter>
				<distanceFromOrigin>343.7862708137135</distanceFromOrigin>
				<angle>72.41573296889798</angle>
				<shape>triangular</shape>
				<triangleMeasure>0.7437011440265709</triangleMeasure>
				<rectangleMeasure>0.6097268913725205</rectangleMeasure>
				<circleMeasure>0.4952473115496039</circleMeasure>
				<centroid>
					<x>709.3965</x>
					<y>1162.142</y>
				</centroid>
			</pseudo3D>
		</spatialEntity>
		<spatialEntity>
			<pseudo3D type="region">
				<clusteredness>0.987819674992656</clusteredness>
				<density>0.7073595880749567</density>
				<area>116013</area>
				<perimeter>1674.269861698151</perimeter>
				<distanceFromOrigin>589.6439603693062</distanceFromOrigin>
				<angle>99.17758270602555</angle>
				<shape>triangular</shape>
				<triangleMeasure>0.7709926581147022</triangleMeasure>
				<rectangleMeasure>0.6354301805612503</rectangleMeasure>
				<circleMeasure>0.4401101848610807</circleMeasure>
				<centroid>
					<x>1255.003</x>
					<y>1178.706</y>
				</centroid>
			</pseudo3D>
		</spatialEntity>
		<numericStateVariable>
			<name>avgClusterednessRegions</name>
			<value>1091.714790456878</value>
		</numericStateVariable>
		<numericStateVariable>
			<name>avgDensityRegions</name>
			<value>0.7191522180233376</value>
		</numericStateVariable>
	</timepoint>
	<timepoint>
		<spatialEntity>
			<pseudo3D type="region">
				<clusteredness>1</clusteredness>
				<density>0.7309448479717184</density>
				<area>22167.5</area>
				<perimeter>653.7480027675629</perimeter>
				<distanceFromOrigin>343.7862708137135</distanceFromOrigin>
				<angle>72.41573296889798</angle>
				<shape>triangular</shape>
				<triangleMeasure>0.7437011440265709</triangleMeasure>
				<rectangleMeasure>0.6097268913725205</rectangleMeasure>
				<circleMeasure>0.4952473115496039</circleMeasure>
				<centroid>
					<x>709.3965</x>
					<y>1162.142</y>
				</centroid>
			</pseudo3D>
		</spatialEntity>
		<spatialEntity>
			<pseudo3D type="region">
				<clusteredness>0.987819674992656</clusteredness>
				<density>0.7073595880749567</density>
				<area>116013</area>
				<perimeter>1674.269861698151</perimeter>
				<distanceFromOrigin>589.6439603693062</distanceFromOrigin>
				<angle>99.17758270602555</angle>
				<shape>triangular</shape>
				<triangleMeasure>0.7709926581147022</triangleMeasure>
				<rectangleMeasure>0.6354301805612503</rectangleMeasure>
				<circleMeasure>0.4401101848610807</circleMeasure>
				<centroid>
					<x>1255.003</x>
					<y>1178.706</y>
				</centroid>
			</pseudo3D>
		</spatialEntity>
		<numericStateVariable>
			<name>avgClusterednessRegions</name>
			<value>1091.714790456878</value>
		</numericStateVariable>
		<numericStateVariable>
			<name>avgDensityRegions</name>
			<value>0.7191522180233376</value>
		</numericStateVariable>
	</timepoint>
	<timepoint>
		<spatialEntity>
			<pseudo3D type="region">
				<clusteredness>1</clusteredness>
				<density>0.7309448479717184</density>
				<area>22167.5</area>
				<perimeter>653.7480027675629</perimeter>
				<distanceFromOrigin>343.7862708137135</distanceFromOrigin>
				<angle>72.41573296889798</angle>
				<shape>triangular</shape>
				<triangleMeasure>0.7437011440265709</triangleMeasure>
				<rectangleMeasure>0.6097268913725205</rectangleMeasure>
				<circleMeasure>0.4952473115496039</circleMeasure>
				<centroid>
					<x>709.3965</x>
					<y>1162.142</y>
				</centroid>
			</pseudo3D>
		</spatialEntity>
		<spatialEntity>
			<pseudo3D type="region">
				<clusteredness>0.987819674992656</clusteredness>
				<density>0.7073595880749567</density>
				<area>116013</area>
				<perimeter>1674.269861698151</perimeter>
				<distanceFromOrigin>589.6439603693062</distanceFromOrigin>
				<angle>99.17758270602555</angle>
				<shape>triangular</shape>
				<triangleMeasure>0.7709926581147022</triangleMeasure>
				<rectangleMeasure>0.6354301805612503</rectangleMeasure>
				<circleMeasure>0.4401101848610807</circleMeasure>
				<centroid>
					<x>1255.003</x>
					<y>1178.706</y>
				</centroid>
			</pseudo3D>
		</spatialEntity>
		<numericStateVariable>
			<name>avgClusterednessRegions</name>
			<value>1091.714790456878</value>
		</numericStateVariable>
		<numericStateVariable>
			<name>avgDensityRegions</name>
			<value>0.7191522180233376</value>
		</numericStateVariable>
	</timepoint>
	<timepoint>
		<spatialEntity>
			<pseudo3D type="region">
				<clusteredness>1</clusteredness>
				<density>0.7309448479717184</density>
				<area>22167.5</area>
				<perimeter>653.7480027675629</perimeter>
				<distanceFromOrigin>343.7862708137135</distanceFromOrigin>
				<angle>72.41573296889798</angle>
				<shape>triangular</shape>
				<triangleMeasure>0.7437011440265709</triangleMeasure>
				<rectangleMeasure>0.6097268913725205</rectangleMeasure>
				<circleMeasure>0.4952473115496039</circleMeasure>
				<centroid>
					<x>709.3965</x>
					<y>1162.142</y>
				</centroid>
			</pseudo3D>
		</spatialEntity>
		<spatialEntity>
			<pseudo3D type="region">
				<clusteredness>0.987819674992656</clusteredness>
				<density>0.7073595880749567</density>
				<area>116013</area>
				<perimeter>1674.269861698151</perimeter>
				<distanceFromOrigin>589.6439603693062</distanceFromOrigin>
				<angle>99.17758270602555</angle>
				<shape>triangular</shape>
				<triangleMeasure>0.7709926581147022</triangleMeasure>
				<rectangleMeasure>0.6354301805612503</rectangleMeasure>
				<circleMeasure>0.4401101848610807</circleMeasure>
				<centroid>
					<x>1255.003</x>
					<y>1178.706</y>
				</centroid>
			</pseudo3D>
		</spatialEntity>
		<numericStateVariable>
			<name>avgClusterednessRegions</name>
			<value>1091.714790456878</value>
		</numericStateVariable>
		<numericStateVariable>
			<name>avgDensityRegions</name>
			<value>0.7191522180233376</value>
		</numericStateVariable>
	</timepoint>
	<timepoint>
		<spatialEntity>
			<pseudo3D type="region">
				<clusteredness>1</clusteredness>
				<density>0.7309448479717184</density>
				<area>22167.5</area>
				<perimeter>653.7480027675629</perimeter>
				<distanceFromOrigin>343.7862708137135</distanceFromOrigin>
				<angle>72.41573296889798</angle>
				<shape>triangular</shape>
				<triangleMeasure>0.7437011440265709</triangleMeasure>
				<rectangleMeasure>0.6097268913725205</rectangleMeasure>
				<circleMeasure>0.4952473115496039</circleMeasure>
				<centroid>
					<x>709.3965</x>
					<y>1162.142</y>
				</centroid>
			</pseudo3D>
		</spatialEntity>
		<spatialEntity>
			<pseudo3D type="region">
				<clusteredness>0.987819674992656</clusteredness>
				<density>0.7073595880749567</density>
				<area>116013</area>
				<perimeter>1674.269861698151</perimeter>
				<distanceFromOrigin>589.6439603693062</distanceFromOrigin>
				<angle>99.17758270602555</angle>
				<shape>triangular</shape>
				<triangleMeasure>0.7709926581147022</triangleMeasure>
				<rectangleMeasure>0.6354301805612503</rectangleMeasure>
				<circleMeasure>0.4401101848610807</circleMeasure>
				<centroid>
					<x>1255.003</x>
					<y>1178.706</y>
				</centroid>
			</pseudo3D>
		</spatialEntity>
		<numericStateVariable>
			<name>avgClusterednessRegions</name>
			<value>1091.714790456878</value>
		</numericStateVariable>
		<numericStateVariable>
			<name>avgDensityRegions</name>
			<value>0.7191522180233376</value>
		</numericStateVariable>
	</timepoint>
	<timepoint>
		<spatialEntity>
			<pseudo3D type="region">
				<clusteredness>1</clusteredness>
				<density>0.7309448479717184</density>
				<area>22167.5</area>
				<perimeter>653.7480027675629</perimeter>
				<distanceFromOrigin>343.7862708137135</distanceFromOrigin>
				<angle>72.41573296889798</angle>
				<shape>triangular</shape>
				<triangleMeasure>0.7437011440265709</triangleMeasure>
				<rectangleMeasure>0.6097268913725205</rectangleMeasure>
				<circleMeasure>0.4952473115496039</circleMeasure>
				<centroid>
					<x>709.3965</x>
					<y>1162.142</y>
				</centroid>
			</pseudo3D>
		</spatialEntity>
		<spatialEntity>
			<pseudo3D type="region">
				<clusteredness>0.987819674992656</clusteredness>
				<density>0.7073595880749567</density>
				<area>116013</area>
				<perimeter>1674.269861698151</perimeter>
				<distanceFromOrigin>589.6439603693062</distanceFromOrigin>
				<angle>99.17758270602555</angle>
				<shape>triangular</shape>
				<triangleMeasure>0.7709926581147022</triangleMeasure>
				<rectangleMeasure>0.6354301805612503</rectangleMeasure>
				<circleMeasure>0.4401101848610807</circleMeasure>
				<centroid>
					<x>1255.003</x>
					<y>1178.706</y>
				</centroid>
			</pseudo3D>
		</spatialEntity>
		<numericStateVariable>
			<name>avgClusterednessRegions</name>
			<value>1091.714790456878</value>
		</numericStateVariable>
		<numericStateVariable>
			<name>avgDensityRegions</name>
			<value>0.7191522180233376</value>
		</numericStateVariable>
	</timepoint>
	<timepoint>
		<spatialEntity>
			<pseudo3D type="region">
				<clusteredness>1</clusteredness>
				<density>0.7309448479717184</density>
				<area>22167.5</area>
				<perimeter>653.7480027675629</perimeter>
				<distanceFromOrigin>343.7862708137135</distanceFromOrigin>
				<angle>72.41573296889798</angle>
				<shape>triangular</shape>
				<triangleMeasure>0.7437011440265709</triangleMeasure>
				<rectangleMeasure>0.6097268913725205</rectangleMeasure>
				<circleMeasure>0.4952473115496039</circleMeasure>
				<centroid>
					<x>709.3965</x>
					<y>1162.142</y>
				</centroid>
			</pseudo3D>
		</spatialEntity>
		<spatialEntity>
			<pseudo3D type="region">
				<clusteredness>0.987819674992656</clusteredness>
				<density>0.7073595880749567</density>
				<area>116013</area>
				<perimeter>1674.269861698151</perimeter>
				<distanceFromOrigin>589.6439603693062</distanceFromOrigin>
				<angle>99.17758270602555</angle>
				<shape>triangular</shape>
				<triangleMeasure>0.7709926581147022</triangleMeasure>
				<rectangleMeasure>0.6354301805612503</rectangleMeasure>
				<circleMeasure>0.4401101848610807</circleMeasure>
				<centroid>
					<x>1255.003</x>
					<y>1178.706</y>
				</centroid>
			</pseudo3D>
		</spatialEntity>
		<numericStateVariable>
			<name>avgClusterednessRegions</name>
			<value>1091.714790456878</value>
		</numericStateVariable>
		<numericStateVariable>
			<name>avgDensityRegions</name>
			<value>0.7191522180233376</value>
		</numericStateVariable>
	</timepoint>
	<timepoint>
		<spatialEntity>
			<pseudo3D type="region">
				<clusteredness>1</clusteredness>
				<density>0.7309448479717184</density>
				<area>22167.5</area>
				<perimeter>653.7480027675629</perimeter>
				<distanceFromOrigin>343.7862708137135</distanceFromOrigin>
				<angle>72.41573296889798</angle>
				<shape>triangular</shape>
				<triangleMeasure>0.7437011440265709</triangleMeasure>
				<rectangleMeasure>0.6097268913725205</rectangleMeasure>
				<circleMeasure>0.4952473115496039</circleMeasure>
				<centroid>
					<x>709.3965</x>
					<y>1162.142</y>
				</centroid>
			</pseudo3D>
		</spatialEntity>
		<spatialEntity>
			<pseudo3D type="region">
				<clusteredness>0.987819674992656</clusteredness>
				<density>0.7073595880749567</density>
				<area>116013</area>
				<perimeter>1674.269861698151</perimeter>
				<distanceFromOrigin>589.6439603693062</distanceFromOrigin>
				<angle>99.17758270602555</angle>
				<shape>triangular</shape>
				<triangleMeasure>0.7709926581147022</triangleMeasure>
				<rectangleMeasure>0.6354301805612503</rectangleMeasure>
				<circleMeasure>0.4401101848610807</circleMeasure>
				<centroid>
					<x>1255.003</x>
					<y>1178.706</y>
				</centroid>
			</pseudo3D>
		</spatialEntity>
		<numericStateVariable>
			<name>avgClusterednessRegions</name>
			<value>1091.714790456878</value>
		</numericStateVariable>
		<numericStateVariable>
			<name>avgDensityRegions</name>
			<value>0.7191522180233376</value>
		</numericStateVariable>
	</timepoint>
	<timepoint>
		<spatialEntity>
			<pseudo3D type="region">
				<clusteredness>1</clusteredness>
				<density>0.7309448479717184</density>
				<area>22167.5</area>
				<perimeter>653.7480027675629</perimeter>
				<distanceFromOrigin>343.7862708137135</distanceFromOrigin>
				<angle>72.41573296889798</angle>
				<shape>triangular</shape>
				<triangleMeasure>0.7437011440265709</triangleMeasure>
				<rectangleMeasure>0.6097268913725205</rectangleMeasure>
				<circleMeasure>0.4952473115496039</circleMeasure>
				<centroid>
					<x>709.3965</x>
					<y>1162.142</y>
				</centroid>
			</pseudo3D>
		</spatialEntity>
		<spatialEntity>
			<pseudo3D type="region">
				<clusteredness>0.987819674992656</clusteredness>
				<density>0.7073595880749567</density>
				<area>116013</area>
				<perimeter>1674.269861698151</perimeter>
				<distanceFromOrigin>589.6439603693062</distanceFromOrigin>
				<angle>99.17758270602555</angle>
				<shape>triangular</shape>
				<triangleMeasure>0.7709926581147022</triangleMeasure>
				<rectangleMeasure>0.6354301805612503</rectangleMeasure>
				<circleMeasure>0.4401101848610807</circleMeasure>
				<centroid>
					<x>1255.003</x>
					<y>1178.706</y>
				</centroid>
			</pseudo3D>
		</spatialEntity>
		<numericStateVariable>
			<name>avgClusterednessRegions</name>
			<value>1091.714790456878</value>
		</numericStateVariable>
		<numericStateVariable>
			<name>avgDensityRegions</name>
			<value>0.7191522180233376</value>
		</numericStateVariable>
	</timepoint>
	<timepoint>
		<spatialEntity>
			<pseudo3D type="region">
				<clusteredness>1</clusteredness>
				<density>0.7309448479717184</density>
				<area>22167.5</area>
				<perimeter>653.7480027675629</perimeter>
				<distanceFromOrigin>343.7862708137135</distanceFromOrigin>
				<angle>72.41573296889798</angle>
				<shape>triangular</shape>
				<triangleMeasure>0.7437011440265709</triangleMeasure>
				<rectangleMeasure>0.6097268913725205</rectangleMeasure>
				<circleMeasure>0.4952473115496039</circleMeasure>
				<centroid>
					<x>709.3965</x>
					<y>1162.142</y>
				</centroid>
			</pseudo3D>
		</spatialEntity>
		<spatialEntity>
			<pseudo3D type="region">
				<clusteredness>0.987819674992656</clusteredness>
				<density>0.7073595880749567</density>
				<area>116013</area>
				<perimeter>1674.269861698151</perimeter>
				<distanceFromOrigin>589.6439603693062</distanceFromOrigin>
				<angle>99.17758270602555</angle>
				<shape>triangular</shape>
				<triangleMeasure>0.7709926581147022</triangleMeasure>
				<rectangleMeasure>0.6354301805612503</rectangleMeasure>
				<circleMeasure>0.4401101848610807</circleMeasure>
				<centroid>
					<x>1255.003</x>
					<y>1178.706</y>
				</centroid>
			</pseudo3D>
		</spatialEntity>
		<numericStateVariable>
			<name>avgClusterednessRegions</name>
			<value>1091.714790456878</value>
		</numericStateVariable>
		<numericStateVariable>
			<name>avgDensityRegions</name>
			<value>0.7191522180233376</value>
		</numericStateVariable>
	</timepoint>
	<timepoint>
		<spatialEntity>
			<pseudo3D type="region">
				<clusteredness>1</clusteredness>
				<density>0.7309448479717184</density>
				<area>22167.5</area>
				<perimeter>653.7480027675629</perimeter>
				<distanceFromOrigin>343.7862708137135</distanceFromOrigin>
				<angle>72.41573296889798</angle>
				<shape>triangular</shape>
				<triangleMeasure>0.7437011440265709</triangleMeasure>
				<rectangleMeasure>0.6097268913725205</rectangleMeasure>
				<circleMeasure>0.4952473115496039</circleMeasure>
				<centroid>
					<x>709.3965</x>
					<y>1162.142</y>
				</centroid>
			</pseudo3D>
		</spatialEntity>
		<spatialEntity>
			<pseudo3D type="region">
				<clusteredness>0.987819674992656</clusteredness>
				<density>0.7073595880749567</density>
				<area>116013</area>
				<perimeter>1674.269861698151</perimeter>
				<distanceFromOrigin>589.6439603693062</distanceFromOrigin>
				<angle>99.17758270602555</angle>
				<shape>triangular</shape>
				<triangleMeasure>0.7709926581147022</triangleMeasure>
				<rectangleMeasure>0.6354301805612503</rectangleMeasure>
				<circleMeasure>0.4401101848610807</circleMeasure>
				<centroid>
					<x>1255.003</x>
					<y>1178.706</y>
				</centroid>
			</pseudo3D>
		</spatialEntity>
		<numericStateVariable>
			<name>avgClusterednessRegions</name>
			<value>1091.714790456878</value>
		</numericStateVariable>
		<numericStateVariable>
			<name>avgDensityRegions</name>
			<value>0.7191522180233376</value>
		</numericStateVariable>
	</timepoint>
	<timepoint>
		<spatialEntity>
			<pseudo3D type="region">
				<clusteredness>1</clusteredness>
				<density>0.7309448479717184</density>
				<area>22167.5</area>
				<perimeter>653.7480027675629</perimeter>
				<distanceFromOrigin>343.7862708137135</distanceFromOrigin>
				<angle>72.41573296889798</angle>
				<shape>triangular</shape>
				<triangleMeasure>0.7437011440265709</triangleMeasure>
				<rectangleMeasure>0.6097268913725205</rectangleMeasure>
				<circleMeasure>0.4952473115496039</circleMeasure>
				<centroid>
					<x>709.3965</x>
					<y>1162.142</y>
				</centroid>
			</pseudo3D>
		</spatialEntity>
		<spatialEntity>
			<pseudo3D type="region">
				<clusteredness>0.987819674992656</clusteredness>
				<density>0.7073595880749567</density>
				<area>116013</area>
				<perimeter>1674.269861698151</perimeter>
				<distanceFromOrigin>589.6439603693062</distanceFromOrigin>
				<angle>99.17758270602555</angle>
				<shape>triangular</shape>
				<triangleMeasure>0.7709926581147022</triangleMeasure>
				<rectangleMeasure>0.6354301805612503</rectangleMeasure>
				<circleMeasure>0.4401101848610807</circleMeasure>
				<centroid>
					<x>1255.003</x>
					<y>1178.706</y>
				</centroid>
			</pseudo3D>
		</spatialEntity>
		<numericStateVariable>
			<name>avgClusterednessRegions</name>
			<value>1091.714790456878</value>
		</numericStateVariable>
		<numericStateVariable>
			<name>avgDensityRegions</name>
			<value>0.7191522180233376</value>
		</numericStateVariable>
	</timepoint>
	<timepoint>
		<spatialEntity>
			<pseudo3D type="region">
				<clusteredness>1</clusteredness>
				<density>0.7309448479717184</density>
				<area>22167.5</area>
				<perimeter>653.7480027675629</perimeter>
				<distanceFromOrigin>343.7862708137135</distanceFromOrigin>
				<angle>72.41573296889798</angle>
				<shape>triangular</shape>
				<triangleMeasure>0.7437011440265709</triangleMeasure>
				<rectangleMeasure>0.6097268913725205</rectangleMeasure>
				<circleMeasure>0.4952473115496039</circleMeasure>
				<centroid>
					<x>709.3965</x>
					<y>1162.142</y>
				</centroid>
			</pseudo3D>
		</spatialEntity>
		<spatialEntity>
			<pseudo3D type="region">
				<clusteredness>0.987819674992656</clusteredness>
				<density>0.7073595880749567</density>
				<area>116013</area>
				<perimeter>1674.269861698151</perimeter>
				<distanceFromOrigin>589.6439603693062</distanceFromOrigin>
				<angle>99.17758270602555</angle>
				<shape>triangular</shape>
				<triangleMeasure>0.7709926581147022</triangleMeasure>
				<rectangleMeasure>0.6354301805612503</rectangleMeasure>
				<circleMeasure>0.4401101848610807</circleMeasure>
				<centroid>
					<x>1255.003</x>
					<y>1178.706</y>
				</centroid>
			</pseudo3D>
		</spatialEntity>
		<numericStateVariable>
			<name>avgClusterednessRegions</name>
			<value>1091.714790456878</value>
		</numericStateVariable>
		<numericStateVariable>
			<name>avgDensityRegions</name>
			<value>0.7191522180233376</value>
		</numericStateVariable>
	</timepoint>
	<timepoint>
		<spatialEntity>
			<pseudo3D type="region">
				<clusteredness>1</clusteredness>
				<density>0.7309448479717184</density>
				<area>22167.5</area>
				<perimeter>653.7480027675629</perimeter>
				<distanceFromOrigin>343.7862708137135</distanceFromOrigin>
				<angle>72.41573296889798</angle>
				<shape>triangular</shape>
				<triangleMeasure>0.7437011440265709</triangleMeasure>
				<rectangleMeasure>0.6097268913725205</rectangleMeasure>
				<circleMeasure>0.4952473115496039</circleMeasure>
				<centroid>
					<x>709.3965</x>
					<y>1162.142</y>
				</centroid>
			</pseudo3D>
		</spatialEntity>
		<spatialEntity>
			<pseudo3D type="region">
				<clusteredness>0.987819674992656</clusteredness>
				<density>0.7073595880749567</density>
				<area>116013</area>
				<perimeter>1674.269861698151</perimeter>
				<distanceFromOrigin>589.6439603693062</distanceFromOrigin>
				<angle>99.17758270602555</angle>
				<shape>triangular</shape>
				<triangleMeasure>0.7709926581147022</triangleMeasure>
				<rectangleMeasure>0.6354301805612503</rectangleMeasure>
				<circleMeasure>0.4401101848610807</circleMeasure>
				<centroid>
					<x>1255.003</x>
					<y>1178.706</y>
				</centroid>
			</pseudo3D>
		</spatialEntity>
		<numericStateVariable>
			<name>avgClusterednessRegions</name>
			<value>1091.714790456878</value>
		</numericStateVariable>
		<numericStateVariable>
			<name>avgDensityRegions</name>
			<value>0.7191522180233376</value>
		</numericStateVariable>
	</timepoint>
	<timepoint>
		<spatialEntity>
			<pseudo3D type="region">
				<clusteredness>1</clusteredness>
				<density>0.7309448479717184</density>
				<area>22167.5</area>
				<perimeter>653.7480027675629</perimeter>
				<distanceFromOrigin>343.7862708137135</distanceFromOrigin>
				<angle>72.41573296889798</angle>
				<shape>triangular</shape>
				<triangleMeasure>0.7437011440265709</triangleMeasure>
				<rectangleMeasure>0.6097268913725205</rectangleMeasure>
				<circleMeasure>0.4952473115496039</circleMeasure>
				<centroid>
					<x>709.3965</x>
					<y>1162.142</y>
				</centroid>
			</pseudo3D>
		</spatialEntity>
		<spatialEntity>
			<pseudo3D type="region">
				<clusteredness>0.987819674992656</clusteredness>
				<density>0.7073595880749567</density>
				<area>116013</area>
				<perimeter>1674.269861698151</perimeter>
				<distanceFromOrigin>589.6439603693062</distanceFromOrigin>
				<angle>99.17758270602555</angle>
				<shape>triangular</shape>
				<triangleMeasure>0.7709926581147022</triangleMeasure>
				<rectangleMeasure>0.6354301805612503</rectangleMeasure>
				<circleMeasure>0.4401101848610807</circleMeasure>
				<centroid>
					<x>1255.003</x>
					<y>1178.706</y>
				</centroid>
			</pseudo3D>
		</spatialEntity>
		<numericStateVariable>
			<name>avgClusterednessRegions</name>
			<value>1091.714790456878</value>
		</numericStateVariable>
		<numericStateVariable>
			<name>avgDensityRegions</name>
			<value>0.7191522180233376</value>
		</numericStateVariable>
	</timepoint>
	<timepoint>
		<spatialEntity>
			<pseudo3D type="region">
				<clusteredness>1</clusteredness>
				<density>0.7309448479717184</density>
				<area>22167.5</area>
				<perimeter>653.7480027675629</perimeter>
				<distanceFromOrigin>343.7862708137135</distanceFromOrigin>
				<angle>72.41573296889798</angle>
				<shape>triangular</shape>
				<triangleMeasure>0.7437011440265709</triangleMeasure>
				<rectangleMeasure>0.6097268913725205</rectangleMeasure>
				<circleMeasure>0.4952473115496039</circleMeasure>
				<centroid>
					<x>709.3965</x>
					<y>1162.142</y>
				</centroid>
			</pseudo3D>
		</spatialEntity>
		<spatialEntity>
			<pseudo3D type="region">
				<clusteredness>0.987819674992656</clusteredness>
				<density>0.7073595880749567</density>
				<area>116013</area>
				<perimeter>1674.269861698151</perimeter>
				<distanceFromOrigin>589.6439603693062</distanceFromOrigin>
				<angle>99.17758270602555</angle>
				<shape>triangular</shape>
				<triangleMeasure>0.7709926581147022</triangleMeasure>
				<rectangleMeasure>0.6354301805612503</rectangleMeasure>
				<circleMeasure>0.4401101848610807</circleMeasure>
				<centroid>
					<x>1255.003</x>
					<y>1178.706</y>
				</centroid>
			</pseudo3D>
		</spatialEntity>
		<numericStateVariable>
			<name>avgClusterednessRegions</name>
			<value>1091.714790456878</value>
		</numericStateVariable>
		<numericStateVariable>
			<name>avgDensityRegions</name>
			<value>0.7191522180233376</value>
		</numericStateVariable>
	</timepoint>
	<timepoint>
		<spatialEntity>
			<pseudo3D type="region">
				<clusteredness>1</clusteredness>
				<density>0.7309448479717184</density>
				<area>22167.5</area>
				<perimeter>653.7480027675629</perimeter>
				<distanceFromOrigin>343.7862708137135</distanceFromOrigin>
				<angle>72.41573296889798</angle>
				<shape>triangular</shape>
				<triangleMeasure>0.7437011440265709</triangleMeasure>
				<rectangleMeasure>0.6097268913725205</rectangleMeasure>
				<circleMeasure>0.4952473115496039</circleMeasure>
				<centroid>
					<x>709.3965</x>
					<y>1162.142</y>
				</centroid>
			</pseudo3D>
		</spatialEntity>
		<spatialEntity>
			<pseudo3D type="region">
				<clusteredness>0.987819674992656</clusteredness>
				<density>0.7073595880749567</density>
				<area>116013</area>
				<perimeter>1674.269861698151</perimeter>
				<distanceFromOrigin>589.6439603693062</distanceFromOrigin>
				<angle>99.17758270602555</angle>
				<shape>triangular</shape>
				<triangleMeasure>0.7709926581147022</triangleMeasure>
				<rectangleMeasure>0.6354301805612503</rectangleMeasure>
				<circleMeasure>0.4401101848610807</circleMeasure>
				<centroid>
					<x>1255.003</x>
					<y>1178.706</y>
				</centroid>
			</pseudo3D>
		</spatialEntity>
		<numericStateVariable>
			<name>avgClusterednessRegions</name>
			<value>1091.714790456878</value>
		</numericStateVariable>
		<numericStateVariable>
			<name>avgDensityRegions</name>
			<value>0.7191522180233376</value>
		</numericStateVariable>
	</timepoint>
	<timepoint>
		<spatialEntity>
			<pseudo3D type="region">
				<clusteredness>1</clusteredness>
				<density>0.7309448479717184</density>
				<area>22167.5</area>
				<perimeter>653.7480027675629</perimeter>
				<distanceFromOrigin>343.7862708137135</distanceFromOrigin>
				<angle>72.41573296889798</angle>
				<shape>triangular</shape>
				<triangleMeasure>0.7437011440265709</triangleMeasure>
				<rectangleMeasure>0.6097268913725205</rectangleMeasure>
				<circleMeasure>0.4952473115496039</circleMeasure>
				<centroid>
					<x>709.3965</x>
					<y>1162.142</y>
				</centroid>
			</pseudo3D>
		</spatialEntity>
		<spatialEntity>
			<pseudo3D type="region">
				<clusteredness>0.987819674992656</clusteredness>
				<density>0.7073595880749567</density>
				<area>116013</area>
				<perimeter>1674.269861698151</perimeter>
				<distanceFromOrigin>589.6439603693062</distanceFromOrigin>
				<angle>99.17758270602555</angle>
				<shape>triangular</shape>
				<triangleMeasure>0.7709926581147022</triangleMeasure>
				<rectangleMeasure>0.6354301805612503</rectangleMeasure>
				<circleMeasure>0.4401101848610807</circleMeasure>
				<centroid>
					<x>1255.003</x>
					<y>1178.706</y>
				</centroid>
			</pseudo3D>
		</spatialEntity>
		<numericStateVariable>
			<name>avgClusterednessRegions</name>
			<value>1091.714790456878</value>
		</numericStateVariable>
		<numericStateVariable>
			<name>avgDensityRegions</name>
			<value>0.7191522180233376</value>
		</numericStateVariable>
	</timepoint>
	<timepoint>
		<spatialEntity>
			<pseudo3D type="region">
				<clusteredness>1</clusteredness>
				<density>0.7309448479717184</density>
				<area>22167.5</area>
				<perimeter>653.7480027675629</perimeter>
				<distanceFromOrigin>343.7862708137135</distanceFromOrigin>
				<angle>72.41573296889798</angle>
				<shape>triangular</shape>
				<triangleMeasure>0.7437011440265709</triangleMeasure>
				<rectangleMeasure>0.6097268913725205</rectangleMeasure>
				<circleMeasure>0.4952473115496039</circleMeasure>
				<centroid>
					<x>709.3965</x>
					<y>1162.142</y>
				</centroid>
			</pseudo3D>
		</spatialEntity>
		<spatialEntity>
			<pseudo3D type="region">
				<clusteredness>0.987819674992656</clusteredness>
				<density>0.7073595880749567</density>
				<area>116013</area>
				<perimeter>1674.269861698151</perimeter>
				<distanceFromOrigin>589.6439603693062</distanceFromOrigin>
				<angle>99.17758270602555</angle>
				<shape>triangular</shape>
				<triangleMeasure>0.7709926581147022</triangleMeasure>
				<rectangleMeasure>0.6354301805612503</rectangleMeasure>
				<circleMeasure>0.4401101848610807</circleMeasure>
				<centroid>
					<x>1255.003</x>
					<y>1178.706</y>
				</centroid>
			</pseudo3D>
		</spatialEntity>
		<numericStateVariable>
			<name>avgClusterednessRegions</name>
			<value>1091.714790456878</value>
		</numericStateVariable>
		<numericStateVariable>
			<name>avgDensityRegions</name>
			<value>0.7191522180233376</value>
		</numericStateVariable>
	</timepoint>
	<timepoint>
		<spatialEntity>
			<pseudo3D type="region">
				<clusteredness>1</clusteredness>
				<density>0.7309448479717184</density>
				<area>22167.5</area>
				<perimeter>653.7480027675629</perimeter>
				<distanceFromOrigin>343.7862708137135</distanceFromOrigin>
				<angle>72.41573296889798</angle>
				<shape>triangular</shape>
				<triangleMeasure>0.7437011440265709</triangleMeasure>
				<rectangleMeasure>0.6097268913725205</rectangleMeasure>
				<circleMeasure>0.4952473115496039</circleMeasure>
				<centroid>
					<x>709.3965</x>
					<y>1162.142</y>
				</centroid>
			</pseudo3D>
		</spatialEntity>
		<spatialEntity>
			<pseudo3D type="region">
				<clusteredness>0.987819674992656</clusteredness>
				<density>0.7073595880749567</density>
				<area>116013</area>
				<perimeter>1674.269861698151</perimeter>
				<distanceFromOrigin>589.6439603693062</distanceFromOrigin>
				<angle>99.17758270602555</angle>
				<shape>triangular</shape>
				<triangleMeasure>0.7709926581147022</triangleMeasure>
				<rectangleMeasure>0.6354301805612503</rectangleMeasure>
				<circleMeasure>0.4401101848610807</circleMeasure>
				<centroid>
					<x>1255.003</x>
					<y>1178.706</y>
				</centroid>
			</pseudo3D>
		</spatialEntity>
		<numericStateVariable>
			<name>avgClusterednessRegions</name>
			<value>1091.714790456878</value>
		</numericStateVariable>
		<numericStateVariable>
			<name>avgDensityRegions</name>
			<value>0.7191522180233376</value>
		</numericStateVariable>
	</timepoint>
</experiment>
