# Supplementary material for: Automatic validation of computational models using pseudo-3D spatio-temporal model checking
Source: BMC Syst Biol. 2014 Dec 2;8:124. doi: 10.1186/s12918-014-0124-0 (PMC4272535; doi:10.1186/s12918-014-0124-0)
Supplement: Additional file 8 — Dataset of STML files for the phase variation case study. The dataset of one thousand STML files corresponding to the stochastic simulations of the rectangular model for the phase variation case study. We recommend using the freely available 7zip software (Download link: http://www.7-zip.org/download.html) to extract this archive. [file 12918_2014_124_MOESM8_ESM.zip › phase_variation_stml_151.xml]

<?xml version="1.0" encoding="utf-8"?>
<!--Warning! This xml file was automatically generated by a C++ program using the Boost PropertyTree library.-->
<experiment>
	<timepoint>
		<numericStateVariable>
			<name>avgClusterednessRegions</name>
			<value>0</value>
		</numericStateVariable>
		<numericStateVariable>
			<name>avgDensityRegions</name>
			<value>0</value>
		</numericStateVariable>
	</timepoint>
	<timepoint>
		<numericStateVariable>
			<name>avgClusterednessRegions</name>
			<value>0</value>
		</numericStateVariable>
		<numericStateVariable>
			<name>avgDensityRegions</name>
			<value>0</value>
		</numericStateVariable>
	</timepoint>
	<timepoint>
		<numericStateVariable>
			<name>avgClusterednessRegions</name>
			<value>0</value>
		</numericStateVariable>
		<numericStateVariable>
			<name>avgDensityRegions</name>
			<value>0</value>
		</numericStateVariable>
	</timepoint>
	<timepoint>
		<numericStateVariable>
			<name>avgClusterednessRegions</name>
			<value>0</value>
		</numericStateVariable>
		<numericStateVariable>
			<name>avgDensityRegions</name>
			<value>0</value>
		</numericStateVariable>
	</timepoint>
	<timepoint>
		<numericStateVariable>
			<name>avgClusterednessRegions</name>
			<value>0</value>
		</numericStateVariable>
		<numericStateVariable>
			<name>avgDensityRegions</name>
			<value>0</value>
		</numericStateVariable>
	</timepoint>
	<timepoint>
		<numericStateVariable>
			<name>avgClusterednessRegions</name>
			<value>0</value>
		</numericStateVariable>
		<numericStateVariable>
			<name>avgDensityRegions</name>
			<value>0</value>
		</numericStateVariable>
	</timepoint>
	<timepoint>
		<numericStateVariable>
			<name>avgClusterednessRegions</name>
			<value>0</value>
		</numericStateVariable>
		<numericStateVariable>
			<name>avgDensityRegions</name>
			<value>0</value>
		</numericStateVariable>
	</timepoint>
	<timepoint>
		<numericStateVariable>
			<name>avgClusterednessRegions</name>
			<value>0</value>
		</numericStateVariable>
		<numericStateVariable>
			<name>avgDensityRegions</name>
			<value>0</value>
		</numericStateVariable>
	</timepoint>
	<timepoint>
		<numericStateVariable>
			<name>avgClusterednessRegions</name>
			<value>0</value>
		</numericStateVariable>
		<numericStateVariable>
			<name>avgDensityRegions</name>
			<value>0</value>
		</numericStateVariable>
	</timepoint>
	<timepoint>
		<numericStateVariable>
			<name>avgClusterednessRegions</name>
			<value>0</value>
		</numericStateVariable>
		<numericStateVariable>
			<name>avgDensityRegions</name>
			<value>0</value>
		</numericStateVariable>
	</timepoint>
	<timepoint>
		<numericStateVariable>
			<name>avgClusterednessRegions</name>
			<value>0</value>
		</numericStateVariable>
		<numericStateVariable>
			<name>avgDensityRegions</name>
			<value>0</value>
		</numericStateVariable>
	</timepoint>
	<timepoint>
		<numericStateVariable>
			<name>avgClusterednessRegions</name>
			<value>0</value>
		</numericStateVariable>
		<numericStateVariable>
			<name>avgDensityRegions</name>
			<value>0</value>
		</numericStateVariable>
	</timepoint>
	<timepoint>
		<numericStateVariable>
			<name>avgClusterednessRegions</name>
			<value>0</value>
		</numericStateVariable>
		<numericStateVariable>
			<name>avgDensityRegions</name>
			<value>0</value>
		</numericStateVariable>
	</timepoint>
	<timepoint>
		<numericStateVariable>
			<name>avgClusterednessRegions</name>
			<value>0</value>
		</numericStateVariable>
		<numericStateVariable>
			<name>avgDensityRegions</name>
			<value>0</value>
		</numericStateVariable>
	</timepoint>
	<timepoint>
		<numericStateVariable>
			<name>avgClusterednessRegions</name>
			<value>0</value>
		</numericStateVariable>
		<numericStateVariable>
			<name>avgDensityRegions</name>
			<value>0</value>
		</numericStateVariable>
	</timepoint>
	<timepoint>
		<numericStateVariable>
			<name>avgClusterednessRegions</name>
			<value>0</value>
		</numericStateVariable>
		<numericStateVariable>
			<name>avgDensityRegions</name>
			<value>0</value>
		</numericStateVariable>
	</timepoint>
	<timepoint>
		<numericStateVariable>
			<name>avgClusterednessRegions</name>
			<value>0</value>
		</numericStateVariable>
		<numericStateVariable>
			<name>avgDensityRegions</name>
			<value>0</value>
		</numericStateVariable>
	</timepoint>
	<timepoint>
		<numericStateVariable>
			<name>avgClusterednessRegions</name>
			<value>0</value>
		</numericStateVariable>
		<numericStateVariable>
			<name>avgDensityRegions</name>
			<value>0</value>
		</numericStateVariable>
	</timepoint>
	<timepoint>
		<numericStateVariable>
			<name>avgClusterednessRegions</name>
			<value>0</value>
		</numericStateVariable>
		<numericStateVariable>
			<name>avgDensityRegions</name>
			<value>0</value>
		</numericStateVariable>
	</timepoint>
	<timepoint>
		<numericStateVariable>
			<name>avgClusterednessRegions</name>
			<value>0</value>
		</numericStateVariable>
		<numericStateVariable>
			<name>avgDensityRegions</name>
			<value>0</value>
		</numericStateVariable>
	</timepoint>
	<timepoint>
		<numericStateVariable>
			<name>avgClusterednessRegions</name>
			<value>0</value>
		</numericStateVariable>
		<numericStateVariable>
			<name>avgDensityRegions</name>
			<value>0</value>
		</numericStateVariable>
	</timepoint>
	<timepoint>
		<numericStateVariable>
			<name>avgClusterednessRegions</name>
			<value>0</value>
		</numericStateVariable>
		<numericStateVariable>
			<name>avgDensityRegions</name>
			<value>0</value>
		</numericStateVariable>
	</timepoint>
	<timepoint>
		<numericStateVariable>
			<name>avgClusterednessRegions</name>
			<value>0</value>
		</numericStateVariable>
		<numericStateVariable>
			<name>avgDensityRegions</name>
			<value>0</value>
		</numericStateVariable>
	</timepoint>
	<timepoint>
		<numericStateVariable>
			<name>avgClusterednessRegions</name>
			<value>0</value>
		</numericStateVariable>
		<numericStateVariable>
			<name>avgDensityRegions</name>
			<value>0</value>
		</numericStateVariable>
	</timepoint>
	<timepoint>
		<numericStateVariable>
			<name>avgClusterednessRegions</name>
			<value>0</value>
		</numericStateVariable>
		<numericStateVariable>
			<name>avgDensityRegions</name>
			<value>0</value>
		</numericStateVariable>
	</timepoint>
	<timepoint>
		<numericStateVariable>
			<name>avgClusterednessRegions</name>
			<value>0</value>
		</numericStateVariable>
		<numericStateVariable>
			<name>avgDensityRegions</name>
			<value>0</value>
		</numericStateVariable>
	</timepoint>
	<timepoint>
		<numericStateVariable>
			<name>avgClusterednessRegions</name>
			<value>0</value>
		</numericStateVariable>
		<numericStateVariable>
			<name>avgDensityRegions</name>
			<value>0</value>
		</numericStateVariable>
	</timepoint>
	<timepoint>
		<numericStateVariable>
			<name>avgClusterednessRegions</name>
			<value>0</value>
		</numericStateVariable>
		<numericStateVariable>
			<name>avgDensityRegions</name>
			<value>0</value>
		</numericStateVariable>
	</timepoint>
	<timepoint>
		<numericStateVariable>
			<name>avgClusterednessRegions</name>
			<value>0</value>
		</numericStateVariable>
		<numericStateVariable>
			<name>avgDensityRegions</name>
			<value>0</value>
		</numericStateVariable>
	</timepoint>
	<timepoint>
		<numericStateVariable>
			<name>avgClusterednessRegions</name>
			<value>0</value>
		</numericStateVariable>
		<numericStateVariable>
			<name>avgDensityRegions</name>
			<value>0</value>
		</numericStateVariable>
	</timepoint>
	<timepoint>
		<numericStateVariable>
			<name>avgClusterednessRegions</name>
			<value>0</value>
		</numericStateVariable>
		<numericStateVariable>
			<name>avgDensityRegions</name>
			<value>0</value>
		</numericStateVariable>
	</timepoint>
	<timepoint>
		<numericStateVariable>
			<name>avgClusterednessRegions</name>
			<value>0</value>
		</numericStateVariable>
		<numericStateVariable>
			<name>avgDensityRegions</name>
			<value>0</value>
		</numericStateVariable>
	</timepoint>
	<timepoint>
		<spatialEntity>
			<pseudo3D type="region">
				<clusteredness>1</clusteredness>
				<density>0.5852773267101936</density>
				<area>22384</area>
				<perimeter>728.9508292675018</perimeter>
				<distanceFromOrigin>344.9710132750287</distanceFromOrigin>
				<angle>51.97234907170251</angle>
				<shape>triangular</shape>
				<triangleMeasure>0.8127869425400046</triangleMeasure>
				<rectangleMeasure>0.5326574674568666</rectangleMeasure>
				<circleMeasure>0.4033581467533655</circleMeasure>
				<centroid>
					<x>594.3796</x>
					<y>227.8478</y>
				</centroid>
			</pseudo3D>
		</spatialEntity>
		<numericStateVariable>
			<name>avgClusterednessRegions</name>
			<value>0</value>
		</numericStateVariable>
		<numericStateVariable>
			<name>avgDensityRegions</name>
			<value>0.5852773267101936</value>
		</numericStateVariable>
	</timepoint>
	<timepoint>
		<spatialEntity>
			<pseudo3D type="region">
				<clusteredness>1</clusteredness>
				<density>0.5878286522499157</density>
				<area>25502</area>
				<perimeter>765.4364309310913</perimeter>
				<distanceFromOrigin>344.3980255460243</distanceFromOrigin>
				<angle>51.71232879538206</angle>
				<shape>triangular</shape>
				<triangleMeasure>0.8214510761574405</triangleMeasure>
				<rectangleMeasure>0.521614211849845</rectangleMeasure>
				<circleMeasure>0.4125387958423522</circleMeasure>
				<centroid>
					<x>590.5309</x>
					<y>216.762</y>
				</centroid>
			</pseudo3D>
		</spatialEntity>
		<numericStateVariable>
			<name>avgClusterednessRegions</name>
			<value>0</value>
		</numericStateVariable>
		<numericStateVariable>
			<name>avgDensityRegions</name>
			<value>0.5878286522499157</value>
		</numericStateVariable>
	</timepoint>
	<timepoint>
		<spatialEntity>
			<pseudo3D type="region">
				<clusteredness>1</clusteredness>
				<density>0.553109575430769</density>
				<area>21806</area>
				<perimeter>716.8137633800507</perimeter>
				<distanceFromOrigin>424.5303287163356</distanceFromOrigin>
				<angle>61.03857517079316</angle>
				<shape>triangular</shape>
				<triangleMeasure>0.7546569072771476</triangleMeasure>
				<rectangleMeasure>0.5140278239718129</rectangleMeasure>
				<circleMeasure>0.4233105404120262</circleMeasure>
				<centroid>
					<x>1215.194</x>
					<y>551.1108</y>
				</centroid>
			</pseudo3D>
		</spatialEntity>
		<spatialEntity>
			<pseudo3D type="region">
				<clusteredness>1</clusteredness>
				<density>0.5868059064622986</density>
				<area>29319</area>
				<perimeter>822.3733315467834</perimeter>
				<distanceFromOrigin>344.3980255460243</distanceFromOrigin>
				<angle>52.392221458572</angle>
				<shape>triangular</shape>
				<triangleMeasure>0.7741232810929716</triangleMeasure>
				<rectangleMeasure>0.5353954995803883</rectangleMeasure>
				<circleMeasure>0.4098520128905826</circleMeasure>
				<centroid>
					<x>587.2551</x>
					<y>204.3784</y>
				</centroid>
			</pseudo3D>
		</spatialEntity>
		<numericStateVariable>
			<name>avgClusterednessRegions</name>
			<value>1434.616249603348</value>
		</numericStateVariable>
		<numericStateVariable>
			<name>avgDensityRegions</name>
			<value>0.5699577409465337</value>
		</numericStateVariable>
	</timepoint>
	<timepoint>
		<spatialEntity>
			<pseudo3D type="region">
				<clusteredness>1</clusteredness>
				<density>0.5587139803421692</density>
				<area>22812.5</area>
				<perimeter>730.3714838027954</perimeter>
				<distanceFromOrigin>424.5303287163356</distanceFromOrigin>
				<angle>61.57787933473002</angle>
				<shape>triangular</shape>
				<triangleMeasure>0.7016734431019733</triangleMeasure>
				<rectangleMeasure>0.5472214642746842</rectangleMeasure>
				<circleMeasure>0.4526708458085673</circleMeasure>
				<centroid>
					<x>1218.72</x>
					<y>551.914</y>
				</centroid>
			</pseudo3D>
		</spatialEntity>
		<spatialEntity>
			<pseudo3D type="region">
				<clusteredness>1</clusteredness>
				<density>0.5888624433503962</density>
				<area>30296</area>
				<perimeter>846.1124773025513</perimeter>
				<distanceFromOrigin>344.9710132750287</distanceFromOrigin>
				<angle>52.48291808085435</angle>
				<shape>triangular</shape>
				<triangleMeasure>0.7913763203081028</triangleMeasure>
				<rectangleMeasure>0.5200894719209291</rectangleMeasure>
				<circleMeasure>0.4015296812549575</circleMeasure>
				<centroid>
					<x>586.7894</x>
					<y>201.5389</y>
				</centroid>
			</pseudo3D>
		</spatialEntity>
		<numericStateVariable>
			<name>avgClusterednessRegions</name>
			<value>1445.12859979759</value>
		</numericStateVariable>
		<numericStateVariable>
			<name>avgDensityRegions</name>
			<value>0.5737882118462827</value>
		</numericStateVariable>
	</timepoint>
	<timepoint>
		<spatialEntity>
			<pseudo3D type="region">
				<clusteredness>1</clusteredness>
				<density>0.5587139803421692</density>
				<area>22812.5</area>
				<perimeter>730.3714838027954</perimeter>
				<distanceFromOrigin>424.5303287163356</distanceFromOrigin>
				<angle>61.57787933473002</angle>
				<shape>triangular</shape>
				<triangleMeasure>0.7016734431019733</triangleMeasure>
				<rectangleMeasure>0.5472214642746842</rectangleMeasure>
				<circleMeasure>0.4526708458085673</circleMeasure>
				<centroid>
					<x>1218.72</x>
					<y>551.914</y>
				</centroid>
			</pseudo3D>
		</spatialEntity>
		<spatialEntity>
			<pseudo3D type="region">
				<clusteredness>1</clusteredness>
				<density>0.5888624433503962</density>
				<area>30296</area>
				<perimeter>846.1124773025513</perimeter>
				<distanceFromOrigin>344.9710132750287</distanceFromOrigin>
				<angle>52.48291808085435</angle>
				<shape>triangular</shape>
				<triangleMeasure>0.7913763203081028</triangleMeasure>
				<rectangleMeasure>0.5200894719209291</rectangleMeasure>
				<circleMeasure>0.4015296812549575</circleMeasure>
				<centroid>
					<x>586.7894</x>
					<y>201.5389</y>
				</centroid>
			</pseudo3D>
		</spatialEntity>
		<numericStateVariable>
			<name>avgClusterednessRegions</name>
			<value>1445.12859979759</value>
		</numericStateVariable>
		<numericStateVariable>
			<name>avgDensityRegions</name>
			<value>0.5737882118462827</value>
		</numericStateVariable>
	</timepoint>
	<timepoint>
		<spatialEntity>
			<pseudo3D type="region">
				<clusteredness>1</clusteredness>
				<density>0.5587139803421692</density>
				<area>22812.5</area>
				<perimeter>730.3714838027954</perimeter>
				<distanceFromOrigin>424.5303287163356</distanceFromOrigin>
				<angle>61.57787933473002</angle>
				<shape>triangular</shape>
				<triangleMeasure>0.7016734431019733</triangleMeasure>
				<rectangleMeasure>0.5472214642746842</rectangleMeasure>
				<circleMeasure>0.4526708458085673</circleMeasure>
				<centroid>
					<x>1218.72</x>
					<y>551.914</y>
				</centroid>
			</pseudo3D>
		</spatialEntity>
		<spatialEntity>
			<pseudo3D type="region">
				<clusteredness>1</clusteredness>
				<density>0.5888624433503962</density>
				<area>30296</area>
				<perimeter>846.1124773025513</perimeter>
				<distanceFromOrigin>344.9710132750287</distanceFromOrigin>
				<angle>52.48291808085435</angle>
				<shape>triangular</shape>
				<triangleMeasure>0.7913763203081028</triangleMeasure>
				<rectangleMeasure>0.5200894719209291</rectangleMeasure>
				<circleMeasure>0.4015296812549575</circleMeasure>
				<centroid>
					<x>586.7894</x>
					<y>201.5389</y>
				</centroid>
			</pseudo3D>
		</spatialEntity>
		<numericStateVariable>
			<name>avgClusterednessRegions</name>
			<value>1445.12859979759</value>
		</numericStateVariable>
		<numericStateVariable>
			<name>avgDensityRegions</name>
			<value>0.5737882118462827</value>
		</numericStateVariable>
	</timepoint>
	<timepoint>
		<spatialEntity>
			<pseudo3D type="region">
				<clusteredness>1</clusteredness>
				<density>0.5587139803421692</density>
				<area>22812.5</area>
				<perimeter>730.3714838027954</perimeter>
				<distanceFromOrigin>424.5303287163356</distanceFromOrigin>
				<angle>61.57787933473002</angle>
				<shape>triangular</shape>
				<triangleMeasure>0.7016734431019733</triangleMeasure>
				<rectangleMeasure>0.5472214642746842</rectangleMeasure>
				<circleMeasure>0.4526708458085673</circleMeasure>
				<centroid>
					<x>1218.72</x>
					<y>551.914</y>
				</centroid>
			</pseudo3D>
		</spatialEntity>
		<spatialEntity>
			<pseudo3D type="region">
				<clusteredness>1</clusteredness>
				<density>0.5888624433503962</density>
				<area>30296</area>
				<perimeter>846.1124773025513</perimeter>
				<distanceFromOrigin>344.9710132750287</distanceFromOrigin>
				<angle>52.48291808085435</angle>
				<shape>triangular</shape>
				<triangleMeasure>0.7913763203081028</triangleMeasure>
				<rectangleMeasure>0.5200894719209291</rectangleMeasure>
				<circleMeasure>0.4015296812549575</circleMeasure>
				<centroid>
					<x>586.7894</x>
					<y>201.5389</y>
				</centroid>
			</pseudo3D>
		</spatialEntity>
		<numericStateVariable>
			<name>avgClusterednessRegions</name>
			<value>1445.12859979759</value>
		</numericStateVariable>
		<numericStateVariable>
			<name>avgDensityRegions</name>
			<value>0.5737882118462827</value>
		</numericStateVariable>
	</timepoint>
	<timepoint>
		<spatialEntity>
			<pseudo3D type="region">
				<clusteredness>1</clusteredness>
				<density>0.5587139803421692</density>
				<area>22812.5</area>
				<perimeter>730.3714838027954</perimeter>
				<distanceFromOrigin>424.5303287163356</distanceFromOrigin>
				<angle>61.57787933473002</angle>
				<shape>triangular</shape>
				<triangleMeasure>0.7016734431019733</triangleMeasure>
				<rectangleMeasure>0.5472214642746842</rectangleMeasure>
				<circleMeasure>0.4526708458085673</circleMeasure>
				<centroid>
					<x>1218.72</x>
					<y>551.914</y>
				</centroid>
			</pseudo3D>
		</spatialEntity>
		<spatialEntity>
			<pseudo3D type="region">
				<clusteredness>1</clusteredness>
				<density>0.5888624433503962</density>
				<area>30296</area>
				<perimeter>846.1124773025513</perimeter>
				<distanceFromOrigin>344.9710132750287</distanceFromOrigin>
				<angle>52.48291808085435</angle>
				<shape>triangular</shape>
				<triangleMeasure>0.7913763203081028</triangleMeasure>
				<rectangleMeasure>0.5200894719209291</rectangleMeasure>
				<circleMeasure>0.4015296812549575</circleMeasure>
				<centroid>
					<x>586.7894</x>
					<y>201.5389</y>
				</centroid>
			</pseudo3D>
		</spatialEntity>
		<numericStateVariable>
			<name>avgClusterednessRegions</name>
			<value>1445.12859979759</value>
		</numericStateVariable>
		<numericStateVariable>
			<name>avgDensityRegions</name>
			<value>0.5737882118462827</value>
		</numericStateVariable>
	</timepoint>
	<timepoint>
		<spatialEntity>
			<pseudo3D type="region">
				<clusteredness>1</clusteredness>
				<density>0.5587139803421692</density>
				<area>22812.5</area>
				<perimeter>730.3714838027954</perimeter>
				<distanceFromOrigin>424.5303287163356</distanceFromOrigin>
				<angle>61.57787933473002</angle>
				<shape>triangular</shape>
				<triangleMeasure>0.7016734431019733</triangleMeasure>
				<rectangleMeasure>0.5472214642746842</rectangleMeasure>
				<circleMeasure>0.4526708458085673</circleMeasure>
				<centroid>
					<x>1218.72</x>
					<y>551.914</y>
				</centroid>
			</pseudo3D>
		</spatialEntity>
		<spatialEntity>
			<pseudo3D type="region">
				<clusteredness>1</clusteredness>
				<density>0.5888624433503962</density>
				<area>30296</area>
				<perimeter>846.1124773025513</perimeter>
				<distanceFromOrigin>344.9710132750287</distanceFromOrigin>
				<angle>52.48291808085435</angle>
				<shape>triangular</shape>
				<triangleMeasure>0.7913763203081028</triangleMeasure>
				<rectangleMeasure>0.5200894719209291</rectangleMeasure>
				<circleMeasure>0.4015296812549575</circleMeasure>
				<centroid>
					<x>586.7894</x>
					<y>201.5389</y>
				</centroid>
			</pseudo3D>
		</spatialEntity>
		<numericStateVariable>
			<name>avgClusterednessRegions</name>
			<value>1445.12859979759</value>
		</numericStateVariable>
		<numericStateVariable>
			<name>avgDensityRegions</name>
			<value>0.5737882118462827</value>
		</numericStateVariable>
	</timepoint>
	<timepoint>
		<spatialEntity>
			<pseudo3D type="region">
				<clusteredness>1</clusteredness>
				<density>0.5587139803421692</density>
				<area>22812.5</area>
				<perimeter>730.3714838027954</perimeter>
				<distanceFromOrigin>424.5303287163356</distanceFromOrigin>
				<angle>61.57787933473002</angle>
				<shape>triangular</shape>
				<triangleMeasure>0.7016734431019733</triangleMeasure>
				<rectangleMeasure>0.5472214642746842</rectangleMeasure>
				<circleMeasure>0.4526708458085673</circleMeasure>
				<centroid>
					<x>1218.72</x>
					<y>551.914</y>
				</centroid>
			</pseudo3D>
		</spatialEntity>
		<spatialEntity>
			<pseudo3D type="region">
				<clusteredness>1</clusteredness>
				<density>0.5888624433503962</density>
				<area>30296</area>
				<perimeter>846.1124773025513</perimeter>
				<distanceFromOrigin>344.9710132750287</distanceFromOrigin>
				<angle>52.48291808085435</angle>
				<shape>triangular</shape>
				<triangleMeasure>0.7913763203081028</triangleMeasure>
				<rectangleMeasure>0.5200894719209291</rectangleMeasure>
				<circleMeasure>0.4015296812549575</circleMeasure>
				<centroid>
					<x>586.7894</x>
					<y>201.5389</y>
				</centroid>
			</pseudo3D>
		</spatialEntity>
		<numericStateVariable>
			<name>avgClusterednessRegions</name>
			<value>1445.12859979759</value>
		</numericStateVariable>
		<numericStateVariable>
			<name>avgDensityRegions</name>
			<value>0.5737882118462827</value>
		</numericStateVariable>
	</timepoint>
	<timepoint>
		<spatialEntity>
			<pseudo3D type="region">
				<clusteredness>1</clusteredness>
				<density>0.5587139803421692</density>
				<area>22812.5</area>
				<perimeter>730.3714838027954</perimeter>
				<distanceFromOrigin>424.5303287163356</distanceFromOrigin>
				<angle>61.57787933473002</angle>
				<shape>triangular</shape>
				<triangleMeasure>0.7016734431019733</triangleMeasure>
				<rectangleMeasure>0.5472214642746842</rectangleMeasure>
				<circleMeasure>0.4526708458085673</circleMeasure>
				<centroid>
					<x>1218.72</x>
					<y>551.914</y>
				</centroid>
			</pseudo3D>
		</spatialEntity>
		<spatialEntity>
			<pseudo3D type="region">
				<clusteredness>1</clusteredness>
				<density>0.5888624433503962</density>
				<area>30296</area>
				<perimeter>846.1124773025513</perimeter>
				<distanceFromOrigin>344.9710132750287</distanceFromOrigin>
				<angle>52.48291808085435</angle>
				<shape>triangular</shape>
				<triangleMeasure>0.7913763203081028</triangleMeasure>
				<rectangleMeasure>0.5200894719209291</rectangleMeasure>
				<circleMeasure>0.4015296812549575</circleMeasure>
				<centroid>
					<x>586.7894</x>
					<y>201.5389</y>
				</centroid>
			</pseudo3D>
		</spatialEntity>
		<numericStateVariable>
			<name>avgClusterednessRegions</name>
			<value>1445.12859979759</value>
		</numericStateVariable>
		<numericStateVariable>
			<name>avgDensityRegions</name>
			<value>0.5737882118462827</value>
		</numericStateVariable>
	</timepoint>
	<timepoint>
		<spatialEntity>
			<pseudo3D type="region">
				<clusteredness>1</clusteredness>
				<density>0.5587139803421692</density>
				<area>22812.5</area>
				<perimeter>730.3714838027954</perimeter>
				<distanceFromOrigin>424.5303287163356</distanceFromOrigin>
				<angle>61.57787933473002</angle>
				<shape>triangular</shape>
				<triangleMeasure>0.7016734431019733</triangleMeasure>
				<rectangleMeasure>0.5472214642746842</rectangleMeasure>
				<circleMeasure>0.4526708458085673</circleMeasure>
				<centroid>
					<x>1218.72</x>
					<y>551.914</y>
				</centroid>
			</pseudo3D>
		</spatialEntity>
		<spatialEntity>
			<pseudo3D type="region">
				<clusteredness>1</clusteredness>
				<density>0.5888624433503962</density>
				<area>30296</area>
				<perimeter>846.1124773025513</perimeter>
				<distanceFromOrigin>344.9710132750287</distanceFromOrigin>
				<angle>52.48291808085435</angle>
				<shape>triangular</shape>
				<triangleMeasure>0.7913763203081028</triangleMeasure>
				<rectangleMeasure>0.5200894719209291</rectangleMeasure>
				<circleMeasure>0.4015296812549575</circleMeasure>
				<centroid>
					<x>586.7894</x>
					<y>201.5389</y>
				</centroid>
			</pseudo3D>
		</spatialEntity>
		<numericStateVariable>
			<name>avgClusterednessRegions</name>
			<value>1445.12859979759</value>
		</numericStateVariable>
		<numericStateVariable>
			<name>avgDensityRegions</name>
			<value>0.5737882118462827</value>
		</numericStateVariable>
	</timepoint>
	<timepoint>
		<spatialEntity>
			<pseudo3D type="region">
				<clusteredness>1</clusteredness>
				<density>0.5587139803421692</density>
				<area>22812.5</area>
				<perimeter>730.3714838027954</perimeter>
				<distanceFromOrigin>424.5303287163356</distanceFromOrigin>
				<angle>61.57787933473002</angle>
				<shape>triangular</shape>
				<triangleMeasure>0.7016734431019733</triangleMeasure>
				<rectangleMeasure>0.5472214642746842</rectangleMeasure>
				<circleMeasure>0.4526708458085673</circleMeasure>
				<centroid>
					<x>1218.72</x>
					<y>551.914</y>
				</centroid>
			</pseudo3D>
		</spatialEntity>
		<spatialEntity>
			<pseudo3D type="region">
				<clusteredness>1</clusteredness>
				<density>0.5888624433503962</density>
				<area>30296</area>
				<perimeter>846.1124773025513</perimeter>
				<distanceFromOrigin>344.9710132750287</distanceFromOrigin>
				<angle>52.48291808085435</angle>
				<shape>triangular</shape>
				<triangleMeasure>0.7913763203081028</triangleMeasure>
				<rectangleMeasure>0.5200894719209291</rectangleMeasure>
				<circleMeasure>0.4015296812549575</circleMeasure>
				<centroid>
					<x>586.7894</x>
					<y>201.5389</y>
				</centroid>
			</pseudo3D>
		</spatialEntity>
		<numericStateVariable>
			<name>avgClusterednessRegions</name>
			<value>1445.12859979759</value>
		</numericStateVariable>
		<numericStateVariable>
			<name>avgDensityRegions</name>
			<value>0.5737882118462827</value>
		</numericStateVariable>
	</timepoint>
	<timepoint>
		<spatialEntity>
			<pseudo3D type="region">
				<clusteredness>1</clusteredness>
				<density>0.5587139803421692</density>
				<area>22812.5</area>
				<perimeter>730.3714838027954</perimeter>
				<distanceFromOrigin>424.5303287163356</distanceFromOrigin>
				<angle>61.57787933473002</angle>
				<shape>triangular</shape>
				<triangleMeasure>0.7016734431019733</triangleMeasure>
				<rectangleMeasure>0.5472214642746842</rectangleMeasure>
				<circleMeasure>0.4526708458085673</circleMeasure>
				<centroid>
					<x>1218.72</x>
					<y>551.914</y>
				</centroid>
			</pseudo3D>
		</spatialEntity>
		<spatialEntity>
			<pseudo3D type="region">
				<clusteredness>1</clusteredness>
				<density>0.5888624433503962</density>
				<area>30296</area>
				<perimeter>846.1124773025513</perimeter>
				<distanceFromOrigin>344.9710132750287</distanceFromOrigin>
				<angle>52.48291808085435</angle>
				<shape>triangular</shape>
				<triangleMeasure>0.7913763203081028</triangleMeasure>
				<rectangleMeasure>0.5200894719209291</rectangleMeasure>
				<circleMeasure>0.4015296812549575</circleMeasure>
				<centroid>
					<x>586.7894</x>
					<y>201.5389</y>
				</centroid>
			</pseudo3D>
		</spatialEntity>
		<numericStateVariable>
			<name>avgClusterednessRegions</name>
			<value>1445.12859979759</value>
		</numericStateVariable>
		<numericStateVariable>
			<name>avgDensityRegions</name>
			<value>0.5737882118462827</value>
		</numericStateVariable>
	</timepoint>
	<timepoint>
		<spatialEntity>
			<pseudo3D type="region">
				<clusteredness>1</clusteredness>
				<density>0.5587139803421692</density>
				<area>22812.5</area>
				<perimeter>730.3714838027954</perimeter>
				<distanceFromOrigin>424.5303287163356</distanceFromOrigin>
				<angle>61.57787933473002</angle>
				<shape>triangular</shape>
				<triangleMeasure>0.7016734431019733</triangleMeasure>
				<rectangleMeasure>0.5472214642746842</rectangleMeasure>
				<circleMeasure>0.4526708458085673</circleMeasure>
				<centroid>
					<x>1218.72</x>
					<y>551.914</y>
				</centroid>
			</pseudo3D>
		</spatialEntity>
		<spatialEntity>
			<pseudo3D type="region">
				<clusteredness>1</clusteredness>
				<density>0.5888624433503962</density>
				<area>30296</area>
				<perimeter>846.1124773025513</perimeter>
				<distanceFromOrigin>344.9710132750287</distanceFromOrigin>
				<angle>52.48291808085435</angle>
				<shape>triangular</shape>
				<triangleMeasure>0.7913763203081028</triangleMeasure>
				<rectangleMeasure>0.5200894719209291</rectangleMeasure>
				<circleMeasure>0.4015296812549575</circleMeasure>
				<centroid>
					<x>586.7894</x>
					<y>201.5389</y>
				</centroid>
			</pseudo3D>
		</spatialEntity>
		<numericStateVariable>
			<name>avgClusterednessRegions</name>
			<value>1445.12859979759</value>
		</numericStateVariable>
		<numericStateVariable>
			<name>avgDensityRegions</name>
			<value>0.5737882118462827</value>
		</numericStateVariable>
	</timepoint>
	<timepoint>
		<spatialEntity>
			<pseudo3D type="region">
				<clusteredness>1</clusteredness>
				<density>0.5587139803421692</density>
				<area>22812.5</area>
				<perimeter>730.3714838027954</perimeter>
				<distanceFromOrigin>424.5303287163356</distanceFromOrigin>
				<angle>61.57787933473002</angle>
				<shape>triangular</shape>
				<triangleMeasure>0.7016734431019733</triangleMeasure>
				<rectangleMeasure>0.5472214642746842</rectangleMeasure>
				<circleMeasure>0.4526708458085673</circleMeasure>
				<centroid>
					<x>1218.72</x>
					<y>551.914</y>
				</centroid>
			</pseudo3D>
		</spatialEntity>
		<spatialEntity>
			<pseudo3D type="region">
				<clusteredness>1</clusteredness>
				<density>0.5888624433503962</density>
				<area>30296</area>
				<perimeter>846.1124773025513</perimeter>
				<distanceFromOrigin>344.9710132750287</distanceFromOrigin>
				<angle>52.48291808085435</angle>
				<shape>triangular</shape>
				<triangleMeasure>0.7913763203081028</triangleMeasure>
				<rectangleMeasure>0.5200894719209291</rectangleMeasure>
				<circleMeasure>0.4015296812549575</circleMeasure>
				<centroid>
					<x>586.7894</x>
					<y>201.5389</y>
				</centroid>
			</pseudo3D>
		</spatialEntity>
		<numericStateVariable>
			<name>avgClusterednessRegions</name>
			<value>1445.12859979759</value>
		</numericStateVariable>
		<numericStateVariable>
			<name>avgDensityRegions</name>
			<value>0.5737882118462827</value>
		</numericStateVariable>
	</timepoint>
	<timepoint>
		<spatialEntity>
			<pseudo3D type="region">
				<clusteredness>1</clusteredness>
				<density>0.5587139803421692</density>
				<area>22812.5</area>
				<perimeter>730.3714838027954</perimeter>
				<distanceFromOrigin>424.5303287163356</distanceFromOrigin>
				<angle>61.57787933473002</angle>
				<shape>triangular</shape>
				<triangleMeasure>0.7016734431019733</triangleMeasure>
				<rectangleMeasure>0.5472214642746842</rectangleMeasure>
				<circleMeasure>0.4526708458085673</circleMeasure>
				<centroid>
					<x>1218.72</x>
					<y>551.914</y>
				</centroid>
			</pseudo3D>
		</spatialEntity>
		<spatialEntity>
			<pseudo3D type="region">
				<clusteredness>1</clusteredness>
				<density>0.5888624433503962</density>
				<area>30296</area>
				<perimeter>846.1124773025513</perimeter>
				<distanceFromOrigin>344.9710132750287</distanceFromOrigin>
				<angle>52.48291808085435</angle>
				<shape>triangular</shape>
				<triangleMeasure>0.7913763203081028</triangleMeasure>
				<rectangleMeasure>0.5200894719209291</rectangleMeasure>
				<circleMeasure>0.4015296812549575</circleMeasure>
				<centroid>
					<x>586.7894</x>
					<y>201.5389</y>
				</centroid>
			</pseudo3D>
		</spatialEntity>
		<numericStateVariable>
			<name>avgClusterednessRegions</name>
			<value>1445.12859979759</value>
		</numericStateVariable>
		<numericStateVariable>
			<name>avgDensityRegions</name>
			<value>0.5737882118462827</value>
		</numericStateVariable>
	</timepoint>
	<timepoint>
		<spatialEntity>
			<pseudo3D type="region">
				<clusteredness>1</clusteredness>
				<density>0.5587139803421692</density>
				<area>22812.5</area>
				<perimeter>730.3714838027954</perimeter>
				<distanceFromOrigin>424.5303287163356</distanceFromOrigin>
				<angle>61.57787933473002</angle>
				<shape>triangular</shape>
				<triangleMeasure>0.7016734431019733</triangleMeasure>
				<rectangleMeasure>0.5472214642746842</rectangleMeasure>
				<circleMeasure>0.4526708458085673</circleMeasure>
				<centroid>
					<x>1218.72</x>
					<y>551.914</y>
				</centroid>
			</pseudo3D>
		</spatialEntity>
		<spatialEntity>
			<pseudo3D type="region">
				<clusteredness>1</clusteredness>
				<density>0.5888624433503962</density>
				<area>30296</area>
				<perimeter>846.1124773025513</perimeter>
				<distanceFromOrigin>344.9710132750287</distanceFromOrigin>
				<angle>52.48291808085435</angle>
				<shape>triangular</shape>
				<triangleMeasure>0.7913763203081028</triangleMeasure>
				<rectangleMeasure>0.5200894719209291</rectangleMeasure>
				<circleMeasure>0.4015296812549575</circleMeasure>
				<centroid>
					<x>586.7894</x>
					<y>201.5389</y>
				</centroid>
			</pseudo3D>
		</spatialEntity>
		<numericStateVariable>
			<name>avgClusterednessRegions</name>
			<value>1445.12859979759</value>
		</numericStateVariable>
		<numericStateVariable>
			<name>avgDensityRegions</name>
			<value>0.5737882118462827</value>
		</numericStateVariable>
	</timepoint>
	<timepoint>
		<spatialEntity>
			<pseudo3D type="region">
				<clusteredness>1</clusteredness>
				<density>0.5587139803421692</density>
				<area>22812.5</area>
				<perimeter>730.3714838027954</perimeter>
				<distanceFromOrigin>424.5303287163356</distanceFromOrigin>
				<angle>61.57787933473002</angle>
				<shape>triangular</shape>
				<triangleMeasure>0.7016734431019733</triangleMeasure>
				<rectangleMeasure>0.5472214642746842</rectangleMeasure>
				<circleMeasure>0.4526708458085673</circleMeasure>
				<centroid>
					<x>1218.72</x>
					<y>551.914</y>
				</centroid>
			</pseudo3D>
		</spatialEntity>
		<spatialEntity>
			<pseudo3D type="region">
				<clusteredness>1</clusteredness>
				<density>0.5888624433503962</density>
				<area>30296</area>
				<perimeter>846.1124773025513</perimeter>
				<distanceFromOrigin>344.9710132750287</distanceFromOrigin>
				<angle>52.48291808085435</angle>
				<shape>triangular</shape>
				<triangleMeasure>0.7913763203081028</triangleMeasure>
				<rectangleMeasure>0.5200894719209291</rectangleMeasure>
				<circleMeasure>0.4015296812549575</circleMeasure>
				<centroid>
					<x>586.7894</x>
					<y>201.5389</y>
				</centroid>
			</pseudo3D>
		</spatialEntity>
		<numericStateVariable>
			<name>avgClusterednessRegions</name>
			<value>1445.12859979759</value>
		</numericStateVariable>
		<numericStateVariable>
			<name>avgDensityRegions</name>
			<value>0.5737882118462827</value>
		</numericStateVariable>
	</timepoint>
	<timepoint>
		<spatialEntity>
			<pseudo3D type="region">
				<clusteredness>1</clusteredness>
				<density>0.5587139803421692</density>
				<area>22812.5</area>
				<perimeter>730.3714838027954</perimeter>
				<distanceFromOrigin>424.5303287163356</distanceFromOrigin>
				<angle>61.57787933473002</angle>
				<shape>triangular</shape>
				<triangleMeasure>0.7016734431019733</triangleMeasure>
				<rectangleMeasure>0.5472214642746842</rectangleMeasure>
				<circleMeasure>0.4526708458085673</circleMeasure>
				<centroid>
					<x>1218.72</x>
					<y>551.914</y>
				</centroid>
			</pseudo3D>
		</spatialEntity>
		<spatialEntity>
			<pseudo3D type="region">
				<clusteredness>1</clusteredness>
				<density>0.5888624433503962</density>
				<area>30296</area>
				<perimeter>846.1124773025513</perimeter>
				<distanceFromOrigin>344.9710132750287</distanceFromOrigin>
				<angle>52.48291808085435</angle>
				<shape>triangular</shape>
				<triangleMeasure>0.7913763203081028</triangleMeasure>
				<rectangleMeasure>0.5200894719209291</rectangleMeasure>
				<circleMeasure>0.4015296812549575</circleMeasure>
				<centroid>
					<x>586.7894</x>
					<y>201.5389</y>
				</centroid>
			</pseudo3D>
		</spatialEntity>
		<numericStateVariable>
			<name>avgClusterednessRegions</name>
			<value>1445.12859979759</value>
		</numericStateVariable>
		<numericStateVariable>
			<name>avgDensityRegions</name>
			<value>0.5737882118462827</value>
		</numericStateVariable>
	</timepoint>
	<timepoint>
		<spatialEntity>
			<pseudo3D type="region">
				<clusteredness>1</clusteredness>
				<density>0.5587139803421692</density>
				<area>22812.5</area>
				<perimeter>730.3714838027954</perimeter>
				<distanceFromOrigin>424.5303287163356</distanceFromOrigin>
				<angle>61.57787933473002</angle>
				<shape>triangular</shape>
				<triangleMeasure>0.7016734431019733</triangleMeasure>
				<rectangleMeasure>0.5472214642746842</rectangleMeasure>
				<circleMeasure>0.4526708458085673</circleMeasure>
				<centroid>
					<x>1218.72</x>
					<y>551.914</y>
				</centroid>
			</pseudo3D>
		</spatialEntity>
		<spatialEntity>
			<pseudo3D type="region">
				<clusteredness>1</clusteredness>
				<density>0.5888624433503962</density>
				<area>30296</area>
				<perimeter>846.1124773025513</perimeter>
				<distanceFromOrigin>344.9710132750287</distanceFromOrigin>
				<angle>52.48291808085435</angle>
				<shape>triangular</shape>
				<triangleMeasure>0.7913763203081028</triangleMeasure>
				<rectangleMeasure>0.5200894719209291</rectangleMeasure>
				<circleMeasure>0.4015296812549575</circleMeasure>
				<centroid>
					<x>586.7894</x>
					<y>201.5389</y>
				</centroid>
			</pseudo3D>
		</spatialEntity>
		<numericStateVariable>
			<name>avgClusterednessRegions</name>
			<value>1445.12859979759</value>
		</numericStateVariable>
		<numericStateVariable>
			<name>avgDensityRegions</name>
			<value>0.5737882118462827</value>
		</numericStateVariable>
	</timepoint>
	<timepoint>
		<spatialEntity>
			<pseudo3D type="region">
				<clusteredness>1</clusteredness>
				<density>0.5587139803421692</density>
				<area>22812.5</area>
				<perimeter>730.3714838027954</perimeter>
				<distanceFromOrigin>424.5303287163356</distanceFromOrigin>
				<angle>61.57787933473002</angle>
				<shape>triangular</shape>
				<triangleMeasure>0.7016734431019733</triangleMeasure>
				<rectangleMeasure>0.5472214642746842</rectangleMeasure>
				<circleMeasure>0.4526708458085673</circleMeasure>
				<centroid>
					<x>1218.72</x>
					<y>551.914</y>
				</centroid>
			</pseudo3D>
		</spatialEntity>
		<spatialEntity>
			<pseudo3D type="region">
				<clusteredness>1</clusteredness>
				<density>0.5888624433503962</density>
				<area>30296</area>
				<perimeter>846.1124773025513</perimeter>
				<distanceFromOrigin>344.9710132750287</distanceFromOrigin>
				<angle>52.48291808085435</angle>
				<shape>triangular</shape>
				<triangleMeasure>0.7913763203081028</triangleMeasure>
				<rectangleMeasure>0.5200894719209291</rectangleMeasure>
				<circleMeasure>0.4015296812549575</circleMeasure>
				<centroid>
					<x>586.7894</x>
					<y>201.5389</y>
				</centroid>
			</pseudo3D>
		</spatialEntity>
		<numericStateVariable>
			<name>avgClusterednessRegions</name>
			<value>1445.12859979759</value>
		</numericStateVariable>
		<numericStateVariable>
			<name>avgDensityRegions</name>
			<value>0.5737882118462827</value>
		</numericStateVariable>
	</timepoint>
	<timepoint>
		<spatialEntity>
			<pseudo3D type="region">
				<clusteredness>1</clusteredness>
				<density>0.5587139803421692</density>
				<area>22812.5</area>
				<perimeter>730.3714838027954</perimeter>
				<distanceFromOrigin>424.5303287163356</distanceFromOrigin>
				<angle>61.57787933473002</angle>
				<shape>triangular</shape>
				<triangleMeasure>0.7016734431019733</triangleMeasure>
				<rectangleMeasure>0.5472214642746842</rectangleMeasure>
				<circleMeasure>0.4526708458085673</circleMeasure>
				<centroid>
					<x>1218.72</x>
					<y>551.914</y>
				</centroid>
			</pseudo3D>
		</spatialEntity>
		<spatialEntity>
			<pseudo3D type="region">
				<clusteredness>1</clusteredness>
				<density>0.5888624433503962</density>
				<area>30296</area>
				<perimeter>846.1124773025513</perimeter>
				<distanceFromOrigin>344.9710132750287</distanceFromOrigin>
				<angle>52.48291808085435</angle>
				<shape>triangular</shape>
				<triangleMeasure>0.7913763203081028</triangleMeasure>
				<rectangleMeasure>0.5200894719209291</rectangleMeasure>
				<circleMeasure>0.4015296812549575</circleMeasure>
				<centroid>
					<x>586.7894</x>
					<y>201.5389</y>
				</centroid>
			</pseudo3D>
		</spatialEntity>
		<numericStateVariable>
			<name>avgClusterednessRegions</name>
			<value>1445.12859979759</value>
		</numericStateVariable>
		<numericStateVariable>
			<name>avgDensityRegions</name>
			<value>0.5737882118462827</value>
		</numericStateVariable>
	</timepoint>
	<timepoint>
		<spatialEntity>
			<pseudo3D type="region">
				<clusteredness>1</clusteredness>
				<density>0.5587139803421692</density>
				<area>22812.5</area>
				<perimeter>730.3714838027954</perimeter>
				<distanceFromOrigin>424.5303287163356</distanceFromOrigin>
				<angle>61.57787933473002</angle>
				<shape>triangular</shape>
				<triangleMeasure>0.7016734431019733</triangleMeasure>
				<rectangleMeasure>0.5472214642746842</rectangleMeasure>
				<circleMeasure>0.4526708458085673</circleMeasure>
				<centroid>
					<x>1218.72</x>
					<y>551.914</y>
				</centroid>
			</pseudo3D>
		</spatialEntity>
		<spatialEntity>
			<pseudo3D type="region">
				<clusteredness>1</clusteredness>
				<density>0.5888624433503962</density>
				<area>30296</area>
				<perimeter>846.1124773025513</perimeter>
				<distanceFromOrigin>344.9710132750287</distanceFromOrigin>
				<angle>52.48291808085435</angle>
				<shape>triangular</shape>
				<triangleMeasure>0.7913763203081028</triangleMeasure>
				<rectangleMeasure>0.5200894719209291</rectangleMeasure>
				<circleMeasure>0.4015296812549575</circleMeasure>
				<centroid>
					<x>586.7894</x>
					<y>201.5389</y>
				</centroid>
			</pseudo3D>
		</spatialEntity>
		<numericStateVariable>
			<name>avgClusterednessRegions</name>
			<value>1445.12859979759</value>
		</numericStateVariable>
		<numericStateVariable>
			<name>avgDensityRegions</name>
			<value>0.5737882118462827</value>
		</numericStateVariable>
	</timepoint>
	<timepoint>
		<spatialEntity>
			<pseudo3D type="region">
				<clusteredness>1</clusteredness>
				<density>0.5587139803421692</density>
				<area>22812.5</area>
				<perimeter>730.3714838027954</perimeter>
				<distanceFromOrigin>424.5303287163356</distanceFromOrigin>
				<angle>61.57787933473002</angle>
				<shape>triangular</shape>
				<triangleMeasure>0.7016734431019733</triangleMeasure>
				<rectangleMeasure>0.5472214642746842</rectangleMeasure>
				<circleMeasure>0.4526708458085673</circleMeasure>
				<centroid>
					<x>1218.72</x>
					<y>551.914</y>
				</centroid>
			</pseudo3D>
		</spatialEntity>
		<spatialEntity>
			<pseudo3D type="region">
				<clusteredness>1</clusteredness>
				<density>0.5888624433503962</density>
				<area>30296</area>
				<perimeter>846.1124773025513</perimeter>
				<distanceFromOrigin>344.9710132750287</distanceFromOrigin>
				<angle>52.48291808085435</angle>
				<shape>triangular</shape>
				<triangleMeasure>0.7913763203081028</triangleMeasure>
				<rectangleMeasure>0.5200894719209291</rectangleMeasure>
				<circleMeasure>0.4015296812549575</circleMeasure>
				<centroid>
					<x>586.7894</x>
					<y>201.5389</y>
				</centroid>
			</pseudo3D>
		</spatialEntity>
		<numericStateVariable>
			<name>avgClusterednessRegions</name>
			<value>1445.12859979759</value>
		</numericStateVariable>
		<numericStateVariable>
			<name>avgDensityRegions</name>
			<value>0.5737882118462827</value>
		</numericStateVariable>
	</timepoint>
	<timepoint>
		<spatialEntity>
			<pseudo3D type="region">
				<clusteredness>1</clusteredness>
				<density>0.5587139803421692</density>
				<area>22812.5</area>
				<perimeter>730.3714838027954</perimeter>
				<distanceFromOrigin>424.5303287163356</distanceFromOrigin>
				<angle>61.57787933473002</angle>
				<shape>triangular</shape>
				<triangleMeasure>0.7016734431019733</triangleMeasure>
				<rectangleMeasure>0.5472214642746842</rectangleMeasure>
				<circleMeasure>0.4526708458085673</circleMeasure>
				<centroid>
					<x>1218.72</x>
					<y>551.914</y>
				</centroid>
			</pseudo3D>
		</spatialEntity>
		<spatialEntity>
			<pseudo3D type="region">
				<clusteredness>1</clusteredness>
				<density>0.5888624433503962</density>
				<area>30296</area>
				<perimeter>846.1124773025513</perimeter>
				<distanceFromOrigin>344.9710132750287</distanceFromOrigin>
				<angle>52.48291808085435</angle>
				<shape>triangular</shape>
				<triangleMeasure>0.7913763203081028</triangleMeasure>
				<rectangleMeasure>0.5200894719209291</rectangleMeasure>
				<circleMeasure>0.4015296812549575</circleMeasure>
				<centroid>
					<x>586.7894</x>
					<y>201.5389</y>
				</centroid>
			</pseudo3D>
		</spatialEntity>
		<numericStateVariable>
			<name>avgClusterednessRegions</name>
			<value>1445.12859979759</value>
		</numericStateVariable>
		<numericStateVariable>
			<name>avgDensityRegions</name>
			<value>0.5737882118462827</value>
		</numericStateVariable>
	</timepoint>
	<timepoint>
		<spatialEntity>
			<pseudo3D type="region">
				<clusteredness>1</clusteredness>
				<density>0.5587139803421692</density>
				<area>22812.5</area>
				<perimeter>730.3714838027954</perimeter>
				<distanceFromOrigin>424.5303287163356</distanceFromOrigin>
				<angle>61.57787933473002</angle>
				<shape>triangular</shape>
				<triangleMeasure>0.7016734431019733</triangleMeasure>
				<rectangleMeasure>0.5472214642746842</rectangleMeasure>
				<circleMeasure>0.4526708458085673</circleMeasure>
				<centroid>
					<x>1218.72</x>
					<y>551.914</y>
				</centroid>
			</pseudo3D>
		</spatialEntity>
		<spatialEntity>
			<pseudo3D type="region">
				<clusteredness>1</clusteredness>
				<density>0.5888624433503962</density>
				<area>30296</area>
				<perimeter>846.1124773025513</perimeter>
				<distanceFromOrigin>344.9710132750287</distanceFromOrigin>
				<angle>52.48291808085435</angle>
				<shape>triangular</shape>
				<triangleMeasure>0.7913763203081028</triangleMeasure>
				<rectangleMeasure>0.5200894719209291</rectangleMeasure>
				<circleMeasure>0.4015296812549575</circleMeasure>
				<centroid>
					<x>586.7894</x>
					<y>201.5389</y>
				</centroid>
			</pseudo3D>
		</spatialEntity>
		<numericStateVariable>
			<name>avgClusterednessRegions</name>
			<value>1445.12859979759</value>
		</numericStateVariable>
		<numericStateVariable>
			<name>avgDensityRegions</name>
			<value>0.5737882118462827</value>
		</numericStateVariable>
	</timepoint>
	<timepoint>
		<spatialEntity>
			<pseudo3D type="region">
				<clusteredness>1</clusteredness>
				<density>0.5587139803421692</density>
				<area>22812.5</area>
				<perimeter>730.3714838027954</perimeter>
				<distanceFromOrigin>424.5303287163356</distanceFromOrigin>
				<angle>61.57787933473002</angle>
				<shape>triangular</shape>
				<triangleMeasure>0.7016734431019733</triangleMeasure>
				<rectangleMeasure>0.5472214642746842</rectangleMeasure>
				<circleMeasure>0.4526708458085673</circleMeasure>
				<centroid>
					<x>1218.72</x>
					<y>551.914</y>
				</centroid>
			</pseudo3D>
		</spatialEntity>
		<spatialEntity>
			<pseudo3D type="region">
				<clusteredness>1</clusteredness>
				<density>0.5888624433503962</density>
				<area>30296</area>
				<perimeter>846.1124773025513</perimeter>
				<distanceFromOrigin>344.9710132750287</distanceFromOrigin>
				<angle>52.48291808085435</angle>
				<shape>triangular</shape>
				<triangleMeasure>0.7913763203081028</triangleMeasure>
				<rectangleMeasure>0.5200894719209291</rectangleMeasure>
				<circleMeasure>0.4015296812549575</circleMeasure>
				<centroid>
					<x>586.7894</x>
					<y>201.5389</y>
				</centroid>
			</pseudo3D>
		</spatialEntity>
		<numericStateVariable>
			<name>avgClusterednessRegions</name>
			<value>1445.12859979759</value>
		</numericStateVariable>
		<numericStateVariable>
			<name>avgDensityRegions</name>
			<value>0.5737882118462827</value>
		</numericStateVariable>
	</timepoint>
	<timepoint>
		<spatialEntity>
			<pseudo3D type="region">
				<clusteredness>1</clusteredness>
				<density>0.5587139803421692</density>
				<area>22812.5</area>
				<perimeter>730.3714838027954</perimeter>
				<distanceFromOrigin>424.5303287163356</distanceFromOrigin>
				<angle>61.57787933473002</angle>
				<shape>triangular</shape>
				<triangleMeasure>0.7016734431019733</triangleMeasure>
				<rectangleMeasure>0.5472214642746842</rectangleMeasure>
				<circleMeasure>0.4526708458085673</circleMeasure>
				<centroid>
					<x>1218.72</x>
					<y>551.914</y>
				</centroid>
			</pseudo3D>
		</spatialEntity>
		<spatialEntity>
			<pseudo3D type="region">
				<clusteredness>1</clusteredness>
				<density>0.5888624433503962</density>
				<area>30296</area>
				<perimeter>846.1124773025513</perimeter>
				<distanceFromOrigin>344.9710132750287</distanceFromOrigin>
				<angle>52.48291808085435</angle>
				<shape>triangular</shape>
				<triangleMeasure>0.7913763203081028</triangleMeasure>
				<rectangleMeasure>0.5200894719209291</rectangleMeasure>
				<circleMeasure>0.4015296812549575</circleMeasure>
				<centroid>
					<x>586.7894</x>
					<y>201.5389</y>
				</centroid>
			</pseudo3D>
		</spatialEntity>
		<numericStateVariable>
			<name>avgClusterednessRegions</name>
			<value>1445.12859979759</value>
		</numericStateVariable>
		<numericStateVariable>
			<name>avgDensityRegions</name>
			<value>0.5737882118462827</value>
		</numericStateVariable>
	</timepoint>
	<timepoint>
		<spatialEntity>
			<pseudo3D type="region">
				<clusteredness>1</clusteredness>
				<density>0.5587139803421692</density>
				<area>22812.5</area>
				<perimeter>730.3714838027954</perimeter>
				<distanceFromOrigin>424.5303287163356</distanceFromOrigin>
				<angle>61.57787933473002</angle>
				<shape>triangular</shape>
				<triangleMeasure>0.7016734431019733</triangleMeasure>
				<rectangleMeasure>0.5472214642746842</rectangleMeasure>
				<circleMeasure>0.4526708458085673</circleMeasure>
				<centroid>
					<x>1218.72</x>
					<y>551.914</y>
				</centroid>
			</pseudo3D>
		</spatialEntity>
		<spatialEntity>
			<pseudo3D type="region">
				<clusteredness>1</clusteredness>
				<density>0.5888624433503962</density>
				<area>30296</area>
				<perimeter>846.1124773025513</perimeter>
				<distanceFromOrigin>344.9710132750287</distanceFromOrigin>
				<angle>52.48291808085435</angle>
				<shape>triangular</shape>
				<triangleMeasure>0.7913763203081028</triangleMeasure>
				<rectangleMeasure>0.5200894719209291</rectangleMeasure>
				<circleMeasure>0.4015296812549575</circleMeasure>
				<centroid>
					<x>586.7894</x>
					<y>201.5389</y>
				</centroid>
			</pseudo3D>
		</spatialEntity>
		<numericStateVariable>
			<name>avgClusterednessRegions</name>
			<value>1445.12859979759</value>
		</numericStateVariable>
		<numericStateVariable>
			<name>avgDensityRegions</name>
			<value>0.5737882118462827</value>
		</numericStateVariable>
	</timepoint>
	<timepoint>
		<spatialEntity>
			<pseudo3D type="region">
				<clusteredness>1</clusteredness>
				<density>0.5587139803421692</density>
				<area>22812.5</area>
				<perimeter>730.3714838027954</perimeter>
				<distanceFromOrigin>424.5303287163356</distanceFromOrigin>
				<angle>61.57787933473002</angle>
				<shape>triangular</shape>
				<triangleMeasure>0.7016734431019733</triangleMeasure>
				<rectangleMeasure>0.5472214642746842</rectangleMeasure>
				<circleMeasure>0.4526708458085673</circleMeasure>
				<centroid>
					<x>1218.72</x>
					<y>551.914</y>
				</centroid>
			</pseudo3D>
		</spatialEntity>
		<spatialEntity>
			<pseudo3D type="region">
				<clusteredness>1</clusteredness>
				<density>0.5888624433503962</density>
				<area>30296</area>
				<perimeter>846.1124773025513</perimeter>
				<distanceFromOrigin>344.9710132750287</distanceFromOrigin>
				<angle>52.48291808085435</angle>
				<shape>triangular</shape>
				<triangleMeasure>0.7913763203081028</triangleMeasure>
				<rectangleMeasure>0.5200894719209291</rectangleMeasure>
				<circleMeasure>0.4015296812549575</circleMeasure>
				<centroid>
					<x>586.7894</x>
					<y>201.5389</y>
				</centroid>
			</pseudo3D>
		</spatialEntity>
		<numericStateVariable>
			<name>avgClusterednessRegions</name>
			<value>1445.12859979759</value>
		</numericStateVariable>
		<numericStateVariable>
			<name>avgDensityRegions</name>
			<value>0.5737882118462827</value>
		</numericStateVariable>
	</timepoint>
	<timepoint>
		<spatialEntity>
			<pseudo3D type="region">
				<clusteredness>1</clusteredness>
				<density>0.5587139803421692</density>
				<area>22812.5</area>
				<perimeter>730.3714838027954</perimeter>
				<distanceFromOrigin>424.5303287163356</distanceFromOrigin>
				<angle>61.57787933473002</angle>
				<shape>triangular</shape>
				<triangleMeasure>0.7016734431019733</triangleMeasure>
				<rectangleMeasure>0.5472214642746842</rectangleMeasure>
				<circleMeasure>0.4526708458085673</circleMeasure>
				<centroid>
					<x>1218.72</x>
					<y>551.914</y>
				</centroid>
			</pseudo3D>
		</spatialEntity>
		<spatialEntity>
			<pseudo3D type="region">
				<clusteredness>1</clusteredness>
				<density>0.5888624433503962</density>
				<area>30296</area>
				<perimeter>846.1124773025513</perimeter>
				<distanceFromOrigin>344.9710132750287</distanceFromOrigin>
				<angle>52.48291808085435</angle>
				<shape>triangular</shape>
				<triangleMeasure>0.7913763203081028</triangleMeasure>
				<rectangleMeasure>0.5200894719209291</rectangleMeasure>
				<circleMeasure>0.4015296812549575</circleMeasure>
				<centroid>
					<x>586.7894</x>
					<y>201.5389</y>
				</centroid>
			</pseudo3D>
		</spatialEntity>
		<numericStateVariable>
			<name>avgClusterednessRegions</name>
			<value>1445.12859979759</value>
		</numericStateVariable>
		<numericStateVariable>
			<name>avgDensityRegions</name>
			<value>0.5737882118462827</value>
		</numericStateVariable>
	</timepoint>
	<timepoint>
		<spatialEntity>
			<pseudo3D type="region">
				<clusteredness>1</clusteredness>
				<density>0.5587139803421692</density>
				<area>22812.5</area>
				<perimeter>730.3714838027954</perimeter>
				<distanceFromOrigin>424.5303287163356</distanceFromOrigin>
				<angle>61.57787933473002</angle>
				<shape>triangular</shape>
				<triangleMeasure>0.7016734431019733</triangleMeasure>
				<rectangleMeasure>0.5472214642746842</rectangleMeasure>
				<circleMeasure>0.4526708458085673</circleMeasure>
				<centroid>
					<x>1218.72</x>
					<y>551.914</y>
				</centroid>
			</pseudo3D>
		</spatialEntity>
		<spatialEntity>
			<pseudo3D type="region">
				<clusteredness>1</clusteredness>
				<density>0.5888624433503962</density>
				<area>30296</area>
				<perimeter>846.1124773025513</perimeter>
				<distanceFromOrigin>344.9710132750287</distanceFromOrigin>
				<angle>52.48291808085435</angle>
				<shape>triangular</shape>
				<triangleMeasure>0.7913763203081028</triangleMeasure>
				<rectangleMeasure>0.5200894719209291</rectangleMeasure>
				<circleMeasure>0.4015296812549575</circleMeasure>
				<centroid>
					<x>586.7894</x>
					<y>201.5389</y>
				</centroid>
			</pseudo3D>
		</spatialEntity>
		<numericStateVariable>
			<name>avgClusterednessRegions</name>
			<value>1445.12859979759</value>
		</numericStateVariable>
		<numericStateVariable>
			<name>avgDensityRegions</name>
			<value>0.5737882118462827</value>
		</numericStateVariable>
	</timepoint>
	<timepoint>
		<spatialEntity>
			<pseudo3D type="region">
				<clusteredness>1</clusteredness>
				<density>0.5587139803421692</density>
				<area>22812.5</area>
				<perimeter>730.3714838027954</perimeter>
				<distanceFromOrigin>424.5303287163356</distanceFromOrigin>
				<angle>61.57787933473002</angle>
				<shape>triangular</shape>
				<triangleMeasure>0.7016734431019733</triangleMeasure>
				<rectangleMeasure>0.5472214642746842</rectangleMeasure>
				<circleMeasure>0.4526708458085673</circleMeasure>
				<centroid>
					<x>1218.72</x>
					<y>551.914</y>
				</centroid>
			</pseudo3D>
		</spatialEntity>
		<spatialEntity>
			<pseudo3D type="region">
				<clusteredness>1</clusteredness>
				<density>0.5888624433503962</density>
				<area>30296</area>
				<perimeter>846.1124773025513</perimeter>
				<distanceFromOrigin>344.9710132750287</distanceFromOrigin>
				<angle>52.48291808085435</angle>
				<shape>triangular</shape>
				<triangleMeasure>0.7913763203081028</triangleMeasure>
				<rectangleMeasure>0.5200894719209291</rectangleMeasure>
				<circleMeasure>0.4015296812549575</circleMeasure>
				<centroid>
					<x>586.7894</x>
					<y>201.5389</y>
				</centroid>
			</pseudo3D>
		</spatialEntity>
		<numericStateVariable>
			<name>avgClusterednessRegions</name>
			<value>1445.12859979759</value>
		</numericStateVariable>
		<numericStateVariable>
			<name>avgDensityRegions</name>
			<value>0.5737882118462827</value>
		</numericStateVariable>
	</timepoint>
	<timepoint>
		<spatialEntity>
			<pseudo3D type="region">
				<clusteredness>1</clusteredness>
				<density>0.5587139803421692</density>
				<area>22812.5</area>
				<perimeter>730.3714838027954</perimeter>
				<distanceFromOrigin>424.5303287163356</distanceFromOrigin>
				<angle>61.57787933473002</angle>
				<shape>triangular</shape>
				<triangleMeasure>0.7016734431019733</triangleMeasure>
				<rectangleMeasure>0.5472214642746842</rectangleMeasure>
				<circleMeasure>0.4526708458085673</circleMeasure>
				<centroid>
					<x>1218.72</x>
					<y>551.914</y>
				</centroid>
			</pseudo3D>
		</spatialEntity>
		<spatialEntity>
			<pseudo3D type="region">
				<clusteredness>1</clusteredness>
				<density>0.5888624433503962</density>
				<area>30296</area>
				<perimeter>846.1124773025513</perimeter>
				<distanceFromOrigin>344.9710132750287</distanceFromOrigin>
				<angle>52.48291808085435</angle>
				<shape>triangular</shape>
				<triangleMeasure>0.7913763203081028</triangleMeasure>
				<rectangleMeasure>0.5200894719209291</rectangleMeasure>
				<circleMeasure>0.4015296812549575</circleMeasure>
				<centroid>
					<x>586.7894</x>
					<y>201.5389</y>
				</centroid>
			</pseudo3D>
		</spatialEntity>
		<numericStateVariable>
			<name>avgClusterednessRegions</name>
			<value>1445.12859979759</value>
		</numericStateVariable>
		<numericStateVariable>
			<name>avgDensityRegions</name>
			<value>0.5737882118462827</value>
		</numericStateVariable>
	</timepoint>
	<timepoint>
		<spatialEntity>
			<pseudo3D type="region">
				<clusteredness>1</clusteredness>
				<density>0.5587139803421692</density>
				<area>22812.5</area>
				<perimeter>730.3714838027954</perimeter>
				<distanceFromOrigin>424.5303287163356</distanceFromOrigin>
				<angle>61.57787933473002</angle>
				<shape>triangular</shape>
				<triangleMeasure>0.7016734431019733</triangleMeasure>
				<rectangleMeasure>0.5472214642746842</rectangleMeasure>
				<circleMeasure>0.4526708458085673</circleMeasure>
				<centroid>
					<x>1218.72</x>
					<y>551.914</y>
				</centroid>
			</pseudo3D>
		</spatialEntity>
		<spatialEntity>
			<pseudo3D type="region">
				<clusteredness>1</clusteredness>
				<density>0.5888624433503962</density>
				<area>30296</area>
				<perimeter>846.1124773025513</perimeter>
				<distanceFromOrigin>344.9710132750287</distanceFromOrigin>
				<angle>52.48291808085435</angle>
				<shape>triangular</shape>
				<triangleMeasure>0.7913763203081028</triangleMeasure>
				<rectangleMeasure>0.5200894719209291</rectangleMeasure>
				<circleMeasure>0.4015296812549575</circleMeasure>
				<centroid>
					<x>586.7894</x>
					<y>201.5389</y>
				</centroid>
			</pseudo3D>
		</spatialEntity>
		<numericStateVariable>
			<name>avgClusterednessRegions</name>
			<value>1445.12859979759</value>
		</numericStateVariable>
		<numericStateVariable>
			<name>avgDensityRegions</name>
			<value>0.5737882118462827</value>
		</numericStateVariable>
	</timepoint>
	<timepoint>
		<spatialEntity>
			<pseudo3D type="region">
				<clusteredness>1</clusteredness>
				<density>0.5587139803421692</density>
				<area>22812.5</area>
				<perimeter>730.3714838027954</perimeter>
				<distanceFromOrigin>424.5303287163356</distanceFromOrigin>
				<angle>61.57787933473002</angle>
				<shape>triangular</shape>
				<triangleMeasure>0.7016734431019733</triangleMeasure>
				<rectangleMeasure>0.5472214642746842</rectangleMeasure>
				<circleMeasure>0.4526708458085673</circleMeasure>
				<centroid>
					<x>1218.72</x>
					<y>551.914</y>
				</centroid>
			</pseudo3D>
		</spatialEntity>
		<spatialEntity>
			<pseudo3D type="region">
				<clusteredness>1</clusteredness>
				<density>0.5888624433503962</density>
				<area>30296</area>
				<perimeter>846.1124773025513</perimeter>
				<distanceFromOrigin>344.9710132750287</distanceFromOrigin>
				<angle>52.48291808085435</angle>
				<shape>triangular</shape>
				<triangleMeasure>0.7913763203081028</triangleMeasure>
				<rectangleMeasure>0.5200894719209291</rectangleMeasure>
				<circleMeasure>0.4015296812549575</circleMeasure>
				<centroid>
					<x>586.7894</x>
					<y>201.5389</y>
				</centroid>
			</pseudo3D>
		</spatialEntity>
		<numericStateVariable>
			<name>avgClusterednessRegions</name>
			<value>1445.12859979759</value>
		</numericStateVariable>
		<numericStateVariable>
			<name>avgDensityRegions</name>
			<value>0.5737882118462827</value>
		</numericStateVariable>
	</timepoint>
	<timepoint>
		<spatialEntity>
			<pseudo3D type="region">
				<clusteredness>1</clusteredness>
				<density>0.5587139803421692</density>
				<area>22812.5</area>
				<perimeter>730.3714838027954</perimeter>
				<distanceFromOrigin>424.5303287163356</distanceFromOrigin>
				<angle>61.57787933473002</angle>
				<shape>triangular</shape>
				<triangleMeasure>0.7016734431019733</triangleMeasure>
				<rectangleMeasure>0.5472214642746842</rectangleMeasure>
				<circleMeasure>0.4526708458085673</circleMeasure>
				<centroid>
					<x>1218.72</x>
					<y>551.914</y>
				</centroid>
			</pseudo3D>
		</spatialEntity>
		<spatialEntity>
			<pseudo3D type="region">
				<clusteredness>1</clusteredness>
				<density>0.5888624433503962</density>
				<area>30296</area>
				<perimeter>846.1124773025513</perimeter>
				<distanceFromOrigin>344.9710132750287</distanceFromOrigin>
				<angle>52.48291808085435</angle>
				<shape>triangular</shape>
				<triangleMeasure>0.7913763203081028</triangleMeasure>
				<rectangleMeasure>0.5200894719209291</rectangleMeasure>
				<circleMeasure>0.4015296812549575</circleMeasure>
				<centroid>
					<x>586.7894</x>
					<y>201.5389</y>
				</centroid>
			</pseudo3D>
		</spatialEntity>
		<numericStateVariable>
			<name>avgClusterednessRegions</name>
			<value>1445.12859979759</value>
		</numericStateVariable>
		<numericStateVariable>
			<name>avgDensityRegions</name>
			<value>0.5737882118462827</value>
		</numericStateVariable>
	</timepoint>
	<timepoint>
		<spatialEntity>
			<pseudo3D type="region">
				<clusteredness>1</clusteredness>
				<density>0.5587139803421692</density>
				<area>22812.5</area>
				<perimeter>730.3714838027954</perimeter>
				<distanceFromOrigin>424.5303287163356</distanceFromOrigin>
				<angle>61.57787933473002</angle>
				<shape>triangular</shape>
				<triangleMeasure>0.7016734431019733</triangleMeasure>
				<rectangleMeasure>0.5472214642746842</rectangleMeasure>
				<circleMeasure>0.4526708458085673</circleMeasure>
				<centroid>
					<x>1218.72</x>
					<y>551.914</y>
				</centroid>
			</pseudo3D>
		</spatialEntity>
		<spatialEntity>
			<pseudo3D type="region">
				<clusteredness>1</clusteredness>
				<density>0.5888624433503962</density>
				<area>30296</area>
				<perimeter>846.1124773025513</perimeter>
				<distanceFromOrigin>344.9710132750287</distanceFromOrigin>
				<angle>52.48291808085435</angle>
				<shape>triangular</shape>
				<triangleMeasure>0.7913763203081028</triangleMeasure>
				<rectangleMeasure>0.5200894719209291</rectangleMeasure>
				<circleMeasure>0.4015296812549575</circleMeasure>
				<centroid>
					<x>586.7894</x>
					<y>201.5389</y>
				</centroid>
			</pseudo3D>
		</spatialEntity>
		<numericStateVariable>
			<name>avgClusterednessRegions</name>
			<value>1445.12859979759</value>
		</numericStateVariable>
		<numericStateVariable>
			<name>avgDensityRegions</name>
			<value>0.5737882118462827</value>
		</numericStateVariable>
	</timepoint>
	<timepoint>
		<spatialEntity>
			<pseudo3D type="region">
				<clusteredness>1</clusteredness>
				<density>0.5587139803421692</density>
				<area>22812.5</area>
				<perimeter>730.3714838027954</perimeter>
				<distanceFromOrigin>424.5303287163356</distanceFromOrigin>
				<angle>61.57787933473002</angle>
				<shape>triangular</shape>
				<triangleMeasure>0.7016734431019733</triangleMeasure>
				<rectangleMeasure>0.5472214642746842</rectangleMeasure>
				<circleMeasure>0.4526708458085673</circleMeasure>
				<centroid>
					<x>1218.72</x>
					<y>551.914</y>
				</centroid>
			</pseudo3D>
		</spatialEntity>
		<spatialEntity>
			<pseudo3D type="region">
				<clusteredness>1</clusteredness>
				<density>0.5888624433503962</density>
				<area>30296</area>
				<perimeter>846.1124773025513</perimeter>
				<distanceFromOrigin>344.9710132750287</distanceFromOrigin>
				<angle>52.48291808085435</angle>
				<shape>triangular</shape>
				<triangleMeasure>0.7913763203081028</triangleMeasure>
				<rectangleMeasure>0.5200894719209291</rectangleMeasure>
				<circleMeasure>0.4015296812549575</circleMeasure>
				<centroid>
					<x>586.7894</x>
					<y>201.5389</y>
				</centroid>
			</pseudo3D>
		</spatialEntity>
		<numericStateVariable>
			<name>avgClusterednessRegions</name>
			<value>1445.12859979759</value>
		</numericStateVariable>
		<numericStateVariable>
			<name>avgDensityRegions</name>
			<value>0.5737882118462827</value>
		</numericStateVariable>
	</timepoint>
	<timepoint>
		<spatialEntity>
			<pseudo3D type="region">
				<clusteredness>1</clusteredness>
				<density>0.5587139803421692</density>
				<area>22812.5</area>
				<perimeter>730.3714838027954</perimeter>
				<distanceFromOrigin>424.5303287163356</distanceFromOrigin>
				<angle>61.57787933473002</angle>
				<shape>triangular</shape>
				<triangleMeasure>0.7016734431019733</triangleMeasure>
				<rectangleMeasure>0.5472214642746842</rectangleMeasure>
				<circleMeasure>0.4526708458085673</circleMeasure>
				<centroid>
					<x>1218.72</x>
					<y>551.914</y>
				</centroid>
			</pseudo3D>
		</spatialEntity>
		<spatialEntity>
			<pseudo3D type="region">
				<clusteredness>1</clusteredness>
				<density>0.5888624433503962</density>
				<area>30296</area>
				<perimeter>846.1124773025513</perimeter>
				<distanceFromOrigin>344.9710132750287</distanceFromOrigin>
				<angle>52.48291808085435</angle>
				<shape>triangular</shape>
				<triangleMeasure>0.7913763203081028</triangleMeasure>
				<rectangleMeasure>0.5200894719209291</rectangleMeasure>
				<circleMeasure>0.4015296812549575</circleMeasure>
				<centroid>
					<x>586.7894</x>
					<y>201.5389</y>
				</centroid>
			</pseudo3D>
		</spatialEntity>
		<numericStateVariable>
			<name>avgClusterednessRegions</name>
			<value>1445.12859979759</value>
		</numericStateVariable>
		<numericStateVariable>
			<name>avgDensityRegions</name>
			<value>0.5737882118462827</value>
		</numericStateVariable>
	</timepoint>
	<timepoint>
		<spatialEntity>
			<pseudo3D type="region">
				<clusteredness>1</clusteredness>
				<density>0.5587139803421692</density>
				<area>22812.5</area>
				<perimeter>730.3714838027954</perimeter>
				<distanceFromOrigin>424.5303287163356</distanceFromOrigin>
				<angle>61.57787933473002</angle>
				<shape>triangular</shape>
				<triangleMeasure>0.7016734431019733</triangleMeasure>
				<rectangleMeasure>0.5472214642746842</rectangleMeasure>
				<circleMeasure>0.4526708458085673</circleMeasure>
				<centroid>
					<x>1218.72</x>
					<y>551.914</y>
				</centroid>
			</pseudo3D>
		</spatialEntity>
		<spatialEntity>
			<pseudo3D type="region">
				<clusteredness>1</clusteredness>
				<density>0.5888624433503962</density>
				<area>30296</area>
				<perimeter>846.1124773025513</perimeter>
				<distanceFromOrigin>344.9710132750287</distanceFromOrigin>
				<angle>52.48291808085435</angle>
				<shape>triangular</shape>
				<triangleMeasure>0.7913763203081028</triangleMeasure>
				<rectangleMeasure>0.5200894719209291</rectangleMeasure>
				<circleMeasure>0.4015296812549575</circleMeasure>
				<centroid>
					<x>586.7894</x>
					<y>201.5389</y>
				</centroid>
			</pseudo3D>
		</spatialEntity>
		<numericStateVariable>
			<name>avgClusterednessRegions</name>
			<value>1445.12859979759</value>
		</numericStateVariable>
		<numericStateVariable>
			<name>avgDensityRegions</name>
			<value>0.5737882118462827</value>
		</numericStateVariable>
	</timepoint>
	<timepoint>
		<spatialEntity>
			<pseudo3D type="region">
				<clusteredness>1</clusteredness>
				<density>0.5587139803421692</density>
				<area>22812.5</area>
				<perimeter>730.3714838027954</perimeter>
				<distanceFromOrigin>424.5303287163356</distanceFromOrigin>
				<angle>61.57787933473002</angle>
				<shape>triangular</shape>
				<triangleMeasure>0.7016734431019733</triangleMeasure>
				<rectangleMeasure>0.5472214642746842</rectangleMeasure>
				<circleMeasure>0.4526708458085673</circleMeasure>
				<centroid>
					<x>1218.72</x>
					<y>551.914</y>
				</centroid>
			</pseudo3D>
		</spatialEntity>
		<spatialEntity>
			<pseudo3D type="region">
				<clusteredness>1</clusteredness>
				<density>0.5888624433503962</density>
				<area>30296</area>
				<perimeter>846.1124773025513</perimeter>
				<distanceFromOrigin>344.9710132750287</distanceFromOrigin>
				<angle>52.48291808085435</angle>
				<shape>triangular</shape>
				<triangleMeasure>0.7913763203081028</triangleMeasure>
				<rectangleMeasure>0.5200894719209291</rectangleMeasure>
				<circleMeasure>0.4015296812549575</circleMeasure>
				<centroid>
					<x>586.7894</x>
					<y>201.5389</y>
				</centroid>
			</pseudo3D>
		</spatialEntity>
		<numericStateVariable>
			<name>avgClusterednessRegions</name>
			<value>1445.12859979759</value>
		</numericStateVariable>
		<numericStateVariable>
			<name>avgDensityRegions</name>
			<value>0.5737882118462827</value>
		</numericStateVariable>
	</timepoint>
	<timepoint>
		<spatialEntity>
			<pseudo3D type="region">
				<clusteredness>1</clusteredness>
				<density>0.5587139803421692</density>
				<area>22812.5</area>
				<perimeter>730.3714838027954</perimeter>
				<distanceFromOrigin>424.5303287163356</distanceFromOrigin>
				<angle>61.57787933473002</angle>
				<shape>triangular</shape>
				<triangleMeasure>0.7016734431019733</triangleMeasure>
				<rectangleMeasure>0.5472214642746842</rectangleMeasure>
				<circleMeasure>0.4526708458085673</circleMeasure>
				<centroid>
					<x>1218.72</x>
					<y>551.914</y>
				</centroid>
			</pseudo3D>
		</spatialEntity>
		<spatialEntity>
			<pseudo3D type="region">
				<clusteredness>1</clusteredness>
				<density>0.5888624433503962</density>
				<area>30296</area>
				<perimeter>846.1124773025513</perimeter>
				<distanceFromOrigin>344.9710132750287</distanceFromOrigin>
				<angle>52.48291808085435</angle>
				<shape>triangular</shape>
				<triangleMeasure>0.7913763203081028</triangleMeasure>
				<rectangleMeasure>0.5200894719209291</rectangleMeasure>
				<circleMeasure>0.4015296812549575</circleMeasure>
				<centroid>
					<x>586.7894</x>
					<y>201.5389</y>
				</centroid>
			</pseudo3D>
		</spatialEntity>
		<numericStateVariable>
			<name>avgClusterednessRegions</name>
			<value>1445.12859979759</value>
		</numericStateVariable>
		<numericStateVariable>
			<name>avgDensityRegions</name>
			<value>0.5737882118462827</value>
		</numericStateVariable>
	</timepoint>
	<timepoint>
		<spatialEntity>
			<pseudo3D type="region">
				<clusteredness>1</clusteredness>
				<density>0.5587139803421692</density>
				<area>22812.5</area>
				<perimeter>730.3714838027954</perimeter>
				<distanceFromOrigin>424.5303287163356</distanceFromOrigin>
				<angle>61.57787933473002</angle>
				<shape>triangular</shape>
				<triangleMeasure>0.7016734431019733</triangleMeasure>
				<rectangleMeasure>0.5472214642746842</rectangleMeasure>
				<circleMeasure>0.4526708458085673</circleMeasure>
				<centroid>
					<x>1218.72</x>
					<y>551.914</y>
				</centroid>
			</pseudo3D>
		</spatialEntity>
		<spatialEntity>
			<pseudo3D type="region">
				<clusteredness>1</clusteredness>
				<density>0.5888624433503962</density>
				<area>30296</area>
				<perimeter>846.1124773025513</perimeter>
				<distanceFromOrigin>344.9710132750287</distanceFromOrigin>
				<angle>52.48291808085435</angle>
				<shape>triangular</shape>
				<triangleMeasure>0.7913763203081028</triangleMeasure>
				<rectangleMeasure>0.5200894719209291</rectangleMeasure>
				<circleMeasure>0.4015296812549575</circleMeasure>
				<centroid>
					<x>586.7894</x>
					<y>201.5389</y>
				</centroid>
			</pseudo3D>
		</spatialEntity>
		<numericStateVariable>
			<name>avgClusterednessRegions</name>
			<value>1445.12859979759</value>
		</numericStateVariable>
		<numericStateVariable>
			<name>avgDensityRegions</name>
			<value>0.5737882118462827</value>
		</numericStateVariable>
	</timepoint>
	<timepoint>
		<spatialEntity>
			<pseudo3D type="region">
				<clusteredness>1</clusteredness>
				<density>0.5587139803421692</density>
				<area>22812.5</area>
				<perimeter>730.3714838027954</perimeter>
				<distanceFromOrigin>424.5303287163356</distanceFromOrigin>
				<angle>61.57787933473002</angle>
				<shape>triangular</shape>
				<triangleMeasure>0.7016734431019733</triangleMeasure>
				<rectangleMeasure>0.5472214642746842</rectangleMeasure>
				<circleMeasure>0.4526708458085673</circleMeasure>
				<centroid>
					<x>1218.72</x>
					<y>551.914</y>
				</centroid>
			</pseudo3D>
		</spatialEntity>
		<spatialEntity>
			<pseudo3D type="region">
				<clusteredness>1</clusteredness>
				<density>0.5888624433503962</density>
				<area>30296</area>
				<perimeter>846.1124773025513</perimeter>
				<distanceFromOrigin>344.9710132750287</distanceFromOrigin>
				<angle>52.48291808085435</angle>
				<shape>triangular</shape>
				<triangleMeasure>0.7913763203081028</triangleMeasure>
				<rectangleMeasure>0.5200894719209291</rectangleMeasure>
				<circleMeasure>0.4015296812549575</circleMeasure>
				<centroid>
					<x>586.7894</x>
					<y>201.5389</y>
				</centroid>
			</pseudo3D>
		</spatialEntity>
		<numericStateVariable>
			<name>avgClusterednessRegions</name>
			<value>1445.12859979759</value>
		</numericStateVariable>
		<numericStateVariable>
			<name>avgDensityRegions</name>
			<value>0.5737882118462827</value>
		</numericStateVariable>
	</timepoint>
	<timepoint>
		<spatialEntity>
			<pseudo3D type="region">
				<clusteredness>1</clusteredness>
				<density>0.5587139803421692</density>
				<area>22812.5</area>
				<perimeter>730.3714838027954</perimeter>
				<distanceFromOrigin>424.5303287163356</distanceFromOrigin>
				<angle>61.57787933473002</angle>
				<shape>triangular</shape>
				<triangleMeasure>0.7016734431019733</triangleMeasure>
				<rectangleMeasure>0.5472214642746842</rectangleMeasure>
				<circleMeasure>0.4526708458085673</circleMeasure>
				<centroid>
					<x>1218.72</x>
					<y>551.914</y>
				</centroid>
			</pseudo3D>
		</spatialEntity>
		<spatialEntity>
			<pseudo3D type="region">
				<clusteredness>1</clusteredness>
				<density>0.5888624433503962</density>
				<area>30296</area>
				<perimeter>846.1124773025513</perimeter>
				<distanceFromOrigin>344.9710132750287</distanceFromOrigin>
				<angle>52.48291808085435</angle>
				<shape>triangular</shape>
				<triangleMeasure>0.7913763203081028</triangleMeasure>
				<rectangleMeasure>0.5200894719209291</rectangleMeasure>
				<circleMeasure>0.4015296812549575</circleMeasure>
				<centroid>
					<x>586.7894</x>
					<y>201.5389</y>
				</centroid>
			</pseudo3D>
		</spatialEntity>
		<numericStateVariable>
			<name>avgClusterednessRegions</name>
			<value>1445.12859979759</value>
		</numericStateVariable>
		<numericStateVariable>
			<name>avgDensityRegions</name>
			<value>0.5737882118462827</value>
		</numericStateVariable>
	</timepoint>
	<timepoint>
		<spatialEntity>
			<pseudo3D type="region">
				<clusteredness>1</clusteredness>
				<density>0.5587139803421692</density>
				<area>22812.5</area>
				<perimeter>730.3714838027954</perimeter>
				<distanceFromOrigin>424.5303287163356</distanceFromOrigin>
				<angle>61.57787933473002</angle>
				<shape>triangular</shape>
				<triangleMeasure>0.7016734431019733</triangleMeasure>
				<rectangleMeasure>0.5472214642746842</rectangleMeasure>
				<circleMeasure>0.4526708458085673</circleMeasure>
				<centroid>
					<x>1218.72</x>
					<y>551.914</y>
				</centroid>
			</pseudo3D>
		</spatialEntity>
		<spatialEntity>
			<pseudo3D type="region">
				<clusteredness>1</clusteredness>
				<density>0.5888624433503962</density>
				<area>30296</area>
				<perimeter>846.1124773025513</perimeter>
				<distanceFromOrigin>344.9710132750287</distanceFromOrigin>
				<angle>52.48291808085435</angle>
				<shape>triangular</shape>
				<triangleMeasure>0.7913763203081028</triangleMeasure>
				<rectangleMeasure>0.5200894719209291</rectangleMeasure>
				<circleMeasure>0.4015296812549575</circleMeasure>
				<centroid>
					<x>586.7894</x>
					<y>201.5389</y>
				</centroid>
			</pseudo3D>
		</spatialEntity>
		<numericStateVariable>
			<name>avgClusterednessRegions</name>
			<value>1445.12859979759</value>
		</numericStateVariable>
		<numericStateVariable>
			<name>avgDensityRegions</name>
			<value>0.5737882118462827</value>
		</numericStateVariable>
	</timepoint>
	<timepoint>
		<spatialEntity>
			<pseudo3D type="region">
				<clusteredness>1</clusteredness>
				<density>0.5587139803421692</density>
				<area>22812.5</area>
				<perimeter>730.3714838027954</perimeter>
				<distanceFromOrigin>424.5303287163356</distanceFromOrigin>
				<angle>61.57787933473002</angle>
				<shape>triangular</shape>
				<triangleMeasure>0.7016734431019733</triangleMeasure>
				<rectangleMeasure>0.5472214642746842</rectangleMeasure>
				<circleMeasure>0.4526708458085673</circleMeasure>
				<centroid>
					<x>1218.72</x>
					<y>551.914</y>
				</centroid>
			</pseudo3D>
		</spatialEntity>
		<spatialEntity>
			<pseudo3D type="region">
				<clusteredness>1</clusteredness>
				<density>0.5888624433503962</density>
				<area>30296</area>
				<perimeter>846.1124773025513</perimeter>
				<distanceFromOrigin>344.9710132750287</distanceFromOrigin>
				<angle>52.48291808085435</angle>
				<shape>triangular</shape>
				<triangleMeasure>0.7913763203081028</triangleMeasure>
				<rectangleMeasure>0.5200894719209291</rectangleMeasure>
				<circleMeasure>0.4015296812549575</circleMeasure>
				<centroid>
					<x>586.7894</x>
					<y>201.5389</y>
				</centroid>
			</pseudo3D>
		</spatialEntity>
		<numericStateVariable>
			<name>avgClusterednessRegions</name>
			<value>1445.12859979759</value>
		</numericStateVariable>
		<numericStateVariable>
			<name>avgDensityRegions</name>
			<value>0.5737882118462827</value>
		</numericStateVariable>
	</timepoint>
	<timepoint>
		<spatialEntity>
			<pseudo3D type="region">
				<clusteredness>1</clusteredness>
				<density>0.5587139803421692</density>
				<area>22812.5</area>
				<perimeter>730.3714838027954</perimeter>
				<distanceFromOrigin>424.5303287163356</distanceFromOrigin>
				<angle>61.57787933473002</angle>
				<shape>triangular</shape>
				<triangleMeasure>0.7016734431019733</triangleMeasure>
				<rectangleMeasure>0.5472214642746842</rectangleMeasure>
				<circleMeasure>0.4526708458085673</circleMeasure>
				<centroid>
					<x>1218.72</x>
					<y>551.914</y>
				</centroid>
			</pseudo3D>
		</spatialEntity>
		<spatialEntity>
			<pseudo3D type="region">
				<clusteredness>1</clusteredness>
				<density>0.5888624433503962</density>
				<area>30296</area>
				<perimeter>846.1124773025513</perimeter>
				<distanceFromOrigin>344.9710132750287</distanceFromOrigin>
				<angle>52.48291808085435</angle>
				<shape>triangular</shape>
				<triangleMeasure>0.7913763203081028</triangleMeasure>
				<rectangleMeasure>0.5200894719209291</rectangleMeasure>
				<circleMeasure>0.4015296812549575</circleMeasure>
				<centroid>
					<x>586.7894</x>
					<y>201.5389</y>
				</centroid>
			</pseudo3D>
		</spatialEntity>
		<numericStateVariable>
			<name>avgClusterednessRegions</name>
			<value>1445.12859979759</value>
		</numericStateVariable>
		<numericStateVariable>
			<name>avgDensityRegions</name>
			<value>0.5737882118462827</value>
		</numericStateVariable>
	</timepoint>
	<timepoint>
		<spatialEntity>
			<pseudo3D type="region">
				<clusteredness>1</clusteredness>
				<density>0.5587139803421692</density>
				<area>22812.5</area>
				<perimeter>730.3714838027954</perimeter>
				<distanceFromOrigin>424.5303287163356</distanceFromOrigin>
				<angle>61.57787933473002</angle>
				<shape>triangular</shape>
				<triangleMeasure>0.7016734431019733</triangleMeasure>
				<rectangleMeasure>0.5472214642746842</rectangleMeasure>
				<circleMeasure>0.4526708458085673</circleMeasure>
				<centroid>
					<x>1218.72</x>
					<y>551.914</y>
				</centroid>
			</pseudo3D>
		</spatialEntity>
		<spatialEntity>
			<pseudo3D type="region">
				<clusteredness>1</clusteredness>
				<density>0.5888624433503962</density>
				<area>30296</area>
				<perimeter>846.1124773025513</perimeter>
				<distanceFromOrigin>344.9710132750287</distanceFromOrigin>
				<angle>52.48291808085435</angle>
				<shape>triangular</shape>
				<triangleMeasure>0.7913763203081028</triangleMeasure>
				<rectangleMeasure>0.5200894719209291</rectangleMeasure>
				<circleMeasure>0.4015296812549575</circleMeasure>
				<centroid>
					<x>586.7894</x>
					<y>201.5389</y>
				</centroid>
			</pseudo3D>
		</spatialEntity>
		<numericStateVariable>
			<name>avgClusterednessRegions</name>
			<value>1445.12859979759</value>
		</numericStateVariable>
		<numericStateVariable>
			<name>avgDensityRegions</name>
			<value>0.5737882118462827</value>
		</numericStateVariable>
	</timepoint>
	<timepoint>
		<spatialEntity>
			<pseudo3D type="region">
				<clusteredness>1</clusteredness>
				<density>0.5587139803421692</density>
				<area>22812.5</area>
				<perimeter>730.3714838027954</perimeter>
				<distanceFromOrigin>424.5303287163356</distanceFromOrigin>
				<angle>61.57787933473002</angle>
				<shape>triangular</shape>
				<triangleMeasure>0.7016734431019733</triangleMeasure>
				<rectangleMeasure>0.5472214642746842</rectangleMeasure>
				<circleMeasure>0.4526708458085673</circleMeasure>
				<centroid>
					<x>1218.72</x>
					<y>551.914</y>
				</centroid>
			</pseudo3D>
		</spatialEntity>
		<spatialEntity>
			<pseudo3D type="region">
				<clusteredness>1</clusteredness>
				<density>0.5888624433503962</density>
				<area>30296</area>
				<perimeter>846.1124773025513</perimeter>
				<distanceFromOrigin>344.9710132750287</distanceFromOrigin>
				<angle>52.48291808085435</angle>
				<shape>triangular</shape>
				<triangleMeasure>0.7913763203081028</triangleMeasure>
				<rectangleMeasure>0.5200894719209291</rectangleMeasure>
				<circleMeasure>0.4015296812549575</circleMeasure>
				<centroid>
					<x>586.7894</x>
					<y>201.5389</y>
				</centroid>
			</pseudo3D>
		</spatialEntity>
		<numericStateVariable>
			<name>avgClusterednessRegions</name>
			<value>1445.12859979759</value>
		</numericStateVariable>
		<numericStateVariable>
			<name>avgDensityRegions</name>
			<value>0.5737882118462827</value>
		</numericStateVariable>
	</timepoint>
	<timepoint>
		<spatialEntity>
			<pseudo3D type="region">
				<clusteredness>1</clusteredness>
				<density>0.5587139803421692</density>
				<area>22812.5</area>
				<perimeter>730.3714838027954</perimeter>
				<distanceFromOrigin>424.5303287163356</distanceFromOrigin>
				<angle>61.57787933473002</angle>
				<shape>triangular</shape>
				<triangleMeasure>0.7016734431019733</triangleMeasure>
				<rectangleMeasure>0.5472214642746842</rectangleMeasure>
				<circleMeasure>0.4526708458085673</circleMeasure>
				<centroid>
					<x>1218.72</x>
					<y>551.914</y>
				</centroid>
			</pseudo3D>
		</spatialEntity>
		<spatialEntity>
			<pseudo3D type="region">
				<clusteredness>1</clusteredness>
				<density>0.5888624433503962</density>
				<area>30296</area>
				<perimeter>846.1124773025513</perimeter>
				<distanceFromOrigin>344.9710132750287</distanceFromOrigin>
				<angle>52.48291808085435</angle>
				<shape>triangular</shape>
				<triangleMeasure>0.7913763203081028</triangleMeasure>
				<rectangleMeasure>0.5200894719209291</rectangleMeasure>
				<circleMeasure>0.4015296812549575</circleMeasure>
				<centroid>
					<x>586.7894</x>
					<y>201.5389</y>
				</centroid>
			</pseudo3D>
		</spatialEntity>
		<numericStateVariable>
			<name>avgClusterednessRegions</name>
			<value>1445.12859979759</value>
		</numericStateVariable>
		<numericStateVariable>
			<name>avgDensityRegions</name>
			<value>0.5737882118462827</value>
		</numericStateVariable>
	</timepoint>
	<timepoint>
		<spatialEntity>
			<pseudo3D type="region">
				<clusteredness>1</clusteredness>
				<density>0.5587139803421692</density>
				<area>22812.5</area>
				<perimeter>730.3714838027954</perimeter>
				<distanceFromOrigin>424.5303287163356</distanceFromOrigin>
				<angle>61.57787933473002</angle>
				<shape>triangular</shape>
				<triangleMeasure>0.7016734431019733</triangleMeasure>
				<rectangleMeasure>0.5472214642746842</rectangleMeasure>
				<circleMeasure>0.4526708458085673</circleMeasure>
				<centroid>
					<x>1218.72</x>
					<y>551.914</y>
				</centroid>
			</pseudo3D>
		</spatialEntity>
		<spatialEntity>
			<pseudo3D type="region">
				<clusteredness>1</clusteredness>
				<density>0.5888624433503962</density>
				<area>30296</area>
				<perimeter>846.1124773025513</perimeter>
				<distanceFromOrigin>344.9710132750287</distanceFromOrigin>
				<angle>52.48291808085435</angle>
				<shape>triangular</shape>
				<triangleMeasure>0.7913763203081028</triangleMeasure>
				<rectangleMeasure>0.5200894719209291</rectangleMeasure>
				<circleMeasure>0.4015296812549575</circleMeasure>
				<centroid>
					<x>586.7894</x>
					<y>201.5389</y>
				</centroid>
			</pseudo3D>
		</spatialEntity>
		<numericStateVariable>
			<name>avgClusterednessRegions</name>
			<value>1445.12859979759</value>
		</numericStateVariable>
		<numericStateVariable>
			<name>avgDensityRegions</name>
			<value>0.5737882118462827</value>
		</numericStateVariable>
	</timepoint>
	<timepoint>
		<spatialEntity>
			<pseudo3D type="region">
				<clusteredness>1</clusteredness>
				<density>0.5587139803421692</density>
				<area>22812.5</area>
				<perimeter>730.3714838027954</perimeter>
				<distanceFromOrigin>424.5303287163356</distanceFromOrigin>
				<angle>61.57787933473002</angle>
				<shape>triangular</shape>
				<triangleMeasure>0.7016734431019733</triangleMeasure>
				<rectangleMeasure>0.5472214642746842</rectangleMeasure>
				<circleMeasure>0.4526708458085673</circleMeasure>
				<centroid>
					<x>1218.72</x>
					<y>551.914</y>
				</centroid>
			</pseudo3D>
		</spatialEntity>
		<spatialEntity>
			<pseudo3D type="region">
				<clusteredness>1</clusteredness>
				<density>0.5888624433503962</density>
				<area>30296</area>
				<perimeter>846.1124773025513</perimeter>
				<distanceFromOrigin>344.9710132750287</distanceFromOrigin>
				<angle>52.48291808085435</angle>
				<shape>triangular</shape>
				<triangleMeasure>0.7913763203081028</triangleMeasure>
				<rectangleMeasure>0.5200894719209291</rectangleMeasure>
				<circleMeasure>0.4015296812549575</circleMeasure>
				<centroid>
					<x>586.7894</x>
					<y>201.5389</y>
				</centroid>
			</pseudo3D>
		</spatialEntity>
		<numericStateVariable>
			<name>avgClusterednessRegions</name>
			<value>1445.12859979759</value>
		</numericStateVariable>
		<numericStateVariable>
			<name>avgDensityRegions</name>
			<value>0.5737882118462827</value>
		</numericStateVariable>
	</timepoint>
	<timepoint>
		<spatialEntity>
			<pseudo3D type="region">
				<clusteredness>1</clusteredness>
				<density>0.5587139803421692</density>
				<area>22812.5</area>
				<perimeter>730.3714838027954</perimeter>
				<distanceFromOrigin>424.5303287163356</distanceFromOrigin>
				<angle>61.57787933473002</angle>
				<shape>triangular</shape>
				<triangleMeasure>0.7016734431019733</triangleMeasure>
				<rectangleMeasure>0.5472214642746842</rectangleMeasure>
				<circleMeasure>0.4526708458085673</circleMeasure>
				<centroid>
					<x>1218.72</x>
					<y>551.914</y>
				</centroid>
			</pseudo3D>
		</spatialEntity>
		<spatialEntity>
			<pseudo3D type="region">
				<clusteredness>1</clusteredness>
				<density>0.5888624433503962</density>
				<area>30296</area>
				<perimeter>846.1124773025513</perimeter>
				<distanceFromOrigin>344.9710132750287</distanceFromOrigin>
				<angle>52.48291808085435</angle>
				<shape>triangular</shape>
				<triangleMeasure>0.7913763203081028</triangleMeasure>
				<rectangleMeasure>0.5200894719209291</rectangleMeasure>
				<circleMeasure>0.4015296812549575</circleMeasure>
				<centroid>
					<x>586.7894</x>
					<y>201.5389</y>
				</centroid>
			</pseudo3D>
		</spatialEntity>
		<numericStateVariable>
			<name>avgClusterednessRegions</name>
			<value>1445.12859979759</value>
		</numericStateVariable>
		<numericStateVariable>
			<name>avgDensityRegions</name>
			<value>0.5737882118462827</value>
		</numericStateVariable>
	</timepoint>
	<timepoint>
		<spatialEntity>
			<pseudo3D type="region">
				<clusteredness>1</clusteredness>
				<density>0.5587139803421692</density>
				<area>22812.5</area>
				<perimeter>730.3714838027954</perimeter>
				<distanceFromOrigin>424.5303287163356</distanceFromOrigin>
				<angle>61.57787933473002</angle>
				<shape>triangular</shape>
				<triangleMeasure>0.7016734431019733</triangleMeasure>
				<rectangleMeasure>0.5472214642746842</rectangleMeasure>
				<circleMeasure>0.4526708458085673</circleMeasure>
				<centroid>
					<x>1218.72</x>
					<y>551.914</y>
				</centroid>
			</pseudo3D>
		</spatialEntity>
		<spatialEntity>
			<pseudo3D type="region">
				<clusteredness>1</clusteredness>
				<density>0.5888624433503962</density>
				<area>30296</area>
				<perimeter>846.1124773025513</perimeter>
				<distanceFromOrigin>344.9710132750287</distanceFromOrigin>
				<angle>52.48291808085435</angle>
				<shape>triangular</shape>
				<triangleMeasure>0.7913763203081028</triangleMeasure>
				<rectangleMeasure>0.5200894719209291</rectangleMeasure>
				<circleMeasure>0.4015296812549575</circleMeasure>
				<centroid>
					<x>586.7894</x>
					<y>201.5389</y>
				</centroid>
			</pseudo3D>
		</spatialEntity>
		<numericStateVariable>
			<name>avgClusterednessRegions</name>
			<value>1445.12859979759</value>
		</numericStateVariable>
		<numericStateVariable>
			<name>avgDensityRegions</name>
			<value>0.5737882118462827</value>
		</numericStateVariable>
	</timepoint>
	<timepoint>
		<spatialEntity>
			<pseudo3D type="region">
				<clusteredness>1</clusteredness>
				<density>0.5587139803421692</density>
				<area>22812.5</area>
				<perimeter>730.3714838027954</perimeter>
				<distanceFromOrigin>424.5303287163356</distanceFromOrigin>
				<angle>61.57787933473002</angle>
				<shape>triangular</shape>
				<triangleMeasure>0.7016734431019733</triangleMeasure>
				<rectangleMeasure>0.5472214642746842</rectangleMeasure>
				<circleMeasure>0.4526708458085673</circleMeasure>
				<centroid>
					<x>1218.72</x>
					<y>551.914</y>
				</centroid>
			</pseudo3D>
		</spatialEntity>
		<spatialEntity>
			<pseudo3D type="region">
				<clusteredness>1</clusteredness>
				<density>0.5888624433503962</density>
				<area>30296</area>
				<perimeter>846.1124773025513</perimeter>
				<distanceFromOrigin>344.9710132750287</distanceFromOrigin>
				<angle>52.48291808085435</angle>
				<shape>triangular</shape>
				<triangleMeasure>0.7913763203081028</triangleMeasure>
				<rectangleMeasure>0.5200894719209291</rectangleMeasure>
				<circleMeasure>0.4015296812549575</circleMeasure>
				<centroid>
					<x>586.7894</x>
					<y>201.5389</y>
				</centroid>
			</pseudo3D>
		</spatialEntity>
		<numericStateVariable>
			<name>avgClusterednessRegions</name>
			<value>1445.12859979759</value>
		</numericStateVariable>
		<numericStateVariable>
			<name>avgDensityRegions</name>
			<value>0.5737882118462827</value>
		</numericStateVariable>
	</timepoint>
	<timepoint>
		<spatialEntity>
			<pseudo3D type="region">
				<clusteredness>1</clusteredness>
				<density>0.5587139803421692</density>
				<area>22812.5</area>
				<perimeter>730.3714838027954</perimeter>
				<distanceFromOrigin>424.5303287163356</distanceFromOrigin>
				<angle>61.57787933473002</angle>
				<shape>triangular</shape>
				<triangleMeasure>0.7016734431019733</triangleMeasure>
				<rectangleMeasure>0.5472214642746842</rectangleMeasure>
				<circleMeasure>0.4526708458085673</circleMeasure>
				<centroid>
					<x>1218.72</x>
					<y>551.914</y>
				</centroid>
			</pseudo3D>
		</spatialEntity>
		<spatialEntity>
			<pseudo3D type="region">
				<clusteredness>1</clusteredness>
				<density>0.5888624433503962</density>
				<area>30296</area>
				<perimeter>846.1124773025513</perimeter>
				<distanceFromOrigin>344.9710132750287</distanceFromOrigin>
				<angle>52.48291808085435</angle>
				<shape>triangular</shape>
				<triangleMeasure>0.7913763203081028</triangleMeasure>
				<rectangleMeasure>0.5200894719209291</rectangleMeasure>
				<circleMeasure>0.4015296812549575</circleMeasure>
				<centroid>
					<x>586.7894</x>
					<y>201.5389</y>
				</centroid>
			</pseudo3D>
		</spatialEntity>
		<numericStateVariable>
			<name>avgClusterednessRegions</name>
			<value>1445.12859979759</value>
		</numericStateVariable>
		<numericStateVariable>
			<name>avgDensityRegions</name>
			<value>0.5737882118462827</value>
		</numericStateVariable>
	</timepoint>
	<timepoint>
		<spatialEntity>
			<pseudo3D type="region">
				<clusteredness>1</clusteredness>
				<density>0.5587139803421692</density>
				<area>22812.5</area>
				<perimeter>730.3714838027954</perimeter>
				<distanceFromOrigin>424.5303287163356</distanceFromOrigin>
				<angle>61.57787933473002</angle>
				<shape>triangular</shape>
				<triangleMeasure>0.7016734431019733</triangleMeasure>
				<rectangleMeasure>0.5472214642746842</rectangleMeasure>
				<circleMeasure>0.4526708458085673</circleMeasure>
				<centroid>
					<x>1218.72</x>
					<y>551.914</y>
				</centroid>
			</pseudo3D>
		</spatialEntity>
		<spatialEntity>
			<pseudo3D type="region">
				<clusteredness>1</clusteredness>
				<density>0.5888624433503962</density>
				<area>30296</area>
				<perimeter>846.1124773025513</perimeter>
				<distanceFromOrigin>344.9710132750287</distanceFromOrigin>
				<angle>52.48291808085435</angle>
				<shape>triangular</shape>
				<triangleMeasure>0.7913763203081028</triangleMeasure>
				<rectangleMeasure>0.5200894719209291</rectangleMeasure>
				<circleMeasure>0.4015296812549575</circleMeasure>
				<centroid>
					<x>586.7894</x>
					<y>201.5389</y>
				</centroid>
			</pseudo3D>
		</spatialEntity>
		<numericStateVariable>
			<name>avgClusterednessRegions</name>
			<value>1445.12859979759</value>
		</numericStateVariable>
		<numericStateVariable>
			<name>avgDensityRegions</name>
			<value>0.5737882118462827</value>
		</numericStateVariable>
	</timepoint>
	<timepoint>
		<spatialEntity>
			<pseudo3D type="region">
				<clusteredness>1</clusteredness>
				<density>0.5587139803421692</density>
				<area>22812.5</area>
				<perimeter>730.3714838027954</perimeter>
				<distanceFromOrigin>424.5303287163356</distanceFromOrigin>
				<angle>61.57787933473002</angle>
				<shape>triangular</shape>
				<triangleMeasure>0.7016734431019733</triangleMeasure>
				<rectangleMeasure>0.5472214642746842</rectangleMeasure>
				<circleMeasure>0.4526708458085673</circleMeasure>
				<centroid>
					<x>1218.72</x>
					<y>551.914</y>
				</centroid>
			</pseudo3D>
		</spatialEntity>
		<spatialEntity>
			<pseudo3D type="region">
				<clusteredness>1</clusteredness>
				<density>0.5888624433503962</density>
				<area>30296</area>
				<perimeter>846.1124773025513</perimeter>
				<distanceFromOrigin>344.9710132750287</distanceFromOrigin>
				<angle>52.48291808085435</angle>
				<shape>triangular</shape>
				<triangleMeasure>0.7913763203081028</triangleMeasure>
				<rectangleMeasure>0.5200894719209291</rectangleMeasure>
				<circleMeasure>0.4015296812549575</circleMeasure>
				<centroid>
					<x>586.7894</x>
					<y>201.5389</y>
				</centroid>
			</pseudo3D>
		</spatialEntity>
		<numericStateVariable>
			<name>avgClusterednessRegions</name>
			<value>1445.12859979759</value>
		</numericStateVariable>
		<numericStateVariable>
			<name>avgDensityRegions</name>
			<value>0.5737882118462827</value>
		</numericStateVariable>
	</timepoint>
	<timepoint>
		<spatialEntity>
			<pseudo3D type="region">
				<clusteredness>1</clusteredness>
				<density>0.5587139803421692</density>
				<area>22812.5</area>
				<perimeter>730.3714838027954</perimeter>
				<distanceFromOrigin>424.5303287163356</distanceFromOrigin>
				<angle>61.57787933473002</angle>
				<shape>triangular</shape>
				<triangleMeasure>0.7016734431019733</triangleMeasure>
				<rectangleMeasure>0.5472214642746842</rectangleMeasure>
				<circleMeasure>0.4526708458085673</circleMeasure>
				<centroid>
					<x>1218.72</x>
					<y>551.914</y>
				</centroid>
			</pseudo3D>
		</spatialEntity>
		<spatialEntity>
			<pseudo3D type="region">
				<clusteredness>1</clusteredness>
				<density>0.5888624433503962</density>
				<area>30296</area>
				<perimeter>846.1124773025513</perimeter>
				<distanceFromOrigin>344.9710132750287</distanceFromOrigin>
				<angle>52.48291808085435</angle>
				<shape>triangular</shape>
				<triangleMeasure>0.7913763203081028</triangleMeasure>
				<rectangleMeasure>0.5200894719209291</rectangleMeasure>
				<circleMeasure>0.4015296812549575</circleMeasure>
				<centroid>
					<x>586.7894</x>
					<y>201.5389</y>
				</centroid>
			</pseudo3D>
		</spatialEntity>
		<numericStateVariable>
			<name>avgClusterednessRegions</name>
			<value>1445.12859979759</value>
		</numericStateVariable>
		<numericStateVariable>
			<name>avgDensityRegions</name>
			<value>0.5737882118462827</value>
		</numericStateVariable>
	</timepoint>
	<timepoint>
		<spatialEntity>
			<pseudo3D type="region">
				<clusteredness>1</clusteredness>
				<density>0.5587139803421692</density>
				<area>22812.5</area>
				<perimeter>730.3714838027954</perimeter>
				<distanceFromOrigin>424.5303287163356</distanceFromOrigin>
				<angle>61.57787933473002</angle>
				<shape>triangular</shape>
				<triangleMeasure>0.7016734431019733</triangleMeasure>
				<rectangleMeasure>0.5472214642746842</rectangleMeasure>
				<circleMeasure>0.4526708458085673</circleMeasure>
				<centroid>
					<x>1218.72</x>
					<y>551.914</y>
				</centroid>
			</pseudo3D>
		</spatialEntity>
		<spatialEntity>
			<pseudo3D type="region">
				<clusteredness>1</clusteredness>
				<density>0.5888624433503962</density>
				<area>30296</area>
				<perimeter>846.1124773025513</perimeter>
				<distanceFromOrigin>344.9710132750287</distanceFromOrigin>
				<angle>52.48291808085435</angle>
				<shape>triangular</shape>
				<triangleMeasure>0.7913763203081028</triangleMeasure>
				<rectangleMeasure>0.5200894719209291</rectangleMeasure>
				<circleMeasure>0.4015296812549575</circleMeasure>
				<centroid>
					<x>586.7894</x>
					<y>201.5389</y>
				</centroid>
			</pseudo3D>
		</spatialEntity>
		<numericStateVariable>
			<name>avgClusterednessRegions</name>
			<value>1445.12859979759</value>
		</numericStateVariable>
		<numericStateVariable>
			<name>avgDensityRegions</name>
			<value>0.5737882118462827</value>
		</numericStateVariable>
	</timepoint>
	<timepoint>
		<spatialEntity>
			<pseudo3D type="region">
				<clusteredness>1</clusteredness>
				<density>0.5587139803421692</density>
				<area>22812.5</area>
				<perimeter>730.3714838027954</perimeter>
				<distanceFromOrigin>424.5303287163356</distanceFromOrigin>
				<angle>61.57787933473002</angle>
				<shape>triangular</shape>
				<triangleMeasure>0.7016734431019733</triangleMeasure>
				<rectangleMeasure>0.5472214642746842</rectangleMeasure>
				<circleMeasure>0.4526708458085673</circleMeasure>
				<centroid>
					<x>1218.72</x>
					<y>551.914</y>
				</centroid>
			</pseudo3D>
		</spatialEntity>
		<spatialEntity>
			<pseudo3D type="region">
				<clusteredness>1</clusteredness>
				<density>0.5888624433503962</density>
				<area>30296</area>
				<perimeter>846.1124773025513</perimeter>
				<distanceFromOrigin>344.9710132750287</distanceFromOrigin>
				<angle>52.48291808085435</angle>
				<shape>triangular</shape>
				<triangleMeasure>0.7913763203081028</triangleMeasure>
				<rectangleMeasure>0.5200894719209291</rectangleMeasure>
				<circleMeasure>0.4015296812549575</circleMeasure>
				<centroid>
					<x>586.7894</x>
					<y>201.5389</y>
				</centroid>
			</pseudo3D>
		</spatialEntity>
		<numericStateVariable>
			<name>avgClusterednessRegions</name>
			<value>1445.12859979759</value>
		</numericStateVariable>
		<numericStateVariable>
			<name>avgDensityRegions</name>
			<value>0.5737882118462827</value>
		</numericStateVariable>
	</timepoint>
	<timepoint>
		<spatialEntity>
			<pseudo3D type="region">
				<clusteredness>1</clusteredness>
				<density>0.5587139803421692</density>
				<area>22812.5</area>
				<perimeter>730.3714838027954</perimeter>
				<distanceFromOrigin>424.5303287163356</distanceFromOrigin>
				<angle>61.57787933473002</angle>
				<shape>triangular</shape>
				<triangleMeasure>0.7016734431019733</triangleMeasure>
				<rectangleMeasure>0.5472214642746842</rectangleMeasure>
				<circleMeasure>0.4526708458085673</circleMeasure>
				<centroid>
					<x>1218.72</x>
					<y>551.914</y>
				</centroid>
			</pseudo3D>
		</spatialEntity>
		<spatialEntity>
			<pseudo3D type="region">
				<clusteredness>1</clusteredness>
				<density>0.5888624433503962</density>
				<area>30296</area>
				<perimeter>846.1124773025513</perimeter>
				<distanceFromOrigin>344.9710132750287</distanceFromOrigin>
				<angle>52.48291808085435</angle>
				<shape>triangular</shape>
				<triangleMeasure>0.7913763203081028</triangleMeasure>
				<rectangleMeasure>0.5200894719209291</rectangleMeasure>
				<circleMeasure>0.4015296812549575</circleMeasure>
				<centroid>
					<x>586.7894</x>
					<y>201.5389</y>
				</centroid>
			</pseudo3D>
		</spatialEntity>
		<numericStateVariable>
			<name>avgClusterednessRegions</name>
			<value>1445.12859979759</value>
		</numericStateVariable>
		<numericStateVariable>
			<name>avgDensityRegions</name>
			<value>0.5737882118462827</value>
		</numericStateVariable>
	</timepoint>
	<timepoint>
		<spatialEntity>
			<pseudo3D type="region">
				<clusteredness>1</clusteredness>
				<density>0.5587139803421692</density>
				<area>22812.5</area>
				<perimeter>730.3714838027954</perimeter>
				<distanceFromOrigin>424.5303287163356</distanceFromOrigin>
				<angle>61.57787933473002</angle>
				<shape>triangular</shape>
				<triangleMeasure>0.7016734431019733</triangleMeasure>
				<rectangleMeasure>0.5472214642746842</rectangleMeasure>
				<circleMeasure>0.4526708458085673</circleMeasure>
				<centroid>
					<x>1218.72</x>
					<y>551.914</y>
				</centroid>
			</pseudo3D>
		</spatialEntity>
		<spatialEntity>
			<pseudo3D type="region">
				<clusteredness>1</clusteredness>
				<density>0.5888624433503962</density>
				<area>30296</area>
				<perimeter>846.1124773025513</perimeter>
				<distanceFromOrigin>344.9710132750287</distanceFromOrigin>
				<angle>52.48291808085435</angle>
				<shape>triangular</shape>
				<triangleMeasure>0.7913763203081028</triangleMeasure>
				<rectangleMeasure>0.5200894719209291</rectangleMeasure>
				<circleMeasure>0.4015296812549575</circleMeasure>
				<centroid>
					<x>586.7894</x>
					<y>201.5389</y>
				</centroid>
			</pseudo3D>
		</spatialEntity>
		<numericStateVariable>
			<name>avgClusterednessRegions</name>
			<value>1445.12859979759</value>
		</numericStateVariable>
		<numericStateVariable>
			<name>avgDensityRegions</name>
			<value>0.5737882118462827</value>
		</numericStateVariable>
	</timepoint>
	<timepoint>
		<spatialEntity>
			<pseudo3D type="region">
				<clusteredness>1</clusteredness>
				<density>0.5587139803421692</density>
				<area>22812.5</area>
				<perimeter>730.3714838027954</perimeter>
				<distanceFromOrigin>424.5303287163356</distanceFromOrigin>
				<angle>61.57787933473002</angle>
				<shape>triangular</shape>
				<triangleMeasure>0.7016734431019733</triangleMeasure>
				<rectangleMeasure>0.5472214642746842</rectangleMeasure>
				<circleMeasure>0.4526708458085673</circleMeasure>
				<centroid>
					<x>1218.72</x>
					<y>551.914</y>
				</centroid>
			</pseudo3D>
		</spatialEntity>
		<spatialEntity>
			<pseudo3D type="region">
				<clusteredness>1</clusteredness>
				<density>0.5888624433503962</density>
				<area>30296</area>
				<perimeter>846.1124773025513</perimeter>
				<distanceFromOrigin>344.9710132750287</distanceFromOrigin>
				<angle>52.48291808085435</angle>
				<shape>triangular</shape>
				<triangleMeasure>0.7913763203081028</triangleMeasure>
				<rectangleMeasure>0.5200894719209291</rectangleMeasure>
				<circleMeasure>0.4015296812549575</circleMeasure>
				<centroid>
					<x>586.7894</x>
					<y>201.5389</y>
				</centroid>
			</pseudo3D>
		</spatialEntity>
		<numericStateVariable>
			<name>avgClusterednessRegions</name>
			<value>1445.12859979759</value>
		</numericStateVariable>
		<numericStateVariable>
			<name>avgDensityRegions</name>
			<value>0.5737882118462827</value>
		</numericStateVariable>
	</timepoint>
	<timepoint>
		<spatialEntity>
			<pseudo3D type="region">
				<clusteredness>1</clusteredness>
				<density>0.5587139803421692</density>
				<area>22812.5</area>
				<perimeter>730.3714838027954</perimeter>
				<distanceFromOrigin>424.5303287163356</distanceFromOrigin>
				<angle>61.57787933473002</angle>
				<shape>triangular</shape>
				<triangleMeasure>0.7016734431019733</triangleMeasure>
				<rectangleMeasure>0.5472214642746842</rectangleMeasure>
				<circleMeasure>0.4526708458085673</circleMeasure>
				<centroid>
					<x>1218.72</x>
					<y>551.914</y>
				</centroid>
			</pseudo3D>
		</spatialEntity>
		<spatialEntity>
			<pseudo3D type="region">
				<clusteredness>1</clusteredness>
				<density>0.5888624433503962</density>
				<area>30296</area>
				<perimeter>846.1124773025513</perimeter>
				<distanceFromOrigin>344.9710132750287</distanceFromOrigin>
				<angle>52.48291808085435</angle>
				<shape>triangular</shape>
				<triangleMeasure>0.7913763203081028</triangleMeasure>
				<rectangleMeasure>0.5200894719209291</rectangleMeasure>
				<circleMeasure>0.4015296812549575</circleMeasure>
				<centroid>
					<x>586.7894</x>
					<y>201.5389</y>
				</centroid>
			</pseudo3D>
		</spatialEntity>
		<numericStateVariable>
			<name>avgClusterednessRegions</name>
			<value>1445.12859979759</value>
		</numericStateVariable>
		<numericStateVariable>
			<name>avgDensityRegions</name>
			<value>0.5737882118462827</value>
		</numericStateVariable>
	</timepoint>
	<timepoint>
		<spatialEntity>
			<pseudo3D type="region">
				<clusteredness>1</clusteredness>
				<density>0.5587139803421692</density>
				<area>22812.5</area>
				<perimeter>730.3714838027954</perimeter>
				<distanceFromOrigin>424.5303287163356</distanceFromOrigin>
				<angle>61.57787933473002</angle>
				<shape>triangular</shape>
				<triangleMeasure>0.7016734431019733</triangleMeasure>
				<rectangleMeasure>0.5472214642746842</rectangleMeasure>
				<circleMeasure>0.4526708458085673</circleMeasure>
				<centroid>
					<x>1218.72</x>
					<y>551.914</y>
				</centroid>
			</pseudo3D>
		</spatialEntity>
		<spatialEntity>
			<pseudo3D type="region">
				<clusteredness>1</clusteredness>
				<density>0.5888624433503962</density>
				<area>30296</area>
				<perimeter>846.1124773025513</perimeter>
				<distanceFromOrigin>344.9710132750287</distanceFromOrigin>
				<angle>52.48291808085435</angle>
				<shape>triangular</shape>
				<triangleMeasure>0.7913763203081028</triangleMeasure>
				<rectangleMeasure>0.5200894719209291</rectangleMeasure>
				<circleMeasure>0.4015296812549575</circleMeasure>
				<centroid>
					<x>586.7894</x>
					<y>201.5389</y>
				</centroid>
			</pseudo3D>
		</spatialEntity>
		<numericStateVariable>
			<name>avgClusterednessRegions</name>
			<value>1445.12859979759</value>
		</numericStateVariable>
		<numericStateVariable>
			<name>avgDensityRegions</name>
			<value>0.5737882118462827</value>
		</numericStateVariable>
	</timepoint>
</experiment>
