# Supplementary material for: Automatic validation of computational models using pseudo-3D spatio-temporal model checking
Source: BMC Syst Biol. 2014 Dec 2;8:124. doi: 10.1186/s12918-014-0124-0 (PMC4272535; doi:10.1186/s12918-014-0124-0)
Supplement: Additional file 8 — Dataset of STML files for the phase variation case study. The dataset of one thousand STML files corresponding to the stochastic simulations of the rectangular model for the phase variation case study. We recommend using the freely available 7zip software (Download link: http://www.7-zip.org/download.html) to extract this archive. [file 12918_2014_124_MOESM8_ESM.zip › phase_variation_stml_153.xml]

<?xml version="1.0" encoding="utf-8"?>
<!--Warning! This xml file was automatically generated by a C++ program using the Boost PropertyTree library.-->
<experiment>
	<timepoint>
		<numericStateVariable>
			<name>avgClusterednessRegions</name>
			<value>0</value>
		</numericStateVariable>
		<numericStateVariable>
			<name>avgDensityRegions</name>
			<value>0</value>
		</numericStateVariable>
	</timepoint>
	<timepoint>
		<numericStateVariable>
			<name>avgClusterednessRegions</name>
			<value>0</value>
		</numericStateVariable>
		<numericStateVariable>
			<name>avgDensityRegions</name>
			<value>0</value>
		</numericStateVariable>
	</timepoint>
	<timepoint>
		<numericStateVariable>
			<name>avgClusterednessRegions</name>
			<value>0</value>
		</numericStateVariable>
		<numericStateVariable>
			<name>avgDensityRegions</name>
			<value>0</value>
		</numericStateVariable>
	</timepoint>
	<timepoint>
		<numericStateVariable>
			<name>avgClusterednessRegions</name>
			<value>0</value>
		</numericStateVariable>
		<numericStateVariable>
			<name>avgDensityRegions</name>
			<value>0</value>
		</numericStateVariable>
	</timepoint>
	<timepoint>
		<numericStateVariable>
			<name>avgClusterednessRegions</name>
			<value>0</value>
		</numericStateVariable>
		<numericStateVariable>
			<name>avgDensityRegions</name>
			<value>0</value>
		</numericStateVariable>
	</timepoint>
	<timepoint>
		<numericStateVariable>
			<name>avgClusterednessRegions</name>
			<value>0</value>
		</numericStateVariable>
		<numericStateVariable>
			<name>avgDensityRegions</name>
			<value>0</value>
		</numericStateVariable>
	</timepoint>
	<timepoint>
		<numericStateVariable>
			<name>avgClusterednessRegions</name>
			<value>0</value>
		</numericStateVariable>
		<numericStateVariable>
			<name>avgDensityRegions</name>
			<value>0</value>
		</numericStateVariable>
	</timepoint>
	<timepoint>
		<numericStateVariable>
			<name>avgClusterednessRegions</name>
			<value>0</value>
		</numericStateVariable>
		<numericStateVariable>
			<name>avgDensityRegions</name>
			<value>0</value>
		</numericStateVariable>
	</timepoint>
	<timepoint>
		<numericStateVariable>
			<name>avgClusterednessRegions</name>
			<value>0</value>
		</numericStateVariable>
		<numericStateVariable>
			<name>avgDensityRegions</name>
			<value>0</value>
		</numericStateVariable>
	</timepoint>
	<timepoint>
		<numericStateVariable>
			<name>avgClusterednessRegions</name>
			<value>0</value>
		</numericStateVariable>
		<numericStateVariable>
			<name>avgDensityRegions</name>
			<value>0</value>
		</numericStateVariable>
	</timepoint>
	<timepoint>
		<numericStateVariable>
			<name>avgClusterednessRegions</name>
			<value>0</value>
		</numericStateVariable>
		<numericStateVariable>
			<name>avgDensityRegions</name>
			<value>0</value>
		</numericStateVariable>
	</timepoint>
	<timepoint>
		<numericStateVariable>
			<name>avgClusterednessRegions</name>
			<value>0</value>
		</numericStateVariable>
		<numericStateVariable>
			<name>avgDensityRegions</name>
			<value>0</value>
		</numericStateVariable>
	</timepoint>
	<timepoint>
		<numericStateVariable>
			<name>avgClusterednessRegions</name>
			<value>0</value>
		</numericStateVariable>
		<numericStateVariable>
			<name>avgDensityRegions</name>
			<value>0</value>
		</numericStateVariable>
	</timepoint>
	<timepoint>
		<spatialEntity>
			<pseudo3D type="region">
				<clusteredness>1</clusteredness>
				<density>0.5678583199256456</density>
				<area>22839.5</area>
				<perimeter>630.4001493453979</perimeter>
				<distanceFromOrigin>17.0293863659264</distanceFromOrigin>
				<angle>91.09739051853857</angle>
				<shape>rectangular</shape>
				<triangleMeasure>0.6751443378012618</triangleMeasure>
				<rectangleMeasure>0.7745105753347719</rectangleMeasure>
				<circleMeasure>0.5689189910649474</circleMeasure>
				<centroid>
					<x>585.1873</x>
					<y>765.4684</y>
				</centroid>
			</pseudo3D>
		</spatialEntity>
		<numericStateVariable>
			<name>avgClusterednessRegions</name>
			<value>0</value>
		</numericStateVariable>
		<numericStateVariable>
			<name>avgDensityRegions</name>
			<value>0.5678583199256456</value>
		</numericStateVariable>
	</timepoint>
	<timepoint>
		<spatialEntity>
			<pseudo3D type="region">
				<clusteredness>1</clusteredness>
				<density>0.579104986977146</density>
				<area>28818.5</area>
				<perimeter>803.7375240325928</perimeter>
				<distanceFromOrigin>17.0293863659264</distanceFromOrigin>
				<angle>89.94135541504124</angle>
				<shape>rectangular</shape>
				<triangleMeasure>0.5386314600415162</triangleMeasure>
				<rectangleMeasure>0.665284192870605</rectangleMeasure>
				<circleMeasure>0.4863533911038034</circleMeasure>
				<centroid>
					<x>575.5068</x>
					<y>773.6968</y>
				</centroid>
			</pseudo3D>
		</spatialEntity>
		<numericStateVariable>
			<name>avgClusterednessRegions</name>
			<value>0</value>
		</numericStateVariable>
		<numericStateVariable>
			<name>avgDensityRegions</name>
			<value>0.579104986977146</value>
		</numericStateVariable>
	</timepoint>
	<timepoint>
		<spatialEntity>
			<pseudo3D type="region">
				<clusteredness>1</clusteredness>
				<density>0.5749859738466186</density>
				<area>35051.5</area>
				<perimeter>821.8672657012939</perimeter>
				<distanceFromOrigin>17.0293863659264</distanceFromOrigin>
				<angle>90.80518497271609</angle>
				<shape>rectangular</shape>
				<triangleMeasure>0.5875098734728854</triangleMeasure>
				<rectangleMeasure>0.7023095751251166</rectangleMeasure>
				<circleMeasure>0.5494549901957813</circleMeasure>
				<centroid>
					<x>568.5629</x>
					<y>785.7943</y>
				</centroid>
			</pseudo3D>
		</spatialEntity>
		<numericStateVariable>
			<name>avgClusterednessRegions</name>
			<value>0</value>
		</numericStateVariable>
		<numericStateVariable>
			<name>avgDensityRegions</name>
			<value>0.5749859738466186</value>
		</numericStateVariable>
	</timepoint>
	<timepoint>
		<spatialEntity>
			<pseudo3D type="region">
				<clusteredness>1</clusteredness>
				<density>0.5801933694095749</density>
				<area>41098</area>
				<perimeter>965.9957914352417</perimeter>
				<distanceFromOrigin>17.0293863659264</distanceFromOrigin>
				<angle>92.5640176378233</angle>
				<shape>rectangular</shape>
				<triangleMeasure>0.546065290198498</triangleMeasure>
				<rectangleMeasure>0.6814218534001247</rectangleMeasure>
				<circleMeasure>0.4828374811868097</circleMeasure>
				<centroid>
					<x>562.5754</x>
					<y>795.5991</y>
				</centroid>
			</pseudo3D>
		</spatialEntity>
		<numericStateVariable>
			<name>avgClusterednessRegions</name>
			<value>0</value>
		</numericStateVariable>
		<numericStateVariable>
			<name>avgDensityRegions</name>
			<value>0.5801933694095749</value>
		</numericStateVariable>
	</timepoint>
	<timepoint>
		<spatialEntity>
			<pseudo3D type="region">
				<clusteredness>1</clusteredness>
				<density>0.5806089500487595</density>
				<area>45677</area>
				<perimeter>1018.154345035553</perimeter>
				<distanceFromOrigin>17.0293863659264</distanceFromOrigin>
				<angle>86.35693211326515</angle>
				<shape>rectangular</shape>
				<triangleMeasure>0.5724858490639937</triangleMeasure>
				<rectangleMeasure>0.6810856727348638</rectangleMeasure>
				<circleMeasure>0.5341499505280322</circleMeasure>
				<centroid>
					<x>554.6609</x>
					<y>800.0953</y>
				</centroid>
			</pseudo3D>
		</spatialEntity>
		<numericStateVariable>
			<name>avgClusterednessRegions</name>
			<value>0</value>
		</numericStateVariable>
		<numericStateVariable>
			<name>avgDensityRegions</name>
			<value>0.5806089500487595</value>
		</numericStateVariable>
	</timepoint>
	<timepoint>
		<spatialEntity>
			<pseudo3D type="region">
				<clusteredness>1</clusteredness>
				<density>0.5766287459927353</density>
				<area>53288</area>
				<perimeter>1079.141114711761</perimeter>
				<distanceFromOrigin>17.0293863659264</distanceFromOrigin>
				<angle>94.3894703008956</angle>
				<shape>rectangular</shape>
				<triangleMeasure>0.5668073145777671</triangleMeasure>
				<rectangleMeasure>0.6822803723098477</rectangleMeasure>
				<circleMeasure>0.4638824308837584</circleMeasure>
				<centroid>
					<x>550.1122</x>
					<y>813.2304</y>
				</centroid>
			</pseudo3D>
		</spatialEntity>
		<numericStateVariable>
			<name>avgClusterednessRegions</name>
			<value>0</value>
		</numericStateVariable>
		<numericStateVariable>
			<name>avgDensityRegions</name>
			<value>0.5766287459927353</value>
		</numericStateVariable>
	</timepoint>
	<timepoint>
		<spatialEntity>
			<pseudo3D type="region">
				<clusteredness>1</clusteredness>
				<density>0.5874528164605484</density>
				<area>59690.5</area>
				<perimeter>1184.453148841858</perimeter>
				<distanceFromOrigin>17.0293863659264</distanceFromOrigin>
				<angle>89.95116226743647</angle>
				<shape>rectangular</shape>
				<triangleMeasure>0.5950632791510275</triangleMeasure>
				<rectangleMeasure>0.6585258914798703</rectangleMeasure>
				<circleMeasure>0.5163329172974735</circleMeasure>
				<centroid>
					<x>545.1328</x>
					<y>822.351</y>
				</centroid>
			</pseudo3D>
		</spatialEntity>
		<numericStateVariable>
			<name>avgClusterednessRegions</name>
			<value>0</value>
		</numericStateVariable>
		<numericStateVariable>
			<name>avgDensityRegions</name>
			<value>0.5874528164605484</value>
		</numericStateVariable>
	</timepoint>
	<timepoint>
		<spatialEntity>
			<pseudo3D type="region">
				<clusteredness>1</clusteredness>
				<density>0.5895296717879286</density>
				<area>65037.5</area>
				<perimeter>1228.618897914886</perimeter>
				<distanceFromOrigin>17.0293863659264</distanceFromOrigin>
				<angle>92.07440219075049</angle>
				<shape>rectangular</shape>
				<triangleMeasure>0.5780122068001697</triangleMeasure>
				<rectangleMeasure>0.6798475602236912</rectangleMeasure>
				<circleMeasure>0.487245465957185</circleMeasure>
				<centroid>
					<x>541.6816</x>
					<y>831.6082</y>
				</centroid>
			</pseudo3D>
		</spatialEntity>
		<numericStateVariable>
			<name>avgClusterednessRegions</name>
			<value>0</value>
		</numericStateVariable>
		<numericStateVariable>
			<name>avgDensityRegions</name>
			<value>0.5895296717879286</value>
		</numericStateVariable>
	</timepoint>
	<timepoint>
		<spatialEntity>
			<pseudo3D type="region">
				<clusteredness>1</clusteredness>
				<density>0.5851830481801484</density>
				<area>70953</area>
				<perimeter>1357.875138998032</perimeter>
				<distanceFromOrigin>17.0293863659264</distanceFromOrigin>
				<angle>91.98031520377975</angle>
				<shape>rectangular</shape>
				<triangleMeasure>0.5579124185306372</triangleMeasure>
				<rectangleMeasure>0.6671173867169217</rectangleMeasure>
				<circleMeasure>0.4532158620979083</circleMeasure>
				<centroid>
					<x>535.5828</x>
					<y>839.3292</y>
				</centroid>
			</pseudo3D>
		</spatialEntity>
		<numericStateVariable>
			<name>avgClusterednessRegions</name>
			<value>0</value>
		</numericStateVariable>
		<numericStateVariable>
			<name>avgDensityRegions</name>
			<value>0.5851830481801484</value>
		</numericStateVariable>
	</timepoint>
	<timepoint>
		<spatialEntity>
			<pseudo3D type="region">
				<clusteredness>1</clusteredness>
				<density>0.5892305384656998</density>
				<area>79036.5</area>
				<perimeter>1538.217898845673</perimeter>
				<distanceFromOrigin>17.0293863659264</distanceFromOrigin>
				<angle>95.6098305968066</angle>
				<shape>rectangular</shape>
				<triangleMeasure>0.5378411736535299</triangleMeasure>
				<rectangleMeasure>0.6192059718926338</rectangleMeasure>
				<circleMeasure>0.3940220605904522</circleMeasure>
				<centroid>
					<x>527.7104</x>
					<y>845.6562</y>
				</centroid>
			</pseudo3D>
		</spatialEntity>
		<numericStateVariable>
			<name>avgClusterednessRegions</name>
			<value>0</value>
		</numericStateVariable>
		<numericStateVariable>
			<name>avgDensityRegions</name>
			<value>0.5892305384656998</value>
		</numericStateVariable>
	</timepoint>
	<timepoint>
		<spatialEntity>
			<pseudo3D type="region">
				<clusteredness>1</clusteredness>
				<density>0.5867066300115457</density>
				<area>88047.5</area>
				<perimeter>1890.613147735596</perimeter>
				<distanceFromOrigin>17.0293863659264</distanceFromOrigin>
				<angle>97.46868997581996</angle>
				<shape>rectangular</shape>
				<triangleMeasure>0.5221189707500559</triangleMeasure>
				<rectangleMeasure>0.6354169297773993</rectangleMeasure>
				<circleMeasure>0.4175204334515832</circleMeasure>
				<centroid>
					<x>516.6003</x>
					<y>851.2039</y>
				</centroid>
			</pseudo3D>
		</spatialEntity>
		<numericStateVariable>
			<name>avgClusterednessRegions</name>
			<value>0</value>
		</numericStateVariable>
		<numericStateVariable>
			<name>avgDensityRegions</name>
			<value>0.5867066300115457</value>
		</numericStateVariable>
	</timepoint>
	<timepoint>
		<spatialEntity>
			<pseudo3D type="region">
				<clusteredness>0.914525048416828</clusteredness>
				<density>0.5883577784728373</density>
				<area>97984.5</area>
				<perimeter>1639.227125644684</perimeter>
				<distanceFromOrigin>17.0293863659264</distanceFromOrigin>
				<angle>97.30387643239908</angle>
				<shape>rectangular</shape>
				<triangleMeasure>0.531014024645929</triangleMeasure>
				<rectangleMeasure>0.6144819823549534</rectangleMeasure>
				<circleMeasure>0.397304363803377</circleMeasure>
				<centroid>
					<x>496.8922</x>
					<y>853.2089</y>
				</centroid>
			</pseudo3D>
		</spatialEntity>
		<numericStateVariable>
			<name>avgClusterednessRegions</name>
			<value>0</value>
		</numericStateVariable>
		<numericStateVariable>
			<name>avgDensityRegions</name>
			<value>0.5883577784728373</value>
		</numericStateVariable>
	</timepoint>
	<timepoint>
		<spatialEntity>
			<pseudo3D type="region">
				<clusteredness>0.9165578569173132</clusteredness>
				<density>0.5887203759983576</density>
				<area>107399.5</area>
				<perimeter>1798.364605903625</perimeter>
				<distanceFromOrigin>17.0293863659264</distanceFromOrigin>
				<angle>96.44581879572694</angle>
				<shape>rectangular</shape>
				<triangleMeasure>0.5196725902279082</triangleMeasure>
				<rectangleMeasure>0.609543133163483</rectangleMeasure>
				<circleMeasure>0.4056176146319192</circleMeasure>
				<centroid>
					<x>487.363</x>
					<y>857.3446</y>
				</centroid>
			</pseudo3D>
		</spatialEntity>
		<numericStateVariable>
			<name>avgClusterednessRegions</name>
			<value>0</value>
		</numericStateVariable>
		<numericStateVariable>
			<name>avgDensityRegions</name>
			<value>0.5887203759983576</value>
		</numericStateVariable>
	</timepoint>
	<timepoint>
		<spatialEntity>
			<pseudo3D type="region">
				<clusteredness>0.9216719340017848</clusteredness>
				<density>0.5894970936079157</density>
				<area>118256.5</area>
				<perimeter>1935.758285522461</perimeter>
				<distanceFromOrigin>17.0293863659264</distanceFromOrigin>
				<angle>96.67293243040081</angle>
				<shape>rectangular</shape>
				<triangleMeasure>0.5232089305638704</triangleMeasure>
				<rectangleMeasure>0.6188937179607428</rectangleMeasure>
				<circleMeasure>0.4094038667244456</circleMeasure>
				<centroid>
					<x>477.9249</x>
					<y>862.0749</y>
				</centroid>
			</pseudo3D>
		</spatialEntity>
		<spatialEntity>
			<pseudo3D type="region">
				<clusteredness>1</clusteredness>
				<density>0.65445372765785</density>
				<area>20549</area>
				<perimeter>592.0303392410278</perimeter>
				<distanceFromOrigin>255.8202493939837</distanceFromOrigin>
				<angle>51.01857466637192</angle>
				<shape>triangular</shape>
				<triangleMeasure>0.8043232029669424</triangleMeasure>
				<rectangleMeasure>0.6628571025354056</rectangleMeasure>
				<circleMeasure>0.4550500333308488</circleMeasure>
				<centroid>
					<x>490.1898</x>
					<y>370.2634</y>
				</centroid>
			</pseudo3D>
		</spatialEntity>
		<numericStateVariable>
			<name>avgClusterednessRegions</name>
			<value>983.9288071885132</value>
		</numericStateVariable>
		<numericStateVariable>
			<name>avgDensityRegions</name>
			<value>0.6219754106328829</value>
		</numericStateVariable>
	</timepoint>
	<timepoint>
		<spatialEntity>
			<pseudo3D type="region">
				<clusteredness>0.927780294571929</clusteredness>
				<density>0.5935122331043895</density>
				<area>130046.5</area>
				<perimeter>2068.846408843994</perimeter>
				<distanceFromOrigin>17.0293863659264</distanceFromOrigin>
				<angle>96.40041418841155</angle>
				<shape>rectangular</shape>
				<triangleMeasure>0.5316694622565975</triangleMeasure>
				<rectangleMeasure>0.622549149772533</rectangleMeasure>
				<circleMeasure>0.4233355854851276</circleMeasure>
				<centroid>
					<x>466.6025</x>
					<y>865.2157</y>
				</centroid>
			</pseudo3D>
		</spatialEntity>
		<spatialEntity>
			<pseudo3D type="region">
				<clusteredness>1</clusteredness>
				<density>0.6567941366133466</density>
				<area>23494</area>
				<perimeter>655.9094982147217</perimeter>
				<distanceFromOrigin>255.8202493939837</distanceFromOrigin>
				<angle>49.67209058965953</angle>
				<shape>triangular</shape>
				<triangleMeasure>0.8139595059996124</triangleMeasure>
				<rectangleMeasure>0.6413007399126879</rectangleMeasure>
				<circleMeasure>0.4329571823967757</circleMeasure>
				<centroid>
					<x>482.0039</x>
					<y>362.312</y>
				</centroid>
			</pseudo3D>
		</spatialEntity>
		<numericStateVariable>
			<name>avgClusterednessRegions</name>
			<value>1006.278872192767</value>
		</numericStateVariable>
		<numericStateVariable>
			<name>avgDensityRegions</name>
			<value>0.6251531848588681</value>
		</numericStateVariable>
	</timepoint>
	<timepoint>
		<spatialEntity>
			<pseudo3D type="region">
				<clusteredness>0.9341801610879613</clusteredness>
				<density>0.594852934394378</density>
				<area>143704</area>
				<perimeter>2329.570466041565</perimeter>
				<distanceFromOrigin>17.0293863659264</distanceFromOrigin>
				<angle>98.45868331255659</angle>
				<shape>rectangular</shape>
				<triangleMeasure>0.5226647705290015</triangleMeasure>
				<rectangleMeasure>0.6189197160967878</rectangleMeasure>
				<circleMeasure>0.395238831445607</circleMeasure>
				<centroid>
					<x>458.4905</x>
					<y>873.3892</y>
				</centroid>
			</pseudo3D>
		</spatialEntity>
		<spatialEntity>
			<pseudo3D type="region">
				<clusteredness>1</clusteredness>
				<density>0.660124503949387</density>
				<area>25990.5</area>
				<perimeter>697.0134377479553</perimeter>
				<distanceFromOrigin>255.8202493939837</distanceFromOrigin>
				<angle>48.50540530583092</angle>
				<shape>triangular</shape>
				<triangleMeasure>0.8033067382180066</triangleMeasure>
				<rectangleMeasure>0.6196187151156646</rectangleMeasure>
				<circleMeasure>0.4131622163280852</circleMeasure>
				<centroid>
					<x>476.0207</x>
					<y>355.0888</y>
				</centroid>
			</pseudo3D>
		</spatialEntity>
		<numericStateVariable>
			<name>avgClusterednessRegions</name>
			<value>1037.193330037183</value>
		</numericStateVariable>
		<numericStateVariable>
			<name>avgDensityRegions</name>
			<value>0.6274887191718825</value>
		</numericStateVariable>
	</timepoint>
	<timepoint>
		<spatialEntity>
			<pseudo3D type="region">
				<clusteredness>0.9386017573541451</clusteredness>
				<density>0.5967067488587752</density>
				<area>154782</area>
				<perimeter>2463.027637004852</perimeter>
				<distanceFromOrigin>17.0293863659264</distanceFromOrigin>
				<angle>98.02403733958242</angle>
				<shape>rectangular</shape>
				<triangleMeasure>0.5284200147419188</triangleMeasure>
				<rectangleMeasure>0.6354330532891359</rectangleMeasure>
				<circleMeasure>0.403778826564496</circleMeasure>
				<centroid>
					<x>450.6613</x>
					<y>879.1149</y>
				</centroid>
			</pseudo3D>
		</spatialEntity>
		<spatialEntity>
			<pseudo3D type="region">
				<clusteredness>1</clusteredness>
				<density>0.6592223898106252</density>
				<area>28922</area>
				<perimeter>753.8112835884094</perimeter>
				<distanceFromOrigin>255.8202493939837</distanceFromOrigin>
				<angle>47.71853212477725</angle>
				<shape>triangular</shape>
				<triangleMeasure>0.8032034269864771</triangleMeasure>
				<rectangleMeasure>0.6029388172841063</rectangleMeasure>
				<circleMeasure>0.4304360433497705</circleMeasure>
				<centroid>
					<x>469.077</x>
					<y>347.748</y>
				</centroid>
			</pseudo3D>
		</spatialEntity>
		<numericStateVariable>
			<name>avgClusterednessRegions</name>
			<value>1063.371934951156</value>
		</numericStateVariable>
		<numericStateVariable>
			<name>avgDensityRegions</name>
			<value>0.6279645693347002</value>
		</numericStateVariable>
	</timepoint>
	<timepoint>
		<spatialEntity>
			<pseudo3D type="region">
				<clusteredness>0.9429566216798642</clusteredness>
				<density>0.6003511278891623</density>
				<area>167371.5</area>
				<perimeter>2639.83784198761</perimeter>
				<distanceFromOrigin>17.0293863659264</distanceFromOrigin>
				<angle>98.34889651322231</angle>
				<shape>rectangular</shape>
				<triangleMeasure>0.5390042543581659</triangleMeasure>
				<rectangleMeasure>0.6361496132602197</rectangleMeasure>
				<circleMeasure>0.4065917635721619</circleMeasure>
				<centroid>
					<x>441.492</x>
					<y>883.7313</y>
				</centroid>
			</pseudo3D>
		</spatialEntity>
		<spatialEntity>
			<pseudo3D type="region">
				<clusteredness>1</clusteredness>
				<density>0.6567409604927494</density>
				<area>33466.5</area>
				<perimeter>815.9499306678772</perimeter>
				<distanceFromOrigin>255.8202493939837</distanceFromOrigin>
				<angle>48.30025818278785</angle>
				<shape>triangular</shape>
				<triangleMeasure>0.8096578795365814</triangleMeasure>
				<rectangleMeasure>0.6010474840493877</rectangleMeasure>
				<circleMeasure>0.4275967141820372</circleMeasure>
				<centroid>
					<x>460.4466</x>
					<y>336.0486</y>
				</centroid>
			</pseudo3D>
		</spatialEntity>
		<numericStateVariable>
			<name>avgClusterednessRegions</name>
			<value>1096.021275992553</value>
		</numericStateVariable>
		<numericStateVariable>
			<name>avgDensityRegions</name>
			<value>0.6285460441909558</value>
		</numericStateVariable>
	</timepoint>
	<timepoint>
		<spatialEntity>
			<pseudo3D type="region">
				<clusteredness>0.9465346534653465</clusteredness>
				<density>0.6035709271423284</density>
				<area>179250</area>
				<perimeter>2747.380048513412</perimeter>
				<distanceFromOrigin>17.0293863659264</distanceFromOrigin>
				<angle>97.08049603533493</angle>
				<shape>rectangular</shape>
				<triangleMeasure>0.5334670100969048</triangleMeasure>
				<rectangleMeasure>0.6632308011969142</rectangleMeasure>
				<circleMeasure>0.4340142350465585</circleMeasure>
				<centroid>
					<x>431.7073</x>
					<y>887.9599</y>
				</centroid>
			</pseudo3D>
		</spatialEntity>
		<spatialEntity>
			<pseudo3D type="region">
				<clusteredness>1</clusteredness>
				<density>0.6597332533487242</density>
				<area>38418.5</area>
				<perimeter>924.0318131446838</perimeter>
				<distanceFromOrigin>255.8202493939837</distanceFromOrigin>
				<angle>51.41854787630722</angle>
				<shape>triangular</shape>
				<triangleMeasure>0.7307904702971033</triangleMeasure>
				<rectangleMeasure>0.5716178100511514</rectangleMeasure>
				<circleMeasure>0.4209144299443867</circleMeasure>
				<centroid>
					<x>448.5755</x>
					<y>325.903</y>
				</centroid>
			</pseudo3D>
		</spatialEntity>
		<numericStateVariable>
			<name>avgClusterednessRegions</name>
			<value>1124.619899806045</value>
		</numericStateVariable>
		<numericStateVariable>
			<name>avgDensityRegions</name>
			<value>0.6316520902455263</value>
		</numericStateVariable>
	</timepoint>
	<timepoint>
		<spatialEntity>
			<pseudo3D type="region">
				<clusteredness>0.9331815040221169</clusteredness>
				<density>0.6078579404779876</density>
				<area>194426.5</area>
				<perimeter>2620.875460147858</perimeter>
				<distanceFromOrigin>17.0293863659264</distanceFromOrigin>
				<angle>96.77533960974634</angle>
				<shape>rectangular</shape>
				<triangleMeasure>0.5475642135012226</triangleMeasure>
				<rectangleMeasure>0.6500995789055725</rectangleMeasure>
				<circleMeasure>0.4161097869036083</circleMeasure>
				<centroid>
					<x>419.9806</x>
					<y>895.0843</y>
				</centroid>
			</pseudo3D>
		</spatialEntity>
		<spatialEntity>
			<pseudo3D type="region">
				<clusteredness>1</clusteredness>
				<density>0.6593402557078133</density>
				<area>41976.5</area>
				<perimeter>925.2085227966309</perimeter>
				<distanceFromOrigin>255.8202493939837</distanceFromOrigin>
				<angle>46.45249747890854</angle>
				<shape>triangular</shape>
				<triangleMeasure>0.7756147401953807</triangleMeasure>
				<rectangleMeasure>0.6112618885096701</rectangleMeasure>
				<circleMeasure>0.4071616827223263</circleMeasure>
				<centroid>
					<x>443.0038</x>
					<y>316.6552</y>
				</centroid>
			</pseudo3D>
		</spatialEntity>
		<numericStateVariable>
			<name>avgClusterednessRegions</name>
			<value>1157.774187885891</value>
		</numericStateVariable>
		<numericStateVariable>
			<name>avgDensityRegions</name>
			<value>0.6335990980929005</value>
		</numericStateVariable>
	</timepoint>
	<timepoint>
		<spatialEntity>
			<pseudo3D type="region">
				<clusteredness>0.9371673048846807</clusteredness>
				<density>0.6095256844496806</density>
				<area>207658</area>
				<perimeter>2817.641572475433</perimeter>
				<distanceFromOrigin>17.0293863659264</distanceFromOrigin>
				<angle>98.45464304687762</angle>
				<shape>rectangular</shape>
				<triangleMeasure>0.5244014692271658</triangleMeasure>
				<rectangleMeasure>0.642232216068099</rectangleMeasure>
				<circleMeasure>0.3957613715419622</circleMeasure>
				<centroid>
					<x>411.9628</x>
					<y>899.9562</y>
				</centroid>
			</pseudo3D>
		</spatialEntity>
		<spatialEntity>
			<pseudo3D type="region">
				<clusteredness>1</clusteredness>
				<density>0.6588359577932166</density>
				<area>46901.5</area>
				<perimeter>975.8162336349487</perimeter>
				<distanceFromOrigin>255.8202493939837</distanceFromOrigin>
				<angle>46.40498481196116</angle>
				<shape>triangular</shape>
				<triangleMeasure>0.7998301054886106</triangleMeasure>
				<rectangleMeasure>0.5841556922853572</rectangleMeasure>
				<circleMeasure>0.4076302942405354</circleMeasure>
				<centroid>
					<x>434.1101</x>
					<y>306.7923</y>
				</centroid>
			</pseudo3D>
		</spatialEntity>
		<numericStateVariable>
			<name>avgClusterednessRegions</name>
			<value>1187.154517561119</value>
		</numericStateVariable>
		<numericStateVariable>
			<name>avgDensityRegions</name>
			<value>0.6341808211214486</value>
		</numericStateVariable>
	</timepoint>
	<timepoint>
		<spatialEntity>
			<pseudo3D type="region">
				<clusteredness>0.9408395853616631</clusteredness>
				<density>0.6126992091405263</density>
				<area>221778</area>
				<perimeter>2940.303425550461</perimeter>
				<distanceFromOrigin>17.0293863659264</distanceFromOrigin>
				<angle>96.66584583644935</angle>
				<shape>rectangular</shape>
				<triangleMeasure>0.5208906104880443</triangleMeasure>
				<rectangleMeasure>0.6395326738219319</rectangleMeasure>
				<circleMeasure>0.4178497355979988</circleMeasure>
				<centroid>
					<x>402.8291</x>
					<y>905.205</y>
				</centroid>
			</pseudo3D>
		</spatialEntity>
		<spatialEntity>
			<pseudo3D type="region">
				<clusteredness>1</clusteredness>
				<density>0.660251282446942</density>
				<area>52143.5</area>
				<perimeter>1057.347573041916</perimeter>
				<distanceFromOrigin>255.8202493939837</distanceFromOrigin>
				<angle>49.04610599788571</angle>
				<shape>triangular</shape>
				<triangleMeasure>0.765266827661185</triangleMeasure>
				<rectangleMeasure>0.5617219624543994</rectangleMeasure>
				<circleMeasure>0.4179276785729396</circleMeasure>
				<centroid>
					<x>424.5566</x>
					<y>297.4333</y>
				</centroid>
			</pseudo3D>
		</spatialEntity>
		<numericStateVariable>
			<name>avgClusterednessRegions</name>
			<value>1216.319957801537</value>
		</numericStateVariable>
		<numericStateVariable>
			<name>avgDensityRegions</name>
			<value>0.6364752457937342</value>
		</numericStateVariable>
	</timepoint>
	<timepoint>
		<spatialEntity>
			<pseudo3D type="region">
				<clusteredness>0.942888612731319</clusteredness>
				<density>0.6161271328295316</density>
				<area>230276.5</area>
				<perimeter>3014.598505973816</perimeter>
				<distanceFromOrigin>17.0293863659264</distanceFromOrigin>
				<angle>95.14985953181345</angle>
				<shape>rectangular</shape>
				<triangleMeasure>0.5457762314251534</triangleMeasure>
				<rectangleMeasure>0.6441462298923059</rectangleMeasure>
				<circleMeasure>0.4374160038853345</circleMeasure>
				<centroid>
					<x>396.9035</x>
					<y>907.7274</y>
				</centroid>
			</pseudo3D>
		</spatialEntity>
		<spatialEntity>
			<pseudo3D type="region">
				<clusteredness>1</clusteredness>
				<density>0.6624588906983669</density>
				<area>55229.5</area>
				<perimeter>1075.865288734436</perimeter>
				<distanceFromOrigin>255.8202493939837</distanceFromOrigin>
				<angle>48.47551791705524</angle>
				<shape>triangular</shape>
				<triangleMeasure>0.7820012769758945</triangleMeasure>
				<rectangleMeasure>0.5707161569958338</rectangleMeasure>
				<circleMeasure>0.4249080882407973</circleMeasure>
				<centroid>
					<x>421.1694</x>
					<y>290.5835</y>
				</centroid>
			</pseudo3D>
		</spatialEntity>
		<numericStateVariable>
			<name>avgClusterednessRegions</name>
			<value>1235.241603038357</value>
		</numericStateVariable>
		<numericStateVariable>
			<name>avgDensityRegions</name>
			<value>0.6392930117639493</value>
		</numericStateVariable>
	</timepoint>
	<timepoint>
		<spatialEntity>
			<pseudo3D type="region">
				<clusteredness>0.942888612731319</clusteredness>
				<density>0.6161271328295316</density>
				<area>230276.5</area>
				<perimeter>3014.598505973816</perimeter>
				<distanceFromOrigin>17.0293863659264</distanceFromOrigin>
				<angle>95.14985953181345</angle>
				<shape>rectangular</shape>
				<triangleMeasure>0.5457762314251534</triangleMeasure>
				<rectangleMeasure>0.6441462298923059</rectangleMeasure>
				<circleMeasure>0.4374160038853345</circleMeasure>
				<centroid>
					<x>396.9035</x>
					<y>907.7274</y>
				</centroid>
			</pseudo3D>
		</spatialEntity>
		<spatialEntity>
			<pseudo3D type="region">
				<clusteredness>1</clusteredness>
				<density>0.6624588906983669</density>
				<area>55229.5</area>
				<perimeter>1075.865288734436</perimeter>
				<distanceFromOrigin>255.8202493939837</distanceFromOrigin>
				<angle>48.47551791705524</angle>
				<shape>triangular</shape>
				<triangleMeasure>0.7820012769758945</triangleMeasure>
				<rectangleMeasure>0.5707161569958338</rectangleMeasure>
				<circleMeasure>0.4249080882407973</circleMeasure>
				<centroid>
					<x>421.1694</x>
					<y>290.5835</y>
				</centroid>
			</pseudo3D>
		</spatialEntity>
		<numericStateVariable>
			<name>avgClusterednessRegions</name>
			<value>1235.241603038357</value>
		</numericStateVariable>
		<numericStateVariable>
			<name>avgDensityRegions</name>
			<value>0.6392930117639493</value>
		</numericStateVariable>
	</timepoint>
	<timepoint>
		<spatialEntity>
			<pseudo3D type="region">
				<clusteredness>0.942888612731319</clusteredness>
				<density>0.6161271328295316</density>
				<area>230276.5</area>
				<perimeter>3014.598505973816</perimeter>
				<distanceFromOrigin>17.0293863659264</distanceFromOrigin>
				<angle>95.14985953181345</angle>
				<shape>rectangular</shape>
				<triangleMeasure>0.5457762314251534</triangleMeasure>
				<rectangleMeasure>0.6441462298923059</rectangleMeasure>
				<circleMeasure>0.4374160038853345</circleMeasure>
				<centroid>
					<x>396.9035</x>
					<y>907.7274</y>
				</centroid>
			</pseudo3D>
		</spatialEntity>
		<spatialEntity>
			<pseudo3D type="region">
				<clusteredness>1</clusteredness>
				<density>0.6624588906983669</density>
				<area>55229.5</area>
				<perimeter>1075.865288734436</perimeter>
				<distanceFromOrigin>255.8202493939837</distanceFromOrigin>
				<angle>48.47551791705524</angle>
				<shape>triangular</shape>
				<triangleMeasure>0.7820012769758945</triangleMeasure>
				<rectangleMeasure>0.5707161569958338</rectangleMeasure>
				<circleMeasure>0.4249080882407973</circleMeasure>
				<centroid>
					<x>421.1694</x>
					<y>290.5835</y>
				</centroid>
			</pseudo3D>
		</spatialEntity>
		<numericStateVariable>
			<name>avgClusterednessRegions</name>
			<value>1235.241603038357</value>
		</numericStateVariable>
		<numericStateVariable>
			<name>avgDensityRegions</name>
			<value>0.6392930117639493</value>
		</numericStateVariable>
	</timepoint>
	<timepoint>
		<spatialEntity>
			<pseudo3D type="region">
				<clusteredness>0.942888612731319</clusteredness>
				<density>0.6161271328295316</density>
				<area>230276.5</area>
				<perimeter>3014.598505973816</perimeter>
				<distanceFromOrigin>17.0293863659264</distanceFromOrigin>
				<angle>95.14985953181345</angle>
				<shape>rectangular</shape>
				<triangleMeasure>0.5457762314251534</triangleMeasure>
				<rectangleMeasure>0.6441462298923059</rectangleMeasure>
				<circleMeasure>0.4374160038853345</circleMeasure>
				<centroid>
					<x>396.9035</x>
					<y>907.7274</y>
				</centroid>
			</pseudo3D>
		</spatialEntity>
		<spatialEntity>
			<pseudo3D type="region">
				<clusteredness>1</clusteredness>
				<density>0.6624588906983669</density>
				<area>55229.5</area>
				<perimeter>1075.865288734436</perimeter>
				<distanceFromOrigin>255.8202493939837</distanceFromOrigin>
				<angle>48.47551791705524</angle>
				<shape>triangular</shape>
				<triangleMeasure>0.7820012769758945</triangleMeasure>
				<rectangleMeasure>0.5707161569958338</rectangleMeasure>
				<circleMeasure>0.4249080882407973</circleMeasure>
				<centroid>
					<x>421.1694</x>
					<y>290.5835</y>
				</centroid>
			</pseudo3D>
		</spatialEntity>
		<numericStateVariable>
			<name>avgClusterednessRegions</name>
			<value>1235.241603038357</value>
		</numericStateVariable>
		<numericStateVariable>
			<name>avgDensityRegions</name>
			<value>0.6392930117639493</value>
		</numericStateVariable>
	</timepoint>
	<timepoint>
		<spatialEntity>
			<pseudo3D type="region">
				<clusteredness>0.942888612731319</clusteredness>
				<density>0.6161271328295316</density>
				<area>230276.5</area>
				<perimeter>3014.598505973816</perimeter>
				<distanceFromOrigin>17.0293863659264</distanceFromOrigin>
				<angle>95.14985953181345</angle>
				<shape>rectangular</shape>
				<triangleMeasure>0.5457762314251534</triangleMeasure>
				<rectangleMeasure>0.6441462298923059</rectangleMeasure>
				<circleMeasure>0.4374160038853345</circleMeasure>
				<centroid>
					<x>396.9035</x>
					<y>907.7274</y>
				</centroid>
			</pseudo3D>
		</spatialEntity>
		<spatialEntity>
			<pseudo3D type="region">
				<clusteredness>1</clusteredness>
				<density>0.6624588906983669</density>
				<area>55229.5</area>
				<perimeter>1075.865288734436</perimeter>
				<distanceFromOrigin>255.8202493939837</distanceFromOrigin>
				<angle>48.47551791705524</angle>
				<shape>triangular</shape>
				<triangleMeasure>0.7820012769758945</triangleMeasure>
				<rectangleMeasure>0.5707161569958338</rectangleMeasure>
				<circleMeasure>0.4249080882407973</circleMeasure>
				<centroid>
					<x>421.1694</x>
					<y>290.5835</y>
				</centroid>
			</pseudo3D>
		</spatialEntity>
		<numericStateVariable>
			<name>avgClusterednessRegions</name>
			<value>1235.241603038357</value>
		</numericStateVariable>
		<numericStateVariable>
			<name>avgDensityRegions</name>
			<value>0.6392930117639493</value>
		</numericStateVariable>
	</timepoint>
	<timepoint>
		<spatialEntity>
			<pseudo3D type="region">
				<clusteredness>0.942888612731319</clusteredness>
				<density>0.6161271328295316</density>
				<area>230276.5</area>
				<perimeter>3014.598505973816</perimeter>
				<distanceFromOrigin>17.0293863659264</distanceFromOrigin>
				<angle>95.14985953181345</angle>
				<shape>rectangular</shape>
				<triangleMeasure>0.5457762314251534</triangleMeasure>
				<rectangleMeasure>0.6441462298923059</rectangleMeasure>
				<circleMeasure>0.4374160038853345</circleMeasure>
				<centroid>
					<x>396.9035</x>
					<y>907.7274</y>
				</centroid>
			</pseudo3D>
		</spatialEntity>
		<spatialEntity>
			<pseudo3D type="region">
				<clusteredness>1</clusteredness>
				<density>0.6624588906983669</density>
				<area>55229.5</area>
				<perimeter>1075.865288734436</perimeter>
				<distanceFromOrigin>255.8202493939837</distanceFromOrigin>
				<angle>48.47551791705524</angle>
				<shape>triangular</shape>
				<triangleMeasure>0.7820012769758945</triangleMeasure>
				<rectangleMeasure>0.5707161569958338</rectangleMeasure>
				<circleMeasure>0.4249080882407973</circleMeasure>
				<centroid>
					<x>421.1694</x>
					<y>290.5835</y>
				</centroid>
			</pseudo3D>
		</spatialEntity>
		<numericStateVariable>
			<name>avgClusterednessRegions</name>
			<value>1235.241603038357</value>
		</numericStateVariable>
		<numericStateVariable>
			<name>avgDensityRegions</name>
			<value>0.6392930117639493</value>
		</numericStateVariable>
	</timepoint>
	<timepoint>
		<spatialEntity>
			<pseudo3D type="region">
				<clusteredness>0.942888612731319</clusteredness>
				<density>0.6161271328295316</density>
				<area>230276.5</area>
				<perimeter>3014.598505973816</perimeter>
				<distanceFromOrigin>17.0293863659264</distanceFromOrigin>
				<angle>95.14985953181345</angle>
				<shape>rectangular</shape>
				<triangleMeasure>0.5457762314251534</triangleMeasure>
				<rectangleMeasure>0.6441462298923059</rectangleMeasure>
				<circleMeasure>0.4374160038853345</circleMeasure>
				<centroid>
					<x>396.9035</x>
					<y>907.7274</y>
				</centroid>
			</pseudo3D>
		</spatialEntity>
		<spatialEntity>
			<pseudo3D type="region">
				<clusteredness>1</clusteredness>
				<density>0.6624588906983669</density>
				<area>55229.5</area>
				<perimeter>1075.865288734436</perimeter>
				<distanceFromOrigin>255.8202493939837</distanceFromOrigin>
				<angle>48.47551791705524</angle>
				<shape>triangular</shape>
				<triangleMeasure>0.7820012769758945</triangleMeasure>
				<rectangleMeasure>0.5707161569958338</rectangleMeasure>
				<circleMeasure>0.4249080882407973</circleMeasure>
				<centroid>
					<x>421.1694</x>
					<y>290.5835</y>
				</centroid>
			</pseudo3D>
		</spatialEntity>
		<numericStateVariable>
			<name>avgClusterednessRegions</name>
			<value>1235.241603038357</value>
		</numericStateVariable>
		<numericStateVariable>
			<name>avgDensityRegions</name>
			<value>0.6392930117639493</value>
		</numericStateVariable>
	</timepoint>
	<timepoint>
		<spatialEntity>
			<pseudo3D type="region">
				<clusteredness>0.942888612731319</clusteredness>
				<density>0.6161271328295316</density>
				<area>230276.5</area>
				<perimeter>3014.598505973816</perimeter>
				<distanceFromOrigin>17.0293863659264</distanceFromOrigin>
				<angle>95.14985953181345</angle>
				<shape>rectangular</shape>
				<triangleMeasure>0.5457762314251534</triangleMeasure>
				<rectangleMeasure>0.6441462298923059</rectangleMeasure>
				<circleMeasure>0.4374160038853345</circleMeasure>
				<centroid>
					<x>396.9035</x>
					<y>907.7274</y>
				</centroid>
			</pseudo3D>
		</spatialEntity>
		<spatialEntity>
			<pseudo3D type="region">
				<clusteredness>1</clusteredness>
				<density>0.6624588906983669</density>
				<area>55229.5</area>
				<perimeter>1075.865288734436</perimeter>
				<distanceFromOrigin>255.8202493939837</distanceFromOrigin>
				<angle>48.47551791705524</angle>
				<shape>triangular</shape>
				<triangleMeasure>0.7820012769758945</triangleMeasure>
				<rectangleMeasure>0.5707161569958338</rectangleMeasure>
				<circleMeasure>0.4249080882407973</circleMeasure>
				<centroid>
					<x>421.1694</x>
					<y>290.5835</y>
				</centroid>
			</pseudo3D>
		</spatialEntity>
		<numericStateVariable>
			<name>avgClusterednessRegions</name>
			<value>1235.241603038357</value>
		</numericStateVariable>
		<numericStateVariable>
			<name>avgDensityRegions</name>
			<value>0.6392930117639493</value>
		</numericStateVariable>
	</timepoint>
	<timepoint>
		<spatialEntity>
			<pseudo3D type="region">
				<clusteredness>0.942888612731319</clusteredness>
				<density>0.6161271328295316</density>
				<area>230276.5</area>
				<perimeter>3014.598505973816</perimeter>
				<distanceFromOrigin>17.0293863659264</distanceFromOrigin>
				<angle>95.14985953181345</angle>
				<shape>rectangular</shape>
				<triangleMeasure>0.5457762314251534</triangleMeasure>
				<rectangleMeasure>0.6441462298923059</rectangleMeasure>
				<circleMeasure>0.4374160038853345</circleMeasure>
				<centroid>
					<x>396.9035</x>
					<y>907.7274</y>
				</centroid>
			</pseudo3D>
		</spatialEntity>
		<spatialEntity>
			<pseudo3D type="region">
				<clusteredness>1</clusteredness>
				<density>0.6624588906983669</density>
				<area>55229.5</area>
				<perimeter>1075.865288734436</perimeter>
				<distanceFromOrigin>255.8202493939837</distanceFromOrigin>
				<angle>48.47551791705524</angle>
				<shape>triangular</shape>
				<triangleMeasure>0.7820012769758945</triangleMeasure>
				<rectangleMeasure>0.5707161569958338</rectangleMeasure>
				<circleMeasure>0.4249080882407973</circleMeasure>
				<centroid>
					<x>421.1694</x>
					<y>290.5835</y>
				</centroid>
			</pseudo3D>
		</spatialEntity>
		<numericStateVariable>
			<name>avgClusterednessRegions</name>
			<value>1235.241603038357</value>
		</numericStateVariable>
		<numericStateVariable>
			<name>avgDensityRegions</name>
			<value>0.6392930117639493</value>
		</numericStateVariable>
	</timepoint>
	<timepoint>
		<spatialEntity>
			<pseudo3D type="region">
				<clusteredness>0.942888612731319</clusteredness>
				<density>0.6161271328295316</density>
				<area>230276.5</area>
				<perimeter>3014.598505973816</perimeter>
				<distanceFromOrigin>17.0293863659264</distanceFromOrigin>
				<angle>95.14985953181345</angle>
				<shape>rectangular</shape>
				<triangleMeasure>0.5457762314251534</triangleMeasure>
				<rectangleMeasure>0.6441462298923059</rectangleMeasure>
				<circleMeasure>0.4374160038853345</circleMeasure>
				<centroid>
					<x>396.9035</x>
					<y>907.7274</y>
				</centroid>
			</pseudo3D>
		</spatialEntity>
		<spatialEntity>
			<pseudo3D type="region">
				<clusteredness>1</clusteredness>
				<density>0.6624588906983669</density>
				<area>55229.5</area>
				<perimeter>1075.865288734436</perimeter>
				<distanceFromOrigin>255.8202493939837</distanceFromOrigin>
				<angle>48.47551791705524</angle>
				<shape>triangular</shape>
				<triangleMeasure>0.7820012769758945</triangleMeasure>
				<rectangleMeasure>0.5707161569958338</rectangleMeasure>
				<circleMeasure>0.4249080882407973</circleMeasure>
				<centroid>
					<x>421.1694</x>
					<y>290.5835</y>
				</centroid>
			</pseudo3D>
		</spatialEntity>
		<numericStateVariable>
			<name>avgClusterednessRegions</name>
			<value>1235.241603038357</value>
		</numericStateVariable>
		<numericStateVariable>
			<name>avgDensityRegions</name>
			<value>0.6392930117639493</value>
		</numericStateVariable>
	</timepoint>
	<timepoint>
		<spatialEntity>
			<pseudo3D type="region">
				<clusteredness>0.942888612731319</clusteredness>
				<density>0.6161271328295316</density>
				<area>230276.5</area>
				<perimeter>3014.598505973816</perimeter>
				<distanceFromOrigin>17.0293863659264</distanceFromOrigin>
				<angle>95.14985953181345</angle>
				<shape>rectangular</shape>
				<triangleMeasure>0.5457762314251534</triangleMeasure>
				<rectangleMeasure>0.6441462298923059</rectangleMeasure>
				<circleMeasure>0.4374160038853345</circleMeasure>
				<centroid>
					<x>396.9035</x>
					<y>907.7274</y>
				</centroid>
			</pseudo3D>
		</spatialEntity>
		<spatialEntity>
			<pseudo3D type="region">
				<clusteredness>1</clusteredness>
				<density>0.6624588906983669</density>
				<area>55229.5</area>
				<perimeter>1075.865288734436</perimeter>
				<distanceFromOrigin>255.8202493939837</distanceFromOrigin>
				<angle>48.47551791705524</angle>
				<shape>triangular</shape>
				<triangleMeasure>0.7820012769758945</triangleMeasure>
				<rectangleMeasure>0.5707161569958338</rectangleMeasure>
				<circleMeasure>0.4249080882407973</circleMeasure>
				<centroid>
					<x>421.1694</x>
					<y>290.5835</y>
				</centroid>
			</pseudo3D>
		</spatialEntity>
		<numericStateVariable>
			<name>avgClusterednessRegions</name>
			<value>1235.241603038357</value>
		</numericStateVariable>
		<numericStateVariable>
			<name>avgDensityRegions</name>
			<value>0.6392930117639493</value>
		</numericStateVariable>
	</timepoint>
	<timepoint>
		<spatialEntity>
			<pseudo3D type="region">
				<clusteredness>0.942888612731319</clusteredness>
				<density>0.6161271328295316</density>
				<area>230276.5</area>
				<perimeter>3014.598505973816</perimeter>
				<distanceFromOrigin>17.0293863659264</distanceFromOrigin>
				<angle>95.14985953181345</angle>
				<shape>rectangular</shape>
				<triangleMeasure>0.5457762314251534</triangleMeasure>
				<rectangleMeasure>0.6441462298923059</rectangleMeasure>
				<circleMeasure>0.4374160038853345</circleMeasure>
				<centroid>
					<x>396.9035</x>
					<y>907.7274</y>
				</centroid>
			</pseudo3D>
		</spatialEntity>
		<spatialEntity>
			<pseudo3D type="region">
				<clusteredness>1</clusteredness>
				<density>0.6624588906983669</density>
				<area>55229.5</area>
				<perimeter>1075.865288734436</perimeter>
				<distanceFromOrigin>255.8202493939837</distanceFromOrigin>
				<angle>48.47551791705524</angle>
				<shape>triangular</shape>
				<triangleMeasure>0.7820012769758945</triangleMeasure>
				<rectangleMeasure>0.5707161569958338</rectangleMeasure>
				<circleMeasure>0.4249080882407973</circleMeasure>
				<centroid>
					<x>421.1694</x>
					<y>290.5835</y>
				</centroid>
			</pseudo3D>
		</spatialEntity>
		<numericStateVariable>
			<name>avgClusterednessRegions</name>
			<value>1235.241603038357</value>
		</numericStateVariable>
		<numericStateVariable>
			<name>avgDensityRegions</name>
			<value>0.6392930117639493</value>
		</numericStateVariable>
	</timepoint>
	<timepoint>
		<spatialEntity>
			<pseudo3D type="region">
				<clusteredness>0.942888612731319</clusteredness>
				<density>0.6161271328295316</density>
				<area>230276.5</area>
				<perimeter>3014.598505973816</perimeter>
				<distanceFromOrigin>17.0293863659264</distanceFromOrigin>
				<angle>95.14985953181345</angle>
				<shape>rectangular</shape>
				<triangleMeasure>0.5457762314251534</triangleMeasure>
				<rectangleMeasure>0.6441462298923059</rectangleMeasure>
				<circleMeasure>0.4374160038853345</circleMeasure>
				<centroid>
					<x>396.9035</x>
					<y>907.7274</y>
				</centroid>
			</pseudo3D>
		</spatialEntity>
		<spatialEntity>
			<pseudo3D type="region">
				<clusteredness>1</clusteredness>
				<density>0.6624588906983669</density>
				<area>55229.5</area>
				<perimeter>1075.865288734436</perimeter>
				<distanceFromOrigin>255.8202493939837</distanceFromOrigin>
				<angle>48.47551791705524</angle>
				<shape>triangular</shape>
				<triangleMeasure>0.7820012769758945</triangleMeasure>
				<rectangleMeasure>0.5707161569958338</rectangleMeasure>
				<circleMeasure>0.4249080882407973</circleMeasure>
				<centroid>
					<x>421.1694</x>
					<y>290.5835</y>
				</centroid>
			</pseudo3D>
		</spatialEntity>
		<numericStateVariable>
			<name>avgClusterednessRegions</name>
			<value>1235.241603038357</value>
		</numericStateVariable>
		<numericStateVariable>
			<name>avgDensityRegions</name>
			<value>0.6392930117639493</value>
		</numericStateVariable>
	</timepoint>
	<timepoint>
		<spatialEntity>
			<pseudo3D type="region">
				<clusteredness>0.942888612731319</clusteredness>
				<density>0.6161271328295316</density>
				<area>230276.5</area>
				<perimeter>3014.598505973816</perimeter>
				<distanceFromOrigin>17.0293863659264</distanceFromOrigin>
				<angle>95.14985953181345</angle>
				<shape>rectangular</shape>
				<triangleMeasure>0.5457762314251534</triangleMeasure>
				<rectangleMeasure>0.6441462298923059</rectangleMeasure>
				<circleMeasure>0.4374160038853345</circleMeasure>
				<centroid>
					<x>396.9035</x>
					<y>907.7274</y>
				</centroid>
			</pseudo3D>
		</spatialEntity>
		<spatialEntity>
			<pseudo3D type="region">
				<clusteredness>1</clusteredness>
				<density>0.6624588906983669</density>
				<area>55229.5</area>
				<perimeter>1075.865288734436</perimeter>
				<distanceFromOrigin>255.8202493939837</distanceFromOrigin>
				<angle>48.47551791705524</angle>
				<shape>triangular</shape>
				<triangleMeasure>0.7820012769758945</triangleMeasure>
				<rectangleMeasure>0.5707161569958338</rectangleMeasure>
				<circleMeasure>0.4249080882407973</circleMeasure>
				<centroid>
					<x>421.1694</x>
					<y>290.5835</y>
				</centroid>
			</pseudo3D>
		</spatialEntity>
		<numericStateVariable>
			<name>avgClusterednessRegions</name>
			<value>1235.241603038357</value>
		</numericStateVariable>
		<numericStateVariable>
			<name>avgDensityRegions</name>
			<value>0.6392930117639493</value>
		</numericStateVariable>
	</timepoint>
	<timepoint>
		<spatialEntity>
			<pseudo3D type="region">
				<clusteredness>0.942888612731319</clusteredness>
				<density>0.6161271328295316</density>
				<area>230276.5</area>
				<perimeter>3014.598505973816</perimeter>
				<distanceFromOrigin>17.0293863659264</distanceFromOrigin>
				<angle>95.14985953181345</angle>
				<shape>rectangular</shape>
				<triangleMeasure>0.5457762314251534</triangleMeasure>
				<rectangleMeasure>0.6441462298923059</rectangleMeasure>
				<circleMeasure>0.4374160038853345</circleMeasure>
				<centroid>
					<x>396.9035</x>
					<y>907.7274</y>
				</centroid>
			</pseudo3D>
		</spatialEntity>
		<spatialEntity>
			<pseudo3D type="region">
				<clusteredness>1</clusteredness>
				<density>0.6624588906983669</density>
				<area>55229.5</area>
				<perimeter>1075.865288734436</perimeter>
				<distanceFromOrigin>255.8202493939837</distanceFromOrigin>
				<angle>48.47551791705524</angle>
				<shape>triangular</shape>
				<triangleMeasure>0.7820012769758945</triangleMeasure>
				<rectangleMeasure>0.5707161569958338</rectangleMeasure>
				<circleMeasure>0.4249080882407973</circleMeasure>
				<centroid>
					<x>421.1694</x>
					<y>290.5835</y>
				</centroid>
			</pseudo3D>
		</spatialEntity>
		<numericStateVariable>
			<name>avgClusterednessRegions</name>
			<value>1235.241603038357</value>
		</numericStateVariable>
		<numericStateVariable>
			<name>avgDensityRegions</name>
			<value>0.6392930117639493</value>
		</numericStateVariable>
	</timepoint>
	<timepoint>
		<spatialEntity>
			<pseudo3D type="region">
				<clusteredness>0.942888612731319</clusteredness>
				<density>0.6161271328295316</density>
				<area>230276.5</area>
				<perimeter>3014.598505973816</perimeter>
				<distanceFromOrigin>17.0293863659264</distanceFromOrigin>
				<angle>95.14985953181345</angle>
				<shape>rectangular</shape>
				<triangleMeasure>0.5457762314251534</triangleMeasure>
				<rectangleMeasure>0.6441462298923059</rectangleMeasure>
				<circleMeasure>0.4374160038853345</circleMeasure>
				<centroid>
					<x>396.9035</x>
					<y>907.7274</y>
				</centroid>
			</pseudo3D>
		</spatialEntity>
		<spatialEntity>
			<pseudo3D type="region">
				<clusteredness>1</clusteredness>
				<density>0.6624588906983669</density>
				<area>55229.5</area>
				<perimeter>1075.865288734436</perimeter>
				<distanceFromOrigin>255.8202493939837</distanceFromOrigin>
				<angle>48.47551791705524</angle>
				<shape>triangular</shape>
				<triangleMeasure>0.7820012769758945</triangleMeasure>
				<rectangleMeasure>0.5707161569958338</rectangleMeasure>
				<circleMeasure>0.4249080882407973</circleMeasure>
				<centroid>
					<x>421.1694</x>
					<y>290.5835</y>
				</centroid>
			</pseudo3D>
		</spatialEntity>
		<numericStateVariable>
			<name>avgClusterednessRegions</name>
			<value>1235.241603038357</value>
		</numericStateVariable>
		<numericStateVariable>
			<name>avgDensityRegions</name>
			<value>0.6392930117639493</value>
		</numericStateVariable>
	</timepoint>
	<timepoint>
		<spatialEntity>
			<pseudo3D type="region">
				<clusteredness>0.942888612731319</clusteredness>
				<density>0.6161271328295316</density>
				<area>230276.5</area>
				<perimeter>3014.598505973816</perimeter>
				<distanceFromOrigin>17.0293863659264</distanceFromOrigin>
				<angle>95.14985953181345</angle>
				<shape>rectangular</shape>
				<triangleMeasure>0.5457762314251534</triangleMeasure>
				<rectangleMeasure>0.6441462298923059</rectangleMeasure>
				<circleMeasure>0.4374160038853345</circleMeasure>
				<centroid>
					<x>396.9035</x>
					<y>907.7274</y>
				</centroid>
			</pseudo3D>
		</spatialEntity>
		<spatialEntity>
			<pseudo3D type="region">
				<clusteredness>1</clusteredness>
				<density>0.6624588906983669</density>
				<area>55229.5</area>
				<perimeter>1075.865288734436</perimeter>
				<distanceFromOrigin>255.8202493939837</distanceFromOrigin>
				<angle>48.47551791705524</angle>
				<shape>triangular</shape>
				<triangleMeasure>0.7820012769758945</triangleMeasure>
				<rectangleMeasure>0.5707161569958338</rectangleMeasure>
				<circleMeasure>0.4249080882407973</circleMeasure>
				<centroid>
					<x>421.1694</x>
					<y>290.5835</y>
				</centroid>
			</pseudo3D>
		</spatialEntity>
		<numericStateVariable>
			<name>avgClusterednessRegions</name>
			<value>1235.241603038357</value>
		</numericStateVariable>
		<numericStateVariable>
			<name>avgDensityRegions</name>
			<value>0.6392930117639493</value>
		</numericStateVariable>
	</timepoint>
	<timepoint>
		<spatialEntity>
			<pseudo3D type="region">
				<clusteredness>0.942888612731319</clusteredness>
				<density>0.6161271328295316</density>
				<area>230276.5</area>
				<perimeter>3014.598505973816</perimeter>
				<distanceFromOrigin>17.0293863659264</distanceFromOrigin>
				<angle>95.14985953181345</angle>
				<shape>rectangular</shape>
				<triangleMeasure>0.5457762314251534</triangleMeasure>
				<rectangleMeasure>0.6441462298923059</rectangleMeasure>
				<circleMeasure>0.4374160038853345</circleMeasure>
				<centroid>
					<x>396.9035</x>
					<y>907.7274</y>
				</centroid>
			</pseudo3D>
		</spatialEntity>
		<spatialEntity>
			<pseudo3D type="region">
				<clusteredness>1</clusteredness>
				<density>0.6624588906983669</density>
				<area>55229.5</area>
				<perimeter>1075.865288734436</perimeter>
				<distanceFromOrigin>255.8202493939837</distanceFromOrigin>
				<angle>48.47551791705524</angle>
				<shape>triangular</shape>
				<triangleMeasure>0.7820012769758945</triangleMeasure>
				<rectangleMeasure>0.5707161569958338</rectangleMeasure>
				<circleMeasure>0.4249080882407973</circleMeasure>
				<centroid>
					<x>421.1694</x>
					<y>290.5835</y>
				</centroid>
			</pseudo3D>
		</spatialEntity>
		<numericStateVariable>
			<name>avgClusterednessRegions</name>
			<value>1235.241603038357</value>
		</numericStateVariable>
		<numericStateVariable>
			<name>avgDensityRegions</name>
			<value>0.6392930117639493</value>
		</numericStateVariable>
	</timepoint>
	<timepoint>
		<spatialEntity>
			<pseudo3D type="region">
				<clusteredness>0.942888612731319</clusteredness>
				<density>0.6161271328295316</density>
				<area>230276.5</area>
				<perimeter>3014.598505973816</perimeter>
				<distanceFromOrigin>17.0293863659264</distanceFromOrigin>
				<angle>95.14985953181345</angle>
				<shape>rectangular</shape>
				<triangleMeasure>0.5457762314251534</triangleMeasure>
				<rectangleMeasure>0.6441462298923059</rectangleMeasure>
				<circleMeasure>0.4374160038853345</circleMeasure>
				<centroid>
					<x>396.9035</x>
					<y>907.7274</y>
				</centroid>
			</pseudo3D>
		</spatialEntity>
		<spatialEntity>
			<pseudo3D type="region">
				<clusteredness>1</clusteredness>
				<density>0.6624588906983669</density>
				<area>55229.5</area>
				<perimeter>1075.865288734436</perimeter>
				<distanceFromOrigin>255.8202493939837</distanceFromOrigin>
				<angle>48.47551791705524</angle>
				<shape>triangular</shape>
				<triangleMeasure>0.7820012769758945</triangleMeasure>
				<rectangleMeasure>0.5707161569958338</rectangleMeasure>
				<circleMeasure>0.4249080882407973</circleMeasure>
				<centroid>
					<x>421.1694</x>
					<y>290.5835</y>
				</centroid>
			</pseudo3D>
		</spatialEntity>
		<numericStateVariable>
			<name>avgClusterednessRegions</name>
			<value>1235.241603038357</value>
		</numericStateVariable>
		<numericStateVariable>
			<name>avgDensityRegions</name>
			<value>0.6392930117639493</value>
		</numericStateVariable>
	</timepoint>
	<timepoint>
		<spatialEntity>
			<pseudo3D type="region">
				<clusteredness>0.942888612731319</clusteredness>
				<density>0.6161271328295316</density>
				<area>230276.5</area>
				<perimeter>3014.598505973816</perimeter>
				<distanceFromOrigin>17.0293863659264</distanceFromOrigin>
				<angle>95.14985953181345</angle>
				<shape>rectangular</shape>
				<triangleMeasure>0.5457762314251534</triangleMeasure>
				<rectangleMeasure>0.6441462298923059</rectangleMeasure>
				<circleMeasure>0.4374160038853345</circleMeasure>
				<centroid>
					<x>396.9035</x>
					<y>907.7274</y>
				</centroid>
			</pseudo3D>
		</spatialEntity>
		<spatialEntity>
			<pseudo3D type="region">
				<clusteredness>1</clusteredness>
				<density>0.6624588906983669</density>
				<area>55229.5</area>
				<perimeter>1075.865288734436</perimeter>
				<distanceFromOrigin>255.8202493939837</distanceFromOrigin>
				<angle>48.47551791705524</angle>
				<shape>triangular</shape>
				<triangleMeasure>0.7820012769758945</triangleMeasure>
				<rectangleMeasure>0.5707161569958338</rectangleMeasure>
				<circleMeasure>0.4249080882407973</circleMeasure>
				<centroid>
					<x>421.1694</x>
					<y>290.5835</y>
				</centroid>
			</pseudo3D>
		</spatialEntity>
		<numericStateVariable>
			<name>avgClusterednessRegions</name>
			<value>1235.241603038357</value>
		</numericStateVariable>
		<numericStateVariable>
			<name>avgDensityRegions</name>
			<value>0.6392930117639493</value>
		</numericStateVariable>
	</timepoint>
	<timepoint>
		<spatialEntity>
			<pseudo3D type="region">
				<clusteredness>0.942888612731319</clusteredness>
				<density>0.6161271328295316</density>
				<area>230276.5</area>
				<perimeter>3014.598505973816</perimeter>
				<distanceFromOrigin>17.0293863659264</distanceFromOrigin>
				<angle>95.14985953181345</angle>
				<shape>rectangular</shape>
				<triangleMeasure>0.5457762314251534</triangleMeasure>
				<rectangleMeasure>0.6441462298923059</rectangleMeasure>
				<circleMeasure>0.4374160038853345</circleMeasure>
				<centroid>
					<x>396.9035</x>
					<y>907.7274</y>
				</centroid>
			</pseudo3D>
		</spatialEntity>
		<spatialEntity>
			<pseudo3D type="region">
				<clusteredness>1</clusteredness>
				<density>0.6624588906983669</density>
				<area>55229.5</area>
				<perimeter>1075.865288734436</perimeter>
				<distanceFromOrigin>255.8202493939837</distanceFromOrigin>
				<angle>48.47551791705524</angle>
				<shape>triangular</shape>
				<triangleMeasure>0.7820012769758945</triangleMeasure>
				<rectangleMeasure>0.5707161569958338</rectangleMeasure>
				<circleMeasure>0.4249080882407973</circleMeasure>
				<centroid>
					<x>421.1694</x>
					<y>290.5835</y>
				</centroid>
			</pseudo3D>
		</spatialEntity>
		<numericStateVariable>
			<name>avgClusterednessRegions</name>
			<value>1235.241603038357</value>
		</numericStateVariable>
		<numericStateVariable>
			<name>avgDensityRegions</name>
			<value>0.6392930117639493</value>
		</numericStateVariable>
	</timepoint>
	<timepoint>
		<spatialEntity>
			<pseudo3D type="region">
				<clusteredness>0.942888612731319</clusteredness>
				<density>0.6161271328295316</density>
				<area>230276.5</area>
				<perimeter>3014.598505973816</perimeter>
				<distanceFromOrigin>17.0293863659264</distanceFromOrigin>
				<angle>95.14985953181345</angle>
				<shape>rectangular</shape>
				<triangleMeasure>0.5457762314251534</triangleMeasure>
				<rectangleMeasure>0.6441462298923059</rectangleMeasure>
				<circleMeasure>0.4374160038853345</circleMeasure>
				<centroid>
					<x>396.9035</x>
					<y>907.7274</y>
				</centroid>
			</pseudo3D>
		</spatialEntity>
		<spatialEntity>
			<pseudo3D type="region">
				<clusteredness>1</clusteredness>
				<density>0.6624588906983669</density>
				<area>55229.5</area>
				<perimeter>1075.865288734436</perimeter>
				<distanceFromOrigin>255.8202493939837</distanceFromOrigin>
				<angle>48.47551791705524</angle>
				<shape>triangular</shape>
				<triangleMeasure>0.7820012769758945</triangleMeasure>
				<rectangleMeasure>0.5707161569958338</rectangleMeasure>
				<circleMeasure>0.4249080882407973</circleMeasure>
				<centroid>
					<x>421.1694</x>
					<y>290.5835</y>
				</centroid>
			</pseudo3D>
		</spatialEntity>
		<numericStateVariable>
			<name>avgClusterednessRegions</name>
			<value>1235.241603038357</value>
		</numericStateVariable>
		<numericStateVariable>
			<name>avgDensityRegions</name>
			<value>0.6392930117639493</value>
		</numericStateVariable>
	</timepoint>
	<timepoint>
		<spatialEntity>
			<pseudo3D type="region">
				<clusteredness>0.942888612731319</clusteredness>
				<density>0.6161271328295316</density>
				<area>230276.5</area>
				<perimeter>3014.598505973816</perimeter>
				<distanceFromOrigin>17.0293863659264</distanceFromOrigin>
				<angle>95.14985953181345</angle>
				<shape>rectangular</shape>
				<triangleMeasure>0.5457762314251534</triangleMeasure>
				<rectangleMeasure>0.6441462298923059</rectangleMeasure>
				<circleMeasure>0.4374160038853345</circleMeasure>
				<centroid>
					<x>396.9035</x>
					<y>907.7274</y>
				</centroid>
			</pseudo3D>
		</spatialEntity>
		<spatialEntity>
			<pseudo3D type="region">
				<clusteredness>1</clusteredness>
				<density>0.6624588906983669</density>
				<area>55229.5</area>
				<perimeter>1075.865288734436</perimeter>
				<distanceFromOrigin>255.8202493939837</distanceFromOrigin>
				<angle>48.47551791705524</angle>
				<shape>triangular</shape>
				<triangleMeasure>0.7820012769758945</triangleMeasure>
				<rectangleMeasure>0.5707161569958338</rectangleMeasure>
				<circleMeasure>0.4249080882407973</circleMeasure>
				<centroid>
					<x>421.1694</x>
					<y>290.5835</y>
				</centroid>
			</pseudo3D>
		</spatialEntity>
		<numericStateVariable>
			<name>avgClusterednessRegions</name>
			<value>1235.241603038357</value>
		</numericStateVariable>
		<numericStateVariable>
			<name>avgDensityRegions</name>
			<value>0.6392930117639493</value>
		</numericStateVariable>
	</timepoint>
	<timepoint>
		<spatialEntity>
			<pseudo3D type="region">
				<clusteredness>0.942888612731319</clusteredness>
				<density>0.6161271328295316</density>
				<area>230276.5</area>
				<perimeter>3014.598505973816</perimeter>
				<distanceFromOrigin>17.0293863659264</distanceFromOrigin>
				<angle>95.14985953181345</angle>
				<shape>rectangular</shape>
				<triangleMeasure>0.5457762314251534</triangleMeasure>
				<rectangleMeasure>0.6441462298923059</rectangleMeasure>
				<circleMeasure>0.4374160038853345</circleMeasure>
				<centroid>
					<x>396.9035</x>
					<y>907.7274</y>
				</centroid>
			</pseudo3D>
		</spatialEntity>
		<spatialEntity>
			<pseudo3D type="region">
				<clusteredness>1</clusteredness>
				<density>0.6624588906983669</density>
				<area>55229.5</area>
				<perimeter>1075.865288734436</perimeter>
				<distanceFromOrigin>255.8202493939837</distanceFromOrigin>
				<angle>48.47551791705524</angle>
				<shape>triangular</shape>
				<triangleMeasure>0.7820012769758945</triangleMeasure>
				<rectangleMeasure>0.5707161569958338</rectangleMeasure>
				<circleMeasure>0.4249080882407973</circleMeasure>
				<centroid>
					<x>421.1694</x>
					<y>290.5835</y>
				</centroid>
			</pseudo3D>
		</spatialEntity>
		<numericStateVariable>
			<name>avgClusterednessRegions</name>
			<value>1235.241603038357</value>
		</numericStateVariable>
		<numericStateVariable>
			<name>avgDensityRegions</name>
			<value>0.6392930117639493</value>
		</numericStateVariable>
	</timepoint>
	<timepoint>
		<spatialEntity>
			<pseudo3D type="region">
				<clusteredness>0.942888612731319</clusteredness>
				<density>0.6161271328295316</density>
				<area>230276.5</area>
				<perimeter>3014.598505973816</perimeter>
				<distanceFromOrigin>17.0293863659264</distanceFromOrigin>
				<angle>95.14985953181345</angle>
				<shape>rectangular</shape>
				<triangleMeasure>0.5457762314251534</triangleMeasure>
				<rectangleMeasure>0.6441462298923059</rectangleMeasure>
				<circleMeasure>0.4374160038853345</circleMeasure>
				<centroid>
					<x>396.9035</x>
					<y>907.7274</y>
				</centroid>
			</pseudo3D>
		</spatialEntity>
		<spatialEntity>
			<pseudo3D type="region">
				<clusteredness>1</clusteredness>
				<density>0.6624588906983669</density>
				<area>55229.5</area>
				<perimeter>1075.865288734436</perimeter>
				<distanceFromOrigin>255.8202493939837</distanceFromOrigin>
				<angle>48.47551791705524</angle>
				<shape>triangular</shape>
				<triangleMeasure>0.7820012769758945</triangleMeasure>
				<rectangleMeasure>0.5707161569958338</rectangleMeasure>
				<circleMeasure>0.4249080882407973</circleMeasure>
				<centroid>
					<x>421.1694</x>
					<y>290.5835</y>
				</centroid>
			</pseudo3D>
		</spatialEntity>
		<numericStateVariable>
			<name>avgClusterednessRegions</name>
			<value>1235.241603038357</value>
		</numericStateVariable>
		<numericStateVariable>
			<name>avgDensityRegions</name>
			<value>0.6392930117639493</value>
		</numericStateVariable>
	</timepoint>
	<timepoint>
		<spatialEntity>
			<pseudo3D type="region">
				<clusteredness>0.942888612731319</clusteredness>
				<density>0.6161271328295316</density>
				<area>230276.5</area>
				<perimeter>3014.598505973816</perimeter>
				<distanceFromOrigin>17.0293863659264</distanceFromOrigin>
				<angle>95.14985953181345</angle>
				<shape>rectangular</shape>
				<triangleMeasure>0.5457762314251534</triangleMeasure>
				<rectangleMeasure>0.6441462298923059</rectangleMeasure>
				<circleMeasure>0.4374160038853345</circleMeasure>
				<centroid>
					<x>396.9035</x>
					<y>907.7274</y>
				</centroid>
			</pseudo3D>
		</spatialEntity>
		<spatialEntity>
			<pseudo3D type="region">
				<clusteredness>1</clusteredness>
				<density>0.6624588906983669</density>
				<area>55229.5</area>
				<perimeter>1075.865288734436</perimeter>
				<distanceFromOrigin>255.8202493939837</distanceFromOrigin>
				<angle>48.47551791705524</angle>
				<shape>triangular</shape>
				<triangleMeasure>0.7820012769758945</triangleMeasure>
				<rectangleMeasure>0.5707161569958338</rectangleMeasure>
				<circleMeasure>0.4249080882407973</circleMeasure>
				<centroid>
					<x>421.1694</x>
					<y>290.5835</y>
				</centroid>
			</pseudo3D>
		</spatialEntity>
		<numericStateVariable>
			<name>avgClusterednessRegions</name>
			<value>1235.241603038357</value>
		</numericStateVariable>
		<numericStateVariable>
			<name>avgDensityRegions</name>
			<value>0.6392930117639493</value>
		</numericStateVariable>
	</timepoint>
	<timepoint>
		<spatialEntity>
			<pseudo3D type="region">
				<clusteredness>0.942888612731319</clusteredness>
				<density>0.6161271328295316</density>
				<area>230276.5</area>
				<perimeter>3014.598505973816</perimeter>
				<distanceFromOrigin>17.0293863659264</distanceFromOrigin>
				<angle>95.14985953181345</angle>
				<shape>rectangular</shape>
				<triangleMeasure>0.5457762314251534</triangleMeasure>
				<rectangleMeasure>0.6441462298923059</rectangleMeasure>
				<circleMeasure>0.4374160038853345</circleMeasure>
				<centroid>
					<x>396.9035</x>
					<y>907.7274</y>
				</centroid>
			</pseudo3D>
		</spatialEntity>
		<spatialEntity>
			<pseudo3D type="region">
				<clusteredness>1</clusteredness>
				<density>0.6624588906983669</density>
				<area>55229.5</area>
				<perimeter>1075.865288734436</perimeter>
				<distanceFromOrigin>255.8202493939837</distanceFromOrigin>
				<angle>48.47551791705524</angle>
				<shape>triangular</shape>
				<triangleMeasure>0.7820012769758945</triangleMeasure>
				<rectangleMeasure>0.5707161569958338</rectangleMeasure>
				<circleMeasure>0.4249080882407973</circleMeasure>
				<centroid>
					<x>421.1694</x>
					<y>290.5835</y>
				</centroid>
			</pseudo3D>
		</spatialEntity>
		<numericStateVariable>
			<name>avgClusterednessRegions</name>
			<value>1235.241603038357</value>
		</numericStateVariable>
		<numericStateVariable>
			<name>avgDensityRegions</name>
			<value>0.6392930117639493</value>
		</numericStateVariable>
	</timepoint>
	<timepoint>
		<spatialEntity>
			<pseudo3D type="region">
				<clusteredness>0.942888612731319</clusteredness>
				<density>0.6161271328295316</density>
				<area>230276.5</area>
				<perimeter>3014.598505973816</perimeter>
				<distanceFromOrigin>17.0293863659264</distanceFromOrigin>
				<angle>95.14985953181345</angle>
				<shape>rectangular</shape>
				<triangleMeasure>0.5457762314251534</triangleMeasure>
				<rectangleMeasure>0.6441462298923059</rectangleMeasure>
				<circleMeasure>0.4374160038853345</circleMeasure>
				<centroid>
					<x>396.9035</x>
					<y>907.7274</y>
				</centroid>
			</pseudo3D>
		</spatialEntity>
		<spatialEntity>
			<pseudo3D type="region">
				<clusteredness>1</clusteredness>
				<density>0.6624588906983669</density>
				<area>55229.5</area>
				<perimeter>1075.865288734436</perimeter>
				<distanceFromOrigin>255.8202493939837</distanceFromOrigin>
				<angle>48.47551791705524</angle>
				<shape>triangular</shape>
				<triangleMeasure>0.7820012769758945</triangleMeasure>
				<rectangleMeasure>0.5707161569958338</rectangleMeasure>
				<circleMeasure>0.4249080882407973</circleMeasure>
				<centroid>
					<x>421.1694</x>
					<y>290.5835</y>
				</centroid>
			</pseudo3D>
		</spatialEntity>
		<numericStateVariable>
			<name>avgClusterednessRegions</name>
			<value>1235.241603038357</value>
		</numericStateVariable>
		<numericStateVariable>
			<name>avgDensityRegions</name>
			<value>0.6392930117639493</value>
		</numericStateVariable>
	</timepoint>
	<timepoint>
		<spatialEntity>
			<pseudo3D type="region">
				<clusteredness>0.942888612731319</clusteredness>
				<density>0.6161271328295316</density>
				<area>230276.5</area>
				<perimeter>3014.598505973816</perimeter>
				<distanceFromOrigin>17.0293863659264</distanceFromOrigin>
				<angle>95.14985953181345</angle>
				<shape>rectangular</shape>
				<triangleMeasure>0.5457762314251534</triangleMeasure>
				<rectangleMeasure>0.6441462298923059</rectangleMeasure>
				<circleMeasure>0.4374160038853345</circleMeasure>
				<centroid>
					<x>396.9035</x>
					<y>907.7274</y>
				</centroid>
			</pseudo3D>
		</spatialEntity>
		<spatialEntity>
			<pseudo3D type="region">
				<clusteredness>1</clusteredness>
				<density>0.6624588906983669</density>
				<area>55229.5</area>
				<perimeter>1075.865288734436</perimeter>
				<distanceFromOrigin>255.8202493939837</distanceFromOrigin>
				<angle>48.47551791705524</angle>
				<shape>triangular</shape>
				<triangleMeasure>0.7820012769758945</triangleMeasure>
				<rectangleMeasure>0.5707161569958338</rectangleMeasure>
				<circleMeasure>0.4249080882407973</circleMeasure>
				<centroid>
					<x>421.1694</x>
					<y>290.5835</y>
				</centroid>
			</pseudo3D>
		</spatialEntity>
		<numericStateVariable>
			<name>avgClusterednessRegions</name>
			<value>1235.241603038357</value>
		</numericStateVariable>
		<numericStateVariable>
			<name>avgDensityRegions</name>
			<value>0.6392930117639493</value>
		</numericStateVariable>
	</timepoint>
	<timepoint>
		<spatialEntity>
			<pseudo3D type="region">
				<clusteredness>0.942888612731319</clusteredness>
				<density>0.6161271328295316</density>
				<area>230276.5</area>
				<perimeter>3014.598505973816</perimeter>
				<distanceFromOrigin>17.0293863659264</distanceFromOrigin>
				<angle>95.14985953181345</angle>
				<shape>rectangular</shape>
				<triangleMeasure>0.5457762314251534</triangleMeasure>
				<rectangleMeasure>0.6441462298923059</rectangleMeasure>
				<circleMeasure>0.4374160038853345</circleMeasure>
				<centroid>
					<x>396.9035</x>
					<y>907.7274</y>
				</centroid>
			</pseudo3D>
		</spatialEntity>
		<spatialEntity>
			<pseudo3D type="region">
				<clusteredness>1</clusteredness>
				<density>0.6624588906983669</density>
				<area>55229.5</area>
				<perimeter>1075.865288734436</perimeter>
				<distanceFromOrigin>255.8202493939837</distanceFromOrigin>
				<angle>48.47551791705524</angle>
				<shape>triangular</shape>
				<triangleMeasure>0.7820012769758945</triangleMeasure>
				<rectangleMeasure>0.5707161569958338</rectangleMeasure>
				<circleMeasure>0.4249080882407973</circleMeasure>
				<centroid>
					<x>421.1694</x>
					<y>290.5835</y>
				</centroid>
			</pseudo3D>
		</spatialEntity>
		<numericStateVariable>
			<name>avgClusterednessRegions</name>
			<value>1235.241603038357</value>
		</numericStateVariable>
		<numericStateVariable>
			<name>avgDensityRegions</name>
			<value>0.6392930117639493</value>
		</numericStateVariable>
	</timepoint>
	<timepoint>
		<spatialEntity>
			<pseudo3D type="region">
				<clusteredness>0.942888612731319</clusteredness>
				<density>0.6161271328295316</density>
				<area>230276.5</area>
				<perimeter>3014.598505973816</perimeter>
				<distanceFromOrigin>17.0293863659264</distanceFromOrigin>
				<angle>95.14985953181345</angle>
				<shape>rectangular</shape>
				<triangleMeasure>0.5457762314251534</triangleMeasure>
				<rectangleMeasure>0.6441462298923059</rectangleMeasure>
				<circleMeasure>0.4374160038853345</circleMeasure>
				<centroid>
					<x>396.9035</x>
					<y>907.7274</y>
				</centroid>
			</pseudo3D>
		</spatialEntity>
		<spatialEntity>
			<pseudo3D type="region">
				<clusteredness>1</clusteredness>
				<density>0.6624588906983669</density>
				<area>55229.5</area>
				<perimeter>1075.865288734436</perimeter>
				<distanceFromOrigin>255.8202493939837</distanceFromOrigin>
				<angle>48.47551791705524</angle>
				<shape>triangular</shape>
				<triangleMeasure>0.7820012769758945</triangleMeasure>
				<rectangleMeasure>0.5707161569958338</rectangleMeasure>
				<circleMeasure>0.4249080882407973</circleMeasure>
				<centroid>
					<x>421.1694</x>
					<y>290.5835</y>
				</centroid>
			</pseudo3D>
		</spatialEntity>
		<numericStateVariable>
			<name>avgClusterednessRegions</name>
			<value>1235.241603038357</value>
		</numericStateVariable>
		<numericStateVariable>
			<name>avgDensityRegions</name>
			<value>0.6392930117639493</value>
		</numericStateVariable>
	</timepoint>
	<timepoint>
		<spatialEntity>
			<pseudo3D type="region">
				<clusteredness>0.942888612731319</clusteredness>
				<density>0.6161271328295316</density>
				<area>230276.5</area>
				<perimeter>3014.598505973816</perimeter>
				<distanceFromOrigin>17.0293863659264</distanceFromOrigin>
				<angle>95.14985953181345</angle>
				<shape>rectangular</shape>
				<triangleMeasure>0.5457762314251534</triangleMeasure>
				<rectangleMeasure>0.6441462298923059</rectangleMeasure>
				<circleMeasure>0.4374160038853345</circleMeasure>
				<centroid>
					<x>396.9035</x>
					<y>907.7274</y>
				</centroid>
			</pseudo3D>
		</spatialEntity>
		<spatialEntity>
			<pseudo3D type="region">
				<clusteredness>1</clusteredness>
				<density>0.6624588906983669</density>
				<area>55229.5</area>
				<perimeter>1075.865288734436</perimeter>
				<distanceFromOrigin>255.8202493939837</distanceFromOrigin>
				<angle>48.47551791705524</angle>
				<shape>triangular</shape>
				<triangleMeasure>0.7820012769758945</triangleMeasure>
				<rectangleMeasure>0.5707161569958338</rectangleMeasure>
				<circleMeasure>0.4249080882407973</circleMeasure>
				<centroid>
					<x>421.1694</x>
					<y>290.5835</y>
				</centroid>
			</pseudo3D>
		</spatialEntity>
		<numericStateVariable>
			<name>avgClusterednessRegions</name>
			<value>1235.241603038357</value>
		</numericStateVariable>
		<numericStateVariable>
			<name>avgDensityRegions</name>
			<value>0.6392930117639493</value>
		</numericStateVariable>
	</timepoint>
	<timepoint>
		<spatialEntity>
			<pseudo3D type="region">
				<clusteredness>0.942888612731319</clusteredness>
				<density>0.6161271328295316</density>
				<area>230276.5</area>
				<perimeter>3014.598505973816</perimeter>
				<distanceFromOrigin>17.0293863659264</distanceFromOrigin>
				<angle>95.14985953181345</angle>
				<shape>rectangular</shape>
				<triangleMeasure>0.5457762314251534</triangleMeasure>
				<rectangleMeasure>0.6441462298923059</rectangleMeasure>
				<circleMeasure>0.4374160038853345</circleMeasure>
				<centroid>
					<x>396.9035</x>
					<y>907.7274</y>
				</centroid>
			</pseudo3D>
		</spatialEntity>
		<spatialEntity>
			<pseudo3D type="region">
				<clusteredness>1</clusteredness>
				<density>0.6624588906983669</density>
				<area>55229.5</area>
				<perimeter>1075.865288734436</perimeter>
				<distanceFromOrigin>255.8202493939837</distanceFromOrigin>
				<angle>48.47551791705524</angle>
				<shape>triangular</shape>
				<triangleMeasure>0.7820012769758945</triangleMeasure>
				<rectangleMeasure>0.5707161569958338</rectangleMeasure>
				<circleMeasure>0.4249080882407973</circleMeasure>
				<centroid>
					<x>421.1694</x>
					<y>290.5835</y>
				</centroid>
			</pseudo3D>
		</spatialEntity>
		<numericStateVariable>
			<name>avgClusterednessRegions</name>
			<value>1235.241603038357</value>
		</numericStateVariable>
		<numericStateVariable>
			<name>avgDensityRegions</name>
			<value>0.6392930117639493</value>
		</numericStateVariable>
	</timepoint>
	<timepoint>
		<spatialEntity>
			<pseudo3D type="region">
				<clusteredness>0.942888612731319</clusteredness>
				<density>0.6161271328295316</density>
				<area>230276.5</area>
				<perimeter>3014.598505973816</perimeter>
				<distanceFromOrigin>17.0293863659264</distanceFromOrigin>
				<angle>95.14985953181345</angle>
				<shape>rectangular</shape>
				<triangleMeasure>0.5457762314251534</triangleMeasure>
				<rectangleMeasure>0.6441462298923059</rectangleMeasure>
				<circleMeasure>0.4374160038853345</circleMeasure>
				<centroid>
					<x>396.9035</x>
					<y>907.7274</y>
				</centroid>
			</pseudo3D>
		</spatialEntity>
		<spatialEntity>
			<pseudo3D type="region">
				<clusteredness>1</clusteredness>
				<density>0.6624588906983669</density>
				<area>55229.5</area>
				<perimeter>1075.865288734436</perimeter>
				<distanceFromOrigin>255.8202493939837</distanceFromOrigin>
				<angle>48.47551791705524</angle>
				<shape>triangular</shape>
				<triangleMeasure>0.7820012769758945</triangleMeasure>
				<rectangleMeasure>0.5707161569958338</rectangleMeasure>
				<circleMeasure>0.4249080882407973</circleMeasure>
				<centroid>
					<x>421.1694</x>
					<y>290.5835</y>
				</centroid>
			</pseudo3D>
		</spatialEntity>
		<numericStateVariable>
			<name>avgClusterednessRegions</name>
			<value>1235.241603038357</value>
		</numericStateVariable>
		<numericStateVariable>
			<name>avgDensityRegions</name>
			<value>0.6392930117639493</value>
		</numericStateVariable>
	</timepoint>
	<timepoint>
		<spatialEntity>
			<pseudo3D type="region">
				<clusteredness>0.942888612731319</clusteredness>
				<density>0.6161271328295316</density>
				<area>230276.5</area>
				<perimeter>3014.598505973816</perimeter>
				<distanceFromOrigin>17.0293863659264</distanceFromOrigin>
				<angle>95.14985953181345</angle>
				<shape>rectangular</shape>
				<triangleMeasure>0.5457762314251534</triangleMeasure>
				<rectangleMeasure>0.6441462298923059</rectangleMeasure>
				<circleMeasure>0.4374160038853345</circleMeasure>
				<centroid>
					<x>396.9035</x>
					<y>907.7274</y>
				</centroid>
			</pseudo3D>
		</spatialEntity>
		<spatialEntity>
			<pseudo3D type="region">
				<clusteredness>1</clusteredness>
				<density>0.6624588906983669</density>
				<area>55229.5</area>
				<perimeter>1075.865288734436</perimeter>
				<distanceFromOrigin>255.8202493939837</distanceFromOrigin>
				<angle>48.47551791705524</angle>
				<shape>triangular</shape>
				<triangleMeasure>0.7820012769758945</triangleMeasure>
				<rectangleMeasure>0.5707161569958338</rectangleMeasure>
				<circleMeasure>0.4249080882407973</circleMeasure>
				<centroid>
					<x>421.1694</x>
					<y>290.5835</y>
				</centroid>
			</pseudo3D>
		</spatialEntity>
		<numericStateVariable>
			<name>avgClusterednessRegions</name>
			<value>1235.241603038357</value>
		</numericStateVariable>
		<numericStateVariable>
			<name>avgDensityRegions</name>
			<value>0.6392930117639493</value>
		</numericStateVariable>
	</timepoint>
	<timepoint>
		<spatialEntity>
			<pseudo3D type="region">
				<clusteredness>0.942888612731319</clusteredness>
				<density>0.6161271328295316</density>
				<area>230276.5</area>
				<perimeter>3014.598505973816</perimeter>
				<distanceFromOrigin>17.0293863659264</distanceFromOrigin>
				<angle>95.14985953181345</angle>
				<shape>rectangular</shape>
				<triangleMeasure>0.5457762314251534</triangleMeasure>
				<rectangleMeasure>0.6441462298923059</rectangleMeasure>
				<circleMeasure>0.4374160038853345</circleMeasure>
				<centroid>
					<x>396.9035</x>
					<y>907.7274</y>
				</centroid>
			</pseudo3D>
		</spatialEntity>
		<spatialEntity>
			<pseudo3D type="region">
				<clusteredness>1</clusteredness>
				<density>0.6624588906983669</density>
				<area>55229.5</area>
				<perimeter>1075.865288734436</perimeter>
				<distanceFromOrigin>255.8202493939837</distanceFromOrigin>
				<angle>48.47551791705524</angle>
				<shape>triangular</shape>
				<triangleMeasure>0.7820012769758945</triangleMeasure>
				<rectangleMeasure>0.5707161569958338</rectangleMeasure>
				<circleMeasure>0.4249080882407973</circleMeasure>
				<centroid>
					<x>421.1694</x>
					<y>290.5835</y>
				</centroid>
			</pseudo3D>
		</spatialEntity>
		<numericStateVariable>
			<name>avgClusterednessRegions</name>
			<value>1235.241603038357</value>
		</numericStateVariable>
		<numericStateVariable>
			<name>avgDensityRegions</name>
			<value>0.6392930117639493</value>
		</numericStateVariable>
	</timepoint>
	<timepoint>
		<spatialEntity>
			<pseudo3D type="region">
				<clusteredness>0.942888612731319</clusteredness>
				<density>0.6161271328295316</density>
				<area>230276.5</area>
				<perimeter>3014.598505973816</perimeter>
				<distanceFromOrigin>17.0293863659264</distanceFromOrigin>
				<angle>95.14985953181345</angle>
				<shape>rectangular</shape>
				<triangleMeasure>0.5457762314251534</triangleMeasure>
				<rectangleMeasure>0.6441462298923059</rectangleMeasure>
				<circleMeasure>0.4374160038853345</circleMeasure>
				<centroid>
					<x>396.9035</x>
					<y>907.7274</y>
				</centroid>
			</pseudo3D>
		</spatialEntity>
		<spatialEntity>
			<pseudo3D type="region">
				<clusteredness>1</clusteredness>
				<density>0.6624588906983669</density>
				<area>55229.5</area>
				<perimeter>1075.865288734436</perimeter>
				<distanceFromOrigin>255.8202493939837</distanceFromOrigin>
				<angle>48.47551791705524</angle>
				<shape>triangular</shape>
				<triangleMeasure>0.7820012769758945</triangleMeasure>
				<rectangleMeasure>0.5707161569958338</rectangleMeasure>
				<circleMeasure>0.4249080882407973</circleMeasure>
				<centroid>
					<x>421.1694</x>
					<y>290.5835</y>
				</centroid>
			</pseudo3D>
		</spatialEntity>
		<numericStateVariable>
			<name>avgClusterednessRegions</name>
			<value>1235.241603038357</value>
		</numericStateVariable>
		<numericStateVariable>
			<name>avgDensityRegions</name>
			<value>0.6392930117639493</value>
		</numericStateVariable>
	</timepoint>
	<timepoint>
		<spatialEntity>
			<pseudo3D type="region">
				<clusteredness>0.942888612731319</clusteredness>
				<density>0.6161271328295316</density>
				<area>230276.5</area>
				<perimeter>3014.598505973816</perimeter>
				<distanceFromOrigin>17.0293863659264</distanceFromOrigin>
				<angle>95.14985953181345</angle>
				<shape>rectangular</shape>
				<triangleMeasure>0.5457762314251534</triangleMeasure>
				<rectangleMeasure>0.6441462298923059</rectangleMeasure>
				<circleMeasure>0.4374160038853345</circleMeasure>
				<centroid>
					<x>396.9035</x>
					<y>907.7274</y>
				</centroid>
			</pseudo3D>
		</spatialEntity>
		<spatialEntity>
			<pseudo3D type="region">
				<clusteredness>1</clusteredness>
				<density>0.6624588906983669</density>
				<area>55229.5</area>
				<perimeter>1075.865288734436</perimeter>
				<distanceFromOrigin>255.8202493939837</distanceFromOrigin>
				<angle>48.47551791705524</angle>
				<shape>triangular</shape>
				<triangleMeasure>0.7820012769758945</triangleMeasure>
				<rectangleMeasure>0.5707161569958338</rectangleMeasure>
				<circleMeasure>0.4249080882407973</circleMeasure>
				<centroid>
					<x>421.1694</x>
					<y>290.5835</y>
				</centroid>
			</pseudo3D>
		</spatialEntity>
		<numericStateVariable>
			<name>avgClusterednessRegions</name>
			<value>1235.241603038357</value>
		</numericStateVariable>
		<numericStateVariable>
			<name>avgDensityRegions</name>
			<value>0.6392930117639493</value>
		</numericStateVariable>
	</timepoint>
	<timepoint>
		<spatialEntity>
			<pseudo3D type="region">
				<clusteredness>0.942888612731319</clusteredness>
				<density>0.6161271328295316</density>
				<area>230276.5</area>
				<perimeter>3014.598505973816</perimeter>
				<distanceFromOrigin>17.0293863659264</distanceFromOrigin>
				<angle>95.14985953181345</angle>
				<shape>rectangular</shape>
				<triangleMeasure>0.5457762314251534</triangleMeasure>
				<rectangleMeasure>0.6441462298923059</rectangleMeasure>
				<circleMeasure>0.4374160038853345</circleMeasure>
				<centroid>
					<x>396.9035</x>
					<y>907.7274</y>
				</centroid>
			</pseudo3D>
		</spatialEntity>
		<spatialEntity>
			<pseudo3D type="region">
				<clusteredness>1</clusteredness>
				<density>0.6624588906983669</density>
				<area>55229.5</area>
				<perimeter>1075.865288734436</perimeter>
				<distanceFromOrigin>255.8202493939837</distanceFromOrigin>
				<angle>48.47551791705524</angle>
				<shape>triangular</shape>
				<triangleMeasure>0.7820012769758945</triangleMeasure>
				<rectangleMeasure>0.5707161569958338</rectangleMeasure>
				<circleMeasure>0.4249080882407973</circleMeasure>
				<centroid>
					<x>421.1694</x>
					<y>290.5835</y>
				</centroid>
			</pseudo3D>
		</spatialEntity>
		<numericStateVariable>
			<name>avgClusterednessRegions</name>
			<value>1235.241603038357</value>
		</numericStateVariable>
		<numericStateVariable>
			<name>avgDensityRegions</name>
			<value>0.6392930117639493</value>
		</numericStateVariable>
	</timepoint>
	<timepoint>
		<spatialEntity>
			<pseudo3D type="region">
				<clusteredness>0.942888612731319</clusteredness>
				<density>0.6161271328295316</density>
				<area>230276.5</area>
				<perimeter>3014.598505973816</perimeter>
				<distanceFromOrigin>17.0293863659264</distanceFromOrigin>
				<angle>95.14985953181345</angle>
				<shape>rectangular</shape>
				<triangleMeasure>0.5457762314251534</triangleMeasure>
				<rectangleMeasure>0.6441462298923059</rectangleMeasure>
				<circleMeasure>0.4374160038853345</circleMeasure>
				<centroid>
					<x>396.9035</x>
					<y>907.7274</y>
				</centroid>
			</pseudo3D>
		</spatialEntity>
		<spatialEntity>
			<pseudo3D type="region">
				<clusteredness>1</clusteredness>
				<density>0.6624588906983669</density>
				<area>55229.5</area>
				<perimeter>1075.865288734436</perimeter>
				<distanceFromOrigin>255.8202493939837</distanceFromOrigin>
				<angle>48.47551791705524</angle>
				<shape>triangular</shape>
				<triangleMeasure>0.7820012769758945</triangleMeasure>
				<rectangleMeasure>0.5707161569958338</rectangleMeasure>
				<circleMeasure>0.4249080882407973</circleMeasure>
				<centroid>
					<x>421.1694</x>
					<y>290.5835</y>
				</centroid>
			</pseudo3D>
		</spatialEntity>
		<numericStateVariable>
			<name>avgClusterednessRegions</name>
			<value>1235.241603038357</value>
		</numericStateVariable>
		<numericStateVariable>
			<name>avgDensityRegions</name>
			<value>0.6392930117639493</value>
		</numericStateVariable>
	</timepoint>
	<timepoint>
		<spatialEntity>
			<pseudo3D type="region">
				<clusteredness>0.942888612731319</clusteredness>
				<density>0.6161271328295316</density>
				<area>230276.5</area>
				<perimeter>3014.598505973816</perimeter>
				<distanceFromOrigin>17.0293863659264</distanceFromOrigin>
				<angle>95.14985953181345</angle>
				<shape>rectangular</shape>
				<triangleMeasure>0.5457762314251534</triangleMeasure>
				<rectangleMeasure>0.6441462298923059</rectangleMeasure>
				<circleMeasure>0.4374160038853345</circleMeasure>
				<centroid>
					<x>396.9035</x>
					<y>907.7274</y>
				</centroid>
			</pseudo3D>
		</spatialEntity>
		<spatialEntity>
			<pseudo3D type="region">
				<clusteredness>1</clusteredness>
				<density>0.6624588906983669</density>
				<area>55229.5</area>
				<perimeter>1075.865288734436</perimeter>
				<distanceFromOrigin>255.8202493939837</distanceFromOrigin>
				<angle>48.47551791705524</angle>
				<shape>triangular</shape>
				<triangleMeasure>0.7820012769758945</triangleMeasure>
				<rectangleMeasure>0.5707161569958338</rectangleMeasure>
				<circleMeasure>0.4249080882407973</circleMeasure>
				<centroid>
					<x>421.1694</x>
					<y>290.5835</y>
				</centroid>
			</pseudo3D>
		</spatialEntity>
		<numericStateVariable>
			<name>avgClusterednessRegions</name>
			<value>1235.241603038357</value>
		</numericStateVariable>
		<numericStateVariable>
			<name>avgDensityRegions</name>
			<value>0.6392930117639493</value>
		</numericStateVariable>
	</timepoint>
	<timepoint>
		<spatialEntity>
			<pseudo3D type="region">
				<clusteredness>0.942888612731319</clusteredness>
				<density>0.6161271328295316</density>
				<area>230276.5</area>
				<perimeter>3014.598505973816</perimeter>
				<distanceFromOrigin>17.0293863659264</distanceFromOrigin>
				<angle>95.14985953181345</angle>
				<shape>rectangular</shape>
				<triangleMeasure>0.5457762314251534</triangleMeasure>
				<rectangleMeasure>0.6441462298923059</rectangleMeasure>
				<circleMeasure>0.4374160038853345</circleMeasure>
				<centroid>
					<x>396.9035</x>
					<y>907.7274</y>
				</centroid>
			</pseudo3D>
		</spatialEntity>
		<spatialEntity>
			<pseudo3D type="region">
				<clusteredness>1</clusteredness>
				<density>0.6624588906983669</density>
				<area>55229.5</area>
				<perimeter>1075.865288734436</perimeter>
				<distanceFromOrigin>255.8202493939837</distanceFromOrigin>
				<angle>48.47551791705524</angle>
				<shape>triangular</shape>
				<triangleMeasure>0.7820012769758945</triangleMeasure>
				<rectangleMeasure>0.5707161569958338</rectangleMeasure>
				<circleMeasure>0.4249080882407973</circleMeasure>
				<centroid>
					<x>421.1694</x>
					<y>290.5835</y>
				</centroid>
			</pseudo3D>
		</spatialEntity>
		<numericStateVariable>
			<name>avgClusterednessRegions</name>
			<value>1235.241603038357</value>
		</numericStateVariable>
		<numericStateVariable>
			<name>avgDensityRegions</name>
			<value>0.6392930117639493</value>
		</numericStateVariable>
	</timepoint>
	<timepoint>
		<spatialEntity>
			<pseudo3D type="region">
				<clusteredness>0.942888612731319</clusteredness>
				<density>0.6161271328295316</density>
				<area>230276.5</area>
				<perimeter>3014.598505973816</perimeter>
				<distanceFromOrigin>17.0293863659264</distanceFromOrigin>
				<angle>95.14985953181345</angle>
				<shape>rectangular</shape>
				<triangleMeasure>0.5457762314251534</triangleMeasure>
				<rectangleMeasure>0.6441462298923059</rectangleMeasure>
				<circleMeasure>0.4374160038853345</circleMeasure>
				<centroid>
					<x>396.9035</x>
					<y>907.7274</y>
				</centroid>
			</pseudo3D>
		</spatialEntity>
		<spatialEntity>
			<pseudo3D type="region">
				<clusteredness>1</clusteredness>
				<density>0.6624588906983669</density>
				<area>55229.5</area>
				<perimeter>1075.865288734436</perimeter>
				<distanceFromOrigin>255.8202493939837</distanceFromOrigin>
				<angle>48.47551791705524</angle>
				<shape>triangular</shape>
				<triangleMeasure>0.7820012769758945</triangleMeasure>
				<rectangleMeasure>0.5707161569958338</rectangleMeasure>
				<circleMeasure>0.4249080882407973</circleMeasure>
				<centroid>
					<x>421.1694</x>
					<y>290.5835</y>
				</centroid>
			</pseudo3D>
		</spatialEntity>
		<numericStateVariable>
			<name>avgClusterednessRegions</name>
			<value>1235.241603038357</value>
		</numericStateVariable>
		<numericStateVariable>
			<name>avgDensityRegions</name>
			<value>0.6392930117639493</value>
		</numericStateVariable>
	</timepoint>
	<timepoint>
		<spatialEntity>
			<pseudo3D type="region">
				<clusteredness>0.942888612731319</clusteredness>
				<density>0.6161271328295316</density>
				<area>230276.5</area>
				<perimeter>3014.598505973816</perimeter>
				<distanceFromOrigin>17.0293863659264</distanceFromOrigin>
				<angle>95.14985953181345</angle>
				<shape>rectangular</shape>
				<triangleMeasure>0.5457762314251534</triangleMeasure>
				<rectangleMeasure>0.6441462298923059</rectangleMeasure>
				<circleMeasure>0.4374160038853345</circleMeasure>
				<centroid>
					<x>396.9035</x>
					<y>907.7274</y>
				</centroid>
			</pseudo3D>
		</spatialEntity>
		<spatialEntity>
			<pseudo3D type="region">
				<clusteredness>1</clusteredness>
				<density>0.6624588906983669</density>
				<area>55229.5</area>
				<perimeter>1075.865288734436</perimeter>
				<distanceFromOrigin>255.8202493939837</distanceFromOrigin>
				<angle>48.47551791705524</angle>
				<shape>triangular</shape>
				<triangleMeasure>0.7820012769758945</triangleMeasure>
				<rectangleMeasure>0.5707161569958338</rectangleMeasure>
				<circleMeasure>0.4249080882407973</circleMeasure>
				<centroid>
					<x>421.1694</x>
					<y>290.5835</y>
				</centroid>
			</pseudo3D>
		</spatialEntity>
		<numericStateVariable>
			<name>avgClusterednessRegions</name>
			<value>1235.241603038357</value>
		</numericStateVariable>
		<numericStateVariable>
			<name>avgDensityRegions</name>
			<value>0.6392930117639493</value>
		</numericStateVariable>
	</timepoint>
	<timepoint>
		<spatialEntity>
			<pseudo3D type="region">
				<clusteredness>0.942888612731319</clusteredness>
				<density>0.6161271328295316</density>
				<area>230276.5</area>
				<perimeter>3014.598505973816</perimeter>
				<distanceFromOrigin>17.0293863659264</distanceFromOrigin>
				<angle>95.14985953181345</angle>
				<shape>rectangular</shape>
				<triangleMeasure>0.5457762314251534</triangleMeasure>
				<rectangleMeasure>0.6441462298923059</rectangleMeasure>
				<circleMeasure>0.4374160038853345</circleMeasure>
				<centroid>
					<x>396.9035</x>
					<y>907.7274</y>
				</centroid>
			</pseudo3D>
		</spatialEntity>
		<spatialEntity>
			<pseudo3D type="region">
				<clusteredness>1</clusteredness>
				<density>0.6624588906983669</density>
				<area>55229.5</area>
				<perimeter>1075.865288734436</perimeter>
				<distanceFromOrigin>255.8202493939837</distanceFromOrigin>
				<angle>48.47551791705524</angle>
				<shape>triangular</shape>
				<triangleMeasure>0.7820012769758945</triangleMeasure>
				<rectangleMeasure>0.5707161569958338</rectangleMeasure>
				<circleMeasure>0.4249080882407973</circleMeasure>
				<centroid>
					<x>421.1694</x>
					<y>290.5835</y>
				</centroid>
			</pseudo3D>
		</spatialEntity>
		<numericStateVariable>
			<name>avgClusterednessRegions</name>
			<value>1235.241603038357</value>
		</numericStateVariable>
		<numericStateVariable>
			<name>avgDensityRegions</name>
			<value>0.6392930117639493</value>
		</numericStateVariable>
	</timepoint>
	<timepoint>
		<spatialEntity>
			<pseudo3D type="region">
				<clusteredness>0.942888612731319</clusteredness>
				<density>0.6161271328295316</density>
				<area>230276.5</area>
				<perimeter>3014.598505973816</perimeter>
				<distanceFromOrigin>17.0293863659264</distanceFromOrigin>
				<angle>95.14985953181345</angle>
				<shape>rectangular</shape>
				<triangleMeasure>0.5457762314251534</triangleMeasure>
				<rectangleMeasure>0.6441462298923059</rectangleMeasure>
				<circleMeasure>0.4374160038853345</circleMeasure>
				<centroid>
					<x>396.9035</x>
					<y>907.7274</y>
				</centroid>
			</pseudo3D>
		</spatialEntity>
		<spatialEntity>
			<pseudo3D type="region">
				<clusteredness>1</clusteredness>
				<density>0.6624588906983669</density>
				<area>55229.5</area>
				<perimeter>1075.865288734436</perimeter>
				<distanceFromOrigin>255.8202493939837</distanceFromOrigin>
				<angle>48.47551791705524</angle>
				<shape>triangular</shape>
				<triangleMeasure>0.7820012769758945</triangleMeasure>
				<rectangleMeasure>0.5707161569958338</rectangleMeasure>
				<circleMeasure>0.4249080882407973</circleMeasure>
				<centroid>
					<x>421.1694</x>
					<y>290.5835</y>
				</centroid>
			</pseudo3D>
		</spatialEntity>
		<numericStateVariable>
			<name>avgClusterednessRegions</name>
			<value>1235.241603038357</value>
		</numericStateVariable>
		<numericStateVariable>
			<name>avgDensityRegions</name>
			<value>0.6392930117639493</value>
		</numericStateVariable>
	</timepoint>
	<timepoint>
		<spatialEntity>
			<pseudo3D type="region">
				<clusteredness>0.942888612731319</clusteredness>
				<density>0.6161271328295316</density>
				<area>230276.5</area>
				<perimeter>3014.598505973816</perimeter>
				<distanceFromOrigin>17.0293863659264</distanceFromOrigin>
				<angle>95.14985953181345</angle>
				<shape>rectangular</shape>
				<triangleMeasure>0.5457762314251534</triangleMeasure>
				<rectangleMeasure>0.6441462298923059</rectangleMeasure>
				<circleMeasure>0.4374160038853345</circleMeasure>
				<centroid>
					<x>396.9035</x>
					<y>907.7274</y>
				</centroid>
			</pseudo3D>
		</spatialEntity>
		<spatialEntity>
			<pseudo3D type="region">
				<clusteredness>1</clusteredness>
				<density>0.6624588906983669</density>
				<area>55229.5</area>
				<perimeter>1075.865288734436</perimeter>
				<distanceFromOrigin>255.8202493939837</distanceFromOrigin>
				<angle>48.47551791705524</angle>
				<shape>triangular</shape>
				<triangleMeasure>0.7820012769758945</triangleMeasure>
				<rectangleMeasure>0.5707161569958338</rectangleMeasure>
				<circleMeasure>0.4249080882407973</circleMeasure>
				<centroid>
					<x>421.1694</x>
					<y>290.5835</y>
				</centroid>
			</pseudo3D>
		</spatialEntity>
		<numericStateVariable>
			<name>avgClusterednessRegions</name>
			<value>1235.241603038357</value>
		</numericStateVariable>
		<numericStateVariable>
			<name>avgDensityRegions</name>
			<value>0.6392930117639493</value>
		</numericStateVariable>
	</timepoint>
	<timepoint>
		<spatialEntity>
			<pseudo3D type="region">
				<clusteredness>0.942888612731319</clusteredness>
				<density>0.6161271328295316</density>
				<area>230276.5</area>
				<perimeter>3014.598505973816</perimeter>
				<distanceFromOrigin>17.0293863659264</distanceFromOrigin>
				<angle>95.14985953181345</angle>
				<shape>rectangular</shape>
				<triangleMeasure>0.5457762314251534</triangleMeasure>
				<rectangleMeasure>0.6441462298923059</rectangleMeasure>
				<circleMeasure>0.4374160038853345</circleMeasure>
				<centroid>
					<x>396.9035</x>
					<y>907.7274</y>
				</centroid>
			</pseudo3D>
		</spatialEntity>
		<spatialEntity>
			<pseudo3D type="region">
				<clusteredness>1</clusteredness>
				<density>0.6624588906983669</density>
				<area>55229.5</area>
				<perimeter>1075.865288734436</perimeter>
				<distanceFromOrigin>255.8202493939837</distanceFromOrigin>
				<angle>48.47551791705524</angle>
				<shape>triangular</shape>
				<triangleMeasure>0.7820012769758945</triangleMeasure>
				<rectangleMeasure>0.5707161569958338</rectangleMeasure>
				<circleMeasure>0.4249080882407973</circleMeasure>
				<centroid>
					<x>421.1694</x>
					<y>290.5835</y>
				</centroid>
			</pseudo3D>
		</spatialEntity>
		<numericStateVariable>
			<name>avgClusterednessRegions</name>
			<value>1235.241603038357</value>
		</numericStateVariable>
		<numericStateVariable>
			<name>avgDensityRegions</name>
			<value>0.6392930117639493</value>
		</numericStateVariable>
	</timepoint>
	<timepoint>
		<spatialEntity>
			<pseudo3D type="region">
				<clusteredness>0.942888612731319</clusteredness>
				<density>0.6161271328295316</density>
				<area>230276.5</area>
				<perimeter>3014.598505973816</perimeter>
				<distanceFromOrigin>17.0293863659264</distanceFromOrigin>
				<angle>95.14985953181345</angle>
				<shape>rectangular</shape>
				<triangleMeasure>0.5457762314251534</triangleMeasure>
				<rectangleMeasure>0.6441462298923059</rectangleMeasure>
				<circleMeasure>0.4374160038853345</circleMeasure>
				<centroid>
					<x>396.9035</x>
					<y>907.7274</y>
				</centroid>
			</pseudo3D>
		</spatialEntity>
		<spatialEntity>
			<pseudo3D type="region">
				<clusteredness>1</clusteredness>
				<density>0.6624588906983669</density>
				<area>55229.5</area>
				<perimeter>1075.865288734436</perimeter>
				<distanceFromOrigin>255.8202493939837</distanceFromOrigin>
				<angle>48.47551791705524</angle>
				<shape>triangular</shape>
				<triangleMeasure>0.7820012769758945</triangleMeasure>
				<rectangleMeasure>0.5707161569958338</rectangleMeasure>
				<circleMeasure>0.4249080882407973</circleMeasure>
				<centroid>
					<x>421.1694</x>
					<y>290.5835</y>
				</centroid>
			</pseudo3D>
		</spatialEntity>
		<numericStateVariable>
			<name>avgClusterednessRegions</name>
			<value>1235.241603038357</value>
		</numericStateVariable>
		<numericStateVariable>
			<name>avgDensityRegions</name>
			<value>0.6392930117639493</value>
		</numericStateVariable>
	</timepoint>
	<timepoint>
		<spatialEntity>
			<pseudo3D type="region">
				<clusteredness>0.942888612731319</clusteredness>
				<density>0.6161271328295316</density>
				<area>230276.5</area>
				<perimeter>3014.598505973816</perimeter>
				<distanceFromOrigin>17.0293863659264</distanceFromOrigin>
				<angle>95.14985953181345</angle>
				<shape>rectangular</shape>
				<triangleMeasure>0.5457762314251534</triangleMeasure>
				<rectangleMeasure>0.6441462298923059</rectangleMeasure>
				<circleMeasure>0.4374160038853345</circleMeasure>
				<centroid>
					<x>396.9035</x>
					<y>907.7274</y>
				</centroid>
			</pseudo3D>
		</spatialEntity>
		<spatialEntity>
			<pseudo3D type="region">
				<clusteredness>1</clusteredness>
				<density>0.6624588906983669</density>
				<area>55229.5</area>
				<perimeter>1075.865288734436</perimeter>
				<distanceFromOrigin>255.8202493939837</distanceFromOrigin>
				<angle>48.47551791705524</angle>
				<shape>triangular</shape>
				<triangleMeasure>0.7820012769758945</triangleMeasure>
				<rectangleMeasure>0.5707161569958338</rectangleMeasure>
				<circleMeasure>0.4249080882407973</circleMeasure>
				<centroid>
					<x>421.1694</x>
					<y>290.5835</y>
				</centroid>
			</pseudo3D>
		</spatialEntity>
		<numericStateVariable>
			<name>avgClusterednessRegions</name>
			<value>1235.241603038357</value>
		</numericStateVariable>
		<numericStateVariable>
			<name>avgDensityRegions</name>
			<value>0.6392930117639493</value>
		</numericStateVariable>
	</timepoint>
	<timepoint>
		<spatialEntity>
			<pseudo3D type="region">
				<clusteredness>0.942888612731319</clusteredness>
				<density>0.6161271328295316</density>
				<area>230276.5</area>
				<perimeter>3014.598505973816</perimeter>
				<distanceFromOrigin>17.0293863659264</distanceFromOrigin>
				<angle>95.14985953181345</angle>
				<shape>rectangular</shape>
				<triangleMeasure>0.5457762314251534</triangleMeasure>
				<rectangleMeasure>0.6441462298923059</rectangleMeasure>
				<circleMeasure>0.4374160038853345</circleMeasure>
				<centroid>
					<x>396.9035</x>
					<y>907.7274</y>
				</centroid>
			</pseudo3D>
		</spatialEntity>
		<spatialEntity>
			<pseudo3D type="region">
				<clusteredness>1</clusteredness>
				<density>0.6624588906983669</density>
				<area>55229.5</area>
				<perimeter>1075.865288734436</perimeter>
				<distanceFromOrigin>255.8202493939837</distanceFromOrigin>
				<angle>48.47551791705524</angle>
				<shape>triangular</shape>
				<triangleMeasure>0.7820012769758945</triangleMeasure>
				<rectangleMeasure>0.5707161569958338</rectangleMeasure>
				<circleMeasure>0.4249080882407973</circleMeasure>
				<centroid>
					<x>421.1694</x>
					<y>290.5835</y>
				</centroid>
			</pseudo3D>
		</spatialEntity>
		<numericStateVariable>
			<name>avgClusterednessRegions</name>
			<value>1235.241603038357</value>
		</numericStateVariable>
		<numericStateVariable>
			<name>avgDensityRegions</name>
			<value>0.6392930117639493</value>
		</numericStateVariable>
	</timepoint>
	<timepoint>
		<spatialEntity>
			<pseudo3D type="region">
				<clusteredness>0.942888612731319</clusteredness>
				<density>0.6161271328295316</density>
				<area>230276.5</area>
				<perimeter>3014.598505973816</perimeter>
				<distanceFromOrigin>17.0293863659264</distanceFromOrigin>
				<angle>95.14985953181345</angle>
				<shape>rectangular</shape>
				<triangleMeasure>0.5457762314251534</triangleMeasure>
				<rectangleMeasure>0.6441462298923059</rectangleMeasure>
				<circleMeasure>0.4374160038853345</circleMeasure>
				<centroid>
					<x>396.9035</x>
					<y>907.7274</y>
				</centroid>
			</pseudo3D>
		</spatialEntity>
		<spatialEntity>
			<pseudo3D type="region">
				<clusteredness>1</clusteredness>
				<density>0.6624588906983669</density>
				<area>55229.5</area>
				<perimeter>1075.865288734436</perimeter>
				<distanceFromOrigin>255.8202493939837</distanceFromOrigin>
				<angle>48.47551791705524</angle>
				<shape>triangular</shape>
				<triangleMeasure>0.7820012769758945</triangleMeasure>
				<rectangleMeasure>0.5707161569958338</rectangleMeasure>
				<circleMeasure>0.4249080882407973</circleMeasure>
				<centroid>
					<x>421.1694</x>
					<y>290.5835</y>
				</centroid>
			</pseudo3D>
		</spatialEntity>
		<numericStateVariable>
			<name>avgClusterednessRegions</name>
			<value>1235.241603038357</value>
		</numericStateVariable>
		<numericStateVariable>
			<name>avgDensityRegions</name>
			<value>0.6392930117639493</value>
		</numericStateVariable>
	</timepoint>
	<timepoint>
		<spatialEntity>
			<pseudo3D type="region">
				<clusteredness>0.942888612731319</clusteredness>
				<density>0.6161271328295316</density>
				<area>230276.5</area>
				<perimeter>3014.598505973816</perimeter>
				<distanceFromOrigin>17.0293863659264</distanceFromOrigin>
				<angle>95.14985953181345</angle>
				<shape>rectangular</shape>
				<triangleMeasure>0.5457762314251534</triangleMeasure>
				<rectangleMeasure>0.6441462298923059</rectangleMeasure>
				<circleMeasure>0.4374160038853345</circleMeasure>
				<centroid>
					<x>396.9035</x>
					<y>907.7274</y>
				</centroid>
			</pseudo3D>
		</spatialEntity>
		<spatialEntity>
			<pseudo3D type="region">
				<clusteredness>1</clusteredness>
				<density>0.6624588906983669</density>
				<area>55229.5</area>
				<perimeter>1075.865288734436</perimeter>
				<distanceFromOrigin>255.8202493939837</distanceFromOrigin>
				<angle>48.47551791705524</angle>
				<shape>triangular</shape>
				<triangleMeasure>0.7820012769758945</triangleMeasure>
				<rectangleMeasure>0.5707161569958338</rectangleMeasure>
				<circleMeasure>0.4249080882407973</circleMeasure>
				<centroid>
					<x>421.1694</x>
					<y>290.5835</y>
				</centroid>
			</pseudo3D>
		</spatialEntity>
		<numericStateVariable>
			<name>avgClusterednessRegions</name>
			<value>1235.241603038357</value>
		</numericStateVariable>
		<numericStateVariable>
			<name>avgDensityRegions</name>
			<value>0.6392930117639493</value>
		</numericStateVariable>
	</timepoint>
	<timepoint>
		<spatialEntity>
			<pseudo3D type="region">
				<clusteredness>0.942888612731319</clusteredness>
				<density>0.6161271328295316</density>
				<area>230276.5</area>
				<perimeter>3014.598505973816</perimeter>
				<distanceFromOrigin>17.0293863659264</distanceFromOrigin>
				<angle>95.14985953181345</angle>
				<shape>rectangular</shape>
				<triangleMeasure>0.5457762314251534</triangleMeasure>
				<rectangleMeasure>0.6441462298923059</rectangleMeasure>
				<circleMeasure>0.4374160038853345</circleMeasure>
				<centroid>
					<x>396.9035</x>
					<y>907.7274</y>
				</centroid>
			</pseudo3D>
		</spatialEntity>
		<spatialEntity>
			<pseudo3D type="region">
				<clusteredness>1</clusteredness>
				<density>0.6624588906983669</density>
				<area>55229.5</area>
				<perimeter>1075.865288734436</perimeter>
				<distanceFromOrigin>255.8202493939837</distanceFromOrigin>
				<angle>48.47551791705524</angle>
				<shape>triangular</shape>
				<triangleMeasure>0.7820012769758945</triangleMeasure>
				<rectangleMeasure>0.5707161569958338</rectangleMeasure>
				<circleMeasure>0.4249080882407973</circleMeasure>
				<centroid>
					<x>421.1694</x>
					<y>290.5835</y>
				</centroid>
			</pseudo3D>
		</spatialEntity>
		<numericStateVariable>
			<name>avgClusterednessRegions</name>
			<value>1235.241603038357</value>
		</numericStateVariable>
		<numericStateVariable>
			<name>avgDensityRegions</name>
			<value>0.6392930117639493</value>
		</numericStateVariable>
	</timepoint>
	<timepoint>
		<spatialEntity>
			<pseudo3D type="region">
				<clusteredness>0.942888612731319</clusteredness>
				<density>0.6161271328295316</density>
				<area>230276.5</area>
				<perimeter>3014.598505973816</perimeter>
				<distanceFromOrigin>17.0293863659264</distanceFromOrigin>
				<angle>95.14985953181345</angle>
				<shape>rectangular</shape>
				<triangleMeasure>0.5457762314251534</triangleMeasure>
				<rectangleMeasure>0.6441462298923059</rectangleMeasure>
				<circleMeasure>0.4374160038853345</circleMeasure>
				<centroid>
					<x>396.9035</x>
					<y>907.7274</y>
				</centroid>
			</pseudo3D>
		</spatialEntity>
		<spatialEntity>
			<pseudo3D type="region">
				<clusteredness>1</clusteredness>
				<density>0.6624588906983669</density>
				<area>55229.5</area>
				<perimeter>1075.865288734436</perimeter>
				<distanceFromOrigin>255.8202493939837</distanceFromOrigin>
				<angle>48.47551791705524</angle>
				<shape>triangular</shape>
				<triangleMeasure>0.7820012769758945</triangleMeasure>
				<rectangleMeasure>0.5707161569958338</rectangleMeasure>
				<circleMeasure>0.4249080882407973</circleMeasure>
				<centroid>
					<x>421.1694</x>
					<y>290.5835</y>
				</centroid>
			</pseudo3D>
		</spatialEntity>
		<numericStateVariable>
			<name>avgClusterednessRegions</name>
			<value>1235.241603038357</value>
		</numericStateVariable>
		<numericStateVariable>
			<name>avgDensityRegions</name>
			<value>0.6392930117639493</value>
		</numericStateVariable>
	</timepoint>
	<timepoint>
		<spatialEntity>
			<pseudo3D type="region">
				<clusteredness>0.942888612731319</clusteredness>
				<density>0.6161271328295316</density>
				<area>230276.5</area>
				<perimeter>3014.598505973816</perimeter>
				<distanceFromOrigin>17.0293863659264</distanceFromOrigin>
				<angle>95.14985953181345</angle>
				<shape>rectangular</shape>
				<triangleMeasure>0.5457762314251534</triangleMeasure>
				<rectangleMeasure>0.6441462298923059</rectangleMeasure>
				<circleMeasure>0.4374160038853345</circleMeasure>
				<centroid>
					<x>396.9035</x>
					<y>907.7274</y>
				</centroid>
			</pseudo3D>
		</spatialEntity>
		<spatialEntity>
			<pseudo3D type="region">
				<clusteredness>1</clusteredness>
				<density>0.6624588906983669</density>
				<area>55229.5</area>
				<perimeter>1075.865288734436</perimeter>
				<distanceFromOrigin>255.8202493939837</distanceFromOrigin>
				<angle>48.47551791705524</angle>
				<shape>triangular</shape>
				<triangleMeasure>0.7820012769758945</triangleMeasure>
				<rectangleMeasure>0.5707161569958338</rectangleMeasure>
				<circleMeasure>0.4249080882407973</circleMeasure>
				<centroid>
					<x>421.1694</x>
					<y>290.5835</y>
				</centroid>
			</pseudo3D>
		</spatialEntity>
		<numericStateVariable>
			<name>avgClusterednessRegions</name>
			<value>1235.241603038357</value>
		</numericStateVariable>
		<numericStateVariable>
			<name>avgDensityRegions</name>
			<value>0.6392930117639493</value>
		</numericStateVariable>
	</timepoint>
	<timepoint>
		<spatialEntity>
			<pseudo3D type="region">
				<clusteredness>0.942888612731319</clusteredness>
				<density>0.6161271328295316</density>
				<area>230276.5</area>
				<perimeter>3014.598505973816</perimeter>
				<distanceFromOrigin>17.0293863659264</distanceFromOrigin>
				<angle>95.14985953181345</angle>
				<shape>rectangular</shape>
				<triangleMeasure>0.5457762314251534</triangleMeasure>
				<rectangleMeasure>0.6441462298923059</rectangleMeasure>
				<circleMeasure>0.4374160038853345</circleMeasure>
				<centroid>
					<x>396.9035</x>
					<y>907.7274</y>
				</centroid>
			</pseudo3D>
		</spatialEntity>
		<spatialEntity>
			<pseudo3D type="region">
				<clusteredness>1</clusteredness>
				<density>0.6624588906983669</density>
				<area>55229.5</area>
				<perimeter>1075.865288734436</perimeter>
				<distanceFromOrigin>255.8202493939837</distanceFromOrigin>
				<angle>48.47551791705524</angle>
				<shape>triangular</shape>
				<triangleMeasure>0.7820012769758945</triangleMeasure>
				<rectangleMeasure>0.5707161569958338</rectangleMeasure>
				<circleMeasure>0.4249080882407973</circleMeasure>
				<centroid>
					<x>421.1694</x>
					<y>290.5835</y>
				</centroid>
			</pseudo3D>
		</spatialEntity>
		<numericStateVariable>
			<name>avgClusterednessRegions</name>
			<value>1235.241603038357</value>
		</numericStateVariable>
		<numericStateVariable>
			<name>avgDensityRegions</name>
			<value>0.6392930117639493</value>
		</numericStateVariable>
	</timepoint>
	<timepoint>
		<spatialEntity>
			<pseudo3D type="region">
				<clusteredness>0.942888612731319</clusteredness>
				<density>0.6161271328295316</density>
				<area>230276.5</area>
				<perimeter>3014.598505973816</perimeter>
				<distanceFromOrigin>17.0293863659264</distanceFromOrigin>
				<angle>95.14985953181345</angle>
				<shape>rectangular</shape>
				<triangleMeasure>0.5457762314251534</triangleMeasure>
				<rectangleMeasure>0.6441462298923059</rectangleMeasure>
				<circleMeasure>0.4374160038853345</circleMeasure>
				<centroid>
					<x>396.9035</x>
					<y>907.7274</y>
				</centroid>
			</pseudo3D>
		</spatialEntity>
		<spatialEntity>
			<pseudo3D type="region">
				<clusteredness>1</clusteredness>
				<density>0.6624588906983669</density>
				<area>55229.5</area>
				<perimeter>1075.865288734436</perimeter>
				<distanceFromOrigin>255.8202493939837</distanceFromOrigin>
				<angle>48.47551791705524</angle>
				<shape>triangular</shape>
				<triangleMeasure>0.7820012769758945</triangleMeasure>
				<rectangleMeasure>0.5707161569958338</rectangleMeasure>
				<circleMeasure>0.4249080882407973</circleMeasure>
				<centroid>
					<x>421.1694</x>
					<y>290.5835</y>
				</centroid>
			</pseudo3D>
		</spatialEntity>
		<numericStateVariable>
			<name>avgClusterednessRegions</name>
			<value>1235.241603038357</value>
		</numericStateVariable>
		<numericStateVariable>
			<name>avgDensityRegions</name>
			<value>0.6392930117639493</value>
		</numericStateVariable>
	</timepoint>
	<timepoint>
		<spatialEntity>
			<pseudo3D type="region">
				<clusteredness>0.942888612731319</clusteredness>
				<density>0.6161271328295316</density>
				<area>230276.5</area>
				<perimeter>3014.598505973816</perimeter>
				<distanceFromOrigin>17.0293863659264</distanceFromOrigin>
				<angle>95.14985953181345</angle>
				<shape>rectangular</shape>
				<triangleMeasure>0.5457762314251534</triangleMeasure>
				<rectangleMeasure>0.6441462298923059</rectangleMeasure>
				<circleMeasure>0.4374160038853345</circleMeasure>
				<centroid>
					<x>396.9035</x>
					<y>907.7274</y>
				</centroid>
			</pseudo3D>
		</spatialEntity>
		<spatialEntity>
			<pseudo3D type="region">
				<clusteredness>1</clusteredness>
				<density>0.6624588906983669</density>
				<area>55229.5</area>
				<perimeter>1075.865288734436</perimeter>
				<distanceFromOrigin>255.8202493939837</distanceFromOrigin>
				<angle>48.47551791705524</angle>
				<shape>triangular</shape>
				<triangleMeasure>0.7820012769758945</triangleMeasure>
				<rectangleMeasure>0.5707161569958338</rectangleMeasure>
				<circleMeasure>0.4249080882407973</circleMeasure>
				<centroid>
					<x>421.1694</x>
					<y>290.5835</y>
				</centroid>
			</pseudo3D>
		</spatialEntity>
		<numericStateVariable>
			<name>avgClusterednessRegions</name>
			<value>1235.241603038357</value>
		</numericStateVariable>
		<numericStateVariable>
			<name>avgDensityRegions</name>
			<value>0.6392930117639493</value>
		</numericStateVariable>
	</timepoint>
	<timepoint>
		<spatialEntity>
			<pseudo3D type="region">
				<clusteredness>0.942888612731319</clusteredness>
				<density>0.6161271328295316</density>
				<area>230276.5</area>
				<perimeter>3014.598505973816</perimeter>
				<distanceFromOrigin>17.0293863659264</distanceFromOrigin>
				<angle>95.14985953181345</angle>
				<shape>rectangular</shape>
				<triangleMeasure>0.5457762314251534</triangleMeasure>
				<rectangleMeasure>0.6441462298923059</rectangleMeasure>
				<circleMeasure>0.4374160038853345</circleMeasure>
				<centroid>
					<x>396.9035</x>
					<y>907.7274</y>
				</centroid>
			</pseudo3D>
		</spatialEntity>
		<spatialEntity>
			<pseudo3D type="region">
				<clusteredness>1</clusteredness>
				<density>0.6624588906983669</density>
				<area>55229.5</area>
				<perimeter>1075.865288734436</perimeter>
				<distanceFromOrigin>255.8202493939837</distanceFromOrigin>
				<angle>48.47551791705524</angle>
				<shape>triangular</shape>
				<triangleMeasure>0.7820012769758945</triangleMeasure>
				<rectangleMeasure>0.5707161569958338</rectangleMeasure>
				<circleMeasure>0.4249080882407973</circleMeasure>
				<centroid>
					<x>421.1694</x>
					<y>290.5835</y>
				</centroid>
			</pseudo3D>
		</spatialEntity>
		<numericStateVariable>
			<name>avgClusterednessRegions</name>
			<value>1235.241603038357</value>
		</numericStateVariable>
		<numericStateVariable>
			<name>avgDensityRegions</name>
			<value>0.6392930117639493</value>
		</numericStateVariable>
	</timepoint>
	<timepoint>
		<spatialEntity>
			<pseudo3D type="region">
				<clusteredness>0.942888612731319</clusteredness>
				<density>0.6161271328295316</density>
				<area>230276.5</area>
				<perimeter>3014.598505973816</perimeter>
				<distanceFromOrigin>17.0293863659264</distanceFromOrigin>
				<angle>95.14985953181345</angle>
				<shape>rectangular</shape>
				<triangleMeasure>0.5457762314251534</triangleMeasure>
				<rectangleMeasure>0.6441462298923059</rectangleMeasure>
				<circleMeasure>0.4374160038853345</circleMeasure>
				<centroid>
					<x>396.9035</x>
					<y>907.7274</y>
				</centroid>
			</pseudo3D>
		</spatialEntity>
		<spatialEntity>
			<pseudo3D type="region">
				<clusteredness>1</clusteredness>
				<density>0.6624588906983669</density>
				<area>55229.5</area>
				<perimeter>1075.865288734436</perimeter>
				<distanceFromOrigin>255.8202493939837</distanceFromOrigin>
				<angle>48.47551791705524</angle>
				<shape>triangular</shape>
				<triangleMeasure>0.7820012769758945</triangleMeasure>
				<rectangleMeasure>0.5707161569958338</rectangleMeasure>
				<circleMeasure>0.4249080882407973</circleMeasure>
				<centroid>
					<x>421.1694</x>
					<y>290.5835</y>
				</centroid>
			</pseudo3D>
		</spatialEntity>
		<numericStateVariable>
			<name>avgClusterednessRegions</name>
			<value>1235.241603038357</value>
		</numericStateVariable>
		<numericStateVariable>
			<name>avgDensityRegions</name>
			<value>0.6392930117639493</value>
		</numericStateVariable>
	</timepoint>
	<timepoint>
		<spatialEntity>
			<pseudo3D type="region">
				<clusteredness>0.942888612731319</clusteredness>
				<density>0.6161271328295316</density>
				<area>230276.5</area>
				<perimeter>3014.598505973816</perimeter>
				<distanceFromOrigin>17.0293863659264</distanceFromOrigin>
				<angle>95.14985953181345</angle>
				<shape>rectangular</shape>
				<triangleMeasure>0.5457762314251534</triangleMeasure>
				<rectangleMeasure>0.6441462298923059</rectangleMeasure>
				<circleMeasure>0.4374160038853345</circleMeasure>
				<centroid>
					<x>396.9035</x>
					<y>907.7274</y>
				</centroid>
			</pseudo3D>
		</spatialEntity>
		<spatialEntity>
			<pseudo3D type="region">
				<clusteredness>1</clusteredness>
				<density>0.6624588906983669</density>
				<area>55229.5</area>
				<perimeter>1075.865288734436</perimeter>
				<distanceFromOrigin>255.8202493939837</distanceFromOrigin>
				<angle>48.47551791705524</angle>
				<shape>triangular</shape>
				<triangleMeasure>0.7820012769758945</triangleMeasure>
				<rectangleMeasure>0.5707161569958338</rectangleMeasure>
				<circleMeasure>0.4249080882407973</circleMeasure>
				<centroid>
					<x>421.1694</x>
					<y>290.5835</y>
				</centroid>
			</pseudo3D>
		</spatialEntity>
		<numericStateVariable>
			<name>avgClusterednessRegions</name>
			<value>1235.241603038357</value>
		</numericStateVariable>
		<numericStateVariable>
			<name>avgDensityRegions</name>
			<value>0.6392930117639493</value>
		</numericStateVariable>
	</timepoint>
	<timepoint>
		<spatialEntity>
			<pseudo3D type="region">
				<clusteredness>0.942888612731319</clusteredness>
				<density>0.6161271328295316</density>
				<area>230276.5</area>
				<perimeter>3014.598505973816</perimeter>
				<distanceFromOrigin>17.0293863659264</distanceFromOrigin>
				<angle>95.14985953181345</angle>
				<shape>rectangular</shape>
				<triangleMeasure>0.5457762314251534</triangleMeasure>
				<rectangleMeasure>0.6441462298923059</rectangleMeasure>
				<circleMeasure>0.4374160038853345</circleMeasure>
				<centroid>
					<x>396.9035</x>
					<y>907.7274</y>
				</centroid>
			</pseudo3D>
		</spatialEntity>
		<spatialEntity>
			<pseudo3D type="region">
				<clusteredness>1</clusteredness>
				<density>0.6624588906983669</density>
				<area>55229.5</area>
				<perimeter>1075.865288734436</perimeter>
				<distanceFromOrigin>255.8202493939837</distanceFromOrigin>
				<angle>48.47551791705524</angle>
				<shape>triangular</shape>
				<triangleMeasure>0.7820012769758945</triangleMeasure>
				<rectangleMeasure>0.5707161569958338</rectangleMeasure>
				<circleMeasure>0.4249080882407973</circleMeasure>
				<centroid>
					<x>421.1694</x>
					<y>290.5835</y>
				</centroid>
			</pseudo3D>
		</spatialEntity>
		<numericStateVariable>
			<name>avgClusterednessRegions</name>
			<value>1235.241603038357</value>
		</numericStateVariable>
		<numericStateVariable>
			<name>avgDensityRegions</name>
			<value>0.6392930117639493</value>
		</numericStateVariable>
	</timepoint>
	<timepoint>
		<spatialEntity>
			<pseudo3D type="region">
				<clusteredness>0.942888612731319</clusteredness>
				<density>0.6161271328295316</density>
				<area>230276.5</area>
				<perimeter>3014.598505973816</perimeter>
				<distanceFromOrigin>17.0293863659264</distanceFromOrigin>
				<angle>95.14985953181345</angle>
				<shape>rectangular</shape>
				<triangleMeasure>0.5457762314251534</triangleMeasure>
				<rectangleMeasure>0.6441462298923059</rectangleMeasure>
				<circleMeasure>0.4374160038853345</circleMeasure>
				<centroid>
					<x>396.9035</x>
					<y>907.7274</y>
				</centroid>
			</pseudo3D>
		</spatialEntity>
		<spatialEntity>
			<pseudo3D type="region">
				<clusteredness>1</clusteredness>
				<density>0.6624588906983669</density>
				<area>55229.5</area>
				<perimeter>1075.865288734436</perimeter>
				<distanceFromOrigin>255.8202493939837</distanceFromOrigin>
				<angle>48.47551791705524</angle>
				<shape>triangular</shape>
				<triangleMeasure>0.7820012769758945</triangleMeasure>
				<rectangleMeasure>0.5707161569958338</rectangleMeasure>
				<circleMeasure>0.4249080882407973</circleMeasure>
				<centroid>
					<x>421.1694</x>
					<y>290.5835</y>
				</centroid>
			</pseudo3D>
		</spatialEntity>
		<numericStateVariable>
			<name>avgClusterednessRegions</name>
			<value>1235.241603038357</value>
		</numericStateVariable>
		<numericStateVariable>
			<name>avgDensityRegions</name>
			<value>0.6392930117639493</value>
		</numericStateVariable>
	</timepoint>
	<timepoint>
		<spatialEntity>
			<pseudo3D type="region">
				<clusteredness>0.942888612731319</clusteredness>
				<density>0.6161271328295316</density>
				<area>230276.5</area>
				<perimeter>3014.598505973816</perimeter>
				<distanceFromOrigin>17.0293863659264</distanceFromOrigin>
				<angle>95.14985953181345</angle>
				<shape>rectangular</shape>
				<triangleMeasure>0.5457762314251534</triangleMeasure>
				<rectangleMeasure>0.6441462298923059</rectangleMeasure>
				<circleMeasure>0.4374160038853345</circleMeasure>
				<centroid>
					<x>396.9035</x>
					<y>907.7274</y>
				</centroid>
			</pseudo3D>
		</spatialEntity>
		<spatialEntity>
			<pseudo3D type="region">
				<clusteredness>1</clusteredness>
				<density>0.6624588906983669</density>
				<area>55229.5</area>
				<perimeter>1075.865288734436</perimeter>
				<distanceFromOrigin>255.8202493939837</distanceFromOrigin>
				<angle>48.47551791705524</angle>
				<shape>triangular</shape>
				<triangleMeasure>0.7820012769758945</triangleMeasure>
				<rectangleMeasure>0.5707161569958338</rectangleMeasure>
				<circleMeasure>0.4249080882407973</circleMeasure>
				<centroid>
					<x>421.1694</x>
					<y>290.5835</y>
				</centroid>
			</pseudo3D>
		</spatialEntity>
		<numericStateVariable>
			<name>avgClusterednessRegions</name>
			<value>1235.241603038357</value>
		</numericStateVariable>
		<numericStateVariable>
			<name>avgDensityRegions</name>
			<value>0.6392930117639493</value>
		</numericStateVariable>
	</timepoint>
	<timepoint>
		<spatialEntity>
			<pseudo3D type="region">
				<clusteredness>0.942888612731319</clusteredness>
				<density>0.6161271328295316</density>
				<area>230276.5</area>
				<perimeter>3014.598505973816</perimeter>
				<distanceFromOrigin>17.0293863659264</distanceFromOrigin>
				<angle>95.14985953181345</angle>
				<shape>rectangular</shape>
				<triangleMeasure>0.5457762314251534</triangleMeasure>
				<rectangleMeasure>0.6441462298923059</rectangleMeasure>
				<circleMeasure>0.4374160038853345</circleMeasure>
				<centroid>
					<x>396.9035</x>
					<y>907.7274</y>
				</centroid>
			</pseudo3D>
		</spatialEntity>
		<spatialEntity>
			<pseudo3D type="region">
				<clusteredness>1</clusteredness>
				<density>0.6624588906983669</density>
				<area>55229.5</area>
				<perimeter>1075.865288734436</perimeter>
				<distanceFromOrigin>255.8202493939837</distanceFromOrigin>
				<angle>48.47551791705524</angle>
				<shape>triangular</shape>
				<triangleMeasure>0.7820012769758945</triangleMeasure>
				<rectangleMeasure>0.5707161569958338</rectangleMeasure>
				<circleMeasure>0.4249080882407973</circleMeasure>
				<centroid>
					<x>421.1694</x>
					<y>290.5835</y>
				</centroid>
			</pseudo3D>
		</spatialEntity>
		<numericStateVariable>
			<name>avgClusterednessRegions</name>
			<value>1235.241603038357</value>
		</numericStateVariable>
		<numericStateVariable>
			<name>avgDensityRegions</name>
			<value>0.6392930117639493</value>
		</numericStateVariable>
	</timepoint>
</experiment>
