# Supplementary material for: Automatic validation of computational models using pseudo-3D spatio-temporal model checking
Source: BMC Syst Biol. 2014 Dec 2;8:124. doi: 10.1186/s12918-014-0124-0 (PMC4272535; doi:10.1186/s12918-014-0124-0)
Supplement: Additional file 8 — Dataset of STML files for the phase variation case study. The dataset of one thousand STML files corresponding to the stochastic simulations of the rectangular model for the phase variation case study. We recommend using the freely available 7zip software (Download link: http://www.7-zip.org/download.html) to extract this archive. [file 12918_2014_124_MOESM8_ESM.zip › phase_variation_stml_158.xml]

<?xml version="1.0" encoding="utf-8"?>
<!--Warning! This xml file was automatically generated by a C++ program using the Boost PropertyTree library.-->
<experiment>
	<timepoint>
		<numericStateVariable>
			<name>avgClusterednessRegions</name>
			<value>0</value>
		</numericStateVariable>
		<numericStateVariable>
			<name>avgDensityRegions</name>
			<value>0</value>
		</numericStateVariable>
	</timepoint>
	<timepoint>
		<numericStateVariable>
			<name>avgClusterednessRegions</name>
			<value>0</value>
		</numericStateVariable>
		<numericStateVariable>
			<name>avgDensityRegions</name>
			<value>0</value>
		</numericStateVariable>
	</timepoint>
	<timepoint>
		<numericStateVariable>
			<name>avgClusterednessRegions</name>
			<value>0</value>
		</numericStateVariable>
		<numericStateVariable>
			<name>avgDensityRegions</name>
			<value>0</value>
		</numericStateVariable>
	</timepoint>
	<timepoint>
		<numericStateVariable>
			<name>avgClusterednessRegions</name>
			<value>0</value>
		</numericStateVariable>
		<numericStateVariable>
			<name>avgDensityRegions</name>
			<value>0</value>
		</numericStateVariable>
	</timepoint>
	<timepoint>
		<numericStateVariable>
			<name>avgClusterednessRegions</name>
			<value>0</value>
		</numericStateVariable>
		<numericStateVariable>
			<name>avgDensityRegions</name>
			<value>0</value>
		</numericStateVariable>
	</timepoint>
	<timepoint>
		<numericStateVariable>
			<name>avgClusterednessRegions</name>
			<value>0</value>
		</numericStateVariable>
		<numericStateVariable>
			<name>avgDensityRegions</name>
			<value>0</value>
		</numericStateVariable>
	</timepoint>
	<timepoint>
		<numericStateVariable>
			<name>avgClusterednessRegions</name>
			<value>0</value>
		</numericStateVariable>
		<numericStateVariable>
			<name>avgDensityRegions</name>
			<value>0</value>
		</numericStateVariable>
	</timepoint>
	<timepoint>
		<numericStateVariable>
			<name>avgClusterednessRegions</name>
			<value>0</value>
		</numericStateVariable>
		<numericStateVariable>
			<name>avgDensityRegions</name>
			<value>0</value>
		</numericStateVariable>
	</timepoint>
	<timepoint>
		<numericStateVariable>
			<name>avgClusterednessRegions</name>
			<value>0</value>
		</numericStateVariable>
		<numericStateVariable>
			<name>avgDensityRegions</name>
			<value>0</value>
		</numericStateVariable>
	</timepoint>
	<timepoint>
		<numericStateVariable>
			<name>avgClusterednessRegions</name>
			<value>0</value>
		</numericStateVariable>
		<numericStateVariable>
			<name>avgDensityRegions</name>
			<value>0</value>
		</numericStateVariable>
	</timepoint>
	<timepoint>
		<numericStateVariable>
			<name>avgClusterednessRegions</name>
			<value>0</value>
		</numericStateVariable>
		<numericStateVariable>
			<name>avgDensityRegions</name>
			<value>0</value>
		</numericStateVariable>
	</timepoint>
	<timepoint>
		<numericStateVariable>
			<name>avgClusterednessRegions</name>
			<value>0</value>
		</numericStateVariable>
		<numericStateVariable>
			<name>avgDensityRegions</name>
			<value>0</value>
		</numericStateVariable>
	</timepoint>
	<timepoint>
		<numericStateVariable>
			<name>avgClusterednessRegions</name>
			<value>0</value>
		</numericStateVariable>
		<numericStateVariable>
			<name>avgDensityRegions</name>
			<value>0</value>
		</numericStateVariable>
	</timepoint>
	<timepoint>
		<numericStateVariable>
			<name>avgClusterednessRegions</name>
			<value>0</value>
		</numericStateVariable>
		<numericStateVariable>
			<name>avgDensityRegions</name>
			<value>0</value>
		</numericStateVariable>
	</timepoint>
	<timepoint>
		<numericStateVariable>
			<name>avgClusterednessRegions</name>
			<value>0</value>
		</numericStateVariable>
		<numericStateVariable>
			<name>avgDensityRegions</name>
			<value>0</value>
		</numericStateVariable>
	</timepoint>
	<timepoint>
		<numericStateVariable>
			<name>avgClusterednessRegions</name>
			<value>0</value>
		</numericStateVariable>
		<numericStateVariable>
			<name>avgDensityRegions</name>
			<value>0</value>
		</numericStateVariable>
	</timepoint>
	<timepoint>
		<numericStateVariable>
			<name>avgClusterednessRegions</name>
			<value>0</value>
		</numericStateVariable>
		<numericStateVariable>
			<name>avgDensityRegions</name>
			<value>0</value>
		</numericStateVariable>
	</timepoint>
	<timepoint>
		<numericStateVariable>
			<name>avgClusterednessRegions</name>
			<value>0</value>
		</numericStateVariable>
		<numericStateVariable>
			<name>avgDensityRegions</name>
			<value>0</value>
		</numericStateVariable>
	</timepoint>
	<timepoint>
		<numericStateVariable>
			<name>avgClusterednessRegions</name>
			<value>0</value>
		</numericStateVariable>
		<numericStateVariable>
			<name>avgDensityRegions</name>
			<value>0</value>
		</numericStateVariable>
	</timepoint>
	<timepoint>
		<numericStateVariable>
			<name>avgClusterednessRegions</name>
			<value>0</value>
		</numericStateVariable>
		<numericStateVariable>
			<name>avgDensityRegions</name>
			<value>0</value>
		</numericStateVariable>
	</timepoint>
	<timepoint>
		<numericStateVariable>
			<name>avgClusterednessRegions</name>
			<value>0</value>
		</numericStateVariable>
		<numericStateVariable>
			<name>avgDensityRegions</name>
			<value>0</value>
		</numericStateVariable>
	</timepoint>
	<timepoint>
		<numericStateVariable>
			<name>avgClusterednessRegions</name>
			<value>0</value>
		</numericStateVariable>
		<numericStateVariable>
			<name>avgDensityRegions</name>
			<value>0</value>
		</numericStateVariable>
	</timepoint>
	<timepoint>
		<numericStateVariable>
			<name>avgClusterednessRegions</name>
			<value>0</value>
		</numericStateVariable>
		<numericStateVariable>
			<name>avgDensityRegions</name>
			<value>0</value>
		</numericStateVariable>
	</timepoint>
	<timepoint>
		<numericStateVariable>
			<name>avgClusterednessRegions</name>
			<value>0</value>
		</numericStateVariable>
		<numericStateVariable>
			<name>avgDensityRegions</name>
			<value>0</value>
		</numericStateVariable>
	</timepoint>
	<timepoint>
		<numericStateVariable>
			<name>avgClusterednessRegions</name>
			<value>0</value>
		</numericStateVariable>
		<numericStateVariable>
			<name>avgDensityRegions</name>
			<value>0</value>
		</numericStateVariable>
	</timepoint>
	<timepoint>
		<numericStateVariable>
			<name>avgClusterednessRegions</name>
			<value>0</value>
		</numericStateVariable>
		<numericStateVariable>
			<name>avgDensityRegions</name>
			<value>0</value>
		</numericStateVariable>
	</timepoint>
	<timepoint>
		<numericStateVariable>
			<name>avgClusterednessRegions</name>
			<value>0</value>
		</numericStateVariable>
		<numericStateVariable>
			<name>avgDensityRegions</name>
			<value>0</value>
		</numericStateVariable>
	</timepoint>
	<timepoint>
		<numericStateVariable>
			<name>avgClusterednessRegions</name>
			<value>0</value>
		</numericStateVariable>
		<numericStateVariable>
			<name>avgDensityRegions</name>
			<value>0</value>
		</numericStateVariable>
	</timepoint>
	<timepoint>
		<numericStateVariable>
			<name>avgClusterednessRegions</name>
			<value>0</value>
		</numericStateVariable>
		<numericStateVariable>
			<name>avgDensityRegions</name>
			<value>0</value>
		</numericStateVariable>
	</timepoint>
	<timepoint>
		<numericStateVariable>
			<name>avgClusterednessRegions</name>
			<value>0</value>
		</numericStateVariable>
		<numericStateVariable>
			<name>avgDensityRegions</name>
			<value>0</value>
		</numericStateVariable>
	</timepoint>
	<timepoint>
		<numericStateVariable>
			<name>avgClusterednessRegions</name>
			<value>0</value>
		</numericStateVariable>
		<numericStateVariable>
			<name>avgDensityRegions</name>
			<value>0</value>
		</numericStateVariable>
	</timepoint>
	<timepoint>
		<spatialEntity>
			<pseudo3D type="region">
				<clusteredness>1</clusteredness>
				<density>0.5865115704548992</density>
				<area>22866</area>
				<perimeter>694.2322106361389</perimeter>
				<distanceFromOrigin>285.3296339324046</distanceFromOrigin>
				<angle>42.7601862192155</angle>
				<shape>triangular</shape>
				<triangleMeasure>0.7687891637913282</triangleMeasure>
				<rectangleMeasure>0.6015332186586099</rectangleMeasure>
				<circleMeasure>0.3722068337893754</circleMeasure>
				<centroid>
					<x>935.8602</x>
					<y>1060.8</y>
				</centroid>
			</pseudo3D>
		</spatialEntity>
		<numericStateVariable>
			<name>avgClusterednessRegions</name>
			<value>0</value>
		</numericStateVariable>
		<numericStateVariable>
			<name>avgDensityRegions</name>
			<value>0.5865115704548992</value>
		</numericStateVariable>
	</timepoint>
	<timepoint>
		<spatialEntity>
			<pseudo3D type="region">
				<clusteredness>1</clusteredness>
				<density>0.5864773652796518</density>
				<area>25476.5</area>
				<perimeter>734.1680355072021</perimeter>
				<distanceFromOrigin>285.3296339324046</distanceFromOrigin>
				<angle>42.10449244442975</angle>
				<shape>triangular</shape>
				<triangleMeasure>0.7930736604537142</triangleMeasure>
				<rectangleMeasure>0.5816668193226232</rectangleMeasure>
				<circleMeasure>0.3516663796231039</circleMeasure>
				<centroid>
					<x>940.9938</x>
					<y>1069.909</y>
				</centroid>
			</pseudo3D>
		</spatialEntity>
		<numericStateVariable>
			<name>avgClusterednessRegions</name>
			<value>0</value>
		</numericStateVariable>
		<numericStateVariable>
			<name>avgDensityRegions</name>
			<value>0.5864773652796518</value>
		</numericStateVariable>
	</timepoint>
	<timepoint>
		<spatialEntity>
			<pseudo3D type="region">
				<clusteredness>1</clusteredness>
				<density>0.5859040589906551</density>
				<area>28623.5</area>
				<perimeter>799.1431789398193</perimeter>
				<distanceFromOrigin>285.3296339324046</distanceFromOrigin>
				<angle>40.87248295356879</angle>
				<shape>triangular</shape>
				<triangleMeasure>0.7948433139413799</triangleMeasure>
				<rectangleMeasure>0.5819766800016838</rectangleMeasure>
				<circleMeasure>0.350090740322156</circleMeasure>
				<centroid>
					<x>947.6577</x>
					<y>1080.215</y>
				</centroid>
			</pseudo3D>
		</spatialEntity>
		<numericStateVariable>
			<name>avgClusterednessRegions</name>
			<value>0</value>
		</numericStateVariable>
		<numericStateVariable>
			<name>avgDensityRegions</name>
			<value>0.5859040589906551</value>
		</numericStateVariable>
	</timepoint>
	<timepoint>
		<spatialEntity>
			<pseudo3D type="region">
				<clusteredness>1</clusteredness>
				<density>0.5963083040768073</density>
				<area>32453.5</area>
				<perimeter>878.2281203269958</perimeter>
				<distanceFromOrigin>285.3296339324046</distanceFromOrigin>
				<angle>40.31026999872715</angle>
				<shape>triangular</shape>
				<triangleMeasure>0.8015584864651255</triangleMeasure>
				<rectangleMeasure>0.5560337768546052</rectangleMeasure>
				<circleMeasure>0.329845613379347</circleMeasure>
				<centroid>
					<x>957.4744</x>
					<y>1091.291</y>
				</centroid>
			</pseudo3D>
		</spatialEntity>
		<numericStateVariable>
			<name>avgClusterednessRegions</name>
			<value>0</value>
		</numericStateVariable>
		<numericStateVariable>
			<name>avgDensityRegions</name>
			<value>0.5963083040768073</value>
		</numericStateVariable>
	</timepoint>
	<timepoint>
		<spatialEntity>
			<pseudo3D type="region">
				<clusteredness>1</clusteredness>
				<density>0.593804309010832</density>
				<area>33207.5</area>
				<perimeter>887.1746206283569</perimeter>
				<distanceFromOrigin>285.3296339324046</distanceFromOrigin>
				<angle>40.24024388174749</angle>
				<shape>triangular</shape>
				<triangleMeasure>0.8119019458630163</triangleMeasure>
				<rectangleMeasure>0.5380709066300338</rectangleMeasure>
				<circleMeasure>0.3323019712672052</circleMeasure>
				<centroid>
					<x>958.6431</x>
					<y>1093.555</y>
				</centroid>
			</pseudo3D>
		</spatialEntity>
		<numericStateVariable>
			<name>avgClusterednessRegions</name>
			<value>0</value>
		</numericStateVariable>
		<numericStateVariable>
			<name>avgDensityRegions</name>
			<value>0.593804309010832</value>
		</numericStateVariable>
	</timepoint>
	<timepoint>
		<spatialEntity>
			<pseudo3D type="region">
				<clusteredness>1</clusteredness>
				<density>0.593804309010832</density>
				<area>33207.5</area>
				<perimeter>887.1746206283569</perimeter>
				<distanceFromOrigin>285.3296339324046</distanceFromOrigin>
				<angle>40.24024388174749</angle>
				<shape>triangular</shape>
				<triangleMeasure>0.8119019458630163</triangleMeasure>
				<rectangleMeasure>0.5380709066300338</rectangleMeasure>
				<circleMeasure>0.3323019712672052</circleMeasure>
				<centroid>
					<x>958.6431</x>
					<y>1093.555</y>
				</centroid>
			</pseudo3D>
		</spatialEntity>
		<numericStateVariable>
			<name>avgClusterednessRegions</name>
			<value>0</value>
		</numericStateVariable>
		<numericStateVariable>
			<name>avgDensityRegions</name>
			<value>0.593804309010832</value>
		</numericStateVariable>
	</timepoint>
	<timepoint>
		<spatialEntity>
			<pseudo3D type="region">
				<clusteredness>1</clusteredness>
				<density>0.593804309010832</density>
				<area>33207.5</area>
				<perimeter>887.1746206283569</perimeter>
				<distanceFromOrigin>285.3296339324046</distanceFromOrigin>
				<angle>40.24024388174749</angle>
				<shape>triangular</shape>
				<triangleMeasure>0.8119019458630163</triangleMeasure>
				<rectangleMeasure>0.5380709066300338</rectangleMeasure>
				<circleMeasure>0.3323019712672052</circleMeasure>
				<centroid>
					<x>958.6431</x>
					<y>1093.555</y>
				</centroid>
			</pseudo3D>
		</spatialEntity>
		<numericStateVariable>
			<name>avgClusterednessRegions</name>
			<value>0</value>
		</numericStateVariable>
		<numericStateVariable>
			<name>avgDensityRegions</name>
			<value>0.593804309010832</value>
		</numericStateVariable>
	</timepoint>
	<timepoint>
		<spatialEntity>
			<pseudo3D type="region">
				<clusteredness>1</clusteredness>
				<density>0.593804309010832</density>
				<area>33207.5</area>
				<perimeter>887.1746206283569</perimeter>
				<distanceFromOrigin>285.3296339324046</distanceFromOrigin>
				<angle>40.24024388174749</angle>
				<shape>triangular</shape>
				<triangleMeasure>0.8119019458630163</triangleMeasure>
				<rectangleMeasure>0.5380709066300338</rectangleMeasure>
				<circleMeasure>0.3323019712672052</circleMeasure>
				<centroid>
					<x>958.6431</x>
					<y>1093.555</y>
				</centroid>
			</pseudo3D>
		</spatialEntity>
		<numericStateVariable>
			<name>avgClusterednessRegions</name>
			<value>0</value>
		</numericStateVariable>
		<numericStateVariable>
			<name>avgDensityRegions</name>
			<value>0.593804309010832</value>
		</numericStateVariable>
	</timepoint>
	<timepoint>
		<spatialEntity>
			<pseudo3D type="region">
				<clusteredness>1</clusteredness>
				<density>0.593804309010832</density>
				<area>33207.5</area>
				<perimeter>887.1746206283569</perimeter>
				<distanceFromOrigin>285.3296339324046</distanceFromOrigin>
				<angle>40.24024388174749</angle>
				<shape>triangular</shape>
				<triangleMeasure>0.8119019458630163</triangleMeasure>
				<rectangleMeasure>0.5380709066300338</rectangleMeasure>
				<circleMeasure>0.3323019712672052</circleMeasure>
				<centroid>
					<x>958.6431</x>
					<y>1093.555</y>
				</centroid>
			</pseudo3D>
		</spatialEntity>
		<numericStateVariable>
			<name>avgClusterednessRegions</name>
			<value>0</value>
		</numericStateVariable>
		<numericStateVariable>
			<name>avgDensityRegions</name>
			<value>0.593804309010832</value>
		</numericStateVariable>
	</timepoint>
	<timepoint>
		<spatialEntity>
			<pseudo3D type="region">
				<clusteredness>1</clusteredness>
				<density>0.593804309010832</density>
				<area>33207.5</area>
				<perimeter>887.1746206283569</perimeter>
				<distanceFromOrigin>285.3296339324046</distanceFromOrigin>
				<angle>40.24024388174749</angle>
				<shape>triangular</shape>
				<triangleMeasure>0.8119019458630163</triangleMeasure>
				<rectangleMeasure>0.5380709066300338</rectangleMeasure>
				<circleMeasure>0.3323019712672052</circleMeasure>
				<centroid>
					<x>958.6431</x>
					<y>1093.555</y>
				</centroid>
			</pseudo3D>
		</spatialEntity>
		<numericStateVariable>
			<name>avgClusterednessRegions</name>
			<value>0</value>
		</numericStateVariable>
		<numericStateVariable>
			<name>avgDensityRegions</name>
			<value>0.593804309010832</value>
		</numericStateVariable>
	</timepoint>
	<timepoint>
		<spatialEntity>
			<pseudo3D type="region">
				<clusteredness>1</clusteredness>
				<density>0.593804309010832</density>
				<area>33207.5</area>
				<perimeter>887.1746206283569</perimeter>
				<distanceFromOrigin>285.3296339324046</distanceFromOrigin>
				<angle>40.24024388174749</angle>
				<shape>triangular</shape>
				<triangleMeasure>0.8119019458630163</triangleMeasure>
				<rectangleMeasure>0.5380709066300338</rectangleMeasure>
				<circleMeasure>0.3323019712672052</circleMeasure>
				<centroid>
					<x>958.6431</x>
					<y>1093.555</y>
				</centroid>
			</pseudo3D>
		</spatialEntity>
		<numericStateVariable>
			<name>avgClusterednessRegions</name>
			<value>0</value>
		</numericStateVariable>
		<numericStateVariable>
			<name>avgDensityRegions</name>
			<value>0.593804309010832</value>
		</numericStateVariable>
	</timepoint>
	<timepoint>
		<spatialEntity>
			<pseudo3D type="region">
				<clusteredness>1</clusteredness>
				<density>0.593804309010832</density>
				<area>33207.5</area>
				<perimeter>887.1746206283569</perimeter>
				<distanceFromOrigin>285.3296339324046</distanceFromOrigin>
				<angle>40.24024388174749</angle>
				<shape>triangular</shape>
				<triangleMeasure>0.8119019458630163</triangleMeasure>
				<rectangleMeasure>0.5380709066300338</rectangleMeasure>
				<circleMeasure>0.3323019712672052</circleMeasure>
				<centroid>
					<x>958.6431</x>
					<y>1093.555</y>
				</centroid>
			</pseudo3D>
		</spatialEntity>
		<numericStateVariable>
			<name>avgClusterednessRegions</name>
			<value>0</value>
		</numericStateVariable>
		<numericStateVariable>
			<name>avgDensityRegions</name>
			<value>0.593804309010832</value>
		</numericStateVariable>
	</timepoint>
	<timepoint>
		<spatialEntity>
			<pseudo3D type="region">
				<clusteredness>1</clusteredness>
				<density>0.593804309010832</density>
				<area>33207.5</area>
				<perimeter>887.1746206283569</perimeter>
				<distanceFromOrigin>285.3296339324046</distanceFromOrigin>
				<angle>40.24024388174749</angle>
				<shape>triangular</shape>
				<triangleMeasure>0.8119019458630163</triangleMeasure>
				<rectangleMeasure>0.5380709066300338</rectangleMeasure>
				<circleMeasure>0.3323019712672052</circleMeasure>
				<centroid>
					<x>958.6431</x>
					<y>1093.555</y>
				</centroid>
			</pseudo3D>
		</spatialEntity>
		<numericStateVariable>
			<name>avgClusterednessRegions</name>
			<value>0</value>
		</numericStateVariable>
		<numericStateVariable>
			<name>avgDensityRegions</name>
			<value>0.593804309010832</value>
		</numericStateVariable>
	</timepoint>
	<timepoint>
		<spatialEntity>
			<pseudo3D type="region">
				<clusteredness>1</clusteredness>
				<density>0.593804309010832</density>
				<area>33207.5</area>
				<perimeter>887.1746206283569</perimeter>
				<distanceFromOrigin>285.3296339324046</distanceFromOrigin>
				<angle>40.24024388174749</angle>
				<shape>triangular</shape>
				<triangleMeasure>0.8119019458630163</triangleMeasure>
				<rectangleMeasure>0.5380709066300338</rectangleMeasure>
				<circleMeasure>0.3323019712672052</circleMeasure>
				<centroid>
					<x>958.6431</x>
					<y>1093.555</y>
				</centroid>
			</pseudo3D>
		</spatialEntity>
		<numericStateVariable>
			<name>avgClusterednessRegions</name>
			<value>0</value>
		</numericStateVariable>
		<numericStateVariable>
			<name>avgDensityRegions</name>
			<value>0.593804309010832</value>
		</numericStateVariable>
	</timepoint>
	<timepoint>
		<spatialEntity>
			<pseudo3D type="region">
				<clusteredness>1</clusteredness>
				<density>0.593804309010832</density>
				<area>33207.5</area>
				<perimeter>887.1746206283569</perimeter>
				<distanceFromOrigin>285.3296339324046</distanceFromOrigin>
				<angle>40.24024388174749</angle>
				<shape>triangular</shape>
				<triangleMeasure>0.8119019458630163</triangleMeasure>
				<rectangleMeasure>0.5380709066300338</rectangleMeasure>
				<circleMeasure>0.3323019712672052</circleMeasure>
				<centroid>
					<x>958.6431</x>
					<y>1093.555</y>
				</centroid>
			</pseudo3D>
		</spatialEntity>
		<numericStateVariable>
			<name>avgClusterednessRegions</name>
			<value>0</value>
		</numericStateVariable>
		<numericStateVariable>
			<name>avgDensityRegions</name>
			<value>0.593804309010832</value>
		</numericStateVariable>
	</timepoint>
	<timepoint>
		<spatialEntity>
			<pseudo3D type="region">
				<clusteredness>1</clusteredness>
				<density>0.593804309010832</density>
				<area>33207.5</area>
				<perimeter>887.1746206283569</perimeter>
				<distanceFromOrigin>285.3296339324046</distanceFromOrigin>
				<angle>40.24024388174749</angle>
				<shape>triangular</shape>
				<triangleMeasure>0.8119019458630163</triangleMeasure>
				<rectangleMeasure>0.5380709066300338</rectangleMeasure>
				<circleMeasure>0.3323019712672052</circleMeasure>
				<centroid>
					<x>958.6431</x>
					<y>1093.555</y>
				</centroid>
			</pseudo3D>
		</spatialEntity>
		<numericStateVariable>
			<name>avgClusterednessRegions</name>
			<value>0</value>
		</numericStateVariable>
		<numericStateVariable>
			<name>avgDensityRegions</name>
			<value>0.593804309010832</value>
		</numericStateVariable>
	</timepoint>
	<timepoint>
		<spatialEntity>
			<pseudo3D type="region">
				<clusteredness>1</clusteredness>
				<density>0.593804309010832</density>
				<area>33207.5</area>
				<perimeter>887.1746206283569</perimeter>
				<distanceFromOrigin>285.3296339324046</distanceFromOrigin>
				<angle>40.24024388174749</angle>
				<shape>triangular</shape>
				<triangleMeasure>0.8119019458630163</triangleMeasure>
				<rectangleMeasure>0.5380709066300338</rectangleMeasure>
				<circleMeasure>0.3323019712672052</circleMeasure>
				<centroid>
					<x>958.6431</x>
					<y>1093.555</y>
				</centroid>
			</pseudo3D>
		</spatialEntity>
		<numericStateVariable>
			<name>avgClusterednessRegions</name>
			<value>0</value>
		</numericStateVariable>
		<numericStateVariable>
			<name>avgDensityRegions</name>
			<value>0.593804309010832</value>
		</numericStateVariable>
	</timepoint>
	<timepoint>
		<spatialEntity>
			<pseudo3D type="region">
				<clusteredness>1</clusteredness>
				<density>0.593804309010832</density>
				<area>33207.5</area>
				<perimeter>887.1746206283569</perimeter>
				<distanceFromOrigin>285.3296339324046</distanceFromOrigin>
				<angle>40.24024388174749</angle>
				<shape>triangular</shape>
				<triangleMeasure>0.8119019458630163</triangleMeasure>
				<rectangleMeasure>0.5380709066300338</rectangleMeasure>
				<circleMeasure>0.3323019712672052</circleMeasure>
				<centroid>
					<x>958.6431</x>
					<y>1093.555</y>
				</centroid>
			</pseudo3D>
		</spatialEntity>
		<numericStateVariable>
			<name>avgClusterednessRegions</name>
			<value>0</value>
		</numericStateVariable>
		<numericStateVariable>
			<name>avgDensityRegions</name>
			<value>0.593804309010832</value>
		</numericStateVariable>
	</timepoint>
	<timepoint>
		<spatialEntity>
			<pseudo3D type="region">
				<clusteredness>1</clusteredness>
				<density>0.593804309010832</density>
				<area>33207.5</area>
				<perimeter>887.1746206283569</perimeter>
				<distanceFromOrigin>285.3296339324046</distanceFromOrigin>
				<angle>40.24024388174749</angle>
				<shape>triangular</shape>
				<triangleMeasure>0.8119019458630163</triangleMeasure>
				<rectangleMeasure>0.5380709066300338</rectangleMeasure>
				<circleMeasure>0.3323019712672052</circleMeasure>
				<centroid>
					<x>958.6431</x>
					<y>1093.555</y>
				</centroid>
			</pseudo3D>
		</spatialEntity>
		<numericStateVariable>
			<name>avgClusterednessRegions</name>
			<value>0</value>
		</numericStateVariable>
		<numericStateVariable>
			<name>avgDensityRegions</name>
			<value>0.593804309010832</value>
		</numericStateVariable>
	</timepoint>
	<timepoint>
		<spatialEntity>
			<pseudo3D type="region">
				<clusteredness>1</clusteredness>
				<density>0.593804309010832</density>
				<area>33207.5</area>
				<perimeter>887.1746206283569</perimeter>
				<distanceFromOrigin>285.3296339324046</distanceFromOrigin>
				<angle>40.24024388174749</angle>
				<shape>triangular</shape>
				<triangleMeasure>0.8119019458630163</triangleMeasure>
				<rectangleMeasure>0.5380709066300338</rectangleMeasure>
				<circleMeasure>0.3323019712672052</circleMeasure>
				<centroid>
					<x>958.6431</x>
					<y>1093.555</y>
				</centroid>
			</pseudo3D>
		</spatialEntity>
		<numericStateVariable>
			<name>avgClusterednessRegions</name>
			<value>0</value>
		</numericStateVariable>
		<numericStateVariable>
			<name>avgDensityRegions</name>
			<value>0.593804309010832</value>
		</numericStateVariable>
	</timepoint>
	<timepoint>
		<spatialEntity>
			<pseudo3D type="region">
				<clusteredness>1</clusteredness>
				<density>0.593804309010832</density>
				<area>33207.5</area>
				<perimeter>887.1746206283569</perimeter>
				<distanceFromOrigin>285.3296339324046</distanceFromOrigin>
				<angle>40.24024388174749</angle>
				<shape>triangular</shape>
				<triangleMeasure>0.8119019458630163</triangleMeasure>
				<rectangleMeasure>0.5380709066300338</rectangleMeasure>
				<circleMeasure>0.3323019712672052</circleMeasure>
				<centroid>
					<x>958.6431</x>
					<y>1093.555</y>
				</centroid>
			</pseudo3D>
		</spatialEntity>
		<numericStateVariable>
			<name>avgClusterednessRegions</name>
			<value>0</value>
		</numericStateVariable>
		<numericStateVariable>
			<name>avgDensityRegions</name>
			<value>0.593804309010832</value>
		</numericStateVariable>
	</timepoint>
	<timepoint>
		<spatialEntity>
			<pseudo3D type="region">
				<clusteredness>1</clusteredness>
				<density>0.593804309010832</density>
				<area>33207.5</area>
				<perimeter>887.1746206283569</perimeter>
				<distanceFromOrigin>285.3296339324046</distanceFromOrigin>
				<angle>40.24024388174749</angle>
				<shape>triangular</shape>
				<triangleMeasure>0.8119019458630163</triangleMeasure>
				<rectangleMeasure>0.5380709066300338</rectangleMeasure>
				<circleMeasure>0.3323019712672052</circleMeasure>
				<centroid>
					<x>958.6431</x>
					<y>1093.555</y>
				</centroid>
			</pseudo3D>
		</spatialEntity>
		<numericStateVariable>
			<name>avgClusterednessRegions</name>
			<value>0</value>
		</numericStateVariable>
		<numericStateVariable>
			<name>avgDensityRegions</name>
			<value>0.593804309010832</value>
		</numericStateVariable>
	</timepoint>
	<timepoint>
		<spatialEntity>
			<pseudo3D type="region">
				<clusteredness>1</clusteredness>
				<density>0.593804309010832</density>
				<area>33207.5</area>
				<perimeter>887.1746206283569</perimeter>
				<distanceFromOrigin>285.3296339324046</distanceFromOrigin>
				<angle>40.24024388174749</angle>
				<shape>triangular</shape>
				<triangleMeasure>0.8119019458630163</triangleMeasure>
				<rectangleMeasure>0.5380709066300338</rectangleMeasure>
				<circleMeasure>0.3323019712672052</circleMeasure>
				<centroid>
					<x>958.6431</x>
					<y>1093.555</y>
				</centroid>
			</pseudo3D>
		</spatialEntity>
		<numericStateVariable>
			<name>avgClusterednessRegions</name>
			<value>0</value>
		</numericStateVariable>
		<numericStateVariable>
			<name>avgDensityRegions</name>
			<value>0.593804309010832</value>
		</numericStateVariable>
	</timepoint>
	<timepoint>
		<spatialEntity>
			<pseudo3D type="region">
				<clusteredness>1</clusteredness>
				<density>0.593804309010832</density>
				<area>33207.5</area>
				<perimeter>887.1746206283569</perimeter>
				<distanceFromOrigin>285.3296339324046</distanceFromOrigin>
				<angle>40.24024388174749</angle>
				<shape>triangular</shape>
				<triangleMeasure>0.8119019458630163</triangleMeasure>
				<rectangleMeasure>0.5380709066300338</rectangleMeasure>
				<circleMeasure>0.3323019712672052</circleMeasure>
				<centroid>
					<x>958.6431</x>
					<y>1093.555</y>
				</centroid>
			</pseudo3D>
		</spatialEntity>
		<numericStateVariable>
			<name>avgClusterednessRegions</name>
			<value>0</value>
		</numericStateVariable>
		<numericStateVariable>
			<name>avgDensityRegions</name>
			<value>0.593804309010832</value>
		</numericStateVariable>
	</timepoint>
	<timepoint>
		<spatialEntity>
			<pseudo3D type="region">
				<clusteredness>1</clusteredness>
				<density>0.593804309010832</density>
				<area>33207.5</area>
				<perimeter>887.1746206283569</perimeter>
				<distanceFromOrigin>285.3296339324046</distanceFromOrigin>
				<angle>40.24024388174749</angle>
				<shape>triangular</shape>
				<triangleMeasure>0.8119019458630163</triangleMeasure>
				<rectangleMeasure>0.5380709066300338</rectangleMeasure>
				<circleMeasure>0.3323019712672052</circleMeasure>
				<centroid>
					<x>958.6431</x>
					<y>1093.555</y>
				</centroid>
			</pseudo3D>
		</spatialEntity>
		<numericStateVariable>
			<name>avgClusterednessRegions</name>
			<value>0</value>
		</numericStateVariable>
		<numericStateVariable>
			<name>avgDensityRegions</name>
			<value>0.593804309010832</value>
		</numericStateVariable>
	</timepoint>
	<timepoint>
		<spatialEntity>
			<pseudo3D type="region">
				<clusteredness>1</clusteredness>
				<density>0.593804309010832</density>
				<area>33207.5</area>
				<perimeter>887.1746206283569</perimeter>
				<distanceFromOrigin>285.3296339324046</distanceFromOrigin>
				<angle>40.24024388174749</angle>
				<shape>triangular</shape>
				<triangleMeasure>0.8119019458630163</triangleMeasure>
				<rectangleMeasure>0.5380709066300338</rectangleMeasure>
				<circleMeasure>0.3323019712672052</circleMeasure>
				<centroid>
					<x>958.6431</x>
					<y>1093.555</y>
				</centroid>
			</pseudo3D>
		</spatialEntity>
		<numericStateVariable>
			<name>avgClusterednessRegions</name>
			<value>0</value>
		</numericStateVariable>
		<numericStateVariable>
			<name>avgDensityRegions</name>
			<value>0.593804309010832</value>
		</numericStateVariable>
	</timepoint>
	<timepoint>
		<spatialEntity>
			<pseudo3D type="region">
				<clusteredness>1</clusteredness>
				<density>0.593804309010832</density>
				<area>33207.5</area>
				<perimeter>887.1746206283569</perimeter>
				<distanceFromOrigin>285.3296339324046</distanceFromOrigin>
				<angle>40.24024388174749</angle>
				<shape>triangular</shape>
				<triangleMeasure>0.8119019458630163</triangleMeasure>
				<rectangleMeasure>0.5380709066300338</rectangleMeasure>
				<circleMeasure>0.3323019712672052</circleMeasure>
				<centroid>
					<x>958.6431</x>
					<y>1093.555</y>
				</centroid>
			</pseudo3D>
		</spatialEntity>
		<numericStateVariable>
			<name>avgClusterednessRegions</name>
			<value>0</value>
		</numericStateVariable>
		<numericStateVariable>
			<name>avgDensityRegions</name>
			<value>0.593804309010832</value>
		</numericStateVariable>
	</timepoint>
	<timepoint>
		<spatialEntity>
			<pseudo3D type="region">
				<clusteredness>1</clusteredness>
				<density>0.593804309010832</density>
				<area>33207.5</area>
				<perimeter>887.1746206283569</perimeter>
				<distanceFromOrigin>285.3296339324046</distanceFromOrigin>
				<angle>40.24024388174749</angle>
				<shape>triangular</shape>
				<triangleMeasure>0.8119019458630163</triangleMeasure>
				<rectangleMeasure>0.5380709066300338</rectangleMeasure>
				<circleMeasure>0.3323019712672052</circleMeasure>
				<centroid>
					<x>958.6431</x>
					<y>1093.555</y>
				</centroid>
			</pseudo3D>
		</spatialEntity>
		<numericStateVariable>
			<name>avgClusterednessRegions</name>
			<value>0</value>
		</numericStateVariable>
		<numericStateVariable>
			<name>avgDensityRegions</name>
			<value>0.593804309010832</value>
		</numericStateVariable>
	</timepoint>
	<timepoint>
		<spatialEntity>
			<pseudo3D type="region">
				<clusteredness>1</clusteredness>
				<density>0.593804309010832</density>
				<area>33207.5</area>
				<perimeter>887.1746206283569</perimeter>
				<distanceFromOrigin>285.3296339324046</distanceFromOrigin>
				<angle>40.24024388174749</angle>
				<shape>triangular</shape>
				<triangleMeasure>0.8119019458630163</triangleMeasure>
				<rectangleMeasure>0.5380709066300338</rectangleMeasure>
				<circleMeasure>0.3323019712672052</circleMeasure>
				<centroid>
					<x>958.6431</x>
					<y>1093.555</y>
				</centroid>
			</pseudo3D>
		</spatialEntity>
		<numericStateVariable>
			<name>avgClusterednessRegions</name>
			<value>0</value>
		</numericStateVariable>
		<numericStateVariable>
			<name>avgDensityRegions</name>
			<value>0.593804309010832</value>
		</numericStateVariable>
	</timepoint>
	<timepoint>
		<spatialEntity>
			<pseudo3D type="region">
				<clusteredness>1</clusteredness>
				<density>0.593804309010832</density>
				<area>33207.5</area>
				<perimeter>887.1746206283569</perimeter>
				<distanceFromOrigin>285.3296339324046</distanceFromOrigin>
				<angle>40.24024388174749</angle>
				<shape>triangular</shape>
				<triangleMeasure>0.8119019458630163</triangleMeasure>
				<rectangleMeasure>0.5380709066300338</rectangleMeasure>
				<circleMeasure>0.3323019712672052</circleMeasure>
				<centroid>
					<x>958.6431</x>
					<y>1093.555</y>
				</centroid>
			</pseudo3D>
		</spatialEntity>
		<numericStateVariable>
			<name>avgClusterednessRegions</name>
			<value>0</value>
		</numericStateVariable>
		<numericStateVariable>
			<name>avgDensityRegions</name>
			<value>0.593804309010832</value>
		</numericStateVariable>
	</timepoint>
	<timepoint>
		<spatialEntity>
			<pseudo3D type="region">
				<clusteredness>1</clusteredness>
				<density>0.593804309010832</density>
				<area>33207.5</area>
				<perimeter>887.1746206283569</perimeter>
				<distanceFromOrigin>285.3296339324046</distanceFromOrigin>
				<angle>40.24024388174749</angle>
				<shape>triangular</shape>
				<triangleMeasure>0.8119019458630163</triangleMeasure>
				<rectangleMeasure>0.5380709066300338</rectangleMeasure>
				<circleMeasure>0.3323019712672052</circleMeasure>
				<centroid>
					<x>958.6431</x>
					<y>1093.555</y>
				</centroid>
			</pseudo3D>
		</spatialEntity>
		<numericStateVariable>
			<name>avgClusterednessRegions</name>
			<value>0</value>
		</numericStateVariable>
		<numericStateVariable>
			<name>avgDensityRegions</name>
			<value>0.593804309010832</value>
		</numericStateVariable>
	</timepoint>
	<timepoint>
		<spatialEntity>
			<pseudo3D type="region">
				<clusteredness>1</clusteredness>
				<density>0.593804309010832</density>
				<area>33207.5</area>
				<perimeter>887.1746206283569</perimeter>
				<distanceFromOrigin>285.3296339324046</distanceFromOrigin>
				<angle>40.24024388174749</angle>
				<shape>triangular</shape>
				<triangleMeasure>0.8119019458630163</triangleMeasure>
				<rectangleMeasure>0.5380709066300338</rectangleMeasure>
				<circleMeasure>0.3323019712672052</circleMeasure>
				<centroid>
					<x>958.6431</x>
					<y>1093.555</y>
				</centroid>
			</pseudo3D>
		</spatialEntity>
		<numericStateVariable>
			<name>avgClusterednessRegions</name>
			<value>0</value>
		</numericStateVariable>
		<numericStateVariable>
			<name>avgDensityRegions</name>
			<value>0.593804309010832</value>
		</numericStateVariable>
	</timepoint>
	<timepoint>
		<spatialEntity>
			<pseudo3D type="region">
				<clusteredness>1</clusteredness>
				<density>0.593804309010832</density>
				<area>33207.5</area>
				<perimeter>887.1746206283569</perimeter>
				<distanceFromOrigin>285.3296339324046</distanceFromOrigin>
				<angle>40.24024388174749</angle>
				<shape>triangular</shape>
				<triangleMeasure>0.8119019458630163</triangleMeasure>
				<rectangleMeasure>0.5380709066300338</rectangleMeasure>
				<circleMeasure>0.3323019712672052</circleMeasure>
				<centroid>
					<x>958.6431</x>
					<y>1093.555</y>
				</centroid>
			</pseudo3D>
		</spatialEntity>
		<numericStateVariable>
			<name>avgClusterednessRegions</name>
			<value>0</value>
		</numericStateVariable>
		<numericStateVariable>
			<name>avgDensityRegions</name>
			<value>0.593804309010832</value>
		</numericStateVariable>
	</timepoint>
	<timepoint>
		<spatialEntity>
			<pseudo3D type="region">
				<clusteredness>1</clusteredness>
				<density>0.593804309010832</density>
				<area>33207.5</area>
				<perimeter>887.1746206283569</perimeter>
				<distanceFromOrigin>285.3296339324046</distanceFromOrigin>
				<angle>40.24024388174749</angle>
				<shape>triangular</shape>
				<triangleMeasure>0.8119019458630163</triangleMeasure>
				<rectangleMeasure>0.5380709066300338</rectangleMeasure>
				<circleMeasure>0.3323019712672052</circleMeasure>
				<centroid>
					<x>958.6431</x>
					<y>1093.555</y>
				</centroid>
			</pseudo3D>
		</spatialEntity>
		<numericStateVariable>
			<name>avgClusterednessRegions</name>
			<value>0</value>
		</numericStateVariable>
		<numericStateVariable>
			<name>avgDensityRegions</name>
			<value>0.593804309010832</value>
		</numericStateVariable>
	</timepoint>
	<timepoint>
		<spatialEntity>
			<pseudo3D type="region">
				<clusteredness>1</clusteredness>
				<density>0.593804309010832</density>
				<area>33207.5</area>
				<perimeter>887.1746206283569</perimeter>
				<distanceFromOrigin>285.3296339324046</distanceFromOrigin>
				<angle>40.24024388174749</angle>
				<shape>triangular</shape>
				<triangleMeasure>0.8119019458630163</triangleMeasure>
				<rectangleMeasure>0.5380709066300338</rectangleMeasure>
				<circleMeasure>0.3323019712672052</circleMeasure>
				<centroid>
					<x>958.6431</x>
					<y>1093.555</y>
				</centroid>
			</pseudo3D>
		</spatialEntity>
		<numericStateVariable>
			<name>avgClusterednessRegions</name>
			<value>0</value>
		</numericStateVariable>
		<numericStateVariable>
			<name>avgDensityRegions</name>
			<value>0.593804309010832</value>
		</numericStateVariable>
	</timepoint>
	<timepoint>
		<spatialEntity>
			<pseudo3D type="region">
				<clusteredness>1</clusteredness>
				<density>0.593804309010832</density>
				<area>33207.5</area>
				<perimeter>887.1746206283569</perimeter>
				<distanceFromOrigin>285.3296339324046</distanceFromOrigin>
				<angle>40.24024388174749</angle>
				<shape>triangular</shape>
				<triangleMeasure>0.8119019458630163</triangleMeasure>
				<rectangleMeasure>0.5380709066300338</rectangleMeasure>
				<circleMeasure>0.3323019712672052</circleMeasure>
				<centroid>
					<x>958.6431</x>
					<y>1093.555</y>
				</centroid>
			</pseudo3D>
		</spatialEntity>
		<numericStateVariable>
			<name>avgClusterednessRegions</name>
			<value>0</value>
		</numericStateVariable>
		<numericStateVariable>
			<name>avgDensityRegions</name>
			<value>0.593804309010832</value>
		</numericStateVariable>
	</timepoint>
	<timepoint>
		<spatialEntity>
			<pseudo3D type="region">
				<clusteredness>1</clusteredness>
				<density>0.593804309010832</density>
				<area>33207.5</area>
				<perimeter>887.1746206283569</perimeter>
				<distanceFromOrigin>285.3296339324046</distanceFromOrigin>
				<angle>40.24024388174749</angle>
				<shape>triangular</shape>
				<triangleMeasure>0.8119019458630163</triangleMeasure>
				<rectangleMeasure>0.5380709066300338</rectangleMeasure>
				<circleMeasure>0.3323019712672052</circleMeasure>
				<centroid>
					<x>958.6431</x>
					<y>1093.555</y>
				</centroid>
			</pseudo3D>
		</spatialEntity>
		<numericStateVariable>
			<name>avgClusterednessRegions</name>
			<value>0</value>
		</numericStateVariable>
		<numericStateVariable>
			<name>avgDensityRegions</name>
			<value>0.593804309010832</value>
		</numericStateVariable>
	</timepoint>
	<timepoint>
		<spatialEntity>
			<pseudo3D type="region">
				<clusteredness>1</clusteredness>
				<density>0.593804309010832</density>
				<area>33207.5</area>
				<perimeter>887.1746206283569</perimeter>
				<distanceFromOrigin>285.3296339324046</distanceFromOrigin>
				<angle>40.24024388174749</angle>
				<shape>triangular</shape>
				<triangleMeasure>0.8119019458630163</triangleMeasure>
				<rectangleMeasure>0.5380709066300338</rectangleMeasure>
				<circleMeasure>0.3323019712672052</circleMeasure>
				<centroid>
					<x>958.6431</x>
					<y>1093.555</y>
				</centroid>
			</pseudo3D>
		</spatialEntity>
		<numericStateVariable>
			<name>avgClusterednessRegions</name>
			<value>0</value>
		</numericStateVariable>
		<numericStateVariable>
			<name>avgDensityRegions</name>
			<value>0.593804309010832</value>
		</numericStateVariable>
	</timepoint>
	<timepoint>
		<spatialEntity>
			<pseudo3D type="region">
				<clusteredness>1</clusteredness>
				<density>0.593804309010832</density>
				<area>33207.5</area>
				<perimeter>887.1746206283569</perimeter>
				<distanceFromOrigin>285.3296339324046</distanceFromOrigin>
				<angle>40.24024388174749</angle>
				<shape>triangular</shape>
				<triangleMeasure>0.8119019458630163</triangleMeasure>
				<rectangleMeasure>0.5380709066300338</rectangleMeasure>
				<circleMeasure>0.3323019712672052</circleMeasure>
				<centroid>
					<x>958.6431</x>
					<y>1093.555</y>
				</centroid>
			</pseudo3D>
		</spatialEntity>
		<numericStateVariable>
			<name>avgClusterednessRegions</name>
			<value>0</value>
		</numericStateVariable>
		<numericStateVariable>
			<name>avgDensityRegions</name>
			<value>0.593804309010832</value>
		</numericStateVariable>
	</timepoint>
	<timepoint>
		<spatialEntity>
			<pseudo3D type="region">
				<clusteredness>1</clusteredness>
				<density>0.593804309010832</density>
				<area>33207.5</area>
				<perimeter>887.1746206283569</perimeter>
				<distanceFromOrigin>285.3296339324046</distanceFromOrigin>
				<angle>40.24024388174749</angle>
				<shape>triangular</shape>
				<triangleMeasure>0.8119019458630163</triangleMeasure>
				<rectangleMeasure>0.5380709066300338</rectangleMeasure>
				<circleMeasure>0.3323019712672052</circleMeasure>
				<centroid>
					<x>958.6431</x>
					<y>1093.555</y>
				</centroid>
			</pseudo3D>
		</spatialEntity>
		<numericStateVariable>
			<name>avgClusterednessRegions</name>
			<value>0</value>
		</numericStateVariable>
		<numericStateVariable>
			<name>avgDensityRegions</name>
			<value>0.593804309010832</value>
		</numericStateVariable>
	</timepoint>
	<timepoint>
		<spatialEntity>
			<pseudo3D type="region">
				<clusteredness>1</clusteredness>
				<density>0.593804309010832</density>
				<area>33207.5</area>
				<perimeter>887.1746206283569</perimeter>
				<distanceFromOrigin>285.3296339324046</distanceFromOrigin>
				<angle>40.24024388174749</angle>
				<shape>triangular</shape>
				<triangleMeasure>0.8119019458630163</triangleMeasure>
				<rectangleMeasure>0.5380709066300338</rectangleMeasure>
				<circleMeasure>0.3323019712672052</circleMeasure>
				<centroid>
					<x>958.6431</x>
					<y>1093.555</y>
				</centroid>
			</pseudo3D>
		</spatialEntity>
		<numericStateVariable>
			<name>avgClusterednessRegions</name>
			<value>0</value>
		</numericStateVariable>
		<numericStateVariable>
			<name>avgDensityRegions</name>
			<value>0.593804309010832</value>
		</numericStateVariable>
	</timepoint>
	<timepoint>
		<spatialEntity>
			<pseudo3D type="region">
				<clusteredness>1</clusteredness>
				<density>0.593804309010832</density>
				<area>33207.5</area>
				<perimeter>887.1746206283569</perimeter>
				<distanceFromOrigin>285.3296339324046</distanceFromOrigin>
				<angle>40.24024388174749</angle>
				<shape>triangular</shape>
				<triangleMeasure>0.8119019458630163</triangleMeasure>
				<rectangleMeasure>0.5380709066300338</rectangleMeasure>
				<circleMeasure>0.3323019712672052</circleMeasure>
				<centroid>
					<x>958.6431</x>
					<y>1093.555</y>
				</centroid>
			</pseudo3D>
		</spatialEntity>
		<numericStateVariable>
			<name>avgClusterednessRegions</name>
			<value>0</value>
		</numericStateVariable>
		<numericStateVariable>
			<name>avgDensityRegions</name>
			<value>0.593804309010832</value>
		</numericStateVariable>
	</timepoint>
	<timepoint>
		<spatialEntity>
			<pseudo3D type="region">
				<clusteredness>1</clusteredness>
				<density>0.593804309010832</density>
				<area>33207.5</area>
				<perimeter>887.1746206283569</perimeter>
				<distanceFromOrigin>285.3296339324046</distanceFromOrigin>
				<angle>40.24024388174749</angle>
				<shape>triangular</shape>
				<triangleMeasure>0.8119019458630163</triangleMeasure>
				<rectangleMeasure>0.5380709066300338</rectangleMeasure>
				<circleMeasure>0.3323019712672052</circleMeasure>
				<centroid>
					<x>958.6431</x>
					<y>1093.555</y>
				</centroid>
			</pseudo3D>
		</spatialEntity>
		<numericStateVariable>
			<name>avgClusterednessRegions</name>
			<value>0</value>
		</numericStateVariable>
		<numericStateVariable>
			<name>avgDensityRegions</name>
			<value>0.593804309010832</value>
		</numericStateVariable>
	</timepoint>
	<timepoint>
		<spatialEntity>
			<pseudo3D type="region">
				<clusteredness>1</clusteredness>
				<density>0.593804309010832</density>
				<area>33207.5</area>
				<perimeter>887.1746206283569</perimeter>
				<distanceFromOrigin>285.3296339324046</distanceFromOrigin>
				<angle>40.24024388174749</angle>
				<shape>triangular</shape>
				<triangleMeasure>0.8119019458630163</triangleMeasure>
				<rectangleMeasure>0.5380709066300338</rectangleMeasure>
				<circleMeasure>0.3323019712672052</circleMeasure>
				<centroid>
					<x>958.6431</x>
					<y>1093.555</y>
				</centroid>
			</pseudo3D>
		</spatialEntity>
		<numericStateVariable>
			<name>avgClusterednessRegions</name>
			<value>0</value>
		</numericStateVariable>
		<numericStateVariable>
			<name>avgDensityRegions</name>
			<value>0.593804309010832</value>
		</numericStateVariable>
	</timepoint>
	<timepoint>
		<spatialEntity>
			<pseudo3D type="region">
				<clusteredness>1</clusteredness>
				<density>0.593804309010832</density>
				<area>33207.5</area>
				<perimeter>887.1746206283569</perimeter>
				<distanceFromOrigin>285.3296339324046</distanceFromOrigin>
				<angle>40.24024388174749</angle>
				<shape>triangular</shape>
				<triangleMeasure>0.8119019458630163</triangleMeasure>
				<rectangleMeasure>0.5380709066300338</rectangleMeasure>
				<circleMeasure>0.3323019712672052</circleMeasure>
				<centroid>
					<x>958.6431</x>
					<y>1093.555</y>
				</centroid>
			</pseudo3D>
		</spatialEntity>
		<numericStateVariable>
			<name>avgClusterednessRegions</name>
			<value>0</value>
		</numericStateVariable>
		<numericStateVariable>
			<name>avgDensityRegions</name>
			<value>0.593804309010832</value>
		</numericStateVariable>
	</timepoint>
	<timepoint>
		<spatialEntity>
			<pseudo3D type="region">
				<clusteredness>1</clusteredness>
				<density>0.593804309010832</density>
				<area>33207.5</area>
				<perimeter>887.1746206283569</perimeter>
				<distanceFromOrigin>285.3296339324046</distanceFromOrigin>
				<angle>40.24024388174749</angle>
				<shape>triangular</shape>
				<triangleMeasure>0.8119019458630163</triangleMeasure>
				<rectangleMeasure>0.5380709066300338</rectangleMeasure>
				<circleMeasure>0.3323019712672052</circleMeasure>
				<centroid>
					<x>958.6431</x>
					<y>1093.555</y>
				</centroid>
			</pseudo3D>
		</spatialEntity>
		<numericStateVariable>
			<name>avgClusterednessRegions</name>
			<value>0</value>
		</numericStateVariable>
		<numericStateVariable>
			<name>avgDensityRegions</name>
			<value>0.593804309010832</value>
		</numericStateVariable>
	</timepoint>
	<timepoint>
		<spatialEntity>
			<pseudo3D type="region">
				<clusteredness>1</clusteredness>
				<density>0.593804309010832</density>
				<area>33207.5</area>
				<perimeter>887.1746206283569</perimeter>
				<distanceFromOrigin>285.3296339324046</distanceFromOrigin>
				<angle>40.24024388174749</angle>
				<shape>triangular</shape>
				<triangleMeasure>0.8119019458630163</triangleMeasure>
				<rectangleMeasure>0.5380709066300338</rectangleMeasure>
				<circleMeasure>0.3323019712672052</circleMeasure>
				<centroid>
					<x>958.6431</x>
					<y>1093.555</y>
				</centroid>
			</pseudo3D>
		</spatialEntity>
		<numericStateVariable>
			<name>avgClusterednessRegions</name>
			<value>0</value>
		</numericStateVariable>
		<numericStateVariable>
			<name>avgDensityRegions</name>
			<value>0.593804309010832</value>
		</numericStateVariable>
	</timepoint>
	<timepoint>
		<spatialEntity>
			<pseudo3D type="region">
				<clusteredness>1</clusteredness>
				<density>0.593804309010832</density>
				<area>33207.5</area>
				<perimeter>887.1746206283569</perimeter>
				<distanceFromOrigin>285.3296339324046</distanceFromOrigin>
				<angle>40.24024388174749</angle>
				<shape>triangular</shape>
				<triangleMeasure>0.8119019458630163</triangleMeasure>
				<rectangleMeasure>0.5380709066300338</rectangleMeasure>
				<circleMeasure>0.3323019712672052</circleMeasure>
				<centroid>
					<x>958.6431</x>
					<y>1093.555</y>
				</centroid>
			</pseudo3D>
		</spatialEntity>
		<numericStateVariable>
			<name>avgClusterednessRegions</name>
			<value>0</value>
		</numericStateVariable>
		<numericStateVariable>
			<name>avgDensityRegions</name>
			<value>0.593804309010832</value>
		</numericStateVariable>
	</timepoint>
	<timepoint>
		<spatialEntity>
			<pseudo3D type="region">
				<clusteredness>1</clusteredness>
				<density>0.593804309010832</density>
				<area>33207.5</area>
				<perimeter>887.1746206283569</perimeter>
				<distanceFromOrigin>285.3296339324046</distanceFromOrigin>
				<angle>40.24024388174749</angle>
				<shape>triangular</shape>
				<triangleMeasure>0.8119019458630163</triangleMeasure>
				<rectangleMeasure>0.5380709066300338</rectangleMeasure>
				<circleMeasure>0.3323019712672052</circleMeasure>
				<centroid>
					<x>958.6431</x>
					<y>1093.555</y>
				</centroid>
			</pseudo3D>
		</spatialEntity>
		<numericStateVariable>
			<name>avgClusterednessRegions</name>
			<value>0</value>
		</numericStateVariable>
		<numericStateVariable>
			<name>avgDensityRegions</name>
			<value>0.593804309010832</value>
		</numericStateVariable>
	</timepoint>
	<timepoint>
		<spatialEntity>
			<pseudo3D type="region">
				<clusteredness>1</clusteredness>
				<density>0.593804309010832</density>
				<area>33207.5</area>
				<perimeter>887.1746206283569</perimeter>
				<distanceFromOrigin>285.3296339324046</distanceFromOrigin>
				<angle>40.24024388174749</angle>
				<shape>triangular</shape>
				<triangleMeasure>0.8119019458630163</triangleMeasure>
				<rectangleMeasure>0.5380709066300338</rectangleMeasure>
				<circleMeasure>0.3323019712672052</circleMeasure>
				<centroid>
					<x>958.6431</x>
					<y>1093.555</y>
				</centroid>
			</pseudo3D>
		</spatialEntity>
		<numericStateVariable>
			<name>avgClusterednessRegions</name>
			<value>0</value>
		</numericStateVariable>
		<numericStateVariable>
			<name>avgDensityRegions</name>
			<value>0.593804309010832</value>
		</numericStateVariable>
	</timepoint>
	<timepoint>
		<spatialEntity>
			<pseudo3D type="region">
				<clusteredness>1</clusteredness>
				<density>0.593804309010832</density>
				<area>33207.5</area>
				<perimeter>887.1746206283569</perimeter>
				<distanceFromOrigin>285.3296339324046</distanceFromOrigin>
				<angle>40.24024388174749</angle>
				<shape>triangular</shape>
				<triangleMeasure>0.8119019458630163</triangleMeasure>
				<rectangleMeasure>0.5380709066300338</rectangleMeasure>
				<circleMeasure>0.3323019712672052</circleMeasure>
				<centroid>
					<x>958.6431</x>
					<y>1093.555</y>
				</centroid>
			</pseudo3D>
		</spatialEntity>
		<numericStateVariable>
			<name>avgClusterednessRegions</name>
			<value>0</value>
		</numericStateVariable>
		<numericStateVariable>
			<name>avgDensityRegions</name>
			<value>0.593804309010832</value>
		</numericStateVariable>
	</timepoint>
	<timepoint>
		<spatialEntity>
			<pseudo3D type="region">
				<clusteredness>1</clusteredness>
				<density>0.593804309010832</density>
				<area>33207.5</area>
				<perimeter>887.1746206283569</perimeter>
				<distanceFromOrigin>285.3296339324046</distanceFromOrigin>
				<angle>40.24024388174749</angle>
				<shape>triangular</shape>
				<triangleMeasure>0.8119019458630163</triangleMeasure>
				<rectangleMeasure>0.5380709066300338</rectangleMeasure>
				<circleMeasure>0.3323019712672052</circleMeasure>
				<centroid>
					<x>958.6431</x>
					<y>1093.555</y>
				</centroid>
			</pseudo3D>
		</spatialEntity>
		<numericStateVariable>
			<name>avgClusterednessRegions</name>
			<value>0</value>
		</numericStateVariable>
		<numericStateVariable>
			<name>avgDensityRegions</name>
			<value>0.593804309010832</value>
		</numericStateVariable>
	</timepoint>
	<timepoint>
		<spatialEntity>
			<pseudo3D type="region">
				<clusteredness>1</clusteredness>
				<density>0.593804309010832</density>
				<area>33207.5</area>
				<perimeter>887.1746206283569</perimeter>
				<distanceFromOrigin>285.3296339324046</distanceFromOrigin>
				<angle>40.24024388174749</angle>
				<shape>triangular</shape>
				<triangleMeasure>0.8119019458630163</triangleMeasure>
				<rectangleMeasure>0.5380709066300338</rectangleMeasure>
				<circleMeasure>0.3323019712672052</circleMeasure>
				<centroid>
					<x>958.6431</x>
					<y>1093.555</y>
				</centroid>
			</pseudo3D>
		</spatialEntity>
		<numericStateVariable>
			<name>avgClusterednessRegions</name>
			<value>0</value>
		</numericStateVariable>
		<numericStateVariable>
			<name>avgDensityRegions</name>
			<value>0.593804309010832</value>
		</numericStateVariable>
	</timepoint>
	<timepoint>
		<spatialEntity>
			<pseudo3D type="region">
				<clusteredness>1</clusteredness>
				<density>0.593804309010832</density>
				<area>33207.5</area>
				<perimeter>887.1746206283569</perimeter>
				<distanceFromOrigin>285.3296339324046</distanceFromOrigin>
				<angle>40.24024388174749</angle>
				<shape>triangular</shape>
				<triangleMeasure>0.8119019458630163</triangleMeasure>
				<rectangleMeasure>0.5380709066300338</rectangleMeasure>
				<circleMeasure>0.3323019712672052</circleMeasure>
				<centroid>
					<x>958.6431</x>
					<y>1093.555</y>
				</centroid>
			</pseudo3D>
		</spatialEntity>
		<numericStateVariable>
			<name>avgClusterednessRegions</name>
			<value>0</value>
		</numericStateVariable>
		<numericStateVariable>
			<name>avgDensityRegions</name>
			<value>0.593804309010832</value>
		</numericStateVariable>
	</timepoint>
	<timepoint>
		<spatialEntity>
			<pseudo3D type="region">
				<clusteredness>1</clusteredness>
				<density>0.593804309010832</density>
				<area>33207.5</area>
				<perimeter>887.1746206283569</perimeter>
				<distanceFromOrigin>285.3296339324046</distanceFromOrigin>
				<angle>40.24024388174749</angle>
				<shape>triangular</shape>
				<triangleMeasure>0.8119019458630163</triangleMeasure>
				<rectangleMeasure>0.5380709066300338</rectangleMeasure>
				<circleMeasure>0.3323019712672052</circleMeasure>
				<centroid>
					<x>958.6431</x>
					<y>1093.555</y>
				</centroid>
			</pseudo3D>
		</spatialEntity>
		<numericStateVariable>
			<name>avgClusterednessRegions</name>
			<value>0</value>
		</numericStateVariable>
		<numericStateVariable>
			<name>avgDensityRegions</name>
			<value>0.593804309010832</value>
		</numericStateVariable>
	</timepoint>
	<timepoint>
		<spatialEntity>
			<pseudo3D type="region">
				<clusteredness>1</clusteredness>
				<density>0.593804309010832</density>
				<area>33207.5</area>
				<perimeter>887.1746206283569</perimeter>
				<distanceFromOrigin>285.3296339324046</distanceFromOrigin>
				<angle>40.24024388174749</angle>
				<shape>triangular</shape>
				<triangleMeasure>0.8119019458630163</triangleMeasure>
				<rectangleMeasure>0.5380709066300338</rectangleMeasure>
				<circleMeasure>0.3323019712672052</circleMeasure>
				<centroid>
					<x>958.6431</x>
					<y>1093.555</y>
				</centroid>
			</pseudo3D>
		</spatialEntity>
		<numericStateVariable>
			<name>avgClusterednessRegions</name>
			<value>0</value>
		</numericStateVariable>
		<numericStateVariable>
			<name>avgDensityRegions</name>
			<value>0.593804309010832</value>
		</numericStateVariable>
	</timepoint>
	<timepoint>
		<spatialEntity>
			<pseudo3D type="region">
				<clusteredness>1</clusteredness>
				<density>0.593804309010832</density>
				<area>33207.5</area>
				<perimeter>887.1746206283569</perimeter>
				<distanceFromOrigin>285.3296339324046</distanceFromOrigin>
				<angle>40.24024388174749</angle>
				<shape>triangular</shape>
				<triangleMeasure>0.8119019458630163</triangleMeasure>
				<rectangleMeasure>0.5380709066300338</rectangleMeasure>
				<circleMeasure>0.3323019712672052</circleMeasure>
				<centroid>
					<x>958.6431</x>
					<y>1093.555</y>
				</centroid>
			</pseudo3D>
		</spatialEntity>
		<numericStateVariable>
			<name>avgClusterednessRegions</name>
			<value>0</value>
		</numericStateVariable>
		<numericStateVariable>
			<name>avgDensityRegions</name>
			<value>0.593804309010832</value>
		</numericStateVariable>
	</timepoint>
	<timepoint>
		<spatialEntity>
			<pseudo3D type="region">
				<clusteredness>1</clusteredness>
				<density>0.593804309010832</density>
				<area>33207.5</area>
				<perimeter>887.1746206283569</perimeter>
				<distanceFromOrigin>285.3296339324046</distanceFromOrigin>
				<angle>40.24024388174749</angle>
				<shape>triangular</shape>
				<triangleMeasure>0.8119019458630163</triangleMeasure>
				<rectangleMeasure>0.5380709066300338</rectangleMeasure>
				<circleMeasure>0.3323019712672052</circleMeasure>
				<centroid>
					<x>958.6431</x>
					<y>1093.555</y>
				</centroid>
			</pseudo3D>
		</spatialEntity>
		<numericStateVariable>
			<name>avgClusterednessRegions</name>
			<value>0</value>
		</numericStateVariable>
		<numericStateVariable>
			<name>avgDensityRegions</name>
			<value>0.593804309010832</value>
		</numericStateVariable>
	</timepoint>
	<timepoint>
		<spatialEntity>
			<pseudo3D type="region">
				<clusteredness>1</clusteredness>
				<density>0.593804309010832</density>
				<area>33207.5</area>
				<perimeter>887.1746206283569</perimeter>
				<distanceFromOrigin>285.3296339324046</distanceFromOrigin>
				<angle>40.24024388174749</angle>
				<shape>triangular</shape>
				<triangleMeasure>0.8119019458630163</triangleMeasure>
				<rectangleMeasure>0.5380709066300338</rectangleMeasure>
				<circleMeasure>0.3323019712672052</circleMeasure>
				<centroid>
					<x>958.6431</x>
					<y>1093.555</y>
				</centroid>
			</pseudo3D>
		</spatialEntity>
		<numericStateVariable>
			<name>avgClusterednessRegions</name>
			<value>0</value>
		</numericStateVariable>
		<numericStateVariable>
			<name>avgDensityRegions</name>
			<value>0.593804309010832</value>
		</numericStateVariable>
	</timepoint>
	<timepoint>
		<spatialEntity>
			<pseudo3D type="region">
				<clusteredness>1</clusteredness>
				<density>0.593804309010832</density>
				<area>33207.5</area>
				<perimeter>887.1746206283569</perimeter>
				<distanceFromOrigin>285.3296339324046</distanceFromOrigin>
				<angle>40.24024388174749</angle>
				<shape>triangular</shape>
				<triangleMeasure>0.8119019458630163</triangleMeasure>
				<rectangleMeasure>0.5380709066300338</rectangleMeasure>
				<circleMeasure>0.3323019712672052</circleMeasure>
				<centroid>
					<x>958.6431</x>
					<y>1093.555</y>
				</centroid>
			</pseudo3D>
		</spatialEntity>
		<numericStateVariable>
			<name>avgClusterednessRegions</name>
			<value>0</value>
		</numericStateVariable>
		<numericStateVariable>
			<name>avgDensityRegions</name>
			<value>0.593804309010832</value>
		</numericStateVariable>
	</timepoint>
	<timepoint>
		<spatialEntity>
			<pseudo3D type="region">
				<clusteredness>1</clusteredness>
				<density>0.593804309010832</density>
				<area>33207.5</area>
				<perimeter>887.1746206283569</perimeter>
				<distanceFromOrigin>285.3296339324046</distanceFromOrigin>
				<angle>40.24024388174749</angle>
				<shape>triangular</shape>
				<triangleMeasure>0.8119019458630163</triangleMeasure>
				<rectangleMeasure>0.5380709066300338</rectangleMeasure>
				<circleMeasure>0.3323019712672052</circleMeasure>
				<centroid>
					<x>958.6431</x>
					<y>1093.555</y>
				</centroid>
			</pseudo3D>
		</spatialEntity>
		<numericStateVariable>
			<name>avgClusterednessRegions</name>
			<value>0</value>
		</numericStateVariable>
		<numericStateVariable>
			<name>avgDensityRegions</name>
			<value>0.593804309010832</value>
		</numericStateVariable>
	</timepoint>
	<timepoint>
		<spatialEntity>
			<pseudo3D type="region">
				<clusteredness>1</clusteredness>
				<density>0.593804309010832</density>
				<area>33207.5</area>
				<perimeter>887.1746206283569</perimeter>
				<distanceFromOrigin>285.3296339324046</distanceFromOrigin>
				<angle>40.24024388174749</angle>
				<shape>triangular</shape>
				<triangleMeasure>0.8119019458630163</triangleMeasure>
				<rectangleMeasure>0.5380709066300338</rectangleMeasure>
				<circleMeasure>0.3323019712672052</circleMeasure>
				<centroid>
					<x>958.6431</x>
					<y>1093.555</y>
				</centroid>
			</pseudo3D>
		</spatialEntity>
		<numericStateVariable>
			<name>avgClusterednessRegions</name>
			<value>0</value>
		</numericStateVariable>
		<numericStateVariable>
			<name>avgDensityRegions</name>
			<value>0.593804309010832</value>
		</numericStateVariable>
	</timepoint>
	<timepoint>
		<spatialEntity>
			<pseudo3D type="region">
				<clusteredness>1</clusteredness>
				<density>0.593804309010832</density>
				<area>33207.5</area>
				<perimeter>887.1746206283569</perimeter>
				<distanceFromOrigin>285.3296339324046</distanceFromOrigin>
				<angle>40.24024388174749</angle>
				<shape>triangular</shape>
				<triangleMeasure>0.8119019458630163</triangleMeasure>
				<rectangleMeasure>0.5380709066300338</rectangleMeasure>
				<circleMeasure>0.3323019712672052</circleMeasure>
				<centroid>
					<x>958.6431</x>
					<y>1093.555</y>
				</centroid>
			</pseudo3D>
		</spatialEntity>
		<numericStateVariable>
			<name>avgClusterednessRegions</name>
			<value>0</value>
		</numericStateVariable>
		<numericStateVariable>
			<name>avgDensityRegions</name>
			<value>0.593804309010832</value>
		</numericStateVariable>
	</timepoint>
	<timepoint>
		<spatialEntity>
			<pseudo3D type="region">
				<clusteredness>1</clusteredness>
				<density>0.593804309010832</density>
				<area>33207.5</area>
				<perimeter>887.1746206283569</perimeter>
				<distanceFromOrigin>285.3296339324046</distanceFromOrigin>
				<angle>40.24024388174749</angle>
				<shape>triangular</shape>
				<triangleMeasure>0.8119019458630163</triangleMeasure>
				<rectangleMeasure>0.5380709066300338</rectangleMeasure>
				<circleMeasure>0.3323019712672052</circleMeasure>
				<centroid>
					<x>958.6431</x>
					<y>1093.555</y>
				</centroid>
			</pseudo3D>
		</spatialEntity>
		<numericStateVariable>
			<name>avgClusterednessRegions</name>
			<value>0</value>
		</numericStateVariable>
		<numericStateVariable>
			<name>avgDensityRegions</name>
			<value>0.593804309010832</value>
		</numericStateVariable>
	</timepoint>
	<timepoint>
		<spatialEntity>
			<pseudo3D type="region">
				<clusteredness>1</clusteredness>
				<density>0.593804309010832</density>
				<area>33207.5</area>
				<perimeter>887.1746206283569</perimeter>
				<distanceFromOrigin>285.3296339324046</distanceFromOrigin>
				<angle>40.24024388174749</angle>
				<shape>triangular</shape>
				<triangleMeasure>0.8119019458630163</triangleMeasure>
				<rectangleMeasure>0.5380709066300338</rectangleMeasure>
				<circleMeasure>0.3323019712672052</circleMeasure>
				<centroid>
					<x>958.6431</x>
					<y>1093.555</y>
				</centroid>
			</pseudo3D>
		</spatialEntity>
		<numericStateVariable>
			<name>avgClusterednessRegions</name>
			<value>0</value>
		</numericStateVariable>
		<numericStateVariable>
			<name>avgDensityRegions</name>
			<value>0.593804309010832</value>
		</numericStateVariable>
	</timepoint>
	<timepoint>
		<spatialEntity>
			<pseudo3D type="region">
				<clusteredness>1</clusteredness>
				<density>0.593804309010832</density>
				<area>33207.5</area>
				<perimeter>887.1746206283569</perimeter>
				<distanceFromOrigin>285.3296339324046</distanceFromOrigin>
				<angle>40.24024388174749</angle>
				<shape>triangular</shape>
				<triangleMeasure>0.8119019458630163</triangleMeasure>
				<rectangleMeasure>0.5380709066300338</rectangleMeasure>
				<circleMeasure>0.3323019712672052</circleMeasure>
				<centroid>
					<x>958.6431</x>
					<y>1093.555</y>
				</centroid>
			</pseudo3D>
		</spatialEntity>
		<numericStateVariable>
			<name>avgClusterednessRegions</name>
			<value>0</value>
		</numericStateVariable>
		<numericStateVariable>
			<name>avgDensityRegions</name>
			<value>0.593804309010832</value>
		</numericStateVariable>
	</timepoint>
	<timepoint>
		<spatialEntity>
			<pseudo3D type="region">
				<clusteredness>1</clusteredness>
				<density>0.593804309010832</density>
				<area>33207.5</area>
				<perimeter>887.1746206283569</perimeter>
				<distanceFromOrigin>285.3296339324046</distanceFromOrigin>
				<angle>40.24024388174749</angle>
				<shape>triangular</shape>
				<triangleMeasure>0.8119019458630163</triangleMeasure>
				<rectangleMeasure>0.5380709066300338</rectangleMeasure>
				<circleMeasure>0.3323019712672052</circleMeasure>
				<centroid>
					<x>958.6431</x>
					<y>1093.555</y>
				</centroid>
			</pseudo3D>
		</spatialEntity>
		<numericStateVariable>
			<name>avgClusterednessRegions</name>
			<value>0</value>
		</numericStateVariable>
		<numericStateVariable>
			<name>avgDensityRegions</name>
			<value>0.593804309010832</value>
		</numericStateVariable>
	</timepoint>
	<timepoint>
		<spatialEntity>
			<pseudo3D type="region">
				<clusteredness>1</clusteredness>
				<density>0.593804309010832</density>
				<area>33207.5</area>
				<perimeter>887.1746206283569</perimeter>
				<distanceFromOrigin>285.3296339324046</distanceFromOrigin>
				<angle>40.24024388174749</angle>
				<shape>triangular</shape>
				<triangleMeasure>0.8119019458630163</triangleMeasure>
				<rectangleMeasure>0.5380709066300338</rectangleMeasure>
				<circleMeasure>0.3323019712672052</circleMeasure>
				<centroid>
					<x>958.6431</x>
					<y>1093.555</y>
				</centroid>
			</pseudo3D>
		</spatialEntity>
		<numericStateVariable>
			<name>avgClusterednessRegions</name>
			<value>0</value>
		</numericStateVariable>
		<numericStateVariable>
			<name>avgDensityRegions</name>
			<value>0.593804309010832</value>
		</numericStateVariable>
	</timepoint>
	<timepoint>
		<spatialEntity>
			<pseudo3D type="region">
				<clusteredness>1</clusteredness>
				<density>0.593804309010832</density>
				<area>33207.5</area>
				<perimeter>887.1746206283569</perimeter>
				<distanceFromOrigin>285.3296339324046</distanceFromOrigin>
				<angle>40.24024388174749</angle>
				<shape>triangular</shape>
				<triangleMeasure>0.8119019458630163</triangleMeasure>
				<rectangleMeasure>0.5380709066300338</rectangleMeasure>
				<circleMeasure>0.3323019712672052</circleMeasure>
				<centroid>
					<x>958.6431</x>
					<y>1093.555</y>
				</centroid>
			</pseudo3D>
		</spatialEntity>
		<numericStateVariable>
			<name>avgClusterednessRegions</name>
			<value>0</value>
		</numericStateVariable>
		<numericStateVariable>
			<name>avgDensityRegions</name>
			<value>0.593804309010832</value>
		</numericStateVariable>
	</timepoint>
	<timepoint>
		<spatialEntity>
			<pseudo3D type="region">
				<clusteredness>1</clusteredness>
				<density>0.593804309010832</density>
				<area>33207.5</area>
				<perimeter>887.1746206283569</perimeter>
				<distanceFromOrigin>285.3296339324046</distanceFromOrigin>
				<angle>40.24024388174749</angle>
				<shape>triangular</shape>
				<triangleMeasure>0.8119019458630163</triangleMeasure>
				<rectangleMeasure>0.5380709066300338</rectangleMeasure>
				<circleMeasure>0.3323019712672052</circleMeasure>
				<centroid>
					<x>958.6431</x>
					<y>1093.555</y>
				</centroid>
			</pseudo3D>
		</spatialEntity>
		<numericStateVariable>
			<name>avgClusterednessRegions</name>
			<value>0</value>
		</numericStateVariable>
		<numericStateVariable>
			<name>avgDensityRegions</name>
			<value>0.593804309010832</value>
		</numericStateVariable>
	</timepoint>
</experiment>
