# Supplementary material for: Automatic validation of computational models using pseudo-3D spatio-temporal model checking
Source: BMC Syst Biol. 2014 Dec 2;8:124. doi: 10.1186/s12918-014-0124-0 (PMC4272535; doi:10.1186/s12918-014-0124-0)
Supplement: Additional file 8 — Dataset of STML files for the phase variation case study. The dataset of one thousand STML files corresponding to the stochastic simulations of the rectangular model for the phase variation case study. We recommend using the freely available 7zip software (Download link: http://www.7-zip.org/download.html) to extract this archive. [file 12918_2014_124_MOESM8_ESM.zip › phase_variation_stml_160.xml]

<?xml version="1.0" encoding="utf-8"?>
<!--Warning! This xml file was automatically generated by a C++ program using the Boost PropertyTree library.-->
<experiment>
	<timepoint>
		<numericStateVariable>
			<name>avgClusterednessRegions</name>
			<value>0</value>
		</numericStateVariable>
		<numericStateVariable>
			<name>avgDensityRegions</name>
			<value>0</value>
		</numericStateVariable>
	</timepoint>
	<timepoint>
		<numericStateVariable>
			<name>avgClusterednessRegions</name>
			<value>0</value>
		</numericStateVariable>
		<numericStateVariable>
			<name>avgDensityRegions</name>
			<value>0</value>
		</numericStateVariable>
	</timepoint>
	<timepoint>
		<numericStateVariable>
			<name>avgClusterednessRegions</name>
			<value>0</value>
		</numericStateVariable>
		<numericStateVariable>
			<name>avgDensityRegions</name>
			<value>0</value>
		</numericStateVariable>
	</timepoint>
	<timepoint>
		<numericStateVariable>
			<name>avgClusterednessRegions</name>
			<value>0</value>
		</numericStateVariable>
		<numericStateVariable>
			<name>avgDensityRegions</name>
			<value>0</value>
		</numericStateVariable>
	</timepoint>
	<timepoint>
		<numericStateVariable>
			<name>avgClusterednessRegions</name>
			<value>0</value>
		</numericStateVariable>
		<numericStateVariable>
			<name>avgDensityRegions</name>
			<value>0</value>
		</numericStateVariable>
	</timepoint>
	<timepoint>
		<numericStateVariable>
			<name>avgClusterednessRegions</name>
			<value>0</value>
		</numericStateVariable>
		<numericStateVariable>
			<name>avgDensityRegions</name>
			<value>0</value>
		</numericStateVariable>
	</timepoint>
	<timepoint>
		<numericStateVariable>
			<name>avgClusterednessRegions</name>
			<value>0</value>
		</numericStateVariable>
		<numericStateVariable>
			<name>avgDensityRegions</name>
			<value>0</value>
		</numericStateVariable>
	</timepoint>
	<timepoint>
		<numericStateVariable>
			<name>avgClusterednessRegions</name>
			<value>0</value>
		</numericStateVariable>
		<numericStateVariable>
			<name>avgDensityRegions</name>
			<value>0</value>
		</numericStateVariable>
	</timepoint>
	<timepoint>
		<numericStateVariable>
			<name>avgClusterednessRegions</name>
			<value>0</value>
		</numericStateVariable>
		<numericStateVariable>
			<name>avgDensityRegions</name>
			<value>0</value>
		</numericStateVariable>
	</timepoint>
	<timepoint>
		<numericStateVariable>
			<name>avgClusterednessRegions</name>
			<value>0</value>
		</numericStateVariable>
		<numericStateVariable>
			<name>avgDensityRegions</name>
			<value>0</value>
		</numericStateVariable>
	</timepoint>
	<timepoint>
		<numericStateVariable>
			<name>avgClusterednessRegions</name>
			<value>0</value>
		</numericStateVariable>
		<numericStateVariable>
			<name>avgDensityRegions</name>
			<value>0</value>
		</numericStateVariable>
	</timepoint>
	<timepoint>
		<numericStateVariable>
			<name>avgClusterednessRegions</name>
			<value>0</value>
		</numericStateVariable>
		<numericStateVariable>
			<name>avgDensityRegions</name>
			<value>0</value>
		</numericStateVariable>
	</timepoint>
	<timepoint>
		<numericStateVariable>
			<name>avgClusterednessRegions</name>
			<value>0</value>
		</numericStateVariable>
		<numericStateVariable>
			<name>avgDensityRegions</name>
			<value>0</value>
		</numericStateVariable>
	</timepoint>
	<timepoint>
		<numericStateVariable>
			<name>avgClusterednessRegions</name>
			<value>0</value>
		</numericStateVariable>
		<numericStateVariable>
			<name>avgDensityRegions</name>
			<value>0</value>
		</numericStateVariable>
	</timepoint>
	<timepoint>
		<numericStateVariable>
			<name>avgClusterednessRegions</name>
			<value>0</value>
		</numericStateVariable>
		<numericStateVariable>
			<name>avgDensityRegions</name>
			<value>0</value>
		</numericStateVariable>
	</timepoint>
	<timepoint>
		<numericStateVariable>
			<name>avgClusterednessRegions</name>
			<value>0</value>
		</numericStateVariable>
		<numericStateVariable>
			<name>avgDensityRegions</name>
			<value>0</value>
		</numericStateVariable>
	</timepoint>
	<timepoint>
		<numericStateVariable>
			<name>avgClusterednessRegions</name>
			<value>0</value>
		</numericStateVariable>
		<numericStateVariable>
			<name>avgDensityRegions</name>
			<value>0</value>
		</numericStateVariable>
	</timepoint>
	<timepoint>
		<numericStateVariable>
			<name>avgClusterednessRegions</name>
			<value>0</value>
		</numericStateVariable>
		<numericStateVariable>
			<name>avgDensityRegions</name>
			<value>0</value>
		</numericStateVariable>
	</timepoint>
	<timepoint>
		<numericStateVariable>
			<name>avgClusterednessRegions</name>
			<value>0</value>
		</numericStateVariable>
		<numericStateVariable>
			<name>avgDensityRegions</name>
			<value>0</value>
		</numericStateVariable>
	</timepoint>
	<timepoint>
		<numericStateVariable>
			<name>avgClusterednessRegions</name>
			<value>0</value>
		</numericStateVariable>
		<numericStateVariable>
			<name>avgDensityRegions</name>
			<value>0</value>
		</numericStateVariable>
	</timepoint>
	<timepoint>
		<numericStateVariable>
			<name>avgClusterednessRegions</name>
			<value>0</value>
		</numericStateVariable>
		<numericStateVariable>
			<name>avgDensityRegions</name>
			<value>0</value>
		</numericStateVariable>
	</timepoint>
	<timepoint>
		<numericStateVariable>
			<name>avgClusterednessRegions</name>
			<value>0</value>
		</numericStateVariable>
		<numericStateVariable>
			<name>avgDensityRegions</name>
			<value>0</value>
		</numericStateVariable>
	</timepoint>
	<timepoint>
		<spatialEntity>
			<pseudo3D type="region">
				<clusteredness>0.8782258789677188</clusteredness>
				<density>0.5116063127303292</density>
				<area>19533.5</area>
				<perimeter>818.263867855072</perimeter>
				<distanceFromOrigin>151.0033112219729</distanceFromOrigin>
				<angle>52.8057591297385</angle>
				<shape>triangular</shape>
				<triangleMeasure>0.5421760004163432</triangleMeasure>
				<rectangleMeasure>0.4457173060561994</rectangleMeasure>
				<circleMeasure>0.3005121405456704</circleMeasure>
				<centroid>
					<x>629.5692</x>
					<y>393.4827</y>
				</centroid>
			</pseudo3D>
		</spatialEntity>
		<numericStateVariable>
			<name>avgClusterednessRegions</name>
			<value>0</value>
		</numericStateVariable>
		<numericStateVariable>
			<name>avgDensityRegions</name>
			<value>0.5116063127303292</value>
		</numericStateVariable>
	</timepoint>
	<timepoint>
		<spatialEntity>
			<pseudo3D type="region">
				<clusteredness>1</clusteredness>
				<density>0.515138867336255</density>
				<area>21513</area>
				<perimeter>1080.072227716446</perimeter>
				<distanceFromOrigin>151.0033112219729</distanceFromOrigin>
				<angle>51.15706526434192</angle>
				<shape>triangular</shape>
				<triangleMeasure>0.5674699867780258</triangleMeasure>
				<rectangleMeasure>0.4683550084510635</rectangleMeasure>
				<circleMeasure>0.3135637113706379</circleMeasure>
				<centroid>
					<x>630.9819</x>
					<y>386.7453</y>
				</centroid>
			</pseudo3D>
		</spatialEntity>
		<numericStateVariable>
			<name>avgClusterednessRegions</name>
			<value>0</value>
		</numericStateVariable>
		<numericStateVariable>
			<name>avgDensityRegions</name>
			<value>0.515138867336255</value>
		</numericStateVariable>
	</timepoint>
	<timepoint>
		<spatialEntity>
			<pseudo3D type="region">
				<clusteredness>1</clusteredness>
				<density>0.5116611949017962</density>
				<area>23326</area>
				<perimeter>1148.764539957047</perimeter>
				<distanceFromOrigin>151.0033112219729</distanceFromOrigin>
				<angle>50.65328591564842</angle>
				<shape>triangular</shape>
				<triangleMeasure>0.5686459736349729</triangleMeasure>
				<rectangleMeasure>0.4815441783649876</rectangleMeasure>
				<circleMeasure>0.3119776981916672</circleMeasure>
				<centroid>
					<x>628.9758</x>
					<y>378.9862</y>
				</centroid>
			</pseudo3D>
		</spatialEntity>
		<numericStateVariable>
			<name>avgClusterednessRegions</name>
			<value>0</value>
		</numericStateVariable>
		<numericStateVariable>
			<name>avgDensityRegions</name>
			<value>0.5116611949017962</value>
		</numericStateVariable>
	</timepoint>
	<timepoint>
		<spatialEntity>
			<pseudo3D type="region">
				<clusteredness>1</clusteredness>
				<density>0.509325450844645</density>
				<area>25164</area>
				<perimeter>1205.609491586685</perimeter>
				<distanceFromOrigin>151.0033112219729</distanceFromOrigin>
				<angle>50.0767245820212</angle>
				<shape>triangular</shape>
				<triangleMeasure>0.5607912451581362</triangleMeasure>
				<rectangleMeasure>0.4879327981106759</rectangleMeasure>
				<circleMeasure>0.3048612683602506</circleMeasure>
				<centroid>
					<x>628.186</x>
					<y>371.331</y>
				</centroid>
			</pseudo3D>
		</spatialEntity>
		<numericStateVariable>
			<name>avgClusterednessRegions</name>
			<value>0</value>
		</numericStateVariable>
		<numericStateVariable>
			<name>avgDensityRegions</name>
			<value>0.509325450844645</value>
		</numericStateVariable>
	</timepoint>
	<timepoint>
		<spatialEntity>
			<pseudo3D type="region">
				<clusteredness>1</clusteredness>
				<density>0.5114843754884939</density>
				<area>27654</area>
				<perimeter>1279.033960580826</perimeter>
				<distanceFromOrigin>151.0033112219729</distanceFromOrigin>
				<angle>50.68971504406132</angle>
				<shape>triangular</shape>
				<triangleMeasure>0.554081155387641</triangleMeasure>
				<rectangleMeasure>0.4693163142386709</rectangleMeasure>
				<circleMeasure>0.3054831024503318</circleMeasure>
				<centroid>
					<x>627.6352</x>
					<y>361.4385</y>
				</centroid>
			</pseudo3D>
		</spatialEntity>
		<numericStateVariable>
			<name>avgClusterednessRegions</name>
			<value>0</value>
		</numericStateVariable>
		<numericStateVariable>
			<name>avgDensityRegions</name>
			<value>0.5114843754884939</value>
		</numericStateVariable>
	</timepoint>
	<timepoint>
		<spatialEntity>
			<pseudo3D type="region">
				<clusteredness>1</clusteredness>
				<density>0.5077583536845188</density>
				<area>30727.5</area>
				<perimeter>1369.012018203735</perimeter>
				<distanceFromOrigin>151.0033112219729</distanceFromOrigin>
				<angle>0</angle>
				<shape>triangular</shape>
				<triangleMeasure>0.5376375834522579</triangleMeasure>
				<rectangleMeasure>0.4674421000951613</rectangleMeasure>
				<circleMeasure>0.3008367607293226</circleMeasure>
				<centroid>
					<x>626.0629</x>
					<y>349.415</y>
				</centroid>
			</pseudo3D>
		</spatialEntity>
		<numericStateVariable>
			<name>avgClusterednessRegions</name>
			<value>0</value>
		</numericStateVariable>
		<numericStateVariable>
			<name>avgDensityRegions</name>
			<value>0.5077583536845188</value>
		</numericStateVariable>
	</timepoint>
	<timepoint>
		<spatialEntity>
			<pseudo3D type="region">
				<clusteredness>1</clusteredness>
				<density>0.5075544382927542</density>
				<area>32308.5</area>
				<perimeter>1406.956844091415</perimeter>
				<distanceFromOrigin>151.0033112219729</distanceFromOrigin>
				<angle>49.46392516338297</angle>
				<shape>triangular</shape>
				<triangleMeasure>0.5631086574786166</triangleMeasure>
				<rectangleMeasure>0.4853672869597611</rectangleMeasure>
				<circleMeasure>0.3022612382682772</circleMeasure>
				<centroid>
					<x>627.5947</x>
					<y>342.6051</y>
				</centroid>
			</pseudo3D>
		</spatialEntity>
		<numericStateVariable>
			<name>avgClusterednessRegions</name>
			<value>0</value>
		</numericStateVariable>
		<numericStateVariable>
			<name>avgDensityRegions</name>
			<value>0.5075544382927542</value>
		</numericStateVariable>
	</timepoint>
	<timepoint>
		<spatialEntity>
			<pseudo3D type="region">
				<clusteredness>1</clusteredness>
				<density>0.5063686112498706</density>
				<area>34180</area>
				<perimeter>1481.637286663055</perimeter>
				<distanceFromOrigin>151.0033112219729</distanceFromOrigin>
				<angle>48.59722290755931</angle>
				<shape>triangular</shape>
				<triangleMeasure>0.519475831711792</triangleMeasure>
				<rectangleMeasure>0.5049191952019382</rectangleMeasure>
				<circleMeasure>0.2862261004378949</circleMeasure>
				<centroid>
					<x>626.6255</x>
					<y>335.393</y>
				</centroid>
			</pseudo3D>
		</spatialEntity>
		<numericStateVariable>
			<name>avgClusterednessRegions</name>
			<value>0</value>
		</numericStateVariable>
		<numericStateVariable>
			<name>avgDensityRegions</name>
			<value>0.5063686112498706</value>
		</numericStateVariable>
	</timepoint>
	<timepoint>
		<spatialEntity>
			<pseudo3D type="region">
				<clusteredness>1</clusteredness>
				<density>0.5100081249568872</density>
				<area>36517</area>
				<perimeter>1554.820261240005</perimeter>
				<distanceFromOrigin>151.0033112219729</distanceFromOrigin>
				<angle>46.81983030817079</angle>
				<shape>triangular</shape>
				<triangleMeasure>0.5299862984311454</triangleMeasure>
				<rectangleMeasure>0.5022259246051244</rectangleMeasure>
				<circleMeasure>0.2805964923119157</circleMeasure>
				<centroid>
					<x>628.5226</x>
					<y>325.4633</y>
				</centroid>
			</pseudo3D>
		</spatialEntity>
		<numericStateVariable>
			<name>avgClusterednessRegions</name>
			<value>0</value>
		</numericStateVariable>
		<numericStateVariable>
			<name>avgDensityRegions</name>
			<value>0.5100081249568872</value>
		</numericStateVariable>
	</timepoint>
	<timepoint>
		<spatialEntity>
			<pseudo3D type="region">
				<clusteredness>1</clusteredness>
				<density>0.5083316097897277</density>
				<area>37955.5</area>
				<perimeter>1591.504425764084</perimeter>
				<distanceFromOrigin>151.0033112219729</distanceFromOrigin>
				<angle>45.25785637132564</angle>
				<shape>triangular</shape>
				<triangleMeasure>0.5574000029830163</triangleMeasure>
				<rectangleMeasure>0.4997641750348954</rectangleMeasure>
				<circleMeasure>0.2797223538223697</circleMeasure>
				<centroid>
					<x>630.0045</x>
					<y>319.3524</y>
				</centroid>
			</pseudo3D>
		</spatialEntity>
		<numericStateVariable>
			<name>avgClusterednessRegions</name>
			<value>0</value>
		</numericStateVariable>
		<numericStateVariable>
			<name>avgDensityRegions</name>
			<value>0.5083316097897277</value>
		</numericStateVariable>
	</timepoint>
	<timepoint>
		<spatialEntity>
			<pseudo3D type="region">
				<clusteredness>1</clusteredness>
				<density>0.5068400941614341</density>
				<area>39394.5</area>
				<perimeter>1621.859200716019</perimeter>
				<distanceFromOrigin>151.0033112219729</distanceFromOrigin>
				<angle>44.70851735953708</angle>
				<shape>triangular</shape>
				<triangleMeasure>0.5429287099852879</triangleMeasure>
				<rectangleMeasure>0.5064081139448786</rectangleMeasure>
				<circleMeasure>0.2696052300158525</circleMeasure>
				<centroid>
					<x>630.1622</x>
					<y>313.1129</y>
				</centroid>
			</pseudo3D>
		</spatialEntity>
		<numericStateVariable>
			<name>avgClusterednessRegions</name>
			<value>0</value>
		</numericStateVariable>
		<numericStateVariable>
			<name>avgDensityRegions</name>
			<value>0.5068400941614341</value>
		</numericStateVariable>
	</timepoint>
	<timepoint>
		<spatialEntity>
			<pseudo3D type="region">
				<clusteredness>1</clusteredness>
				<density>0.5098635904065768</density>
				<area>41818.5</area>
				<perimeter>1690.633242368698</perimeter>
				<distanceFromOrigin>151.0033112219729</distanceFromOrigin>
				<angle>42.97612590331009</angle>
				<shape>rectangular</shape>
				<triangleMeasure>0.5063596151008223</triangleMeasure>
				<rectangleMeasure>0.5070937465895449</rectangleMeasure>
				<circleMeasure>0.2579987294234712</circleMeasure>
				<centroid>
					<x>630.8662</x>
					<y>302.4483</y>
				</centroid>
			</pseudo3D>
		</spatialEntity>
		<numericStateVariable>
			<name>avgClusterednessRegions</name>
			<value>0</value>
		</numericStateVariable>
		<numericStateVariable>
			<name>avgDensityRegions</name>
			<value>0.5098635904065768</value>
		</numericStateVariable>
	</timepoint>
	<timepoint>
		<spatialEntity>
			<pseudo3D type="region">
				<clusteredness>1</clusteredness>
				<density>0.7205572188908308</density>
				<area>20505.5</area>
				<perimeter>579.3527188301086</perimeter>
				<distanceFromOrigin>484.3397567823645</distanceFromOrigin>
				<angle>65.37876294528526</angle>
				<shape>triangular</shape>
				<triangleMeasure>0.7539678983151729</triangleMeasure>
				<rectangleMeasure>0.6780554509115482</rectangleMeasure>
				<circleMeasure>0.5854626976495689</circleMeasure>
				<centroid>
					<x>990.1016</x>
					<y>196.5808</y>
				</centroid>
			</pseudo3D>
		</spatialEntity>
		<spatialEntity>
			<pseudo3D type="region">
				<clusteredness>1</clusteredness>
				<density>0.5118294502359884</density>
				<area>43105</area>
				<perimeter>1702.506745100021</perimeter>
				<distanceFromOrigin>151.0033112219729</distanceFromOrigin>
				<angle>42.53990314161785</angle>
				<shape>triangular</shape>
				<triangleMeasure>0.5198133230427862</triangleMeasure>
				<rectangleMeasure>0.5111042602890783</rectangleMeasure>
				<circleMeasure>0.2532901323729103</circleMeasure>
				<centroid>
					<x>631.5306</x>
					<y>296.7628</y>
				</centroid>
			</pseudo3D>
		</spatialEntity>
		<numericStateVariable>
			<name>avgClusterednessRegions</name>
			<value>744.6061807258673</value>
		</numericStateVariable>
		<numericStateVariable>
			<name>avgDensityRegions</name>
			<value>0.6161933345634096</value>
		</numericStateVariable>
	</timepoint>
	<timepoint>
		<spatialEntity>
			<pseudo3D type="region">
				<clusteredness>1</clusteredness>
				<density>0.7205572188908308</density>
				<area>20505.5</area>
				<perimeter>579.3527188301086</perimeter>
				<distanceFromOrigin>484.3397567823645</distanceFromOrigin>
				<angle>65.37876294528526</angle>
				<shape>triangular</shape>
				<triangleMeasure>0.7539678983151729</triangleMeasure>
				<rectangleMeasure>0.6780554509115482</rectangleMeasure>
				<circleMeasure>0.5854626976495689</circleMeasure>
				<centroid>
					<x>990.1016</x>
					<y>196.5808</y>
				</centroid>
			</pseudo3D>
		</spatialEntity>
		<spatialEntity>
			<pseudo3D type="region">
				<clusteredness>1</clusteredness>
				<density>0.5118294502359884</density>
				<area>43105</area>
				<perimeter>1702.506745100021</perimeter>
				<distanceFromOrigin>151.0033112219729</distanceFromOrigin>
				<angle>42.53990314161785</angle>
				<shape>triangular</shape>
				<triangleMeasure>0.5198133230427862</triangleMeasure>
				<rectangleMeasure>0.5111042602890783</rectangleMeasure>
				<circleMeasure>0.2532901323729103</circleMeasure>
				<centroid>
					<x>631.5306</x>
					<y>296.7628</y>
				</centroid>
			</pseudo3D>
		</spatialEntity>
		<numericStateVariable>
			<name>avgClusterednessRegions</name>
			<value>744.6061807258673</value>
		</numericStateVariable>
		<numericStateVariable>
			<name>avgDensityRegions</name>
			<value>0.6161933345634096</value>
		</numericStateVariable>
	</timepoint>
	<timepoint>
		<spatialEntity>
			<pseudo3D type="region">
				<clusteredness>1</clusteredness>
				<density>0.7205572188908308</density>
				<area>20505.5</area>
				<perimeter>579.3527188301086</perimeter>
				<distanceFromOrigin>484.3397567823645</distanceFromOrigin>
				<angle>65.37876294528526</angle>
				<shape>triangular</shape>
				<triangleMeasure>0.7539678983151729</triangleMeasure>
				<rectangleMeasure>0.6780554509115482</rectangleMeasure>
				<circleMeasure>0.5854626976495689</circleMeasure>
				<centroid>
					<x>990.1016</x>
					<y>196.5808</y>
				</centroid>
			</pseudo3D>
		</spatialEntity>
		<spatialEntity>
			<pseudo3D type="region">
				<clusteredness>1</clusteredness>
				<density>0.5118294502359884</density>
				<area>43105</area>
				<perimeter>1702.506745100021</perimeter>
				<distanceFromOrigin>151.0033112219729</distanceFromOrigin>
				<angle>42.53990314161785</angle>
				<shape>triangular</shape>
				<triangleMeasure>0.5198133230427862</triangleMeasure>
				<rectangleMeasure>0.5111042602890783</rectangleMeasure>
				<circleMeasure>0.2532901323729103</circleMeasure>
				<centroid>
					<x>631.5306</x>
					<y>296.7628</y>
				</centroid>
			</pseudo3D>
		</spatialEntity>
		<numericStateVariable>
			<name>avgClusterednessRegions</name>
			<value>744.6061807258673</value>
		</numericStateVariable>
		<numericStateVariable>
			<name>avgDensityRegions</name>
			<value>0.6161933345634096</value>
		</numericStateVariable>
	</timepoint>
	<timepoint>
		<spatialEntity>
			<pseudo3D type="region">
				<clusteredness>1</clusteredness>
				<density>0.7205572188908308</density>
				<area>20505.5</area>
				<perimeter>579.3527188301086</perimeter>
				<distanceFromOrigin>484.3397567823645</distanceFromOrigin>
				<angle>65.37876294528526</angle>
				<shape>triangular</shape>
				<triangleMeasure>0.7539678983151729</triangleMeasure>
				<rectangleMeasure>0.6780554509115482</rectangleMeasure>
				<circleMeasure>0.5854626976495689</circleMeasure>
				<centroid>
					<x>990.1016</x>
					<y>196.5808</y>
				</centroid>
			</pseudo3D>
		</spatialEntity>
		<spatialEntity>
			<pseudo3D type="region">
				<clusteredness>1</clusteredness>
				<density>0.5118294502359884</density>
				<area>43105</area>
				<perimeter>1702.506745100021</perimeter>
				<distanceFromOrigin>151.0033112219729</distanceFromOrigin>
				<angle>42.53990314161785</angle>
				<shape>triangular</shape>
				<triangleMeasure>0.5198133230427862</triangleMeasure>
				<rectangleMeasure>0.5111042602890783</rectangleMeasure>
				<circleMeasure>0.2532901323729103</circleMeasure>
				<centroid>
					<x>631.5306</x>
					<y>296.7628</y>
				</centroid>
			</pseudo3D>
		</spatialEntity>
		<numericStateVariable>
			<name>avgClusterednessRegions</name>
			<value>744.6061807258673</value>
		</numericStateVariable>
		<numericStateVariable>
			<name>avgDensityRegions</name>
			<value>0.6161933345634096</value>
		</numericStateVariable>
	</timepoint>
	<timepoint>
		<spatialEntity>
			<pseudo3D type="region">
				<clusteredness>1</clusteredness>
				<density>0.7205572188908308</density>
				<area>20505.5</area>
				<perimeter>579.3527188301086</perimeter>
				<distanceFromOrigin>484.3397567823645</distanceFromOrigin>
				<angle>65.37876294528526</angle>
				<shape>triangular</shape>
				<triangleMeasure>0.7539678983151729</triangleMeasure>
				<rectangleMeasure>0.6780554509115482</rectangleMeasure>
				<circleMeasure>0.5854626976495689</circleMeasure>
				<centroid>
					<x>990.1016</x>
					<y>196.5808</y>
				</centroid>
			</pseudo3D>
		</spatialEntity>
		<spatialEntity>
			<pseudo3D type="region">
				<clusteredness>1</clusteredness>
				<density>0.5118294502359884</density>
				<area>43105</area>
				<perimeter>1702.506745100021</perimeter>
				<distanceFromOrigin>151.0033112219729</distanceFromOrigin>
				<angle>42.53990314161785</angle>
				<shape>triangular</shape>
				<triangleMeasure>0.5198133230427862</triangleMeasure>
				<rectangleMeasure>0.5111042602890783</rectangleMeasure>
				<circleMeasure>0.2532901323729103</circleMeasure>
				<centroid>
					<x>631.5306</x>
					<y>296.7628</y>
				</centroid>
			</pseudo3D>
		</spatialEntity>
		<numericStateVariable>
			<name>avgClusterednessRegions</name>
			<value>744.6061807258673</value>
		</numericStateVariable>
		<numericStateVariable>
			<name>avgDensityRegions</name>
			<value>0.6161933345634096</value>
		</numericStateVariable>
	</timepoint>
	<timepoint>
		<spatialEntity>
			<pseudo3D type="region">
				<clusteredness>1</clusteredness>
				<density>0.7205572188908308</density>
				<area>20505.5</area>
				<perimeter>579.3527188301086</perimeter>
				<distanceFromOrigin>484.3397567823645</distanceFromOrigin>
				<angle>65.37876294528526</angle>
				<shape>triangular</shape>
				<triangleMeasure>0.7539678983151729</triangleMeasure>
				<rectangleMeasure>0.6780554509115482</rectangleMeasure>
				<circleMeasure>0.5854626976495689</circleMeasure>
				<centroid>
					<x>990.1016</x>
					<y>196.5808</y>
				</centroid>
			</pseudo3D>
		</spatialEntity>
		<spatialEntity>
			<pseudo3D type="region">
				<clusteredness>1</clusteredness>
				<density>0.5118294502359884</density>
				<area>43105</area>
				<perimeter>1702.506745100021</perimeter>
				<distanceFromOrigin>151.0033112219729</distanceFromOrigin>
				<angle>42.53990314161785</angle>
				<shape>triangular</shape>
				<triangleMeasure>0.5198133230427862</triangleMeasure>
				<rectangleMeasure>0.5111042602890783</rectangleMeasure>
				<circleMeasure>0.2532901323729103</circleMeasure>
				<centroid>
					<x>631.5306</x>
					<y>296.7628</y>
				</centroid>
			</pseudo3D>
		</spatialEntity>
		<numericStateVariable>
			<name>avgClusterednessRegions</name>
			<value>744.6061807258673</value>
		</numericStateVariable>
		<numericStateVariable>
			<name>avgDensityRegions</name>
			<value>0.6161933345634096</value>
		</numericStateVariable>
	</timepoint>
	<timepoint>
		<spatialEntity>
			<pseudo3D type="region">
				<clusteredness>1</clusteredness>
				<density>0.7205572188908308</density>
				<area>20505.5</area>
				<perimeter>579.3527188301086</perimeter>
				<distanceFromOrigin>484.3397567823645</distanceFromOrigin>
				<angle>65.37876294528526</angle>
				<shape>triangular</shape>
				<triangleMeasure>0.7539678983151729</triangleMeasure>
				<rectangleMeasure>0.6780554509115482</rectangleMeasure>
				<circleMeasure>0.5854626976495689</circleMeasure>
				<centroid>
					<x>990.1016</x>
					<y>196.5808</y>
				</centroid>
			</pseudo3D>
		</spatialEntity>
		<spatialEntity>
			<pseudo3D type="region">
				<clusteredness>1</clusteredness>
				<density>0.5118294502359884</density>
				<area>43105</area>
				<perimeter>1702.506745100021</perimeter>
				<distanceFromOrigin>151.0033112219729</distanceFromOrigin>
				<angle>42.53990314161785</angle>
				<shape>triangular</shape>
				<triangleMeasure>0.5198133230427862</triangleMeasure>
				<rectangleMeasure>0.5111042602890783</rectangleMeasure>
				<circleMeasure>0.2532901323729103</circleMeasure>
				<centroid>
					<x>631.5306</x>
					<y>296.7628</y>
				</centroid>
			</pseudo3D>
		</spatialEntity>
		<numericStateVariable>
			<name>avgClusterednessRegions</name>
			<value>744.6061807258673</value>
		</numericStateVariable>
		<numericStateVariable>
			<name>avgDensityRegions</name>
			<value>0.6161933345634096</value>
		</numericStateVariable>
	</timepoint>
	<timepoint>
		<spatialEntity>
			<pseudo3D type="region">
				<clusteredness>1</clusteredness>
				<density>0.7205572188908308</density>
				<area>20505.5</area>
				<perimeter>579.3527188301086</perimeter>
				<distanceFromOrigin>484.3397567823645</distanceFromOrigin>
				<angle>65.37876294528526</angle>
				<shape>triangular</shape>
				<triangleMeasure>0.7539678983151729</triangleMeasure>
				<rectangleMeasure>0.6780554509115482</rectangleMeasure>
				<circleMeasure>0.5854626976495689</circleMeasure>
				<centroid>
					<x>990.1016</x>
					<y>196.5808</y>
				</centroid>
			</pseudo3D>
		</spatialEntity>
		<spatialEntity>
			<pseudo3D type="region">
				<clusteredness>1</clusteredness>
				<density>0.5118294502359884</density>
				<area>43105</area>
				<perimeter>1702.506745100021</perimeter>
				<distanceFromOrigin>151.0033112219729</distanceFromOrigin>
				<angle>42.53990314161785</angle>
				<shape>triangular</shape>
				<triangleMeasure>0.5198133230427862</triangleMeasure>
				<rectangleMeasure>0.5111042602890783</rectangleMeasure>
				<circleMeasure>0.2532901323729103</circleMeasure>
				<centroid>
					<x>631.5306</x>
					<y>296.7628</y>
				</centroid>
			</pseudo3D>
		</spatialEntity>
		<numericStateVariable>
			<name>avgClusterednessRegions</name>
			<value>744.6061807258673</value>
		</numericStateVariable>
		<numericStateVariable>
			<name>avgDensityRegions</name>
			<value>0.6161933345634096</value>
		</numericStateVariable>
	</timepoint>
	<timepoint>
		<spatialEntity>
			<pseudo3D type="region">
				<clusteredness>1</clusteredness>
				<density>0.7205572188908308</density>
				<area>20505.5</area>
				<perimeter>579.3527188301086</perimeter>
				<distanceFromOrigin>484.3397567823645</distanceFromOrigin>
				<angle>65.37876294528526</angle>
				<shape>triangular</shape>
				<triangleMeasure>0.7539678983151729</triangleMeasure>
				<rectangleMeasure>0.6780554509115482</rectangleMeasure>
				<circleMeasure>0.5854626976495689</circleMeasure>
				<centroid>
					<x>990.1016</x>
					<y>196.5808</y>
				</centroid>
			</pseudo3D>
		</spatialEntity>
		<spatialEntity>
			<pseudo3D type="region">
				<clusteredness>1</clusteredness>
				<density>0.5118294502359884</density>
				<area>43105</area>
				<perimeter>1702.506745100021</perimeter>
				<distanceFromOrigin>151.0033112219729</distanceFromOrigin>
				<angle>42.53990314161785</angle>
				<shape>triangular</shape>
				<triangleMeasure>0.5198133230427862</triangleMeasure>
				<rectangleMeasure>0.5111042602890783</rectangleMeasure>
				<circleMeasure>0.2532901323729103</circleMeasure>
				<centroid>
					<x>631.5306</x>
					<y>296.7628</y>
				</centroid>
			</pseudo3D>
		</spatialEntity>
		<numericStateVariable>
			<name>avgClusterednessRegions</name>
			<value>744.6061807258673</value>
		</numericStateVariable>
		<numericStateVariable>
			<name>avgDensityRegions</name>
			<value>0.6161933345634096</value>
		</numericStateVariable>
	</timepoint>
	<timepoint>
		<spatialEntity>
			<pseudo3D type="region">
				<clusteredness>1</clusteredness>
				<density>0.7205572188908308</density>
				<area>20505.5</area>
				<perimeter>579.3527188301086</perimeter>
				<distanceFromOrigin>484.3397567823645</distanceFromOrigin>
				<angle>65.37876294528526</angle>
				<shape>triangular</shape>
				<triangleMeasure>0.7539678983151729</triangleMeasure>
				<rectangleMeasure>0.6780554509115482</rectangleMeasure>
				<circleMeasure>0.5854626976495689</circleMeasure>
				<centroid>
					<x>990.1016</x>
					<y>196.5808</y>
				</centroid>
			</pseudo3D>
		</spatialEntity>
		<spatialEntity>
			<pseudo3D type="region">
				<clusteredness>1</clusteredness>
				<density>0.5118294502359884</density>
				<area>43105</area>
				<perimeter>1702.506745100021</perimeter>
				<distanceFromOrigin>151.0033112219729</distanceFromOrigin>
				<angle>42.53990314161785</angle>
				<shape>triangular</shape>
				<triangleMeasure>0.5198133230427862</triangleMeasure>
				<rectangleMeasure>0.5111042602890783</rectangleMeasure>
				<circleMeasure>0.2532901323729103</circleMeasure>
				<centroid>
					<x>631.5306</x>
					<y>296.7628</y>
				</centroid>
			</pseudo3D>
		</spatialEntity>
		<numericStateVariable>
			<name>avgClusterednessRegions</name>
			<value>744.6061807258673</value>
		</numericStateVariable>
		<numericStateVariable>
			<name>avgDensityRegions</name>
			<value>0.6161933345634096</value>
		</numericStateVariable>
	</timepoint>
	<timepoint>
		<spatialEntity>
			<pseudo3D type="region">
				<clusteredness>1</clusteredness>
				<density>0.7205572188908308</density>
				<area>20505.5</area>
				<perimeter>579.3527188301086</perimeter>
				<distanceFromOrigin>484.3397567823645</distanceFromOrigin>
				<angle>65.37876294528526</angle>
				<shape>triangular</shape>
				<triangleMeasure>0.7539678983151729</triangleMeasure>
				<rectangleMeasure>0.6780554509115482</rectangleMeasure>
				<circleMeasure>0.5854626976495689</circleMeasure>
				<centroid>
					<x>990.1016</x>
					<y>196.5808</y>
				</centroid>
			</pseudo3D>
		</spatialEntity>
		<spatialEntity>
			<pseudo3D type="region">
				<clusteredness>1</clusteredness>
				<density>0.5118294502359884</density>
				<area>43105</area>
				<perimeter>1702.506745100021</perimeter>
				<distanceFromOrigin>151.0033112219729</distanceFromOrigin>
				<angle>42.53990314161785</angle>
				<shape>triangular</shape>
				<triangleMeasure>0.5198133230427862</triangleMeasure>
				<rectangleMeasure>0.5111042602890783</rectangleMeasure>
				<circleMeasure>0.2532901323729103</circleMeasure>
				<centroid>
					<x>631.5306</x>
					<y>296.7628</y>
				</centroid>
			</pseudo3D>
		</spatialEntity>
		<numericStateVariable>
			<name>avgClusterednessRegions</name>
			<value>744.6061807258673</value>
		</numericStateVariable>
		<numericStateVariable>
			<name>avgDensityRegions</name>
			<value>0.6161933345634096</value>
		</numericStateVariable>
	</timepoint>
	<timepoint>
		<spatialEntity>
			<pseudo3D type="region">
				<clusteredness>1</clusteredness>
				<density>0.7205572188908308</density>
				<area>20505.5</area>
				<perimeter>579.3527188301086</perimeter>
				<distanceFromOrigin>484.3397567823645</distanceFromOrigin>
				<angle>65.37876294528526</angle>
				<shape>triangular</shape>
				<triangleMeasure>0.7539678983151729</triangleMeasure>
				<rectangleMeasure>0.6780554509115482</rectangleMeasure>
				<circleMeasure>0.5854626976495689</circleMeasure>
				<centroid>
					<x>990.1016</x>
					<y>196.5808</y>
				</centroid>
			</pseudo3D>
		</spatialEntity>
		<spatialEntity>
			<pseudo3D type="region">
				<clusteredness>1</clusteredness>
				<density>0.5118294502359884</density>
				<area>43105</area>
				<perimeter>1702.506745100021</perimeter>
				<distanceFromOrigin>151.0033112219729</distanceFromOrigin>
				<angle>42.53990314161785</angle>
				<shape>triangular</shape>
				<triangleMeasure>0.5198133230427862</triangleMeasure>
				<rectangleMeasure>0.5111042602890783</rectangleMeasure>
				<circleMeasure>0.2532901323729103</circleMeasure>
				<centroid>
					<x>631.5306</x>
					<y>296.7628</y>
				</centroid>
			</pseudo3D>
		</spatialEntity>
		<numericStateVariable>
			<name>avgClusterednessRegions</name>
			<value>744.6061807258673</value>
		</numericStateVariable>
		<numericStateVariable>
			<name>avgDensityRegions</name>
			<value>0.6161933345634096</value>
		</numericStateVariable>
	</timepoint>
	<timepoint>
		<spatialEntity>
			<pseudo3D type="region">
				<clusteredness>1</clusteredness>
				<density>0.7205572188908308</density>
				<area>20505.5</area>
				<perimeter>579.3527188301086</perimeter>
				<distanceFromOrigin>484.3397567823645</distanceFromOrigin>
				<angle>65.37876294528526</angle>
				<shape>triangular</shape>
				<triangleMeasure>0.7539678983151729</triangleMeasure>
				<rectangleMeasure>0.6780554509115482</rectangleMeasure>
				<circleMeasure>0.5854626976495689</circleMeasure>
				<centroid>
					<x>990.1016</x>
					<y>196.5808</y>
				</centroid>
			</pseudo3D>
		</spatialEntity>
		<spatialEntity>
			<pseudo3D type="region">
				<clusteredness>1</clusteredness>
				<density>0.5118294502359884</density>
				<area>43105</area>
				<perimeter>1702.506745100021</perimeter>
				<distanceFromOrigin>151.0033112219729</distanceFromOrigin>
				<angle>42.53990314161785</angle>
				<shape>triangular</shape>
				<triangleMeasure>0.5198133230427862</triangleMeasure>
				<rectangleMeasure>0.5111042602890783</rectangleMeasure>
				<circleMeasure>0.2532901323729103</circleMeasure>
				<centroid>
					<x>631.5306</x>
					<y>296.7628</y>
				</centroid>
			</pseudo3D>
		</spatialEntity>
		<numericStateVariable>
			<name>avgClusterednessRegions</name>
			<value>744.6061807258673</value>
		</numericStateVariable>
		<numericStateVariable>
			<name>avgDensityRegions</name>
			<value>0.6161933345634096</value>
		</numericStateVariable>
	</timepoint>
	<timepoint>
		<spatialEntity>
			<pseudo3D type="region">
				<clusteredness>1</clusteredness>
				<density>0.7205572188908308</density>
				<area>20505.5</area>
				<perimeter>579.3527188301086</perimeter>
				<distanceFromOrigin>484.3397567823645</distanceFromOrigin>
				<angle>65.37876294528526</angle>
				<shape>triangular</shape>
				<triangleMeasure>0.7539678983151729</triangleMeasure>
				<rectangleMeasure>0.6780554509115482</rectangleMeasure>
				<circleMeasure>0.5854626976495689</circleMeasure>
				<centroid>
					<x>990.1016</x>
					<y>196.5808</y>
				</centroid>
			</pseudo3D>
		</spatialEntity>
		<spatialEntity>
			<pseudo3D type="region">
				<clusteredness>1</clusteredness>
				<density>0.5118294502359884</density>
				<area>43105</area>
				<perimeter>1702.506745100021</perimeter>
				<distanceFromOrigin>151.0033112219729</distanceFromOrigin>
				<angle>42.53990314161785</angle>
				<shape>triangular</shape>
				<triangleMeasure>0.5198133230427862</triangleMeasure>
				<rectangleMeasure>0.5111042602890783</rectangleMeasure>
				<circleMeasure>0.2532901323729103</circleMeasure>
				<centroid>
					<x>631.5306</x>
					<y>296.7628</y>
				</centroid>
			</pseudo3D>
		</spatialEntity>
		<numericStateVariable>
			<name>avgClusterednessRegions</name>
			<value>744.6061807258673</value>
		</numericStateVariable>
		<numericStateVariable>
			<name>avgDensityRegions</name>
			<value>0.6161933345634096</value>
		</numericStateVariable>
	</timepoint>
	<timepoint>
		<spatialEntity>
			<pseudo3D type="region">
				<clusteredness>1</clusteredness>
				<density>0.7205572188908308</density>
				<area>20505.5</area>
				<perimeter>579.3527188301086</perimeter>
				<distanceFromOrigin>484.3397567823645</distanceFromOrigin>
				<angle>65.37876294528526</angle>
				<shape>triangular</shape>
				<triangleMeasure>0.7539678983151729</triangleMeasure>
				<rectangleMeasure>0.6780554509115482</rectangleMeasure>
				<circleMeasure>0.5854626976495689</circleMeasure>
				<centroid>
					<x>990.1016</x>
					<y>196.5808</y>
				</centroid>
			</pseudo3D>
		</spatialEntity>
		<spatialEntity>
			<pseudo3D type="region">
				<clusteredness>1</clusteredness>
				<density>0.5118294502359884</density>
				<area>43105</area>
				<perimeter>1702.506745100021</perimeter>
				<distanceFromOrigin>151.0033112219729</distanceFromOrigin>
				<angle>42.53990314161785</angle>
				<shape>triangular</shape>
				<triangleMeasure>0.5198133230427862</triangleMeasure>
				<rectangleMeasure>0.5111042602890783</rectangleMeasure>
				<circleMeasure>0.2532901323729103</circleMeasure>
				<centroid>
					<x>631.5306</x>
					<y>296.7628</y>
				</centroid>
			</pseudo3D>
		</spatialEntity>
		<numericStateVariable>
			<name>avgClusterednessRegions</name>
			<value>744.6061807258673</value>
		</numericStateVariable>
		<numericStateVariable>
			<name>avgDensityRegions</name>
			<value>0.6161933345634096</value>
		</numericStateVariable>
	</timepoint>
	<timepoint>
		<spatialEntity>
			<pseudo3D type="region">
				<clusteredness>1</clusteredness>
				<density>0.7205572188908308</density>
				<area>20505.5</area>
				<perimeter>579.3527188301086</perimeter>
				<distanceFromOrigin>484.3397567823645</distanceFromOrigin>
				<angle>65.37876294528526</angle>
				<shape>triangular</shape>
				<triangleMeasure>0.7539678983151729</triangleMeasure>
				<rectangleMeasure>0.6780554509115482</rectangleMeasure>
				<circleMeasure>0.5854626976495689</circleMeasure>
				<centroid>
					<x>990.1016</x>
					<y>196.5808</y>
				</centroid>
			</pseudo3D>
		</spatialEntity>
		<spatialEntity>
			<pseudo3D type="region">
				<clusteredness>1</clusteredness>
				<density>0.5118294502359884</density>
				<area>43105</area>
				<perimeter>1702.506745100021</perimeter>
				<distanceFromOrigin>151.0033112219729</distanceFromOrigin>
				<angle>42.53990314161785</angle>
				<shape>triangular</shape>
				<triangleMeasure>0.5198133230427862</triangleMeasure>
				<rectangleMeasure>0.5111042602890783</rectangleMeasure>
				<circleMeasure>0.2532901323729103</circleMeasure>
				<centroid>
					<x>631.5306</x>
					<y>296.7628</y>
				</centroid>
			</pseudo3D>
		</spatialEntity>
		<numericStateVariable>
			<name>avgClusterednessRegions</name>
			<value>744.6061807258673</value>
		</numericStateVariable>
		<numericStateVariable>
			<name>avgDensityRegions</name>
			<value>0.6161933345634096</value>
		</numericStateVariable>
	</timepoint>
	<timepoint>
		<spatialEntity>
			<pseudo3D type="region">
				<clusteredness>1</clusteredness>
				<density>0.7205572188908308</density>
				<area>20505.5</area>
				<perimeter>579.3527188301086</perimeter>
				<distanceFromOrigin>484.3397567823645</distanceFromOrigin>
				<angle>65.37876294528526</angle>
				<shape>triangular</shape>
				<triangleMeasure>0.7539678983151729</triangleMeasure>
				<rectangleMeasure>0.6780554509115482</rectangleMeasure>
				<circleMeasure>0.5854626976495689</circleMeasure>
				<centroid>
					<x>990.1016</x>
					<y>196.5808</y>
				</centroid>
			</pseudo3D>
		</spatialEntity>
		<spatialEntity>
			<pseudo3D type="region">
				<clusteredness>1</clusteredness>
				<density>0.5118294502359884</density>
				<area>43105</area>
				<perimeter>1702.506745100021</perimeter>
				<distanceFromOrigin>151.0033112219729</distanceFromOrigin>
				<angle>42.53990314161785</angle>
				<shape>triangular</shape>
				<triangleMeasure>0.5198133230427862</triangleMeasure>
				<rectangleMeasure>0.5111042602890783</rectangleMeasure>
				<circleMeasure>0.2532901323729103</circleMeasure>
				<centroid>
					<x>631.5306</x>
					<y>296.7628</y>
				</centroid>
			</pseudo3D>
		</spatialEntity>
		<numericStateVariable>
			<name>avgClusterednessRegions</name>
			<value>744.6061807258673</value>
		</numericStateVariable>
		<numericStateVariable>
			<name>avgDensityRegions</name>
			<value>0.6161933345634096</value>
		</numericStateVariable>
	</timepoint>
	<timepoint>
		<spatialEntity>
			<pseudo3D type="region">
				<clusteredness>1</clusteredness>
				<density>0.7205572188908308</density>
				<area>20505.5</area>
				<perimeter>579.3527188301086</perimeter>
				<distanceFromOrigin>484.3397567823645</distanceFromOrigin>
				<angle>65.37876294528526</angle>
				<shape>triangular</shape>
				<triangleMeasure>0.7539678983151729</triangleMeasure>
				<rectangleMeasure>0.6780554509115482</rectangleMeasure>
				<circleMeasure>0.5854626976495689</circleMeasure>
				<centroid>
					<x>990.1016</x>
					<y>196.5808</y>
				</centroid>
			</pseudo3D>
		</spatialEntity>
		<spatialEntity>
			<pseudo3D type="region">
				<clusteredness>1</clusteredness>
				<density>0.5118294502359884</density>
				<area>43105</area>
				<perimeter>1702.506745100021</perimeter>
				<distanceFromOrigin>151.0033112219729</distanceFromOrigin>
				<angle>42.53990314161785</angle>
				<shape>triangular</shape>
				<triangleMeasure>0.5198133230427862</triangleMeasure>
				<rectangleMeasure>0.5111042602890783</rectangleMeasure>
				<circleMeasure>0.2532901323729103</circleMeasure>
				<centroid>
					<x>631.5306</x>
					<y>296.7628</y>
				</centroid>
			</pseudo3D>
		</spatialEntity>
		<numericStateVariable>
			<name>avgClusterednessRegions</name>
			<value>744.6061807258673</value>
		</numericStateVariable>
		<numericStateVariable>
			<name>avgDensityRegions</name>
			<value>0.6161933345634096</value>
		</numericStateVariable>
	</timepoint>
	<timepoint>
		<spatialEntity>
			<pseudo3D type="region">
				<clusteredness>1</clusteredness>
				<density>0.7205572188908308</density>
				<area>20505.5</area>
				<perimeter>579.3527188301086</perimeter>
				<distanceFromOrigin>484.3397567823645</distanceFromOrigin>
				<angle>65.37876294528526</angle>
				<shape>triangular</shape>
				<triangleMeasure>0.7539678983151729</triangleMeasure>
				<rectangleMeasure>0.6780554509115482</rectangleMeasure>
				<circleMeasure>0.5854626976495689</circleMeasure>
				<centroid>
					<x>990.1016</x>
					<y>196.5808</y>
				</centroid>
			</pseudo3D>
		</spatialEntity>
		<spatialEntity>
			<pseudo3D type="region">
				<clusteredness>1</clusteredness>
				<density>0.5118294502359884</density>
				<area>43105</area>
				<perimeter>1702.506745100021</perimeter>
				<distanceFromOrigin>151.0033112219729</distanceFromOrigin>
				<angle>42.53990314161785</angle>
				<shape>triangular</shape>
				<triangleMeasure>0.5198133230427862</triangleMeasure>
				<rectangleMeasure>0.5111042602890783</rectangleMeasure>
				<circleMeasure>0.2532901323729103</circleMeasure>
				<centroid>
					<x>631.5306</x>
					<y>296.7628</y>
				</centroid>
			</pseudo3D>
		</spatialEntity>
		<numericStateVariable>
			<name>avgClusterednessRegions</name>
			<value>744.6061807258673</value>
		</numericStateVariable>
		<numericStateVariable>
			<name>avgDensityRegions</name>
			<value>0.6161933345634096</value>
		</numericStateVariable>
	</timepoint>
	<timepoint>
		<spatialEntity>
			<pseudo3D type="region">
				<clusteredness>1</clusteredness>
				<density>0.7205572188908308</density>
				<area>20505.5</area>
				<perimeter>579.3527188301086</perimeter>
				<distanceFromOrigin>484.3397567823645</distanceFromOrigin>
				<angle>65.37876294528526</angle>
				<shape>triangular</shape>
				<triangleMeasure>0.7539678983151729</triangleMeasure>
				<rectangleMeasure>0.6780554509115482</rectangleMeasure>
				<circleMeasure>0.5854626976495689</circleMeasure>
				<centroid>
					<x>990.1016</x>
					<y>196.5808</y>
				</centroid>
			</pseudo3D>
		</spatialEntity>
		<spatialEntity>
			<pseudo3D type="region">
				<clusteredness>1</clusteredness>
				<density>0.5118294502359884</density>
				<area>43105</area>
				<perimeter>1702.506745100021</perimeter>
				<distanceFromOrigin>151.0033112219729</distanceFromOrigin>
				<angle>42.53990314161785</angle>
				<shape>triangular</shape>
				<triangleMeasure>0.5198133230427862</triangleMeasure>
				<rectangleMeasure>0.5111042602890783</rectangleMeasure>
				<circleMeasure>0.2532901323729103</circleMeasure>
				<centroid>
					<x>631.5306</x>
					<y>296.7628</y>
				</centroid>
			</pseudo3D>
		</spatialEntity>
		<numericStateVariable>
			<name>avgClusterednessRegions</name>
			<value>744.6061807258673</value>
		</numericStateVariable>
		<numericStateVariable>
			<name>avgDensityRegions</name>
			<value>0.6161933345634096</value>
		</numericStateVariable>
	</timepoint>
	<timepoint>
		<spatialEntity>
			<pseudo3D type="region">
				<clusteredness>1</clusteredness>
				<density>0.7205572188908308</density>
				<area>20505.5</area>
				<perimeter>579.3527188301086</perimeter>
				<distanceFromOrigin>484.3397567823645</distanceFromOrigin>
				<angle>65.37876294528526</angle>
				<shape>triangular</shape>
				<triangleMeasure>0.7539678983151729</triangleMeasure>
				<rectangleMeasure>0.6780554509115482</rectangleMeasure>
				<circleMeasure>0.5854626976495689</circleMeasure>
				<centroid>
					<x>990.1016</x>
					<y>196.5808</y>
				</centroid>
			</pseudo3D>
		</spatialEntity>
		<spatialEntity>
			<pseudo3D type="region">
				<clusteredness>1</clusteredness>
				<density>0.5118294502359884</density>
				<area>43105</area>
				<perimeter>1702.506745100021</perimeter>
				<distanceFromOrigin>151.0033112219729</distanceFromOrigin>
				<angle>42.53990314161785</angle>
				<shape>triangular</shape>
				<triangleMeasure>0.5198133230427862</triangleMeasure>
				<rectangleMeasure>0.5111042602890783</rectangleMeasure>
				<circleMeasure>0.2532901323729103</circleMeasure>
				<centroid>
					<x>631.5306</x>
					<y>296.7628</y>
				</centroid>
			</pseudo3D>
		</spatialEntity>
		<numericStateVariable>
			<name>avgClusterednessRegions</name>
			<value>744.6061807258673</value>
		</numericStateVariable>
		<numericStateVariable>
			<name>avgDensityRegions</name>
			<value>0.6161933345634096</value>
		</numericStateVariable>
	</timepoint>
	<timepoint>
		<spatialEntity>
			<pseudo3D type="region">
				<clusteredness>1</clusteredness>
				<density>0.7205572188908308</density>
				<area>20505.5</area>
				<perimeter>579.3527188301086</perimeter>
				<distanceFromOrigin>484.3397567823645</distanceFromOrigin>
				<angle>65.37876294528526</angle>
				<shape>triangular</shape>
				<triangleMeasure>0.7539678983151729</triangleMeasure>
				<rectangleMeasure>0.6780554509115482</rectangleMeasure>
				<circleMeasure>0.5854626976495689</circleMeasure>
				<centroid>
					<x>990.1016</x>
					<y>196.5808</y>
				</centroid>
			</pseudo3D>
		</spatialEntity>
		<spatialEntity>
			<pseudo3D type="region">
				<clusteredness>1</clusteredness>
				<density>0.5118294502359884</density>
				<area>43105</area>
				<perimeter>1702.506745100021</perimeter>
				<distanceFromOrigin>151.0033112219729</distanceFromOrigin>
				<angle>42.53990314161785</angle>
				<shape>triangular</shape>
				<triangleMeasure>0.5198133230427862</triangleMeasure>
				<rectangleMeasure>0.5111042602890783</rectangleMeasure>
				<circleMeasure>0.2532901323729103</circleMeasure>
				<centroid>
					<x>631.5306</x>
					<y>296.7628</y>
				</centroid>
			</pseudo3D>
		</spatialEntity>
		<numericStateVariable>
			<name>avgClusterednessRegions</name>
			<value>744.6061807258673</value>
		</numericStateVariable>
		<numericStateVariable>
			<name>avgDensityRegions</name>
			<value>0.6161933345634096</value>
		</numericStateVariable>
	</timepoint>
	<timepoint>
		<spatialEntity>
			<pseudo3D type="region">
				<clusteredness>1</clusteredness>
				<density>0.7205572188908308</density>
				<area>20505.5</area>
				<perimeter>579.3527188301086</perimeter>
				<distanceFromOrigin>484.3397567823645</distanceFromOrigin>
				<angle>65.37876294528526</angle>
				<shape>triangular</shape>
				<triangleMeasure>0.7539678983151729</triangleMeasure>
				<rectangleMeasure>0.6780554509115482</rectangleMeasure>
				<circleMeasure>0.5854626976495689</circleMeasure>
				<centroid>
					<x>990.1016</x>
					<y>196.5808</y>
				</centroid>
			</pseudo3D>
		</spatialEntity>
		<spatialEntity>
			<pseudo3D type="region">
				<clusteredness>1</clusteredness>
				<density>0.5118294502359884</density>
				<area>43105</area>
				<perimeter>1702.506745100021</perimeter>
				<distanceFromOrigin>151.0033112219729</distanceFromOrigin>
				<angle>42.53990314161785</angle>
				<shape>triangular</shape>
				<triangleMeasure>0.5198133230427862</triangleMeasure>
				<rectangleMeasure>0.5111042602890783</rectangleMeasure>
				<circleMeasure>0.2532901323729103</circleMeasure>
				<centroid>
					<x>631.5306</x>
					<y>296.7628</y>
				</centroid>
			</pseudo3D>
		</spatialEntity>
		<numericStateVariable>
			<name>avgClusterednessRegions</name>
			<value>744.6061807258673</value>
		</numericStateVariable>
		<numericStateVariable>
			<name>avgDensityRegions</name>
			<value>0.6161933345634096</value>
		</numericStateVariable>
	</timepoint>
	<timepoint>
		<spatialEntity>
			<pseudo3D type="region">
				<clusteredness>1</clusteredness>
				<density>0.7205572188908308</density>
				<area>20505.5</area>
				<perimeter>579.3527188301086</perimeter>
				<distanceFromOrigin>484.3397567823645</distanceFromOrigin>
				<angle>65.37876294528526</angle>
				<shape>triangular</shape>
				<triangleMeasure>0.7539678983151729</triangleMeasure>
				<rectangleMeasure>0.6780554509115482</rectangleMeasure>
				<circleMeasure>0.5854626976495689</circleMeasure>
				<centroid>
					<x>990.1016</x>
					<y>196.5808</y>
				</centroid>
			</pseudo3D>
		</spatialEntity>
		<spatialEntity>
			<pseudo3D type="region">
				<clusteredness>1</clusteredness>
				<density>0.5118294502359884</density>
				<area>43105</area>
				<perimeter>1702.506745100021</perimeter>
				<distanceFromOrigin>151.0033112219729</distanceFromOrigin>
				<angle>42.53990314161785</angle>
				<shape>triangular</shape>
				<triangleMeasure>0.5198133230427862</triangleMeasure>
				<rectangleMeasure>0.5111042602890783</rectangleMeasure>
				<circleMeasure>0.2532901323729103</circleMeasure>
				<centroid>
					<x>631.5306</x>
					<y>296.7628</y>
				</centroid>
			</pseudo3D>
		</spatialEntity>
		<numericStateVariable>
			<name>avgClusterednessRegions</name>
			<value>744.6061807258673</value>
		</numericStateVariable>
		<numericStateVariable>
			<name>avgDensityRegions</name>
			<value>0.6161933345634096</value>
		</numericStateVariable>
	</timepoint>
	<timepoint>
		<spatialEntity>
			<pseudo3D type="region">
				<clusteredness>1</clusteredness>
				<density>0.7205572188908308</density>
				<area>20505.5</area>
				<perimeter>579.3527188301086</perimeter>
				<distanceFromOrigin>484.3397567823645</distanceFromOrigin>
				<angle>65.37876294528526</angle>
				<shape>triangular</shape>
				<triangleMeasure>0.7539678983151729</triangleMeasure>
				<rectangleMeasure>0.6780554509115482</rectangleMeasure>
				<circleMeasure>0.5854626976495689</circleMeasure>
				<centroid>
					<x>990.1016</x>
					<y>196.5808</y>
				</centroid>
			</pseudo3D>
		</spatialEntity>
		<spatialEntity>
			<pseudo3D type="region">
				<clusteredness>1</clusteredness>
				<density>0.5118294502359884</density>
				<area>43105</area>
				<perimeter>1702.506745100021</perimeter>
				<distanceFromOrigin>151.0033112219729</distanceFromOrigin>
				<angle>42.53990314161785</angle>
				<shape>triangular</shape>
				<triangleMeasure>0.5198133230427862</triangleMeasure>
				<rectangleMeasure>0.5111042602890783</rectangleMeasure>
				<circleMeasure>0.2532901323729103</circleMeasure>
				<centroid>
					<x>631.5306</x>
					<y>296.7628</y>
				</centroid>
			</pseudo3D>
		</spatialEntity>
		<numericStateVariable>
			<name>avgClusterednessRegions</name>
			<value>744.6061807258673</value>
		</numericStateVariable>
		<numericStateVariable>
			<name>avgDensityRegions</name>
			<value>0.6161933345634096</value>
		</numericStateVariable>
	</timepoint>
	<timepoint>
		<spatialEntity>
			<pseudo3D type="region">
				<clusteredness>1</clusteredness>
				<density>0.7205572188908308</density>
				<area>20505.5</area>
				<perimeter>579.3527188301086</perimeter>
				<distanceFromOrigin>484.3397567823645</distanceFromOrigin>
				<angle>65.37876294528526</angle>
				<shape>triangular</shape>
				<triangleMeasure>0.7539678983151729</triangleMeasure>
				<rectangleMeasure>0.6780554509115482</rectangleMeasure>
				<circleMeasure>0.5854626976495689</circleMeasure>
				<centroid>
					<x>990.1016</x>
					<y>196.5808</y>
				</centroid>
			</pseudo3D>
		</spatialEntity>
		<spatialEntity>
			<pseudo3D type="region">
				<clusteredness>1</clusteredness>
				<density>0.5118294502359884</density>
				<area>43105</area>
				<perimeter>1702.506745100021</perimeter>
				<distanceFromOrigin>151.0033112219729</distanceFromOrigin>
				<angle>42.53990314161785</angle>
				<shape>triangular</shape>
				<triangleMeasure>0.5198133230427862</triangleMeasure>
				<rectangleMeasure>0.5111042602890783</rectangleMeasure>
				<circleMeasure>0.2532901323729103</circleMeasure>
				<centroid>
					<x>631.5306</x>
					<y>296.7628</y>
				</centroid>
			</pseudo3D>
		</spatialEntity>
		<numericStateVariable>
			<name>avgClusterednessRegions</name>
			<value>744.6061807258673</value>
		</numericStateVariable>
		<numericStateVariable>
			<name>avgDensityRegions</name>
			<value>0.6161933345634096</value>
		</numericStateVariable>
	</timepoint>
	<timepoint>
		<spatialEntity>
			<pseudo3D type="region">
				<clusteredness>1</clusteredness>
				<density>0.7205572188908308</density>
				<area>20505.5</area>
				<perimeter>579.3527188301086</perimeter>
				<distanceFromOrigin>484.3397567823645</distanceFromOrigin>
				<angle>65.37876294528526</angle>
				<shape>triangular</shape>
				<triangleMeasure>0.7539678983151729</triangleMeasure>
				<rectangleMeasure>0.6780554509115482</rectangleMeasure>
				<circleMeasure>0.5854626976495689</circleMeasure>
				<centroid>
					<x>990.1016</x>
					<y>196.5808</y>
				</centroid>
			</pseudo3D>
		</spatialEntity>
		<spatialEntity>
			<pseudo3D type="region">
				<clusteredness>1</clusteredness>
				<density>0.5118294502359884</density>
				<area>43105</area>
				<perimeter>1702.506745100021</perimeter>
				<distanceFromOrigin>151.0033112219729</distanceFromOrigin>
				<angle>42.53990314161785</angle>
				<shape>triangular</shape>
				<triangleMeasure>0.5198133230427862</triangleMeasure>
				<rectangleMeasure>0.5111042602890783</rectangleMeasure>
				<circleMeasure>0.2532901323729103</circleMeasure>
				<centroid>
					<x>631.5306</x>
					<y>296.7628</y>
				</centroid>
			</pseudo3D>
		</spatialEntity>
		<numericStateVariable>
			<name>avgClusterednessRegions</name>
			<value>744.6061807258673</value>
		</numericStateVariable>
		<numericStateVariable>
			<name>avgDensityRegions</name>
			<value>0.6161933345634096</value>
		</numericStateVariable>
	</timepoint>
	<timepoint>
		<spatialEntity>
			<pseudo3D type="region">
				<clusteredness>1</clusteredness>
				<density>0.7205572188908308</density>
				<area>20505.5</area>
				<perimeter>579.3527188301086</perimeter>
				<distanceFromOrigin>484.3397567823645</distanceFromOrigin>
				<angle>65.37876294528526</angle>
				<shape>triangular</shape>
				<triangleMeasure>0.7539678983151729</triangleMeasure>
				<rectangleMeasure>0.6780554509115482</rectangleMeasure>
				<circleMeasure>0.5854626976495689</circleMeasure>
				<centroid>
					<x>990.1016</x>
					<y>196.5808</y>
				</centroid>
			</pseudo3D>
		</spatialEntity>
		<spatialEntity>
			<pseudo3D type="region">
				<clusteredness>1</clusteredness>
				<density>0.5118294502359884</density>
				<area>43105</area>
				<perimeter>1702.506745100021</perimeter>
				<distanceFromOrigin>151.0033112219729</distanceFromOrigin>
				<angle>42.53990314161785</angle>
				<shape>triangular</shape>
				<triangleMeasure>0.5198133230427862</triangleMeasure>
				<rectangleMeasure>0.5111042602890783</rectangleMeasure>
				<circleMeasure>0.2532901323729103</circleMeasure>
				<centroid>
					<x>631.5306</x>
					<y>296.7628</y>
				</centroid>
			</pseudo3D>
		</spatialEntity>
		<numericStateVariable>
			<name>avgClusterednessRegions</name>
			<value>744.6061807258673</value>
		</numericStateVariable>
		<numericStateVariable>
			<name>avgDensityRegions</name>
			<value>0.6161933345634096</value>
		</numericStateVariable>
	</timepoint>
	<timepoint>
		<spatialEntity>
			<pseudo3D type="region">
				<clusteredness>1</clusteredness>
				<density>0.7205572188908308</density>
				<area>20505.5</area>
				<perimeter>579.3527188301086</perimeter>
				<distanceFromOrigin>484.3397567823645</distanceFromOrigin>
				<angle>65.37876294528526</angle>
				<shape>triangular</shape>
				<triangleMeasure>0.7539678983151729</triangleMeasure>
				<rectangleMeasure>0.6780554509115482</rectangleMeasure>
				<circleMeasure>0.5854626976495689</circleMeasure>
				<centroid>
					<x>990.1016</x>
					<y>196.5808</y>
				</centroid>
			</pseudo3D>
		</spatialEntity>
		<spatialEntity>
			<pseudo3D type="region">
				<clusteredness>1</clusteredness>
				<density>0.5118294502359884</density>
				<area>43105</area>
				<perimeter>1702.506745100021</perimeter>
				<distanceFromOrigin>151.0033112219729</distanceFromOrigin>
				<angle>42.53990314161785</angle>
				<shape>triangular</shape>
				<triangleMeasure>0.5198133230427862</triangleMeasure>
				<rectangleMeasure>0.5111042602890783</rectangleMeasure>
				<circleMeasure>0.2532901323729103</circleMeasure>
				<centroid>
					<x>631.5306</x>
					<y>296.7628</y>
				</centroid>
			</pseudo3D>
		</spatialEntity>
		<numericStateVariable>
			<name>avgClusterednessRegions</name>
			<value>744.6061807258673</value>
		</numericStateVariable>
		<numericStateVariable>
			<name>avgDensityRegions</name>
			<value>0.6161933345634096</value>
		</numericStateVariable>
	</timepoint>
	<timepoint>
		<spatialEntity>
			<pseudo3D type="region">
				<clusteredness>1</clusteredness>
				<density>0.7205572188908308</density>
				<area>20505.5</area>
				<perimeter>579.3527188301086</perimeter>
				<distanceFromOrigin>484.3397567823645</distanceFromOrigin>
				<angle>65.37876294528526</angle>
				<shape>triangular</shape>
				<triangleMeasure>0.7539678983151729</triangleMeasure>
				<rectangleMeasure>0.6780554509115482</rectangleMeasure>
				<circleMeasure>0.5854626976495689</circleMeasure>
				<centroid>
					<x>990.1016</x>
					<y>196.5808</y>
				</centroid>
			</pseudo3D>
		</spatialEntity>
		<spatialEntity>
			<pseudo3D type="region">
				<clusteredness>1</clusteredness>
				<density>0.5118294502359884</density>
				<area>43105</area>
				<perimeter>1702.506745100021</perimeter>
				<distanceFromOrigin>151.0033112219729</distanceFromOrigin>
				<angle>42.53990314161785</angle>
				<shape>triangular</shape>
				<triangleMeasure>0.5198133230427862</triangleMeasure>
				<rectangleMeasure>0.5111042602890783</rectangleMeasure>
				<circleMeasure>0.2532901323729103</circleMeasure>
				<centroid>
					<x>631.5306</x>
					<y>296.7628</y>
				</centroid>
			</pseudo3D>
		</spatialEntity>
		<numericStateVariable>
			<name>avgClusterednessRegions</name>
			<value>744.6061807258673</value>
		</numericStateVariable>
		<numericStateVariable>
			<name>avgDensityRegions</name>
			<value>0.6161933345634096</value>
		</numericStateVariable>
	</timepoint>
	<timepoint>
		<spatialEntity>
			<pseudo3D type="region">
				<clusteredness>1</clusteredness>
				<density>0.7205572188908308</density>
				<area>20505.5</area>
				<perimeter>579.3527188301086</perimeter>
				<distanceFromOrigin>484.3397567823645</distanceFromOrigin>
				<angle>65.37876294528526</angle>
				<shape>triangular</shape>
				<triangleMeasure>0.7539678983151729</triangleMeasure>
				<rectangleMeasure>0.6780554509115482</rectangleMeasure>
				<circleMeasure>0.5854626976495689</circleMeasure>
				<centroid>
					<x>990.1016</x>
					<y>196.5808</y>
				</centroid>
			</pseudo3D>
		</spatialEntity>
		<spatialEntity>
			<pseudo3D type="region">
				<clusteredness>1</clusteredness>
				<density>0.5118294502359884</density>
				<area>43105</area>
				<perimeter>1702.506745100021</perimeter>
				<distanceFromOrigin>151.0033112219729</distanceFromOrigin>
				<angle>42.53990314161785</angle>
				<shape>triangular</shape>
				<triangleMeasure>0.5198133230427862</triangleMeasure>
				<rectangleMeasure>0.5111042602890783</rectangleMeasure>
				<circleMeasure>0.2532901323729103</circleMeasure>
				<centroid>
					<x>631.5306</x>
					<y>296.7628</y>
				</centroid>
			</pseudo3D>
		</spatialEntity>
		<numericStateVariable>
			<name>avgClusterednessRegions</name>
			<value>744.6061807258673</value>
		</numericStateVariable>
		<numericStateVariable>
			<name>avgDensityRegions</name>
			<value>0.6161933345634096</value>
		</numericStateVariable>
	</timepoint>
	<timepoint>
		<spatialEntity>
			<pseudo3D type="region">
				<clusteredness>1</clusteredness>
				<density>0.7205572188908308</density>
				<area>20505.5</area>
				<perimeter>579.3527188301086</perimeter>
				<distanceFromOrigin>484.3397567823645</distanceFromOrigin>
				<angle>65.37876294528526</angle>
				<shape>triangular</shape>
				<triangleMeasure>0.7539678983151729</triangleMeasure>
				<rectangleMeasure>0.6780554509115482</rectangleMeasure>
				<circleMeasure>0.5854626976495689</circleMeasure>
				<centroid>
					<x>990.1016</x>
					<y>196.5808</y>
				</centroid>
			</pseudo3D>
		</spatialEntity>
		<spatialEntity>
			<pseudo3D type="region">
				<clusteredness>1</clusteredness>
				<density>0.5118294502359884</density>
				<area>43105</area>
				<perimeter>1702.506745100021</perimeter>
				<distanceFromOrigin>151.0033112219729</distanceFromOrigin>
				<angle>42.53990314161785</angle>
				<shape>triangular</shape>
				<triangleMeasure>0.5198133230427862</triangleMeasure>
				<rectangleMeasure>0.5111042602890783</rectangleMeasure>
				<circleMeasure>0.2532901323729103</circleMeasure>
				<centroid>
					<x>631.5306</x>
					<y>296.7628</y>
				</centroid>
			</pseudo3D>
		</spatialEntity>
		<numericStateVariable>
			<name>avgClusterednessRegions</name>
			<value>744.6061807258673</value>
		</numericStateVariable>
		<numericStateVariable>
			<name>avgDensityRegions</name>
			<value>0.6161933345634096</value>
		</numericStateVariable>
	</timepoint>
	<timepoint>
		<spatialEntity>
			<pseudo3D type="region">
				<clusteredness>1</clusteredness>
				<density>0.7205572188908308</density>
				<area>20505.5</area>
				<perimeter>579.3527188301086</perimeter>
				<distanceFromOrigin>484.3397567823645</distanceFromOrigin>
				<angle>65.37876294528526</angle>
				<shape>triangular</shape>
				<triangleMeasure>0.7539678983151729</triangleMeasure>
				<rectangleMeasure>0.6780554509115482</rectangleMeasure>
				<circleMeasure>0.5854626976495689</circleMeasure>
				<centroid>
					<x>990.1016</x>
					<y>196.5808</y>
				</centroid>
			</pseudo3D>
		</spatialEntity>
		<spatialEntity>
			<pseudo3D type="region">
				<clusteredness>1</clusteredness>
				<density>0.5118294502359884</density>
				<area>43105</area>
				<perimeter>1702.506745100021</perimeter>
				<distanceFromOrigin>151.0033112219729</distanceFromOrigin>
				<angle>42.53990314161785</angle>
				<shape>triangular</shape>
				<triangleMeasure>0.5198133230427862</triangleMeasure>
				<rectangleMeasure>0.5111042602890783</rectangleMeasure>
				<circleMeasure>0.2532901323729103</circleMeasure>
				<centroid>
					<x>631.5306</x>
					<y>296.7628</y>
				</centroid>
			</pseudo3D>
		</spatialEntity>
		<numericStateVariable>
			<name>avgClusterednessRegions</name>
			<value>744.6061807258673</value>
		</numericStateVariable>
		<numericStateVariable>
			<name>avgDensityRegions</name>
			<value>0.6161933345634096</value>
		</numericStateVariable>
	</timepoint>
	<timepoint>
		<spatialEntity>
			<pseudo3D type="region">
				<clusteredness>1</clusteredness>
				<density>0.7205572188908308</density>
				<area>20505.5</area>
				<perimeter>579.3527188301086</perimeter>
				<distanceFromOrigin>484.3397567823645</distanceFromOrigin>
				<angle>65.37876294528526</angle>
				<shape>triangular</shape>
				<triangleMeasure>0.7539678983151729</triangleMeasure>
				<rectangleMeasure>0.6780554509115482</rectangleMeasure>
				<circleMeasure>0.5854626976495689</circleMeasure>
				<centroid>
					<x>990.1016</x>
					<y>196.5808</y>
				</centroid>
			</pseudo3D>
		</spatialEntity>
		<spatialEntity>
			<pseudo3D type="region">
				<clusteredness>1</clusteredness>
				<density>0.5118294502359884</density>
				<area>43105</area>
				<perimeter>1702.506745100021</perimeter>
				<distanceFromOrigin>151.0033112219729</distanceFromOrigin>
				<angle>42.53990314161785</angle>
				<shape>triangular</shape>
				<triangleMeasure>0.5198133230427862</triangleMeasure>
				<rectangleMeasure>0.5111042602890783</rectangleMeasure>
				<circleMeasure>0.2532901323729103</circleMeasure>
				<centroid>
					<x>631.5306</x>
					<y>296.7628</y>
				</centroid>
			</pseudo3D>
		</spatialEntity>
		<numericStateVariable>
			<name>avgClusterednessRegions</name>
			<value>744.6061807258673</value>
		</numericStateVariable>
		<numericStateVariable>
			<name>avgDensityRegions</name>
			<value>0.6161933345634096</value>
		</numericStateVariable>
	</timepoint>
	<timepoint>
		<spatialEntity>
			<pseudo3D type="region">
				<clusteredness>1</clusteredness>
				<density>0.7205572188908308</density>
				<area>20505.5</area>
				<perimeter>579.3527188301086</perimeter>
				<distanceFromOrigin>484.3397567823645</distanceFromOrigin>
				<angle>65.37876294528526</angle>
				<shape>triangular</shape>
				<triangleMeasure>0.7539678983151729</triangleMeasure>
				<rectangleMeasure>0.6780554509115482</rectangleMeasure>
				<circleMeasure>0.5854626976495689</circleMeasure>
				<centroid>
					<x>990.1016</x>
					<y>196.5808</y>
				</centroid>
			</pseudo3D>
		</spatialEntity>
		<spatialEntity>
			<pseudo3D type="region">
				<clusteredness>1</clusteredness>
				<density>0.5118294502359884</density>
				<area>43105</area>
				<perimeter>1702.506745100021</perimeter>
				<distanceFromOrigin>151.0033112219729</distanceFromOrigin>
				<angle>42.53990314161785</angle>
				<shape>triangular</shape>
				<triangleMeasure>0.5198133230427862</triangleMeasure>
				<rectangleMeasure>0.5111042602890783</rectangleMeasure>
				<circleMeasure>0.2532901323729103</circleMeasure>
				<centroid>
					<x>631.5306</x>
					<y>296.7628</y>
				</centroid>
			</pseudo3D>
		</spatialEntity>
		<numericStateVariable>
			<name>avgClusterednessRegions</name>
			<value>744.6061807258673</value>
		</numericStateVariable>
		<numericStateVariable>
			<name>avgDensityRegions</name>
			<value>0.6161933345634096</value>
		</numericStateVariable>
	</timepoint>
	<timepoint>
		<spatialEntity>
			<pseudo3D type="region">
				<clusteredness>1</clusteredness>
				<density>0.7205572188908308</density>
				<area>20505.5</area>
				<perimeter>579.3527188301086</perimeter>
				<distanceFromOrigin>484.3397567823645</distanceFromOrigin>
				<angle>65.37876294528526</angle>
				<shape>triangular</shape>
				<triangleMeasure>0.7539678983151729</triangleMeasure>
				<rectangleMeasure>0.6780554509115482</rectangleMeasure>
				<circleMeasure>0.5854626976495689</circleMeasure>
				<centroid>
					<x>990.1016</x>
					<y>196.5808</y>
				</centroid>
			</pseudo3D>
		</spatialEntity>
		<spatialEntity>
			<pseudo3D type="region">
				<clusteredness>1</clusteredness>
				<density>0.5118294502359884</density>
				<area>43105</area>
				<perimeter>1702.506745100021</perimeter>
				<distanceFromOrigin>151.0033112219729</distanceFromOrigin>
				<angle>42.53990314161785</angle>
				<shape>triangular</shape>
				<triangleMeasure>0.5198133230427862</triangleMeasure>
				<rectangleMeasure>0.5111042602890783</rectangleMeasure>
				<circleMeasure>0.2532901323729103</circleMeasure>
				<centroid>
					<x>631.5306</x>
					<y>296.7628</y>
				</centroid>
			</pseudo3D>
		</spatialEntity>
		<numericStateVariable>
			<name>avgClusterednessRegions</name>
			<value>744.6061807258673</value>
		</numericStateVariable>
		<numericStateVariable>
			<name>avgDensityRegions</name>
			<value>0.6161933345634096</value>
		</numericStateVariable>
	</timepoint>
	<timepoint>
		<spatialEntity>
			<pseudo3D type="region">
				<clusteredness>1</clusteredness>
				<density>0.7205572188908308</density>
				<area>20505.5</area>
				<perimeter>579.3527188301086</perimeter>
				<distanceFromOrigin>484.3397567823645</distanceFromOrigin>
				<angle>65.37876294528526</angle>
				<shape>triangular</shape>
				<triangleMeasure>0.7539678983151729</triangleMeasure>
				<rectangleMeasure>0.6780554509115482</rectangleMeasure>
				<circleMeasure>0.5854626976495689</circleMeasure>
				<centroid>
					<x>990.1016</x>
					<y>196.5808</y>
				</centroid>
			</pseudo3D>
		</spatialEntity>
		<spatialEntity>
			<pseudo3D type="region">
				<clusteredness>1</clusteredness>
				<density>0.5118294502359884</density>
				<area>43105</area>
				<perimeter>1702.506745100021</perimeter>
				<distanceFromOrigin>151.0033112219729</distanceFromOrigin>
				<angle>42.53990314161785</angle>
				<shape>triangular</shape>
				<triangleMeasure>0.5198133230427862</triangleMeasure>
				<rectangleMeasure>0.5111042602890783</rectangleMeasure>
				<circleMeasure>0.2532901323729103</circleMeasure>
				<centroid>
					<x>631.5306</x>
					<y>296.7628</y>
				</centroid>
			</pseudo3D>
		</spatialEntity>
		<numericStateVariable>
			<name>avgClusterednessRegions</name>
			<value>744.6061807258673</value>
		</numericStateVariable>
		<numericStateVariable>
			<name>avgDensityRegions</name>
			<value>0.6161933345634096</value>
		</numericStateVariable>
	</timepoint>
	<timepoint>
		<spatialEntity>
			<pseudo3D type="region">
				<clusteredness>1</clusteredness>
				<density>0.7205572188908308</density>
				<area>20505.5</area>
				<perimeter>579.3527188301086</perimeter>
				<distanceFromOrigin>484.3397567823645</distanceFromOrigin>
				<angle>65.37876294528526</angle>
				<shape>triangular</shape>
				<triangleMeasure>0.7539678983151729</triangleMeasure>
				<rectangleMeasure>0.6780554509115482</rectangleMeasure>
				<circleMeasure>0.5854626976495689</circleMeasure>
				<centroid>
					<x>990.1016</x>
					<y>196.5808</y>
				</centroid>
			</pseudo3D>
		</spatialEntity>
		<spatialEntity>
			<pseudo3D type="region">
				<clusteredness>1</clusteredness>
				<density>0.5118294502359884</density>
				<area>43105</area>
				<perimeter>1702.506745100021</perimeter>
				<distanceFromOrigin>151.0033112219729</distanceFromOrigin>
				<angle>42.53990314161785</angle>
				<shape>triangular</shape>
				<triangleMeasure>0.5198133230427862</triangleMeasure>
				<rectangleMeasure>0.5111042602890783</rectangleMeasure>
				<circleMeasure>0.2532901323729103</circleMeasure>
				<centroid>
					<x>631.5306</x>
					<y>296.7628</y>
				</centroid>
			</pseudo3D>
		</spatialEntity>
		<numericStateVariable>
			<name>avgClusterednessRegions</name>
			<value>744.6061807258673</value>
		</numericStateVariable>
		<numericStateVariable>
			<name>avgDensityRegions</name>
			<value>0.6161933345634096</value>
		</numericStateVariable>
	</timepoint>
	<timepoint>
		<spatialEntity>
			<pseudo3D type="region">
				<clusteredness>1</clusteredness>
				<density>0.7205572188908308</density>
				<area>20505.5</area>
				<perimeter>579.3527188301086</perimeter>
				<distanceFromOrigin>484.3397567823645</distanceFromOrigin>
				<angle>65.37876294528526</angle>
				<shape>triangular</shape>
				<triangleMeasure>0.7539678983151729</triangleMeasure>
				<rectangleMeasure>0.6780554509115482</rectangleMeasure>
				<circleMeasure>0.5854626976495689</circleMeasure>
				<centroid>
					<x>990.1016</x>
					<y>196.5808</y>
				</centroid>
			</pseudo3D>
		</spatialEntity>
		<spatialEntity>
			<pseudo3D type="region">
				<clusteredness>1</clusteredness>
				<density>0.5118294502359884</density>
				<area>43105</area>
				<perimeter>1702.506745100021</perimeter>
				<distanceFromOrigin>151.0033112219729</distanceFromOrigin>
				<angle>42.53990314161785</angle>
				<shape>triangular</shape>
				<triangleMeasure>0.5198133230427862</triangleMeasure>
				<rectangleMeasure>0.5111042602890783</rectangleMeasure>
				<circleMeasure>0.2532901323729103</circleMeasure>
				<centroid>
					<x>631.5306</x>
					<y>296.7628</y>
				</centroid>
			</pseudo3D>
		</spatialEntity>
		<numericStateVariable>
			<name>avgClusterednessRegions</name>
			<value>744.6061807258673</value>
		</numericStateVariable>
		<numericStateVariable>
			<name>avgDensityRegions</name>
			<value>0.6161933345634096</value>
		</numericStateVariable>
	</timepoint>
	<timepoint>
		<spatialEntity>
			<pseudo3D type="region">
				<clusteredness>1</clusteredness>
				<density>0.7205572188908308</density>
				<area>20505.5</area>
				<perimeter>579.3527188301086</perimeter>
				<distanceFromOrigin>484.3397567823645</distanceFromOrigin>
				<angle>65.37876294528526</angle>
				<shape>triangular</shape>
				<triangleMeasure>0.7539678983151729</triangleMeasure>
				<rectangleMeasure>0.6780554509115482</rectangleMeasure>
				<circleMeasure>0.5854626976495689</circleMeasure>
				<centroid>
					<x>990.1016</x>
					<y>196.5808</y>
				</centroid>
			</pseudo3D>
		</spatialEntity>
		<spatialEntity>
			<pseudo3D type="region">
				<clusteredness>1</clusteredness>
				<density>0.5118294502359884</density>
				<area>43105</area>
				<perimeter>1702.506745100021</perimeter>
				<distanceFromOrigin>151.0033112219729</distanceFromOrigin>
				<angle>42.53990314161785</angle>
				<shape>triangular</shape>
				<triangleMeasure>0.5198133230427862</triangleMeasure>
				<rectangleMeasure>0.5111042602890783</rectangleMeasure>
				<circleMeasure>0.2532901323729103</circleMeasure>
				<centroid>
					<x>631.5306</x>
					<y>296.7628</y>
				</centroid>
			</pseudo3D>
		</spatialEntity>
		<numericStateVariable>
			<name>avgClusterednessRegions</name>
			<value>744.6061807258673</value>
		</numericStateVariable>
		<numericStateVariable>
			<name>avgDensityRegions</name>
			<value>0.6161933345634096</value>
		</numericStateVariable>
	</timepoint>
	<timepoint>
		<spatialEntity>
			<pseudo3D type="region">
				<clusteredness>1</clusteredness>
				<density>0.7205572188908308</density>
				<area>20505.5</area>
				<perimeter>579.3527188301086</perimeter>
				<distanceFromOrigin>484.3397567823645</distanceFromOrigin>
				<angle>65.37876294528526</angle>
				<shape>triangular</shape>
				<triangleMeasure>0.7539678983151729</triangleMeasure>
				<rectangleMeasure>0.6780554509115482</rectangleMeasure>
				<circleMeasure>0.5854626976495689</circleMeasure>
				<centroid>
					<x>990.1016</x>
					<y>196.5808</y>
				</centroid>
			</pseudo3D>
		</spatialEntity>
		<spatialEntity>
			<pseudo3D type="region">
				<clusteredness>1</clusteredness>
				<density>0.5118294502359884</density>
				<area>43105</area>
				<perimeter>1702.506745100021</perimeter>
				<distanceFromOrigin>151.0033112219729</distanceFromOrigin>
				<angle>42.53990314161785</angle>
				<shape>triangular</shape>
				<triangleMeasure>0.5198133230427862</triangleMeasure>
				<rectangleMeasure>0.5111042602890783</rectangleMeasure>
				<circleMeasure>0.2532901323729103</circleMeasure>
				<centroid>
					<x>631.5306</x>
					<y>296.7628</y>
				</centroid>
			</pseudo3D>
		</spatialEntity>
		<numericStateVariable>
			<name>avgClusterednessRegions</name>
			<value>744.6061807258673</value>
		</numericStateVariable>
		<numericStateVariable>
			<name>avgDensityRegions</name>
			<value>0.6161933345634096</value>
		</numericStateVariable>
	</timepoint>
	<timepoint>
		<spatialEntity>
			<pseudo3D type="region">
				<clusteredness>1</clusteredness>
				<density>0.7205572188908308</density>
				<area>20505.5</area>
				<perimeter>579.3527188301086</perimeter>
				<distanceFromOrigin>484.3397567823645</distanceFromOrigin>
				<angle>65.37876294528526</angle>
				<shape>triangular</shape>
				<triangleMeasure>0.7539678983151729</triangleMeasure>
				<rectangleMeasure>0.6780554509115482</rectangleMeasure>
				<circleMeasure>0.5854626976495689</circleMeasure>
				<centroid>
					<x>990.1016</x>
					<y>196.5808</y>
				</centroid>
			</pseudo3D>
		</spatialEntity>
		<spatialEntity>
			<pseudo3D type="region">
				<clusteredness>1</clusteredness>
				<density>0.5118294502359884</density>
				<area>43105</area>
				<perimeter>1702.506745100021</perimeter>
				<distanceFromOrigin>151.0033112219729</distanceFromOrigin>
				<angle>42.53990314161785</angle>
				<shape>triangular</shape>
				<triangleMeasure>0.5198133230427862</triangleMeasure>
				<rectangleMeasure>0.5111042602890783</rectangleMeasure>
				<circleMeasure>0.2532901323729103</circleMeasure>
				<centroid>
					<x>631.5306</x>
					<y>296.7628</y>
				</centroid>
			</pseudo3D>
		</spatialEntity>
		<numericStateVariable>
			<name>avgClusterednessRegions</name>
			<value>744.6061807258673</value>
		</numericStateVariable>
		<numericStateVariable>
			<name>avgDensityRegions</name>
			<value>0.6161933345634096</value>
		</numericStateVariable>
	</timepoint>
	<timepoint>
		<spatialEntity>
			<pseudo3D type="region">
				<clusteredness>1</clusteredness>
				<density>0.7205572188908308</density>
				<area>20505.5</area>
				<perimeter>579.3527188301086</perimeter>
				<distanceFromOrigin>484.3397567823645</distanceFromOrigin>
				<angle>65.37876294528526</angle>
				<shape>triangular</shape>
				<triangleMeasure>0.7539678983151729</triangleMeasure>
				<rectangleMeasure>0.6780554509115482</rectangleMeasure>
				<circleMeasure>0.5854626976495689</circleMeasure>
				<centroid>
					<x>990.1016</x>
					<y>196.5808</y>
				</centroid>
			</pseudo3D>
		</spatialEntity>
		<spatialEntity>
			<pseudo3D type="region">
				<clusteredness>1</clusteredness>
				<density>0.5118294502359884</density>
				<area>43105</area>
				<perimeter>1702.506745100021</perimeter>
				<distanceFromOrigin>151.0033112219729</distanceFromOrigin>
				<angle>42.53990314161785</angle>
				<shape>triangular</shape>
				<triangleMeasure>0.5198133230427862</triangleMeasure>
				<rectangleMeasure>0.5111042602890783</rectangleMeasure>
				<circleMeasure>0.2532901323729103</circleMeasure>
				<centroid>
					<x>631.5306</x>
					<y>296.7628</y>
				</centroid>
			</pseudo3D>
		</spatialEntity>
		<numericStateVariable>
			<name>avgClusterednessRegions</name>
			<value>744.6061807258673</value>
		</numericStateVariable>
		<numericStateVariable>
			<name>avgDensityRegions</name>
			<value>0.6161933345634096</value>
		</numericStateVariable>
	</timepoint>
	<timepoint>
		<spatialEntity>
			<pseudo3D type="region">
				<clusteredness>1</clusteredness>
				<density>0.7205572188908308</density>
				<area>20505.5</area>
				<perimeter>579.3527188301086</perimeter>
				<distanceFromOrigin>484.3397567823645</distanceFromOrigin>
				<angle>65.37876294528526</angle>
				<shape>triangular</shape>
				<triangleMeasure>0.7539678983151729</triangleMeasure>
				<rectangleMeasure>0.6780554509115482</rectangleMeasure>
				<circleMeasure>0.5854626976495689</circleMeasure>
				<centroid>
					<x>990.1016</x>
					<y>196.5808</y>
				</centroid>
			</pseudo3D>
		</spatialEntity>
		<spatialEntity>
			<pseudo3D type="region">
				<clusteredness>1</clusteredness>
				<density>0.5118294502359884</density>
				<area>43105</area>
				<perimeter>1702.506745100021</perimeter>
				<distanceFromOrigin>151.0033112219729</distanceFromOrigin>
				<angle>42.53990314161785</angle>
				<shape>triangular</shape>
				<triangleMeasure>0.5198133230427862</triangleMeasure>
				<rectangleMeasure>0.5111042602890783</rectangleMeasure>
				<circleMeasure>0.2532901323729103</circleMeasure>
				<centroid>
					<x>631.5306</x>
					<y>296.7628</y>
				</centroid>
			</pseudo3D>
		</spatialEntity>
		<numericStateVariable>
			<name>avgClusterednessRegions</name>
			<value>744.6061807258673</value>
		</numericStateVariable>
		<numericStateVariable>
			<name>avgDensityRegions</name>
			<value>0.6161933345634096</value>
		</numericStateVariable>
	</timepoint>
	<timepoint>
		<spatialEntity>
			<pseudo3D type="region">
				<clusteredness>1</clusteredness>
				<density>0.7205572188908308</density>
				<area>20505.5</area>
				<perimeter>579.3527188301086</perimeter>
				<distanceFromOrigin>484.3397567823645</distanceFromOrigin>
				<angle>65.37876294528526</angle>
				<shape>triangular</shape>
				<triangleMeasure>0.7539678983151729</triangleMeasure>
				<rectangleMeasure>0.6780554509115482</rectangleMeasure>
				<circleMeasure>0.5854626976495689</circleMeasure>
				<centroid>
					<x>990.1016</x>
					<y>196.5808</y>
				</centroid>
			</pseudo3D>
		</spatialEntity>
		<spatialEntity>
			<pseudo3D type="region">
				<clusteredness>1</clusteredness>
				<density>0.5118294502359884</density>
				<area>43105</area>
				<perimeter>1702.506745100021</perimeter>
				<distanceFromOrigin>151.0033112219729</distanceFromOrigin>
				<angle>42.53990314161785</angle>
				<shape>triangular</shape>
				<triangleMeasure>0.5198133230427862</triangleMeasure>
				<rectangleMeasure>0.5111042602890783</rectangleMeasure>
				<circleMeasure>0.2532901323729103</circleMeasure>
				<centroid>
					<x>631.5306</x>
					<y>296.7628</y>
				</centroid>
			</pseudo3D>
		</spatialEntity>
		<numericStateVariable>
			<name>avgClusterednessRegions</name>
			<value>744.6061807258673</value>
		</numericStateVariable>
		<numericStateVariable>
			<name>avgDensityRegions</name>
			<value>0.6161933345634096</value>
		</numericStateVariable>
	</timepoint>
	<timepoint>
		<spatialEntity>
			<pseudo3D type="region">
				<clusteredness>1</clusteredness>
				<density>0.7205572188908308</density>
				<area>20505.5</area>
				<perimeter>579.3527188301086</perimeter>
				<distanceFromOrigin>484.3397567823645</distanceFromOrigin>
				<angle>65.37876294528526</angle>
				<shape>triangular</shape>
				<triangleMeasure>0.7539678983151729</triangleMeasure>
				<rectangleMeasure>0.6780554509115482</rectangleMeasure>
				<circleMeasure>0.5854626976495689</circleMeasure>
				<centroid>
					<x>990.1016</x>
					<y>196.5808</y>
				</centroid>
			</pseudo3D>
		</spatialEntity>
		<spatialEntity>
			<pseudo3D type="region">
				<clusteredness>1</clusteredness>
				<density>0.5118294502359884</density>
				<area>43105</area>
				<perimeter>1702.506745100021</perimeter>
				<distanceFromOrigin>151.0033112219729</distanceFromOrigin>
				<angle>42.53990314161785</angle>
				<shape>triangular</shape>
				<triangleMeasure>0.5198133230427862</triangleMeasure>
				<rectangleMeasure>0.5111042602890783</rectangleMeasure>
				<circleMeasure>0.2532901323729103</circleMeasure>
				<centroid>
					<x>631.5306</x>
					<y>296.7628</y>
				</centroid>
			</pseudo3D>
		</spatialEntity>
		<numericStateVariable>
			<name>avgClusterednessRegions</name>
			<value>744.6061807258673</value>
		</numericStateVariable>
		<numericStateVariable>
			<name>avgDensityRegions</name>
			<value>0.6161933345634096</value>
		</numericStateVariable>
	</timepoint>
	<timepoint>
		<spatialEntity>
			<pseudo3D type="region">
				<clusteredness>1</clusteredness>
				<density>0.7205572188908308</density>
				<area>20505.5</area>
				<perimeter>579.3527188301086</perimeter>
				<distanceFromOrigin>484.3397567823645</distanceFromOrigin>
				<angle>65.37876294528526</angle>
				<shape>triangular</shape>
				<triangleMeasure>0.7539678983151729</triangleMeasure>
				<rectangleMeasure>0.6780554509115482</rectangleMeasure>
				<circleMeasure>0.5854626976495689</circleMeasure>
				<centroid>
					<x>990.1016</x>
					<y>196.5808</y>
				</centroid>
			</pseudo3D>
		</spatialEntity>
		<spatialEntity>
			<pseudo3D type="region">
				<clusteredness>1</clusteredness>
				<density>0.5118294502359884</density>
				<area>43105</area>
				<perimeter>1702.506745100021</perimeter>
				<distanceFromOrigin>151.0033112219729</distanceFromOrigin>
				<angle>42.53990314161785</angle>
				<shape>triangular</shape>
				<triangleMeasure>0.5198133230427862</triangleMeasure>
				<rectangleMeasure>0.5111042602890783</rectangleMeasure>
				<circleMeasure>0.2532901323729103</circleMeasure>
				<centroid>
					<x>631.5306</x>
					<y>296.7628</y>
				</centroid>
			</pseudo3D>
		</spatialEntity>
		<numericStateVariable>
			<name>avgClusterednessRegions</name>
			<value>744.6061807258673</value>
		</numericStateVariable>
		<numericStateVariable>
			<name>avgDensityRegions</name>
			<value>0.6161933345634096</value>
		</numericStateVariable>
	</timepoint>
	<timepoint>
		<spatialEntity>
			<pseudo3D type="region">
				<clusteredness>1</clusteredness>
				<density>0.7205572188908308</density>
				<area>20505.5</area>
				<perimeter>579.3527188301086</perimeter>
				<distanceFromOrigin>484.3397567823645</distanceFromOrigin>
				<angle>65.37876294528526</angle>
				<shape>triangular</shape>
				<triangleMeasure>0.7539678983151729</triangleMeasure>
				<rectangleMeasure>0.6780554509115482</rectangleMeasure>
				<circleMeasure>0.5854626976495689</circleMeasure>
				<centroid>
					<x>990.1016</x>
					<y>196.5808</y>
				</centroid>
			</pseudo3D>
		</spatialEntity>
		<spatialEntity>
			<pseudo3D type="region">
				<clusteredness>1</clusteredness>
				<density>0.5118294502359884</density>
				<area>43105</area>
				<perimeter>1702.506745100021</perimeter>
				<distanceFromOrigin>151.0033112219729</distanceFromOrigin>
				<angle>42.53990314161785</angle>
				<shape>triangular</shape>
				<triangleMeasure>0.5198133230427862</triangleMeasure>
				<rectangleMeasure>0.5111042602890783</rectangleMeasure>
				<circleMeasure>0.2532901323729103</circleMeasure>
				<centroid>
					<x>631.5306</x>
					<y>296.7628</y>
				</centroid>
			</pseudo3D>
		</spatialEntity>
		<numericStateVariable>
			<name>avgClusterednessRegions</name>
			<value>744.6061807258673</value>
		</numericStateVariable>
		<numericStateVariable>
			<name>avgDensityRegions</name>
			<value>0.6161933345634096</value>
		</numericStateVariable>
	</timepoint>
	<timepoint>
		<spatialEntity>
			<pseudo3D type="region">
				<clusteredness>1</clusteredness>
				<density>0.7205572188908308</density>
				<area>20505.5</area>
				<perimeter>579.3527188301086</perimeter>
				<distanceFromOrigin>484.3397567823645</distanceFromOrigin>
				<angle>65.37876294528526</angle>
				<shape>triangular</shape>
				<triangleMeasure>0.7539678983151729</triangleMeasure>
				<rectangleMeasure>0.6780554509115482</rectangleMeasure>
				<circleMeasure>0.5854626976495689</circleMeasure>
				<centroid>
					<x>990.1016</x>
					<y>196.5808</y>
				</centroid>
			</pseudo3D>
		</spatialEntity>
		<spatialEntity>
			<pseudo3D type="region">
				<clusteredness>1</clusteredness>
				<density>0.5118294502359884</density>
				<area>43105</area>
				<perimeter>1702.506745100021</perimeter>
				<distanceFromOrigin>151.0033112219729</distanceFromOrigin>
				<angle>42.53990314161785</angle>
				<shape>triangular</shape>
				<triangleMeasure>0.5198133230427862</triangleMeasure>
				<rectangleMeasure>0.5111042602890783</rectangleMeasure>
				<circleMeasure>0.2532901323729103</circleMeasure>
				<centroid>
					<x>631.5306</x>
					<y>296.7628</y>
				</centroid>
			</pseudo3D>
		</spatialEntity>
		<numericStateVariable>
			<name>avgClusterednessRegions</name>
			<value>744.6061807258673</value>
		</numericStateVariable>
		<numericStateVariable>
			<name>avgDensityRegions</name>
			<value>0.6161933345634096</value>
		</numericStateVariable>
	</timepoint>
	<timepoint>
		<spatialEntity>
			<pseudo3D type="region">
				<clusteredness>1</clusteredness>
				<density>0.7205572188908308</density>
				<area>20505.5</area>
				<perimeter>579.3527188301086</perimeter>
				<distanceFromOrigin>484.3397567823645</distanceFromOrigin>
				<angle>65.37876294528526</angle>
				<shape>triangular</shape>
				<triangleMeasure>0.7539678983151729</triangleMeasure>
				<rectangleMeasure>0.6780554509115482</rectangleMeasure>
				<circleMeasure>0.5854626976495689</circleMeasure>
				<centroid>
					<x>990.1016</x>
					<y>196.5808</y>
				</centroid>
			</pseudo3D>
		</spatialEntity>
		<spatialEntity>
			<pseudo3D type="region">
				<clusteredness>1</clusteredness>
				<density>0.5118294502359884</density>
				<area>43105</area>
				<perimeter>1702.506745100021</perimeter>
				<distanceFromOrigin>151.0033112219729</distanceFromOrigin>
				<angle>42.53990314161785</angle>
				<shape>triangular</shape>
				<triangleMeasure>0.5198133230427862</triangleMeasure>
				<rectangleMeasure>0.5111042602890783</rectangleMeasure>
				<circleMeasure>0.2532901323729103</circleMeasure>
				<centroid>
					<x>631.5306</x>
					<y>296.7628</y>
				</centroid>
			</pseudo3D>
		</spatialEntity>
		<numericStateVariable>
			<name>avgClusterednessRegions</name>
			<value>744.6061807258673</value>
		</numericStateVariable>
		<numericStateVariable>
			<name>avgDensityRegions</name>
			<value>0.6161933345634096</value>
		</numericStateVariable>
	</timepoint>
	<timepoint>
		<spatialEntity>
			<pseudo3D type="region">
				<clusteredness>1</clusteredness>
				<density>0.7205572188908308</density>
				<area>20505.5</area>
				<perimeter>579.3527188301086</perimeter>
				<distanceFromOrigin>484.3397567823645</distanceFromOrigin>
				<angle>65.37876294528526</angle>
				<shape>triangular</shape>
				<triangleMeasure>0.7539678983151729</triangleMeasure>
				<rectangleMeasure>0.6780554509115482</rectangleMeasure>
				<circleMeasure>0.5854626976495689</circleMeasure>
				<centroid>
					<x>990.1016</x>
					<y>196.5808</y>
				</centroid>
			</pseudo3D>
		</spatialEntity>
		<spatialEntity>
			<pseudo3D type="region">
				<clusteredness>1</clusteredness>
				<density>0.5118294502359884</density>
				<area>43105</area>
				<perimeter>1702.506745100021</perimeter>
				<distanceFromOrigin>151.0033112219729</distanceFromOrigin>
				<angle>42.53990314161785</angle>
				<shape>triangular</shape>
				<triangleMeasure>0.5198133230427862</triangleMeasure>
				<rectangleMeasure>0.5111042602890783</rectangleMeasure>
				<circleMeasure>0.2532901323729103</circleMeasure>
				<centroid>
					<x>631.5306</x>
					<y>296.7628</y>
				</centroid>
			</pseudo3D>
		</spatialEntity>
		<numericStateVariable>
			<name>avgClusterednessRegions</name>
			<value>744.6061807258673</value>
		</numericStateVariable>
		<numericStateVariable>
			<name>avgDensityRegions</name>
			<value>0.6161933345634096</value>
		</numericStateVariable>
	</timepoint>
	<timepoint>
		<spatialEntity>
			<pseudo3D type="region">
				<clusteredness>1</clusteredness>
				<density>0.7205572188908308</density>
				<area>20505.5</area>
				<perimeter>579.3527188301086</perimeter>
				<distanceFromOrigin>484.3397567823645</distanceFromOrigin>
				<angle>65.37876294528526</angle>
				<shape>triangular</shape>
				<triangleMeasure>0.7539678983151729</triangleMeasure>
				<rectangleMeasure>0.6780554509115482</rectangleMeasure>
				<circleMeasure>0.5854626976495689</circleMeasure>
				<centroid>
					<x>990.1016</x>
					<y>196.5808</y>
				</centroid>
			</pseudo3D>
		</spatialEntity>
		<spatialEntity>
			<pseudo3D type="region">
				<clusteredness>1</clusteredness>
				<density>0.5118294502359884</density>
				<area>43105</area>
				<perimeter>1702.506745100021</perimeter>
				<distanceFromOrigin>151.0033112219729</distanceFromOrigin>
				<angle>42.53990314161785</angle>
				<shape>triangular</shape>
				<triangleMeasure>0.5198133230427862</triangleMeasure>
				<rectangleMeasure>0.5111042602890783</rectangleMeasure>
				<circleMeasure>0.2532901323729103</circleMeasure>
				<centroid>
					<x>631.5306</x>
					<y>296.7628</y>
				</centroid>
			</pseudo3D>
		</spatialEntity>
		<numericStateVariable>
			<name>avgClusterednessRegions</name>
			<value>744.6061807258673</value>
		</numericStateVariable>
		<numericStateVariable>
			<name>avgDensityRegions</name>
			<value>0.6161933345634096</value>
		</numericStateVariable>
	</timepoint>
	<timepoint>
		<spatialEntity>
			<pseudo3D type="region">
				<clusteredness>1</clusteredness>
				<density>0.7205572188908308</density>
				<area>20505.5</area>
				<perimeter>579.3527188301086</perimeter>
				<distanceFromOrigin>484.3397567823645</distanceFromOrigin>
				<angle>65.37876294528526</angle>
				<shape>triangular</shape>
				<triangleMeasure>0.7539678983151729</triangleMeasure>
				<rectangleMeasure>0.6780554509115482</rectangleMeasure>
				<circleMeasure>0.5854626976495689</circleMeasure>
				<centroid>
					<x>990.1016</x>
					<y>196.5808</y>
				</centroid>
			</pseudo3D>
		</spatialEntity>
		<spatialEntity>
			<pseudo3D type="region">
				<clusteredness>1</clusteredness>
				<density>0.5118294502359884</density>
				<area>43105</area>
				<perimeter>1702.506745100021</perimeter>
				<distanceFromOrigin>151.0033112219729</distanceFromOrigin>
				<angle>42.53990314161785</angle>
				<shape>triangular</shape>
				<triangleMeasure>0.5198133230427862</triangleMeasure>
				<rectangleMeasure>0.5111042602890783</rectangleMeasure>
				<circleMeasure>0.2532901323729103</circleMeasure>
				<centroid>
					<x>631.5306</x>
					<y>296.7628</y>
				</centroid>
			</pseudo3D>
		</spatialEntity>
		<numericStateVariable>
			<name>avgClusterednessRegions</name>
			<value>744.6061807258673</value>
		</numericStateVariable>
		<numericStateVariable>
			<name>avgDensityRegions</name>
			<value>0.6161933345634096</value>
		</numericStateVariable>
	</timepoint>
	<timepoint>
		<spatialEntity>
			<pseudo3D type="region">
				<clusteredness>1</clusteredness>
				<density>0.7205572188908308</density>
				<area>20505.5</area>
				<perimeter>579.3527188301086</perimeter>
				<distanceFromOrigin>484.3397567823645</distanceFromOrigin>
				<angle>65.37876294528526</angle>
				<shape>triangular</shape>
				<triangleMeasure>0.7539678983151729</triangleMeasure>
				<rectangleMeasure>0.6780554509115482</rectangleMeasure>
				<circleMeasure>0.5854626976495689</circleMeasure>
				<centroid>
					<x>990.1016</x>
					<y>196.5808</y>
				</centroid>
			</pseudo3D>
		</spatialEntity>
		<spatialEntity>
			<pseudo3D type="region">
				<clusteredness>1</clusteredness>
				<density>0.5118294502359884</density>
				<area>43105</area>
				<perimeter>1702.506745100021</perimeter>
				<distanceFromOrigin>151.0033112219729</distanceFromOrigin>
				<angle>42.53990314161785</angle>
				<shape>triangular</shape>
				<triangleMeasure>0.5198133230427862</triangleMeasure>
				<rectangleMeasure>0.5111042602890783</rectangleMeasure>
				<circleMeasure>0.2532901323729103</circleMeasure>
				<centroid>
					<x>631.5306</x>
					<y>296.7628</y>
				</centroid>
			</pseudo3D>
		</spatialEntity>
		<numericStateVariable>
			<name>avgClusterednessRegions</name>
			<value>744.6061807258673</value>
		</numericStateVariable>
		<numericStateVariable>
			<name>avgDensityRegions</name>
			<value>0.6161933345634096</value>
		</numericStateVariable>
	</timepoint>
	<timepoint>
		<spatialEntity>
			<pseudo3D type="region">
				<clusteredness>1</clusteredness>
				<density>0.7205572188908308</density>
				<area>20505.5</area>
				<perimeter>579.3527188301086</perimeter>
				<distanceFromOrigin>484.3397567823645</distanceFromOrigin>
				<angle>65.37876294528526</angle>
				<shape>triangular</shape>
				<triangleMeasure>0.7539678983151729</triangleMeasure>
				<rectangleMeasure>0.6780554509115482</rectangleMeasure>
				<circleMeasure>0.5854626976495689</circleMeasure>
				<centroid>
					<x>990.1016</x>
					<y>196.5808</y>
				</centroid>
			</pseudo3D>
		</spatialEntity>
		<spatialEntity>
			<pseudo3D type="region">
				<clusteredness>1</clusteredness>
				<density>0.5118294502359884</density>
				<area>43105</area>
				<perimeter>1702.506745100021</perimeter>
				<distanceFromOrigin>151.0033112219729</distanceFromOrigin>
				<angle>42.53990314161785</angle>
				<shape>triangular</shape>
				<triangleMeasure>0.5198133230427862</triangleMeasure>
				<rectangleMeasure>0.5111042602890783</rectangleMeasure>
				<circleMeasure>0.2532901323729103</circleMeasure>
				<centroid>
					<x>631.5306</x>
					<y>296.7628</y>
				</centroid>
			</pseudo3D>
		</spatialEntity>
		<numericStateVariable>
			<name>avgClusterednessRegions</name>
			<value>744.6061807258673</value>
		</numericStateVariable>
		<numericStateVariable>
			<name>avgDensityRegions</name>
			<value>0.6161933345634096</value>
		</numericStateVariable>
	</timepoint>
	<timepoint>
		<spatialEntity>
			<pseudo3D type="region">
				<clusteredness>1</clusteredness>
				<density>0.7205572188908308</density>
				<area>20505.5</area>
				<perimeter>579.3527188301086</perimeter>
				<distanceFromOrigin>484.3397567823645</distanceFromOrigin>
				<angle>65.37876294528526</angle>
				<shape>triangular</shape>
				<triangleMeasure>0.7539678983151729</triangleMeasure>
				<rectangleMeasure>0.6780554509115482</rectangleMeasure>
				<circleMeasure>0.5854626976495689</circleMeasure>
				<centroid>
					<x>990.1016</x>
					<y>196.5808</y>
				</centroid>
			</pseudo3D>
		</spatialEntity>
		<spatialEntity>
			<pseudo3D type="region">
				<clusteredness>1</clusteredness>
				<density>0.5118294502359884</density>
				<area>43105</area>
				<perimeter>1702.506745100021</perimeter>
				<distanceFromOrigin>151.0033112219729</distanceFromOrigin>
				<angle>42.53990314161785</angle>
				<shape>triangular</shape>
				<triangleMeasure>0.5198133230427862</triangleMeasure>
				<rectangleMeasure>0.5111042602890783</rectangleMeasure>
				<circleMeasure>0.2532901323729103</circleMeasure>
				<centroid>
					<x>631.5306</x>
					<y>296.7628</y>
				</centroid>
			</pseudo3D>
		</spatialEntity>
		<numericStateVariable>
			<name>avgClusterednessRegions</name>
			<value>744.6061807258673</value>
		</numericStateVariable>
		<numericStateVariable>
			<name>avgDensityRegions</name>
			<value>0.6161933345634096</value>
		</numericStateVariable>
	</timepoint>
	<timepoint>
		<spatialEntity>
			<pseudo3D type="region">
				<clusteredness>1</clusteredness>
				<density>0.7205572188908308</density>
				<area>20505.5</area>
				<perimeter>579.3527188301086</perimeter>
				<distanceFromOrigin>484.3397567823645</distanceFromOrigin>
				<angle>65.37876294528526</angle>
				<shape>triangular</shape>
				<triangleMeasure>0.7539678983151729</triangleMeasure>
				<rectangleMeasure>0.6780554509115482</rectangleMeasure>
				<circleMeasure>0.5854626976495689</circleMeasure>
				<centroid>
					<x>990.1016</x>
					<y>196.5808</y>
				</centroid>
			</pseudo3D>
		</spatialEntity>
		<spatialEntity>
			<pseudo3D type="region">
				<clusteredness>1</clusteredness>
				<density>0.5118294502359884</density>
				<area>43105</area>
				<perimeter>1702.506745100021</perimeter>
				<distanceFromOrigin>151.0033112219729</distanceFromOrigin>
				<angle>42.53990314161785</angle>
				<shape>triangular</shape>
				<triangleMeasure>0.5198133230427862</triangleMeasure>
				<rectangleMeasure>0.5111042602890783</rectangleMeasure>
				<circleMeasure>0.2532901323729103</circleMeasure>
				<centroid>
					<x>631.5306</x>
					<y>296.7628</y>
				</centroid>
			</pseudo3D>
		</spatialEntity>
		<numericStateVariable>
			<name>avgClusterednessRegions</name>
			<value>744.6061807258673</value>
		</numericStateVariable>
		<numericStateVariable>
			<name>avgDensityRegions</name>
			<value>0.6161933345634096</value>
		</numericStateVariable>
	</timepoint>
	<timepoint>
		<spatialEntity>
			<pseudo3D type="region">
				<clusteredness>1</clusteredness>
				<density>0.7205572188908308</density>
				<area>20505.5</area>
				<perimeter>579.3527188301086</perimeter>
				<distanceFromOrigin>484.3397567823645</distanceFromOrigin>
				<angle>65.37876294528526</angle>
				<shape>triangular</shape>
				<triangleMeasure>0.7539678983151729</triangleMeasure>
				<rectangleMeasure>0.6780554509115482</rectangleMeasure>
				<circleMeasure>0.5854626976495689</circleMeasure>
				<centroid>
					<x>990.1016</x>
					<y>196.5808</y>
				</centroid>
			</pseudo3D>
		</spatialEntity>
		<spatialEntity>
			<pseudo3D type="region">
				<clusteredness>1</clusteredness>
				<density>0.5118294502359884</density>
				<area>43105</area>
				<perimeter>1702.506745100021</perimeter>
				<distanceFromOrigin>151.0033112219729</distanceFromOrigin>
				<angle>42.53990314161785</angle>
				<shape>triangular</shape>
				<triangleMeasure>0.5198133230427862</triangleMeasure>
				<rectangleMeasure>0.5111042602890783</rectangleMeasure>
				<circleMeasure>0.2532901323729103</circleMeasure>
				<centroid>
					<x>631.5306</x>
					<y>296.7628</y>
				</centroid>
			</pseudo3D>
		</spatialEntity>
		<numericStateVariable>
			<name>avgClusterednessRegions</name>
			<value>744.6061807258673</value>
		</numericStateVariable>
		<numericStateVariable>
			<name>avgDensityRegions</name>
			<value>0.6161933345634096</value>
		</numericStateVariable>
	</timepoint>
	<timepoint>
		<spatialEntity>
			<pseudo3D type="region">
				<clusteredness>1</clusteredness>
				<density>0.7205572188908308</density>
				<area>20505.5</area>
				<perimeter>579.3527188301086</perimeter>
				<distanceFromOrigin>484.3397567823645</distanceFromOrigin>
				<angle>65.37876294528526</angle>
				<shape>triangular</shape>
				<triangleMeasure>0.7539678983151729</triangleMeasure>
				<rectangleMeasure>0.6780554509115482</rectangleMeasure>
				<circleMeasure>0.5854626976495689</circleMeasure>
				<centroid>
					<x>990.1016</x>
					<y>196.5808</y>
				</centroid>
			</pseudo3D>
		</spatialEntity>
		<spatialEntity>
			<pseudo3D type="region">
				<clusteredness>1</clusteredness>
				<density>0.5118294502359884</density>
				<area>43105</area>
				<perimeter>1702.506745100021</perimeter>
				<distanceFromOrigin>151.0033112219729</distanceFromOrigin>
				<angle>42.53990314161785</angle>
				<shape>triangular</shape>
				<triangleMeasure>0.5198133230427862</triangleMeasure>
				<rectangleMeasure>0.5111042602890783</rectangleMeasure>
				<circleMeasure>0.2532901323729103</circleMeasure>
				<centroid>
					<x>631.5306</x>
					<y>296.7628</y>
				</centroid>
			</pseudo3D>
		</spatialEntity>
		<numericStateVariable>
			<name>avgClusterednessRegions</name>
			<value>744.6061807258673</value>
		</numericStateVariable>
		<numericStateVariable>
			<name>avgDensityRegions</name>
			<value>0.6161933345634096</value>
		</numericStateVariable>
	</timepoint>
	<timepoint>
		<spatialEntity>
			<pseudo3D type="region">
				<clusteredness>1</clusteredness>
				<density>0.7205572188908308</density>
				<area>20505.5</area>
				<perimeter>579.3527188301086</perimeter>
				<distanceFromOrigin>484.3397567823645</distanceFromOrigin>
				<angle>65.37876294528526</angle>
				<shape>triangular</shape>
				<triangleMeasure>0.7539678983151729</triangleMeasure>
				<rectangleMeasure>0.6780554509115482</rectangleMeasure>
				<circleMeasure>0.5854626976495689</circleMeasure>
				<centroid>
					<x>990.1016</x>
					<y>196.5808</y>
				</centroid>
			</pseudo3D>
		</spatialEntity>
		<spatialEntity>
			<pseudo3D type="region">
				<clusteredness>1</clusteredness>
				<density>0.5118294502359884</density>
				<area>43105</area>
				<perimeter>1702.506745100021</perimeter>
				<distanceFromOrigin>151.0033112219729</distanceFromOrigin>
				<angle>42.53990314161785</angle>
				<shape>triangular</shape>
				<triangleMeasure>0.5198133230427862</triangleMeasure>
				<rectangleMeasure>0.5111042602890783</rectangleMeasure>
				<circleMeasure>0.2532901323729103</circleMeasure>
				<centroid>
					<x>631.5306</x>
					<y>296.7628</y>
				</centroid>
			</pseudo3D>
		</spatialEntity>
		<numericStateVariable>
			<name>avgClusterednessRegions</name>
			<value>744.6061807258673</value>
		</numericStateVariable>
		<numericStateVariable>
			<name>avgDensityRegions</name>
			<value>0.6161933345634096</value>
		</numericStateVariable>
	</timepoint>
	<timepoint>
		<spatialEntity>
			<pseudo3D type="region">
				<clusteredness>1</clusteredness>
				<density>0.7205572188908308</density>
				<area>20505.5</area>
				<perimeter>579.3527188301086</perimeter>
				<distanceFromOrigin>484.3397567823645</distanceFromOrigin>
				<angle>65.37876294528526</angle>
				<shape>triangular</shape>
				<triangleMeasure>0.7539678983151729</triangleMeasure>
				<rectangleMeasure>0.6780554509115482</rectangleMeasure>
				<circleMeasure>0.5854626976495689</circleMeasure>
				<centroid>
					<x>990.1016</x>
					<y>196.5808</y>
				</centroid>
			</pseudo3D>
		</spatialEntity>
		<spatialEntity>
			<pseudo3D type="region">
				<clusteredness>1</clusteredness>
				<density>0.5118294502359884</density>
				<area>43105</area>
				<perimeter>1702.506745100021</perimeter>
				<distanceFromOrigin>151.0033112219729</distanceFromOrigin>
				<angle>42.53990314161785</angle>
				<shape>triangular</shape>
				<triangleMeasure>0.5198133230427862</triangleMeasure>
				<rectangleMeasure>0.5111042602890783</rectangleMeasure>
				<circleMeasure>0.2532901323729103</circleMeasure>
				<centroid>
					<x>631.5306</x>
					<y>296.7628</y>
				</centroid>
			</pseudo3D>
		</spatialEntity>
		<numericStateVariable>
			<name>avgClusterednessRegions</name>
			<value>744.6061807258673</value>
		</numericStateVariable>
		<numericStateVariable>
			<name>avgDensityRegions</name>
			<value>0.6161933345634096</value>
		</numericStateVariable>
	</timepoint>
	<timepoint>
		<spatialEntity>
			<pseudo3D type="region">
				<clusteredness>1</clusteredness>
				<density>0.7205572188908308</density>
				<area>20505.5</area>
				<perimeter>579.3527188301086</perimeter>
				<distanceFromOrigin>484.3397567823645</distanceFromOrigin>
				<angle>65.37876294528526</angle>
				<shape>triangular</shape>
				<triangleMeasure>0.7539678983151729</triangleMeasure>
				<rectangleMeasure>0.6780554509115482</rectangleMeasure>
				<circleMeasure>0.5854626976495689</circleMeasure>
				<centroid>
					<x>990.1016</x>
					<y>196.5808</y>
				</centroid>
			</pseudo3D>
		</spatialEntity>
		<spatialEntity>
			<pseudo3D type="region">
				<clusteredness>1</clusteredness>
				<density>0.5118294502359884</density>
				<area>43105</area>
				<perimeter>1702.506745100021</perimeter>
				<distanceFromOrigin>151.0033112219729</distanceFromOrigin>
				<angle>42.53990314161785</angle>
				<shape>triangular</shape>
				<triangleMeasure>0.5198133230427862</triangleMeasure>
				<rectangleMeasure>0.5111042602890783</rectangleMeasure>
				<circleMeasure>0.2532901323729103</circleMeasure>
				<centroid>
					<x>631.5306</x>
					<y>296.7628</y>
				</centroid>
			</pseudo3D>
		</spatialEntity>
		<numericStateVariable>
			<name>avgClusterednessRegions</name>
			<value>744.6061807258673</value>
		</numericStateVariable>
		<numericStateVariable>
			<name>avgDensityRegions</name>
			<value>0.6161933345634096</value>
		</numericStateVariable>
	</timepoint>
	<timepoint>
		<spatialEntity>
			<pseudo3D type="region">
				<clusteredness>1</clusteredness>
				<density>0.7205572188908308</density>
				<area>20505.5</area>
				<perimeter>579.3527188301086</perimeter>
				<distanceFromOrigin>484.3397567823645</distanceFromOrigin>
				<angle>65.37876294528526</angle>
				<shape>triangular</shape>
				<triangleMeasure>0.7539678983151729</triangleMeasure>
				<rectangleMeasure>0.6780554509115482</rectangleMeasure>
				<circleMeasure>0.5854626976495689</circleMeasure>
				<centroid>
					<x>990.1016</x>
					<y>196.5808</y>
				</centroid>
			</pseudo3D>
		</spatialEntity>
		<spatialEntity>
			<pseudo3D type="region">
				<clusteredness>1</clusteredness>
				<density>0.5118294502359884</density>
				<area>43105</area>
				<perimeter>1702.506745100021</perimeter>
				<distanceFromOrigin>151.0033112219729</distanceFromOrigin>
				<angle>42.53990314161785</angle>
				<shape>triangular</shape>
				<triangleMeasure>0.5198133230427862</triangleMeasure>
				<rectangleMeasure>0.5111042602890783</rectangleMeasure>
				<circleMeasure>0.2532901323729103</circleMeasure>
				<centroid>
					<x>631.5306</x>
					<y>296.7628</y>
				</centroid>
			</pseudo3D>
		</spatialEntity>
		<numericStateVariable>
			<name>avgClusterednessRegions</name>
			<value>744.6061807258673</value>
		</numericStateVariable>
		<numericStateVariable>
			<name>avgDensityRegions</name>
			<value>0.6161933345634096</value>
		</numericStateVariable>
	</timepoint>
	<timepoint>
		<spatialEntity>
			<pseudo3D type="region">
				<clusteredness>1</clusteredness>
				<density>0.7205572188908308</density>
				<area>20505.5</area>
				<perimeter>579.3527188301086</perimeter>
				<distanceFromOrigin>484.3397567823645</distanceFromOrigin>
				<angle>65.37876294528526</angle>
				<shape>triangular</shape>
				<triangleMeasure>0.7539678983151729</triangleMeasure>
				<rectangleMeasure>0.6780554509115482</rectangleMeasure>
				<circleMeasure>0.5854626976495689</circleMeasure>
				<centroid>
					<x>990.1016</x>
					<y>196.5808</y>
				</centroid>
			</pseudo3D>
		</spatialEntity>
		<spatialEntity>
			<pseudo3D type="region">
				<clusteredness>1</clusteredness>
				<density>0.5118294502359884</density>
				<area>43105</area>
				<perimeter>1702.506745100021</perimeter>
				<distanceFromOrigin>151.0033112219729</distanceFromOrigin>
				<angle>42.53990314161785</angle>
				<shape>triangular</shape>
				<triangleMeasure>0.5198133230427862</triangleMeasure>
				<rectangleMeasure>0.5111042602890783</rectangleMeasure>
				<circleMeasure>0.2532901323729103</circleMeasure>
				<centroid>
					<x>631.5306</x>
					<y>296.7628</y>
				</centroid>
			</pseudo3D>
		</spatialEntity>
		<numericStateVariable>
			<name>avgClusterednessRegions</name>
			<value>744.6061807258673</value>
		</numericStateVariable>
		<numericStateVariable>
			<name>avgDensityRegions</name>
			<value>0.6161933345634096</value>
		</numericStateVariable>
	</timepoint>
	<timepoint>
		<spatialEntity>
			<pseudo3D type="region">
				<clusteredness>1</clusteredness>
				<density>0.7205572188908308</density>
				<area>20505.5</area>
				<perimeter>579.3527188301086</perimeter>
				<distanceFromOrigin>484.3397567823645</distanceFromOrigin>
				<angle>65.37876294528526</angle>
				<shape>triangular</shape>
				<triangleMeasure>0.7539678983151729</triangleMeasure>
				<rectangleMeasure>0.6780554509115482</rectangleMeasure>
				<circleMeasure>0.5854626976495689</circleMeasure>
				<centroid>
					<x>990.1016</x>
					<y>196.5808</y>
				</centroid>
			</pseudo3D>
		</spatialEntity>
		<spatialEntity>
			<pseudo3D type="region">
				<clusteredness>1</clusteredness>
				<density>0.5118294502359884</density>
				<area>43105</area>
				<perimeter>1702.506745100021</perimeter>
				<distanceFromOrigin>151.0033112219729</distanceFromOrigin>
				<angle>42.53990314161785</angle>
				<shape>triangular</shape>
				<triangleMeasure>0.5198133230427862</triangleMeasure>
				<rectangleMeasure>0.5111042602890783</rectangleMeasure>
				<circleMeasure>0.2532901323729103</circleMeasure>
				<centroid>
					<x>631.5306</x>
					<y>296.7628</y>
				</centroid>
			</pseudo3D>
		</spatialEntity>
		<numericStateVariable>
			<name>avgClusterednessRegions</name>
			<value>744.6061807258673</value>
		</numericStateVariable>
		<numericStateVariable>
			<name>avgDensityRegions</name>
			<value>0.6161933345634096</value>
		</numericStateVariable>
	</timepoint>
	<timepoint>
		<spatialEntity>
			<pseudo3D type="region">
				<clusteredness>1</clusteredness>
				<density>0.7205572188908308</density>
				<area>20505.5</area>
				<perimeter>579.3527188301086</perimeter>
				<distanceFromOrigin>484.3397567823645</distanceFromOrigin>
				<angle>65.37876294528526</angle>
				<shape>triangular</shape>
				<triangleMeasure>0.7539678983151729</triangleMeasure>
				<rectangleMeasure>0.6780554509115482</rectangleMeasure>
				<circleMeasure>0.5854626976495689</circleMeasure>
				<centroid>
					<x>990.1016</x>
					<y>196.5808</y>
				</centroid>
			</pseudo3D>
		</spatialEntity>
		<spatialEntity>
			<pseudo3D type="region">
				<clusteredness>1</clusteredness>
				<density>0.5118294502359884</density>
				<area>43105</area>
				<perimeter>1702.506745100021</perimeter>
				<distanceFromOrigin>151.0033112219729</distanceFromOrigin>
				<angle>42.53990314161785</angle>
				<shape>triangular</shape>
				<triangleMeasure>0.5198133230427862</triangleMeasure>
				<rectangleMeasure>0.5111042602890783</rectangleMeasure>
				<circleMeasure>0.2532901323729103</circleMeasure>
				<centroid>
					<x>631.5306</x>
					<y>296.7628</y>
				</centroid>
			</pseudo3D>
		</spatialEntity>
		<numericStateVariable>
			<name>avgClusterednessRegions</name>
			<value>744.6061807258673</value>
		</numericStateVariable>
		<numericStateVariable>
			<name>avgDensityRegions</name>
			<value>0.6161933345634096</value>
		</numericStateVariable>
	</timepoint>
	<timepoint>
		<spatialEntity>
			<pseudo3D type="region">
				<clusteredness>1</clusteredness>
				<density>0.7205572188908308</density>
				<area>20505.5</area>
				<perimeter>579.3527188301086</perimeter>
				<distanceFromOrigin>484.3397567823645</distanceFromOrigin>
				<angle>65.37876294528526</angle>
				<shape>triangular</shape>
				<triangleMeasure>0.7539678983151729</triangleMeasure>
				<rectangleMeasure>0.6780554509115482</rectangleMeasure>
				<circleMeasure>0.5854626976495689</circleMeasure>
				<centroid>
					<x>990.1016</x>
					<y>196.5808</y>
				</centroid>
			</pseudo3D>
		</spatialEntity>
		<spatialEntity>
			<pseudo3D type="region">
				<clusteredness>1</clusteredness>
				<density>0.5118294502359884</density>
				<area>43105</area>
				<perimeter>1702.506745100021</perimeter>
				<distanceFromOrigin>151.0033112219729</distanceFromOrigin>
				<angle>42.53990314161785</angle>
				<shape>triangular</shape>
				<triangleMeasure>0.5198133230427862</triangleMeasure>
				<rectangleMeasure>0.5111042602890783</rectangleMeasure>
				<circleMeasure>0.2532901323729103</circleMeasure>
				<centroid>
					<x>631.5306</x>
					<y>296.7628</y>
				</centroid>
			</pseudo3D>
		</spatialEntity>
		<numericStateVariable>
			<name>avgClusterednessRegions</name>
			<value>744.6061807258673</value>
		</numericStateVariable>
		<numericStateVariable>
			<name>avgDensityRegions</name>
			<value>0.6161933345634096</value>
		</numericStateVariable>
	</timepoint>
</experiment>
