# Supplementary material for: Automatic validation of computational models using pseudo-3D spatio-temporal model checking
Source: BMC Syst Biol. 2014 Dec 2;8:124. doi: 10.1186/s12918-014-0124-0 (PMC4272535; doi:10.1186/s12918-014-0124-0)
Supplement: Additional file 8 — Dataset of STML files for the phase variation case study. The dataset of one thousand STML files corresponding to the stochastic simulations of the rectangular model for the phase variation case study. We recommend using the freely available 7zip software (Download link: http://www.7-zip.org/download.html) to extract this archive. [file 12918_2014_124_MOESM8_ESM.zip › phase_variation_stml_162.xml]

<?xml version="1.0" encoding="utf-8"?>
<!--Warning! This xml file was automatically generated by a C++ program using the Boost PropertyTree library.-->
<experiment>
	<timepoint>
		<numericStateVariable>
			<name>avgClusterednessRegions</name>
			<value>0</value>
		</numericStateVariable>
		<numericStateVariable>
			<name>avgDensityRegions</name>
			<value>0</value>
		</numericStateVariable>
	</timepoint>
	<timepoint>
		<numericStateVariable>
			<name>avgClusterednessRegions</name>
			<value>0</value>
		</numericStateVariable>
		<numericStateVariable>
			<name>avgDensityRegions</name>
			<value>0</value>
		</numericStateVariable>
	</timepoint>
	<timepoint>
		<numericStateVariable>
			<name>avgClusterednessRegions</name>
			<value>0</value>
		</numericStateVariable>
		<numericStateVariable>
			<name>avgDensityRegions</name>
			<value>0</value>
		</numericStateVariable>
	</timepoint>
	<timepoint>
		<numericStateVariable>
			<name>avgClusterednessRegions</name>
			<value>0</value>
		</numericStateVariable>
		<numericStateVariable>
			<name>avgDensityRegions</name>
			<value>0</value>
		</numericStateVariable>
	</timepoint>
	<timepoint>
		<numericStateVariable>
			<name>avgClusterednessRegions</name>
			<value>0</value>
		</numericStateVariable>
		<numericStateVariable>
			<name>avgDensityRegions</name>
			<value>0</value>
		</numericStateVariable>
	</timepoint>
	<timepoint>
		<numericStateVariable>
			<name>avgClusterednessRegions</name>
			<value>0</value>
		</numericStateVariable>
		<numericStateVariable>
			<name>avgDensityRegions</name>
			<value>0</value>
		</numericStateVariable>
	</timepoint>
	<timepoint>
		<numericStateVariable>
			<name>avgClusterednessRegions</name>
			<value>0</value>
		</numericStateVariable>
		<numericStateVariable>
			<name>avgDensityRegions</name>
			<value>0</value>
		</numericStateVariable>
	</timepoint>
	<timepoint>
		<numericStateVariable>
			<name>avgClusterednessRegions</name>
			<value>0</value>
		</numericStateVariable>
		<numericStateVariable>
			<name>avgDensityRegions</name>
			<value>0</value>
		</numericStateVariable>
	</timepoint>
	<timepoint>
		<numericStateVariable>
			<name>avgClusterednessRegions</name>
			<value>0</value>
		</numericStateVariable>
		<numericStateVariable>
			<name>avgDensityRegions</name>
			<value>0</value>
		</numericStateVariable>
	</timepoint>
	<timepoint>
		<numericStateVariable>
			<name>avgClusterednessRegions</name>
			<value>0</value>
		</numericStateVariable>
		<numericStateVariable>
			<name>avgDensityRegions</name>
			<value>0</value>
		</numericStateVariable>
	</timepoint>
	<timepoint>
		<numericStateVariable>
			<name>avgClusterednessRegions</name>
			<value>0</value>
		</numericStateVariable>
		<numericStateVariable>
			<name>avgDensityRegions</name>
			<value>0</value>
		</numericStateVariable>
	</timepoint>
	<timepoint>
		<numericStateVariable>
			<name>avgClusterednessRegions</name>
			<value>0</value>
		</numericStateVariable>
		<numericStateVariable>
			<name>avgDensityRegions</name>
			<value>0</value>
		</numericStateVariable>
	</timepoint>
	<timepoint>
		<numericStateVariable>
			<name>avgClusterednessRegions</name>
			<value>0</value>
		</numericStateVariable>
		<numericStateVariable>
			<name>avgDensityRegions</name>
			<value>0</value>
		</numericStateVariable>
	</timepoint>
	<timepoint>
		<numericStateVariable>
			<name>avgClusterednessRegions</name>
			<value>0</value>
		</numericStateVariable>
		<numericStateVariable>
			<name>avgDensityRegions</name>
			<value>0</value>
		</numericStateVariable>
	</timepoint>
	<timepoint>
		<numericStateVariable>
			<name>avgClusterednessRegions</name>
			<value>0</value>
		</numericStateVariable>
		<numericStateVariable>
			<name>avgDensityRegions</name>
			<value>0</value>
		</numericStateVariable>
	</timepoint>
	<timepoint>
		<numericStateVariable>
			<name>avgClusterednessRegions</name>
			<value>0</value>
		</numericStateVariable>
		<numericStateVariable>
			<name>avgDensityRegions</name>
			<value>0</value>
		</numericStateVariable>
	</timepoint>
	<timepoint>
		<numericStateVariable>
			<name>avgClusterednessRegions</name>
			<value>0</value>
		</numericStateVariable>
		<numericStateVariable>
			<name>avgDensityRegions</name>
			<value>0</value>
		</numericStateVariable>
	</timepoint>
	<timepoint>
		<numericStateVariable>
			<name>avgClusterednessRegions</name>
			<value>0</value>
		</numericStateVariable>
		<numericStateVariable>
			<name>avgDensityRegions</name>
			<value>0</value>
		</numericStateVariable>
	</timepoint>
	<timepoint>
		<numericStateVariable>
			<name>avgClusterednessRegions</name>
			<value>0</value>
		</numericStateVariable>
		<numericStateVariable>
			<name>avgDensityRegions</name>
			<value>0</value>
		</numericStateVariable>
	</timepoint>
	<timepoint>
		<numericStateVariable>
			<name>avgClusterednessRegions</name>
			<value>0</value>
		</numericStateVariable>
		<numericStateVariable>
			<name>avgDensityRegions</name>
			<value>0</value>
		</numericStateVariable>
	</timepoint>
	<timepoint>
		<numericStateVariable>
			<name>avgClusterednessRegions</name>
			<value>0</value>
		</numericStateVariable>
		<numericStateVariable>
			<name>avgDensityRegions</name>
			<value>0</value>
		</numericStateVariable>
	</timepoint>
	<timepoint>
		<numericStateVariable>
			<name>avgClusterednessRegions</name>
			<value>0</value>
		</numericStateVariable>
		<numericStateVariable>
			<name>avgDensityRegions</name>
			<value>0</value>
		</numericStateVariable>
	</timepoint>
	<timepoint>
		<numericStateVariable>
			<name>avgClusterednessRegions</name>
			<value>0</value>
		</numericStateVariable>
		<numericStateVariable>
			<name>avgDensityRegions</name>
			<value>0</value>
		</numericStateVariable>
	</timepoint>
	<timepoint>
		<numericStateVariable>
			<name>avgClusterednessRegions</name>
			<value>0</value>
		</numericStateVariable>
		<numericStateVariable>
			<name>avgDensityRegions</name>
			<value>0</value>
		</numericStateVariable>
	</timepoint>
	<timepoint>
		<numericStateVariable>
			<name>avgClusterednessRegions</name>
			<value>0</value>
		</numericStateVariable>
		<numericStateVariable>
			<name>avgDensityRegions</name>
			<value>0</value>
		</numericStateVariable>
	</timepoint>
	<timepoint>
		<numericStateVariable>
			<name>avgClusterednessRegions</name>
			<value>0</value>
		</numericStateVariable>
		<numericStateVariable>
			<name>avgDensityRegions</name>
			<value>0</value>
		</numericStateVariable>
	</timepoint>
	<timepoint>
		<numericStateVariable>
			<name>avgClusterednessRegions</name>
			<value>0</value>
		</numericStateVariable>
		<numericStateVariable>
			<name>avgDensityRegions</name>
			<value>0</value>
		</numericStateVariable>
	</timepoint>
	<timepoint>
		<numericStateVariable>
			<name>avgClusterednessRegions</name>
			<value>0</value>
		</numericStateVariable>
		<numericStateVariable>
			<name>avgDensityRegions</name>
			<value>0</value>
		</numericStateVariable>
	</timepoint>
	<timepoint>
		<numericStateVariable>
			<name>avgClusterednessRegions</name>
			<value>0</value>
		</numericStateVariable>
		<numericStateVariable>
			<name>avgDensityRegions</name>
			<value>0</value>
		</numericStateVariable>
	</timepoint>
	<timepoint>
		<numericStateVariable>
			<name>avgClusterednessRegions</name>
			<value>0</value>
		</numericStateVariable>
		<numericStateVariable>
			<name>avgDensityRegions</name>
			<value>0</value>
		</numericStateVariable>
	</timepoint>
	<timepoint>
		<numericStateVariable>
			<name>avgClusterednessRegions</name>
			<value>0</value>
		</numericStateVariable>
		<numericStateVariable>
			<name>avgDensityRegions</name>
			<value>0</value>
		</numericStateVariable>
	</timepoint>
	<timepoint>
		<numericStateVariable>
			<name>avgClusterednessRegions</name>
			<value>0</value>
		</numericStateVariable>
		<numericStateVariable>
			<name>avgDensityRegions</name>
			<value>0</value>
		</numericStateVariable>
	</timepoint>
	<timepoint>
		<numericStateVariable>
			<name>avgClusterednessRegions</name>
			<value>0</value>
		</numericStateVariable>
		<numericStateVariable>
			<name>avgDensityRegions</name>
			<value>0</value>
		</numericStateVariable>
	</timepoint>
	<timepoint>
		<spatialEntity>
			<pseudo3D type="region">
				<clusteredness>1</clusteredness>
				<density>0.7137604395856555</density>
				<area>21906</area>
				<perimeter>688.449200630188</perimeter>
				<distanceFromOrigin>431.6132528085763</distanceFromOrigin>
				<angle>83.07604177052846</angle>
				<shape>triangular</shape>
				<triangleMeasure>0.722837784224272</triangleMeasure>
				<rectangleMeasure>0.5861928067426322</rectangleMeasure>
				<circleMeasure>0.4356911918307263</circleMeasure>
				<centroid>
					<x>434.1619</x>
					<y>224.8152</y>
				</centroid>
			</pseudo3D>
		</spatialEntity>
		<numericStateVariable>
			<name>avgClusterednessRegions</name>
			<value>0</value>
		</numericStateVariable>
		<numericStateVariable>
			<name>avgDensityRegions</name>
			<value>0.7137604395856555</value>
		</numericStateVariable>
	</timepoint>
	<timepoint>
		<spatialEntity>
			<pseudo3D type="region">
				<clusteredness>1</clusteredness>
				<density>0.7099437706475106</density>
				<area>24754.5</area>
				<perimeter>632.165876865387</perimeter>
				<distanceFromOrigin>431.6132528085763</distanceFromOrigin>
				<angle>69.35687797688931</angle>
				<shape>triangular</shape>
				<triangleMeasure>0.8025992599090198</triangleMeasure>
				<rectangleMeasure>0.6936204213065625</rectangleMeasure>
				<circleMeasure>0.5762203995922598</circleMeasure>
				<centroid>
					<x>425.8803</x>
					<y>217.5893</y>
				</centroid>
			</pseudo3D>
		</spatialEntity>
		<numericStateVariable>
			<name>avgClusterednessRegions</name>
			<value>0</value>
		</numericStateVariable>
		<numericStateVariable>
			<name>avgDensityRegions</name>
			<value>0.7099437706475106</value>
		</numericStateVariable>
	</timepoint>
	<timepoint>
		<spatialEntity>
			<pseudo3D type="region">
				<clusteredness>1</clusteredness>
				<density>0.7082571691087577</density>
				<area>27224</area>
				<perimeter>777.4329524040222</perimeter>
				<distanceFromOrigin>431.6132528085763</distanceFromOrigin>
				<angle>75.60927063924457</angle>
				<shape>triangular</shape>
				<triangleMeasure>0.7316948824411554</triangleMeasure>
				<rectangleMeasure>0.6107489310449504</rectangleMeasure>
				<circleMeasure>0.4646071257669993</circleMeasure>
				<centroid>
					<x>423.8244</x>
					<y>212.1065</y>
				</centroid>
			</pseudo3D>
		</spatialEntity>
		<numericStateVariable>
			<name>avgClusterednessRegions</name>
			<value>0</value>
		</numericStateVariable>
		<numericStateVariable>
			<name>avgDensityRegions</name>
			<value>0.7082571691087577</value>
		</numericStateVariable>
	</timepoint>
	<timepoint>
		<spatialEntity>
			<pseudo3D type="region">
				<clusteredness>1</clusteredness>
				<density>0.7082571691087577</density>
				<area>27224</area>
				<perimeter>777.4329524040222</perimeter>
				<distanceFromOrigin>431.6132528085763</distanceFromOrigin>
				<angle>75.60927063924457</angle>
				<shape>triangular</shape>
				<triangleMeasure>0.7316948824411554</triangleMeasure>
				<rectangleMeasure>0.6107489310449504</rectangleMeasure>
				<circleMeasure>0.4646071257669993</circleMeasure>
				<centroid>
					<x>423.8244</x>
					<y>212.1065</y>
				</centroid>
			</pseudo3D>
		</spatialEntity>
		<numericStateVariable>
			<name>avgClusterednessRegions</name>
			<value>0</value>
		</numericStateVariable>
		<numericStateVariable>
			<name>avgDensityRegions</name>
			<value>0.7082571691087577</value>
		</numericStateVariable>
	</timepoint>
	<timepoint>
		<spatialEntity>
			<pseudo3D type="region">
				<clusteredness>1</clusteredness>
				<density>0.7082571691087577</density>
				<area>27224</area>
				<perimeter>777.4329524040222</perimeter>
				<distanceFromOrigin>431.6132528085763</distanceFromOrigin>
				<angle>75.60927063924457</angle>
				<shape>triangular</shape>
				<triangleMeasure>0.7316948824411554</triangleMeasure>
				<rectangleMeasure>0.6107489310449504</rectangleMeasure>
				<circleMeasure>0.4646071257669993</circleMeasure>
				<centroid>
					<x>423.8244</x>
					<y>212.1065</y>
				</centroid>
			</pseudo3D>
		</spatialEntity>
		<numericStateVariable>
			<name>avgClusterednessRegions</name>
			<value>0</value>
		</numericStateVariable>
		<numericStateVariable>
			<name>avgDensityRegions</name>
			<value>0.7082571691087577</value>
		</numericStateVariable>
	</timepoint>
	<timepoint>
		<spatialEntity>
			<pseudo3D type="region">
				<clusteredness>1</clusteredness>
				<density>0.7082571691087577</density>
				<area>27224</area>
				<perimeter>777.4329524040222</perimeter>
				<distanceFromOrigin>431.6132528085763</distanceFromOrigin>
				<angle>75.60927063924457</angle>
				<shape>triangular</shape>
				<triangleMeasure>0.7316948824411554</triangleMeasure>
				<rectangleMeasure>0.6107489310449504</rectangleMeasure>
				<circleMeasure>0.4646071257669993</circleMeasure>
				<centroid>
					<x>423.8244</x>
					<y>212.1065</y>
				</centroid>
			</pseudo3D>
		</spatialEntity>
		<numericStateVariable>
			<name>avgClusterednessRegions</name>
			<value>0</value>
		</numericStateVariable>
		<numericStateVariable>
			<name>avgDensityRegions</name>
			<value>0.7082571691087577</value>
		</numericStateVariable>
	</timepoint>
	<timepoint>
		<spatialEntity>
			<pseudo3D type="region">
				<clusteredness>1</clusteredness>
				<density>0.7082571691087577</density>
				<area>27224</area>
				<perimeter>777.4329524040222</perimeter>
				<distanceFromOrigin>431.6132528085763</distanceFromOrigin>
				<angle>75.60927063924457</angle>
				<shape>triangular</shape>
				<triangleMeasure>0.7316948824411554</triangleMeasure>
				<rectangleMeasure>0.6107489310449504</rectangleMeasure>
				<circleMeasure>0.4646071257669993</circleMeasure>
				<centroid>
					<x>423.8244</x>
					<y>212.1065</y>
				</centroid>
			</pseudo3D>
		</spatialEntity>
		<numericStateVariable>
			<name>avgClusterednessRegions</name>
			<value>0</value>
		</numericStateVariable>
		<numericStateVariable>
			<name>avgDensityRegions</name>
			<value>0.7082571691087577</value>
		</numericStateVariable>
	</timepoint>
	<timepoint>
		<spatialEntity>
			<pseudo3D type="region">
				<clusteredness>1</clusteredness>
				<density>0.7082571691087577</density>
				<area>27224</area>
				<perimeter>777.4329524040222</perimeter>
				<distanceFromOrigin>431.6132528085763</distanceFromOrigin>
				<angle>75.60927063924457</angle>
				<shape>triangular</shape>
				<triangleMeasure>0.7316948824411554</triangleMeasure>
				<rectangleMeasure>0.6107489310449504</rectangleMeasure>
				<circleMeasure>0.4646071257669993</circleMeasure>
				<centroid>
					<x>423.8244</x>
					<y>212.1065</y>
				</centroid>
			</pseudo3D>
		</spatialEntity>
		<numericStateVariable>
			<name>avgClusterednessRegions</name>
			<value>0</value>
		</numericStateVariable>
		<numericStateVariable>
			<name>avgDensityRegions</name>
			<value>0.7082571691087577</value>
		</numericStateVariable>
	</timepoint>
	<timepoint>
		<spatialEntity>
			<pseudo3D type="region">
				<clusteredness>1</clusteredness>
				<density>0.7082571691087577</density>
				<area>27224</area>
				<perimeter>777.4329524040222</perimeter>
				<distanceFromOrigin>431.6132528085763</distanceFromOrigin>
				<angle>75.60927063924457</angle>
				<shape>triangular</shape>
				<triangleMeasure>0.7316948824411554</triangleMeasure>
				<rectangleMeasure>0.6107489310449504</rectangleMeasure>
				<circleMeasure>0.4646071257669993</circleMeasure>
				<centroid>
					<x>423.8244</x>
					<y>212.1065</y>
				</centroid>
			</pseudo3D>
		</spatialEntity>
		<numericStateVariable>
			<name>avgClusterednessRegions</name>
			<value>0</value>
		</numericStateVariable>
		<numericStateVariable>
			<name>avgDensityRegions</name>
			<value>0.7082571691087577</value>
		</numericStateVariable>
	</timepoint>
	<timepoint>
		<spatialEntity>
			<pseudo3D type="region">
				<clusteredness>1</clusteredness>
				<density>0.7082571691087577</density>
				<area>27224</area>
				<perimeter>777.4329524040222</perimeter>
				<distanceFromOrigin>431.6132528085763</distanceFromOrigin>
				<angle>75.60927063924457</angle>
				<shape>triangular</shape>
				<triangleMeasure>0.7316948824411554</triangleMeasure>
				<rectangleMeasure>0.6107489310449504</rectangleMeasure>
				<circleMeasure>0.4646071257669993</circleMeasure>
				<centroid>
					<x>423.8244</x>
					<y>212.1065</y>
				</centroid>
			</pseudo3D>
		</spatialEntity>
		<numericStateVariable>
			<name>avgClusterednessRegions</name>
			<value>0</value>
		</numericStateVariable>
		<numericStateVariable>
			<name>avgDensityRegions</name>
			<value>0.7082571691087577</value>
		</numericStateVariable>
	</timepoint>
	<timepoint>
		<spatialEntity>
			<pseudo3D type="region">
				<clusteredness>1</clusteredness>
				<density>0.7082571691087577</density>
				<area>27224</area>
				<perimeter>777.4329524040222</perimeter>
				<distanceFromOrigin>431.6132528085763</distanceFromOrigin>
				<angle>75.60927063924457</angle>
				<shape>triangular</shape>
				<triangleMeasure>0.7316948824411554</triangleMeasure>
				<rectangleMeasure>0.6107489310449504</rectangleMeasure>
				<circleMeasure>0.4646071257669993</circleMeasure>
				<centroid>
					<x>423.8244</x>
					<y>212.1065</y>
				</centroid>
			</pseudo3D>
		</spatialEntity>
		<numericStateVariable>
			<name>avgClusterednessRegions</name>
			<value>0</value>
		</numericStateVariable>
		<numericStateVariable>
			<name>avgDensityRegions</name>
			<value>0.7082571691087577</value>
		</numericStateVariable>
	</timepoint>
	<timepoint>
		<spatialEntity>
			<pseudo3D type="region">
				<clusteredness>1</clusteredness>
				<density>0.7082571691087577</density>
				<area>27224</area>
				<perimeter>777.4329524040222</perimeter>
				<distanceFromOrigin>431.6132528085763</distanceFromOrigin>
				<angle>75.60927063924457</angle>
				<shape>triangular</shape>
				<triangleMeasure>0.7316948824411554</triangleMeasure>
				<rectangleMeasure>0.6107489310449504</rectangleMeasure>
				<circleMeasure>0.4646071257669993</circleMeasure>
				<centroid>
					<x>423.8244</x>
					<y>212.1065</y>
				</centroid>
			</pseudo3D>
		</spatialEntity>
		<numericStateVariable>
			<name>avgClusterednessRegions</name>
			<value>0</value>
		</numericStateVariable>
		<numericStateVariable>
			<name>avgDensityRegions</name>
			<value>0.7082571691087577</value>
		</numericStateVariable>
	</timepoint>
	<timepoint>
		<spatialEntity>
			<pseudo3D type="region">
				<clusteredness>1</clusteredness>
				<density>0.7082571691087577</density>
				<area>27224</area>
				<perimeter>777.4329524040222</perimeter>
				<distanceFromOrigin>431.6132528085763</distanceFromOrigin>
				<angle>75.60927063924457</angle>
				<shape>triangular</shape>
				<triangleMeasure>0.7316948824411554</triangleMeasure>
				<rectangleMeasure>0.6107489310449504</rectangleMeasure>
				<circleMeasure>0.4646071257669993</circleMeasure>
				<centroid>
					<x>423.8244</x>
					<y>212.1065</y>
				</centroid>
			</pseudo3D>
		</spatialEntity>
		<numericStateVariable>
			<name>avgClusterednessRegions</name>
			<value>0</value>
		</numericStateVariable>
		<numericStateVariable>
			<name>avgDensityRegions</name>
			<value>0.7082571691087577</value>
		</numericStateVariable>
	</timepoint>
	<timepoint>
		<spatialEntity>
			<pseudo3D type="region">
				<clusteredness>1</clusteredness>
				<density>0.7082571691087577</density>
				<area>27224</area>
				<perimeter>777.4329524040222</perimeter>
				<distanceFromOrigin>431.6132528085763</distanceFromOrigin>
				<angle>75.60927063924457</angle>
				<shape>triangular</shape>
				<triangleMeasure>0.7316948824411554</triangleMeasure>
				<rectangleMeasure>0.6107489310449504</rectangleMeasure>
				<circleMeasure>0.4646071257669993</circleMeasure>
				<centroid>
					<x>423.8244</x>
					<y>212.1065</y>
				</centroid>
			</pseudo3D>
		</spatialEntity>
		<numericStateVariable>
			<name>avgClusterednessRegions</name>
			<value>0</value>
		</numericStateVariable>
		<numericStateVariable>
			<name>avgDensityRegions</name>
			<value>0.7082571691087577</value>
		</numericStateVariable>
	</timepoint>
	<timepoint>
		<spatialEntity>
			<pseudo3D type="region">
				<clusteredness>1</clusteredness>
				<density>0.7082571691087577</density>
				<area>27224</area>
				<perimeter>777.4329524040222</perimeter>
				<distanceFromOrigin>431.6132528085763</distanceFromOrigin>
				<angle>75.60927063924457</angle>
				<shape>triangular</shape>
				<triangleMeasure>0.7316948824411554</triangleMeasure>
				<rectangleMeasure>0.6107489310449504</rectangleMeasure>
				<circleMeasure>0.4646071257669993</circleMeasure>
				<centroid>
					<x>423.8244</x>
					<y>212.1065</y>
				</centroid>
			</pseudo3D>
		</spatialEntity>
		<numericStateVariable>
			<name>avgClusterednessRegions</name>
			<value>0</value>
		</numericStateVariable>
		<numericStateVariable>
			<name>avgDensityRegions</name>
			<value>0.7082571691087577</value>
		</numericStateVariable>
	</timepoint>
	<timepoint>
		<spatialEntity>
			<pseudo3D type="region">
				<clusteredness>1</clusteredness>
				<density>0.7082571691087577</density>
				<area>27224</area>
				<perimeter>777.4329524040222</perimeter>
				<distanceFromOrigin>431.6132528085763</distanceFromOrigin>
				<angle>75.60927063924457</angle>
				<shape>triangular</shape>
				<triangleMeasure>0.7316948824411554</triangleMeasure>
				<rectangleMeasure>0.6107489310449504</rectangleMeasure>
				<circleMeasure>0.4646071257669993</circleMeasure>
				<centroid>
					<x>423.8244</x>
					<y>212.1065</y>
				</centroid>
			</pseudo3D>
		</spatialEntity>
		<numericStateVariable>
			<name>avgClusterednessRegions</name>
			<value>0</value>
		</numericStateVariable>
		<numericStateVariable>
			<name>avgDensityRegions</name>
			<value>0.7082571691087577</value>
		</numericStateVariable>
	</timepoint>
	<timepoint>
		<spatialEntity>
			<pseudo3D type="region">
				<clusteredness>1</clusteredness>
				<density>0.7082571691087577</density>
				<area>27224</area>
				<perimeter>777.4329524040222</perimeter>
				<distanceFromOrigin>431.6132528085763</distanceFromOrigin>
				<angle>75.60927063924457</angle>
				<shape>triangular</shape>
				<triangleMeasure>0.7316948824411554</triangleMeasure>
				<rectangleMeasure>0.6107489310449504</rectangleMeasure>
				<circleMeasure>0.4646071257669993</circleMeasure>
				<centroid>
					<x>423.8244</x>
					<y>212.1065</y>
				</centroid>
			</pseudo3D>
		</spatialEntity>
		<numericStateVariable>
			<name>avgClusterednessRegions</name>
			<value>0</value>
		</numericStateVariable>
		<numericStateVariable>
			<name>avgDensityRegions</name>
			<value>0.7082571691087577</value>
		</numericStateVariable>
	</timepoint>
	<timepoint>
		<spatialEntity>
			<pseudo3D type="region">
				<clusteredness>1</clusteredness>
				<density>0.7082571691087577</density>
				<area>27224</area>
				<perimeter>777.4329524040222</perimeter>
				<distanceFromOrigin>431.6132528085763</distanceFromOrigin>
				<angle>75.60927063924457</angle>
				<shape>triangular</shape>
				<triangleMeasure>0.7316948824411554</triangleMeasure>
				<rectangleMeasure>0.6107489310449504</rectangleMeasure>
				<circleMeasure>0.4646071257669993</circleMeasure>
				<centroid>
					<x>423.8244</x>
					<y>212.1065</y>
				</centroid>
			</pseudo3D>
		</spatialEntity>
		<numericStateVariable>
			<name>avgClusterednessRegions</name>
			<value>0</value>
		</numericStateVariable>
		<numericStateVariable>
			<name>avgDensityRegions</name>
			<value>0.7082571691087577</value>
		</numericStateVariable>
	</timepoint>
	<timepoint>
		<spatialEntity>
			<pseudo3D type="region">
				<clusteredness>1</clusteredness>
				<density>0.7082571691087577</density>
				<area>27224</area>
				<perimeter>777.4329524040222</perimeter>
				<distanceFromOrigin>431.6132528085763</distanceFromOrigin>
				<angle>75.60927063924457</angle>
				<shape>triangular</shape>
				<triangleMeasure>0.7316948824411554</triangleMeasure>
				<rectangleMeasure>0.6107489310449504</rectangleMeasure>
				<circleMeasure>0.4646071257669993</circleMeasure>
				<centroid>
					<x>423.8244</x>
					<y>212.1065</y>
				</centroid>
			</pseudo3D>
		</spatialEntity>
		<numericStateVariable>
			<name>avgClusterednessRegions</name>
			<value>0</value>
		</numericStateVariable>
		<numericStateVariable>
			<name>avgDensityRegions</name>
			<value>0.7082571691087577</value>
		</numericStateVariable>
	</timepoint>
	<timepoint>
		<spatialEntity>
			<pseudo3D type="region">
				<clusteredness>1</clusteredness>
				<density>0.7082571691087577</density>
				<area>27224</area>
				<perimeter>777.4329524040222</perimeter>
				<distanceFromOrigin>431.6132528085763</distanceFromOrigin>
				<angle>75.60927063924457</angle>
				<shape>triangular</shape>
				<triangleMeasure>0.7316948824411554</triangleMeasure>
				<rectangleMeasure>0.6107489310449504</rectangleMeasure>
				<circleMeasure>0.4646071257669993</circleMeasure>
				<centroid>
					<x>423.8244</x>
					<y>212.1065</y>
				</centroid>
			</pseudo3D>
		</spatialEntity>
		<numericStateVariable>
			<name>avgClusterednessRegions</name>
			<value>0</value>
		</numericStateVariable>
		<numericStateVariable>
			<name>avgDensityRegions</name>
			<value>0.7082571691087577</value>
		</numericStateVariable>
	</timepoint>
	<timepoint>
		<spatialEntity>
			<pseudo3D type="region">
				<clusteredness>1</clusteredness>
				<density>0.7082571691087577</density>
				<area>27224</area>
				<perimeter>777.4329524040222</perimeter>
				<distanceFromOrigin>431.6132528085763</distanceFromOrigin>
				<angle>75.60927063924457</angle>
				<shape>triangular</shape>
				<triangleMeasure>0.7316948824411554</triangleMeasure>
				<rectangleMeasure>0.6107489310449504</rectangleMeasure>
				<circleMeasure>0.4646071257669993</circleMeasure>
				<centroid>
					<x>423.8244</x>
					<y>212.1065</y>
				</centroid>
			</pseudo3D>
		</spatialEntity>
		<numericStateVariable>
			<name>avgClusterednessRegions</name>
			<value>0</value>
		</numericStateVariable>
		<numericStateVariable>
			<name>avgDensityRegions</name>
			<value>0.7082571691087577</value>
		</numericStateVariable>
	</timepoint>
	<timepoint>
		<spatialEntity>
			<pseudo3D type="region">
				<clusteredness>1</clusteredness>
				<density>0.7082571691087577</density>
				<area>27224</area>
				<perimeter>777.4329524040222</perimeter>
				<distanceFromOrigin>431.6132528085763</distanceFromOrigin>
				<angle>75.60927063924457</angle>
				<shape>triangular</shape>
				<triangleMeasure>0.7316948824411554</triangleMeasure>
				<rectangleMeasure>0.6107489310449504</rectangleMeasure>
				<circleMeasure>0.4646071257669993</circleMeasure>
				<centroid>
					<x>423.8244</x>
					<y>212.1065</y>
				</centroid>
			</pseudo3D>
		</spatialEntity>
		<numericStateVariable>
			<name>avgClusterednessRegions</name>
			<value>0</value>
		</numericStateVariable>
		<numericStateVariable>
			<name>avgDensityRegions</name>
			<value>0.7082571691087577</value>
		</numericStateVariable>
	</timepoint>
	<timepoint>
		<spatialEntity>
			<pseudo3D type="region">
				<clusteredness>1</clusteredness>
				<density>0.7082571691087577</density>
				<area>27224</area>
				<perimeter>777.4329524040222</perimeter>
				<distanceFromOrigin>431.6132528085763</distanceFromOrigin>
				<angle>75.60927063924457</angle>
				<shape>triangular</shape>
				<triangleMeasure>0.7316948824411554</triangleMeasure>
				<rectangleMeasure>0.6107489310449504</rectangleMeasure>
				<circleMeasure>0.4646071257669993</circleMeasure>
				<centroid>
					<x>423.8244</x>
					<y>212.1065</y>
				</centroid>
			</pseudo3D>
		</spatialEntity>
		<numericStateVariable>
			<name>avgClusterednessRegions</name>
			<value>0</value>
		</numericStateVariable>
		<numericStateVariable>
			<name>avgDensityRegions</name>
			<value>0.7082571691087577</value>
		</numericStateVariable>
	</timepoint>
	<timepoint>
		<spatialEntity>
			<pseudo3D type="region">
				<clusteredness>1</clusteredness>
				<density>0.7082571691087577</density>
				<area>27224</area>
				<perimeter>777.4329524040222</perimeter>
				<distanceFromOrigin>431.6132528085763</distanceFromOrigin>
				<angle>75.60927063924457</angle>
				<shape>triangular</shape>
				<triangleMeasure>0.7316948824411554</triangleMeasure>
				<rectangleMeasure>0.6107489310449504</rectangleMeasure>
				<circleMeasure>0.4646071257669993</circleMeasure>
				<centroid>
					<x>423.8244</x>
					<y>212.1065</y>
				</centroid>
			</pseudo3D>
		</spatialEntity>
		<numericStateVariable>
			<name>avgClusterednessRegions</name>
			<value>0</value>
		</numericStateVariable>
		<numericStateVariable>
			<name>avgDensityRegions</name>
			<value>0.7082571691087577</value>
		</numericStateVariable>
	</timepoint>
	<timepoint>
		<spatialEntity>
			<pseudo3D type="region">
				<clusteredness>1</clusteredness>
				<density>0.7082571691087577</density>
				<area>27224</area>
				<perimeter>777.4329524040222</perimeter>
				<distanceFromOrigin>431.6132528085763</distanceFromOrigin>
				<angle>75.60927063924457</angle>
				<shape>triangular</shape>
				<triangleMeasure>0.7316948824411554</triangleMeasure>
				<rectangleMeasure>0.6107489310449504</rectangleMeasure>
				<circleMeasure>0.4646071257669993</circleMeasure>
				<centroid>
					<x>423.8244</x>
					<y>212.1065</y>
				</centroid>
			</pseudo3D>
		</spatialEntity>
		<numericStateVariable>
			<name>avgClusterednessRegions</name>
			<value>0</value>
		</numericStateVariable>
		<numericStateVariable>
			<name>avgDensityRegions</name>
			<value>0.7082571691087577</value>
		</numericStateVariable>
	</timepoint>
	<timepoint>
		<spatialEntity>
			<pseudo3D type="region">
				<clusteredness>1</clusteredness>
				<density>0.7082571691087577</density>
				<area>27224</area>
				<perimeter>777.4329524040222</perimeter>
				<distanceFromOrigin>431.6132528085763</distanceFromOrigin>
				<angle>75.60927063924457</angle>
				<shape>triangular</shape>
				<triangleMeasure>0.7316948824411554</triangleMeasure>
				<rectangleMeasure>0.6107489310449504</rectangleMeasure>
				<circleMeasure>0.4646071257669993</circleMeasure>
				<centroid>
					<x>423.8244</x>
					<y>212.1065</y>
				</centroid>
			</pseudo3D>
		</spatialEntity>
		<numericStateVariable>
			<name>avgClusterednessRegions</name>
			<value>0</value>
		</numericStateVariable>
		<numericStateVariable>
			<name>avgDensityRegions</name>
			<value>0.7082571691087577</value>
		</numericStateVariable>
	</timepoint>
	<timepoint>
		<spatialEntity>
			<pseudo3D type="region">
				<clusteredness>1</clusteredness>
				<density>0.7082571691087577</density>
				<area>27224</area>
				<perimeter>777.4329524040222</perimeter>
				<distanceFromOrigin>431.6132528085763</distanceFromOrigin>
				<angle>75.60927063924457</angle>
				<shape>triangular</shape>
				<triangleMeasure>0.7316948824411554</triangleMeasure>
				<rectangleMeasure>0.6107489310449504</rectangleMeasure>
				<circleMeasure>0.4646071257669993</circleMeasure>
				<centroid>
					<x>423.8244</x>
					<y>212.1065</y>
				</centroid>
			</pseudo3D>
		</spatialEntity>
		<numericStateVariable>
			<name>avgClusterednessRegions</name>
			<value>0</value>
		</numericStateVariable>
		<numericStateVariable>
			<name>avgDensityRegions</name>
			<value>0.7082571691087577</value>
		</numericStateVariable>
	</timepoint>
	<timepoint>
		<spatialEntity>
			<pseudo3D type="region">
				<clusteredness>1</clusteredness>
				<density>0.7082571691087577</density>
				<area>27224</area>
				<perimeter>777.4329524040222</perimeter>
				<distanceFromOrigin>431.6132528085763</distanceFromOrigin>
				<angle>75.60927063924457</angle>
				<shape>triangular</shape>
				<triangleMeasure>0.7316948824411554</triangleMeasure>
				<rectangleMeasure>0.6107489310449504</rectangleMeasure>
				<circleMeasure>0.4646071257669993</circleMeasure>
				<centroid>
					<x>423.8244</x>
					<y>212.1065</y>
				</centroid>
			</pseudo3D>
		</spatialEntity>
		<numericStateVariable>
			<name>avgClusterednessRegions</name>
			<value>0</value>
		</numericStateVariable>
		<numericStateVariable>
			<name>avgDensityRegions</name>
			<value>0.7082571691087577</value>
		</numericStateVariable>
	</timepoint>
	<timepoint>
		<spatialEntity>
			<pseudo3D type="region">
				<clusteredness>1</clusteredness>
				<density>0.7082571691087577</density>
				<area>27224</area>
				<perimeter>777.4329524040222</perimeter>
				<distanceFromOrigin>431.6132528085763</distanceFromOrigin>
				<angle>75.60927063924457</angle>
				<shape>triangular</shape>
				<triangleMeasure>0.7316948824411554</triangleMeasure>
				<rectangleMeasure>0.6107489310449504</rectangleMeasure>
				<circleMeasure>0.4646071257669993</circleMeasure>
				<centroid>
					<x>423.8244</x>
					<y>212.1065</y>
				</centroid>
			</pseudo3D>
		</spatialEntity>
		<numericStateVariable>
			<name>avgClusterednessRegions</name>
			<value>0</value>
		</numericStateVariable>
		<numericStateVariable>
			<name>avgDensityRegions</name>
			<value>0.7082571691087577</value>
		</numericStateVariable>
	</timepoint>
	<timepoint>
		<spatialEntity>
			<pseudo3D type="region">
				<clusteredness>1</clusteredness>
				<density>0.7082571691087577</density>
				<area>27224</area>
				<perimeter>777.4329524040222</perimeter>
				<distanceFromOrigin>431.6132528085763</distanceFromOrigin>
				<angle>75.60927063924457</angle>
				<shape>triangular</shape>
				<triangleMeasure>0.7316948824411554</triangleMeasure>
				<rectangleMeasure>0.6107489310449504</rectangleMeasure>
				<circleMeasure>0.4646071257669993</circleMeasure>
				<centroid>
					<x>423.8244</x>
					<y>212.1065</y>
				</centroid>
			</pseudo3D>
		</spatialEntity>
		<numericStateVariable>
			<name>avgClusterednessRegions</name>
			<value>0</value>
		</numericStateVariable>
		<numericStateVariable>
			<name>avgDensityRegions</name>
			<value>0.7082571691087577</value>
		</numericStateVariable>
	</timepoint>
	<timepoint>
		<spatialEntity>
			<pseudo3D type="region">
				<clusteredness>1</clusteredness>
				<density>0.7082571691087577</density>
				<area>27224</area>
				<perimeter>777.4329524040222</perimeter>
				<distanceFromOrigin>431.6132528085763</distanceFromOrigin>
				<angle>75.60927063924457</angle>
				<shape>triangular</shape>
				<triangleMeasure>0.7316948824411554</triangleMeasure>
				<rectangleMeasure>0.6107489310449504</rectangleMeasure>
				<circleMeasure>0.4646071257669993</circleMeasure>
				<centroid>
					<x>423.8244</x>
					<y>212.1065</y>
				</centroid>
			</pseudo3D>
		</spatialEntity>
		<numericStateVariable>
			<name>avgClusterednessRegions</name>
			<value>0</value>
		</numericStateVariable>
		<numericStateVariable>
			<name>avgDensityRegions</name>
			<value>0.7082571691087577</value>
		</numericStateVariable>
	</timepoint>
	<timepoint>
		<spatialEntity>
			<pseudo3D type="region">
				<clusteredness>1</clusteredness>
				<density>0.7082571691087577</density>
				<area>27224</area>
				<perimeter>777.4329524040222</perimeter>
				<distanceFromOrigin>431.6132528085763</distanceFromOrigin>
				<angle>75.60927063924457</angle>
				<shape>triangular</shape>
				<triangleMeasure>0.7316948824411554</triangleMeasure>
				<rectangleMeasure>0.6107489310449504</rectangleMeasure>
				<circleMeasure>0.4646071257669993</circleMeasure>
				<centroid>
					<x>423.8244</x>
					<y>212.1065</y>
				</centroid>
			</pseudo3D>
		</spatialEntity>
		<numericStateVariable>
			<name>avgClusterednessRegions</name>
			<value>0</value>
		</numericStateVariable>
		<numericStateVariable>
			<name>avgDensityRegions</name>
			<value>0.7082571691087577</value>
		</numericStateVariable>
	</timepoint>
	<timepoint>
		<spatialEntity>
			<pseudo3D type="region">
				<clusteredness>1</clusteredness>
				<density>0.7082571691087577</density>
				<area>27224</area>
				<perimeter>777.4329524040222</perimeter>
				<distanceFromOrigin>431.6132528085763</distanceFromOrigin>
				<angle>75.60927063924457</angle>
				<shape>triangular</shape>
				<triangleMeasure>0.7316948824411554</triangleMeasure>
				<rectangleMeasure>0.6107489310449504</rectangleMeasure>
				<circleMeasure>0.4646071257669993</circleMeasure>
				<centroid>
					<x>423.8244</x>
					<y>212.1065</y>
				</centroid>
			</pseudo3D>
		</spatialEntity>
		<numericStateVariable>
			<name>avgClusterednessRegions</name>
			<value>0</value>
		</numericStateVariable>
		<numericStateVariable>
			<name>avgDensityRegions</name>
			<value>0.7082571691087577</value>
		</numericStateVariable>
	</timepoint>
	<timepoint>
		<spatialEntity>
			<pseudo3D type="region">
				<clusteredness>1</clusteredness>
				<density>0.7082571691087577</density>
				<area>27224</area>
				<perimeter>777.4329524040222</perimeter>
				<distanceFromOrigin>431.6132528085763</distanceFromOrigin>
				<angle>75.60927063924457</angle>
				<shape>triangular</shape>
				<triangleMeasure>0.7316948824411554</triangleMeasure>
				<rectangleMeasure>0.6107489310449504</rectangleMeasure>
				<circleMeasure>0.4646071257669993</circleMeasure>
				<centroid>
					<x>423.8244</x>
					<y>212.1065</y>
				</centroid>
			</pseudo3D>
		</spatialEntity>
		<numericStateVariable>
			<name>avgClusterednessRegions</name>
			<value>0</value>
		</numericStateVariable>
		<numericStateVariable>
			<name>avgDensityRegions</name>
			<value>0.7082571691087577</value>
		</numericStateVariable>
	</timepoint>
	<timepoint>
		<spatialEntity>
			<pseudo3D type="region">
				<clusteredness>1</clusteredness>
				<density>0.7082571691087577</density>
				<area>27224</area>
				<perimeter>777.4329524040222</perimeter>
				<distanceFromOrigin>431.6132528085763</distanceFromOrigin>
				<angle>75.60927063924457</angle>
				<shape>triangular</shape>
				<triangleMeasure>0.7316948824411554</triangleMeasure>
				<rectangleMeasure>0.6107489310449504</rectangleMeasure>
				<circleMeasure>0.4646071257669993</circleMeasure>
				<centroid>
					<x>423.8244</x>
					<y>212.1065</y>
				</centroid>
			</pseudo3D>
		</spatialEntity>
		<numericStateVariable>
			<name>avgClusterednessRegions</name>
			<value>0</value>
		</numericStateVariable>
		<numericStateVariable>
			<name>avgDensityRegions</name>
			<value>0.7082571691087577</value>
		</numericStateVariable>
	</timepoint>
	<timepoint>
		<spatialEntity>
			<pseudo3D type="region">
				<clusteredness>1</clusteredness>
				<density>0.7082571691087577</density>
				<area>27224</area>
				<perimeter>777.4329524040222</perimeter>
				<distanceFromOrigin>431.6132528085763</distanceFromOrigin>
				<angle>75.60927063924457</angle>
				<shape>triangular</shape>
				<triangleMeasure>0.7316948824411554</triangleMeasure>
				<rectangleMeasure>0.6107489310449504</rectangleMeasure>
				<circleMeasure>0.4646071257669993</circleMeasure>
				<centroid>
					<x>423.8244</x>
					<y>212.1065</y>
				</centroid>
			</pseudo3D>
		</spatialEntity>
		<numericStateVariable>
			<name>avgClusterednessRegions</name>
			<value>0</value>
		</numericStateVariable>
		<numericStateVariable>
			<name>avgDensityRegions</name>
			<value>0.7082571691087577</value>
		</numericStateVariable>
	</timepoint>
	<timepoint>
		<spatialEntity>
			<pseudo3D type="region">
				<clusteredness>1</clusteredness>
				<density>0.7082571691087577</density>
				<area>27224</area>
				<perimeter>777.4329524040222</perimeter>
				<distanceFromOrigin>431.6132528085763</distanceFromOrigin>
				<angle>75.60927063924457</angle>
				<shape>triangular</shape>
				<triangleMeasure>0.7316948824411554</triangleMeasure>
				<rectangleMeasure>0.6107489310449504</rectangleMeasure>
				<circleMeasure>0.4646071257669993</circleMeasure>
				<centroid>
					<x>423.8244</x>
					<y>212.1065</y>
				</centroid>
			</pseudo3D>
		</spatialEntity>
		<numericStateVariable>
			<name>avgClusterednessRegions</name>
			<value>0</value>
		</numericStateVariable>
		<numericStateVariable>
			<name>avgDensityRegions</name>
			<value>0.7082571691087577</value>
		</numericStateVariable>
	</timepoint>
	<timepoint>
		<spatialEntity>
			<pseudo3D type="region">
				<clusteredness>1</clusteredness>
				<density>0.7082571691087577</density>
				<area>27224</area>
				<perimeter>777.4329524040222</perimeter>
				<distanceFromOrigin>431.6132528085763</distanceFromOrigin>
				<angle>75.60927063924457</angle>
				<shape>triangular</shape>
				<triangleMeasure>0.7316948824411554</triangleMeasure>
				<rectangleMeasure>0.6107489310449504</rectangleMeasure>
				<circleMeasure>0.4646071257669993</circleMeasure>
				<centroid>
					<x>423.8244</x>
					<y>212.1065</y>
				</centroid>
			</pseudo3D>
		</spatialEntity>
		<numericStateVariable>
			<name>avgClusterednessRegions</name>
			<value>0</value>
		</numericStateVariable>
		<numericStateVariable>
			<name>avgDensityRegions</name>
			<value>0.7082571691087577</value>
		</numericStateVariable>
	</timepoint>
	<timepoint>
		<spatialEntity>
			<pseudo3D type="region">
				<clusteredness>1</clusteredness>
				<density>0.7082571691087577</density>
				<area>27224</area>
				<perimeter>777.4329524040222</perimeter>
				<distanceFromOrigin>431.6132528085763</distanceFromOrigin>
				<angle>75.60927063924457</angle>
				<shape>triangular</shape>
				<triangleMeasure>0.7316948824411554</triangleMeasure>
				<rectangleMeasure>0.6107489310449504</rectangleMeasure>
				<circleMeasure>0.4646071257669993</circleMeasure>
				<centroid>
					<x>423.8244</x>
					<y>212.1065</y>
				</centroid>
			</pseudo3D>
		</spatialEntity>
		<numericStateVariable>
			<name>avgClusterednessRegions</name>
			<value>0</value>
		</numericStateVariable>
		<numericStateVariable>
			<name>avgDensityRegions</name>
			<value>0.7082571691087577</value>
		</numericStateVariable>
	</timepoint>
	<timepoint>
		<spatialEntity>
			<pseudo3D type="region">
				<clusteredness>1</clusteredness>
				<density>0.7082571691087577</density>
				<area>27224</area>
				<perimeter>777.4329524040222</perimeter>
				<distanceFromOrigin>431.6132528085763</distanceFromOrigin>
				<angle>75.60927063924457</angle>
				<shape>triangular</shape>
				<triangleMeasure>0.7316948824411554</triangleMeasure>
				<rectangleMeasure>0.6107489310449504</rectangleMeasure>
				<circleMeasure>0.4646071257669993</circleMeasure>
				<centroid>
					<x>423.8244</x>
					<y>212.1065</y>
				</centroid>
			</pseudo3D>
		</spatialEntity>
		<numericStateVariable>
			<name>avgClusterednessRegions</name>
			<value>0</value>
		</numericStateVariable>
		<numericStateVariable>
			<name>avgDensityRegions</name>
			<value>0.7082571691087577</value>
		</numericStateVariable>
	</timepoint>
	<timepoint>
		<spatialEntity>
			<pseudo3D type="region">
				<clusteredness>1</clusteredness>
				<density>0.7082571691087577</density>
				<area>27224</area>
				<perimeter>777.4329524040222</perimeter>
				<distanceFromOrigin>431.6132528085763</distanceFromOrigin>
				<angle>75.60927063924457</angle>
				<shape>triangular</shape>
				<triangleMeasure>0.7316948824411554</triangleMeasure>
				<rectangleMeasure>0.6107489310449504</rectangleMeasure>
				<circleMeasure>0.4646071257669993</circleMeasure>
				<centroid>
					<x>423.8244</x>
					<y>212.1065</y>
				</centroid>
			</pseudo3D>
		</spatialEntity>
		<numericStateVariable>
			<name>avgClusterednessRegions</name>
			<value>0</value>
		</numericStateVariable>
		<numericStateVariable>
			<name>avgDensityRegions</name>
			<value>0.7082571691087577</value>
		</numericStateVariable>
	</timepoint>
	<timepoint>
		<spatialEntity>
			<pseudo3D type="region">
				<clusteredness>1</clusteredness>
				<density>0.7082571691087577</density>
				<area>27224</area>
				<perimeter>777.4329524040222</perimeter>
				<distanceFromOrigin>431.6132528085763</distanceFromOrigin>
				<angle>75.60927063924457</angle>
				<shape>triangular</shape>
				<triangleMeasure>0.7316948824411554</triangleMeasure>
				<rectangleMeasure>0.6107489310449504</rectangleMeasure>
				<circleMeasure>0.4646071257669993</circleMeasure>
				<centroid>
					<x>423.8244</x>
					<y>212.1065</y>
				</centroid>
			</pseudo3D>
		</spatialEntity>
		<numericStateVariable>
			<name>avgClusterednessRegions</name>
			<value>0</value>
		</numericStateVariable>
		<numericStateVariable>
			<name>avgDensityRegions</name>
			<value>0.7082571691087577</value>
		</numericStateVariable>
	</timepoint>
	<timepoint>
		<spatialEntity>
			<pseudo3D type="region">
				<clusteredness>1</clusteredness>
				<density>0.7082571691087577</density>
				<area>27224</area>
				<perimeter>777.4329524040222</perimeter>
				<distanceFromOrigin>431.6132528085763</distanceFromOrigin>
				<angle>75.60927063924457</angle>
				<shape>triangular</shape>
				<triangleMeasure>0.7316948824411554</triangleMeasure>
				<rectangleMeasure>0.6107489310449504</rectangleMeasure>
				<circleMeasure>0.4646071257669993</circleMeasure>
				<centroid>
					<x>423.8244</x>
					<y>212.1065</y>
				</centroid>
			</pseudo3D>
		</spatialEntity>
		<numericStateVariable>
			<name>avgClusterednessRegions</name>
			<value>0</value>
		</numericStateVariable>
		<numericStateVariable>
			<name>avgDensityRegions</name>
			<value>0.7082571691087577</value>
		</numericStateVariable>
	</timepoint>
	<timepoint>
		<spatialEntity>
			<pseudo3D type="region">
				<clusteredness>1</clusteredness>
				<density>0.7082571691087577</density>
				<area>27224</area>
				<perimeter>777.4329524040222</perimeter>
				<distanceFromOrigin>431.6132528085763</distanceFromOrigin>
				<angle>75.60927063924457</angle>
				<shape>triangular</shape>
				<triangleMeasure>0.7316948824411554</triangleMeasure>
				<rectangleMeasure>0.6107489310449504</rectangleMeasure>
				<circleMeasure>0.4646071257669993</circleMeasure>
				<centroid>
					<x>423.8244</x>
					<y>212.1065</y>
				</centroid>
			</pseudo3D>
		</spatialEntity>
		<numericStateVariable>
			<name>avgClusterednessRegions</name>
			<value>0</value>
		</numericStateVariable>
		<numericStateVariable>
			<name>avgDensityRegions</name>
			<value>0.7082571691087577</value>
		</numericStateVariable>
	</timepoint>
	<timepoint>
		<spatialEntity>
			<pseudo3D type="region">
				<clusteredness>1</clusteredness>
				<density>0.7082571691087577</density>
				<area>27224</area>
				<perimeter>777.4329524040222</perimeter>
				<distanceFromOrigin>431.6132528085763</distanceFromOrigin>
				<angle>75.60927063924457</angle>
				<shape>triangular</shape>
				<triangleMeasure>0.7316948824411554</triangleMeasure>
				<rectangleMeasure>0.6107489310449504</rectangleMeasure>
				<circleMeasure>0.4646071257669993</circleMeasure>
				<centroid>
					<x>423.8244</x>
					<y>212.1065</y>
				</centroid>
			</pseudo3D>
		</spatialEntity>
		<numericStateVariable>
			<name>avgClusterednessRegions</name>
			<value>0</value>
		</numericStateVariable>
		<numericStateVariable>
			<name>avgDensityRegions</name>
			<value>0.7082571691087577</value>
		</numericStateVariable>
	</timepoint>
	<timepoint>
		<spatialEntity>
			<pseudo3D type="region">
				<clusteredness>1</clusteredness>
				<density>0.7082571691087577</density>
				<area>27224</area>
				<perimeter>777.4329524040222</perimeter>
				<distanceFromOrigin>431.6132528085763</distanceFromOrigin>
				<angle>75.60927063924457</angle>
				<shape>triangular</shape>
				<triangleMeasure>0.7316948824411554</triangleMeasure>
				<rectangleMeasure>0.6107489310449504</rectangleMeasure>
				<circleMeasure>0.4646071257669993</circleMeasure>
				<centroid>
					<x>423.8244</x>
					<y>212.1065</y>
				</centroid>
			</pseudo3D>
		</spatialEntity>
		<numericStateVariable>
			<name>avgClusterednessRegions</name>
			<value>0</value>
		</numericStateVariable>
		<numericStateVariable>
			<name>avgDensityRegions</name>
			<value>0.7082571691087577</value>
		</numericStateVariable>
	</timepoint>
	<timepoint>
		<spatialEntity>
			<pseudo3D type="region">
				<clusteredness>1</clusteredness>
				<density>0.7082571691087577</density>
				<area>27224</area>
				<perimeter>777.4329524040222</perimeter>
				<distanceFromOrigin>431.6132528085763</distanceFromOrigin>
				<angle>75.60927063924457</angle>
				<shape>triangular</shape>
				<triangleMeasure>0.7316948824411554</triangleMeasure>
				<rectangleMeasure>0.6107489310449504</rectangleMeasure>
				<circleMeasure>0.4646071257669993</circleMeasure>
				<centroid>
					<x>423.8244</x>
					<y>212.1065</y>
				</centroid>
			</pseudo3D>
		</spatialEntity>
		<numericStateVariable>
			<name>avgClusterednessRegions</name>
			<value>0</value>
		</numericStateVariable>
		<numericStateVariable>
			<name>avgDensityRegions</name>
			<value>0.7082571691087577</value>
		</numericStateVariable>
	</timepoint>
	<timepoint>
		<spatialEntity>
			<pseudo3D type="region">
				<clusteredness>1</clusteredness>
				<density>0.7082571691087577</density>
				<area>27224</area>
				<perimeter>777.4329524040222</perimeter>
				<distanceFromOrigin>431.6132528085763</distanceFromOrigin>
				<angle>75.60927063924457</angle>
				<shape>triangular</shape>
				<triangleMeasure>0.7316948824411554</triangleMeasure>
				<rectangleMeasure>0.6107489310449504</rectangleMeasure>
				<circleMeasure>0.4646071257669993</circleMeasure>
				<centroid>
					<x>423.8244</x>
					<y>212.1065</y>
				</centroid>
			</pseudo3D>
		</spatialEntity>
		<numericStateVariable>
			<name>avgClusterednessRegions</name>
			<value>0</value>
		</numericStateVariable>
		<numericStateVariable>
			<name>avgDensityRegions</name>
			<value>0.7082571691087577</value>
		</numericStateVariable>
	</timepoint>
	<timepoint>
		<spatialEntity>
			<pseudo3D type="region">
				<clusteredness>1</clusteredness>
				<density>0.7082571691087577</density>
				<area>27224</area>
				<perimeter>777.4329524040222</perimeter>
				<distanceFromOrigin>431.6132528085763</distanceFromOrigin>
				<angle>75.60927063924457</angle>
				<shape>triangular</shape>
				<triangleMeasure>0.7316948824411554</triangleMeasure>
				<rectangleMeasure>0.6107489310449504</rectangleMeasure>
				<circleMeasure>0.4646071257669993</circleMeasure>
				<centroid>
					<x>423.8244</x>
					<y>212.1065</y>
				</centroid>
			</pseudo3D>
		</spatialEntity>
		<numericStateVariable>
			<name>avgClusterednessRegions</name>
			<value>0</value>
		</numericStateVariable>
		<numericStateVariable>
			<name>avgDensityRegions</name>
			<value>0.7082571691087577</value>
		</numericStateVariable>
	</timepoint>
	<timepoint>
		<spatialEntity>
			<pseudo3D type="region">
				<clusteredness>1</clusteredness>
				<density>0.7082571691087577</density>
				<area>27224</area>
				<perimeter>777.4329524040222</perimeter>
				<distanceFromOrigin>431.6132528085763</distanceFromOrigin>
				<angle>75.60927063924457</angle>
				<shape>triangular</shape>
				<triangleMeasure>0.7316948824411554</triangleMeasure>
				<rectangleMeasure>0.6107489310449504</rectangleMeasure>
				<circleMeasure>0.4646071257669993</circleMeasure>
				<centroid>
					<x>423.8244</x>
					<y>212.1065</y>
				</centroid>
			</pseudo3D>
		</spatialEntity>
		<numericStateVariable>
			<name>avgClusterednessRegions</name>
			<value>0</value>
		</numericStateVariable>
		<numericStateVariable>
			<name>avgDensityRegions</name>
			<value>0.7082571691087577</value>
		</numericStateVariable>
	</timepoint>
	<timepoint>
		<spatialEntity>
			<pseudo3D type="region">
				<clusteredness>1</clusteredness>
				<density>0.7082571691087577</density>
				<area>27224</area>
				<perimeter>777.4329524040222</perimeter>
				<distanceFromOrigin>431.6132528085763</distanceFromOrigin>
				<angle>75.60927063924457</angle>
				<shape>triangular</shape>
				<triangleMeasure>0.7316948824411554</triangleMeasure>
				<rectangleMeasure>0.6107489310449504</rectangleMeasure>
				<circleMeasure>0.4646071257669993</circleMeasure>
				<centroid>
					<x>423.8244</x>
					<y>212.1065</y>
				</centroid>
			</pseudo3D>
		</spatialEntity>
		<numericStateVariable>
			<name>avgClusterednessRegions</name>
			<value>0</value>
		</numericStateVariable>
		<numericStateVariable>
			<name>avgDensityRegions</name>
			<value>0.7082571691087577</value>
		</numericStateVariable>
	</timepoint>
	<timepoint>
		<spatialEntity>
			<pseudo3D type="region">
				<clusteredness>1</clusteredness>
				<density>0.7082571691087577</density>
				<area>27224</area>
				<perimeter>777.4329524040222</perimeter>
				<distanceFromOrigin>431.6132528085763</distanceFromOrigin>
				<angle>75.60927063924457</angle>
				<shape>triangular</shape>
				<triangleMeasure>0.7316948824411554</triangleMeasure>
				<rectangleMeasure>0.6107489310449504</rectangleMeasure>
				<circleMeasure>0.4646071257669993</circleMeasure>
				<centroid>
					<x>423.8244</x>
					<y>212.1065</y>
				</centroid>
			</pseudo3D>
		</spatialEntity>
		<numericStateVariable>
			<name>avgClusterednessRegions</name>
			<value>0</value>
		</numericStateVariable>
		<numericStateVariable>
			<name>avgDensityRegions</name>
			<value>0.7082571691087577</value>
		</numericStateVariable>
	</timepoint>
	<timepoint>
		<spatialEntity>
			<pseudo3D type="region">
				<clusteredness>1</clusteredness>
				<density>0.7082571691087577</density>
				<area>27224</area>
				<perimeter>777.4329524040222</perimeter>
				<distanceFromOrigin>431.6132528085763</distanceFromOrigin>
				<angle>75.60927063924457</angle>
				<shape>triangular</shape>
				<triangleMeasure>0.7316948824411554</triangleMeasure>
				<rectangleMeasure>0.6107489310449504</rectangleMeasure>
				<circleMeasure>0.4646071257669993</circleMeasure>
				<centroid>
					<x>423.8244</x>
					<y>212.1065</y>
				</centroid>
			</pseudo3D>
		</spatialEntity>
		<numericStateVariable>
			<name>avgClusterednessRegions</name>
			<value>0</value>
		</numericStateVariable>
		<numericStateVariable>
			<name>avgDensityRegions</name>
			<value>0.7082571691087577</value>
		</numericStateVariable>
	</timepoint>
	<timepoint>
		<spatialEntity>
			<pseudo3D type="region">
				<clusteredness>1</clusteredness>
				<density>0.7082571691087577</density>
				<area>27224</area>
				<perimeter>777.4329524040222</perimeter>
				<distanceFromOrigin>431.6132528085763</distanceFromOrigin>
				<angle>75.60927063924457</angle>
				<shape>triangular</shape>
				<triangleMeasure>0.7316948824411554</triangleMeasure>
				<rectangleMeasure>0.6107489310449504</rectangleMeasure>
				<circleMeasure>0.4646071257669993</circleMeasure>
				<centroid>
					<x>423.8244</x>
					<y>212.1065</y>
				</centroid>
			</pseudo3D>
		</spatialEntity>
		<numericStateVariable>
			<name>avgClusterednessRegions</name>
			<value>0</value>
		</numericStateVariable>
		<numericStateVariable>
			<name>avgDensityRegions</name>
			<value>0.7082571691087577</value>
		</numericStateVariable>
	</timepoint>
	<timepoint>
		<spatialEntity>
			<pseudo3D type="region">
				<clusteredness>1</clusteredness>
				<density>0.7082571691087577</density>
				<area>27224</area>
				<perimeter>777.4329524040222</perimeter>
				<distanceFromOrigin>431.6132528085763</distanceFromOrigin>
				<angle>75.60927063924457</angle>
				<shape>triangular</shape>
				<triangleMeasure>0.7316948824411554</triangleMeasure>
				<rectangleMeasure>0.6107489310449504</rectangleMeasure>
				<circleMeasure>0.4646071257669993</circleMeasure>
				<centroid>
					<x>423.8244</x>
					<y>212.1065</y>
				</centroid>
			</pseudo3D>
		</spatialEntity>
		<numericStateVariable>
			<name>avgClusterednessRegions</name>
			<value>0</value>
		</numericStateVariable>
		<numericStateVariable>
			<name>avgDensityRegions</name>
			<value>0.7082571691087577</value>
		</numericStateVariable>
	</timepoint>
	<timepoint>
		<spatialEntity>
			<pseudo3D type="region">
				<clusteredness>1</clusteredness>
				<density>0.7082571691087577</density>
				<area>27224</area>
				<perimeter>777.4329524040222</perimeter>
				<distanceFromOrigin>431.6132528085763</distanceFromOrigin>
				<angle>75.60927063924457</angle>
				<shape>triangular</shape>
				<triangleMeasure>0.7316948824411554</triangleMeasure>
				<rectangleMeasure>0.6107489310449504</rectangleMeasure>
				<circleMeasure>0.4646071257669993</circleMeasure>
				<centroid>
					<x>423.8244</x>
					<y>212.1065</y>
				</centroid>
			</pseudo3D>
		</spatialEntity>
		<numericStateVariable>
			<name>avgClusterednessRegions</name>
			<value>0</value>
		</numericStateVariable>
		<numericStateVariable>
			<name>avgDensityRegions</name>
			<value>0.7082571691087577</value>
		</numericStateVariable>
	</timepoint>
	<timepoint>
		<spatialEntity>
			<pseudo3D type="region">
				<clusteredness>1</clusteredness>
				<density>0.7082571691087577</density>
				<area>27224</area>
				<perimeter>777.4329524040222</perimeter>
				<distanceFromOrigin>431.6132528085763</distanceFromOrigin>
				<angle>75.60927063924457</angle>
				<shape>triangular</shape>
				<triangleMeasure>0.7316948824411554</triangleMeasure>
				<rectangleMeasure>0.6107489310449504</rectangleMeasure>
				<circleMeasure>0.4646071257669993</circleMeasure>
				<centroid>
					<x>423.8244</x>
					<y>212.1065</y>
				</centroid>
			</pseudo3D>
		</spatialEntity>
		<numericStateVariable>
			<name>avgClusterednessRegions</name>
			<value>0</value>
		</numericStateVariable>
		<numericStateVariable>
			<name>avgDensityRegions</name>
			<value>0.7082571691087577</value>
		</numericStateVariable>
	</timepoint>
	<timepoint>
		<spatialEntity>
			<pseudo3D type="region">
				<clusteredness>1</clusteredness>
				<density>0.7082571691087577</density>
				<area>27224</area>
				<perimeter>777.4329524040222</perimeter>
				<distanceFromOrigin>431.6132528085763</distanceFromOrigin>
				<angle>75.60927063924457</angle>
				<shape>triangular</shape>
				<triangleMeasure>0.7316948824411554</triangleMeasure>
				<rectangleMeasure>0.6107489310449504</rectangleMeasure>
				<circleMeasure>0.4646071257669993</circleMeasure>
				<centroid>
					<x>423.8244</x>
					<y>212.1065</y>
				</centroid>
			</pseudo3D>
		</spatialEntity>
		<numericStateVariable>
			<name>avgClusterednessRegions</name>
			<value>0</value>
		</numericStateVariable>
		<numericStateVariable>
			<name>avgDensityRegions</name>
			<value>0.7082571691087577</value>
		</numericStateVariable>
	</timepoint>
	<timepoint>
		<spatialEntity>
			<pseudo3D type="region">
				<clusteredness>1</clusteredness>
				<density>0.7082571691087577</density>
				<area>27224</area>
				<perimeter>777.4329524040222</perimeter>
				<distanceFromOrigin>431.6132528085763</distanceFromOrigin>
				<angle>75.60927063924457</angle>
				<shape>triangular</shape>
				<triangleMeasure>0.7316948824411554</triangleMeasure>
				<rectangleMeasure>0.6107489310449504</rectangleMeasure>
				<circleMeasure>0.4646071257669993</circleMeasure>
				<centroid>
					<x>423.8244</x>
					<y>212.1065</y>
				</centroid>
			</pseudo3D>
		</spatialEntity>
		<numericStateVariable>
			<name>avgClusterednessRegions</name>
			<value>0</value>
		</numericStateVariable>
		<numericStateVariable>
			<name>avgDensityRegions</name>
			<value>0.7082571691087577</value>
		</numericStateVariable>
	</timepoint>
	<timepoint>
		<spatialEntity>
			<pseudo3D type="region">
				<clusteredness>1</clusteredness>
				<density>0.7082571691087577</density>
				<area>27224</area>
				<perimeter>777.4329524040222</perimeter>
				<distanceFromOrigin>431.6132528085763</distanceFromOrigin>
				<angle>75.60927063924457</angle>
				<shape>triangular</shape>
				<triangleMeasure>0.7316948824411554</triangleMeasure>
				<rectangleMeasure>0.6107489310449504</rectangleMeasure>
				<circleMeasure>0.4646071257669993</circleMeasure>
				<centroid>
					<x>423.8244</x>
					<y>212.1065</y>
				</centroid>
			</pseudo3D>
		</spatialEntity>
		<numericStateVariable>
			<name>avgClusterednessRegions</name>
			<value>0</value>
		</numericStateVariable>
		<numericStateVariable>
			<name>avgDensityRegions</name>
			<value>0.7082571691087577</value>
		</numericStateVariable>
	</timepoint>
	<timepoint>
		<spatialEntity>
			<pseudo3D type="region">
				<clusteredness>1</clusteredness>
				<density>0.7082571691087577</density>
				<area>27224</area>
				<perimeter>777.4329524040222</perimeter>
				<distanceFromOrigin>431.6132528085763</distanceFromOrigin>
				<angle>75.60927063924457</angle>
				<shape>triangular</shape>
				<triangleMeasure>0.7316948824411554</triangleMeasure>
				<rectangleMeasure>0.6107489310449504</rectangleMeasure>
				<circleMeasure>0.4646071257669993</circleMeasure>
				<centroid>
					<x>423.8244</x>
					<y>212.1065</y>
				</centroid>
			</pseudo3D>
		</spatialEntity>
		<numericStateVariable>
			<name>avgClusterednessRegions</name>
			<value>0</value>
		</numericStateVariable>
		<numericStateVariable>
			<name>avgDensityRegions</name>
			<value>0.7082571691087577</value>
		</numericStateVariable>
	</timepoint>
	<timepoint>
		<spatialEntity>
			<pseudo3D type="region">
				<clusteredness>1</clusteredness>
				<density>0.7082571691087577</density>
				<area>27224</area>
				<perimeter>777.4329524040222</perimeter>
				<distanceFromOrigin>431.6132528085763</distanceFromOrigin>
				<angle>75.60927063924457</angle>
				<shape>triangular</shape>
				<triangleMeasure>0.7316948824411554</triangleMeasure>
				<rectangleMeasure>0.6107489310449504</rectangleMeasure>
				<circleMeasure>0.4646071257669993</circleMeasure>
				<centroid>
					<x>423.8244</x>
					<y>212.1065</y>
				</centroid>
			</pseudo3D>
		</spatialEntity>
		<numericStateVariable>
			<name>avgClusterednessRegions</name>
			<value>0</value>
		</numericStateVariable>
		<numericStateVariable>
			<name>avgDensityRegions</name>
			<value>0.7082571691087577</value>
		</numericStateVariable>
	</timepoint>
	<timepoint>
		<spatialEntity>
			<pseudo3D type="region">
				<clusteredness>1</clusteredness>
				<density>0.7082571691087577</density>
				<area>27224</area>
				<perimeter>777.4329524040222</perimeter>
				<distanceFromOrigin>431.6132528085763</distanceFromOrigin>
				<angle>75.60927063924457</angle>
				<shape>triangular</shape>
				<triangleMeasure>0.7316948824411554</triangleMeasure>
				<rectangleMeasure>0.6107489310449504</rectangleMeasure>
				<circleMeasure>0.4646071257669993</circleMeasure>
				<centroid>
					<x>423.8244</x>
					<y>212.1065</y>
				</centroid>
			</pseudo3D>
		</spatialEntity>
		<numericStateVariable>
			<name>avgClusterednessRegions</name>
			<value>0</value>
		</numericStateVariable>
		<numericStateVariable>
			<name>avgDensityRegions</name>
			<value>0.7082571691087577</value>
		</numericStateVariable>
	</timepoint>
	<timepoint>
		<spatialEntity>
			<pseudo3D type="region">
				<clusteredness>1</clusteredness>
				<density>0.7082571691087577</density>
				<area>27224</area>
				<perimeter>777.4329524040222</perimeter>
				<distanceFromOrigin>431.6132528085763</distanceFromOrigin>
				<angle>75.60927063924457</angle>
				<shape>triangular</shape>
				<triangleMeasure>0.7316948824411554</triangleMeasure>
				<rectangleMeasure>0.6107489310449504</rectangleMeasure>
				<circleMeasure>0.4646071257669993</circleMeasure>
				<centroid>
					<x>423.8244</x>
					<y>212.1065</y>
				</centroid>
			</pseudo3D>
		</spatialEntity>
		<numericStateVariable>
			<name>avgClusterednessRegions</name>
			<value>0</value>
		</numericStateVariable>
		<numericStateVariable>
			<name>avgDensityRegions</name>
			<value>0.7082571691087577</value>
		</numericStateVariable>
	</timepoint>
	<timepoint>
		<spatialEntity>
			<pseudo3D type="region">
				<clusteredness>1</clusteredness>
				<density>0.7082571691087577</density>
				<area>27224</area>
				<perimeter>777.4329524040222</perimeter>
				<distanceFromOrigin>431.6132528085763</distanceFromOrigin>
				<angle>75.60927063924457</angle>
				<shape>triangular</shape>
				<triangleMeasure>0.7316948824411554</triangleMeasure>
				<rectangleMeasure>0.6107489310449504</rectangleMeasure>
				<circleMeasure>0.4646071257669993</circleMeasure>
				<centroid>
					<x>423.8244</x>
					<y>212.1065</y>
				</centroid>
			</pseudo3D>
		</spatialEntity>
		<numericStateVariable>
			<name>avgClusterednessRegions</name>
			<value>0</value>
		</numericStateVariable>
		<numericStateVariable>
			<name>avgDensityRegions</name>
			<value>0.7082571691087577</value>
		</numericStateVariable>
	</timepoint>
	<timepoint>
		<spatialEntity>
			<pseudo3D type="region">
				<clusteredness>1</clusteredness>
				<density>0.7082571691087577</density>
				<area>27224</area>
				<perimeter>777.4329524040222</perimeter>
				<distanceFromOrigin>431.6132528085763</distanceFromOrigin>
				<angle>75.60927063924457</angle>
				<shape>triangular</shape>
				<triangleMeasure>0.7316948824411554</triangleMeasure>
				<rectangleMeasure>0.6107489310449504</rectangleMeasure>
				<circleMeasure>0.4646071257669993</circleMeasure>
				<centroid>
					<x>423.8244</x>
					<y>212.1065</y>
				</centroid>
			</pseudo3D>
		</spatialEntity>
		<numericStateVariable>
			<name>avgClusterednessRegions</name>
			<value>0</value>
		</numericStateVariable>
		<numericStateVariable>
			<name>avgDensityRegions</name>
			<value>0.7082571691087577</value>
		</numericStateVariable>
	</timepoint>
	<timepoint>
		<spatialEntity>
			<pseudo3D type="region">
				<clusteredness>1</clusteredness>
				<density>0.7082571691087577</density>
				<area>27224</area>
				<perimeter>777.4329524040222</perimeter>
				<distanceFromOrigin>431.6132528085763</distanceFromOrigin>
				<angle>75.60927063924457</angle>
				<shape>triangular</shape>
				<triangleMeasure>0.7316948824411554</triangleMeasure>
				<rectangleMeasure>0.6107489310449504</rectangleMeasure>
				<circleMeasure>0.4646071257669993</circleMeasure>
				<centroid>
					<x>423.8244</x>
					<y>212.1065</y>
				</centroid>
			</pseudo3D>
		</spatialEntity>
		<numericStateVariable>
			<name>avgClusterednessRegions</name>
			<value>0</value>
		</numericStateVariable>
		<numericStateVariable>
			<name>avgDensityRegions</name>
			<value>0.7082571691087577</value>
		</numericStateVariable>
	</timepoint>
	<timepoint>
		<spatialEntity>
			<pseudo3D type="region">
				<clusteredness>1</clusteredness>
				<density>0.7082571691087577</density>
				<area>27224</area>
				<perimeter>777.4329524040222</perimeter>
				<distanceFromOrigin>431.6132528085763</distanceFromOrigin>
				<angle>75.60927063924457</angle>
				<shape>triangular</shape>
				<triangleMeasure>0.7316948824411554</triangleMeasure>
				<rectangleMeasure>0.6107489310449504</rectangleMeasure>
				<circleMeasure>0.4646071257669993</circleMeasure>
				<centroid>
					<x>423.8244</x>
					<y>212.1065</y>
				</centroid>
			</pseudo3D>
		</spatialEntity>
		<numericStateVariable>
			<name>avgClusterednessRegions</name>
			<value>0</value>
		</numericStateVariable>
		<numericStateVariable>
			<name>avgDensityRegions</name>
			<value>0.7082571691087577</value>
		</numericStateVariable>
	</timepoint>
</experiment>
