# Supplementary material for: Automatic validation of computational models using pseudo-3D spatio-temporal model checking
Source: BMC Syst Biol. 2014 Dec 2;8:124. doi: 10.1186/s12918-014-0124-0 (PMC4272535; doi:10.1186/s12918-014-0124-0)
Supplement: Additional file 8 — Dataset of STML files for the phase variation case study. The dataset of one thousand STML files corresponding to the stochastic simulations of the rectangular model for the phase variation case study. We recommend using the freely available 7zip software (Download link: http://www.7-zip.org/download.html) to extract this archive. [file 12918_2014_124_MOESM8_ESM.zip › phase_variation_stml_165.xml]

<?xml version="1.0" encoding="utf-8"?>
<!--Warning! This xml file was automatically generated by a C++ program using the Boost PropertyTree library.-->
<experiment>
	<timepoint>
		<numericStateVariable>
			<name>avgClusterednessRegions</name>
			<value>0</value>
		</numericStateVariable>
		<numericStateVariable>
			<name>avgDensityRegions</name>
			<value>0</value>
		</numericStateVariable>
	</timepoint>
	<timepoint>
		<numericStateVariable>
			<name>avgClusterednessRegions</name>
			<value>0</value>
		</numericStateVariable>
		<numericStateVariable>
			<name>avgDensityRegions</name>
			<value>0</value>
		</numericStateVariable>
	</timepoint>
	<timepoint>
		<numericStateVariable>
			<name>avgClusterednessRegions</name>
			<value>0</value>
		</numericStateVariable>
		<numericStateVariable>
			<name>avgDensityRegions</name>
			<value>0</value>
		</numericStateVariable>
	</timepoint>
	<timepoint>
		<numericStateVariable>
			<name>avgClusterednessRegions</name>
			<value>0</value>
		</numericStateVariable>
		<numericStateVariable>
			<name>avgDensityRegions</name>
			<value>0</value>
		</numericStateVariable>
	</timepoint>
	<timepoint>
		<numericStateVariable>
			<name>avgClusterednessRegions</name>
			<value>0</value>
		</numericStateVariable>
		<numericStateVariable>
			<name>avgDensityRegions</name>
			<value>0</value>
		</numericStateVariable>
	</timepoint>
	<timepoint>
		<numericStateVariable>
			<name>avgClusterednessRegions</name>
			<value>0</value>
		</numericStateVariable>
		<numericStateVariable>
			<name>avgDensityRegions</name>
			<value>0</value>
		</numericStateVariable>
	</timepoint>
	<timepoint>
		<numericStateVariable>
			<name>avgClusterednessRegions</name>
			<value>0</value>
		</numericStateVariable>
		<numericStateVariable>
			<name>avgDensityRegions</name>
			<value>0</value>
		</numericStateVariable>
	</timepoint>
	<timepoint>
		<numericStateVariable>
			<name>avgClusterednessRegions</name>
			<value>0</value>
		</numericStateVariable>
		<numericStateVariable>
			<name>avgDensityRegions</name>
			<value>0</value>
		</numericStateVariable>
	</timepoint>
	<timepoint>
		<numericStateVariable>
			<name>avgClusterednessRegions</name>
			<value>0</value>
		</numericStateVariable>
		<numericStateVariable>
			<name>avgDensityRegions</name>
			<value>0</value>
		</numericStateVariable>
	</timepoint>
	<timepoint>
		<numericStateVariable>
			<name>avgClusterednessRegions</name>
			<value>0</value>
		</numericStateVariable>
		<numericStateVariable>
			<name>avgDensityRegions</name>
			<value>0</value>
		</numericStateVariable>
	</timepoint>
	<timepoint>
		<numericStateVariable>
			<name>avgClusterednessRegions</name>
			<value>0</value>
		</numericStateVariable>
		<numericStateVariable>
			<name>avgDensityRegions</name>
			<value>0</value>
		</numericStateVariable>
	</timepoint>
	<timepoint>
		<numericStateVariable>
			<name>avgClusterednessRegions</name>
			<value>0</value>
		</numericStateVariable>
		<numericStateVariable>
			<name>avgDensityRegions</name>
			<value>0</value>
		</numericStateVariable>
	</timepoint>
	<timepoint>
		<numericStateVariable>
			<name>avgClusterednessRegions</name>
			<value>0</value>
		</numericStateVariable>
		<numericStateVariable>
			<name>avgDensityRegions</name>
			<value>0</value>
		</numericStateVariable>
	</timepoint>
	<timepoint>
		<numericStateVariable>
			<name>avgClusterednessRegions</name>
			<value>0</value>
		</numericStateVariable>
		<numericStateVariable>
			<name>avgDensityRegions</name>
			<value>0</value>
		</numericStateVariable>
	</timepoint>
	<timepoint>
		<numericStateVariable>
			<name>avgClusterednessRegions</name>
			<value>0</value>
		</numericStateVariable>
		<numericStateVariable>
			<name>avgDensityRegions</name>
			<value>0</value>
		</numericStateVariable>
	</timepoint>
	<timepoint>
		<numericStateVariable>
			<name>avgClusterednessRegions</name>
			<value>0</value>
		</numericStateVariable>
		<numericStateVariable>
			<name>avgDensityRegions</name>
			<value>0</value>
		</numericStateVariable>
	</timepoint>
	<timepoint>
		<numericStateVariable>
			<name>avgClusterednessRegions</name>
			<value>0</value>
		</numericStateVariable>
		<numericStateVariable>
			<name>avgDensityRegions</name>
			<value>0</value>
		</numericStateVariable>
	</timepoint>
	<timepoint>
		<numericStateVariable>
			<name>avgClusterednessRegions</name>
			<value>0</value>
		</numericStateVariable>
		<numericStateVariable>
			<name>avgDensityRegions</name>
			<value>0</value>
		</numericStateVariable>
	</timepoint>
	<timepoint>
		<numericStateVariable>
			<name>avgClusterednessRegions</name>
			<value>0</value>
		</numericStateVariable>
		<numericStateVariable>
			<name>avgDensityRegions</name>
			<value>0</value>
		</numericStateVariable>
	</timepoint>
	<timepoint>
		<numericStateVariable>
			<name>avgClusterednessRegions</name>
			<value>0</value>
		</numericStateVariable>
		<numericStateVariable>
			<name>avgDensityRegions</name>
			<value>0</value>
		</numericStateVariable>
	</timepoint>
	<timepoint>
		<numericStateVariable>
			<name>avgClusterednessRegions</name>
			<value>0</value>
		</numericStateVariable>
		<numericStateVariable>
			<name>avgDensityRegions</name>
			<value>0</value>
		</numericStateVariable>
	</timepoint>
	<timepoint>
		<numericStateVariable>
			<name>avgClusterednessRegions</name>
			<value>0</value>
		</numericStateVariable>
		<numericStateVariable>
			<name>avgDensityRegions</name>
			<value>0</value>
		</numericStateVariable>
	</timepoint>
	<timepoint>
		<numericStateVariable>
			<name>avgClusterednessRegions</name>
			<value>0</value>
		</numericStateVariable>
		<numericStateVariable>
			<name>avgDensityRegions</name>
			<value>0</value>
		</numericStateVariable>
	</timepoint>
	<timepoint>
		<numericStateVariable>
			<name>avgClusterednessRegions</name>
			<value>0</value>
		</numericStateVariable>
		<numericStateVariable>
			<name>avgDensityRegions</name>
			<value>0</value>
		</numericStateVariable>
	</timepoint>
	<timepoint>
		<numericStateVariable>
			<name>avgClusterednessRegions</name>
			<value>0</value>
		</numericStateVariable>
		<numericStateVariable>
			<name>avgDensityRegions</name>
			<value>0</value>
		</numericStateVariable>
	</timepoint>
	<timepoint>
		<numericStateVariable>
			<name>avgClusterednessRegions</name>
			<value>0</value>
		</numericStateVariable>
		<numericStateVariable>
			<name>avgDensityRegions</name>
			<value>0</value>
		</numericStateVariable>
	</timepoint>
	<timepoint>
		<numericStateVariable>
			<name>avgClusterednessRegions</name>
			<value>0</value>
		</numericStateVariable>
		<numericStateVariable>
			<name>avgDensityRegions</name>
			<value>0</value>
		</numericStateVariable>
	</timepoint>
	<timepoint>
		<numericStateVariable>
			<name>avgClusterednessRegions</name>
			<value>0</value>
		</numericStateVariable>
		<numericStateVariable>
			<name>avgDensityRegions</name>
			<value>0</value>
		</numericStateVariable>
	</timepoint>
	<timepoint>
		<numericStateVariable>
			<name>avgClusterednessRegions</name>
			<value>0</value>
		</numericStateVariable>
		<numericStateVariable>
			<name>avgDensityRegions</name>
			<value>0</value>
		</numericStateVariable>
	</timepoint>
	<timepoint>
		<numericStateVariable>
			<name>avgClusterednessRegions</name>
			<value>0</value>
		</numericStateVariable>
		<numericStateVariable>
			<name>avgDensityRegions</name>
			<value>0</value>
		</numericStateVariable>
	</timepoint>
	<timepoint>
		<numericStateVariable>
			<name>avgClusterednessRegions</name>
			<value>0</value>
		</numericStateVariable>
		<numericStateVariable>
			<name>avgDensityRegions</name>
			<value>0</value>
		</numericStateVariable>
	</timepoint>
	<timepoint>
		<spatialEntity>
			<pseudo3D type="region">
				<clusteredness>1</clusteredness>
				<density>0.6421267517938982</density>
				<area>20822.5</area>
				<perimeter>660.8733310699463</perimeter>
				<distanceFromOrigin>296.7355725220689</distanceFromOrigin>
				<angle>45.81056900498339</angle>
				<shape>triangular</shape>
				<triangleMeasure>0.8109673870180956</triangleMeasure>
				<rectangleMeasure>0.5640682465690687</rectangleMeasure>
				<circleMeasure>0.4002156808721191</circleMeasure>
				<centroid>
					<x>240.132</x>
					<y>817.4896</y>
				</centroid>
			</pseudo3D>
		</spatialEntity>
		<numericStateVariable>
			<name>avgClusterednessRegions</name>
			<value>0</value>
		</numericStateVariable>
		<numericStateVariable>
			<name>avgDensityRegions</name>
			<value>0.6421267517938982</value>
		</numericStateVariable>
	</timepoint>
	<timepoint>
		<spatialEntity>
			<pseudo3D type="region">
				<clusteredness>1</clusteredness>
				<density>0.6417846200345634</density>
				<area>23795.5</area>
				<perimeter>704.7884674072266</perimeter>
				<distanceFromOrigin>296.8400242554902</distanceFromOrigin>
				<angle>45.26899229369648</angle>
				<shape>triangular</shape>
				<triangleMeasure>0.8238770442582244</triangleMeasure>
				<rectangleMeasure>0.562177135529064</rectangleMeasure>
				<circleMeasure>0.3950893365206481</circleMeasure>
				<centroid>
					<x>229.7916</x>
					<y>822.5478</y>
				</centroid>
			</pseudo3D>
		</spatialEntity>
		<numericStateVariable>
			<name>avgClusterednessRegions</name>
			<value>0</value>
		</numericStateVariable>
		<numericStateVariable>
			<name>avgDensityRegions</name>
			<value>0.6417846200345634</value>
		</numericStateVariable>
	</timepoint>
	<timepoint>
		<spatialEntity>
			<pseudo3D type="region">
				<clusteredness>1</clusteredness>
				<density>0.636196184659622</density>
				<area>26581</area>
				<perimeter>792.2790441513062</perimeter>
				<distanceFromOrigin>296.8400242554902</distanceFromOrigin>
				<angle>45.65602987408173</angle>
				<shape>triangular</shape>
				<triangleMeasure>0.8446314359564553</triangleMeasure>
				<rectangleMeasure>0.5112284548852122</rectangleMeasure>
				<circleMeasure>0.3604583896384299</circleMeasure>
				<centroid>
					<x>220.2252</x>
					<y>823.5482</y>
				</centroid>
			</pseudo3D>
		</spatialEntity>
		<numericStateVariable>
			<name>avgClusterednessRegions</name>
			<value>0</value>
		</numericStateVariable>
		<numericStateVariable>
			<name>avgDensityRegions</name>
			<value>0.636196184659622</value>
		</numericStateVariable>
	</timepoint>
	<timepoint>
		<spatialEntity>
			<pseudo3D type="region">
				<clusteredness>1</clusteredness>
				<density>0.6338349472467121</density>
				<area>30130</area>
				<perimeter>834.4769396781921</perimeter>
				<distanceFromOrigin>296.8400242554902</distanceFromOrigin>
				<angle>44.55517695098049</angle>
				<shape>triangular</shape>
				<triangleMeasure>0.8294063502714049</triangleMeasure>
				<rectangleMeasure>0.5284958770869964</rectangleMeasure>
				<circleMeasure>0.3777622312868523</circleMeasure>
				<centroid>
					<x>208.641</x>
					<y>825.9293</y>
				</centroid>
			</pseudo3D>
		</spatialEntity>
		<numericStateVariable>
			<name>avgClusterednessRegions</name>
			<value>0</value>
		</numericStateVariable>
		<numericStateVariable>
			<name>avgDensityRegions</name>
			<value>0.6338349472467121</value>
		</numericStateVariable>
	</timepoint>
	<timepoint>
		<spatialEntity>
			<pseudo3D type="region">
				<clusteredness>1</clusteredness>
				<density>0.633811578092512</density>
				<area>30234.5</area>
				<perimeter>850.5578615665436</perimeter>
				<distanceFromOrigin>296.8400242554902</distanceFromOrigin>
				<angle>44.51388727981131</angle>
				<shape>triangular</shape>
				<triangleMeasure>0.8263819312231</triangleMeasure>
				<rectangleMeasure>0.5309546298400619</rectangleMeasure>
				<circleMeasure>0.3731976373707914</circleMeasure>
				<centroid>
					<x>208.1718</x>
					<y>826.2181</y>
				</centroid>
			</pseudo3D>
		</spatialEntity>
		<numericStateVariable>
			<name>avgClusterednessRegions</name>
			<value>0</value>
		</numericStateVariable>
		<numericStateVariable>
			<name>avgDensityRegions</name>
			<value>0.633811578092512</value>
		</numericStateVariable>
	</timepoint>
	<timepoint>
		<spatialEntity>
			<pseudo3D type="region">
				<clusteredness>1</clusteredness>
				<density>0.633811578092512</density>
				<area>30234.5</area>
				<perimeter>850.5578615665436</perimeter>
				<distanceFromOrigin>296.8400242554902</distanceFromOrigin>
				<angle>44.51388727981131</angle>
				<shape>triangular</shape>
				<triangleMeasure>0.8263819312231</triangleMeasure>
				<rectangleMeasure>0.5309546298400619</rectangleMeasure>
				<circleMeasure>0.3731976373707914</circleMeasure>
				<centroid>
					<x>208.1718</x>
					<y>826.2181</y>
				</centroid>
			</pseudo3D>
		</spatialEntity>
		<numericStateVariable>
			<name>avgClusterednessRegions</name>
			<value>0</value>
		</numericStateVariable>
		<numericStateVariable>
			<name>avgDensityRegions</name>
			<value>0.633811578092512</value>
		</numericStateVariable>
	</timepoint>
	<timepoint>
		<spatialEntity>
			<pseudo3D type="region">
				<clusteredness>1</clusteredness>
				<density>0.633811578092512</density>
				<area>30234.5</area>
				<perimeter>850.5578615665436</perimeter>
				<distanceFromOrigin>296.8400242554902</distanceFromOrigin>
				<angle>44.51388727981131</angle>
				<shape>triangular</shape>
				<triangleMeasure>0.8263819312231</triangleMeasure>
				<rectangleMeasure>0.5309546298400619</rectangleMeasure>
				<circleMeasure>0.3731976373707914</circleMeasure>
				<centroid>
					<x>208.1718</x>
					<y>826.2181</y>
				</centroid>
			</pseudo3D>
		</spatialEntity>
		<numericStateVariable>
			<name>avgClusterednessRegions</name>
			<value>0</value>
		</numericStateVariable>
		<numericStateVariable>
			<name>avgDensityRegions</name>
			<value>0.633811578092512</value>
		</numericStateVariable>
	</timepoint>
	<timepoint>
		<spatialEntity>
			<pseudo3D type="region">
				<clusteredness>1</clusteredness>
				<density>0.633811578092512</density>
				<area>30234.5</area>
				<perimeter>850.5578615665436</perimeter>
				<distanceFromOrigin>296.8400242554902</distanceFromOrigin>
				<angle>44.51388727981131</angle>
				<shape>triangular</shape>
				<triangleMeasure>0.8263819312231</triangleMeasure>
				<rectangleMeasure>0.5309546298400619</rectangleMeasure>
				<circleMeasure>0.3731976373707914</circleMeasure>
				<centroid>
					<x>208.1718</x>
					<y>826.2181</y>
				</centroid>
			</pseudo3D>
		</spatialEntity>
		<numericStateVariable>
			<name>avgClusterednessRegions</name>
			<value>0</value>
		</numericStateVariable>
		<numericStateVariable>
			<name>avgDensityRegions</name>
			<value>0.633811578092512</value>
		</numericStateVariable>
	</timepoint>
	<timepoint>
		<spatialEntity>
			<pseudo3D type="region">
				<clusteredness>1</clusteredness>
				<density>0.633811578092512</density>
				<area>30234.5</area>
				<perimeter>850.5578615665436</perimeter>
				<distanceFromOrigin>296.8400242554902</distanceFromOrigin>
				<angle>44.51388727981131</angle>
				<shape>triangular</shape>
				<triangleMeasure>0.8263819312231</triangleMeasure>
				<rectangleMeasure>0.5309546298400619</rectangleMeasure>
				<circleMeasure>0.3731976373707914</circleMeasure>
				<centroid>
					<x>208.1718</x>
					<y>826.2181</y>
				</centroid>
			</pseudo3D>
		</spatialEntity>
		<numericStateVariable>
			<name>avgClusterednessRegions</name>
			<value>0</value>
		</numericStateVariable>
		<numericStateVariable>
			<name>avgDensityRegions</name>
			<value>0.633811578092512</value>
		</numericStateVariable>
	</timepoint>
	<timepoint>
		<spatialEntity>
			<pseudo3D type="region">
				<clusteredness>1</clusteredness>
				<density>0.633811578092512</density>
				<area>30234.5</area>
				<perimeter>850.5578615665436</perimeter>
				<distanceFromOrigin>296.8400242554902</distanceFromOrigin>
				<angle>44.51388727981131</angle>
				<shape>triangular</shape>
				<triangleMeasure>0.8263819312231</triangleMeasure>
				<rectangleMeasure>0.5309546298400619</rectangleMeasure>
				<circleMeasure>0.3731976373707914</circleMeasure>
				<centroid>
					<x>208.1718</x>
					<y>826.2181</y>
				</centroid>
			</pseudo3D>
		</spatialEntity>
		<numericStateVariable>
			<name>avgClusterednessRegions</name>
			<value>0</value>
		</numericStateVariable>
		<numericStateVariable>
			<name>avgDensityRegions</name>
			<value>0.633811578092512</value>
		</numericStateVariable>
	</timepoint>
	<timepoint>
		<spatialEntity>
			<pseudo3D type="region">
				<clusteredness>1</clusteredness>
				<density>0.633811578092512</density>
				<area>30234.5</area>
				<perimeter>850.5578615665436</perimeter>
				<distanceFromOrigin>296.8400242554902</distanceFromOrigin>
				<angle>44.51388727981131</angle>
				<shape>triangular</shape>
				<triangleMeasure>0.8263819312231</triangleMeasure>
				<rectangleMeasure>0.5309546298400619</rectangleMeasure>
				<circleMeasure>0.3731976373707914</circleMeasure>
				<centroid>
					<x>208.1718</x>
					<y>826.2181</y>
				</centroid>
			</pseudo3D>
		</spatialEntity>
		<numericStateVariable>
			<name>avgClusterednessRegions</name>
			<value>0</value>
		</numericStateVariable>
		<numericStateVariable>
			<name>avgDensityRegions</name>
			<value>0.633811578092512</value>
		</numericStateVariable>
	</timepoint>
	<timepoint>
		<spatialEntity>
			<pseudo3D type="region">
				<clusteredness>1</clusteredness>
				<density>0.633811578092512</density>
				<area>30234.5</area>
				<perimeter>850.5578615665436</perimeter>
				<distanceFromOrigin>296.8400242554902</distanceFromOrigin>
				<angle>44.51388727981131</angle>
				<shape>triangular</shape>
				<triangleMeasure>0.8263819312231</triangleMeasure>
				<rectangleMeasure>0.5309546298400619</rectangleMeasure>
				<circleMeasure>0.3731976373707914</circleMeasure>
				<centroid>
					<x>208.1718</x>
					<y>826.2181</y>
				</centroid>
			</pseudo3D>
		</spatialEntity>
		<numericStateVariable>
			<name>avgClusterednessRegions</name>
			<value>0</value>
		</numericStateVariable>
		<numericStateVariable>
			<name>avgDensityRegions</name>
			<value>0.633811578092512</value>
		</numericStateVariable>
	</timepoint>
	<timepoint>
		<spatialEntity>
			<pseudo3D type="region">
				<clusteredness>1</clusteredness>
				<density>0.633811578092512</density>
				<area>30234.5</area>
				<perimeter>850.5578615665436</perimeter>
				<distanceFromOrigin>296.8400242554902</distanceFromOrigin>
				<angle>44.51388727981131</angle>
				<shape>triangular</shape>
				<triangleMeasure>0.8263819312231</triangleMeasure>
				<rectangleMeasure>0.5309546298400619</rectangleMeasure>
				<circleMeasure>0.3731976373707914</circleMeasure>
				<centroid>
					<x>208.1718</x>
					<y>826.2181</y>
				</centroid>
			</pseudo3D>
		</spatialEntity>
		<numericStateVariable>
			<name>avgClusterednessRegions</name>
			<value>0</value>
		</numericStateVariable>
		<numericStateVariable>
			<name>avgDensityRegions</name>
			<value>0.633811578092512</value>
		</numericStateVariable>
	</timepoint>
	<timepoint>
		<spatialEntity>
			<pseudo3D type="region">
				<clusteredness>1</clusteredness>
				<density>0.633811578092512</density>
				<area>30234.5</area>
				<perimeter>850.5578615665436</perimeter>
				<distanceFromOrigin>296.8400242554902</distanceFromOrigin>
				<angle>44.51388727981131</angle>
				<shape>triangular</shape>
				<triangleMeasure>0.8263819312231</triangleMeasure>
				<rectangleMeasure>0.5309546298400619</rectangleMeasure>
				<circleMeasure>0.3731976373707914</circleMeasure>
				<centroid>
					<x>208.1718</x>
					<y>826.2181</y>
				</centroid>
			</pseudo3D>
		</spatialEntity>
		<numericStateVariable>
			<name>avgClusterednessRegions</name>
			<value>0</value>
		</numericStateVariable>
		<numericStateVariable>
			<name>avgDensityRegions</name>
			<value>0.633811578092512</value>
		</numericStateVariable>
	</timepoint>
	<timepoint>
		<spatialEntity>
			<pseudo3D type="region">
				<clusteredness>1</clusteredness>
				<density>0.633811578092512</density>
				<area>30234.5</area>
				<perimeter>850.5578615665436</perimeter>
				<distanceFromOrigin>296.8400242554902</distanceFromOrigin>
				<angle>44.51388727981131</angle>
				<shape>triangular</shape>
				<triangleMeasure>0.8263819312231</triangleMeasure>
				<rectangleMeasure>0.5309546298400619</rectangleMeasure>
				<circleMeasure>0.3731976373707914</circleMeasure>
				<centroid>
					<x>208.1718</x>
					<y>826.2181</y>
				</centroid>
			</pseudo3D>
		</spatialEntity>
		<numericStateVariable>
			<name>avgClusterednessRegions</name>
			<value>0</value>
		</numericStateVariable>
		<numericStateVariable>
			<name>avgDensityRegions</name>
			<value>0.633811578092512</value>
		</numericStateVariable>
	</timepoint>
	<timepoint>
		<spatialEntity>
			<pseudo3D type="region">
				<clusteredness>1</clusteredness>
				<density>0.633811578092512</density>
				<area>30234.5</area>
				<perimeter>850.5578615665436</perimeter>
				<distanceFromOrigin>296.8400242554902</distanceFromOrigin>
				<angle>44.51388727981131</angle>
				<shape>triangular</shape>
				<triangleMeasure>0.8263819312231</triangleMeasure>
				<rectangleMeasure>0.5309546298400619</rectangleMeasure>
				<circleMeasure>0.3731976373707914</circleMeasure>
				<centroid>
					<x>208.1718</x>
					<y>826.2181</y>
				</centroid>
			</pseudo3D>
		</spatialEntity>
		<numericStateVariable>
			<name>avgClusterednessRegions</name>
			<value>0</value>
		</numericStateVariable>
		<numericStateVariable>
			<name>avgDensityRegions</name>
			<value>0.633811578092512</value>
		</numericStateVariable>
	</timepoint>
	<timepoint>
		<spatialEntity>
			<pseudo3D type="region">
				<clusteredness>1</clusteredness>
				<density>0.633811578092512</density>
				<area>30234.5</area>
				<perimeter>850.5578615665436</perimeter>
				<distanceFromOrigin>296.8400242554902</distanceFromOrigin>
				<angle>44.51388727981131</angle>
				<shape>triangular</shape>
				<triangleMeasure>0.8263819312231</triangleMeasure>
				<rectangleMeasure>0.5309546298400619</rectangleMeasure>
				<circleMeasure>0.3731976373707914</circleMeasure>
				<centroid>
					<x>208.1718</x>
					<y>826.2181</y>
				</centroid>
			</pseudo3D>
		</spatialEntity>
		<numericStateVariable>
			<name>avgClusterednessRegions</name>
			<value>0</value>
		</numericStateVariable>
		<numericStateVariable>
			<name>avgDensityRegions</name>
			<value>0.633811578092512</value>
		</numericStateVariable>
	</timepoint>
	<timepoint>
		<spatialEntity>
			<pseudo3D type="region">
				<clusteredness>1</clusteredness>
				<density>0.633811578092512</density>
				<area>30234.5</area>
				<perimeter>850.5578615665436</perimeter>
				<distanceFromOrigin>296.8400242554902</distanceFromOrigin>
				<angle>44.51388727981131</angle>
				<shape>triangular</shape>
				<triangleMeasure>0.8263819312231</triangleMeasure>
				<rectangleMeasure>0.5309546298400619</rectangleMeasure>
				<circleMeasure>0.3731976373707914</circleMeasure>
				<centroid>
					<x>208.1718</x>
					<y>826.2181</y>
				</centroid>
			</pseudo3D>
		</spatialEntity>
		<numericStateVariable>
			<name>avgClusterednessRegions</name>
			<value>0</value>
		</numericStateVariable>
		<numericStateVariable>
			<name>avgDensityRegions</name>
			<value>0.633811578092512</value>
		</numericStateVariable>
	</timepoint>
	<timepoint>
		<spatialEntity>
			<pseudo3D type="region">
				<clusteredness>1</clusteredness>
				<density>0.633811578092512</density>
				<area>30234.5</area>
				<perimeter>850.5578615665436</perimeter>
				<distanceFromOrigin>296.8400242554902</distanceFromOrigin>
				<angle>44.51388727981131</angle>
				<shape>triangular</shape>
				<triangleMeasure>0.8263819312231</triangleMeasure>
				<rectangleMeasure>0.5309546298400619</rectangleMeasure>
				<circleMeasure>0.3731976373707914</circleMeasure>
				<centroid>
					<x>208.1718</x>
					<y>826.2181</y>
				</centroid>
			</pseudo3D>
		</spatialEntity>
		<numericStateVariable>
			<name>avgClusterednessRegions</name>
			<value>0</value>
		</numericStateVariable>
		<numericStateVariable>
			<name>avgDensityRegions</name>
			<value>0.633811578092512</value>
		</numericStateVariable>
	</timepoint>
	<timepoint>
		<spatialEntity>
			<pseudo3D type="region">
				<clusteredness>1</clusteredness>
				<density>0.633811578092512</density>
				<area>30234.5</area>
				<perimeter>850.5578615665436</perimeter>
				<distanceFromOrigin>296.8400242554902</distanceFromOrigin>
				<angle>44.51388727981131</angle>
				<shape>triangular</shape>
				<triangleMeasure>0.8263819312231</triangleMeasure>
				<rectangleMeasure>0.5309546298400619</rectangleMeasure>
				<circleMeasure>0.3731976373707914</circleMeasure>
				<centroid>
					<x>208.1718</x>
					<y>826.2181</y>
				</centroid>
			</pseudo3D>
		</spatialEntity>
		<numericStateVariable>
			<name>avgClusterednessRegions</name>
			<value>0</value>
		</numericStateVariable>
		<numericStateVariable>
			<name>avgDensityRegions</name>
			<value>0.633811578092512</value>
		</numericStateVariable>
	</timepoint>
	<timepoint>
		<spatialEntity>
			<pseudo3D type="region">
				<clusteredness>1</clusteredness>
				<density>0.633811578092512</density>
				<area>30234.5</area>
				<perimeter>850.5578615665436</perimeter>
				<distanceFromOrigin>296.8400242554902</distanceFromOrigin>
				<angle>44.51388727981131</angle>
				<shape>triangular</shape>
				<triangleMeasure>0.8263819312231</triangleMeasure>
				<rectangleMeasure>0.5309546298400619</rectangleMeasure>
				<circleMeasure>0.3731976373707914</circleMeasure>
				<centroid>
					<x>208.1718</x>
					<y>826.2181</y>
				</centroid>
			</pseudo3D>
		</spatialEntity>
		<numericStateVariable>
			<name>avgClusterednessRegions</name>
			<value>0</value>
		</numericStateVariable>
		<numericStateVariable>
			<name>avgDensityRegions</name>
			<value>0.633811578092512</value>
		</numericStateVariable>
	</timepoint>
	<timepoint>
		<spatialEntity>
			<pseudo3D type="region">
				<clusteredness>1</clusteredness>
				<density>0.633811578092512</density>
				<area>30234.5</area>
				<perimeter>850.5578615665436</perimeter>
				<distanceFromOrigin>296.8400242554902</distanceFromOrigin>
				<angle>44.51388727981131</angle>
				<shape>triangular</shape>
				<triangleMeasure>0.8263819312231</triangleMeasure>
				<rectangleMeasure>0.5309546298400619</rectangleMeasure>
				<circleMeasure>0.3731976373707914</circleMeasure>
				<centroid>
					<x>208.1718</x>
					<y>826.2181</y>
				</centroid>
			</pseudo3D>
		</spatialEntity>
		<numericStateVariable>
			<name>avgClusterednessRegions</name>
			<value>0</value>
		</numericStateVariable>
		<numericStateVariable>
			<name>avgDensityRegions</name>
			<value>0.633811578092512</value>
		</numericStateVariable>
	</timepoint>
	<timepoint>
		<spatialEntity>
			<pseudo3D type="region">
				<clusteredness>1</clusteredness>
				<density>0.633811578092512</density>
				<area>30234.5</area>
				<perimeter>850.5578615665436</perimeter>
				<distanceFromOrigin>296.8400242554902</distanceFromOrigin>
				<angle>44.51388727981131</angle>
				<shape>triangular</shape>
				<triangleMeasure>0.8263819312231</triangleMeasure>
				<rectangleMeasure>0.5309546298400619</rectangleMeasure>
				<circleMeasure>0.3731976373707914</circleMeasure>
				<centroid>
					<x>208.1718</x>
					<y>826.2181</y>
				</centroid>
			</pseudo3D>
		</spatialEntity>
		<numericStateVariable>
			<name>avgClusterednessRegions</name>
			<value>0</value>
		</numericStateVariable>
		<numericStateVariable>
			<name>avgDensityRegions</name>
			<value>0.633811578092512</value>
		</numericStateVariable>
	</timepoint>
	<timepoint>
		<spatialEntity>
			<pseudo3D type="region">
				<clusteredness>1</clusteredness>
				<density>0.633811578092512</density>
				<area>30234.5</area>
				<perimeter>850.5578615665436</perimeter>
				<distanceFromOrigin>296.8400242554902</distanceFromOrigin>
				<angle>44.51388727981131</angle>
				<shape>triangular</shape>
				<triangleMeasure>0.8263819312231</triangleMeasure>
				<rectangleMeasure>0.5309546298400619</rectangleMeasure>
				<circleMeasure>0.3731976373707914</circleMeasure>
				<centroid>
					<x>208.1718</x>
					<y>826.2181</y>
				</centroid>
			</pseudo3D>
		</spatialEntity>
		<numericStateVariable>
			<name>avgClusterednessRegions</name>
			<value>0</value>
		</numericStateVariable>
		<numericStateVariable>
			<name>avgDensityRegions</name>
			<value>0.633811578092512</value>
		</numericStateVariable>
	</timepoint>
	<timepoint>
		<spatialEntity>
			<pseudo3D type="region">
				<clusteredness>1</clusteredness>
				<density>0.633811578092512</density>
				<area>30234.5</area>
				<perimeter>850.5578615665436</perimeter>
				<distanceFromOrigin>296.8400242554902</distanceFromOrigin>
				<angle>44.51388727981131</angle>
				<shape>triangular</shape>
				<triangleMeasure>0.8263819312231</triangleMeasure>
				<rectangleMeasure>0.5309546298400619</rectangleMeasure>
				<circleMeasure>0.3731976373707914</circleMeasure>
				<centroid>
					<x>208.1718</x>
					<y>826.2181</y>
				</centroid>
			</pseudo3D>
		</spatialEntity>
		<numericStateVariable>
			<name>avgClusterednessRegions</name>
			<value>0</value>
		</numericStateVariable>
		<numericStateVariable>
			<name>avgDensityRegions</name>
			<value>0.633811578092512</value>
		</numericStateVariable>
	</timepoint>
	<timepoint>
		<spatialEntity>
			<pseudo3D type="region">
				<clusteredness>1</clusteredness>
				<density>0.633811578092512</density>
				<area>30234.5</area>
				<perimeter>850.5578615665436</perimeter>
				<distanceFromOrigin>296.8400242554902</distanceFromOrigin>
				<angle>44.51388727981131</angle>
				<shape>triangular</shape>
				<triangleMeasure>0.8263819312231</triangleMeasure>
				<rectangleMeasure>0.5309546298400619</rectangleMeasure>
				<circleMeasure>0.3731976373707914</circleMeasure>
				<centroid>
					<x>208.1718</x>
					<y>826.2181</y>
				</centroid>
			</pseudo3D>
		</spatialEntity>
		<numericStateVariable>
			<name>avgClusterednessRegions</name>
			<value>0</value>
		</numericStateVariable>
		<numericStateVariable>
			<name>avgDensityRegions</name>
			<value>0.633811578092512</value>
		</numericStateVariable>
	</timepoint>
	<timepoint>
		<spatialEntity>
			<pseudo3D type="region">
				<clusteredness>1</clusteredness>
				<density>0.633811578092512</density>
				<area>30234.5</area>
				<perimeter>850.5578615665436</perimeter>
				<distanceFromOrigin>296.8400242554902</distanceFromOrigin>
				<angle>44.51388727981131</angle>
				<shape>triangular</shape>
				<triangleMeasure>0.8263819312231</triangleMeasure>
				<rectangleMeasure>0.5309546298400619</rectangleMeasure>
				<circleMeasure>0.3731976373707914</circleMeasure>
				<centroid>
					<x>208.1718</x>
					<y>826.2181</y>
				</centroid>
			</pseudo3D>
		</spatialEntity>
		<numericStateVariable>
			<name>avgClusterednessRegions</name>
			<value>0</value>
		</numericStateVariable>
		<numericStateVariable>
			<name>avgDensityRegions</name>
			<value>0.633811578092512</value>
		</numericStateVariable>
	</timepoint>
	<timepoint>
		<spatialEntity>
			<pseudo3D type="region">
				<clusteredness>1</clusteredness>
				<density>0.633811578092512</density>
				<area>30234.5</area>
				<perimeter>850.5578615665436</perimeter>
				<distanceFromOrigin>296.8400242554902</distanceFromOrigin>
				<angle>44.51388727981131</angle>
				<shape>triangular</shape>
				<triangleMeasure>0.8263819312231</triangleMeasure>
				<rectangleMeasure>0.5309546298400619</rectangleMeasure>
				<circleMeasure>0.3731976373707914</circleMeasure>
				<centroid>
					<x>208.1718</x>
					<y>826.2181</y>
				</centroid>
			</pseudo3D>
		</spatialEntity>
		<numericStateVariable>
			<name>avgClusterednessRegions</name>
			<value>0</value>
		</numericStateVariable>
		<numericStateVariable>
			<name>avgDensityRegions</name>
			<value>0.633811578092512</value>
		</numericStateVariable>
	</timepoint>
	<timepoint>
		<spatialEntity>
			<pseudo3D type="region">
				<clusteredness>1</clusteredness>
				<density>0.633811578092512</density>
				<area>30234.5</area>
				<perimeter>850.5578615665436</perimeter>
				<distanceFromOrigin>296.8400242554902</distanceFromOrigin>
				<angle>44.51388727981131</angle>
				<shape>triangular</shape>
				<triangleMeasure>0.8263819312231</triangleMeasure>
				<rectangleMeasure>0.5309546298400619</rectangleMeasure>
				<circleMeasure>0.3731976373707914</circleMeasure>
				<centroid>
					<x>208.1718</x>
					<y>826.2181</y>
				</centroid>
			</pseudo3D>
		</spatialEntity>
		<numericStateVariable>
			<name>avgClusterednessRegions</name>
			<value>0</value>
		</numericStateVariable>
		<numericStateVariable>
			<name>avgDensityRegions</name>
			<value>0.633811578092512</value>
		</numericStateVariable>
	</timepoint>
	<timepoint>
		<spatialEntity>
			<pseudo3D type="region">
				<clusteredness>1</clusteredness>
				<density>0.633811578092512</density>
				<area>30234.5</area>
				<perimeter>850.5578615665436</perimeter>
				<distanceFromOrigin>296.8400242554902</distanceFromOrigin>
				<angle>44.51388727981131</angle>
				<shape>triangular</shape>
				<triangleMeasure>0.8263819312231</triangleMeasure>
				<rectangleMeasure>0.5309546298400619</rectangleMeasure>
				<circleMeasure>0.3731976373707914</circleMeasure>
				<centroid>
					<x>208.1718</x>
					<y>826.2181</y>
				</centroid>
			</pseudo3D>
		</spatialEntity>
		<numericStateVariable>
			<name>avgClusterednessRegions</name>
			<value>0</value>
		</numericStateVariable>
		<numericStateVariable>
			<name>avgDensityRegions</name>
			<value>0.633811578092512</value>
		</numericStateVariable>
	</timepoint>
	<timepoint>
		<spatialEntity>
			<pseudo3D type="region">
				<clusteredness>1</clusteredness>
				<density>0.633811578092512</density>
				<area>30234.5</area>
				<perimeter>850.5578615665436</perimeter>
				<distanceFromOrigin>296.8400242554902</distanceFromOrigin>
				<angle>44.51388727981131</angle>
				<shape>triangular</shape>
				<triangleMeasure>0.8263819312231</triangleMeasure>
				<rectangleMeasure>0.5309546298400619</rectangleMeasure>
				<circleMeasure>0.3731976373707914</circleMeasure>
				<centroid>
					<x>208.1718</x>
					<y>826.2181</y>
				</centroid>
			</pseudo3D>
		</spatialEntity>
		<numericStateVariable>
			<name>avgClusterednessRegions</name>
			<value>0</value>
		</numericStateVariable>
		<numericStateVariable>
			<name>avgDensityRegions</name>
			<value>0.633811578092512</value>
		</numericStateVariable>
	</timepoint>
	<timepoint>
		<spatialEntity>
			<pseudo3D type="region">
				<clusteredness>1</clusteredness>
				<density>0.633811578092512</density>
				<area>30234.5</area>
				<perimeter>850.5578615665436</perimeter>
				<distanceFromOrigin>296.8400242554902</distanceFromOrigin>
				<angle>44.51388727981131</angle>
				<shape>triangular</shape>
				<triangleMeasure>0.8263819312231</triangleMeasure>
				<rectangleMeasure>0.5309546298400619</rectangleMeasure>
				<circleMeasure>0.3731976373707914</circleMeasure>
				<centroid>
					<x>208.1718</x>
					<y>826.2181</y>
				</centroid>
			</pseudo3D>
		</spatialEntity>
		<numericStateVariable>
			<name>avgClusterednessRegions</name>
			<value>0</value>
		</numericStateVariable>
		<numericStateVariable>
			<name>avgDensityRegions</name>
			<value>0.633811578092512</value>
		</numericStateVariable>
	</timepoint>
	<timepoint>
		<spatialEntity>
			<pseudo3D type="region">
				<clusteredness>1</clusteredness>
				<density>0.633811578092512</density>
				<area>30234.5</area>
				<perimeter>850.5578615665436</perimeter>
				<distanceFromOrigin>296.8400242554902</distanceFromOrigin>
				<angle>44.51388727981131</angle>
				<shape>triangular</shape>
				<triangleMeasure>0.8263819312231</triangleMeasure>
				<rectangleMeasure>0.5309546298400619</rectangleMeasure>
				<circleMeasure>0.3731976373707914</circleMeasure>
				<centroid>
					<x>208.1718</x>
					<y>826.2181</y>
				</centroid>
			</pseudo3D>
		</spatialEntity>
		<numericStateVariable>
			<name>avgClusterednessRegions</name>
			<value>0</value>
		</numericStateVariable>
		<numericStateVariable>
			<name>avgDensityRegions</name>
			<value>0.633811578092512</value>
		</numericStateVariable>
	</timepoint>
	<timepoint>
		<spatialEntity>
			<pseudo3D type="region">
				<clusteredness>1</clusteredness>
				<density>0.633811578092512</density>
				<area>30234.5</area>
				<perimeter>850.5578615665436</perimeter>
				<distanceFromOrigin>296.8400242554902</distanceFromOrigin>
				<angle>44.51388727981131</angle>
				<shape>triangular</shape>
				<triangleMeasure>0.8263819312231</triangleMeasure>
				<rectangleMeasure>0.5309546298400619</rectangleMeasure>
				<circleMeasure>0.3731976373707914</circleMeasure>
				<centroid>
					<x>208.1718</x>
					<y>826.2181</y>
				</centroid>
			</pseudo3D>
		</spatialEntity>
		<numericStateVariable>
			<name>avgClusterednessRegions</name>
			<value>0</value>
		</numericStateVariable>
		<numericStateVariable>
			<name>avgDensityRegions</name>
			<value>0.633811578092512</value>
		</numericStateVariable>
	</timepoint>
	<timepoint>
		<spatialEntity>
			<pseudo3D type="region">
				<clusteredness>1</clusteredness>
				<density>0.633811578092512</density>
				<area>30234.5</area>
				<perimeter>850.5578615665436</perimeter>
				<distanceFromOrigin>296.8400242554902</distanceFromOrigin>
				<angle>44.51388727981131</angle>
				<shape>triangular</shape>
				<triangleMeasure>0.8263819312231</triangleMeasure>
				<rectangleMeasure>0.5309546298400619</rectangleMeasure>
				<circleMeasure>0.3731976373707914</circleMeasure>
				<centroid>
					<x>208.1718</x>
					<y>826.2181</y>
				</centroid>
			</pseudo3D>
		</spatialEntity>
		<numericStateVariable>
			<name>avgClusterednessRegions</name>
			<value>0</value>
		</numericStateVariable>
		<numericStateVariable>
			<name>avgDensityRegions</name>
			<value>0.633811578092512</value>
		</numericStateVariable>
	</timepoint>
	<timepoint>
		<spatialEntity>
			<pseudo3D type="region">
				<clusteredness>1</clusteredness>
				<density>0.633811578092512</density>
				<area>30234.5</area>
				<perimeter>850.5578615665436</perimeter>
				<distanceFromOrigin>296.8400242554902</distanceFromOrigin>
				<angle>44.51388727981131</angle>
				<shape>triangular</shape>
				<triangleMeasure>0.8263819312231</triangleMeasure>
				<rectangleMeasure>0.5309546298400619</rectangleMeasure>
				<circleMeasure>0.3731976373707914</circleMeasure>
				<centroid>
					<x>208.1718</x>
					<y>826.2181</y>
				</centroid>
			</pseudo3D>
		</spatialEntity>
		<numericStateVariable>
			<name>avgClusterednessRegions</name>
			<value>0</value>
		</numericStateVariable>
		<numericStateVariable>
			<name>avgDensityRegions</name>
			<value>0.633811578092512</value>
		</numericStateVariable>
	</timepoint>
	<timepoint>
		<spatialEntity>
			<pseudo3D type="region">
				<clusteredness>1</clusteredness>
				<density>0.633811578092512</density>
				<area>30234.5</area>
				<perimeter>850.5578615665436</perimeter>
				<distanceFromOrigin>296.8400242554902</distanceFromOrigin>
				<angle>44.51388727981131</angle>
				<shape>triangular</shape>
				<triangleMeasure>0.8263819312231</triangleMeasure>
				<rectangleMeasure>0.5309546298400619</rectangleMeasure>
				<circleMeasure>0.3731976373707914</circleMeasure>
				<centroid>
					<x>208.1718</x>
					<y>826.2181</y>
				</centroid>
			</pseudo3D>
		</spatialEntity>
		<numericStateVariable>
			<name>avgClusterednessRegions</name>
			<value>0</value>
		</numericStateVariable>
		<numericStateVariable>
			<name>avgDensityRegions</name>
			<value>0.633811578092512</value>
		</numericStateVariable>
	</timepoint>
	<timepoint>
		<spatialEntity>
			<pseudo3D type="region">
				<clusteredness>1</clusteredness>
				<density>0.633811578092512</density>
				<area>30234.5</area>
				<perimeter>850.5578615665436</perimeter>
				<distanceFromOrigin>296.8400242554902</distanceFromOrigin>
				<angle>44.51388727981131</angle>
				<shape>triangular</shape>
				<triangleMeasure>0.8263819312231</triangleMeasure>
				<rectangleMeasure>0.5309546298400619</rectangleMeasure>
				<circleMeasure>0.3731976373707914</circleMeasure>
				<centroid>
					<x>208.1718</x>
					<y>826.2181</y>
				</centroid>
			</pseudo3D>
		</spatialEntity>
		<numericStateVariable>
			<name>avgClusterednessRegions</name>
			<value>0</value>
		</numericStateVariable>
		<numericStateVariable>
			<name>avgDensityRegions</name>
			<value>0.633811578092512</value>
		</numericStateVariable>
	</timepoint>
	<timepoint>
		<spatialEntity>
			<pseudo3D type="region">
				<clusteredness>1</clusteredness>
				<density>0.633811578092512</density>
				<area>30234.5</area>
				<perimeter>850.5578615665436</perimeter>
				<distanceFromOrigin>296.8400242554902</distanceFromOrigin>
				<angle>44.51388727981131</angle>
				<shape>triangular</shape>
				<triangleMeasure>0.8263819312231</triangleMeasure>
				<rectangleMeasure>0.5309546298400619</rectangleMeasure>
				<circleMeasure>0.3731976373707914</circleMeasure>
				<centroid>
					<x>208.1718</x>
					<y>826.2181</y>
				</centroid>
			</pseudo3D>
		</spatialEntity>
		<numericStateVariable>
			<name>avgClusterednessRegions</name>
			<value>0</value>
		</numericStateVariable>
		<numericStateVariable>
			<name>avgDensityRegions</name>
			<value>0.633811578092512</value>
		</numericStateVariable>
	</timepoint>
	<timepoint>
		<spatialEntity>
			<pseudo3D type="region">
				<clusteredness>1</clusteredness>
				<density>0.633811578092512</density>
				<area>30234.5</area>
				<perimeter>850.5578615665436</perimeter>
				<distanceFromOrigin>296.8400242554902</distanceFromOrigin>
				<angle>44.51388727981131</angle>
				<shape>triangular</shape>
				<triangleMeasure>0.8263819312231</triangleMeasure>
				<rectangleMeasure>0.5309546298400619</rectangleMeasure>
				<circleMeasure>0.3731976373707914</circleMeasure>
				<centroid>
					<x>208.1718</x>
					<y>826.2181</y>
				</centroid>
			</pseudo3D>
		</spatialEntity>
		<numericStateVariable>
			<name>avgClusterednessRegions</name>
			<value>0</value>
		</numericStateVariable>
		<numericStateVariable>
			<name>avgDensityRegions</name>
			<value>0.633811578092512</value>
		</numericStateVariable>
	</timepoint>
	<timepoint>
		<spatialEntity>
			<pseudo3D type="region">
				<clusteredness>1</clusteredness>
				<density>0.633811578092512</density>
				<area>30234.5</area>
				<perimeter>850.5578615665436</perimeter>
				<distanceFromOrigin>296.8400242554902</distanceFromOrigin>
				<angle>44.51388727981131</angle>
				<shape>triangular</shape>
				<triangleMeasure>0.8263819312231</triangleMeasure>
				<rectangleMeasure>0.5309546298400619</rectangleMeasure>
				<circleMeasure>0.3731976373707914</circleMeasure>
				<centroid>
					<x>208.1718</x>
					<y>826.2181</y>
				</centroid>
			</pseudo3D>
		</spatialEntity>
		<numericStateVariable>
			<name>avgClusterednessRegions</name>
			<value>0</value>
		</numericStateVariable>
		<numericStateVariable>
			<name>avgDensityRegions</name>
			<value>0.633811578092512</value>
		</numericStateVariable>
	</timepoint>
	<timepoint>
		<spatialEntity>
			<pseudo3D type="region">
				<clusteredness>1</clusteredness>
				<density>0.633811578092512</density>
				<area>30234.5</area>
				<perimeter>850.5578615665436</perimeter>
				<distanceFromOrigin>296.8400242554902</distanceFromOrigin>
				<angle>44.51388727981131</angle>
				<shape>triangular</shape>
				<triangleMeasure>0.8263819312231</triangleMeasure>
				<rectangleMeasure>0.5309546298400619</rectangleMeasure>
				<circleMeasure>0.3731976373707914</circleMeasure>
				<centroid>
					<x>208.1718</x>
					<y>826.2181</y>
				</centroid>
			</pseudo3D>
		</spatialEntity>
		<numericStateVariable>
			<name>avgClusterednessRegions</name>
			<value>0</value>
		</numericStateVariable>
		<numericStateVariable>
			<name>avgDensityRegions</name>
			<value>0.633811578092512</value>
		</numericStateVariable>
	</timepoint>
	<timepoint>
		<spatialEntity>
			<pseudo3D type="region">
				<clusteredness>1</clusteredness>
				<density>0.633811578092512</density>
				<area>30234.5</area>
				<perimeter>850.5578615665436</perimeter>
				<distanceFromOrigin>296.8400242554902</distanceFromOrigin>
				<angle>44.51388727981131</angle>
				<shape>triangular</shape>
				<triangleMeasure>0.8263819312231</triangleMeasure>
				<rectangleMeasure>0.5309546298400619</rectangleMeasure>
				<circleMeasure>0.3731976373707914</circleMeasure>
				<centroid>
					<x>208.1718</x>
					<y>826.2181</y>
				</centroid>
			</pseudo3D>
		</spatialEntity>
		<numericStateVariable>
			<name>avgClusterednessRegions</name>
			<value>0</value>
		</numericStateVariable>
		<numericStateVariable>
			<name>avgDensityRegions</name>
			<value>0.633811578092512</value>
		</numericStateVariable>
	</timepoint>
	<timepoint>
		<spatialEntity>
			<pseudo3D type="region">
				<clusteredness>1</clusteredness>
				<density>0.633811578092512</density>
				<area>30234.5</area>
				<perimeter>850.5578615665436</perimeter>
				<distanceFromOrigin>296.8400242554902</distanceFromOrigin>
				<angle>44.51388727981131</angle>
				<shape>triangular</shape>
				<triangleMeasure>0.8263819312231</triangleMeasure>
				<rectangleMeasure>0.5309546298400619</rectangleMeasure>
				<circleMeasure>0.3731976373707914</circleMeasure>
				<centroid>
					<x>208.1718</x>
					<y>826.2181</y>
				</centroid>
			</pseudo3D>
		</spatialEntity>
		<numericStateVariable>
			<name>avgClusterednessRegions</name>
			<value>0</value>
		</numericStateVariable>
		<numericStateVariable>
			<name>avgDensityRegions</name>
			<value>0.633811578092512</value>
		</numericStateVariable>
	</timepoint>
	<timepoint>
		<spatialEntity>
			<pseudo3D type="region">
				<clusteredness>1</clusteredness>
				<density>0.633811578092512</density>
				<area>30234.5</area>
				<perimeter>850.5578615665436</perimeter>
				<distanceFromOrigin>296.8400242554902</distanceFromOrigin>
				<angle>44.51388727981131</angle>
				<shape>triangular</shape>
				<triangleMeasure>0.8263819312231</triangleMeasure>
				<rectangleMeasure>0.5309546298400619</rectangleMeasure>
				<circleMeasure>0.3731976373707914</circleMeasure>
				<centroid>
					<x>208.1718</x>
					<y>826.2181</y>
				</centroid>
			</pseudo3D>
		</spatialEntity>
		<numericStateVariable>
			<name>avgClusterednessRegions</name>
			<value>0</value>
		</numericStateVariable>
		<numericStateVariable>
			<name>avgDensityRegions</name>
			<value>0.633811578092512</value>
		</numericStateVariable>
	</timepoint>
	<timepoint>
		<spatialEntity>
			<pseudo3D type="region">
				<clusteredness>1</clusteredness>
				<density>0.633811578092512</density>
				<area>30234.5</area>
				<perimeter>850.5578615665436</perimeter>
				<distanceFromOrigin>296.8400242554902</distanceFromOrigin>
				<angle>44.51388727981131</angle>
				<shape>triangular</shape>
				<triangleMeasure>0.8263819312231</triangleMeasure>
				<rectangleMeasure>0.5309546298400619</rectangleMeasure>
				<circleMeasure>0.3731976373707914</circleMeasure>
				<centroid>
					<x>208.1718</x>
					<y>826.2181</y>
				</centroid>
			</pseudo3D>
		</spatialEntity>
		<numericStateVariable>
			<name>avgClusterednessRegions</name>
			<value>0</value>
		</numericStateVariable>
		<numericStateVariable>
			<name>avgDensityRegions</name>
			<value>0.633811578092512</value>
		</numericStateVariable>
	</timepoint>
	<timepoint>
		<spatialEntity>
			<pseudo3D type="region">
				<clusteredness>1</clusteredness>
				<density>0.633811578092512</density>
				<area>30234.5</area>
				<perimeter>850.5578615665436</perimeter>
				<distanceFromOrigin>296.8400242554902</distanceFromOrigin>
				<angle>44.51388727981131</angle>
				<shape>triangular</shape>
				<triangleMeasure>0.8263819312231</triangleMeasure>
				<rectangleMeasure>0.5309546298400619</rectangleMeasure>
				<circleMeasure>0.3731976373707914</circleMeasure>
				<centroid>
					<x>208.1718</x>
					<y>826.2181</y>
				</centroid>
			</pseudo3D>
		</spatialEntity>
		<numericStateVariable>
			<name>avgClusterednessRegions</name>
			<value>0</value>
		</numericStateVariable>
		<numericStateVariable>
			<name>avgDensityRegions</name>
			<value>0.633811578092512</value>
		</numericStateVariable>
	</timepoint>
	<timepoint>
		<spatialEntity>
			<pseudo3D type="region">
				<clusteredness>1</clusteredness>
				<density>0.633811578092512</density>
				<area>30234.5</area>
				<perimeter>850.5578615665436</perimeter>
				<distanceFromOrigin>296.8400242554902</distanceFromOrigin>
				<angle>44.51388727981131</angle>
				<shape>triangular</shape>
				<triangleMeasure>0.8263819312231</triangleMeasure>
				<rectangleMeasure>0.5309546298400619</rectangleMeasure>
				<circleMeasure>0.3731976373707914</circleMeasure>
				<centroid>
					<x>208.1718</x>
					<y>826.2181</y>
				</centroid>
			</pseudo3D>
		</spatialEntity>
		<numericStateVariable>
			<name>avgClusterednessRegions</name>
			<value>0</value>
		</numericStateVariable>
		<numericStateVariable>
			<name>avgDensityRegions</name>
			<value>0.633811578092512</value>
		</numericStateVariable>
	</timepoint>
	<timepoint>
		<spatialEntity>
			<pseudo3D type="region">
				<clusteredness>1</clusteredness>
				<density>0.633811578092512</density>
				<area>30234.5</area>
				<perimeter>850.5578615665436</perimeter>
				<distanceFromOrigin>296.8400242554902</distanceFromOrigin>
				<angle>44.51388727981131</angle>
				<shape>triangular</shape>
				<triangleMeasure>0.8263819312231</triangleMeasure>
				<rectangleMeasure>0.5309546298400619</rectangleMeasure>
				<circleMeasure>0.3731976373707914</circleMeasure>
				<centroid>
					<x>208.1718</x>
					<y>826.2181</y>
				</centroid>
			</pseudo3D>
		</spatialEntity>
		<numericStateVariable>
			<name>avgClusterednessRegions</name>
			<value>0</value>
		</numericStateVariable>
		<numericStateVariable>
			<name>avgDensityRegions</name>
			<value>0.633811578092512</value>
		</numericStateVariable>
	</timepoint>
	<timepoint>
		<spatialEntity>
			<pseudo3D type="region">
				<clusteredness>1</clusteredness>
				<density>0.633811578092512</density>
				<area>30234.5</area>
				<perimeter>850.5578615665436</perimeter>
				<distanceFromOrigin>296.8400242554902</distanceFromOrigin>
				<angle>44.51388727981131</angle>
				<shape>triangular</shape>
				<triangleMeasure>0.8263819312231</triangleMeasure>
				<rectangleMeasure>0.5309546298400619</rectangleMeasure>
				<circleMeasure>0.3731976373707914</circleMeasure>
				<centroid>
					<x>208.1718</x>
					<y>826.2181</y>
				</centroid>
			</pseudo3D>
		</spatialEntity>
		<numericStateVariable>
			<name>avgClusterednessRegions</name>
			<value>0</value>
		</numericStateVariable>
		<numericStateVariable>
			<name>avgDensityRegions</name>
			<value>0.633811578092512</value>
		</numericStateVariable>
	</timepoint>
	<timepoint>
		<spatialEntity>
			<pseudo3D type="region">
				<clusteredness>1</clusteredness>
				<density>0.633811578092512</density>
				<area>30234.5</area>
				<perimeter>850.5578615665436</perimeter>
				<distanceFromOrigin>296.8400242554902</distanceFromOrigin>
				<angle>44.51388727981131</angle>
				<shape>triangular</shape>
				<triangleMeasure>0.8263819312231</triangleMeasure>
				<rectangleMeasure>0.5309546298400619</rectangleMeasure>
				<circleMeasure>0.3731976373707914</circleMeasure>
				<centroid>
					<x>208.1718</x>
					<y>826.2181</y>
				</centroid>
			</pseudo3D>
		</spatialEntity>
		<numericStateVariable>
			<name>avgClusterednessRegions</name>
			<value>0</value>
		</numericStateVariable>
		<numericStateVariable>
			<name>avgDensityRegions</name>
			<value>0.633811578092512</value>
		</numericStateVariable>
	</timepoint>
	<timepoint>
		<spatialEntity>
			<pseudo3D type="region">
				<clusteredness>1</clusteredness>
				<density>0.633811578092512</density>
				<area>30234.5</area>
				<perimeter>850.5578615665436</perimeter>
				<distanceFromOrigin>296.8400242554902</distanceFromOrigin>
				<angle>44.51388727981131</angle>
				<shape>triangular</shape>
				<triangleMeasure>0.8263819312231</triangleMeasure>
				<rectangleMeasure>0.5309546298400619</rectangleMeasure>
				<circleMeasure>0.3731976373707914</circleMeasure>
				<centroid>
					<x>208.1718</x>
					<y>826.2181</y>
				</centroid>
			</pseudo3D>
		</spatialEntity>
		<numericStateVariable>
			<name>avgClusterednessRegions</name>
			<value>0</value>
		</numericStateVariable>
		<numericStateVariable>
			<name>avgDensityRegions</name>
			<value>0.633811578092512</value>
		</numericStateVariable>
	</timepoint>
	<timepoint>
		<spatialEntity>
			<pseudo3D type="region">
				<clusteredness>1</clusteredness>
				<density>0.633811578092512</density>
				<area>30234.5</area>
				<perimeter>850.5578615665436</perimeter>
				<distanceFromOrigin>296.8400242554902</distanceFromOrigin>
				<angle>44.51388727981131</angle>
				<shape>triangular</shape>
				<triangleMeasure>0.8263819312231</triangleMeasure>
				<rectangleMeasure>0.5309546298400619</rectangleMeasure>
				<circleMeasure>0.3731976373707914</circleMeasure>
				<centroid>
					<x>208.1718</x>
					<y>826.2181</y>
				</centroid>
			</pseudo3D>
		</spatialEntity>
		<numericStateVariable>
			<name>avgClusterednessRegions</name>
			<value>0</value>
		</numericStateVariable>
		<numericStateVariable>
			<name>avgDensityRegions</name>
			<value>0.633811578092512</value>
		</numericStateVariable>
	</timepoint>
	<timepoint>
		<spatialEntity>
			<pseudo3D type="region">
				<clusteredness>1</clusteredness>
				<density>0.633811578092512</density>
				<area>30234.5</area>
				<perimeter>850.5578615665436</perimeter>
				<distanceFromOrigin>296.8400242554902</distanceFromOrigin>
				<angle>44.51388727981131</angle>
				<shape>triangular</shape>
				<triangleMeasure>0.8263819312231</triangleMeasure>
				<rectangleMeasure>0.5309546298400619</rectangleMeasure>
				<circleMeasure>0.3731976373707914</circleMeasure>
				<centroid>
					<x>208.1718</x>
					<y>826.2181</y>
				</centroid>
			</pseudo3D>
		</spatialEntity>
		<numericStateVariable>
			<name>avgClusterednessRegions</name>
			<value>0</value>
		</numericStateVariable>
		<numericStateVariable>
			<name>avgDensityRegions</name>
			<value>0.633811578092512</value>
		</numericStateVariable>
	</timepoint>
	<timepoint>
		<spatialEntity>
			<pseudo3D type="region">
				<clusteredness>1</clusteredness>
				<density>0.633811578092512</density>
				<area>30234.5</area>
				<perimeter>850.5578615665436</perimeter>
				<distanceFromOrigin>296.8400242554902</distanceFromOrigin>
				<angle>44.51388727981131</angle>
				<shape>triangular</shape>
				<triangleMeasure>0.8263819312231</triangleMeasure>
				<rectangleMeasure>0.5309546298400619</rectangleMeasure>
				<circleMeasure>0.3731976373707914</circleMeasure>
				<centroid>
					<x>208.1718</x>
					<y>826.2181</y>
				</centroid>
			</pseudo3D>
		</spatialEntity>
		<numericStateVariable>
			<name>avgClusterednessRegions</name>
			<value>0</value>
		</numericStateVariable>
		<numericStateVariable>
			<name>avgDensityRegions</name>
			<value>0.633811578092512</value>
		</numericStateVariable>
	</timepoint>
	<timepoint>
		<spatialEntity>
			<pseudo3D type="region">
				<clusteredness>1</clusteredness>
				<density>0.633811578092512</density>
				<area>30234.5</area>
				<perimeter>850.5578615665436</perimeter>
				<distanceFromOrigin>296.8400242554902</distanceFromOrigin>
				<angle>44.51388727981131</angle>
				<shape>triangular</shape>
				<triangleMeasure>0.8263819312231</triangleMeasure>
				<rectangleMeasure>0.5309546298400619</rectangleMeasure>
				<circleMeasure>0.3731976373707914</circleMeasure>
				<centroid>
					<x>208.1718</x>
					<y>826.2181</y>
				</centroid>
			</pseudo3D>
		</spatialEntity>
		<numericStateVariable>
			<name>avgClusterednessRegions</name>
			<value>0</value>
		</numericStateVariable>
		<numericStateVariable>
			<name>avgDensityRegions</name>
			<value>0.633811578092512</value>
		</numericStateVariable>
	</timepoint>
	<timepoint>
		<spatialEntity>
			<pseudo3D type="region">
				<clusteredness>1</clusteredness>
				<density>0.633811578092512</density>
				<area>30234.5</area>
				<perimeter>850.5578615665436</perimeter>
				<distanceFromOrigin>296.8400242554902</distanceFromOrigin>
				<angle>44.51388727981131</angle>
				<shape>triangular</shape>
				<triangleMeasure>0.8263819312231</triangleMeasure>
				<rectangleMeasure>0.5309546298400619</rectangleMeasure>
				<circleMeasure>0.3731976373707914</circleMeasure>
				<centroid>
					<x>208.1718</x>
					<y>826.2181</y>
				</centroid>
			</pseudo3D>
		</spatialEntity>
		<numericStateVariable>
			<name>avgClusterednessRegions</name>
			<value>0</value>
		</numericStateVariable>
		<numericStateVariable>
			<name>avgDensityRegions</name>
			<value>0.633811578092512</value>
		</numericStateVariable>
	</timepoint>
	<timepoint>
		<spatialEntity>
			<pseudo3D type="region">
				<clusteredness>1</clusteredness>
				<density>0.633811578092512</density>
				<area>30234.5</area>
				<perimeter>850.5578615665436</perimeter>
				<distanceFromOrigin>296.8400242554902</distanceFromOrigin>
				<angle>44.51388727981131</angle>
				<shape>triangular</shape>
				<triangleMeasure>0.8263819312231</triangleMeasure>
				<rectangleMeasure>0.5309546298400619</rectangleMeasure>
				<circleMeasure>0.3731976373707914</circleMeasure>
				<centroid>
					<x>208.1718</x>
					<y>826.2181</y>
				</centroid>
			</pseudo3D>
		</spatialEntity>
		<numericStateVariable>
			<name>avgClusterednessRegions</name>
			<value>0</value>
		</numericStateVariable>
		<numericStateVariable>
			<name>avgDensityRegions</name>
			<value>0.633811578092512</value>
		</numericStateVariable>
	</timepoint>
	<timepoint>
		<spatialEntity>
			<pseudo3D type="region">
				<clusteredness>1</clusteredness>
				<density>0.633811578092512</density>
				<area>30234.5</area>
				<perimeter>850.5578615665436</perimeter>
				<distanceFromOrigin>296.8400242554902</distanceFromOrigin>
				<angle>44.51388727981131</angle>
				<shape>triangular</shape>
				<triangleMeasure>0.8263819312231</triangleMeasure>
				<rectangleMeasure>0.5309546298400619</rectangleMeasure>
				<circleMeasure>0.3731976373707914</circleMeasure>
				<centroid>
					<x>208.1718</x>
					<y>826.2181</y>
				</centroid>
			</pseudo3D>
		</spatialEntity>
		<numericStateVariable>
			<name>avgClusterednessRegions</name>
			<value>0</value>
		</numericStateVariable>
		<numericStateVariable>
			<name>avgDensityRegions</name>
			<value>0.633811578092512</value>
		</numericStateVariable>
	</timepoint>
	<timepoint>
		<spatialEntity>
			<pseudo3D type="region">
				<clusteredness>1</clusteredness>
				<density>0.633811578092512</density>
				<area>30234.5</area>
				<perimeter>850.5578615665436</perimeter>
				<distanceFromOrigin>296.8400242554902</distanceFromOrigin>
				<angle>44.51388727981131</angle>
				<shape>triangular</shape>
				<triangleMeasure>0.8263819312231</triangleMeasure>
				<rectangleMeasure>0.5309546298400619</rectangleMeasure>
				<circleMeasure>0.3731976373707914</circleMeasure>
				<centroid>
					<x>208.1718</x>
					<y>826.2181</y>
				</centroid>
			</pseudo3D>
		</spatialEntity>
		<numericStateVariable>
			<name>avgClusterednessRegions</name>
			<value>0</value>
		</numericStateVariable>
		<numericStateVariable>
			<name>avgDensityRegions</name>
			<value>0.633811578092512</value>
		</numericStateVariable>
	</timepoint>
	<timepoint>
		<spatialEntity>
			<pseudo3D type="region">
				<clusteredness>1</clusteredness>
				<density>0.633811578092512</density>
				<area>30234.5</area>
				<perimeter>850.5578615665436</perimeter>
				<distanceFromOrigin>296.8400242554902</distanceFromOrigin>
				<angle>44.51388727981131</angle>
				<shape>triangular</shape>
				<triangleMeasure>0.8263819312231</triangleMeasure>
				<rectangleMeasure>0.5309546298400619</rectangleMeasure>
				<circleMeasure>0.3731976373707914</circleMeasure>
				<centroid>
					<x>208.1718</x>
					<y>826.2181</y>
				</centroid>
			</pseudo3D>
		</spatialEntity>
		<numericStateVariable>
			<name>avgClusterednessRegions</name>
			<value>0</value>
		</numericStateVariable>
		<numericStateVariable>
			<name>avgDensityRegions</name>
			<value>0.633811578092512</value>
		</numericStateVariable>
	</timepoint>
	<timepoint>
		<spatialEntity>
			<pseudo3D type="region">
				<clusteredness>1</clusteredness>
				<density>0.633811578092512</density>
				<area>30234.5</area>
				<perimeter>850.5578615665436</perimeter>
				<distanceFromOrigin>296.8400242554902</distanceFromOrigin>
				<angle>44.51388727981131</angle>
				<shape>triangular</shape>
				<triangleMeasure>0.8263819312231</triangleMeasure>
				<rectangleMeasure>0.5309546298400619</rectangleMeasure>
				<circleMeasure>0.3731976373707914</circleMeasure>
				<centroid>
					<x>208.1718</x>
					<y>826.2181</y>
				</centroid>
			</pseudo3D>
		</spatialEntity>
		<numericStateVariable>
			<name>avgClusterednessRegions</name>
			<value>0</value>
		</numericStateVariable>
		<numericStateVariable>
			<name>avgDensityRegions</name>
			<value>0.633811578092512</value>
		</numericStateVariable>
	</timepoint>
	<timepoint>
		<spatialEntity>
			<pseudo3D type="region">
				<clusteredness>1</clusteredness>
				<density>0.633811578092512</density>
				<area>30234.5</area>
				<perimeter>850.5578615665436</perimeter>
				<distanceFromOrigin>296.8400242554902</distanceFromOrigin>
				<angle>44.51388727981131</angle>
				<shape>triangular</shape>
				<triangleMeasure>0.8263819312231</triangleMeasure>
				<rectangleMeasure>0.5309546298400619</rectangleMeasure>
				<circleMeasure>0.3731976373707914</circleMeasure>
				<centroid>
					<x>208.1718</x>
					<y>826.2181</y>
				</centroid>
			</pseudo3D>
		</spatialEntity>
		<numericStateVariable>
			<name>avgClusterednessRegions</name>
			<value>0</value>
		</numericStateVariable>
		<numericStateVariable>
			<name>avgDensityRegions</name>
			<value>0.633811578092512</value>
		</numericStateVariable>
	</timepoint>
	<timepoint>
		<spatialEntity>
			<pseudo3D type="region">
				<clusteredness>1</clusteredness>
				<density>0.633811578092512</density>
				<area>30234.5</area>
				<perimeter>850.5578615665436</perimeter>
				<distanceFromOrigin>296.8400242554902</distanceFromOrigin>
				<angle>44.51388727981131</angle>
				<shape>triangular</shape>
				<triangleMeasure>0.8263819312231</triangleMeasure>
				<rectangleMeasure>0.5309546298400619</rectangleMeasure>
				<circleMeasure>0.3731976373707914</circleMeasure>
				<centroid>
					<x>208.1718</x>
					<y>826.2181</y>
				</centroid>
			</pseudo3D>
		</spatialEntity>
		<numericStateVariable>
			<name>avgClusterednessRegions</name>
			<value>0</value>
		</numericStateVariable>
		<numericStateVariable>
			<name>avgDensityRegions</name>
			<value>0.633811578092512</value>
		</numericStateVariable>
	</timepoint>
	<timepoint>
		<spatialEntity>
			<pseudo3D type="region">
				<clusteredness>1</clusteredness>
				<density>0.633811578092512</density>
				<area>30234.5</area>
				<perimeter>850.5578615665436</perimeter>
				<distanceFromOrigin>296.8400242554902</distanceFromOrigin>
				<angle>44.51388727981131</angle>
				<shape>triangular</shape>
				<triangleMeasure>0.8263819312231</triangleMeasure>
				<rectangleMeasure>0.5309546298400619</rectangleMeasure>
				<circleMeasure>0.3731976373707914</circleMeasure>
				<centroid>
					<x>208.1718</x>
					<y>826.2181</y>
				</centroid>
			</pseudo3D>
		</spatialEntity>
		<numericStateVariable>
			<name>avgClusterednessRegions</name>
			<value>0</value>
		</numericStateVariable>
		<numericStateVariable>
			<name>avgDensityRegions</name>
			<value>0.633811578092512</value>
		</numericStateVariable>
	</timepoint>
	<timepoint>
		<spatialEntity>
			<pseudo3D type="region">
				<clusteredness>1</clusteredness>
				<density>0.633811578092512</density>
				<area>30234.5</area>
				<perimeter>850.5578615665436</perimeter>
				<distanceFromOrigin>296.8400242554902</distanceFromOrigin>
				<angle>44.51388727981131</angle>
				<shape>triangular</shape>
				<triangleMeasure>0.8263819312231</triangleMeasure>
				<rectangleMeasure>0.5309546298400619</rectangleMeasure>
				<circleMeasure>0.3731976373707914</circleMeasure>
				<centroid>
					<x>208.1718</x>
					<y>826.2181</y>
				</centroid>
			</pseudo3D>
		</spatialEntity>
		<numericStateVariable>
			<name>avgClusterednessRegions</name>
			<value>0</value>
		</numericStateVariable>
		<numericStateVariable>
			<name>avgDensityRegions</name>
			<value>0.633811578092512</value>
		</numericStateVariable>
	</timepoint>
	<timepoint>
		<spatialEntity>
			<pseudo3D type="region">
				<clusteredness>1</clusteredness>
				<density>0.633811578092512</density>
				<area>30234.5</area>
				<perimeter>850.5578615665436</perimeter>
				<distanceFromOrigin>296.8400242554902</distanceFromOrigin>
				<angle>44.51388727981131</angle>
				<shape>triangular</shape>
				<triangleMeasure>0.8263819312231</triangleMeasure>
				<rectangleMeasure>0.5309546298400619</rectangleMeasure>
				<circleMeasure>0.3731976373707914</circleMeasure>
				<centroid>
					<x>208.1718</x>
					<y>826.2181</y>
				</centroid>
			</pseudo3D>
		</spatialEntity>
		<numericStateVariable>
			<name>avgClusterednessRegions</name>
			<value>0</value>
		</numericStateVariable>
		<numericStateVariable>
			<name>avgDensityRegions</name>
			<value>0.633811578092512</value>
		</numericStateVariable>
	</timepoint>
	<timepoint>
		<spatialEntity>
			<pseudo3D type="region">
				<clusteredness>1</clusteredness>
				<density>0.633811578092512</density>
				<area>30234.5</area>
				<perimeter>850.5578615665436</perimeter>
				<distanceFromOrigin>296.8400242554902</distanceFromOrigin>
				<angle>44.51388727981131</angle>
				<shape>triangular</shape>
				<triangleMeasure>0.8263819312231</triangleMeasure>
				<rectangleMeasure>0.5309546298400619</rectangleMeasure>
				<circleMeasure>0.3731976373707914</circleMeasure>
				<centroid>
					<x>208.1718</x>
					<y>826.2181</y>
				</centroid>
			</pseudo3D>
		</spatialEntity>
		<numericStateVariable>
			<name>avgClusterednessRegions</name>
			<value>0</value>
		</numericStateVariable>
		<numericStateVariable>
			<name>avgDensityRegions</name>
			<value>0.633811578092512</value>
		</numericStateVariable>
	</timepoint>
	<timepoint>
		<spatialEntity>
			<pseudo3D type="region">
				<clusteredness>1</clusteredness>
				<density>0.633811578092512</density>
				<area>30234.5</area>
				<perimeter>850.5578615665436</perimeter>
				<distanceFromOrigin>296.8400242554902</distanceFromOrigin>
				<angle>44.51388727981131</angle>
				<shape>triangular</shape>
				<triangleMeasure>0.8263819312231</triangleMeasure>
				<rectangleMeasure>0.5309546298400619</rectangleMeasure>
				<circleMeasure>0.3731976373707914</circleMeasure>
				<centroid>
					<x>208.1718</x>
					<y>826.2181</y>
				</centroid>
			</pseudo3D>
		</spatialEntity>
		<numericStateVariable>
			<name>avgClusterednessRegions</name>
			<value>0</value>
		</numericStateVariable>
		<numericStateVariable>
			<name>avgDensityRegions</name>
			<value>0.633811578092512</value>
		</numericStateVariable>
	</timepoint>
	<timepoint>
		<spatialEntity>
			<pseudo3D type="region">
				<clusteredness>1</clusteredness>
				<density>0.633811578092512</density>
				<area>30234.5</area>
				<perimeter>850.5578615665436</perimeter>
				<distanceFromOrigin>296.8400242554902</distanceFromOrigin>
				<angle>44.51388727981131</angle>
				<shape>triangular</shape>
				<triangleMeasure>0.8263819312231</triangleMeasure>
				<rectangleMeasure>0.5309546298400619</rectangleMeasure>
				<circleMeasure>0.3731976373707914</circleMeasure>
				<centroid>
					<x>208.1718</x>
					<y>826.2181</y>
				</centroid>
			</pseudo3D>
		</spatialEntity>
		<numericStateVariable>
			<name>avgClusterednessRegions</name>
			<value>0</value>
		</numericStateVariable>
		<numericStateVariable>
			<name>avgDensityRegions</name>
			<value>0.633811578092512</value>
		</numericStateVariable>
	</timepoint>
</experiment>
