# Supplementary material for: Automatic validation of computational models using pseudo-3D spatio-temporal model checking
Source: BMC Syst Biol. 2014 Dec 2;8:124. doi: 10.1186/s12918-014-0124-0 (PMC4272535; doi:10.1186/s12918-014-0124-0)
Supplement: Additional file 8 — Dataset of STML files for the phase variation case study. The dataset of one thousand STML files corresponding to the stochastic simulations of the rectangular model for the phase variation case study. We recommend using the freely available 7zip software (Download link: http://www.7-zip.org/download.html) to extract this archive. [file 12918_2014_124_MOESM8_ESM.zip › phase_variation_stml_167.xml]

<?xml version="1.0" encoding="utf-8"?>
<!--Warning! This xml file was automatically generated by a C++ program using the Boost PropertyTree library.-->
<experiment>
	<timepoint>
		<numericStateVariable>
			<name>avgClusterednessRegions</name>
			<value>0</value>
		</numericStateVariable>
		<numericStateVariable>
			<name>avgDensityRegions</name>
			<value>0</value>
		</numericStateVariable>
	</timepoint>
	<timepoint>
		<numericStateVariable>
			<name>avgClusterednessRegions</name>
			<value>0</value>
		</numericStateVariable>
		<numericStateVariable>
			<name>avgDensityRegions</name>
			<value>0</value>
		</numericStateVariable>
	</timepoint>
	<timepoint>
		<numericStateVariable>
			<name>avgClusterednessRegions</name>
			<value>0</value>
		</numericStateVariable>
		<numericStateVariable>
			<name>avgDensityRegions</name>
			<value>0</value>
		</numericStateVariable>
	</timepoint>
	<timepoint>
		<numericStateVariable>
			<name>avgClusterednessRegions</name>
			<value>0</value>
		</numericStateVariable>
		<numericStateVariable>
			<name>avgDensityRegions</name>
			<value>0</value>
		</numericStateVariable>
	</timepoint>
	<timepoint>
		<numericStateVariable>
			<name>avgClusterednessRegions</name>
			<value>0</value>
		</numericStateVariable>
		<numericStateVariable>
			<name>avgDensityRegions</name>
			<value>0</value>
		</numericStateVariable>
	</timepoint>
	<timepoint>
		<numericStateVariable>
			<name>avgClusterednessRegions</name>
			<value>0</value>
		</numericStateVariable>
		<numericStateVariable>
			<name>avgDensityRegions</name>
			<value>0</value>
		</numericStateVariable>
	</timepoint>
	<timepoint>
		<numericStateVariable>
			<name>avgClusterednessRegions</name>
			<value>0</value>
		</numericStateVariable>
		<numericStateVariable>
			<name>avgDensityRegions</name>
			<value>0</value>
		</numericStateVariable>
	</timepoint>
	<timepoint>
		<numericStateVariable>
			<name>avgClusterednessRegions</name>
			<value>0</value>
		</numericStateVariable>
		<numericStateVariable>
			<name>avgDensityRegions</name>
			<value>0</value>
		</numericStateVariable>
	</timepoint>
	<timepoint>
		<numericStateVariable>
			<name>avgClusterednessRegions</name>
			<value>0</value>
		</numericStateVariable>
		<numericStateVariable>
			<name>avgDensityRegions</name>
			<value>0</value>
		</numericStateVariable>
	</timepoint>
	<timepoint>
		<numericStateVariable>
			<name>avgClusterednessRegions</name>
			<value>0</value>
		</numericStateVariable>
		<numericStateVariable>
			<name>avgDensityRegions</name>
			<value>0</value>
		</numericStateVariable>
	</timepoint>
	<timepoint>
		<numericStateVariable>
			<name>avgClusterednessRegions</name>
			<value>0</value>
		</numericStateVariable>
		<numericStateVariable>
			<name>avgDensityRegions</name>
			<value>0</value>
		</numericStateVariable>
	</timepoint>
	<timepoint>
		<numericStateVariable>
			<name>avgClusterednessRegions</name>
			<value>0</value>
		</numericStateVariable>
		<numericStateVariable>
			<name>avgDensityRegions</name>
			<value>0</value>
		</numericStateVariable>
	</timepoint>
	<timepoint>
		<numericStateVariable>
			<name>avgClusterednessRegions</name>
			<value>0</value>
		</numericStateVariable>
		<numericStateVariable>
			<name>avgDensityRegions</name>
			<value>0</value>
		</numericStateVariable>
	</timepoint>
	<timepoint>
		<numericStateVariable>
			<name>avgClusterednessRegions</name>
			<value>0</value>
		</numericStateVariable>
		<numericStateVariable>
			<name>avgDensityRegions</name>
			<value>0</value>
		</numericStateVariable>
	</timepoint>
	<timepoint>
		<numericStateVariable>
			<name>avgClusterednessRegions</name>
			<value>0</value>
		</numericStateVariable>
		<numericStateVariable>
			<name>avgDensityRegions</name>
			<value>0</value>
		</numericStateVariable>
	</timepoint>
	<timepoint>
		<numericStateVariable>
			<name>avgClusterednessRegions</name>
			<value>0</value>
		</numericStateVariable>
		<numericStateVariable>
			<name>avgDensityRegions</name>
			<value>0</value>
		</numericStateVariable>
	</timepoint>
	<timepoint>
		<numericStateVariable>
			<name>avgClusterednessRegions</name>
			<value>0</value>
		</numericStateVariable>
		<numericStateVariable>
			<name>avgDensityRegions</name>
			<value>0</value>
		</numericStateVariable>
	</timepoint>
	<timepoint>
		<numericStateVariable>
			<name>avgClusterednessRegions</name>
			<value>0</value>
		</numericStateVariable>
		<numericStateVariable>
			<name>avgDensityRegions</name>
			<value>0</value>
		</numericStateVariable>
	</timepoint>
	<timepoint>
		<numericStateVariable>
			<name>avgClusterednessRegions</name>
			<value>0</value>
		</numericStateVariable>
		<numericStateVariable>
			<name>avgDensityRegions</name>
			<value>0</value>
		</numericStateVariable>
	</timepoint>
	<timepoint>
		<numericStateVariable>
			<name>avgClusterednessRegions</name>
			<value>0</value>
		</numericStateVariable>
		<numericStateVariable>
			<name>avgDensityRegions</name>
			<value>0</value>
		</numericStateVariable>
	</timepoint>
	<timepoint>
		<numericStateVariable>
			<name>avgClusterednessRegions</name>
			<value>0</value>
		</numericStateVariable>
		<numericStateVariable>
			<name>avgDensityRegions</name>
			<value>0</value>
		</numericStateVariable>
	</timepoint>
	<timepoint>
		<numericStateVariable>
			<name>avgClusterednessRegions</name>
			<value>0</value>
		</numericStateVariable>
		<numericStateVariable>
			<name>avgDensityRegions</name>
			<value>0</value>
		</numericStateVariable>
	</timepoint>
	<timepoint>
		<numericStateVariable>
			<name>avgClusterednessRegions</name>
			<value>0</value>
		</numericStateVariable>
		<numericStateVariable>
			<name>avgDensityRegions</name>
			<value>0</value>
		</numericStateVariable>
	</timepoint>
	<timepoint>
		<numericStateVariable>
			<name>avgClusterednessRegions</name>
			<value>0</value>
		</numericStateVariable>
		<numericStateVariable>
			<name>avgDensityRegions</name>
			<value>0</value>
		</numericStateVariable>
	</timepoint>
	<timepoint>
		<spatialEntity>
			<pseudo3D type="region">
				<clusteredness>1</clusteredness>
				<density>0.6873140029417465</density>
				<area>20379</area>
				<perimeter>592.5338096618652</perimeter>
				<distanceFromOrigin>215.4181979313726</distanceFromOrigin>
				<angle>54.07796451540035</angle>
				<shape>triangular</shape>
				<triangleMeasure>0.7575730821596354</triangleMeasure>
				<rectangleMeasure>0.7343457649086671</rectangleMeasure>
				<circleMeasure>0.4624026851612174</circleMeasure>
				<centroid>
					<x>899.6078</x>
					<y>955.2117</y>
				</centroid>
			</pseudo3D>
		</spatialEntity>
		<numericStateVariable>
			<name>avgClusterednessRegions</name>
			<value>0</value>
		</numericStateVariable>
		<numericStateVariable>
			<name>avgDensityRegions</name>
			<value>0.6873140029417465</value>
		</numericStateVariable>
	</timepoint>
	<timepoint>
		<spatialEntity>
			<pseudo3D type="region">
				<clusteredness>1</clusteredness>
				<density>0.6910000141165178</density>
				<area>21950</area>
				<perimeter>632.697681427002</perimeter>
				<distanceFromOrigin>215.4181979313726</distanceFromOrigin>
				<angle>51.34322017077299</angle>
				<shape>rectangular</shape>
				<triangleMeasure>0.7333350038003124</triangleMeasure>
				<rectangleMeasure>0.7608993187559746</rectangleMeasure>
				<circleMeasure>0.4277551376739809</circleMeasure>
				<centroid>
					<x>904.5889</x>
					<y>960.5504</y>
				</centroid>
			</pseudo3D>
		</spatialEntity>
		<numericStateVariable>
			<name>avgClusterednessRegions</name>
			<value>0</value>
		</numericStateVariable>
		<numericStateVariable>
			<name>avgDensityRegions</name>
			<value>0.6910000141165178</value>
		</numericStateVariable>
	</timepoint>
	<timepoint>
		<spatialEntity>
			<pseudo3D type="region">
				<clusteredness>1</clusteredness>
				<density>0.6925096188383359</density>
				<area>24714</area>
				<perimeter>677.0834336280823</perimeter>
				<distanceFromOrigin>215.4181979313726</distanceFromOrigin>
				<angle>48.05252482495886</angle>
				<shape>rectangular</shape>
				<triangleMeasure>0.7246152662075639</triangleMeasure>
				<rectangleMeasure>0.752941624502916</rectangleMeasure>
				<circleMeasure>0.3907944176743305</circleMeasure>
				<centroid>
					<x>912.9289</x>
					<y>969.2347</y>
				</centroid>
			</pseudo3D>
		</spatialEntity>
		<numericStateVariable>
			<name>avgClusterednessRegions</name>
			<value>0</value>
		</numericStateVariable>
		<numericStateVariable>
			<name>avgDensityRegions</name>
			<value>0.6925096188383359</value>
		</numericStateVariable>
	</timepoint>
	<timepoint>
		<spatialEntity>
			<pseudo3D type="region">
				<clusteredness>1</clusteredness>
				<density>0.6928768821600726</density>
				<area>27259</area>
				<perimeter>708.1128282546997</perimeter>
				<distanceFromOrigin>215.4181979313726</distanceFromOrigin>
				<angle>46.22037567454627</angle>
				<shape>rectangular</shape>
				<triangleMeasure>0.7189242115049237</triangleMeasure>
				<rectangleMeasure>0.7895623901359011</rectangleMeasure>
				<circleMeasure>0.3977543676356665</circleMeasure>
				<centroid>
					<x>918.9315</x>
					<y>977.8834</y>
				</centroid>
			</pseudo3D>
		</spatialEntity>
		<numericStateVariable>
			<name>avgClusterednessRegions</name>
			<value>0</value>
		</numericStateVariable>
		<numericStateVariable>
			<name>avgDensityRegions</name>
			<value>0.6928768821600726</value>
		</numericStateVariable>
	</timepoint>
	<timepoint>
		<spatialEntity>
			<pseudo3D type="region">
				<clusteredness>1</clusteredness>
				<density>0.692540308467695</density>
				<area>29927.5</area>
				<perimeter>769.3550910949707</perimeter>
				<distanceFromOrigin>215.4181979313726</distanceFromOrigin>
				<angle>44.28409129221973</angle>
				<shape>rectangular</shape>
				<triangleMeasure>0.7178838288736702</triangleMeasure>
				<rectangleMeasure>0.7201029910896015</rectangleMeasure>
				<circleMeasure>0.3795411739846786</circleMeasure>
				<centroid>
					<x>926.3767</x>
					<y>986.0312</y>
				</centroid>
			</pseudo3D>
		</spatialEntity>
		<numericStateVariable>
			<name>avgClusterednessRegions</name>
			<value>0</value>
		</numericStateVariable>
		<numericStateVariable>
			<name>avgDensityRegions</name>
			<value>0.692540308467695</value>
		</numericStateVariable>
	</timepoint>
	<timepoint>
		<spatialEntity>
			<pseudo3D type="region">
				<clusteredness>1</clusteredness>
				<density>0.6959929600523903</density>
				<area>32231</area>
				<perimeter>813.3782076835632</perimeter>
				<distanceFromOrigin>215.4181979313726</distanceFromOrigin>
				<angle>41.95000091109311</angle>
				<shape>rectangular</shape>
				<triangleMeasure>0.705964812370976</triangleMeasure>
				<rectangleMeasure>0.7469898867873147</rectangleMeasure>
				<circleMeasure>0.3705106099002907</circleMeasure>
				<centroid>
					<x>932.605</x>
					<y>993.6229</y>
				</centroid>
			</pseudo3D>
		</spatialEntity>
		<numericStateVariable>
			<name>avgClusterednessRegions</name>
			<value>0</value>
		</numericStateVariable>
		<numericStateVariable>
			<name>avgDensityRegions</name>
			<value>0.6959929600523903</value>
		</numericStateVariable>
	</timepoint>
	<timepoint>
		<spatialEntity>
			<pseudo3D type="region">
				<clusteredness>1</clusteredness>
				<density>0.6966433425960025</density>
				<area>34791.5</area>
				<perimeter>836.8964972496033</perimeter>
				<distanceFromOrigin>215.0581316760657</distanceFromOrigin>
				<angle>42.04728646990282</angle>
				<shape>rectangular</shape>
				<triangleMeasure>0.7016554947451213</triangleMeasure>
				<rectangleMeasure>0.7111261569661488</rectangleMeasure>
				<circleMeasure>0.3873090691898522</circleMeasure>
				<centroid>
					<x>938.5996</x>
					<y>1001.815</y>
				</centroid>
			</pseudo3D>
		</spatialEntity>
		<numericStateVariable>
			<name>avgClusterednessRegions</name>
			<value>0</value>
		</numericStateVariable>
		<numericStateVariable>
			<name>avgDensityRegions</name>
			<value>0.6966433425960025</value>
		</numericStateVariable>
	</timepoint>
	<timepoint>
		<spatialEntity>
			<pseudo3D type="region">
				<clusteredness>1</clusteredness>
				<density>0.6981318543405847</density>
				<area>38512.5</area>
				<perimeter>911.0183696746826</perimeter>
				<distanceFromOrigin>215.4181979313726</distanceFromOrigin>
				<angle>40.93607135566756</angle>
				<shape>triangular</shape>
				<triangleMeasure>0.7243821239137794</triangleMeasure>
				<rectangleMeasure>0.6570269132330226</rectangleMeasure>
				<circleMeasure>0.3351178275130334</circleMeasure>
				<centroid>
					<x>947.145</x>
					<y>1013.069</y>
				</centroid>
			</pseudo3D>
		</spatialEntity>
		<numericStateVariable>
			<name>avgClusterednessRegions</name>
			<value>0</value>
		</numericStateVariable>
		<numericStateVariable>
			<name>avgDensityRegions</name>
			<value>0.6981318543405847</value>
		</numericStateVariable>
	</timepoint>
	<timepoint>
		<spatialEntity>
			<pseudo3D type="region">
				<clusteredness>1</clusteredness>
				<density>0.6985872118938937</density>
				<area>41526</area>
				<perimeter>947.229558467865</perimeter>
				<distanceFromOrigin>215.4181979313726</distanceFromOrigin>
				<angle>38.65913503356169</angle>
				<shape>rectangular</shape>
				<triangleMeasure>0.7032970755232261</triangleMeasure>
				<rectangleMeasure>0.7311674276276608</rectangleMeasure>
				<circleMeasure>0.356239129451413</circleMeasure>
				<centroid>
					<x>955.4082</x>
					<y>1021.755</y>
				</centroid>
			</pseudo3D>
		</spatialEntity>
		<numericStateVariable>
			<name>avgClusterednessRegions</name>
			<value>0</value>
		</numericStateVariable>
		<numericStateVariable>
			<name>avgDensityRegions</name>
			<value>0.6985872118938937</value>
		</numericStateVariable>
	</timepoint>
	<timepoint>
		<spatialEntity>
			<pseudo3D type="region">
				<clusteredness>1</clusteredness>
				<density>0.7016193684108548</density>
				<area>44931</area>
				<perimeter>982.1737539768219</perimeter>
				<distanceFromOrigin>215.0581316760657</distanceFromOrigin>
				<angle>37.21608438163885</angle>
				<shape>triangular</shape>
				<triangleMeasure>0.7262265305998752</triangleMeasure>
				<rectangleMeasure>0.7116731403395513</rectangleMeasure>
				<circleMeasure>0.340237827418757</circleMeasure>
				<centroid>
					<x>962.309</x>
					<y>1031.749</y>
				</centroid>
			</pseudo3D>
		</spatialEntity>
		<numericStateVariable>
			<name>avgClusterednessRegions</name>
			<value>0</value>
		</numericStateVariable>
		<numericStateVariable>
			<name>avgDensityRegions</name>
			<value>0.7016193684108548</value>
		</numericStateVariable>
	</timepoint>
	<timepoint>
		<spatialEntity>
			<pseudo3D type="region">
				<clusteredness>1</clusteredness>
				<density>0.7044286470027523</density>
				<area>47833.5</area>
				<perimeter>1026.845042705536</perimeter>
				<distanceFromOrigin>215.4181979313726</distanceFromOrigin>
				<angle>36.6485215808003</angle>
				<shape>triangular</shape>
				<triangleMeasure>0.735400776011669</triangleMeasure>
				<rectangleMeasure>0.7010910003634454</rectangleMeasure>
				<circleMeasure>0.324805327885742</circleMeasure>
				<centroid>
					<x>969.2531</x>
					<y>1039.322</y>
				</centroid>
			</pseudo3D>
		</spatialEntity>
		<numericStateVariable>
			<name>avgClusterednessRegions</name>
			<value>0</value>
		</numericStateVariable>
		<numericStateVariable>
			<name>avgDensityRegions</name>
			<value>0.7044286470027523</value>
		</numericStateVariable>
	</timepoint>
	<timepoint>
		<spatialEntity>
			<pseudo3D type="region">
				<clusteredness>1</clusteredness>
				<density>0.7050161630046102</density>
				<area>50741</area>
				<perimeter>1059.08198928833</perimeter>
				<distanceFromOrigin>215.4181979313726</distanceFromOrigin>
				<angle>35.77913640484264</angle>
				<shape>triangular</shape>
				<triangleMeasure>0.7328423983000818</triangleMeasure>
				<rectangleMeasure>0.6784039387832397</rectangleMeasure>
				<circleMeasure>0.3192243183728696</circleMeasure>
				<centroid>
					<x>975.9708</x>
					<y>1046.963</y>
				</centroid>
			</pseudo3D>
		</spatialEntity>
		<numericStateVariable>
			<name>avgClusterednessRegions</name>
			<value>0</value>
		</numericStateVariable>
		<numericStateVariable>
			<name>avgDensityRegions</name>
			<value>0.7050161630046102</value>
		</numericStateVariable>
	</timepoint>
	<timepoint>
		<spatialEntity>
			<pseudo3D type="region">
				<clusteredness>1</clusteredness>
				<density>0.7050161630046102</density>
				<area>50741</area>
				<perimeter>1059.08198928833</perimeter>
				<distanceFromOrigin>215.4181979313726</distanceFromOrigin>
				<angle>35.77913640484264</angle>
				<shape>triangular</shape>
				<triangleMeasure>0.7328423983000818</triangleMeasure>
				<rectangleMeasure>0.6784039387832397</rectangleMeasure>
				<circleMeasure>0.3192243183728696</circleMeasure>
				<centroid>
					<x>975.9708</x>
					<y>1046.963</y>
				</centroid>
			</pseudo3D>
		</spatialEntity>
		<numericStateVariable>
			<name>avgClusterednessRegions</name>
			<value>0</value>
		</numericStateVariable>
		<numericStateVariable>
			<name>avgDensityRegions</name>
			<value>0.7050161630046102</value>
		</numericStateVariable>
	</timepoint>
	<timepoint>
		<spatialEntity>
			<pseudo3D type="region">
				<clusteredness>1</clusteredness>
				<density>0.7050161630046102</density>
				<area>50741</area>
				<perimeter>1059.08198928833</perimeter>
				<distanceFromOrigin>215.4181979313726</distanceFromOrigin>
				<angle>35.77913640484264</angle>
				<shape>triangular</shape>
				<triangleMeasure>0.7328423983000818</triangleMeasure>
				<rectangleMeasure>0.6784039387832397</rectangleMeasure>
				<circleMeasure>0.3192243183728696</circleMeasure>
				<centroid>
					<x>975.9708</x>
					<y>1046.963</y>
				</centroid>
			</pseudo3D>
		</spatialEntity>
		<numericStateVariable>
			<name>avgClusterednessRegions</name>
			<value>0</value>
		</numericStateVariable>
		<numericStateVariable>
			<name>avgDensityRegions</name>
			<value>0.7050161630046102</value>
		</numericStateVariable>
	</timepoint>
	<timepoint>
		<spatialEntity>
			<pseudo3D type="region">
				<clusteredness>1</clusteredness>
				<density>0.7050161630046102</density>
				<area>50741</area>
				<perimeter>1059.08198928833</perimeter>
				<distanceFromOrigin>215.4181979313726</distanceFromOrigin>
				<angle>35.77913640484264</angle>
				<shape>triangular</shape>
				<triangleMeasure>0.7328423983000818</triangleMeasure>
				<rectangleMeasure>0.6784039387832397</rectangleMeasure>
				<circleMeasure>0.3192243183728696</circleMeasure>
				<centroid>
					<x>975.9708</x>
					<y>1046.963</y>
				</centroid>
			</pseudo3D>
		</spatialEntity>
		<numericStateVariable>
			<name>avgClusterednessRegions</name>
			<value>0</value>
		</numericStateVariable>
		<numericStateVariable>
			<name>avgDensityRegions</name>
			<value>0.7050161630046102</value>
		</numericStateVariable>
	</timepoint>
	<timepoint>
		<spatialEntity>
			<pseudo3D type="region">
				<clusteredness>1</clusteredness>
				<density>0.7050161630046102</density>
				<area>50741</area>
				<perimeter>1059.08198928833</perimeter>
				<distanceFromOrigin>215.4181979313726</distanceFromOrigin>
				<angle>35.77913640484264</angle>
				<shape>triangular</shape>
				<triangleMeasure>0.7328423983000818</triangleMeasure>
				<rectangleMeasure>0.6784039387832397</rectangleMeasure>
				<circleMeasure>0.3192243183728696</circleMeasure>
				<centroid>
					<x>975.9708</x>
					<y>1046.963</y>
				</centroid>
			</pseudo3D>
		</spatialEntity>
		<numericStateVariable>
			<name>avgClusterednessRegions</name>
			<value>0</value>
		</numericStateVariable>
		<numericStateVariable>
			<name>avgDensityRegions</name>
			<value>0.7050161630046102</value>
		</numericStateVariable>
	</timepoint>
	<timepoint>
		<spatialEntity>
			<pseudo3D type="region">
				<clusteredness>1</clusteredness>
				<density>0.7050161630046102</density>
				<area>50741</area>
				<perimeter>1059.08198928833</perimeter>
				<distanceFromOrigin>215.4181979313726</distanceFromOrigin>
				<angle>35.77913640484264</angle>
				<shape>triangular</shape>
				<triangleMeasure>0.7328423983000818</triangleMeasure>
				<rectangleMeasure>0.6784039387832397</rectangleMeasure>
				<circleMeasure>0.3192243183728696</circleMeasure>
				<centroid>
					<x>975.9708</x>
					<y>1046.963</y>
				</centroid>
			</pseudo3D>
		</spatialEntity>
		<numericStateVariable>
			<name>avgClusterednessRegions</name>
			<value>0</value>
		</numericStateVariable>
		<numericStateVariable>
			<name>avgDensityRegions</name>
			<value>0.7050161630046102</value>
		</numericStateVariable>
	</timepoint>
	<timepoint>
		<spatialEntity>
			<pseudo3D type="region">
				<clusteredness>1</clusteredness>
				<density>0.7050161630046102</density>
				<area>50741</area>
				<perimeter>1059.08198928833</perimeter>
				<distanceFromOrigin>215.4181979313726</distanceFromOrigin>
				<angle>35.77913640484264</angle>
				<shape>triangular</shape>
				<triangleMeasure>0.7328423983000818</triangleMeasure>
				<rectangleMeasure>0.6784039387832397</rectangleMeasure>
				<circleMeasure>0.3192243183728696</circleMeasure>
				<centroid>
					<x>975.9708</x>
					<y>1046.963</y>
				</centroid>
			</pseudo3D>
		</spatialEntity>
		<numericStateVariable>
			<name>avgClusterednessRegions</name>
			<value>0</value>
		</numericStateVariable>
		<numericStateVariable>
			<name>avgDensityRegions</name>
			<value>0.7050161630046102</value>
		</numericStateVariable>
	</timepoint>
	<timepoint>
		<spatialEntity>
			<pseudo3D type="region">
				<clusteredness>1</clusteredness>
				<density>0.7050161630046102</density>
				<area>50741</area>
				<perimeter>1059.08198928833</perimeter>
				<distanceFromOrigin>215.4181979313726</distanceFromOrigin>
				<angle>35.77913640484264</angle>
				<shape>triangular</shape>
				<triangleMeasure>0.7328423983000818</triangleMeasure>
				<rectangleMeasure>0.6784039387832397</rectangleMeasure>
				<circleMeasure>0.3192243183728696</circleMeasure>
				<centroid>
					<x>975.9708</x>
					<y>1046.963</y>
				</centroid>
			</pseudo3D>
		</spatialEntity>
		<numericStateVariable>
			<name>avgClusterednessRegions</name>
			<value>0</value>
		</numericStateVariable>
		<numericStateVariable>
			<name>avgDensityRegions</name>
			<value>0.7050161630046102</value>
		</numericStateVariable>
	</timepoint>
	<timepoint>
		<spatialEntity>
			<pseudo3D type="region">
				<clusteredness>1</clusteredness>
				<density>0.7050161630046102</density>
				<area>50741</area>
				<perimeter>1059.08198928833</perimeter>
				<distanceFromOrigin>215.4181979313726</distanceFromOrigin>
				<angle>35.77913640484264</angle>
				<shape>triangular</shape>
				<triangleMeasure>0.7328423983000818</triangleMeasure>
				<rectangleMeasure>0.6784039387832397</rectangleMeasure>
				<circleMeasure>0.3192243183728696</circleMeasure>
				<centroid>
					<x>975.9708</x>
					<y>1046.963</y>
				</centroid>
			</pseudo3D>
		</spatialEntity>
		<numericStateVariable>
			<name>avgClusterednessRegions</name>
			<value>0</value>
		</numericStateVariable>
		<numericStateVariable>
			<name>avgDensityRegions</name>
			<value>0.7050161630046102</value>
		</numericStateVariable>
	</timepoint>
	<timepoint>
		<spatialEntity>
			<pseudo3D type="region">
				<clusteredness>1</clusteredness>
				<density>0.7050161630046102</density>
				<area>50741</area>
				<perimeter>1059.08198928833</perimeter>
				<distanceFromOrigin>215.4181979313726</distanceFromOrigin>
				<angle>35.77913640484264</angle>
				<shape>triangular</shape>
				<triangleMeasure>0.7328423983000818</triangleMeasure>
				<rectangleMeasure>0.6784039387832397</rectangleMeasure>
				<circleMeasure>0.3192243183728696</circleMeasure>
				<centroid>
					<x>975.9708</x>
					<y>1046.963</y>
				</centroid>
			</pseudo3D>
		</spatialEntity>
		<numericStateVariable>
			<name>avgClusterednessRegions</name>
			<value>0</value>
		</numericStateVariable>
		<numericStateVariable>
			<name>avgDensityRegions</name>
			<value>0.7050161630046102</value>
		</numericStateVariable>
	</timepoint>
	<timepoint>
		<spatialEntity>
			<pseudo3D type="region">
				<clusteredness>1</clusteredness>
				<density>0.7050161630046102</density>
				<area>50741</area>
				<perimeter>1059.08198928833</perimeter>
				<distanceFromOrigin>215.4181979313726</distanceFromOrigin>
				<angle>35.77913640484264</angle>
				<shape>triangular</shape>
				<triangleMeasure>0.7328423983000818</triangleMeasure>
				<rectangleMeasure>0.6784039387832397</rectangleMeasure>
				<circleMeasure>0.3192243183728696</circleMeasure>
				<centroid>
					<x>975.9708</x>
					<y>1046.963</y>
				</centroid>
			</pseudo3D>
		</spatialEntity>
		<numericStateVariable>
			<name>avgClusterednessRegions</name>
			<value>0</value>
		</numericStateVariable>
		<numericStateVariable>
			<name>avgDensityRegions</name>
			<value>0.7050161630046102</value>
		</numericStateVariable>
	</timepoint>
	<timepoint>
		<spatialEntity>
			<pseudo3D type="region">
				<clusteredness>1</clusteredness>
				<density>0.7050161630046102</density>
				<area>50741</area>
				<perimeter>1059.08198928833</perimeter>
				<distanceFromOrigin>215.4181979313726</distanceFromOrigin>
				<angle>35.77913640484264</angle>
				<shape>triangular</shape>
				<triangleMeasure>0.7328423983000818</triangleMeasure>
				<rectangleMeasure>0.6784039387832397</rectangleMeasure>
				<circleMeasure>0.3192243183728696</circleMeasure>
				<centroid>
					<x>975.9708</x>
					<y>1046.963</y>
				</centroid>
			</pseudo3D>
		</spatialEntity>
		<numericStateVariable>
			<name>avgClusterednessRegions</name>
			<value>0</value>
		</numericStateVariable>
		<numericStateVariable>
			<name>avgDensityRegions</name>
			<value>0.7050161630046102</value>
		</numericStateVariable>
	</timepoint>
	<timepoint>
		<spatialEntity>
			<pseudo3D type="region">
				<clusteredness>1</clusteredness>
				<density>0.7050161630046102</density>
				<area>50741</area>
				<perimeter>1059.08198928833</perimeter>
				<distanceFromOrigin>215.4181979313726</distanceFromOrigin>
				<angle>35.77913640484264</angle>
				<shape>triangular</shape>
				<triangleMeasure>0.7328423983000818</triangleMeasure>
				<rectangleMeasure>0.6784039387832397</rectangleMeasure>
				<circleMeasure>0.3192243183728696</circleMeasure>
				<centroid>
					<x>975.9708</x>
					<y>1046.963</y>
				</centroid>
			</pseudo3D>
		</spatialEntity>
		<numericStateVariable>
			<name>avgClusterednessRegions</name>
			<value>0</value>
		</numericStateVariable>
		<numericStateVariable>
			<name>avgDensityRegions</name>
			<value>0.7050161630046102</value>
		</numericStateVariable>
	</timepoint>
	<timepoint>
		<spatialEntity>
			<pseudo3D type="region">
				<clusteredness>1</clusteredness>
				<density>0.7050161630046102</density>
				<area>50741</area>
				<perimeter>1059.08198928833</perimeter>
				<distanceFromOrigin>215.4181979313726</distanceFromOrigin>
				<angle>35.77913640484264</angle>
				<shape>triangular</shape>
				<triangleMeasure>0.7328423983000818</triangleMeasure>
				<rectangleMeasure>0.6784039387832397</rectangleMeasure>
				<circleMeasure>0.3192243183728696</circleMeasure>
				<centroid>
					<x>975.9708</x>
					<y>1046.963</y>
				</centroid>
			</pseudo3D>
		</spatialEntity>
		<numericStateVariable>
			<name>avgClusterednessRegions</name>
			<value>0</value>
		</numericStateVariable>
		<numericStateVariable>
			<name>avgDensityRegions</name>
			<value>0.7050161630046102</value>
		</numericStateVariable>
	</timepoint>
	<timepoint>
		<spatialEntity>
			<pseudo3D type="region">
				<clusteredness>1</clusteredness>
				<density>0.7050161630046102</density>
				<area>50741</area>
				<perimeter>1059.08198928833</perimeter>
				<distanceFromOrigin>215.4181979313726</distanceFromOrigin>
				<angle>35.77913640484264</angle>
				<shape>triangular</shape>
				<triangleMeasure>0.7328423983000818</triangleMeasure>
				<rectangleMeasure>0.6784039387832397</rectangleMeasure>
				<circleMeasure>0.3192243183728696</circleMeasure>
				<centroid>
					<x>975.9708</x>
					<y>1046.963</y>
				</centroid>
			</pseudo3D>
		</spatialEntity>
		<numericStateVariable>
			<name>avgClusterednessRegions</name>
			<value>0</value>
		</numericStateVariable>
		<numericStateVariable>
			<name>avgDensityRegions</name>
			<value>0.7050161630046102</value>
		</numericStateVariable>
	</timepoint>
	<timepoint>
		<spatialEntity>
			<pseudo3D type="region">
				<clusteredness>1</clusteredness>
				<density>0.7050161630046102</density>
				<area>50741</area>
				<perimeter>1059.08198928833</perimeter>
				<distanceFromOrigin>215.4181979313726</distanceFromOrigin>
				<angle>35.77913640484264</angle>
				<shape>triangular</shape>
				<triangleMeasure>0.7328423983000818</triangleMeasure>
				<rectangleMeasure>0.6784039387832397</rectangleMeasure>
				<circleMeasure>0.3192243183728696</circleMeasure>
				<centroid>
					<x>975.9708</x>
					<y>1046.963</y>
				</centroid>
			</pseudo3D>
		</spatialEntity>
		<numericStateVariable>
			<name>avgClusterednessRegions</name>
			<value>0</value>
		</numericStateVariable>
		<numericStateVariable>
			<name>avgDensityRegions</name>
			<value>0.7050161630046102</value>
		</numericStateVariable>
	</timepoint>
	<timepoint>
		<spatialEntity>
			<pseudo3D type="region">
				<clusteredness>1</clusteredness>
				<density>0.7050161630046102</density>
				<area>50741</area>
				<perimeter>1059.08198928833</perimeter>
				<distanceFromOrigin>215.4181979313726</distanceFromOrigin>
				<angle>35.77913640484264</angle>
				<shape>triangular</shape>
				<triangleMeasure>0.7328423983000818</triangleMeasure>
				<rectangleMeasure>0.6784039387832397</rectangleMeasure>
				<circleMeasure>0.3192243183728696</circleMeasure>
				<centroid>
					<x>975.9708</x>
					<y>1046.963</y>
				</centroid>
			</pseudo3D>
		</spatialEntity>
		<numericStateVariable>
			<name>avgClusterednessRegions</name>
			<value>0</value>
		</numericStateVariable>
		<numericStateVariable>
			<name>avgDensityRegions</name>
			<value>0.7050161630046102</value>
		</numericStateVariable>
	</timepoint>
	<timepoint>
		<spatialEntity>
			<pseudo3D type="region">
				<clusteredness>1</clusteredness>
				<density>0.7050161630046102</density>
				<area>50741</area>
				<perimeter>1059.08198928833</perimeter>
				<distanceFromOrigin>215.4181979313726</distanceFromOrigin>
				<angle>35.77913640484264</angle>
				<shape>triangular</shape>
				<triangleMeasure>0.7328423983000818</triangleMeasure>
				<rectangleMeasure>0.6784039387832397</rectangleMeasure>
				<circleMeasure>0.3192243183728696</circleMeasure>
				<centroid>
					<x>975.9708</x>
					<y>1046.963</y>
				</centroid>
			</pseudo3D>
		</spatialEntity>
		<numericStateVariable>
			<name>avgClusterednessRegions</name>
			<value>0</value>
		</numericStateVariable>
		<numericStateVariable>
			<name>avgDensityRegions</name>
			<value>0.7050161630046102</value>
		</numericStateVariable>
	</timepoint>
	<timepoint>
		<spatialEntity>
			<pseudo3D type="region">
				<clusteredness>1</clusteredness>
				<density>0.7050161630046102</density>
				<area>50741</area>
				<perimeter>1059.08198928833</perimeter>
				<distanceFromOrigin>215.4181979313726</distanceFromOrigin>
				<angle>35.77913640484264</angle>
				<shape>triangular</shape>
				<triangleMeasure>0.7328423983000818</triangleMeasure>
				<rectangleMeasure>0.6784039387832397</rectangleMeasure>
				<circleMeasure>0.3192243183728696</circleMeasure>
				<centroid>
					<x>975.9708</x>
					<y>1046.963</y>
				</centroid>
			</pseudo3D>
		</spatialEntity>
		<numericStateVariable>
			<name>avgClusterednessRegions</name>
			<value>0</value>
		</numericStateVariable>
		<numericStateVariable>
			<name>avgDensityRegions</name>
			<value>0.7050161630046102</value>
		</numericStateVariable>
	</timepoint>
	<timepoint>
		<spatialEntity>
			<pseudo3D type="region">
				<clusteredness>1</clusteredness>
				<density>0.7050161630046102</density>
				<area>50741</area>
				<perimeter>1059.08198928833</perimeter>
				<distanceFromOrigin>215.4181979313726</distanceFromOrigin>
				<angle>35.77913640484264</angle>
				<shape>triangular</shape>
				<triangleMeasure>0.7328423983000818</triangleMeasure>
				<rectangleMeasure>0.6784039387832397</rectangleMeasure>
				<circleMeasure>0.3192243183728696</circleMeasure>
				<centroid>
					<x>975.9708</x>
					<y>1046.963</y>
				</centroid>
			</pseudo3D>
		</spatialEntity>
		<numericStateVariable>
			<name>avgClusterednessRegions</name>
			<value>0</value>
		</numericStateVariable>
		<numericStateVariable>
			<name>avgDensityRegions</name>
			<value>0.7050161630046102</value>
		</numericStateVariable>
	</timepoint>
	<timepoint>
		<spatialEntity>
			<pseudo3D type="region">
				<clusteredness>1</clusteredness>
				<density>0.7050161630046102</density>
				<area>50741</area>
				<perimeter>1059.08198928833</perimeter>
				<distanceFromOrigin>215.4181979313726</distanceFromOrigin>
				<angle>35.77913640484264</angle>
				<shape>triangular</shape>
				<triangleMeasure>0.7328423983000818</triangleMeasure>
				<rectangleMeasure>0.6784039387832397</rectangleMeasure>
				<circleMeasure>0.3192243183728696</circleMeasure>
				<centroid>
					<x>975.9708</x>
					<y>1046.963</y>
				</centroid>
			</pseudo3D>
		</spatialEntity>
		<numericStateVariable>
			<name>avgClusterednessRegions</name>
			<value>0</value>
		</numericStateVariable>
		<numericStateVariable>
			<name>avgDensityRegions</name>
			<value>0.7050161630046102</value>
		</numericStateVariable>
	</timepoint>
	<timepoint>
		<spatialEntity>
			<pseudo3D type="region">
				<clusteredness>1</clusteredness>
				<density>0.7050161630046102</density>
				<area>50741</area>
				<perimeter>1059.08198928833</perimeter>
				<distanceFromOrigin>215.4181979313726</distanceFromOrigin>
				<angle>35.77913640484264</angle>
				<shape>triangular</shape>
				<triangleMeasure>0.7328423983000818</triangleMeasure>
				<rectangleMeasure>0.6784039387832397</rectangleMeasure>
				<circleMeasure>0.3192243183728696</circleMeasure>
				<centroid>
					<x>975.9708</x>
					<y>1046.963</y>
				</centroid>
			</pseudo3D>
		</spatialEntity>
		<numericStateVariable>
			<name>avgClusterednessRegions</name>
			<value>0</value>
		</numericStateVariable>
		<numericStateVariable>
			<name>avgDensityRegions</name>
			<value>0.7050161630046102</value>
		</numericStateVariable>
	</timepoint>
	<timepoint>
		<spatialEntity>
			<pseudo3D type="region">
				<clusteredness>1</clusteredness>
				<density>0.7050161630046102</density>
				<area>50741</area>
				<perimeter>1059.08198928833</perimeter>
				<distanceFromOrigin>215.4181979313726</distanceFromOrigin>
				<angle>35.77913640484264</angle>
				<shape>triangular</shape>
				<triangleMeasure>0.7328423983000818</triangleMeasure>
				<rectangleMeasure>0.6784039387832397</rectangleMeasure>
				<circleMeasure>0.3192243183728696</circleMeasure>
				<centroid>
					<x>975.9708</x>
					<y>1046.963</y>
				</centroid>
			</pseudo3D>
		</spatialEntity>
		<numericStateVariable>
			<name>avgClusterednessRegions</name>
			<value>0</value>
		</numericStateVariable>
		<numericStateVariable>
			<name>avgDensityRegions</name>
			<value>0.7050161630046102</value>
		</numericStateVariable>
	</timepoint>
	<timepoint>
		<spatialEntity>
			<pseudo3D type="region">
				<clusteredness>1</clusteredness>
				<density>0.7050161630046102</density>
				<area>50741</area>
				<perimeter>1059.08198928833</perimeter>
				<distanceFromOrigin>215.4181979313726</distanceFromOrigin>
				<angle>35.77913640484264</angle>
				<shape>triangular</shape>
				<triangleMeasure>0.7328423983000818</triangleMeasure>
				<rectangleMeasure>0.6784039387832397</rectangleMeasure>
				<circleMeasure>0.3192243183728696</circleMeasure>
				<centroid>
					<x>975.9708</x>
					<y>1046.963</y>
				</centroid>
			</pseudo3D>
		</spatialEntity>
		<numericStateVariable>
			<name>avgClusterednessRegions</name>
			<value>0</value>
		</numericStateVariable>
		<numericStateVariable>
			<name>avgDensityRegions</name>
			<value>0.7050161630046102</value>
		</numericStateVariable>
	</timepoint>
	<timepoint>
		<spatialEntity>
			<pseudo3D type="region">
				<clusteredness>1</clusteredness>
				<density>0.7050161630046102</density>
				<area>50741</area>
				<perimeter>1059.08198928833</perimeter>
				<distanceFromOrigin>215.4181979313726</distanceFromOrigin>
				<angle>35.77913640484264</angle>
				<shape>triangular</shape>
				<triangleMeasure>0.7328423983000818</triangleMeasure>
				<rectangleMeasure>0.6784039387832397</rectangleMeasure>
				<circleMeasure>0.3192243183728696</circleMeasure>
				<centroid>
					<x>975.9708</x>
					<y>1046.963</y>
				</centroid>
			</pseudo3D>
		</spatialEntity>
		<numericStateVariable>
			<name>avgClusterednessRegions</name>
			<value>0</value>
		</numericStateVariable>
		<numericStateVariable>
			<name>avgDensityRegions</name>
			<value>0.7050161630046102</value>
		</numericStateVariable>
	</timepoint>
	<timepoint>
		<spatialEntity>
			<pseudo3D type="region">
				<clusteredness>1</clusteredness>
				<density>0.7050161630046102</density>
				<area>50741</area>
				<perimeter>1059.08198928833</perimeter>
				<distanceFromOrigin>215.4181979313726</distanceFromOrigin>
				<angle>35.77913640484264</angle>
				<shape>triangular</shape>
				<triangleMeasure>0.7328423983000818</triangleMeasure>
				<rectangleMeasure>0.6784039387832397</rectangleMeasure>
				<circleMeasure>0.3192243183728696</circleMeasure>
				<centroid>
					<x>975.9708</x>
					<y>1046.963</y>
				</centroid>
			</pseudo3D>
		</spatialEntity>
		<numericStateVariable>
			<name>avgClusterednessRegions</name>
			<value>0</value>
		</numericStateVariable>
		<numericStateVariable>
			<name>avgDensityRegions</name>
			<value>0.7050161630046102</value>
		</numericStateVariable>
	</timepoint>
	<timepoint>
		<spatialEntity>
			<pseudo3D type="region">
				<clusteredness>1</clusteredness>
				<density>0.7050161630046102</density>
				<area>50741</area>
				<perimeter>1059.08198928833</perimeter>
				<distanceFromOrigin>215.4181979313726</distanceFromOrigin>
				<angle>35.77913640484264</angle>
				<shape>triangular</shape>
				<triangleMeasure>0.7328423983000818</triangleMeasure>
				<rectangleMeasure>0.6784039387832397</rectangleMeasure>
				<circleMeasure>0.3192243183728696</circleMeasure>
				<centroid>
					<x>975.9708</x>
					<y>1046.963</y>
				</centroid>
			</pseudo3D>
		</spatialEntity>
		<numericStateVariable>
			<name>avgClusterednessRegions</name>
			<value>0</value>
		</numericStateVariable>
		<numericStateVariable>
			<name>avgDensityRegions</name>
			<value>0.7050161630046102</value>
		</numericStateVariable>
	</timepoint>
	<timepoint>
		<spatialEntity>
			<pseudo3D type="region">
				<clusteredness>1</clusteredness>
				<density>0.7050161630046102</density>
				<area>50741</area>
				<perimeter>1059.08198928833</perimeter>
				<distanceFromOrigin>215.4181979313726</distanceFromOrigin>
				<angle>35.77913640484264</angle>
				<shape>triangular</shape>
				<triangleMeasure>0.7328423983000818</triangleMeasure>
				<rectangleMeasure>0.6784039387832397</rectangleMeasure>
				<circleMeasure>0.3192243183728696</circleMeasure>
				<centroid>
					<x>975.9708</x>
					<y>1046.963</y>
				</centroid>
			</pseudo3D>
		</spatialEntity>
		<numericStateVariable>
			<name>avgClusterednessRegions</name>
			<value>0</value>
		</numericStateVariable>
		<numericStateVariable>
			<name>avgDensityRegions</name>
			<value>0.7050161630046102</value>
		</numericStateVariable>
	</timepoint>
	<timepoint>
		<spatialEntity>
			<pseudo3D type="region">
				<clusteredness>1</clusteredness>
				<density>0.7050161630046102</density>
				<area>50741</area>
				<perimeter>1059.08198928833</perimeter>
				<distanceFromOrigin>215.4181979313726</distanceFromOrigin>
				<angle>35.77913640484264</angle>
				<shape>triangular</shape>
				<triangleMeasure>0.7328423983000818</triangleMeasure>
				<rectangleMeasure>0.6784039387832397</rectangleMeasure>
				<circleMeasure>0.3192243183728696</circleMeasure>
				<centroid>
					<x>975.9708</x>
					<y>1046.963</y>
				</centroid>
			</pseudo3D>
		</spatialEntity>
		<numericStateVariable>
			<name>avgClusterednessRegions</name>
			<value>0</value>
		</numericStateVariable>
		<numericStateVariable>
			<name>avgDensityRegions</name>
			<value>0.7050161630046102</value>
		</numericStateVariable>
	</timepoint>
	<timepoint>
		<spatialEntity>
			<pseudo3D type="region">
				<clusteredness>1</clusteredness>
				<density>0.7050161630046102</density>
				<area>50741</area>
				<perimeter>1059.08198928833</perimeter>
				<distanceFromOrigin>215.4181979313726</distanceFromOrigin>
				<angle>35.77913640484264</angle>
				<shape>triangular</shape>
				<triangleMeasure>0.7328423983000818</triangleMeasure>
				<rectangleMeasure>0.6784039387832397</rectangleMeasure>
				<circleMeasure>0.3192243183728696</circleMeasure>
				<centroid>
					<x>975.9708</x>
					<y>1046.963</y>
				</centroid>
			</pseudo3D>
		</spatialEntity>
		<numericStateVariable>
			<name>avgClusterednessRegions</name>
			<value>0</value>
		</numericStateVariable>
		<numericStateVariable>
			<name>avgDensityRegions</name>
			<value>0.7050161630046102</value>
		</numericStateVariable>
	</timepoint>
	<timepoint>
		<spatialEntity>
			<pseudo3D type="region">
				<clusteredness>1</clusteredness>
				<density>0.7050161630046102</density>
				<area>50741</area>
				<perimeter>1059.08198928833</perimeter>
				<distanceFromOrigin>215.4181979313726</distanceFromOrigin>
				<angle>35.77913640484264</angle>
				<shape>triangular</shape>
				<triangleMeasure>0.7328423983000818</triangleMeasure>
				<rectangleMeasure>0.6784039387832397</rectangleMeasure>
				<circleMeasure>0.3192243183728696</circleMeasure>
				<centroid>
					<x>975.9708</x>
					<y>1046.963</y>
				</centroid>
			</pseudo3D>
		</spatialEntity>
		<numericStateVariable>
			<name>avgClusterednessRegions</name>
			<value>0</value>
		</numericStateVariable>
		<numericStateVariable>
			<name>avgDensityRegions</name>
			<value>0.7050161630046102</value>
		</numericStateVariable>
	</timepoint>
	<timepoint>
		<spatialEntity>
			<pseudo3D type="region">
				<clusteredness>1</clusteredness>
				<density>0.7050161630046102</density>
				<area>50741</area>
				<perimeter>1059.08198928833</perimeter>
				<distanceFromOrigin>215.4181979313726</distanceFromOrigin>
				<angle>35.77913640484264</angle>
				<shape>triangular</shape>
				<triangleMeasure>0.7328423983000818</triangleMeasure>
				<rectangleMeasure>0.6784039387832397</rectangleMeasure>
				<circleMeasure>0.3192243183728696</circleMeasure>
				<centroid>
					<x>975.9708</x>
					<y>1046.963</y>
				</centroid>
			</pseudo3D>
		</spatialEntity>
		<numericStateVariable>
			<name>avgClusterednessRegions</name>
			<value>0</value>
		</numericStateVariable>
		<numericStateVariable>
			<name>avgDensityRegions</name>
			<value>0.7050161630046102</value>
		</numericStateVariable>
	</timepoint>
	<timepoint>
		<spatialEntity>
			<pseudo3D type="region">
				<clusteredness>1</clusteredness>
				<density>0.7050161630046102</density>
				<area>50741</area>
				<perimeter>1059.08198928833</perimeter>
				<distanceFromOrigin>215.4181979313726</distanceFromOrigin>
				<angle>35.77913640484264</angle>
				<shape>triangular</shape>
				<triangleMeasure>0.7328423983000818</triangleMeasure>
				<rectangleMeasure>0.6784039387832397</rectangleMeasure>
				<circleMeasure>0.3192243183728696</circleMeasure>
				<centroid>
					<x>975.9708</x>
					<y>1046.963</y>
				</centroid>
			</pseudo3D>
		</spatialEntity>
		<numericStateVariable>
			<name>avgClusterednessRegions</name>
			<value>0</value>
		</numericStateVariable>
		<numericStateVariable>
			<name>avgDensityRegions</name>
			<value>0.7050161630046102</value>
		</numericStateVariable>
	</timepoint>
	<timepoint>
		<spatialEntity>
			<pseudo3D type="region">
				<clusteredness>1</clusteredness>
				<density>0.7050161630046102</density>
				<area>50741</area>
				<perimeter>1059.08198928833</perimeter>
				<distanceFromOrigin>215.4181979313726</distanceFromOrigin>
				<angle>35.77913640484264</angle>
				<shape>triangular</shape>
				<triangleMeasure>0.7328423983000818</triangleMeasure>
				<rectangleMeasure>0.6784039387832397</rectangleMeasure>
				<circleMeasure>0.3192243183728696</circleMeasure>
				<centroid>
					<x>975.9708</x>
					<y>1046.963</y>
				</centroid>
			</pseudo3D>
		</spatialEntity>
		<numericStateVariable>
			<name>avgClusterednessRegions</name>
			<value>0</value>
		</numericStateVariable>
		<numericStateVariable>
			<name>avgDensityRegions</name>
			<value>0.7050161630046102</value>
		</numericStateVariable>
	</timepoint>
	<timepoint>
		<spatialEntity>
			<pseudo3D type="region">
				<clusteredness>1</clusteredness>
				<density>0.7050161630046102</density>
				<area>50741</area>
				<perimeter>1059.08198928833</perimeter>
				<distanceFromOrigin>215.4181979313726</distanceFromOrigin>
				<angle>35.77913640484264</angle>
				<shape>triangular</shape>
				<triangleMeasure>0.7328423983000818</triangleMeasure>
				<rectangleMeasure>0.6784039387832397</rectangleMeasure>
				<circleMeasure>0.3192243183728696</circleMeasure>
				<centroid>
					<x>975.9708</x>
					<y>1046.963</y>
				</centroid>
			</pseudo3D>
		</spatialEntity>
		<numericStateVariable>
			<name>avgClusterednessRegions</name>
			<value>0</value>
		</numericStateVariable>
		<numericStateVariable>
			<name>avgDensityRegions</name>
			<value>0.7050161630046102</value>
		</numericStateVariable>
	</timepoint>
	<timepoint>
		<spatialEntity>
			<pseudo3D type="region">
				<clusteredness>1</clusteredness>
				<density>0.7050161630046102</density>
				<area>50741</area>
				<perimeter>1059.08198928833</perimeter>
				<distanceFromOrigin>215.4181979313726</distanceFromOrigin>
				<angle>35.77913640484264</angle>
				<shape>triangular</shape>
				<triangleMeasure>0.7328423983000818</triangleMeasure>
				<rectangleMeasure>0.6784039387832397</rectangleMeasure>
				<circleMeasure>0.3192243183728696</circleMeasure>
				<centroid>
					<x>975.9708</x>
					<y>1046.963</y>
				</centroid>
			</pseudo3D>
		</spatialEntity>
		<numericStateVariable>
			<name>avgClusterednessRegions</name>
			<value>0</value>
		</numericStateVariable>
		<numericStateVariable>
			<name>avgDensityRegions</name>
			<value>0.7050161630046102</value>
		</numericStateVariable>
	</timepoint>
	<timepoint>
		<spatialEntity>
			<pseudo3D type="region">
				<clusteredness>1</clusteredness>
				<density>0.7050161630046102</density>
				<area>50741</area>
				<perimeter>1059.08198928833</perimeter>
				<distanceFromOrigin>215.4181979313726</distanceFromOrigin>
				<angle>35.77913640484264</angle>
				<shape>triangular</shape>
				<triangleMeasure>0.7328423983000818</triangleMeasure>
				<rectangleMeasure>0.6784039387832397</rectangleMeasure>
				<circleMeasure>0.3192243183728696</circleMeasure>
				<centroid>
					<x>975.9708</x>
					<y>1046.963</y>
				</centroid>
			</pseudo3D>
		</spatialEntity>
		<numericStateVariable>
			<name>avgClusterednessRegions</name>
			<value>0</value>
		</numericStateVariable>
		<numericStateVariable>
			<name>avgDensityRegions</name>
			<value>0.7050161630046102</value>
		</numericStateVariable>
	</timepoint>
	<timepoint>
		<spatialEntity>
			<pseudo3D type="region">
				<clusteredness>1</clusteredness>
				<density>0.7050161630046102</density>
				<area>50741</area>
				<perimeter>1059.08198928833</perimeter>
				<distanceFromOrigin>215.4181979313726</distanceFromOrigin>
				<angle>35.77913640484264</angle>
				<shape>triangular</shape>
				<triangleMeasure>0.7328423983000818</triangleMeasure>
				<rectangleMeasure>0.6784039387832397</rectangleMeasure>
				<circleMeasure>0.3192243183728696</circleMeasure>
				<centroid>
					<x>975.9708</x>
					<y>1046.963</y>
				</centroid>
			</pseudo3D>
		</spatialEntity>
		<numericStateVariable>
			<name>avgClusterednessRegions</name>
			<value>0</value>
		</numericStateVariable>
		<numericStateVariable>
			<name>avgDensityRegions</name>
			<value>0.7050161630046102</value>
		</numericStateVariable>
	</timepoint>
	<timepoint>
		<spatialEntity>
			<pseudo3D type="region">
				<clusteredness>1</clusteredness>
				<density>0.7050161630046102</density>
				<area>50741</area>
				<perimeter>1059.08198928833</perimeter>
				<distanceFromOrigin>215.4181979313726</distanceFromOrigin>
				<angle>35.77913640484264</angle>
				<shape>triangular</shape>
				<triangleMeasure>0.7328423983000818</triangleMeasure>
				<rectangleMeasure>0.6784039387832397</rectangleMeasure>
				<circleMeasure>0.3192243183728696</circleMeasure>
				<centroid>
					<x>975.9708</x>
					<y>1046.963</y>
				</centroid>
			</pseudo3D>
		</spatialEntity>
		<numericStateVariable>
			<name>avgClusterednessRegions</name>
			<value>0</value>
		</numericStateVariable>
		<numericStateVariable>
			<name>avgDensityRegions</name>
			<value>0.7050161630046102</value>
		</numericStateVariable>
	</timepoint>
	<timepoint>
		<spatialEntity>
			<pseudo3D type="region">
				<clusteredness>1</clusteredness>
				<density>0.7050161630046102</density>
				<area>50741</area>
				<perimeter>1059.08198928833</perimeter>
				<distanceFromOrigin>215.4181979313726</distanceFromOrigin>
				<angle>35.77913640484264</angle>
				<shape>triangular</shape>
				<triangleMeasure>0.7328423983000818</triangleMeasure>
				<rectangleMeasure>0.6784039387832397</rectangleMeasure>
				<circleMeasure>0.3192243183728696</circleMeasure>
				<centroid>
					<x>975.9708</x>
					<y>1046.963</y>
				</centroid>
			</pseudo3D>
		</spatialEntity>
		<numericStateVariable>
			<name>avgClusterednessRegions</name>
			<value>0</value>
		</numericStateVariable>
		<numericStateVariable>
			<name>avgDensityRegions</name>
			<value>0.7050161630046102</value>
		</numericStateVariable>
	</timepoint>
	<timepoint>
		<spatialEntity>
			<pseudo3D type="region">
				<clusteredness>1</clusteredness>
				<density>0.7050161630046102</density>
				<area>50741</area>
				<perimeter>1059.08198928833</perimeter>
				<distanceFromOrigin>215.4181979313726</distanceFromOrigin>
				<angle>35.77913640484264</angle>
				<shape>triangular</shape>
				<triangleMeasure>0.7328423983000818</triangleMeasure>
				<rectangleMeasure>0.6784039387832397</rectangleMeasure>
				<circleMeasure>0.3192243183728696</circleMeasure>
				<centroid>
					<x>975.9708</x>
					<y>1046.963</y>
				</centroid>
			</pseudo3D>
		</spatialEntity>
		<numericStateVariable>
			<name>avgClusterednessRegions</name>
			<value>0</value>
		</numericStateVariable>
		<numericStateVariable>
			<name>avgDensityRegions</name>
			<value>0.7050161630046102</value>
		</numericStateVariable>
	</timepoint>
	<timepoint>
		<spatialEntity>
			<pseudo3D type="region">
				<clusteredness>1</clusteredness>
				<density>0.7050161630046102</density>
				<area>50741</area>
				<perimeter>1059.08198928833</perimeter>
				<distanceFromOrigin>215.4181979313726</distanceFromOrigin>
				<angle>35.77913640484264</angle>
				<shape>triangular</shape>
				<triangleMeasure>0.7328423983000818</triangleMeasure>
				<rectangleMeasure>0.6784039387832397</rectangleMeasure>
				<circleMeasure>0.3192243183728696</circleMeasure>
				<centroid>
					<x>975.9708</x>
					<y>1046.963</y>
				</centroid>
			</pseudo3D>
		</spatialEntity>
		<numericStateVariable>
			<name>avgClusterednessRegions</name>
			<value>0</value>
		</numericStateVariable>
		<numericStateVariable>
			<name>avgDensityRegions</name>
			<value>0.7050161630046102</value>
		</numericStateVariable>
	</timepoint>
	<timepoint>
		<spatialEntity>
			<pseudo3D type="region">
				<clusteredness>1</clusteredness>
				<density>0.7050161630046102</density>
				<area>50741</area>
				<perimeter>1059.08198928833</perimeter>
				<distanceFromOrigin>215.4181979313726</distanceFromOrigin>
				<angle>35.77913640484264</angle>
				<shape>triangular</shape>
				<triangleMeasure>0.7328423983000818</triangleMeasure>
				<rectangleMeasure>0.6784039387832397</rectangleMeasure>
				<circleMeasure>0.3192243183728696</circleMeasure>
				<centroid>
					<x>975.9708</x>
					<y>1046.963</y>
				</centroid>
			</pseudo3D>
		</spatialEntity>
		<numericStateVariable>
			<name>avgClusterednessRegions</name>
			<value>0</value>
		</numericStateVariable>
		<numericStateVariable>
			<name>avgDensityRegions</name>
			<value>0.7050161630046102</value>
		</numericStateVariable>
	</timepoint>
	<timepoint>
		<spatialEntity>
			<pseudo3D type="region">
				<clusteredness>1</clusteredness>
				<density>0.7050161630046102</density>
				<area>50741</area>
				<perimeter>1059.08198928833</perimeter>
				<distanceFromOrigin>215.4181979313726</distanceFromOrigin>
				<angle>35.77913640484264</angle>
				<shape>triangular</shape>
				<triangleMeasure>0.7328423983000818</triangleMeasure>
				<rectangleMeasure>0.6784039387832397</rectangleMeasure>
				<circleMeasure>0.3192243183728696</circleMeasure>
				<centroid>
					<x>975.9708</x>
					<y>1046.963</y>
				</centroid>
			</pseudo3D>
		</spatialEntity>
		<numericStateVariable>
			<name>avgClusterednessRegions</name>
			<value>0</value>
		</numericStateVariable>
		<numericStateVariable>
			<name>avgDensityRegions</name>
			<value>0.7050161630046102</value>
		</numericStateVariable>
	</timepoint>
	<timepoint>
		<spatialEntity>
			<pseudo3D type="region">
				<clusteredness>1</clusteredness>
				<density>0.7050161630046102</density>
				<area>50741</area>
				<perimeter>1059.08198928833</perimeter>
				<distanceFromOrigin>215.4181979313726</distanceFromOrigin>
				<angle>35.77913640484264</angle>
				<shape>triangular</shape>
				<triangleMeasure>0.7328423983000818</triangleMeasure>
				<rectangleMeasure>0.6784039387832397</rectangleMeasure>
				<circleMeasure>0.3192243183728696</circleMeasure>
				<centroid>
					<x>975.9708</x>
					<y>1046.963</y>
				</centroid>
			</pseudo3D>
		</spatialEntity>
		<numericStateVariable>
			<name>avgClusterednessRegions</name>
			<value>0</value>
		</numericStateVariable>
		<numericStateVariable>
			<name>avgDensityRegions</name>
			<value>0.7050161630046102</value>
		</numericStateVariable>
	</timepoint>
	<timepoint>
		<spatialEntity>
			<pseudo3D type="region">
				<clusteredness>1</clusteredness>
				<density>0.7050161630046102</density>
				<area>50741</area>
				<perimeter>1059.08198928833</perimeter>
				<distanceFromOrigin>215.4181979313726</distanceFromOrigin>
				<angle>35.77913640484264</angle>
				<shape>triangular</shape>
				<triangleMeasure>0.7328423983000818</triangleMeasure>
				<rectangleMeasure>0.6784039387832397</rectangleMeasure>
				<circleMeasure>0.3192243183728696</circleMeasure>
				<centroid>
					<x>975.9708</x>
					<y>1046.963</y>
				</centroid>
			</pseudo3D>
		</spatialEntity>
		<numericStateVariable>
			<name>avgClusterednessRegions</name>
			<value>0</value>
		</numericStateVariable>
		<numericStateVariable>
			<name>avgDensityRegions</name>
			<value>0.7050161630046102</value>
		</numericStateVariable>
	</timepoint>
	<timepoint>
		<spatialEntity>
			<pseudo3D type="region">
				<clusteredness>1</clusteredness>
				<density>0.7050161630046102</density>
				<area>50741</area>
				<perimeter>1059.08198928833</perimeter>
				<distanceFromOrigin>215.4181979313726</distanceFromOrigin>
				<angle>35.77913640484264</angle>
				<shape>triangular</shape>
				<triangleMeasure>0.7328423983000818</triangleMeasure>
				<rectangleMeasure>0.6784039387832397</rectangleMeasure>
				<circleMeasure>0.3192243183728696</circleMeasure>
				<centroid>
					<x>975.9708</x>
					<y>1046.963</y>
				</centroid>
			</pseudo3D>
		</spatialEntity>
		<numericStateVariable>
			<name>avgClusterednessRegions</name>
			<value>0</value>
		</numericStateVariable>
		<numericStateVariable>
			<name>avgDensityRegions</name>
			<value>0.7050161630046102</value>
		</numericStateVariable>
	</timepoint>
	<timepoint>
		<spatialEntity>
			<pseudo3D type="region">
				<clusteredness>1</clusteredness>
				<density>0.7050161630046102</density>
				<area>50741</area>
				<perimeter>1059.08198928833</perimeter>
				<distanceFromOrigin>215.4181979313726</distanceFromOrigin>
				<angle>35.77913640484264</angle>
				<shape>triangular</shape>
				<triangleMeasure>0.7328423983000818</triangleMeasure>
				<rectangleMeasure>0.6784039387832397</rectangleMeasure>
				<circleMeasure>0.3192243183728696</circleMeasure>
				<centroid>
					<x>975.9708</x>
					<y>1046.963</y>
				</centroid>
			</pseudo3D>
		</spatialEntity>
		<numericStateVariable>
			<name>avgClusterednessRegions</name>
			<value>0</value>
		</numericStateVariable>
		<numericStateVariable>
			<name>avgDensityRegions</name>
			<value>0.7050161630046102</value>
		</numericStateVariable>
	</timepoint>
	<timepoint>
		<spatialEntity>
			<pseudo3D type="region">
				<clusteredness>1</clusteredness>
				<density>0.7050161630046102</density>
				<area>50741</area>
				<perimeter>1059.08198928833</perimeter>
				<distanceFromOrigin>215.4181979313726</distanceFromOrigin>
				<angle>35.77913640484264</angle>
				<shape>triangular</shape>
				<triangleMeasure>0.7328423983000818</triangleMeasure>
				<rectangleMeasure>0.6784039387832397</rectangleMeasure>
				<circleMeasure>0.3192243183728696</circleMeasure>
				<centroid>
					<x>975.9708</x>
					<y>1046.963</y>
				</centroid>
			</pseudo3D>
		</spatialEntity>
		<numericStateVariable>
			<name>avgClusterednessRegions</name>
			<value>0</value>
		</numericStateVariable>
		<numericStateVariable>
			<name>avgDensityRegions</name>
			<value>0.7050161630046102</value>
		</numericStateVariable>
	</timepoint>
	<timepoint>
		<spatialEntity>
			<pseudo3D type="region">
				<clusteredness>1</clusteredness>
				<density>0.7050161630046102</density>
				<area>50741</area>
				<perimeter>1059.08198928833</perimeter>
				<distanceFromOrigin>215.4181979313726</distanceFromOrigin>
				<angle>35.77913640484264</angle>
				<shape>triangular</shape>
				<triangleMeasure>0.7328423983000818</triangleMeasure>
				<rectangleMeasure>0.6784039387832397</rectangleMeasure>
				<circleMeasure>0.3192243183728696</circleMeasure>
				<centroid>
					<x>975.9708</x>
					<y>1046.963</y>
				</centroid>
			</pseudo3D>
		</spatialEntity>
		<numericStateVariable>
			<name>avgClusterednessRegions</name>
			<value>0</value>
		</numericStateVariable>
		<numericStateVariable>
			<name>avgDensityRegions</name>
			<value>0.7050161630046102</value>
		</numericStateVariable>
	</timepoint>
	<timepoint>
		<spatialEntity>
			<pseudo3D type="region">
				<clusteredness>1</clusteredness>
				<density>0.7050161630046102</density>
				<area>50741</area>
				<perimeter>1059.08198928833</perimeter>
				<distanceFromOrigin>215.4181979313726</distanceFromOrigin>
				<angle>35.77913640484264</angle>
				<shape>triangular</shape>
				<triangleMeasure>0.7328423983000818</triangleMeasure>
				<rectangleMeasure>0.6784039387832397</rectangleMeasure>
				<circleMeasure>0.3192243183728696</circleMeasure>
				<centroid>
					<x>975.9708</x>
					<y>1046.963</y>
				</centroid>
			</pseudo3D>
		</spatialEntity>
		<numericStateVariable>
			<name>avgClusterednessRegions</name>
			<value>0</value>
		</numericStateVariable>
		<numericStateVariable>
			<name>avgDensityRegions</name>
			<value>0.7050161630046102</value>
		</numericStateVariable>
	</timepoint>
	<timepoint>
		<spatialEntity>
			<pseudo3D type="region">
				<clusteredness>1</clusteredness>
				<density>0.7050161630046102</density>
				<area>50741</area>
				<perimeter>1059.08198928833</perimeter>
				<distanceFromOrigin>215.4181979313726</distanceFromOrigin>
				<angle>35.77913640484264</angle>
				<shape>triangular</shape>
				<triangleMeasure>0.7328423983000818</triangleMeasure>
				<rectangleMeasure>0.6784039387832397</rectangleMeasure>
				<circleMeasure>0.3192243183728696</circleMeasure>
				<centroid>
					<x>975.9708</x>
					<y>1046.963</y>
				</centroid>
			</pseudo3D>
		</spatialEntity>
		<numericStateVariable>
			<name>avgClusterednessRegions</name>
			<value>0</value>
		</numericStateVariable>
		<numericStateVariable>
			<name>avgDensityRegions</name>
			<value>0.7050161630046102</value>
		</numericStateVariable>
	</timepoint>
	<timepoint>
		<spatialEntity>
			<pseudo3D type="region">
				<clusteredness>1</clusteredness>
				<density>0.7050161630046102</density>
				<area>50741</area>
				<perimeter>1059.08198928833</perimeter>
				<distanceFromOrigin>215.4181979313726</distanceFromOrigin>
				<angle>35.77913640484264</angle>
				<shape>triangular</shape>
				<triangleMeasure>0.7328423983000818</triangleMeasure>
				<rectangleMeasure>0.6784039387832397</rectangleMeasure>
				<circleMeasure>0.3192243183728696</circleMeasure>
				<centroid>
					<x>975.9708</x>
					<y>1046.963</y>
				</centroid>
			</pseudo3D>
		</spatialEntity>
		<numericStateVariable>
			<name>avgClusterednessRegions</name>
			<value>0</value>
		</numericStateVariable>
		<numericStateVariable>
			<name>avgDensityRegions</name>
			<value>0.7050161630046102</value>
		</numericStateVariable>
	</timepoint>
	<timepoint>
		<spatialEntity>
			<pseudo3D type="region">
				<clusteredness>1</clusteredness>
				<density>0.7050161630046102</density>
				<area>50741</area>
				<perimeter>1059.08198928833</perimeter>
				<distanceFromOrigin>215.4181979313726</distanceFromOrigin>
				<angle>35.77913640484264</angle>
				<shape>triangular</shape>
				<triangleMeasure>0.7328423983000818</triangleMeasure>
				<rectangleMeasure>0.6784039387832397</rectangleMeasure>
				<circleMeasure>0.3192243183728696</circleMeasure>
				<centroid>
					<x>975.9708</x>
					<y>1046.963</y>
				</centroid>
			</pseudo3D>
		</spatialEntity>
		<numericStateVariable>
			<name>avgClusterednessRegions</name>
			<value>0</value>
		</numericStateVariable>
		<numericStateVariable>
			<name>avgDensityRegions</name>
			<value>0.7050161630046102</value>
		</numericStateVariable>
	</timepoint>
	<timepoint>
		<spatialEntity>
			<pseudo3D type="region">
				<clusteredness>1</clusteredness>
				<density>0.7050161630046102</density>
				<area>50741</area>
				<perimeter>1059.08198928833</perimeter>
				<distanceFromOrigin>215.4181979313726</distanceFromOrigin>
				<angle>35.77913640484264</angle>
				<shape>triangular</shape>
				<triangleMeasure>0.7328423983000818</triangleMeasure>
				<rectangleMeasure>0.6784039387832397</rectangleMeasure>
				<circleMeasure>0.3192243183728696</circleMeasure>
				<centroid>
					<x>975.9708</x>
					<y>1046.963</y>
				</centroid>
			</pseudo3D>
		</spatialEntity>
		<numericStateVariable>
			<name>avgClusterednessRegions</name>
			<value>0</value>
		</numericStateVariable>
		<numericStateVariable>
			<name>avgDensityRegions</name>
			<value>0.7050161630046102</value>
		</numericStateVariable>
	</timepoint>
	<timepoint>
		<spatialEntity>
			<pseudo3D type="region">
				<clusteredness>1</clusteredness>
				<density>0.7050161630046102</density>
				<area>50741</area>
				<perimeter>1059.08198928833</perimeter>
				<distanceFromOrigin>215.4181979313726</distanceFromOrigin>
				<angle>35.77913640484264</angle>
				<shape>triangular</shape>
				<triangleMeasure>0.7328423983000818</triangleMeasure>
				<rectangleMeasure>0.6784039387832397</rectangleMeasure>
				<circleMeasure>0.3192243183728696</circleMeasure>
				<centroid>
					<x>975.9708</x>
					<y>1046.963</y>
				</centroid>
			</pseudo3D>
		</spatialEntity>
		<numericStateVariable>
			<name>avgClusterednessRegions</name>
			<value>0</value>
		</numericStateVariable>
		<numericStateVariable>
			<name>avgDensityRegions</name>
			<value>0.7050161630046102</value>
		</numericStateVariable>
	</timepoint>
	<timepoint>
		<spatialEntity>
			<pseudo3D type="region">
				<clusteredness>1</clusteredness>
				<density>0.7050161630046102</density>
				<area>50741</area>
				<perimeter>1059.08198928833</perimeter>
				<distanceFromOrigin>215.4181979313726</distanceFromOrigin>
				<angle>35.77913640484264</angle>
				<shape>triangular</shape>
				<triangleMeasure>0.7328423983000818</triangleMeasure>
				<rectangleMeasure>0.6784039387832397</rectangleMeasure>
				<circleMeasure>0.3192243183728696</circleMeasure>
				<centroid>
					<x>975.9708</x>
					<y>1046.963</y>
				</centroid>
			</pseudo3D>
		</spatialEntity>
		<numericStateVariable>
			<name>avgClusterednessRegions</name>
			<value>0</value>
		</numericStateVariable>
		<numericStateVariable>
			<name>avgDensityRegions</name>
			<value>0.7050161630046102</value>
		</numericStateVariable>
	</timepoint>
	<timepoint>
		<spatialEntity>
			<pseudo3D type="region">
				<clusteredness>1</clusteredness>
				<density>0.7050161630046102</density>
				<area>50741</area>
				<perimeter>1059.08198928833</perimeter>
				<distanceFromOrigin>215.4181979313726</distanceFromOrigin>
				<angle>35.77913640484264</angle>
				<shape>triangular</shape>
				<triangleMeasure>0.7328423983000818</triangleMeasure>
				<rectangleMeasure>0.6784039387832397</rectangleMeasure>
				<circleMeasure>0.3192243183728696</circleMeasure>
				<centroid>
					<x>975.9708</x>
					<y>1046.963</y>
				</centroid>
			</pseudo3D>
		</spatialEntity>
		<numericStateVariable>
			<name>avgClusterednessRegions</name>
			<value>0</value>
		</numericStateVariable>
		<numericStateVariable>
			<name>avgDensityRegions</name>
			<value>0.7050161630046102</value>
		</numericStateVariable>
	</timepoint>
	<timepoint>
		<spatialEntity>
			<pseudo3D type="region">
				<clusteredness>1</clusteredness>
				<density>0.7050161630046102</density>
				<area>50741</area>
				<perimeter>1059.08198928833</perimeter>
				<distanceFromOrigin>215.4181979313726</distanceFromOrigin>
				<angle>35.77913640484264</angle>
				<shape>triangular</shape>
				<triangleMeasure>0.7328423983000818</triangleMeasure>
				<rectangleMeasure>0.6784039387832397</rectangleMeasure>
				<circleMeasure>0.3192243183728696</circleMeasure>
				<centroid>
					<x>975.9708</x>
					<y>1046.963</y>
				</centroid>
			</pseudo3D>
		</spatialEntity>
		<numericStateVariable>
			<name>avgClusterednessRegions</name>
			<value>0</value>
		</numericStateVariable>
		<numericStateVariable>
			<name>avgDensityRegions</name>
			<value>0.7050161630046102</value>
		</numericStateVariable>
	</timepoint>
	<timepoint>
		<spatialEntity>
			<pseudo3D type="region">
				<clusteredness>1</clusteredness>
				<density>0.7050161630046102</density>
				<area>50741</area>
				<perimeter>1059.08198928833</perimeter>
				<distanceFromOrigin>215.4181979313726</distanceFromOrigin>
				<angle>35.77913640484264</angle>
				<shape>triangular</shape>
				<triangleMeasure>0.7328423983000818</triangleMeasure>
				<rectangleMeasure>0.6784039387832397</rectangleMeasure>
				<circleMeasure>0.3192243183728696</circleMeasure>
				<centroid>
					<x>975.9708</x>
					<y>1046.963</y>
				</centroid>
			</pseudo3D>
		</spatialEntity>
		<numericStateVariable>
			<name>avgClusterednessRegions</name>
			<value>0</value>
		</numericStateVariable>
		<numericStateVariable>
			<name>avgDensityRegions</name>
			<value>0.7050161630046102</value>
		</numericStateVariable>
	</timepoint>
	<timepoint>
		<spatialEntity>
			<pseudo3D type="region">
				<clusteredness>1</clusteredness>
				<density>0.7050161630046102</density>
				<area>50741</area>
				<perimeter>1059.08198928833</perimeter>
				<distanceFromOrigin>215.4181979313726</distanceFromOrigin>
				<angle>35.77913640484264</angle>
				<shape>triangular</shape>
				<triangleMeasure>0.7328423983000818</triangleMeasure>
				<rectangleMeasure>0.6784039387832397</rectangleMeasure>
				<circleMeasure>0.3192243183728696</circleMeasure>
				<centroid>
					<x>975.9708</x>
					<y>1046.963</y>
				</centroid>
			</pseudo3D>
		</spatialEntity>
		<numericStateVariable>
			<name>avgClusterednessRegions</name>
			<value>0</value>
		</numericStateVariable>
		<numericStateVariable>
			<name>avgDensityRegions</name>
			<value>0.7050161630046102</value>
		</numericStateVariable>
	</timepoint>
	<timepoint>
		<spatialEntity>
			<pseudo3D type="region">
				<clusteredness>1</clusteredness>
				<density>0.7050161630046102</density>
				<area>50741</area>
				<perimeter>1059.08198928833</perimeter>
				<distanceFromOrigin>215.4181979313726</distanceFromOrigin>
				<angle>35.77913640484264</angle>
				<shape>triangular</shape>
				<triangleMeasure>0.7328423983000818</triangleMeasure>
				<rectangleMeasure>0.6784039387832397</rectangleMeasure>
				<circleMeasure>0.3192243183728696</circleMeasure>
				<centroid>
					<x>975.9708</x>
					<y>1046.963</y>
				</centroid>
			</pseudo3D>
		</spatialEntity>
		<numericStateVariable>
			<name>avgClusterednessRegions</name>
			<value>0</value>
		</numericStateVariable>
		<numericStateVariable>
			<name>avgDensityRegions</name>
			<value>0.7050161630046102</value>
		</numericStateVariable>
	</timepoint>
	<timepoint>
		<spatialEntity>
			<pseudo3D type="region">
				<clusteredness>1</clusteredness>
				<density>0.7050161630046102</density>
				<area>50741</area>
				<perimeter>1059.08198928833</perimeter>
				<distanceFromOrigin>215.4181979313726</distanceFromOrigin>
				<angle>35.77913640484264</angle>
				<shape>triangular</shape>
				<triangleMeasure>0.7328423983000818</triangleMeasure>
				<rectangleMeasure>0.6784039387832397</rectangleMeasure>
				<circleMeasure>0.3192243183728696</circleMeasure>
				<centroid>
					<x>975.9708</x>
					<y>1046.963</y>
				</centroid>
			</pseudo3D>
		</spatialEntity>
		<numericStateVariable>
			<name>avgClusterednessRegions</name>
			<value>0</value>
		</numericStateVariable>
		<numericStateVariable>
			<name>avgDensityRegions</name>
			<value>0.7050161630046102</value>
		</numericStateVariable>
	</timepoint>
	<timepoint>
		<spatialEntity>
			<pseudo3D type="region">
				<clusteredness>1</clusteredness>
				<density>0.7050161630046102</density>
				<area>50741</area>
				<perimeter>1059.08198928833</perimeter>
				<distanceFromOrigin>215.4181979313726</distanceFromOrigin>
				<angle>35.77913640484264</angle>
				<shape>triangular</shape>
				<triangleMeasure>0.7328423983000818</triangleMeasure>
				<rectangleMeasure>0.6784039387832397</rectangleMeasure>
				<circleMeasure>0.3192243183728696</circleMeasure>
				<centroid>
					<x>975.9708</x>
					<y>1046.963</y>
				</centroid>
			</pseudo3D>
		</spatialEntity>
		<numericStateVariable>
			<name>avgClusterednessRegions</name>
			<value>0</value>
		</numericStateVariable>
		<numericStateVariable>
			<name>avgDensityRegions</name>
			<value>0.7050161630046102</value>
		</numericStateVariable>
	</timepoint>
	<timepoint>
		<spatialEntity>
			<pseudo3D type="region">
				<clusteredness>1</clusteredness>
				<density>0.7050161630046102</density>
				<area>50741</area>
				<perimeter>1059.08198928833</perimeter>
				<distanceFromOrigin>215.4181979313726</distanceFromOrigin>
				<angle>35.77913640484264</angle>
				<shape>triangular</shape>
				<triangleMeasure>0.7328423983000818</triangleMeasure>
				<rectangleMeasure>0.6784039387832397</rectangleMeasure>
				<circleMeasure>0.3192243183728696</circleMeasure>
				<centroid>
					<x>975.9708</x>
					<y>1046.963</y>
				</centroid>
			</pseudo3D>
		</spatialEntity>
		<numericStateVariable>
			<name>avgClusterednessRegions</name>
			<value>0</value>
		</numericStateVariable>
		<numericStateVariable>
			<name>avgDensityRegions</name>
			<value>0.7050161630046102</value>
		</numericStateVariable>
	</timepoint>
	<timepoint>
		<spatialEntity>
			<pseudo3D type="region">
				<clusteredness>1</clusteredness>
				<density>0.7050161630046102</density>
				<area>50741</area>
				<perimeter>1059.08198928833</perimeter>
				<distanceFromOrigin>215.4181979313726</distanceFromOrigin>
				<angle>35.77913640484264</angle>
				<shape>triangular</shape>
				<triangleMeasure>0.7328423983000818</triangleMeasure>
				<rectangleMeasure>0.6784039387832397</rectangleMeasure>
				<circleMeasure>0.3192243183728696</circleMeasure>
				<centroid>
					<x>975.9708</x>
					<y>1046.963</y>
				</centroid>
			</pseudo3D>
		</spatialEntity>
		<numericStateVariable>
			<name>avgClusterednessRegions</name>
			<value>0</value>
		</numericStateVariable>
		<numericStateVariable>
			<name>avgDensityRegions</name>
			<value>0.7050161630046102</value>
		</numericStateVariable>
	</timepoint>
</experiment>
