# Supplementary material for: Automatic validation of computational models using pseudo-3D spatio-temporal model checking
Source: BMC Syst Biol. 2014 Dec 2;8:124. doi: 10.1186/s12918-014-0124-0 (PMC4272535; doi:10.1186/s12918-014-0124-0)
Supplement: Additional file 8 — Dataset of STML files for the phase variation case study. The dataset of one thousand STML files corresponding to the stochastic simulations of the rectangular model for the phase variation case study. We recommend using the freely available 7zip software (Download link: http://www.7-zip.org/download.html) to extract this archive. [file 12918_2014_124_MOESM8_ESM.zip › phase_variation_stml_168.xml]

<?xml version="1.0" encoding="utf-8"?>
<!--Warning! This xml file was automatically generated by a C++ program using the Boost PropertyTree library.-->
<experiment>
	<timepoint>
		<numericStateVariable>
			<name>avgClusterednessRegions</name>
			<value>0</value>
		</numericStateVariable>
		<numericStateVariable>
			<name>avgDensityRegions</name>
			<value>0</value>
		</numericStateVariable>
	</timepoint>
	<timepoint>
		<numericStateVariable>
			<name>avgClusterednessRegions</name>
			<value>0</value>
		</numericStateVariable>
		<numericStateVariable>
			<name>avgDensityRegions</name>
			<value>0</value>
		</numericStateVariable>
	</timepoint>
	<timepoint>
		<numericStateVariable>
			<name>avgClusterednessRegions</name>
			<value>0</value>
		</numericStateVariable>
		<numericStateVariable>
			<name>avgDensityRegions</name>
			<value>0</value>
		</numericStateVariable>
	</timepoint>
	<timepoint>
		<numericStateVariable>
			<name>avgClusterednessRegions</name>
			<value>0</value>
		</numericStateVariable>
		<numericStateVariable>
			<name>avgDensityRegions</name>
			<value>0</value>
		</numericStateVariable>
	</timepoint>
	<timepoint>
		<numericStateVariable>
			<name>avgClusterednessRegions</name>
			<value>0</value>
		</numericStateVariable>
		<numericStateVariable>
			<name>avgDensityRegions</name>
			<value>0</value>
		</numericStateVariable>
	</timepoint>
	<timepoint>
		<numericStateVariable>
			<name>avgClusterednessRegions</name>
			<value>0</value>
		</numericStateVariable>
		<numericStateVariable>
			<name>avgDensityRegions</name>
			<value>0</value>
		</numericStateVariable>
	</timepoint>
	<timepoint>
		<numericStateVariable>
			<name>avgClusterednessRegions</name>
			<value>0</value>
		</numericStateVariable>
		<numericStateVariable>
			<name>avgDensityRegions</name>
			<value>0</value>
		</numericStateVariable>
	</timepoint>
	<timepoint>
		<numericStateVariable>
			<name>avgClusterednessRegions</name>
			<value>0</value>
		</numericStateVariable>
		<numericStateVariable>
			<name>avgDensityRegions</name>
			<value>0</value>
		</numericStateVariable>
	</timepoint>
	<timepoint>
		<numericStateVariable>
			<name>avgClusterednessRegions</name>
			<value>0</value>
		</numericStateVariable>
		<numericStateVariable>
			<name>avgDensityRegions</name>
			<value>0</value>
		</numericStateVariable>
	</timepoint>
	<timepoint>
		<numericStateVariable>
			<name>avgClusterednessRegions</name>
			<value>0</value>
		</numericStateVariable>
		<numericStateVariable>
			<name>avgDensityRegions</name>
			<value>0</value>
		</numericStateVariable>
	</timepoint>
	<timepoint>
		<numericStateVariable>
			<name>avgClusterednessRegions</name>
			<value>0</value>
		</numericStateVariable>
		<numericStateVariable>
			<name>avgDensityRegions</name>
			<value>0</value>
		</numericStateVariable>
	</timepoint>
	<timepoint>
		<numericStateVariable>
			<name>avgClusterednessRegions</name>
			<value>0</value>
		</numericStateVariable>
		<numericStateVariable>
			<name>avgDensityRegions</name>
			<value>0</value>
		</numericStateVariable>
	</timepoint>
	<timepoint>
		<numericStateVariable>
			<name>avgClusterednessRegions</name>
			<value>0</value>
		</numericStateVariable>
		<numericStateVariable>
			<name>avgDensityRegions</name>
			<value>0</value>
		</numericStateVariable>
	</timepoint>
	<timepoint>
		<numericStateVariable>
			<name>avgClusterednessRegions</name>
			<value>0</value>
		</numericStateVariable>
		<numericStateVariable>
			<name>avgDensityRegions</name>
			<value>0</value>
		</numericStateVariable>
	</timepoint>
	<timepoint>
		<numericStateVariable>
			<name>avgClusterednessRegions</name>
			<value>0</value>
		</numericStateVariable>
		<numericStateVariable>
			<name>avgDensityRegions</name>
			<value>0</value>
		</numericStateVariable>
	</timepoint>
	<timepoint>
		<numericStateVariable>
			<name>avgClusterednessRegions</name>
			<value>0</value>
		</numericStateVariable>
		<numericStateVariable>
			<name>avgDensityRegions</name>
			<value>0</value>
		</numericStateVariable>
	</timepoint>
	<timepoint>
		<numericStateVariable>
			<name>avgClusterednessRegions</name>
			<value>0</value>
		</numericStateVariable>
		<numericStateVariable>
			<name>avgDensityRegions</name>
			<value>0</value>
		</numericStateVariable>
	</timepoint>
	<timepoint>
		<numericStateVariable>
			<name>avgClusterednessRegions</name>
			<value>0</value>
		</numericStateVariable>
		<numericStateVariable>
			<name>avgDensityRegions</name>
			<value>0</value>
		</numericStateVariable>
	</timepoint>
	<timepoint>
		<numericStateVariable>
			<name>avgClusterednessRegions</name>
			<value>0</value>
		</numericStateVariable>
		<numericStateVariable>
			<name>avgDensityRegions</name>
			<value>0</value>
		</numericStateVariable>
	</timepoint>
	<timepoint>
		<numericStateVariable>
			<name>avgClusterednessRegions</name>
			<value>0</value>
		</numericStateVariable>
		<numericStateVariable>
			<name>avgDensityRegions</name>
			<value>0</value>
		</numericStateVariable>
	</timepoint>
	<timepoint>
		<numericStateVariable>
			<name>avgClusterednessRegions</name>
			<value>0</value>
		</numericStateVariable>
		<numericStateVariable>
			<name>avgDensityRegions</name>
			<value>0</value>
		</numericStateVariable>
	</timepoint>
	<timepoint>
		<numericStateVariable>
			<name>avgClusterednessRegions</name>
			<value>0</value>
		</numericStateVariable>
		<numericStateVariable>
			<name>avgDensityRegions</name>
			<value>0</value>
		</numericStateVariable>
	</timepoint>
	<timepoint>
		<spatialEntity>
			<pseudo3D type="region">
				<clusteredness>1</clusteredness>
				<density>0.6543535703946169</density>
				<area>23148.5</area>
				<perimeter>657.2904281616211</perimeter>
				<distanceFromOrigin>213.4408583191138</distanceFromOrigin>
				<angle>69.86704859880687</angle>
				<shape>triangular</shape>
				<triangleMeasure>0.7305246548323472</triangleMeasure>
				<rectangleMeasure>0.6416185634495816</rectangleMeasure>
				<circleMeasure>0.5453008078846197</circleMeasure>
				<centroid>
					<x>984.9698</x>
					<y>833.7648</y>
				</centroid>
			</pseudo3D>
		</spatialEntity>
		<numericStateVariable>
			<name>avgClusterednessRegions</name>
			<value>0</value>
		</numericStateVariable>
		<numericStateVariable>
			<name>avgDensityRegions</name>
			<value>0.6543535703946169</value>
		</numericStateVariable>
	</timepoint>
	<timepoint>
		<spatialEntity>
			<pseudo3D type="region">
				<clusteredness>1</clusteredness>
				<density>0.6629417615268418</density>
				<area>27490</area>
				<perimeter>716.1021070480347</perimeter>
				<distanceFromOrigin>213.4408583191138</distanceFromOrigin>
				<angle>69.21709700462289</angle>
				<shape>triangular</shape>
				<triangleMeasure>0.7364568229081204</triangleMeasure>
				<rectangleMeasure>0.6211185277242756</rectangleMeasure>
				<circleMeasure>0.5459281414634173</circleMeasure>
				<centroid>
					<x>995.7258</x>
					<y>838.4849</y>
				</centroid>
			</pseudo3D>
		</spatialEntity>
		<spatialEntity>
			<pseudo3D type="region">
				<clusteredness>1</clusteredness>
				<density>0.6000008934993456</density>
				<area>21664.5</area>
				<perimeter>629.401394367218</perimeter>
				<distanceFromOrigin>221.4610575247937</distanceFromOrigin>
				<angle>78.36468899415212</angle>
				<shape>triangular</shape>
				<triangleMeasure>0.7929496674425388</triangleMeasure>
				<rectangleMeasure>0.630790005876715</rectangleMeasure>
				<circleMeasure>0.5375329139016692</circleMeasure>
				<centroid>
					<x>575.0892</x>
					<y>396.2924</y>
				</centroid>
			</pseudo3D>
		</spatialEntity>
		<numericStateVariable>
			<name>avgClusterednessRegions</name>
			<value>1220.605310248188</value>
		</numericStateVariable>
		<numericStateVariable>
			<name>avgDensityRegions</name>
			<value>0.6314713275130936</value>
		</numericStateVariable>
	</timepoint>
	<timepoint>
		<spatialEntity>
			<pseudo3D type="region">
				<clusteredness>1</clusteredness>
				<density>0.6713005918668215</density>
				<area>32229</area>
				<perimeter>832.4007387161255</perimeter>
				<distanceFromOrigin>213.3775995740884</distanceFromOrigin>
				<angle>72.6735801359487</angle>
				<shape>triangular</shape>
				<triangleMeasure>0.7291897043726155</triangleMeasure>
				<rectangleMeasure>0.5869059866925398</rectangleMeasure>
				<circleMeasure>0.5024423517648772</circleMeasure>
				<centroid>
					<x>1007.07</x>
					<y>840.3383</y>
				</centroid>
			</pseudo3D>
		</spatialEntity>
		<spatialEntity>
			<pseudo3D type="region">
				<clusteredness>1</clusteredness>
				<density>0.6076754559730985</density>
				<area>25683.5</area>
				<perimeter>674.3140435218811</perimeter>
				<distanceFromOrigin>221.2894032709203</distanceFromOrigin>
				<angle>69.85339599537353</angle>
				<shape>triangular</shape>
				<triangleMeasure>0.7776942977235178</triangleMeasure>
				<rectangleMeasure>0.6787673168885564</rectangleMeasure>
				<circleMeasure>0.5787310878587609</circleMeasure>
				<centroid>
					<x>570.709</x>
					<y>385.1475</y>
				</centroid>
			</pseudo3D>
		</spatialEntity>
		<numericStateVariable>
			<name>avgClusterednessRegions</name>
			<value>1261.125344158489</value>
		</numericStateVariable>
		<numericStateVariable>
			<name>avgDensityRegions</name>
			<value>0.63948802391996</value>
		</numericStateVariable>
	</timepoint>
	<timepoint>
		<spatialEntity>
			<pseudo3D type="region">
				<clusteredness>1</clusteredness>
				<density>0.6825723214669505</density>
				<area>36576</area>
				<perimeter>850.7745795249939</perimeter>
				<distanceFromOrigin>213.3775995740884</distanceFromOrigin>
				<angle>0</angle>
				<shape>triangular</shape>
				<triangleMeasure>0.7600306497486981</triangleMeasure>
				<rectangleMeasure>0.6076230887865223</rectangleMeasure>
				<circleMeasure>0.5142097668727837</circleMeasure>
				<centroid>
					<x>1016.384</x>
					<y>845.6183</y>
				</centroid>
			</pseudo3D>
		</spatialEntity>
		<spatialEntity>
			<pseudo3D type="region">
				<clusteredness>1</clusteredness>
				<density>0.6158285605725453</density>
				<area>29207.5</area>
				<perimeter>697.8907203674316</perimeter>
				<distanceFromOrigin>221.2894032709203</distanceFromOrigin>
				<angle>0</angle>
				<shape>triangular</shape>
				<triangleMeasure>0.7857689924579158</triangleMeasure>
				<rectangleMeasure>0.6845404195541962</rectangleMeasure>
				<circleMeasure>0.5855453103194019</circleMeasure>
				<centroid>
					<x>565.2545</x>
					<y>376.1845</y>
				</centroid>
			</pseudo3D>
		</spatialEntity>
		<numericStateVariable>
			<name>avgClusterednessRegions</name>
			<value>1302.130595203118</value>
		</numericStateVariable>
		<numericStateVariable>
			<name>avgDensityRegions</name>
			<value>0.6492004410197478</value>
		</numericStateVariable>
	</timepoint>
	<timepoint>
		<spatialEntity>
			<pseudo3D type="region">
				<clusteredness>1</clusteredness>
				<density>0.6914028157516199</density>
				<area>41470.5</area>
				<perimeter>911.1477699279785</perimeter>
				<distanceFromOrigin>213.3775995740884</distanceFromOrigin>
				<angle>67.80244355180606</angle>
				<shape>triangular</shape>
				<triangleMeasure>0.7870303815305345</triangleMeasure>
				<rectangleMeasure>0.5931192577517349</rectangleMeasure>
				<circleMeasure>0.5074947815571804</circleMeasure>
				<centroid>
					<x>1026.07</x>
					<y>850.5029</y>
				</centroid>
			</pseudo3D>
		</spatialEntity>
		<spatialEntity>
			<pseudo3D type="region">
				<clusteredness>1</clusteredness>
				<density>0.6293236188652308</density>
				<area>32648.5</area>
				<perimeter>738.1043391227722</perimeter>
				<distanceFromOrigin>221.2894032709203</distanceFromOrigin>
				<angle>68.14675226598264</angle>
				<shape>triangular</shape>
				<triangleMeasure>0.7419117746268434</triangleMeasure>
				<rectangleMeasure>0.683590306253269</rectangleMeasure>
				<circleMeasure>0.5590446395159926</circleMeasure>
				<centroid>
					<x>561.0516</x>
					<y>367.3395</y>
				</centroid>
			</pseudo3D>
		</spatialEntity>
		<numericStateVariable>
			<name>avgClusterednessRegions</name>
			<value>1341.176337528521</value>
		</numericStateVariable>
		<numericStateVariable>
			<name>avgDensityRegions</name>
			<value>0.6603632173084253</value>
		</numericStateVariable>
	</timepoint>
	<timepoint>
		<spatialEntity>
			<pseudo3D type="region">
				<clusteredness>1</clusteredness>
				<density>0.6987647731254727</density>
				<area>46510</area>
				<perimeter>951.0237927436829</perimeter>
				<distanceFromOrigin>213.4408583191138</distanceFromOrigin>
				<angle>66.88510968602121</angle>
				<shape>triangular</shape>
				<triangleMeasure>0.7814967906711026</triangleMeasure>
				<rectangleMeasure>0.6119397784189383</rectangleMeasure>
				<circleMeasure>0.5107498092723624</circleMeasure>
				<centroid>
					<x>1036.201</x>
					<y>854.0607</y>
				</centroid>
			</pseudo3D>
		</spatialEntity>
		<spatialEntity>
			<pseudo3D type="region">
				<clusteredness>1</clusteredness>
				<density>0.6431715688930392</density>
				<area>36560.5</area>
				<perimeter>787.0337948799133</perimeter>
				<distanceFromOrigin>221.2894032709203</distanceFromOrigin>
				<angle>65.51338313434006</angle>
				<shape>triangular</shape>
				<triangleMeasure>0.7288485307603365</triangleMeasure>
				<rectangleMeasure>0.7127114626263666</rectangleMeasure>
				<circleMeasure>0.5444960371709052</circleMeasure>
				<centroid>
					<x>553.6324</x>
					<y>357.9108</y>
				</centroid>
			</pseudo3D>
		</spatialEntity>
		<numericStateVariable>
			<name>avgClusterednessRegions</name>
			<value>1384.250114918161</value>
		</numericStateVariable>
		<numericStateVariable>
			<name>avgDensityRegions</name>
			<value>0.6709681710092559</value>
		</numericStateVariable>
	</timepoint>
	<timepoint>
		<spatialEntity>
			<pseudo3D type="region">
				<clusteredness>1</clusteredness>
				<density>0.7025755026390172</density>
				<area>52341.5</area>
				<perimeter>1010.064791679382</perimeter>
				<distanceFromOrigin>213.3775995740884</distanceFromOrigin>
				<angle>66.96494119751355</angle>
				<shape>triangular</shape>
				<triangleMeasure>0.807656624612067</triangleMeasure>
				<rectangleMeasure>0.5980559845527104</rectangleMeasure>
				<circleMeasure>0.4913900524987123</circleMeasure>
				<centroid>
					<x>1046.375</x>
					<y>858.8627</y>
				</centroid>
			</pseudo3D>
		</spatialEntity>
		<spatialEntity>
			<pseudo3D type="region">
				<clusteredness>1</clusteredness>
				<density>0.6488860111687808</density>
				<area>39342.5</area>
				<perimeter>824.4785189628601</perimeter>
				<distanceFromOrigin>221.2894032709203</distanceFromOrigin>
				<angle>61.7677283040976</angle>
				<shape>triangular</shape>
				<triangleMeasure>0.7268645910434043</triangleMeasure>
				<rectangleMeasure>0.7220481008857701</rectangleMeasure>
				<circleMeasure>0.5241491090939243</circleMeasure>
				<centroid>
					<x>549.439</x>
					<y>350.9427</y>
				</centroid>
			</pseudo3D>
		</spatialEntity>
		<numericStateVariable>
			<name>avgClusterednessRegions</name>
			<value>1421.165948194993</value>
		</numericStateVariable>
		<numericStateVariable>
			<name>avgDensityRegions</name>
			<value>0.6757307569038991</value>
		</numericStateVariable>
	</timepoint>
	<timepoint>
		<spatialEntity>
			<pseudo3D type="region">
				<clusteredness>1</clusteredness>
				<density>0.7094910808281102</density>
				<area>59949</area>
				<perimeter>1135.950501918793</perimeter>
				<distanceFromOrigin>213.3775995740884</distanceFromOrigin>
				<angle>70.41324925313353</angle>
				<shape>triangular</shape>
				<triangleMeasure>0.7817641823451361</triangleMeasure>
				<rectangleMeasure>0.5604389223786886</rectangleMeasure>
				<circleMeasure>0.4552825055179416</circleMeasure>
				<centroid>
					<x>1058.593</x>
					<y>864.7617</y>
				</centroid>
			</pseudo3D>
		</spatialEntity>
		<spatialEntity>
			<pseudo3D type="region">
				<clusteredness>1</clusteredness>
				<density>0.6556404058976755</density>
				<area>43256.5</area>
				<perimeter>858.6883091926575</perimeter>
				<distanceFromOrigin>221.2894032709203</distanceFromOrigin>
				<angle>61.75175094762798</angle>
				<shape>rectangular</shape>
				<triangleMeasure>0.7133857228851086</triangleMeasure>
				<rectangleMeasure>0.7403753631118478</rectangleMeasure>
				<circleMeasure>0.546550973692663</circleMeasure>
				<centroid>
					<x>546.1324</x>
					<y>340.8475</y>
				</centroid>
			</pseudo3D>
		</spatialEntity>
		<numericStateVariable>
			<name>avgClusterednessRegions</name>
			<value>1465.744907730159</value>
		</numericStateVariable>
		<numericStateVariable>
			<name>avgDensityRegions</name>
			<value>0.6825657433628929</value>
		</numericStateVariable>
	</timepoint>
	<timepoint>
		<spatialEntity>
			<pseudo3D type="region">
				<clusteredness>1</clusteredness>
				<density>0.7102881958152388</density>
				<area>66547</area>
				<perimeter>1135.86595582962</perimeter>
				<distanceFromOrigin>213.3775995740884</distanceFromOrigin>
				<angle>68.08204472951724</angle>
				<shape>triangular</shape>
				<triangleMeasure>0.806289462484798</triangleMeasure>
				<rectangleMeasure>0.6298654295555109</rectangleMeasure>
				<circleMeasure>0.5055123099024968</circleMeasure>
				<centroid>
					<x>1068.766</x>
					<y>871.4421</y>
				</centroid>
			</pseudo3D>
		</spatialEntity>
		<spatialEntity>
			<pseudo3D type="region">
				<clusteredness>1</clusteredness>
				<density>0.6670324900944834</density>
				<area>47835</area>
				<perimeter>935.9526524543762</perimeter>
				<distanceFromOrigin>221.2894032709203</distanceFromOrigin>
				<angle>58.5145159823922</angle>
				<shape>rectangular</shape>
				<triangleMeasure>0.7064968056441466</triangleMeasure>
				<rectangleMeasure>0.7076203876790972</rectangleMeasure>
				<circleMeasure>0.5080895452655694</circleMeasure>
				<centroid>
					<x>539.1731</x>
					<y>330.2674</y>
				</centroid>
			</pseudo3D>
		</spatialEntity>
		<numericStateVariable>
			<name>avgClusterednessRegions</name>
			<value>1514.382784108301</value>
		</numericStateVariable>
		<numericStateVariable>
			<name>avgDensityRegions</name>
			<value>0.6886603429548611</value>
		</numericStateVariable>
	</timepoint>
	<timepoint>
		<spatialEntity>
			<pseudo3D type="region">
				<clusteredness>1</clusteredness>
				<density>0.7142756628924372</density>
				<area>72916</area>
				<perimeter>1215.029638767242</perimeter>
				<distanceFromOrigin>213.3775995740884</distanceFromOrigin>
				<angle>70.46010407712311</angle>
				<shape>triangular</shape>
				<triangleMeasure>0.7564959823211757</triangleMeasure>
				<rectangleMeasure>0.610983679843894</rectangleMeasure>
				<circleMeasure>0.4994655203665245</circleMeasure>
				<centroid>
					<x>1077.519</x>
					<y>877.6691</y>
				</centroid>
			</pseudo3D>
		</spatialEntity>
		<spatialEntity>
			<pseudo3D type="region">
				<clusteredness>1</clusteredness>
				<density>0.6772165757888268</density>
				<area>51998.5</area>
				<perimeter>973.3639731407166</perimeter>
				<distanceFromOrigin>221.2894032709203</distanceFromOrigin>
				<angle>56.0089930180354</angle>
				<shape>rectangular</shape>
				<triangleMeasure>0.7079196326369724</triangleMeasure>
				<rectangleMeasure>0.7284099455340266</rectangleMeasure>
				<circleMeasure>0.5108554937285787</circleMeasure>
				<centroid>
					<x>533.0286</x>
					<y>320.9222</y>
				</centroid>
			</pseudo3D>
		</spatialEntity>
		<numericStateVariable>
			<name>avgClusterednessRegions</name>
			<value>1557.480931813474</value>
		</numericStateVariable>
		<numericStateVariable>
			<name>avgDensityRegions</name>
			<value>0.695746119340632</value>
		</numericStateVariable>
	</timepoint>
	<timepoint>
		<spatialEntity>
			<pseudo3D type="region">
				<clusteredness>1</clusteredness>
				<density>0.7177614569188155</density>
				<area>81072.5</area>
				<perimeter>1305.844957828522</perimeter>
				<distanceFromOrigin>213.3775995740884</distanceFromOrigin>
				<angle>69.70504793901253</angle>
				<shape>triangular</shape>
				<triangleMeasure>0.7856528533184742</triangleMeasure>
				<rectangleMeasure>0.5868302712330183</rectangleMeasure>
				<circleMeasure>0.4826182813953493</circleMeasure>
				<centroid>
					<x>1089.167</x>
					<y>883.1583</y>
				</centroid>
			</pseudo3D>
		</spatialEntity>
		<spatialEntity>
			<pseudo3D type="region">
				<clusteredness>1</clusteredness>
				<density>0.683308783778353</density>
				<area>55668.5</area>
				<perimeter>1017.632820606232</perimeter>
				<distanceFromOrigin>221.2894032709203</distanceFromOrigin>
				<angle>54.41381915390159</angle>
				<shape>rectangular</shape>
				<triangleMeasure>0.677042019246794</triangleMeasure>
				<rectangleMeasure>0.7336988458318364</rectangleMeasure>
				<circleMeasure>0.4891109680381445</circleMeasure>
				<centroid>
					<x>528.2941</x>
					<y>312.501</y>
				</centroid>
			</pseudo3D>
		</spatialEntity>
		<numericStateVariable>
			<name>avgClusterednessRegions</name>
			<value>1600.285025531924</value>
		</numericStateVariable>
		<numericStateVariable>
			<name>avgDensityRegions</name>
			<value>0.7005351203485843</value>
		</numericStateVariable>
	</timepoint>
	<timepoint>
		<spatialEntity>
			<pseudo3D type="region">
				<clusteredness>1</clusteredness>
				<density>0.7214016187169106</density>
				<area>88787.5</area>
				<perimeter>1360.698480129242</perimeter>
				<distanceFromOrigin>213.3775995740884</distanceFromOrigin>
				<angle>68.90420706322925</angle>
				<shape>triangular</shape>
				<triangleMeasure>0.7948453112183637</triangleMeasure>
				<rectangleMeasure>0.5928573954901564</rectangleMeasure>
				<circleMeasure>0.4863883495801234</circleMeasure>
				<centroid>
					<x>1100.194</x>
					<y>887.1362</y>
				</centroid>
			</pseudo3D>
		</spatialEntity>
		<spatialEntity>
			<pseudo3D type="region">
				<clusteredness>1</clusteredness>
				<density>0.6841289189827154</density>
				<area>73258.5</area>
				<perimeter>1547.473041534424</perimeter>
				<distanceFromOrigin>221.2894032709203</distanceFromOrigin>
				<angle>71.43445949668917</angle>
				<shape>triangular</shape>
				<triangleMeasure>0.7491058267216331</triangleMeasure>
				<rectangleMeasure>0.5226648354710907</rectangleMeasure>
				<circleMeasure>0.4240411333630465</circleMeasure>
				<centroid>
					<x>550.2437</x>
					<y>280.9792</y>
				</centroid>
			</pseudo3D>
		</spatialEntity>
		<numericStateVariable>
			<name>avgClusterednessRegions</name>
			<value>1636.914303018557</value>
		</numericStateVariable>
		<numericStateVariable>
			<name>avgDensityRegions</name>
			<value>0.7027652688498129</value>
		</numericStateVariable>
	</timepoint>
	<timepoint>
		<spatialEntity>
			<pseudo3D type="region">
				<clusteredness>1</clusteredness>
				<density>0.7225892559626556</density>
				<area>97343.5</area>
				<perimeter>1415.605008602142</perimeter>
				<distanceFromOrigin>213.3775995740884</distanceFromOrigin>
				<angle>68.45427659574844</angle>
				<shape>triangular</shape>
				<triangleMeasure>0.7998939977238271</triangleMeasure>
				<rectangleMeasure>0.582598078019902</rectangleMeasure>
				<circleMeasure>0.4939663913220926</circleMeasure>
				<centroid>
					<x>1110.517</x>
					<y>894.3621</y>
				</centroid>
			</pseudo3D>
		</spatialEntity>
		<spatialEntity>
			<pseudo3D type="region">
				<clusteredness>1</clusteredness>
				<density>0.6845193899566578</density>
				<area>80161</area>
				<perimeter>1608.941157817841</perimeter>
				<distanceFromOrigin>221.2894032709203</distanceFromOrigin>
				<angle>70.57112302952699</angle>
				<shape>triangular</shape>
				<triangleMeasure>0.7417765638231992</triangleMeasure>
				<rectangleMeasure>0.5438448677443415</rectangleMeasure>
				<circleMeasure>0.4503921276907205</circleMeasure>
				<centroid>
					<x>548.704</x>
					<y>269.4846</y>
				</centroid>
			</pseudo3D>
		</spatialEntity>
		<numericStateVariable>
			<name>avgClusterednessRegions</name>
			<value>1680.60170310147</value>
		</numericStateVariable>
		<numericStateVariable>
			<name>avgDensityRegions</name>
			<value>0.7035543229596567</value>
		</numericStateVariable>
	</timepoint>
	<timepoint>
		<spatialEntity>
			<pseudo3D type="region">
				<clusteredness>1</clusteredness>
				<density>0.7225047111564259</density>
				<area>106177</area>
				<perimeter>1485.968087673187</perimeter>
				<distanceFromOrigin>213.3775995740884</distanceFromOrigin>
				<angle>67.5444927306291</angle>
				<shape>triangular</shape>
				<triangleMeasure>0.7855107712083451</triangleMeasure>
				<rectangleMeasure>0.5900297683652337</rectangleMeasure>
				<circleMeasure>0.495337387368345</circleMeasure>
				<centroid>
					<x>1121.565</x>
					<y>899.8386</y>
				</centroid>
			</pseudo3D>
		</spatialEntity>
		<spatialEntity>
			<pseudo3D type="region">
				<clusteredness>1</clusteredness>
				<density>0.6844325141890172</density>
				<area>88329</area>
				<perimeter>1649.090662002563</perimeter>
				<distanceFromOrigin>221.2894032709203</distanceFromOrigin>
				<angle>69.12698463071477</angle>
				<shape>triangular</shape>
				<triangleMeasure>0.7641595551508075</triangleMeasure>
				<rectangleMeasure>0.5388749683284213</rectangleMeasure>
				<circleMeasure>0.4474228556687165</circleMeasure>
				<centroid>
					<x>547.2302</x>
					<y>257.1088</y>
				</centroid>
			</pseudo3D>
		</spatialEntity>
		<numericStateVariable>
			<name>avgClusterednessRegions</name>
			<value>1723.904731565602</value>
		</numericStateVariable>
		<numericStateVariable>
			<name>avgDensityRegions</name>
			<value>0.7034686126727215</value>
		</numericStateVariable>
	</timepoint>
	<timepoint>
		<spatialEntity>
			<pseudo3D type="region">
				<clusteredness>1</clusteredness>
				<density>0.7234266328134867</density>
				<area>107389.5</area>
				<perimeter>1498.107261180878</perimeter>
				<distanceFromOrigin>213.4408583191138</distanceFromOrigin>
				<angle>67.59832215549915</angle>
				<shape>triangular</shape>
				<triangleMeasure>0.7951155584678091</triangleMeasure>
				<rectangleMeasure>0.5842394466659793</rectangleMeasure>
				<circleMeasure>0.4850879491148418</circleMeasure>
				<centroid>
					<x>1123.16</x>
					<y>900.1534</y>
				</centroid>
			</pseudo3D>
		</spatialEntity>
		<spatialEntity>
			<pseudo3D type="region">
				<clusteredness>1</clusteredness>
				<density>0.6853931075394639</density>
				<area>89517</area>
				<perimeter>1660.381651878357</perimeter>
				<distanceFromOrigin>221.2894032709203</distanceFromOrigin>
				<angle>69.07269236965728</angle>
				<shape>triangular</shape>
				<triangleMeasure>0.7637724902146902</triangleMeasure>
				<rectangleMeasure>0.5365868598462082</rectangleMeasure>
				<circleMeasure>0.443538233775387</circleMeasure>
				<centroid>
					<x>546.9261</x>
					<y>255.3155</y>
				</centroid>
			</pseudo3D>
		</spatialEntity>
		<numericStateVariable>
			<name>avgClusterednessRegions</name>
			<value>1729.580178136534</value>
		</numericStateVariable>
		<numericStateVariable>
			<name>avgDensityRegions</name>
			<value>0.7044098701764754</value>
		</numericStateVariable>
	</timepoint>
	<timepoint>
		<spatialEntity>
			<pseudo3D type="region">
				<clusteredness>1</clusteredness>
				<density>0.7234266328134867</density>
				<area>107389.5</area>
				<perimeter>1498.107261180878</perimeter>
				<distanceFromOrigin>213.4408583191138</distanceFromOrigin>
				<angle>67.59832215549915</angle>
				<shape>triangular</shape>
				<triangleMeasure>0.7951155584678091</triangleMeasure>
				<rectangleMeasure>0.5842394466659793</rectangleMeasure>
				<circleMeasure>0.4850879491148418</circleMeasure>
				<centroid>
					<x>1123.16</x>
					<y>900.1534</y>
				</centroid>
			</pseudo3D>
		</spatialEntity>
		<spatialEntity>
			<pseudo3D type="region">
				<clusteredness>1</clusteredness>
				<density>0.6853931075394639</density>
				<area>89517</area>
				<perimeter>1660.381651878357</perimeter>
				<distanceFromOrigin>221.2894032709203</distanceFromOrigin>
				<angle>69.07269236965728</angle>
				<shape>triangular</shape>
				<triangleMeasure>0.7637724902146902</triangleMeasure>
				<rectangleMeasure>0.5365868598462082</rectangleMeasure>
				<circleMeasure>0.443538233775387</circleMeasure>
				<centroid>
					<x>546.9261</x>
					<y>255.3155</y>
				</centroid>
			</pseudo3D>
		</spatialEntity>
		<numericStateVariable>
			<name>avgClusterednessRegions</name>
			<value>1729.580178136534</value>
		</numericStateVariable>
		<numericStateVariable>
			<name>avgDensityRegions</name>
			<value>0.7044098701764754</value>
		</numericStateVariable>
	</timepoint>
	<timepoint>
		<spatialEntity>
			<pseudo3D type="region">
				<clusteredness>1</clusteredness>
				<density>0.7234266328134867</density>
				<area>107389.5</area>
				<perimeter>1498.107261180878</perimeter>
				<distanceFromOrigin>213.4408583191138</distanceFromOrigin>
				<angle>67.59832215549915</angle>
				<shape>triangular</shape>
				<triangleMeasure>0.7951155584678091</triangleMeasure>
				<rectangleMeasure>0.5842394466659793</rectangleMeasure>
				<circleMeasure>0.4850879491148418</circleMeasure>
				<centroid>
					<x>1123.16</x>
					<y>900.1534</y>
				</centroid>
			</pseudo3D>
		</spatialEntity>
		<spatialEntity>
			<pseudo3D type="region">
				<clusteredness>1</clusteredness>
				<density>0.6853931075394639</density>
				<area>89517</area>
				<perimeter>1660.381651878357</perimeter>
				<distanceFromOrigin>221.2894032709203</distanceFromOrigin>
				<angle>69.07269236965728</angle>
				<shape>triangular</shape>
				<triangleMeasure>0.7637724902146902</triangleMeasure>
				<rectangleMeasure>0.5365868598462082</rectangleMeasure>
				<circleMeasure>0.443538233775387</circleMeasure>
				<centroid>
					<x>546.9261</x>
					<y>255.3155</y>
				</centroid>
			</pseudo3D>
		</spatialEntity>
		<numericStateVariable>
			<name>avgClusterednessRegions</name>
			<value>1729.580178136534</value>
		</numericStateVariable>
		<numericStateVariable>
			<name>avgDensityRegions</name>
			<value>0.7044098701764754</value>
		</numericStateVariable>
	</timepoint>
	<timepoint>
		<spatialEntity>
			<pseudo3D type="region">
				<clusteredness>1</clusteredness>
				<density>0.7234266328134867</density>
				<area>107389.5</area>
				<perimeter>1498.107261180878</perimeter>
				<distanceFromOrigin>213.4408583191138</distanceFromOrigin>
				<angle>67.59832215549915</angle>
				<shape>triangular</shape>
				<triangleMeasure>0.7951155584678091</triangleMeasure>
				<rectangleMeasure>0.5842394466659793</rectangleMeasure>
				<circleMeasure>0.4850879491148418</circleMeasure>
				<centroid>
					<x>1123.16</x>
					<y>900.1534</y>
				</centroid>
			</pseudo3D>
		</spatialEntity>
		<spatialEntity>
			<pseudo3D type="region">
				<clusteredness>1</clusteredness>
				<density>0.6853931075394639</density>
				<area>89517</area>
				<perimeter>1660.381651878357</perimeter>
				<distanceFromOrigin>221.2894032709203</distanceFromOrigin>
				<angle>69.07269236965728</angle>
				<shape>triangular</shape>
				<triangleMeasure>0.7637724902146902</triangleMeasure>
				<rectangleMeasure>0.5365868598462082</rectangleMeasure>
				<circleMeasure>0.443538233775387</circleMeasure>
				<centroid>
					<x>546.9261</x>
					<y>255.3155</y>
				</centroid>
			</pseudo3D>
		</spatialEntity>
		<numericStateVariable>
			<name>avgClusterednessRegions</name>
			<value>1729.580178136534</value>
		</numericStateVariable>
		<numericStateVariable>
			<name>avgDensityRegions</name>
			<value>0.7044098701764754</value>
		</numericStateVariable>
	</timepoint>
	<timepoint>
		<spatialEntity>
			<pseudo3D type="region">
				<clusteredness>1</clusteredness>
				<density>0.7234266328134867</density>
				<area>107389.5</area>
				<perimeter>1498.107261180878</perimeter>
				<distanceFromOrigin>213.4408583191138</distanceFromOrigin>
				<angle>67.59832215549915</angle>
				<shape>triangular</shape>
				<triangleMeasure>0.7951155584678091</triangleMeasure>
				<rectangleMeasure>0.5842394466659793</rectangleMeasure>
				<circleMeasure>0.4850879491148418</circleMeasure>
				<centroid>
					<x>1123.16</x>
					<y>900.1534</y>
				</centroid>
			</pseudo3D>
		</spatialEntity>
		<spatialEntity>
			<pseudo3D type="region">
				<clusteredness>1</clusteredness>
				<density>0.6853931075394639</density>
				<area>89517</area>
				<perimeter>1660.381651878357</perimeter>
				<distanceFromOrigin>221.2894032709203</distanceFromOrigin>
				<angle>69.07269236965728</angle>
				<shape>triangular</shape>
				<triangleMeasure>0.7637724902146902</triangleMeasure>
				<rectangleMeasure>0.5365868598462082</rectangleMeasure>
				<circleMeasure>0.443538233775387</circleMeasure>
				<centroid>
					<x>546.9261</x>
					<y>255.3155</y>
				</centroid>
			</pseudo3D>
		</spatialEntity>
		<numericStateVariable>
			<name>avgClusterednessRegions</name>
			<value>1729.580178136534</value>
		</numericStateVariable>
		<numericStateVariable>
			<name>avgDensityRegions</name>
			<value>0.7044098701764754</value>
		</numericStateVariable>
	</timepoint>
	<timepoint>
		<spatialEntity>
			<pseudo3D type="region">
				<clusteredness>1</clusteredness>
				<density>0.7234266328134867</density>
				<area>107389.5</area>
				<perimeter>1498.107261180878</perimeter>
				<distanceFromOrigin>213.4408583191138</distanceFromOrigin>
				<angle>67.59832215549915</angle>
				<shape>triangular</shape>
				<triangleMeasure>0.7951155584678091</triangleMeasure>
				<rectangleMeasure>0.5842394466659793</rectangleMeasure>
				<circleMeasure>0.4850879491148418</circleMeasure>
				<centroid>
					<x>1123.16</x>
					<y>900.1534</y>
				</centroid>
			</pseudo3D>
		</spatialEntity>
		<spatialEntity>
			<pseudo3D type="region">
				<clusteredness>1</clusteredness>
				<density>0.6853931075394639</density>
				<area>89517</area>
				<perimeter>1660.381651878357</perimeter>
				<distanceFromOrigin>221.2894032709203</distanceFromOrigin>
				<angle>69.07269236965728</angle>
				<shape>triangular</shape>
				<triangleMeasure>0.7637724902146902</triangleMeasure>
				<rectangleMeasure>0.5365868598462082</rectangleMeasure>
				<circleMeasure>0.443538233775387</circleMeasure>
				<centroid>
					<x>546.9261</x>
					<y>255.3155</y>
				</centroid>
			</pseudo3D>
		</spatialEntity>
		<numericStateVariable>
			<name>avgClusterednessRegions</name>
			<value>1729.580178136534</value>
		</numericStateVariable>
		<numericStateVariable>
			<name>avgDensityRegions</name>
			<value>0.7044098701764754</value>
		</numericStateVariable>
	</timepoint>
	<timepoint>
		<spatialEntity>
			<pseudo3D type="region">
				<clusteredness>1</clusteredness>
				<density>0.7234266328134867</density>
				<area>107389.5</area>
				<perimeter>1498.107261180878</perimeter>
				<distanceFromOrigin>213.4408583191138</distanceFromOrigin>
				<angle>67.59832215549915</angle>
				<shape>triangular</shape>
				<triangleMeasure>0.7951155584678091</triangleMeasure>
				<rectangleMeasure>0.5842394466659793</rectangleMeasure>
				<circleMeasure>0.4850879491148418</circleMeasure>
				<centroid>
					<x>1123.16</x>
					<y>900.1534</y>
				</centroid>
			</pseudo3D>
		</spatialEntity>
		<spatialEntity>
			<pseudo3D type="region">
				<clusteredness>1</clusteredness>
				<density>0.6853931075394639</density>
				<area>89517</area>
				<perimeter>1660.381651878357</perimeter>
				<distanceFromOrigin>221.2894032709203</distanceFromOrigin>
				<angle>69.07269236965728</angle>
				<shape>triangular</shape>
				<triangleMeasure>0.7637724902146902</triangleMeasure>
				<rectangleMeasure>0.5365868598462082</rectangleMeasure>
				<circleMeasure>0.443538233775387</circleMeasure>
				<centroid>
					<x>546.9261</x>
					<y>255.3155</y>
				</centroid>
			</pseudo3D>
		</spatialEntity>
		<numericStateVariable>
			<name>avgClusterednessRegions</name>
			<value>1729.580178136534</value>
		</numericStateVariable>
		<numericStateVariable>
			<name>avgDensityRegions</name>
			<value>0.7044098701764754</value>
		</numericStateVariable>
	</timepoint>
	<timepoint>
		<spatialEntity>
			<pseudo3D type="region">
				<clusteredness>1</clusteredness>
				<density>0.7234266328134867</density>
				<area>107389.5</area>
				<perimeter>1498.107261180878</perimeter>
				<distanceFromOrigin>213.4408583191138</distanceFromOrigin>
				<angle>67.59832215549915</angle>
				<shape>triangular</shape>
				<triangleMeasure>0.7951155584678091</triangleMeasure>
				<rectangleMeasure>0.5842394466659793</rectangleMeasure>
				<circleMeasure>0.4850879491148418</circleMeasure>
				<centroid>
					<x>1123.16</x>
					<y>900.1534</y>
				</centroid>
			</pseudo3D>
		</spatialEntity>
		<spatialEntity>
			<pseudo3D type="region">
				<clusteredness>1</clusteredness>
				<density>0.6853931075394639</density>
				<area>89517</area>
				<perimeter>1660.381651878357</perimeter>
				<distanceFromOrigin>221.2894032709203</distanceFromOrigin>
				<angle>69.07269236965728</angle>
				<shape>triangular</shape>
				<triangleMeasure>0.7637724902146902</triangleMeasure>
				<rectangleMeasure>0.5365868598462082</rectangleMeasure>
				<circleMeasure>0.443538233775387</circleMeasure>
				<centroid>
					<x>546.9261</x>
					<y>255.3155</y>
				</centroid>
			</pseudo3D>
		</spatialEntity>
		<numericStateVariable>
			<name>avgClusterednessRegions</name>
			<value>1729.580178136534</value>
		</numericStateVariable>
		<numericStateVariable>
			<name>avgDensityRegions</name>
			<value>0.7044098701764754</value>
		</numericStateVariable>
	</timepoint>
	<timepoint>
		<spatialEntity>
			<pseudo3D type="region">
				<clusteredness>1</clusteredness>
				<density>0.7234266328134867</density>
				<area>107389.5</area>
				<perimeter>1498.107261180878</perimeter>
				<distanceFromOrigin>213.4408583191138</distanceFromOrigin>
				<angle>67.59832215549915</angle>
				<shape>triangular</shape>
				<triangleMeasure>0.7951155584678091</triangleMeasure>
				<rectangleMeasure>0.5842394466659793</rectangleMeasure>
				<circleMeasure>0.4850879491148418</circleMeasure>
				<centroid>
					<x>1123.16</x>
					<y>900.1534</y>
				</centroid>
			</pseudo3D>
		</spatialEntity>
		<spatialEntity>
			<pseudo3D type="region">
				<clusteredness>1</clusteredness>
				<density>0.6853931075394639</density>
				<area>89517</area>
				<perimeter>1660.381651878357</perimeter>
				<distanceFromOrigin>221.2894032709203</distanceFromOrigin>
				<angle>69.07269236965728</angle>
				<shape>triangular</shape>
				<triangleMeasure>0.7637724902146902</triangleMeasure>
				<rectangleMeasure>0.5365868598462082</rectangleMeasure>
				<circleMeasure>0.443538233775387</circleMeasure>
				<centroid>
					<x>546.9261</x>
					<y>255.3155</y>
				</centroid>
			</pseudo3D>
		</spatialEntity>
		<numericStateVariable>
			<name>avgClusterednessRegions</name>
			<value>1729.580178136534</value>
		</numericStateVariable>
		<numericStateVariable>
			<name>avgDensityRegions</name>
			<value>0.7044098701764754</value>
		</numericStateVariable>
	</timepoint>
	<timepoint>
		<spatialEntity>
			<pseudo3D type="region">
				<clusteredness>1</clusteredness>
				<density>0.7234266328134867</density>
				<area>107389.5</area>
				<perimeter>1498.107261180878</perimeter>
				<distanceFromOrigin>213.4408583191138</distanceFromOrigin>
				<angle>67.59832215549915</angle>
				<shape>triangular</shape>
				<triangleMeasure>0.7951155584678091</triangleMeasure>
				<rectangleMeasure>0.5842394466659793</rectangleMeasure>
				<circleMeasure>0.4850879491148418</circleMeasure>
				<centroid>
					<x>1123.16</x>
					<y>900.1534</y>
				</centroid>
			</pseudo3D>
		</spatialEntity>
		<spatialEntity>
			<pseudo3D type="region">
				<clusteredness>1</clusteredness>
				<density>0.6853931075394639</density>
				<area>89517</area>
				<perimeter>1660.381651878357</perimeter>
				<distanceFromOrigin>221.2894032709203</distanceFromOrigin>
				<angle>69.07269236965728</angle>
				<shape>triangular</shape>
				<triangleMeasure>0.7637724902146902</triangleMeasure>
				<rectangleMeasure>0.5365868598462082</rectangleMeasure>
				<circleMeasure>0.443538233775387</circleMeasure>
				<centroid>
					<x>546.9261</x>
					<y>255.3155</y>
				</centroid>
			</pseudo3D>
		</spatialEntity>
		<numericStateVariable>
			<name>avgClusterednessRegions</name>
			<value>1729.580178136534</value>
		</numericStateVariable>
		<numericStateVariable>
			<name>avgDensityRegions</name>
			<value>0.7044098701764754</value>
		</numericStateVariable>
	</timepoint>
	<timepoint>
		<spatialEntity>
			<pseudo3D type="region">
				<clusteredness>1</clusteredness>
				<density>0.7234266328134867</density>
				<area>107389.5</area>
				<perimeter>1498.107261180878</perimeter>
				<distanceFromOrigin>213.4408583191138</distanceFromOrigin>
				<angle>67.59832215549915</angle>
				<shape>triangular</shape>
				<triangleMeasure>0.7951155584678091</triangleMeasure>
				<rectangleMeasure>0.5842394466659793</rectangleMeasure>
				<circleMeasure>0.4850879491148418</circleMeasure>
				<centroid>
					<x>1123.16</x>
					<y>900.1534</y>
				</centroid>
			</pseudo3D>
		</spatialEntity>
		<spatialEntity>
			<pseudo3D type="region">
				<clusteredness>1</clusteredness>
				<density>0.6853931075394639</density>
				<area>89517</area>
				<perimeter>1660.381651878357</perimeter>
				<distanceFromOrigin>221.2894032709203</distanceFromOrigin>
				<angle>69.07269236965728</angle>
				<shape>triangular</shape>
				<triangleMeasure>0.7637724902146902</triangleMeasure>
				<rectangleMeasure>0.5365868598462082</rectangleMeasure>
				<circleMeasure>0.443538233775387</circleMeasure>
				<centroid>
					<x>546.9261</x>
					<y>255.3155</y>
				</centroid>
			</pseudo3D>
		</spatialEntity>
		<numericStateVariable>
			<name>avgClusterednessRegions</name>
			<value>1729.580178136534</value>
		</numericStateVariable>
		<numericStateVariable>
			<name>avgDensityRegions</name>
			<value>0.7044098701764754</value>
		</numericStateVariable>
	</timepoint>
	<timepoint>
		<spatialEntity>
			<pseudo3D type="region">
				<clusteredness>1</clusteredness>
				<density>0.7234266328134867</density>
				<area>107389.5</area>
				<perimeter>1498.107261180878</perimeter>
				<distanceFromOrigin>213.4408583191138</distanceFromOrigin>
				<angle>67.59832215549915</angle>
				<shape>triangular</shape>
				<triangleMeasure>0.7951155584678091</triangleMeasure>
				<rectangleMeasure>0.5842394466659793</rectangleMeasure>
				<circleMeasure>0.4850879491148418</circleMeasure>
				<centroid>
					<x>1123.16</x>
					<y>900.1534</y>
				</centroid>
			</pseudo3D>
		</spatialEntity>
		<spatialEntity>
			<pseudo3D type="region">
				<clusteredness>1</clusteredness>
				<density>0.6853931075394639</density>
				<area>89517</area>
				<perimeter>1660.381651878357</perimeter>
				<distanceFromOrigin>221.2894032709203</distanceFromOrigin>
				<angle>69.07269236965728</angle>
				<shape>triangular</shape>
				<triangleMeasure>0.7637724902146902</triangleMeasure>
				<rectangleMeasure>0.5365868598462082</rectangleMeasure>
				<circleMeasure>0.443538233775387</circleMeasure>
				<centroid>
					<x>546.9261</x>
					<y>255.3155</y>
				</centroid>
			</pseudo3D>
		</spatialEntity>
		<numericStateVariable>
			<name>avgClusterednessRegions</name>
			<value>1729.580178136534</value>
		</numericStateVariable>
		<numericStateVariable>
			<name>avgDensityRegions</name>
			<value>0.7044098701764754</value>
		</numericStateVariable>
	</timepoint>
	<timepoint>
		<spatialEntity>
			<pseudo3D type="region">
				<clusteredness>1</clusteredness>
				<density>0.7234266328134867</density>
				<area>107389.5</area>
				<perimeter>1498.107261180878</perimeter>
				<distanceFromOrigin>213.4408583191138</distanceFromOrigin>
				<angle>67.59832215549915</angle>
				<shape>triangular</shape>
				<triangleMeasure>0.7951155584678091</triangleMeasure>
				<rectangleMeasure>0.5842394466659793</rectangleMeasure>
				<circleMeasure>0.4850879491148418</circleMeasure>
				<centroid>
					<x>1123.16</x>
					<y>900.1534</y>
				</centroid>
			</pseudo3D>
		</spatialEntity>
		<spatialEntity>
			<pseudo3D type="region">
				<clusteredness>1</clusteredness>
				<density>0.6853931075394639</density>
				<area>89517</area>
				<perimeter>1660.381651878357</perimeter>
				<distanceFromOrigin>221.2894032709203</distanceFromOrigin>
				<angle>69.07269236965728</angle>
				<shape>triangular</shape>
				<triangleMeasure>0.7637724902146902</triangleMeasure>
				<rectangleMeasure>0.5365868598462082</rectangleMeasure>
				<circleMeasure>0.443538233775387</circleMeasure>
				<centroid>
					<x>546.9261</x>
					<y>255.3155</y>
				</centroid>
			</pseudo3D>
		</spatialEntity>
		<numericStateVariable>
			<name>avgClusterednessRegions</name>
			<value>1729.580178136534</value>
		</numericStateVariable>
		<numericStateVariable>
			<name>avgDensityRegions</name>
			<value>0.7044098701764754</value>
		</numericStateVariable>
	</timepoint>
	<timepoint>
		<spatialEntity>
			<pseudo3D type="region">
				<clusteredness>1</clusteredness>
				<density>0.7234266328134867</density>
				<area>107389.5</area>
				<perimeter>1498.107261180878</perimeter>
				<distanceFromOrigin>213.4408583191138</distanceFromOrigin>
				<angle>67.59832215549915</angle>
				<shape>triangular</shape>
				<triangleMeasure>0.7951155584678091</triangleMeasure>
				<rectangleMeasure>0.5842394466659793</rectangleMeasure>
				<circleMeasure>0.4850879491148418</circleMeasure>
				<centroid>
					<x>1123.16</x>
					<y>900.1534</y>
				</centroid>
			</pseudo3D>
		</spatialEntity>
		<spatialEntity>
			<pseudo3D type="region">
				<clusteredness>1</clusteredness>
				<density>0.6853931075394639</density>
				<area>89517</area>
				<perimeter>1660.381651878357</perimeter>
				<distanceFromOrigin>221.2894032709203</distanceFromOrigin>
				<angle>69.07269236965728</angle>
				<shape>triangular</shape>
				<triangleMeasure>0.7637724902146902</triangleMeasure>
				<rectangleMeasure>0.5365868598462082</rectangleMeasure>
				<circleMeasure>0.443538233775387</circleMeasure>
				<centroid>
					<x>546.9261</x>
					<y>255.3155</y>
				</centroid>
			</pseudo3D>
		</spatialEntity>
		<numericStateVariable>
			<name>avgClusterednessRegions</name>
			<value>1729.580178136534</value>
		</numericStateVariable>
		<numericStateVariable>
			<name>avgDensityRegions</name>
			<value>0.7044098701764754</value>
		</numericStateVariable>
	</timepoint>
	<timepoint>
		<spatialEntity>
			<pseudo3D type="region">
				<clusteredness>1</clusteredness>
				<density>0.7234266328134867</density>
				<area>107389.5</area>
				<perimeter>1498.107261180878</perimeter>
				<distanceFromOrigin>213.4408583191138</distanceFromOrigin>
				<angle>67.59832215549915</angle>
				<shape>triangular</shape>
				<triangleMeasure>0.7951155584678091</triangleMeasure>
				<rectangleMeasure>0.5842394466659793</rectangleMeasure>
				<circleMeasure>0.4850879491148418</circleMeasure>
				<centroid>
					<x>1123.16</x>
					<y>900.1534</y>
				</centroid>
			</pseudo3D>
		</spatialEntity>
		<spatialEntity>
			<pseudo3D type="region">
				<clusteredness>1</clusteredness>
				<density>0.6853931075394639</density>
				<area>89517</area>
				<perimeter>1660.381651878357</perimeter>
				<distanceFromOrigin>221.2894032709203</distanceFromOrigin>
				<angle>69.07269236965728</angle>
				<shape>triangular</shape>
				<triangleMeasure>0.7637724902146902</triangleMeasure>
				<rectangleMeasure>0.5365868598462082</rectangleMeasure>
				<circleMeasure>0.443538233775387</circleMeasure>
				<centroid>
					<x>546.9261</x>
					<y>255.3155</y>
				</centroid>
			</pseudo3D>
		</spatialEntity>
		<numericStateVariable>
			<name>avgClusterednessRegions</name>
			<value>1729.580178136534</value>
		</numericStateVariable>
		<numericStateVariable>
			<name>avgDensityRegions</name>
			<value>0.7044098701764754</value>
		</numericStateVariable>
	</timepoint>
	<timepoint>
		<spatialEntity>
			<pseudo3D type="region">
				<clusteredness>1</clusteredness>
				<density>0.7234266328134867</density>
				<area>107389.5</area>
				<perimeter>1498.107261180878</perimeter>
				<distanceFromOrigin>213.4408583191138</distanceFromOrigin>
				<angle>67.59832215549915</angle>
				<shape>triangular</shape>
				<triangleMeasure>0.7951155584678091</triangleMeasure>
				<rectangleMeasure>0.5842394466659793</rectangleMeasure>
				<circleMeasure>0.4850879491148418</circleMeasure>
				<centroid>
					<x>1123.16</x>
					<y>900.1534</y>
				</centroid>
			</pseudo3D>
		</spatialEntity>
		<spatialEntity>
			<pseudo3D type="region">
				<clusteredness>1</clusteredness>
				<density>0.6853931075394639</density>
				<area>89517</area>
				<perimeter>1660.381651878357</perimeter>
				<distanceFromOrigin>221.2894032709203</distanceFromOrigin>
				<angle>69.07269236965728</angle>
				<shape>triangular</shape>
				<triangleMeasure>0.7637724902146902</triangleMeasure>
				<rectangleMeasure>0.5365868598462082</rectangleMeasure>
				<circleMeasure>0.443538233775387</circleMeasure>
				<centroid>
					<x>546.9261</x>
					<y>255.3155</y>
				</centroid>
			</pseudo3D>
		</spatialEntity>
		<numericStateVariable>
			<name>avgClusterednessRegions</name>
			<value>1729.580178136534</value>
		</numericStateVariable>
		<numericStateVariable>
			<name>avgDensityRegions</name>
			<value>0.7044098701764754</value>
		</numericStateVariable>
	</timepoint>
	<timepoint>
		<spatialEntity>
			<pseudo3D type="region">
				<clusteredness>1</clusteredness>
				<density>0.7234266328134867</density>
				<area>107389.5</area>
				<perimeter>1498.107261180878</perimeter>
				<distanceFromOrigin>213.4408583191138</distanceFromOrigin>
				<angle>67.59832215549915</angle>
				<shape>triangular</shape>
				<triangleMeasure>0.7951155584678091</triangleMeasure>
				<rectangleMeasure>0.5842394466659793</rectangleMeasure>
				<circleMeasure>0.4850879491148418</circleMeasure>
				<centroid>
					<x>1123.16</x>
					<y>900.1534</y>
				</centroid>
			</pseudo3D>
		</spatialEntity>
		<spatialEntity>
			<pseudo3D type="region">
				<clusteredness>1</clusteredness>
				<density>0.6853931075394639</density>
				<area>89517</area>
				<perimeter>1660.381651878357</perimeter>
				<distanceFromOrigin>221.2894032709203</distanceFromOrigin>
				<angle>69.07269236965728</angle>
				<shape>triangular</shape>
				<triangleMeasure>0.7637724902146902</triangleMeasure>
				<rectangleMeasure>0.5365868598462082</rectangleMeasure>
				<circleMeasure>0.443538233775387</circleMeasure>
				<centroid>
					<x>546.9261</x>
					<y>255.3155</y>
				</centroid>
			</pseudo3D>
		</spatialEntity>
		<numericStateVariable>
			<name>avgClusterednessRegions</name>
			<value>1729.580178136534</value>
		</numericStateVariable>
		<numericStateVariable>
			<name>avgDensityRegions</name>
			<value>0.7044098701764754</value>
		</numericStateVariable>
	</timepoint>
	<timepoint>
		<spatialEntity>
			<pseudo3D type="region">
				<clusteredness>1</clusteredness>
				<density>0.7234266328134867</density>
				<area>107389.5</area>
				<perimeter>1498.107261180878</perimeter>
				<distanceFromOrigin>213.4408583191138</distanceFromOrigin>
				<angle>67.59832215549915</angle>
				<shape>triangular</shape>
				<triangleMeasure>0.7951155584678091</triangleMeasure>
				<rectangleMeasure>0.5842394466659793</rectangleMeasure>
				<circleMeasure>0.4850879491148418</circleMeasure>
				<centroid>
					<x>1123.16</x>
					<y>900.1534</y>
				</centroid>
			</pseudo3D>
		</spatialEntity>
		<spatialEntity>
			<pseudo3D type="region">
				<clusteredness>1</clusteredness>
				<density>0.6853931075394639</density>
				<area>89517</area>
				<perimeter>1660.381651878357</perimeter>
				<distanceFromOrigin>221.2894032709203</distanceFromOrigin>
				<angle>69.07269236965728</angle>
				<shape>triangular</shape>
				<triangleMeasure>0.7637724902146902</triangleMeasure>
				<rectangleMeasure>0.5365868598462082</rectangleMeasure>
				<circleMeasure>0.443538233775387</circleMeasure>
				<centroid>
					<x>546.9261</x>
					<y>255.3155</y>
				</centroid>
			</pseudo3D>
		</spatialEntity>
		<numericStateVariable>
			<name>avgClusterednessRegions</name>
			<value>1729.580178136534</value>
		</numericStateVariable>
		<numericStateVariable>
			<name>avgDensityRegions</name>
			<value>0.7044098701764754</value>
		</numericStateVariable>
	</timepoint>
	<timepoint>
		<spatialEntity>
			<pseudo3D type="region">
				<clusteredness>1</clusteredness>
				<density>0.7234266328134867</density>
				<area>107389.5</area>
				<perimeter>1498.107261180878</perimeter>
				<distanceFromOrigin>213.4408583191138</distanceFromOrigin>
				<angle>67.59832215549915</angle>
				<shape>triangular</shape>
				<triangleMeasure>0.7951155584678091</triangleMeasure>
				<rectangleMeasure>0.5842394466659793</rectangleMeasure>
				<circleMeasure>0.4850879491148418</circleMeasure>
				<centroid>
					<x>1123.16</x>
					<y>900.1534</y>
				</centroid>
			</pseudo3D>
		</spatialEntity>
		<spatialEntity>
			<pseudo3D type="region">
				<clusteredness>1</clusteredness>
				<density>0.6853931075394639</density>
				<area>89517</area>
				<perimeter>1660.381651878357</perimeter>
				<distanceFromOrigin>221.2894032709203</distanceFromOrigin>
				<angle>69.07269236965728</angle>
				<shape>triangular</shape>
				<triangleMeasure>0.7637724902146902</triangleMeasure>
				<rectangleMeasure>0.5365868598462082</rectangleMeasure>
				<circleMeasure>0.443538233775387</circleMeasure>
				<centroid>
					<x>546.9261</x>
					<y>255.3155</y>
				</centroid>
			</pseudo3D>
		</spatialEntity>
		<numericStateVariable>
			<name>avgClusterednessRegions</name>
			<value>1729.580178136534</value>
		</numericStateVariable>
		<numericStateVariable>
			<name>avgDensityRegions</name>
			<value>0.7044098701764754</value>
		</numericStateVariable>
	</timepoint>
	<timepoint>
		<spatialEntity>
			<pseudo3D type="region">
				<clusteredness>1</clusteredness>
				<density>0.7234266328134867</density>
				<area>107389.5</area>
				<perimeter>1498.107261180878</perimeter>
				<distanceFromOrigin>213.4408583191138</distanceFromOrigin>
				<angle>67.59832215549915</angle>
				<shape>triangular</shape>
				<triangleMeasure>0.7951155584678091</triangleMeasure>
				<rectangleMeasure>0.5842394466659793</rectangleMeasure>
				<circleMeasure>0.4850879491148418</circleMeasure>
				<centroid>
					<x>1123.16</x>
					<y>900.1534</y>
				</centroid>
			</pseudo3D>
		</spatialEntity>
		<spatialEntity>
			<pseudo3D type="region">
				<clusteredness>1</clusteredness>
				<density>0.6853931075394639</density>
				<area>89517</area>
				<perimeter>1660.381651878357</perimeter>
				<distanceFromOrigin>221.2894032709203</distanceFromOrigin>
				<angle>69.07269236965728</angle>
				<shape>triangular</shape>
				<triangleMeasure>0.7637724902146902</triangleMeasure>
				<rectangleMeasure>0.5365868598462082</rectangleMeasure>
				<circleMeasure>0.443538233775387</circleMeasure>
				<centroid>
					<x>546.9261</x>
					<y>255.3155</y>
				</centroid>
			</pseudo3D>
		</spatialEntity>
		<numericStateVariable>
			<name>avgClusterednessRegions</name>
			<value>1729.580178136534</value>
		</numericStateVariable>
		<numericStateVariable>
			<name>avgDensityRegions</name>
			<value>0.7044098701764754</value>
		</numericStateVariable>
	</timepoint>
	<timepoint>
		<spatialEntity>
			<pseudo3D type="region">
				<clusteredness>1</clusteredness>
				<density>0.7234266328134867</density>
				<area>107389.5</area>
				<perimeter>1498.107261180878</perimeter>
				<distanceFromOrigin>213.4408583191138</distanceFromOrigin>
				<angle>67.59832215549915</angle>
				<shape>triangular</shape>
				<triangleMeasure>0.7951155584678091</triangleMeasure>
				<rectangleMeasure>0.5842394466659793</rectangleMeasure>
				<circleMeasure>0.4850879491148418</circleMeasure>
				<centroid>
					<x>1123.16</x>
					<y>900.1534</y>
				</centroid>
			</pseudo3D>
		</spatialEntity>
		<spatialEntity>
			<pseudo3D type="region">
				<clusteredness>1</clusteredness>
				<density>0.6853931075394639</density>
				<area>89517</area>
				<perimeter>1660.381651878357</perimeter>
				<distanceFromOrigin>221.2894032709203</distanceFromOrigin>
				<angle>69.07269236965728</angle>
				<shape>triangular</shape>
				<triangleMeasure>0.7637724902146902</triangleMeasure>
				<rectangleMeasure>0.5365868598462082</rectangleMeasure>
				<circleMeasure>0.443538233775387</circleMeasure>
				<centroid>
					<x>546.9261</x>
					<y>255.3155</y>
				</centroid>
			</pseudo3D>
		</spatialEntity>
		<numericStateVariable>
			<name>avgClusterednessRegions</name>
			<value>1729.580178136534</value>
		</numericStateVariable>
		<numericStateVariable>
			<name>avgDensityRegions</name>
			<value>0.7044098701764754</value>
		</numericStateVariable>
	</timepoint>
	<timepoint>
		<spatialEntity>
			<pseudo3D type="region">
				<clusteredness>1</clusteredness>
				<density>0.7234266328134867</density>
				<area>107389.5</area>
				<perimeter>1498.107261180878</perimeter>
				<distanceFromOrigin>213.4408583191138</distanceFromOrigin>
				<angle>67.59832215549915</angle>
				<shape>triangular</shape>
				<triangleMeasure>0.7951155584678091</triangleMeasure>
				<rectangleMeasure>0.5842394466659793</rectangleMeasure>
				<circleMeasure>0.4850879491148418</circleMeasure>
				<centroid>
					<x>1123.16</x>
					<y>900.1534</y>
				</centroid>
			</pseudo3D>
		</spatialEntity>
		<spatialEntity>
			<pseudo3D type="region">
				<clusteredness>1</clusteredness>
				<density>0.6853931075394639</density>
				<area>89517</area>
				<perimeter>1660.381651878357</perimeter>
				<distanceFromOrigin>221.2894032709203</distanceFromOrigin>
				<angle>69.07269236965728</angle>
				<shape>triangular</shape>
				<triangleMeasure>0.7637724902146902</triangleMeasure>
				<rectangleMeasure>0.5365868598462082</rectangleMeasure>
				<circleMeasure>0.443538233775387</circleMeasure>
				<centroid>
					<x>546.9261</x>
					<y>255.3155</y>
				</centroid>
			</pseudo3D>
		</spatialEntity>
		<numericStateVariable>
			<name>avgClusterednessRegions</name>
			<value>1729.580178136534</value>
		</numericStateVariable>
		<numericStateVariable>
			<name>avgDensityRegions</name>
			<value>0.7044098701764754</value>
		</numericStateVariable>
	</timepoint>
	<timepoint>
		<spatialEntity>
			<pseudo3D type="region">
				<clusteredness>1</clusteredness>
				<density>0.7234266328134867</density>
				<area>107389.5</area>
				<perimeter>1498.107261180878</perimeter>
				<distanceFromOrigin>213.4408583191138</distanceFromOrigin>
				<angle>67.59832215549915</angle>
				<shape>triangular</shape>
				<triangleMeasure>0.7951155584678091</triangleMeasure>
				<rectangleMeasure>0.5842394466659793</rectangleMeasure>
				<circleMeasure>0.4850879491148418</circleMeasure>
				<centroid>
					<x>1123.16</x>
					<y>900.1534</y>
				</centroid>
			</pseudo3D>
		</spatialEntity>
		<spatialEntity>
			<pseudo3D type="region">
				<clusteredness>1</clusteredness>
				<density>0.6853931075394639</density>
				<area>89517</area>
				<perimeter>1660.381651878357</perimeter>
				<distanceFromOrigin>221.2894032709203</distanceFromOrigin>
				<angle>69.07269236965728</angle>
				<shape>triangular</shape>
				<triangleMeasure>0.7637724902146902</triangleMeasure>
				<rectangleMeasure>0.5365868598462082</rectangleMeasure>
				<circleMeasure>0.443538233775387</circleMeasure>
				<centroid>
					<x>546.9261</x>
					<y>255.3155</y>
				</centroid>
			</pseudo3D>
		</spatialEntity>
		<numericStateVariable>
			<name>avgClusterednessRegions</name>
			<value>1729.580178136534</value>
		</numericStateVariable>
		<numericStateVariable>
			<name>avgDensityRegions</name>
			<value>0.7044098701764754</value>
		</numericStateVariable>
	</timepoint>
	<timepoint>
		<spatialEntity>
			<pseudo3D type="region">
				<clusteredness>1</clusteredness>
				<density>0.7234266328134867</density>
				<area>107389.5</area>
				<perimeter>1498.107261180878</perimeter>
				<distanceFromOrigin>213.4408583191138</distanceFromOrigin>
				<angle>67.59832215549915</angle>
				<shape>triangular</shape>
				<triangleMeasure>0.7951155584678091</triangleMeasure>
				<rectangleMeasure>0.5842394466659793</rectangleMeasure>
				<circleMeasure>0.4850879491148418</circleMeasure>
				<centroid>
					<x>1123.16</x>
					<y>900.1534</y>
				</centroid>
			</pseudo3D>
		</spatialEntity>
		<spatialEntity>
			<pseudo3D type="region">
				<clusteredness>1</clusteredness>
				<density>0.6853931075394639</density>
				<area>89517</area>
				<perimeter>1660.381651878357</perimeter>
				<distanceFromOrigin>221.2894032709203</distanceFromOrigin>
				<angle>69.07269236965728</angle>
				<shape>triangular</shape>
				<triangleMeasure>0.7637724902146902</triangleMeasure>
				<rectangleMeasure>0.5365868598462082</rectangleMeasure>
				<circleMeasure>0.443538233775387</circleMeasure>
				<centroid>
					<x>546.9261</x>
					<y>255.3155</y>
				</centroid>
			</pseudo3D>
		</spatialEntity>
		<numericStateVariable>
			<name>avgClusterednessRegions</name>
			<value>1729.580178136534</value>
		</numericStateVariable>
		<numericStateVariable>
			<name>avgDensityRegions</name>
			<value>0.7044098701764754</value>
		</numericStateVariable>
	</timepoint>
	<timepoint>
		<spatialEntity>
			<pseudo3D type="region">
				<clusteredness>1</clusteredness>
				<density>0.7234266328134867</density>
				<area>107389.5</area>
				<perimeter>1498.107261180878</perimeter>
				<distanceFromOrigin>213.4408583191138</distanceFromOrigin>
				<angle>67.59832215549915</angle>
				<shape>triangular</shape>
				<triangleMeasure>0.7951155584678091</triangleMeasure>
				<rectangleMeasure>0.5842394466659793</rectangleMeasure>
				<circleMeasure>0.4850879491148418</circleMeasure>
				<centroid>
					<x>1123.16</x>
					<y>900.1534</y>
				</centroid>
			</pseudo3D>
		</spatialEntity>
		<spatialEntity>
			<pseudo3D type="region">
				<clusteredness>1</clusteredness>
				<density>0.6853931075394639</density>
				<area>89517</area>
				<perimeter>1660.381651878357</perimeter>
				<distanceFromOrigin>221.2894032709203</distanceFromOrigin>
				<angle>69.07269236965728</angle>
				<shape>triangular</shape>
				<triangleMeasure>0.7637724902146902</triangleMeasure>
				<rectangleMeasure>0.5365868598462082</rectangleMeasure>
				<circleMeasure>0.443538233775387</circleMeasure>
				<centroid>
					<x>546.9261</x>
					<y>255.3155</y>
				</centroid>
			</pseudo3D>
		</spatialEntity>
		<numericStateVariable>
			<name>avgClusterednessRegions</name>
			<value>1729.580178136534</value>
		</numericStateVariable>
		<numericStateVariable>
			<name>avgDensityRegions</name>
			<value>0.7044098701764754</value>
		</numericStateVariable>
	</timepoint>
	<timepoint>
		<spatialEntity>
			<pseudo3D type="region">
				<clusteredness>1</clusteredness>
				<density>0.7234266328134867</density>
				<area>107389.5</area>
				<perimeter>1498.107261180878</perimeter>
				<distanceFromOrigin>213.4408583191138</distanceFromOrigin>
				<angle>67.59832215549915</angle>
				<shape>triangular</shape>
				<triangleMeasure>0.7951155584678091</triangleMeasure>
				<rectangleMeasure>0.5842394466659793</rectangleMeasure>
				<circleMeasure>0.4850879491148418</circleMeasure>
				<centroid>
					<x>1123.16</x>
					<y>900.1534</y>
				</centroid>
			</pseudo3D>
		</spatialEntity>
		<spatialEntity>
			<pseudo3D type="region">
				<clusteredness>1</clusteredness>
				<density>0.6853931075394639</density>
				<area>89517</area>
				<perimeter>1660.381651878357</perimeter>
				<distanceFromOrigin>221.2894032709203</distanceFromOrigin>
				<angle>69.07269236965728</angle>
				<shape>triangular</shape>
				<triangleMeasure>0.7637724902146902</triangleMeasure>
				<rectangleMeasure>0.5365868598462082</rectangleMeasure>
				<circleMeasure>0.443538233775387</circleMeasure>
				<centroid>
					<x>546.9261</x>
					<y>255.3155</y>
				</centroid>
			</pseudo3D>
		</spatialEntity>
		<numericStateVariable>
			<name>avgClusterednessRegions</name>
			<value>1729.580178136534</value>
		</numericStateVariable>
		<numericStateVariable>
			<name>avgDensityRegions</name>
			<value>0.7044098701764754</value>
		</numericStateVariable>
	</timepoint>
	<timepoint>
		<spatialEntity>
			<pseudo3D type="region">
				<clusteredness>1</clusteredness>
				<density>0.7234266328134867</density>
				<area>107389.5</area>
				<perimeter>1498.107261180878</perimeter>
				<distanceFromOrigin>213.4408583191138</distanceFromOrigin>
				<angle>67.59832215549915</angle>
				<shape>triangular</shape>
				<triangleMeasure>0.7951155584678091</triangleMeasure>
				<rectangleMeasure>0.5842394466659793</rectangleMeasure>
				<circleMeasure>0.4850879491148418</circleMeasure>
				<centroid>
					<x>1123.16</x>
					<y>900.1534</y>
				</centroid>
			</pseudo3D>
		</spatialEntity>
		<spatialEntity>
			<pseudo3D type="region">
				<clusteredness>1</clusteredness>
				<density>0.6853931075394639</density>
				<area>89517</area>
				<perimeter>1660.381651878357</perimeter>
				<distanceFromOrigin>221.2894032709203</distanceFromOrigin>
				<angle>69.07269236965728</angle>
				<shape>triangular</shape>
				<triangleMeasure>0.7637724902146902</triangleMeasure>
				<rectangleMeasure>0.5365868598462082</rectangleMeasure>
				<circleMeasure>0.443538233775387</circleMeasure>
				<centroid>
					<x>546.9261</x>
					<y>255.3155</y>
				</centroid>
			</pseudo3D>
		</spatialEntity>
		<numericStateVariable>
			<name>avgClusterednessRegions</name>
			<value>1729.580178136534</value>
		</numericStateVariable>
		<numericStateVariable>
			<name>avgDensityRegions</name>
			<value>0.7044098701764754</value>
		</numericStateVariable>
	</timepoint>
	<timepoint>
		<spatialEntity>
			<pseudo3D type="region">
				<clusteredness>1</clusteredness>
				<density>0.7234266328134867</density>
				<area>107389.5</area>
				<perimeter>1498.107261180878</perimeter>
				<distanceFromOrigin>213.4408583191138</distanceFromOrigin>
				<angle>67.59832215549915</angle>
				<shape>triangular</shape>
				<triangleMeasure>0.7951155584678091</triangleMeasure>
				<rectangleMeasure>0.5842394466659793</rectangleMeasure>
				<circleMeasure>0.4850879491148418</circleMeasure>
				<centroid>
					<x>1123.16</x>
					<y>900.1534</y>
				</centroid>
			</pseudo3D>
		</spatialEntity>
		<spatialEntity>
			<pseudo3D type="region">
				<clusteredness>1</clusteredness>
				<density>0.6853931075394639</density>
				<area>89517</area>
				<perimeter>1660.381651878357</perimeter>
				<distanceFromOrigin>221.2894032709203</distanceFromOrigin>
				<angle>69.07269236965728</angle>
				<shape>triangular</shape>
				<triangleMeasure>0.7637724902146902</triangleMeasure>
				<rectangleMeasure>0.5365868598462082</rectangleMeasure>
				<circleMeasure>0.443538233775387</circleMeasure>
				<centroid>
					<x>546.9261</x>
					<y>255.3155</y>
				</centroid>
			</pseudo3D>
		</spatialEntity>
		<numericStateVariable>
			<name>avgClusterednessRegions</name>
			<value>1729.580178136534</value>
		</numericStateVariable>
		<numericStateVariable>
			<name>avgDensityRegions</name>
			<value>0.7044098701764754</value>
		</numericStateVariable>
	</timepoint>
	<timepoint>
		<spatialEntity>
			<pseudo3D type="region">
				<clusteredness>1</clusteredness>
				<density>0.7234266328134867</density>
				<area>107389.5</area>
				<perimeter>1498.107261180878</perimeter>
				<distanceFromOrigin>213.4408583191138</distanceFromOrigin>
				<angle>67.59832215549915</angle>
				<shape>triangular</shape>
				<triangleMeasure>0.7951155584678091</triangleMeasure>
				<rectangleMeasure>0.5842394466659793</rectangleMeasure>
				<circleMeasure>0.4850879491148418</circleMeasure>
				<centroid>
					<x>1123.16</x>
					<y>900.1534</y>
				</centroid>
			</pseudo3D>
		</spatialEntity>
		<spatialEntity>
			<pseudo3D type="region">
				<clusteredness>1</clusteredness>
				<density>0.6853931075394639</density>
				<area>89517</area>
				<perimeter>1660.381651878357</perimeter>
				<distanceFromOrigin>221.2894032709203</distanceFromOrigin>
				<angle>69.07269236965728</angle>
				<shape>triangular</shape>
				<triangleMeasure>0.7637724902146902</triangleMeasure>
				<rectangleMeasure>0.5365868598462082</rectangleMeasure>
				<circleMeasure>0.443538233775387</circleMeasure>
				<centroid>
					<x>546.9261</x>
					<y>255.3155</y>
				</centroid>
			</pseudo3D>
		</spatialEntity>
		<numericStateVariable>
			<name>avgClusterednessRegions</name>
			<value>1729.580178136534</value>
		</numericStateVariable>
		<numericStateVariable>
			<name>avgDensityRegions</name>
			<value>0.7044098701764754</value>
		</numericStateVariable>
	</timepoint>
	<timepoint>
		<spatialEntity>
			<pseudo3D type="region">
				<clusteredness>1</clusteredness>
				<density>0.7234266328134867</density>
				<area>107389.5</area>
				<perimeter>1498.107261180878</perimeter>
				<distanceFromOrigin>213.4408583191138</distanceFromOrigin>
				<angle>67.59832215549915</angle>
				<shape>triangular</shape>
				<triangleMeasure>0.7951155584678091</triangleMeasure>
				<rectangleMeasure>0.5842394466659793</rectangleMeasure>
				<circleMeasure>0.4850879491148418</circleMeasure>
				<centroid>
					<x>1123.16</x>
					<y>900.1534</y>
				</centroid>
			</pseudo3D>
		</spatialEntity>
		<spatialEntity>
			<pseudo3D type="region">
				<clusteredness>1</clusteredness>
				<density>0.6853931075394639</density>
				<area>89517</area>
				<perimeter>1660.381651878357</perimeter>
				<distanceFromOrigin>221.2894032709203</distanceFromOrigin>
				<angle>69.07269236965728</angle>
				<shape>triangular</shape>
				<triangleMeasure>0.7637724902146902</triangleMeasure>
				<rectangleMeasure>0.5365868598462082</rectangleMeasure>
				<circleMeasure>0.443538233775387</circleMeasure>
				<centroid>
					<x>546.9261</x>
					<y>255.3155</y>
				</centroid>
			</pseudo3D>
		</spatialEntity>
		<numericStateVariable>
			<name>avgClusterednessRegions</name>
			<value>1729.580178136534</value>
		</numericStateVariable>
		<numericStateVariable>
			<name>avgDensityRegions</name>
			<value>0.7044098701764754</value>
		</numericStateVariable>
	</timepoint>
	<timepoint>
		<spatialEntity>
			<pseudo3D type="region">
				<clusteredness>1</clusteredness>
				<density>0.7234266328134867</density>
				<area>107389.5</area>
				<perimeter>1498.107261180878</perimeter>
				<distanceFromOrigin>213.4408583191138</distanceFromOrigin>
				<angle>67.59832215549915</angle>
				<shape>triangular</shape>
				<triangleMeasure>0.7951155584678091</triangleMeasure>
				<rectangleMeasure>0.5842394466659793</rectangleMeasure>
				<circleMeasure>0.4850879491148418</circleMeasure>
				<centroid>
					<x>1123.16</x>
					<y>900.1534</y>
				</centroid>
			</pseudo3D>
		</spatialEntity>
		<spatialEntity>
			<pseudo3D type="region">
				<clusteredness>1</clusteredness>
				<density>0.6853931075394639</density>
				<area>89517</area>
				<perimeter>1660.381651878357</perimeter>
				<distanceFromOrigin>221.2894032709203</distanceFromOrigin>
				<angle>69.07269236965728</angle>
				<shape>triangular</shape>
				<triangleMeasure>0.7637724902146902</triangleMeasure>
				<rectangleMeasure>0.5365868598462082</rectangleMeasure>
				<circleMeasure>0.443538233775387</circleMeasure>
				<centroid>
					<x>546.9261</x>
					<y>255.3155</y>
				</centroid>
			</pseudo3D>
		</spatialEntity>
		<numericStateVariable>
			<name>avgClusterednessRegions</name>
			<value>1729.580178136534</value>
		</numericStateVariable>
		<numericStateVariable>
			<name>avgDensityRegions</name>
			<value>0.7044098701764754</value>
		</numericStateVariable>
	</timepoint>
	<timepoint>
		<spatialEntity>
			<pseudo3D type="region">
				<clusteredness>1</clusteredness>
				<density>0.7234266328134867</density>
				<area>107389.5</area>
				<perimeter>1498.107261180878</perimeter>
				<distanceFromOrigin>213.4408583191138</distanceFromOrigin>
				<angle>67.59832215549915</angle>
				<shape>triangular</shape>
				<triangleMeasure>0.7951155584678091</triangleMeasure>
				<rectangleMeasure>0.5842394466659793</rectangleMeasure>
				<circleMeasure>0.4850879491148418</circleMeasure>
				<centroid>
					<x>1123.16</x>
					<y>900.1534</y>
				</centroid>
			</pseudo3D>
		</spatialEntity>
		<spatialEntity>
			<pseudo3D type="region">
				<clusteredness>1</clusteredness>
				<density>0.6853931075394639</density>
				<area>89517</area>
				<perimeter>1660.381651878357</perimeter>
				<distanceFromOrigin>221.2894032709203</distanceFromOrigin>
				<angle>69.07269236965728</angle>
				<shape>triangular</shape>
				<triangleMeasure>0.7637724902146902</triangleMeasure>
				<rectangleMeasure>0.5365868598462082</rectangleMeasure>
				<circleMeasure>0.443538233775387</circleMeasure>
				<centroid>
					<x>546.9261</x>
					<y>255.3155</y>
				</centroid>
			</pseudo3D>
		</spatialEntity>
		<numericStateVariable>
			<name>avgClusterednessRegions</name>
			<value>1729.580178136534</value>
		</numericStateVariable>
		<numericStateVariable>
			<name>avgDensityRegions</name>
			<value>0.7044098701764754</value>
		</numericStateVariable>
	</timepoint>
	<timepoint>
		<spatialEntity>
			<pseudo3D type="region">
				<clusteredness>1</clusteredness>
				<density>0.7234266328134867</density>
				<area>107389.5</area>
				<perimeter>1498.107261180878</perimeter>
				<distanceFromOrigin>213.4408583191138</distanceFromOrigin>
				<angle>67.59832215549915</angle>
				<shape>triangular</shape>
				<triangleMeasure>0.7951155584678091</triangleMeasure>
				<rectangleMeasure>0.5842394466659793</rectangleMeasure>
				<circleMeasure>0.4850879491148418</circleMeasure>
				<centroid>
					<x>1123.16</x>
					<y>900.1534</y>
				</centroid>
			</pseudo3D>
		</spatialEntity>
		<spatialEntity>
			<pseudo3D type="region">
				<clusteredness>1</clusteredness>
				<density>0.6853931075394639</density>
				<area>89517</area>
				<perimeter>1660.381651878357</perimeter>
				<distanceFromOrigin>221.2894032709203</distanceFromOrigin>
				<angle>69.07269236965728</angle>
				<shape>triangular</shape>
				<triangleMeasure>0.7637724902146902</triangleMeasure>
				<rectangleMeasure>0.5365868598462082</rectangleMeasure>
				<circleMeasure>0.443538233775387</circleMeasure>
				<centroid>
					<x>546.9261</x>
					<y>255.3155</y>
				</centroid>
			</pseudo3D>
		</spatialEntity>
		<numericStateVariable>
			<name>avgClusterednessRegions</name>
			<value>1729.580178136534</value>
		</numericStateVariable>
		<numericStateVariable>
			<name>avgDensityRegions</name>
			<value>0.7044098701764754</value>
		</numericStateVariable>
	</timepoint>
	<timepoint>
		<spatialEntity>
			<pseudo3D type="region">
				<clusteredness>1</clusteredness>
				<density>0.7234266328134867</density>
				<area>107389.5</area>
				<perimeter>1498.107261180878</perimeter>
				<distanceFromOrigin>213.4408583191138</distanceFromOrigin>
				<angle>67.59832215549915</angle>
				<shape>triangular</shape>
				<triangleMeasure>0.7951155584678091</triangleMeasure>
				<rectangleMeasure>0.5842394466659793</rectangleMeasure>
				<circleMeasure>0.4850879491148418</circleMeasure>
				<centroid>
					<x>1123.16</x>
					<y>900.1534</y>
				</centroid>
			</pseudo3D>
		</spatialEntity>
		<spatialEntity>
			<pseudo3D type="region">
				<clusteredness>1</clusteredness>
				<density>0.6853931075394639</density>
				<area>89517</area>
				<perimeter>1660.381651878357</perimeter>
				<distanceFromOrigin>221.2894032709203</distanceFromOrigin>
				<angle>69.07269236965728</angle>
				<shape>triangular</shape>
				<triangleMeasure>0.7637724902146902</triangleMeasure>
				<rectangleMeasure>0.5365868598462082</rectangleMeasure>
				<circleMeasure>0.443538233775387</circleMeasure>
				<centroid>
					<x>546.9261</x>
					<y>255.3155</y>
				</centroid>
			</pseudo3D>
		</spatialEntity>
		<numericStateVariable>
			<name>avgClusterednessRegions</name>
			<value>1729.580178136534</value>
		</numericStateVariable>
		<numericStateVariable>
			<name>avgDensityRegions</name>
			<value>0.7044098701764754</value>
		</numericStateVariable>
	</timepoint>
	<timepoint>
		<spatialEntity>
			<pseudo3D type="region">
				<clusteredness>1</clusteredness>
				<density>0.7234266328134867</density>
				<area>107389.5</area>
				<perimeter>1498.107261180878</perimeter>
				<distanceFromOrigin>213.4408583191138</distanceFromOrigin>
				<angle>67.59832215549915</angle>
				<shape>triangular</shape>
				<triangleMeasure>0.7951155584678091</triangleMeasure>
				<rectangleMeasure>0.5842394466659793</rectangleMeasure>
				<circleMeasure>0.4850879491148418</circleMeasure>
				<centroid>
					<x>1123.16</x>
					<y>900.1534</y>
				</centroid>
			</pseudo3D>
		</spatialEntity>
		<spatialEntity>
			<pseudo3D type="region">
				<clusteredness>1</clusteredness>
				<density>0.6853931075394639</density>
				<area>89517</area>
				<perimeter>1660.381651878357</perimeter>
				<distanceFromOrigin>221.2894032709203</distanceFromOrigin>
				<angle>69.07269236965728</angle>
				<shape>triangular</shape>
				<triangleMeasure>0.7637724902146902</triangleMeasure>
				<rectangleMeasure>0.5365868598462082</rectangleMeasure>
				<circleMeasure>0.443538233775387</circleMeasure>
				<centroid>
					<x>546.9261</x>
					<y>255.3155</y>
				</centroid>
			</pseudo3D>
		</spatialEntity>
		<numericStateVariable>
			<name>avgClusterednessRegions</name>
			<value>1729.580178136534</value>
		</numericStateVariable>
		<numericStateVariable>
			<name>avgDensityRegions</name>
			<value>0.7044098701764754</value>
		</numericStateVariable>
	</timepoint>
	<timepoint>
		<spatialEntity>
			<pseudo3D type="region">
				<clusteredness>1</clusteredness>
				<density>0.7234266328134867</density>
				<area>107389.5</area>
				<perimeter>1498.107261180878</perimeter>
				<distanceFromOrigin>213.4408583191138</distanceFromOrigin>
				<angle>67.59832215549915</angle>
				<shape>triangular</shape>
				<triangleMeasure>0.7951155584678091</triangleMeasure>
				<rectangleMeasure>0.5842394466659793</rectangleMeasure>
				<circleMeasure>0.4850879491148418</circleMeasure>
				<centroid>
					<x>1123.16</x>
					<y>900.1534</y>
				</centroid>
			</pseudo3D>
		</spatialEntity>
		<spatialEntity>
			<pseudo3D type="region">
				<clusteredness>1</clusteredness>
				<density>0.6853931075394639</density>
				<area>89517</area>
				<perimeter>1660.381651878357</perimeter>
				<distanceFromOrigin>221.2894032709203</distanceFromOrigin>
				<angle>69.07269236965728</angle>
				<shape>triangular</shape>
				<triangleMeasure>0.7637724902146902</triangleMeasure>
				<rectangleMeasure>0.5365868598462082</rectangleMeasure>
				<circleMeasure>0.443538233775387</circleMeasure>
				<centroid>
					<x>546.9261</x>
					<y>255.3155</y>
				</centroid>
			</pseudo3D>
		</spatialEntity>
		<numericStateVariable>
			<name>avgClusterednessRegions</name>
			<value>1729.580178136534</value>
		</numericStateVariable>
		<numericStateVariable>
			<name>avgDensityRegions</name>
			<value>0.7044098701764754</value>
		</numericStateVariable>
	</timepoint>
	<timepoint>
		<spatialEntity>
			<pseudo3D type="region">
				<clusteredness>1</clusteredness>
				<density>0.7234266328134867</density>
				<area>107389.5</area>
				<perimeter>1498.107261180878</perimeter>
				<distanceFromOrigin>213.4408583191138</distanceFromOrigin>
				<angle>67.59832215549915</angle>
				<shape>triangular</shape>
				<triangleMeasure>0.7951155584678091</triangleMeasure>
				<rectangleMeasure>0.5842394466659793</rectangleMeasure>
				<circleMeasure>0.4850879491148418</circleMeasure>
				<centroid>
					<x>1123.16</x>
					<y>900.1534</y>
				</centroid>
			</pseudo3D>
		</spatialEntity>
		<spatialEntity>
			<pseudo3D type="region">
				<clusteredness>1</clusteredness>
				<density>0.6853931075394639</density>
				<area>89517</area>
				<perimeter>1660.381651878357</perimeter>
				<distanceFromOrigin>221.2894032709203</distanceFromOrigin>
				<angle>69.07269236965728</angle>
				<shape>triangular</shape>
				<triangleMeasure>0.7637724902146902</triangleMeasure>
				<rectangleMeasure>0.5365868598462082</rectangleMeasure>
				<circleMeasure>0.443538233775387</circleMeasure>
				<centroid>
					<x>546.9261</x>
					<y>255.3155</y>
				</centroid>
			</pseudo3D>
		</spatialEntity>
		<numericStateVariable>
			<name>avgClusterednessRegions</name>
			<value>1729.580178136534</value>
		</numericStateVariable>
		<numericStateVariable>
			<name>avgDensityRegions</name>
			<value>0.7044098701764754</value>
		</numericStateVariable>
	</timepoint>
	<timepoint>
		<spatialEntity>
			<pseudo3D type="region">
				<clusteredness>1</clusteredness>
				<density>0.7234266328134867</density>
				<area>107389.5</area>
				<perimeter>1498.107261180878</perimeter>
				<distanceFromOrigin>213.4408583191138</distanceFromOrigin>
				<angle>67.59832215549915</angle>
				<shape>triangular</shape>
				<triangleMeasure>0.7951155584678091</triangleMeasure>
				<rectangleMeasure>0.5842394466659793</rectangleMeasure>
				<circleMeasure>0.4850879491148418</circleMeasure>
				<centroid>
					<x>1123.16</x>
					<y>900.1534</y>
				</centroid>
			</pseudo3D>
		</spatialEntity>
		<spatialEntity>
			<pseudo3D type="region">
				<clusteredness>1</clusteredness>
				<density>0.6853931075394639</density>
				<area>89517</area>
				<perimeter>1660.381651878357</perimeter>
				<distanceFromOrigin>221.2894032709203</distanceFromOrigin>
				<angle>69.07269236965728</angle>
				<shape>triangular</shape>
				<triangleMeasure>0.7637724902146902</triangleMeasure>
				<rectangleMeasure>0.5365868598462082</rectangleMeasure>
				<circleMeasure>0.443538233775387</circleMeasure>
				<centroid>
					<x>546.9261</x>
					<y>255.3155</y>
				</centroid>
			</pseudo3D>
		</spatialEntity>
		<numericStateVariable>
			<name>avgClusterednessRegions</name>
			<value>1729.580178136534</value>
		</numericStateVariable>
		<numericStateVariable>
			<name>avgDensityRegions</name>
			<value>0.7044098701764754</value>
		</numericStateVariable>
	</timepoint>
	<timepoint>
		<spatialEntity>
			<pseudo3D type="region">
				<clusteredness>1</clusteredness>
				<density>0.7234266328134867</density>
				<area>107389.5</area>
				<perimeter>1498.107261180878</perimeter>
				<distanceFromOrigin>213.4408583191138</distanceFromOrigin>
				<angle>67.59832215549915</angle>
				<shape>triangular</shape>
				<triangleMeasure>0.7951155584678091</triangleMeasure>
				<rectangleMeasure>0.5842394466659793</rectangleMeasure>
				<circleMeasure>0.4850879491148418</circleMeasure>
				<centroid>
					<x>1123.16</x>
					<y>900.1534</y>
				</centroid>
			</pseudo3D>
		</spatialEntity>
		<spatialEntity>
			<pseudo3D type="region">
				<clusteredness>1</clusteredness>
				<density>0.6853931075394639</density>
				<area>89517</area>
				<perimeter>1660.381651878357</perimeter>
				<distanceFromOrigin>221.2894032709203</distanceFromOrigin>
				<angle>69.07269236965728</angle>
				<shape>triangular</shape>
				<triangleMeasure>0.7637724902146902</triangleMeasure>
				<rectangleMeasure>0.5365868598462082</rectangleMeasure>
				<circleMeasure>0.443538233775387</circleMeasure>
				<centroid>
					<x>546.9261</x>
					<y>255.3155</y>
				</centroid>
			</pseudo3D>
		</spatialEntity>
		<numericStateVariable>
			<name>avgClusterednessRegions</name>
			<value>1729.580178136534</value>
		</numericStateVariable>
		<numericStateVariable>
			<name>avgDensityRegions</name>
			<value>0.7044098701764754</value>
		</numericStateVariable>
	</timepoint>
	<timepoint>
		<spatialEntity>
			<pseudo3D type="region">
				<clusteredness>1</clusteredness>
				<density>0.7234266328134867</density>
				<area>107389.5</area>
				<perimeter>1498.107261180878</perimeter>
				<distanceFromOrigin>213.4408583191138</distanceFromOrigin>
				<angle>67.59832215549915</angle>
				<shape>triangular</shape>
				<triangleMeasure>0.7951155584678091</triangleMeasure>
				<rectangleMeasure>0.5842394466659793</rectangleMeasure>
				<circleMeasure>0.4850879491148418</circleMeasure>
				<centroid>
					<x>1123.16</x>
					<y>900.1534</y>
				</centroid>
			</pseudo3D>
		</spatialEntity>
		<spatialEntity>
			<pseudo3D type="region">
				<clusteredness>1</clusteredness>
				<density>0.6853931075394639</density>
				<area>89517</area>
				<perimeter>1660.381651878357</perimeter>
				<distanceFromOrigin>221.2894032709203</distanceFromOrigin>
				<angle>69.07269236965728</angle>
				<shape>triangular</shape>
				<triangleMeasure>0.7637724902146902</triangleMeasure>
				<rectangleMeasure>0.5365868598462082</rectangleMeasure>
				<circleMeasure>0.443538233775387</circleMeasure>
				<centroid>
					<x>546.9261</x>
					<y>255.3155</y>
				</centroid>
			</pseudo3D>
		</spatialEntity>
		<numericStateVariable>
			<name>avgClusterednessRegions</name>
			<value>1729.580178136534</value>
		</numericStateVariable>
		<numericStateVariable>
			<name>avgDensityRegions</name>
			<value>0.7044098701764754</value>
		</numericStateVariable>
	</timepoint>
	<timepoint>
		<spatialEntity>
			<pseudo3D type="region">
				<clusteredness>1</clusteredness>
				<density>0.7234266328134867</density>
				<area>107389.5</area>
				<perimeter>1498.107261180878</perimeter>
				<distanceFromOrigin>213.4408583191138</distanceFromOrigin>
				<angle>67.59832215549915</angle>
				<shape>triangular</shape>
				<triangleMeasure>0.7951155584678091</triangleMeasure>
				<rectangleMeasure>0.5842394466659793</rectangleMeasure>
				<circleMeasure>0.4850879491148418</circleMeasure>
				<centroid>
					<x>1123.16</x>
					<y>900.1534</y>
				</centroid>
			</pseudo3D>
		</spatialEntity>
		<spatialEntity>
			<pseudo3D type="region">
				<clusteredness>1</clusteredness>
				<density>0.6853931075394639</density>
				<area>89517</area>
				<perimeter>1660.381651878357</perimeter>
				<distanceFromOrigin>221.2894032709203</distanceFromOrigin>
				<angle>69.07269236965728</angle>
				<shape>triangular</shape>
				<triangleMeasure>0.7637724902146902</triangleMeasure>
				<rectangleMeasure>0.5365868598462082</rectangleMeasure>
				<circleMeasure>0.443538233775387</circleMeasure>
				<centroid>
					<x>546.9261</x>
					<y>255.3155</y>
				</centroid>
			</pseudo3D>
		</spatialEntity>
		<numericStateVariable>
			<name>avgClusterednessRegions</name>
			<value>1729.580178136534</value>
		</numericStateVariable>
		<numericStateVariable>
			<name>avgDensityRegions</name>
			<value>0.7044098701764754</value>
		</numericStateVariable>
	</timepoint>
	<timepoint>
		<spatialEntity>
			<pseudo3D type="region">
				<clusteredness>1</clusteredness>
				<density>0.7234266328134867</density>
				<area>107389.5</area>
				<perimeter>1498.107261180878</perimeter>
				<distanceFromOrigin>213.4408583191138</distanceFromOrigin>
				<angle>67.59832215549915</angle>
				<shape>triangular</shape>
				<triangleMeasure>0.7951155584678091</triangleMeasure>
				<rectangleMeasure>0.5842394466659793</rectangleMeasure>
				<circleMeasure>0.4850879491148418</circleMeasure>
				<centroid>
					<x>1123.16</x>
					<y>900.1534</y>
				</centroid>
			</pseudo3D>
		</spatialEntity>
		<spatialEntity>
			<pseudo3D type="region">
				<clusteredness>1</clusteredness>
				<density>0.6853931075394639</density>
				<area>89517</area>
				<perimeter>1660.381651878357</perimeter>
				<distanceFromOrigin>221.2894032709203</distanceFromOrigin>
				<angle>69.07269236965728</angle>
				<shape>triangular</shape>
				<triangleMeasure>0.7637724902146902</triangleMeasure>
				<rectangleMeasure>0.5365868598462082</rectangleMeasure>
				<circleMeasure>0.443538233775387</circleMeasure>
				<centroid>
					<x>546.9261</x>
					<y>255.3155</y>
				</centroid>
			</pseudo3D>
		</spatialEntity>
		<numericStateVariable>
			<name>avgClusterednessRegions</name>
			<value>1729.580178136534</value>
		</numericStateVariable>
		<numericStateVariable>
			<name>avgDensityRegions</name>
			<value>0.7044098701764754</value>
		</numericStateVariable>
	</timepoint>
	<timepoint>
		<spatialEntity>
			<pseudo3D type="region">
				<clusteredness>1</clusteredness>
				<density>0.7234266328134867</density>
				<area>107389.5</area>
				<perimeter>1498.107261180878</perimeter>
				<distanceFromOrigin>213.4408583191138</distanceFromOrigin>
				<angle>67.59832215549915</angle>
				<shape>triangular</shape>
				<triangleMeasure>0.7951155584678091</triangleMeasure>
				<rectangleMeasure>0.5842394466659793</rectangleMeasure>
				<circleMeasure>0.4850879491148418</circleMeasure>
				<centroid>
					<x>1123.16</x>
					<y>900.1534</y>
				</centroid>
			</pseudo3D>
		</spatialEntity>
		<spatialEntity>
			<pseudo3D type="region">
				<clusteredness>1</clusteredness>
				<density>0.6853931075394639</density>
				<area>89517</area>
				<perimeter>1660.381651878357</perimeter>
				<distanceFromOrigin>221.2894032709203</distanceFromOrigin>
				<angle>69.07269236965728</angle>
				<shape>triangular</shape>
				<triangleMeasure>0.7637724902146902</triangleMeasure>
				<rectangleMeasure>0.5365868598462082</rectangleMeasure>
				<circleMeasure>0.443538233775387</circleMeasure>
				<centroid>
					<x>546.9261</x>
					<y>255.3155</y>
				</centroid>
			</pseudo3D>
		</spatialEntity>
		<numericStateVariable>
			<name>avgClusterednessRegions</name>
			<value>1729.580178136534</value>
		</numericStateVariable>
		<numericStateVariable>
			<name>avgDensityRegions</name>
			<value>0.7044098701764754</value>
		</numericStateVariable>
	</timepoint>
	<timepoint>
		<spatialEntity>
			<pseudo3D type="region">
				<clusteredness>1</clusteredness>
				<density>0.7234266328134867</density>
				<area>107389.5</area>
				<perimeter>1498.107261180878</perimeter>
				<distanceFromOrigin>213.4408583191138</distanceFromOrigin>
				<angle>67.59832215549915</angle>
				<shape>triangular</shape>
				<triangleMeasure>0.7951155584678091</triangleMeasure>
				<rectangleMeasure>0.5842394466659793</rectangleMeasure>
				<circleMeasure>0.4850879491148418</circleMeasure>
				<centroid>
					<x>1123.16</x>
					<y>900.1534</y>
				</centroid>
			</pseudo3D>
		</spatialEntity>
		<spatialEntity>
			<pseudo3D type="region">
				<clusteredness>1</clusteredness>
				<density>0.6853931075394639</density>
				<area>89517</area>
				<perimeter>1660.381651878357</perimeter>
				<distanceFromOrigin>221.2894032709203</distanceFromOrigin>
				<angle>69.07269236965728</angle>
				<shape>triangular</shape>
				<triangleMeasure>0.7637724902146902</triangleMeasure>
				<rectangleMeasure>0.5365868598462082</rectangleMeasure>
				<circleMeasure>0.443538233775387</circleMeasure>
				<centroid>
					<x>546.9261</x>
					<y>255.3155</y>
				</centroid>
			</pseudo3D>
		</spatialEntity>
		<numericStateVariable>
			<name>avgClusterednessRegions</name>
			<value>1729.580178136534</value>
		</numericStateVariable>
		<numericStateVariable>
			<name>avgDensityRegions</name>
			<value>0.7044098701764754</value>
		</numericStateVariable>
	</timepoint>
	<timepoint>
		<spatialEntity>
			<pseudo3D type="region">
				<clusteredness>1</clusteredness>
				<density>0.7234266328134867</density>
				<area>107389.5</area>
				<perimeter>1498.107261180878</perimeter>
				<distanceFromOrigin>213.4408583191138</distanceFromOrigin>
				<angle>67.59832215549915</angle>
				<shape>triangular</shape>
				<triangleMeasure>0.7951155584678091</triangleMeasure>
				<rectangleMeasure>0.5842394466659793</rectangleMeasure>
				<circleMeasure>0.4850879491148418</circleMeasure>
				<centroid>
					<x>1123.16</x>
					<y>900.1534</y>
				</centroid>
			</pseudo3D>
		</spatialEntity>
		<spatialEntity>
			<pseudo3D type="region">
				<clusteredness>1</clusteredness>
				<density>0.6853931075394639</density>
				<area>89517</area>
				<perimeter>1660.381651878357</perimeter>
				<distanceFromOrigin>221.2894032709203</distanceFromOrigin>
				<angle>69.07269236965728</angle>
				<shape>triangular</shape>
				<triangleMeasure>0.7637724902146902</triangleMeasure>
				<rectangleMeasure>0.5365868598462082</rectangleMeasure>
				<circleMeasure>0.443538233775387</circleMeasure>
				<centroid>
					<x>546.9261</x>
					<y>255.3155</y>
				</centroid>
			</pseudo3D>
		</spatialEntity>
		<numericStateVariable>
			<name>avgClusterednessRegions</name>
			<value>1729.580178136534</value>
		</numericStateVariable>
		<numericStateVariable>
			<name>avgDensityRegions</name>
			<value>0.7044098701764754</value>
		</numericStateVariable>
	</timepoint>
	<timepoint>
		<spatialEntity>
			<pseudo3D type="region">
				<clusteredness>1</clusteredness>
				<density>0.7234266328134867</density>
				<area>107389.5</area>
				<perimeter>1498.107261180878</perimeter>
				<distanceFromOrigin>213.4408583191138</distanceFromOrigin>
				<angle>67.59832215549915</angle>
				<shape>triangular</shape>
				<triangleMeasure>0.7951155584678091</triangleMeasure>
				<rectangleMeasure>0.5842394466659793</rectangleMeasure>
				<circleMeasure>0.4850879491148418</circleMeasure>
				<centroid>
					<x>1123.16</x>
					<y>900.1534</y>
				</centroid>
			</pseudo3D>
		</spatialEntity>
		<spatialEntity>
			<pseudo3D type="region">
				<clusteredness>1</clusteredness>
				<density>0.6853931075394639</density>
				<area>89517</area>
				<perimeter>1660.381651878357</perimeter>
				<distanceFromOrigin>221.2894032709203</distanceFromOrigin>
				<angle>69.07269236965728</angle>
				<shape>triangular</shape>
				<triangleMeasure>0.7637724902146902</triangleMeasure>
				<rectangleMeasure>0.5365868598462082</rectangleMeasure>
				<circleMeasure>0.443538233775387</circleMeasure>
				<centroid>
					<x>546.9261</x>
					<y>255.3155</y>
				</centroid>
			</pseudo3D>
		</spatialEntity>
		<numericStateVariable>
			<name>avgClusterednessRegions</name>
			<value>1729.580178136534</value>
		</numericStateVariable>
		<numericStateVariable>
			<name>avgDensityRegions</name>
			<value>0.7044098701764754</value>
		</numericStateVariable>
	</timepoint>
	<timepoint>
		<spatialEntity>
			<pseudo3D type="region">
				<clusteredness>1</clusteredness>
				<density>0.7234266328134867</density>
				<area>107389.5</area>
				<perimeter>1498.107261180878</perimeter>
				<distanceFromOrigin>213.4408583191138</distanceFromOrigin>
				<angle>67.59832215549915</angle>
				<shape>triangular</shape>
				<triangleMeasure>0.7951155584678091</triangleMeasure>
				<rectangleMeasure>0.5842394466659793</rectangleMeasure>
				<circleMeasure>0.4850879491148418</circleMeasure>
				<centroid>
					<x>1123.16</x>
					<y>900.1534</y>
				</centroid>
			</pseudo3D>
		</spatialEntity>
		<spatialEntity>
			<pseudo3D type="region">
				<clusteredness>1</clusteredness>
				<density>0.6853931075394639</density>
				<area>89517</area>
				<perimeter>1660.381651878357</perimeter>
				<distanceFromOrigin>221.2894032709203</distanceFromOrigin>
				<angle>69.07269236965728</angle>
				<shape>triangular</shape>
				<triangleMeasure>0.7637724902146902</triangleMeasure>
				<rectangleMeasure>0.5365868598462082</rectangleMeasure>
				<circleMeasure>0.443538233775387</circleMeasure>
				<centroid>
					<x>546.9261</x>
					<y>255.3155</y>
				</centroid>
			</pseudo3D>
		</spatialEntity>
		<numericStateVariable>
			<name>avgClusterednessRegions</name>
			<value>1729.580178136534</value>
		</numericStateVariable>
		<numericStateVariable>
			<name>avgDensityRegions</name>
			<value>0.7044098701764754</value>
		</numericStateVariable>
	</timepoint>
	<timepoint>
		<spatialEntity>
			<pseudo3D type="region">
				<clusteredness>1</clusteredness>
				<density>0.7234266328134867</density>
				<area>107389.5</area>
				<perimeter>1498.107261180878</perimeter>
				<distanceFromOrigin>213.4408583191138</distanceFromOrigin>
				<angle>67.59832215549915</angle>
				<shape>triangular</shape>
				<triangleMeasure>0.7951155584678091</triangleMeasure>
				<rectangleMeasure>0.5842394466659793</rectangleMeasure>
				<circleMeasure>0.4850879491148418</circleMeasure>
				<centroid>
					<x>1123.16</x>
					<y>900.1534</y>
				</centroid>
			</pseudo3D>
		</spatialEntity>
		<spatialEntity>
			<pseudo3D type="region">
				<clusteredness>1</clusteredness>
				<density>0.6853931075394639</density>
				<area>89517</area>
				<perimeter>1660.381651878357</perimeter>
				<distanceFromOrigin>221.2894032709203</distanceFromOrigin>
				<angle>69.07269236965728</angle>
				<shape>triangular</shape>
				<triangleMeasure>0.7637724902146902</triangleMeasure>
				<rectangleMeasure>0.5365868598462082</rectangleMeasure>
				<circleMeasure>0.443538233775387</circleMeasure>
				<centroid>
					<x>546.9261</x>
					<y>255.3155</y>
				</centroid>
			</pseudo3D>
		</spatialEntity>
		<numericStateVariable>
			<name>avgClusterednessRegions</name>
			<value>1729.580178136534</value>
		</numericStateVariable>
		<numericStateVariable>
			<name>avgDensityRegions</name>
			<value>0.7044098701764754</value>
		</numericStateVariable>
	</timepoint>
	<timepoint>
		<spatialEntity>
			<pseudo3D type="region">
				<clusteredness>1</clusteredness>
				<density>0.7234266328134867</density>
				<area>107389.5</area>
				<perimeter>1498.107261180878</perimeter>
				<distanceFromOrigin>213.4408583191138</distanceFromOrigin>
				<angle>67.59832215549915</angle>
				<shape>triangular</shape>
				<triangleMeasure>0.7951155584678091</triangleMeasure>
				<rectangleMeasure>0.5842394466659793</rectangleMeasure>
				<circleMeasure>0.4850879491148418</circleMeasure>
				<centroid>
					<x>1123.16</x>
					<y>900.1534</y>
				</centroid>
			</pseudo3D>
		</spatialEntity>
		<spatialEntity>
			<pseudo3D type="region">
				<clusteredness>1</clusteredness>
				<density>0.6853931075394639</density>
				<area>89517</area>
				<perimeter>1660.381651878357</perimeter>
				<distanceFromOrigin>221.2894032709203</distanceFromOrigin>
				<angle>69.07269236965728</angle>
				<shape>triangular</shape>
				<triangleMeasure>0.7637724902146902</triangleMeasure>
				<rectangleMeasure>0.5365868598462082</rectangleMeasure>
				<circleMeasure>0.443538233775387</circleMeasure>
				<centroid>
					<x>546.9261</x>
					<y>255.3155</y>
				</centroid>
			</pseudo3D>
		</spatialEntity>
		<numericStateVariable>
			<name>avgClusterednessRegions</name>
			<value>1729.580178136534</value>
		</numericStateVariable>
		<numericStateVariable>
			<name>avgDensityRegions</name>
			<value>0.7044098701764754</value>
		</numericStateVariable>
	</timepoint>
	<timepoint>
		<spatialEntity>
			<pseudo3D type="region">
				<clusteredness>1</clusteredness>
				<density>0.7234266328134867</density>
				<area>107389.5</area>
				<perimeter>1498.107261180878</perimeter>
				<distanceFromOrigin>213.4408583191138</distanceFromOrigin>
				<angle>67.59832215549915</angle>
				<shape>triangular</shape>
				<triangleMeasure>0.7951155584678091</triangleMeasure>
				<rectangleMeasure>0.5842394466659793</rectangleMeasure>
				<circleMeasure>0.4850879491148418</circleMeasure>
				<centroid>
					<x>1123.16</x>
					<y>900.1534</y>
				</centroid>
			</pseudo3D>
		</spatialEntity>
		<spatialEntity>
			<pseudo3D type="region">
				<clusteredness>1</clusteredness>
				<density>0.6853931075394639</density>
				<area>89517</area>
				<perimeter>1660.381651878357</perimeter>
				<distanceFromOrigin>221.2894032709203</distanceFromOrigin>
				<angle>69.07269236965728</angle>
				<shape>triangular</shape>
				<triangleMeasure>0.7637724902146902</triangleMeasure>
				<rectangleMeasure>0.5365868598462082</rectangleMeasure>
				<circleMeasure>0.443538233775387</circleMeasure>
				<centroid>
					<x>546.9261</x>
					<y>255.3155</y>
				</centroid>
			</pseudo3D>
		</spatialEntity>
		<numericStateVariable>
			<name>avgClusterednessRegions</name>
			<value>1729.580178136534</value>
		</numericStateVariable>
		<numericStateVariable>
			<name>avgDensityRegions</name>
			<value>0.7044098701764754</value>
		</numericStateVariable>
	</timepoint>
	<timepoint>
		<spatialEntity>
			<pseudo3D type="region">
				<clusteredness>1</clusteredness>
				<density>0.7234266328134867</density>
				<area>107389.5</area>
				<perimeter>1498.107261180878</perimeter>
				<distanceFromOrigin>213.4408583191138</distanceFromOrigin>
				<angle>67.59832215549915</angle>
				<shape>triangular</shape>
				<triangleMeasure>0.7951155584678091</triangleMeasure>
				<rectangleMeasure>0.5842394466659793</rectangleMeasure>
				<circleMeasure>0.4850879491148418</circleMeasure>
				<centroid>
					<x>1123.16</x>
					<y>900.1534</y>
				</centroid>
			</pseudo3D>
		</spatialEntity>
		<spatialEntity>
			<pseudo3D type="region">
				<clusteredness>1</clusteredness>
				<density>0.6853931075394639</density>
				<area>89517</area>
				<perimeter>1660.381651878357</perimeter>
				<distanceFromOrigin>221.2894032709203</distanceFromOrigin>
				<angle>69.07269236965728</angle>
				<shape>triangular</shape>
				<triangleMeasure>0.7637724902146902</triangleMeasure>
				<rectangleMeasure>0.5365868598462082</rectangleMeasure>
				<circleMeasure>0.443538233775387</circleMeasure>
				<centroid>
					<x>546.9261</x>
					<y>255.3155</y>
				</centroid>
			</pseudo3D>
		</spatialEntity>
		<numericStateVariable>
			<name>avgClusterednessRegions</name>
			<value>1729.580178136534</value>
		</numericStateVariable>
		<numericStateVariable>
			<name>avgDensityRegions</name>
			<value>0.7044098701764754</value>
		</numericStateVariable>
	</timepoint>
	<timepoint>
		<spatialEntity>
			<pseudo3D type="region">
				<clusteredness>1</clusteredness>
				<density>0.7234266328134867</density>
				<area>107389.5</area>
				<perimeter>1498.107261180878</perimeter>
				<distanceFromOrigin>213.4408583191138</distanceFromOrigin>
				<angle>67.59832215549915</angle>
				<shape>triangular</shape>
				<triangleMeasure>0.7951155584678091</triangleMeasure>
				<rectangleMeasure>0.5842394466659793</rectangleMeasure>
				<circleMeasure>0.4850879491148418</circleMeasure>
				<centroid>
					<x>1123.16</x>
					<y>900.1534</y>
				</centroid>
			</pseudo3D>
		</spatialEntity>
		<spatialEntity>
			<pseudo3D type="region">
				<clusteredness>1</clusteredness>
				<density>0.6853931075394639</density>
				<area>89517</area>
				<perimeter>1660.381651878357</perimeter>
				<distanceFromOrigin>221.2894032709203</distanceFromOrigin>
				<angle>69.07269236965728</angle>
				<shape>triangular</shape>
				<triangleMeasure>0.7637724902146902</triangleMeasure>
				<rectangleMeasure>0.5365868598462082</rectangleMeasure>
				<circleMeasure>0.443538233775387</circleMeasure>
				<centroid>
					<x>546.9261</x>
					<y>255.3155</y>
				</centroid>
			</pseudo3D>
		</spatialEntity>
		<numericStateVariable>
			<name>avgClusterednessRegions</name>
			<value>1729.580178136534</value>
		</numericStateVariable>
		<numericStateVariable>
			<name>avgDensityRegions</name>
			<value>0.7044098701764754</value>
		</numericStateVariable>
	</timepoint>
	<timepoint>
		<spatialEntity>
			<pseudo3D type="region">
				<clusteredness>1</clusteredness>
				<density>0.7234266328134867</density>
				<area>107389.5</area>
				<perimeter>1498.107261180878</perimeter>
				<distanceFromOrigin>213.4408583191138</distanceFromOrigin>
				<angle>67.59832215549915</angle>
				<shape>triangular</shape>
				<triangleMeasure>0.7951155584678091</triangleMeasure>
				<rectangleMeasure>0.5842394466659793</rectangleMeasure>
				<circleMeasure>0.4850879491148418</circleMeasure>
				<centroid>
					<x>1123.16</x>
					<y>900.1534</y>
				</centroid>
			</pseudo3D>
		</spatialEntity>
		<spatialEntity>
			<pseudo3D type="region">
				<clusteredness>1</clusteredness>
				<density>0.6853931075394639</density>
				<area>89517</area>
				<perimeter>1660.381651878357</perimeter>
				<distanceFromOrigin>221.2894032709203</distanceFromOrigin>
				<angle>69.07269236965728</angle>
				<shape>triangular</shape>
				<triangleMeasure>0.7637724902146902</triangleMeasure>
				<rectangleMeasure>0.5365868598462082</rectangleMeasure>
				<circleMeasure>0.443538233775387</circleMeasure>
				<centroid>
					<x>546.9261</x>
					<y>255.3155</y>
				</centroid>
			</pseudo3D>
		</spatialEntity>
		<numericStateVariable>
			<name>avgClusterednessRegions</name>
			<value>1729.580178136534</value>
		</numericStateVariable>
		<numericStateVariable>
			<name>avgDensityRegions</name>
			<value>0.7044098701764754</value>
		</numericStateVariable>
	</timepoint>
	<timepoint>
		<spatialEntity>
			<pseudo3D type="region">
				<clusteredness>1</clusteredness>
				<density>0.7234266328134867</density>
				<area>107389.5</area>
				<perimeter>1498.107261180878</perimeter>
				<distanceFromOrigin>213.4408583191138</distanceFromOrigin>
				<angle>67.59832215549915</angle>
				<shape>triangular</shape>
				<triangleMeasure>0.7951155584678091</triangleMeasure>
				<rectangleMeasure>0.5842394466659793</rectangleMeasure>
				<circleMeasure>0.4850879491148418</circleMeasure>
				<centroid>
					<x>1123.16</x>
					<y>900.1534</y>
				</centroid>
			</pseudo3D>
		</spatialEntity>
		<spatialEntity>
			<pseudo3D type="region">
				<clusteredness>1</clusteredness>
				<density>0.6853931075394639</density>
				<area>89517</area>
				<perimeter>1660.381651878357</perimeter>
				<distanceFromOrigin>221.2894032709203</distanceFromOrigin>
				<angle>69.07269236965728</angle>
				<shape>triangular</shape>
				<triangleMeasure>0.7637724902146902</triangleMeasure>
				<rectangleMeasure>0.5365868598462082</rectangleMeasure>
				<circleMeasure>0.443538233775387</circleMeasure>
				<centroid>
					<x>546.9261</x>
					<y>255.3155</y>
				</centroid>
			</pseudo3D>
		</spatialEntity>
		<numericStateVariable>
			<name>avgClusterednessRegions</name>
			<value>1729.580178136534</value>
		</numericStateVariable>
		<numericStateVariable>
			<name>avgDensityRegions</name>
			<value>0.7044098701764754</value>
		</numericStateVariable>
	</timepoint>
	<timepoint>
		<spatialEntity>
			<pseudo3D type="region">
				<clusteredness>1</clusteredness>
				<density>0.7234266328134867</density>
				<area>107389.5</area>
				<perimeter>1498.107261180878</perimeter>
				<distanceFromOrigin>213.4408583191138</distanceFromOrigin>
				<angle>67.59832215549915</angle>
				<shape>triangular</shape>
				<triangleMeasure>0.7951155584678091</triangleMeasure>
				<rectangleMeasure>0.5842394466659793</rectangleMeasure>
				<circleMeasure>0.4850879491148418</circleMeasure>
				<centroid>
					<x>1123.16</x>
					<y>900.1534</y>
				</centroid>
			</pseudo3D>
		</spatialEntity>
		<spatialEntity>
			<pseudo3D type="region">
				<clusteredness>1</clusteredness>
				<density>0.6853931075394639</density>
				<area>89517</area>
				<perimeter>1660.381651878357</perimeter>
				<distanceFromOrigin>221.2894032709203</distanceFromOrigin>
				<angle>69.07269236965728</angle>
				<shape>triangular</shape>
				<triangleMeasure>0.7637724902146902</triangleMeasure>
				<rectangleMeasure>0.5365868598462082</rectangleMeasure>
				<circleMeasure>0.443538233775387</circleMeasure>
				<centroid>
					<x>546.9261</x>
					<y>255.3155</y>
				</centroid>
			</pseudo3D>
		</spatialEntity>
		<numericStateVariable>
			<name>avgClusterednessRegions</name>
			<value>1729.580178136534</value>
		</numericStateVariable>
		<numericStateVariable>
			<name>avgDensityRegions</name>
			<value>0.7044098701764754</value>
		</numericStateVariable>
	</timepoint>
	<timepoint>
		<spatialEntity>
			<pseudo3D type="region">
				<clusteredness>1</clusteredness>
				<density>0.7234266328134867</density>
				<area>107389.5</area>
				<perimeter>1498.107261180878</perimeter>
				<distanceFromOrigin>213.4408583191138</distanceFromOrigin>
				<angle>67.59832215549915</angle>
				<shape>triangular</shape>
				<triangleMeasure>0.7951155584678091</triangleMeasure>
				<rectangleMeasure>0.5842394466659793</rectangleMeasure>
				<circleMeasure>0.4850879491148418</circleMeasure>
				<centroid>
					<x>1123.16</x>
					<y>900.1534</y>
				</centroid>
			</pseudo3D>
		</spatialEntity>
		<spatialEntity>
			<pseudo3D type="region">
				<clusteredness>1</clusteredness>
				<density>0.6853931075394639</density>
				<area>89517</area>
				<perimeter>1660.381651878357</perimeter>
				<distanceFromOrigin>221.2894032709203</distanceFromOrigin>
				<angle>69.07269236965728</angle>
				<shape>triangular</shape>
				<triangleMeasure>0.7637724902146902</triangleMeasure>
				<rectangleMeasure>0.5365868598462082</rectangleMeasure>
				<circleMeasure>0.443538233775387</circleMeasure>
				<centroid>
					<x>546.9261</x>
					<y>255.3155</y>
				</centroid>
			</pseudo3D>
		</spatialEntity>
		<numericStateVariable>
			<name>avgClusterednessRegions</name>
			<value>1729.580178136534</value>
		</numericStateVariable>
		<numericStateVariable>
			<name>avgDensityRegions</name>
			<value>0.7044098701764754</value>
		</numericStateVariable>
	</timepoint>
	<timepoint>
		<spatialEntity>
			<pseudo3D type="region">
				<clusteredness>1</clusteredness>
				<density>0.7234266328134867</density>
				<area>107389.5</area>
				<perimeter>1498.107261180878</perimeter>
				<distanceFromOrigin>213.4408583191138</distanceFromOrigin>
				<angle>67.59832215549915</angle>
				<shape>triangular</shape>
				<triangleMeasure>0.7951155584678091</triangleMeasure>
				<rectangleMeasure>0.5842394466659793</rectangleMeasure>
				<circleMeasure>0.4850879491148418</circleMeasure>
				<centroid>
					<x>1123.16</x>
					<y>900.1534</y>
				</centroid>
			</pseudo3D>
		</spatialEntity>
		<spatialEntity>
			<pseudo3D type="region">
				<clusteredness>1</clusteredness>
				<density>0.6853931075394639</density>
				<area>89517</area>
				<perimeter>1660.381651878357</perimeter>
				<distanceFromOrigin>221.2894032709203</distanceFromOrigin>
				<angle>69.07269236965728</angle>
				<shape>triangular</shape>
				<triangleMeasure>0.7637724902146902</triangleMeasure>
				<rectangleMeasure>0.5365868598462082</rectangleMeasure>
				<circleMeasure>0.443538233775387</circleMeasure>
				<centroid>
					<x>546.9261</x>
					<y>255.3155</y>
				</centroid>
			</pseudo3D>
		</spatialEntity>
		<numericStateVariable>
			<name>avgClusterednessRegions</name>
			<value>1729.580178136534</value>
		</numericStateVariable>
		<numericStateVariable>
			<name>avgDensityRegions</name>
			<value>0.7044098701764754</value>
		</numericStateVariable>
	</timepoint>
	<timepoint>
		<spatialEntity>
			<pseudo3D type="region">
				<clusteredness>1</clusteredness>
				<density>0.7234266328134867</density>
				<area>107389.5</area>
				<perimeter>1498.107261180878</perimeter>
				<distanceFromOrigin>213.4408583191138</distanceFromOrigin>
				<angle>67.59832215549915</angle>
				<shape>triangular</shape>
				<triangleMeasure>0.7951155584678091</triangleMeasure>
				<rectangleMeasure>0.5842394466659793</rectangleMeasure>
				<circleMeasure>0.4850879491148418</circleMeasure>
				<centroid>
					<x>1123.16</x>
					<y>900.1534</y>
				</centroid>
			</pseudo3D>
		</spatialEntity>
		<spatialEntity>
			<pseudo3D type="region">
				<clusteredness>1</clusteredness>
				<density>0.6853931075394639</density>
				<area>89517</area>
				<perimeter>1660.381651878357</perimeter>
				<distanceFromOrigin>221.2894032709203</distanceFromOrigin>
				<angle>69.07269236965728</angle>
				<shape>triangular</shape>
				<triangleMeasure>0.7637724902146902</triangleMeasure>
				<rectangleMeasure>0.5365868598462082</rectangleMeasure>
				<circleMeasure>0.443538233775387</circleMeasure>
				<centroid>
					<x>546.9261</x>
					<y>255.3155</y>
				</centroid>
			</pseudo3D>
		</spatialEntity>
		<numericStateVariable>
			<name>avgClusterednessRegions</name>
			<value>1729.580178136534</value>
		</numericStateVariable>
		<numericStateVariable>
			<name>avgDensityRegions</name>
			<value>0.7044098701764754</value>
		</numericStateVariable>
	</timepoint>
	<timepoint>
		<spatialEntity>
			<pseudo3D type="region">
				<clusteredness>1</clusteredness>
				<density>0.7234266328134867</density>
				<area>107389.5</area>
				<perimeter>1498.107261180878</perimeter>
				<distanceFromOrigin>213.4408583191138</distanceFromOrigin>
				<angle>67.59832215549915</angle>
				<shape>triangular</shape>
				<triangleMeasure>0.7951155584678091</triangleMeasure>
				<rectangleMeasure>0.5842394466659793</rectangleMeasure>
				<circleMeasure>0.4850879491148418</circleMeasure>
				<centroid>
					<x>1123.16</x>
					<y>900.1534</y>
				</centroid>
			</pseudo3D>
		</spatialEntity>
		<spatialEntity>
			<pseudo3D type="region">
				<clusteredness>1</clusteredness>
				<density>0.6853931075394639</density>
				<area>89517</area>
				<perimeter>1660.381651878357</perimeter>
				<distanceFromOrigin>221.2894032709203</distanceFromOrigin>
				<angle>69.07269236965728</angle>
				<shape>triangular</shape>
				<triangleMeasure>0.7637724902146902</triangleMeasure>
				<rectangleMeasure>0.5365868598462082</rectangleMeasure>
				<circleMeasure>0.443538233775387</circleMeasure>
				<centroid>
					<x>546.9261</x>
					<y>255.3155</y>
				</centroid>
			</pseudo3D>
		</spatialEntity>
		<numericStateVariable>
			<name>avgClusterednessRegions</name>
			<value>1729.580178136534</value>
		</numericStateVariable>
		<numericStateVariable>
			<name>avgDensityRegions</name>
			<value>0.7044098701764754</value>
		</numericStateVariable>
	</timepoint>
	<timepoint>
		<spatialEntity>
			<pseudo3D type="region">
				<clusteredness>1</clusteredness>
				<density>0.7234266328134867</density>
				<area>107389.5</area>
				<perimeter>1498.107261180878</perimeter>
				<distanceFromOrigin>213.4408583191138</distanceFromOrigin>
				<angle>67.59832215549915</angle>
				<shape>triangular</shape>
				<triangleMeasure>0.7951155584678091</triangleMeasure>
				<rectangleMeasure>0.5842394466659793</rectangleMeasure>
				<circleMeasure>0.4850879491148418</circleMeasure>
				<centroid>
					<x>1123.16</x>
					<y>900.1534</y>
				</centroid>
			</pseudo3D>
		</spatialEntity>
		<spatialEntity>
			<pseudo3D type="region">
				<clusteredness>1</clusteredness>
				<density>0.6853931075394639</density>
				<area>89517</area>
				<perimeter>1660.381651878357</perimeter>
				<distanceFromOrigin>221.2894032709203</distanceFromOrigin>
				<angle>69.07269236965728</angle>
				<shape>triangular</shape>
				<triangleMeasure>0.7637724902146902</triangleMeasure>
				<rectangleMeasure>0.5365868598462082</rectangleMeasure>
				<circleMeasure>0.443538233775387</circleMeasure>
				<centroid>
					<x>546.9261</x>
					<y>255.3155</y>
				</centroid>
			</pseudo3D>
		</spatialEntity>
		<numericStateVariable>
			<name>avgClusterednessRegions</name>
			<value>1729.580178136534</value>
		</numericStateVariable>
		<numericStateVariable>
			<name>avgDensityRegions</name>
			<value>0.7044098701764754</value>
		</numericStateVariable>
	</timepoint>
	<timepoint>
		<spatialEntity>
			<pseudo3D type="region">
				<clusteredness>1</clusteredness>
				<density>0.7234266328134867</density>
				<area>107389.5</area>
				<perimeter>1498.107261180878</perimeter>
				<distanceFromOrigin>213.4408583191138</distanceFromOrigin>
				<angle>67.59832215549915</angle>
				<shape>triangular</shape>
				<triangleMeasure>0.7951155584678091</triangleMeasure>
				<rectangleMeasure>0.5842394466659793</rectangleMeasure>
				<circleMeasure>0.4850879491148418</circleMeasure>
				<centroid>
					<x>1123.16</x>
					<y>900.1534</y>
				</centroid>
			</pseudo3D>
		</spatialEntity>
		<spatialEntity>
			<pseudo3D type="region">
				<clusteredness>1</clusteredness>
				<density>0.6853931075394639</density>
				<area>89517</area>
				<perimeter>1660.381651878357</perimeter>
				<distanceFromOrigin>221.2894032709203</distanceFromOrigin>
				<angle>69.07269236965728</angle>
				<shape>triangular</shape>
				<triangleMeasure>0.7637724902146902</triangleMeasure>
				<rectangleMeasure>0.5365868598462082</rectangleMeasure>
				<circleMeasure>0.443538233775387</circleMeasure>
				<centroid>
					<x>546.9261</x>
					<y>255.3155</y>
				</centroid>
			</pseudo3D>
		</spatialEntity>
		<numericStateVariable>
			<name>avgClusterednessRegions</name>
			<value>1729.580178136534</value>
		</numericStateVariable>
		<numericStateVariable>
			<name>avgDensityRegions</name>
			<value>0.7044098701764754</value>
		</numericStateVariable>
	</timepoint>
	<timepoint>
		<spatialEntity>
			<pseudo3D type="region">
				<clusteredness>1</clusteredness>
				<density>0.7234266328134867</density>
				<area>107389.5</area>
				<perimeter>1498.107261180878</perimeter>
				<distanceFromOrigin>213.4408583191138</distanceFromOrigin>
				<angle>67.59832215549915</angle>
				<shape>triangular</shape>
				<triangleMeasure>0.7951155584678091</triangleMeasure>
				<rectangleMeasure>0.5842394466659793</rectangleMeasure>
				<circleMeasure>0.4850879491148418</circleMeasure>
				<centroid>
					<x>1123.16</x>
					<y>900.1534</y>
				</centroid>
			</pseudo3D>
		</spatialEntity>
		<spatialEntity>
			<pseudo3D type="region">
				<clusteredness>1</clusteredness>
				<density>0.6853931075394639</density>
				<area>89517</area>
				<perimeter>1660.381651878357</perimeter>
				<distanceFromOrigin>221.2894032709203</distanceFromOrigin>
				<angle>69.07269236965728</angle>
				<shape>triangular</shape>
				<triangleMeasure>0.7637724902146902</triangleMeasure>
				<rectangleMeasure>0.5365868598462082</rectangleMeasure>
				<circleMeasure>0.443538233775387</circleMeasure>
				<centroid>
					<x>546.9261</x>
					<y>255.3155</y>
				</centroid>
			</pseudo3D>
		</spatialEntity>
		<numericStateVariable>
			<name>avgClusterednessRegions</name>
			<value>1729.580178136534</value>
		</numericStateVariable>
		<numericStateVariable>
			<name>avgDensityRegions</name>
			<value>0.7044098701764754</value>
		</numericStateVariable>
	</timepoint>
	<timepoint>
		<spatialEntity>
			<pseudo3D type="region">
				<clusteredness>1</clusteredness>
				<density>0.7234266328134867</density>
				<area>107389.5</area>
				<perimeter>1498.107261180878</perimeter>
				<distanceFromOrigin>213.4408583191138</distanceFromOrigin>
				<angle>67.59832215549915</angle>
				<shape>triangular</shape>
				<triangleMeasure>0.7951155584678091</triangleMeasure>
				<rectangleMeasure>0.5842394466659793</rectangleMeasure>
				<circleMeasure>0.4850879491148418</circleMeasure>
				<centroid>
					<x>1123.16</x>
					<y>900.1534</y>
				</centroid>
			</pseudo3D>
		</spatialEntity>
		<spatialEntity>
			<pseudo3D type="region">
				<clusteredness>1</clusteredness>
				<density>0.6853931075394639</density>
				<area>89517</area>
				<perimeter>1660.381651878357</perimeter>
				<distanceFromOrigin>221.2894032709203</distanceFromOrigin>
				<angle>69.07269236965728</angle>
				<shape>triangular</shape>
				<triangleMeasure>0.7637724902146902</triangleMeasure>
				<rectangleMeasure>0.5365868598462082</rectangleMeasure>
				<circleMeasure>0.443538233775387</circleMeasure>
				<centroid>
					<x>546.9261</x>
					<y>255.3155</y>
				</centroid>
			</pseudo3D>
		</spatialEntity>
		<numericStateVariable>
			<name>avgClusterednessRegions</name>
			<value>1729.580178136534</value>
		</numericStateVariable>
		<numericStateVariable>
			<name>avgDensityRegions</name>
			<value>0.7044098701764754</value>
		</numericStateVariable>
	</timepoint>
	<timepoint>
		<spatialEntity>
			<pseudo3D type="region">
				<clusteredness>1</clusteredness>
				<density>0.7234266328134867</density>
				<area>107389.5</area>
				<perimeter>1498.107261180878</perimeter>
				<distanceFromOrigin>213.4408583191138</distanceFromOrigin>
				<angle>67.59832215549915</angle>
				<shape>triangular</shape>
				<triangleMeasure>0.7951155584678091</triangleMeasure>
				<rectangleMeasure>0.5842394466659793</rectangleMeasure>
				<circleMeasure>0.4850879491148418</circleMeasure>
				<centroid>
					<x>1123.16</x>
					<y>900.1534</y>
				</centroid>
			</pseudo3D>
		</spatialEntity>
		<spatialEntity>
			<pseudo3D type="region">
				<clusteredness>1</clusteredness>
				<density>0.6853931075394639</density>
				<area>89517</area>
				<perimeter>1660.381651878357</perimeter>
				<distanceFromOrigin>221.2894032709203</distanceFromOrigin>
				<angle>69.07269236965728</angle>
				<shape>triangular</shape>
				<triangleMeasure>0.7637724902146902</triangleMeasure>
				<rectangleMeasure>0.5365868598462082</rectangleMeasure>
				<circleMeasure>0.443538233775387</circleMeasure>
				<centroid>
					<x>546.9261</x>
					<y>255.3155</y>
				</centroid>
			</pseudo3D>
		</spatialEntity>
		<numericStateVariable>
			<name>avgClusterednessRegions</name>
			<value>1729.580178136534</value>
		</numericStateVariable>
		<numericStateVariable>
			<name>avgDensityRegions</name>
			<value>0.7044098701764754</value>
		</numericStateVariable>
	</timepoint>
	<timepoint>
		<spatialEntity>
			<pseudo3D type="region">
				<clusteredness>1</clusteredness>
				<density>0.7234266328134867</density>
				<area>107389.5</area>
				<perimeter>1498.107261180878</perimeter>
				<distanceFromOrigin>213.4408583191138</distanceFromOrigin>
				<angle>67.59832215549915</angle>
				<shape>triangular</shape>
				<triangleMeasure>0.7951155584678091</triangleMeasure>
				<rectangleMeasure>0.5842394466659793</rectangleMeasure>
				<circleMeasure>0.4850879491148418</circleMeasure>
				<centroid>
					<x>1123.16</x>
					<y>900.1534</y>
				</centroid>
			</pseudo3D>
		</spatialEntity>
		<spatialEntity>
			<pseudo3D type="region">
				<clusteredness>1</clusteredness>
				<density>0.6853931075394639</density>
				<area>89517</area>
				<perimeter>1660.381651878357</perimeter>
				<distanceFromOrigin>221.2894032709203</distanceFromOrigin>
				<angle>69.07269236965728</angle>
				<shape>triangular</shape>
				<triangleMeasure>0.7637724902146902</triangleMeasure>
				<rectangleMeasure>0.5365868598462082</rectangleMeasure>
				<circleMeasure>0.443538233775387</circleMeasure>
				<centroid>
					<x>546.9261</x>
					<y>255.3155</y>
				</centroid>
			</pseudo3D>
		</spatialEntity>
		<numericStateVariable>
			<name>avgClusterednessRegions</name>
			<value>1729.580178136534</value>
		</numericStateVariable>
		<numericStateVariable>
			<name>avgDensityRegions</name>
			<value>0.7044098701764754</value>
		</numericStateVariable>
	</timepoint>
</experiment>
