# Supplementary material for: Automatic validation of computational models using pseudo-3D spatio-temporal model checking
Source: BMC Syst Biol. 2014 Dec 2;8:124. doi: 10.1186/s12918-014-0124-0 (PMC4272535; doi:10.1186/s12918-014-0124-0)
Supplement: Additional file 8 — Dataset of STML files for the phase variation case study. The dataset of one thousand STML files corresponding to the stochastic simulations of the rectangular model for the phase variation case study. We recommend using the freely available 7zip software (Download link: http://www.7-zip.org/download.html) to extract this archive. [file 12918_2014_124_MOESM8_ESM.zip › phase_variation_stml_169.xml]

<?xml version="1.0" encoding="utf-8"?>
<!--Warning! This xml file was automatically generated by a C++ program using the Boost PropertyTree library.-->
<experiment>
	<timepoint>
		<numericStateVariable>
			<name>avgClusterednessRegions</name>
			<value>0</value>
		</numericStateVariable>
		<numericStateVariable>
			<name>avgDensityRegions</name>
			<value>0</value>
		</numericStateVariable>
	</timepoint>
	<timepoint>
		<numericStateVariable>
			<name>avgClusterednessRegions</name>
			<value>0</value>
		</numericStateVariable>
		<numericStateVariable>
			<name>avgDensityRegions</name>
			<value>0</value>
		</numericStateVariable>
	</timepoint>
	<timepoint>
		<numericStateVariable>
			<name>avgClusterednessRegions</name>
			<value>0</value>
		</numericStateVariable>
		<numericStateVariable>
			<name>avgDensityRegions</name>
			<value>0</value>
		</numericStateVariable>
	</timepoint>
	<timepoint>
		<numericStateVariable>
			<name>avgClusterednessRegions</name>
			<value>0</value>
		</numericStateVariable>
		<numericStateVariable>
			<name>avgDensityRegions</name>
			<value>0</value>
		</numericStateVariable>
	</timepoint>
	<timepoint>
		<numericStateVariable>
			<name>avgClusterednessRegions</name>
			<value>0</value>
		</numericStateVariable>
		<numericStateVariable>
			<name>avgDensityRegions</name>
			<value>0</value>
		</numericStateVariable>
	</timepoint>
	<timepoint>
		<numericStateVariable>
			<name>avgClusterednessRegions</name>
			<value>0</value>
		</numericStateVariable>
		<numericStateVariable>
			<name>avgDensityRegions</name>
			<value>0</value>
		</numericStateVariable>
	</timepoint>
	<timepoint>
		<numericStateVariable>
			<name>avgClusterednessRegions</name>
			<value>0</value>
		</numericStateVariable>
		<numericStateVariable>
			<name>avgDensityRegions</name>
			<value>0</value>
		</numericStateVariable>
	</timepoint>
	<timepoint>
		<numericStateVariable>
			<name>avgClusterednessRegions</name>
			<value>0</value>
		</numericStateVariable>
		<numericStateVariable>
			<name>avgDensityRegions</name>
			<value>0</value>
		</numericStateVariable>
	</timepoint>
	<timepoint>
		<numericStateVariable>
			<name>avgClusterednessRegions</name>
			<value>0</value>
		</numericStateVariable>
		<numericStateVariable>
			<name>avgDensityRegions</name>
			<value>0</value>
		</numericStateVariable>
	</timepoint>
	<timepoint>
		<numericStateVariable>
			<name>avgClusterednessRegions</name>
			<value>0</value>
		</numericStateVariable>
		<numericStateVariable>
			<name>avgDensityRegions</name>
			<value>0</value>
		</numericStateVariable>
	</timepoint>
	<timepoint>
		<numericStateVariable>
			<name>avgClusterednessRegions</name>
			<value>0</value>
		</numericStateVariable>
		<numericStateVariable>
			<name>avgDensityRegions</name>
			<value>0</value>
		</numericStateVariable>
	</timepoint>
	<timepoint>
		<numericStateVariable>
			<name>avgClusterednessRegions</name>
			<value>0</value>
		</numericStateVariable>
		<numericStateVariable>
			<name>avgDensityRegions</name>
			<value>0</value>
		</numericStateVariable>
	</timepoint>
	<timepoint>
		<numericStateVariable>
			<name>avgClusterednessRegions</name>
			<value>0</value>
		</numericStateVariable>
		<numericStateVariable>
			<name>avgDensityRegions</name>
			<value>0</value>
		</numericStateVariable>
	</timepoint>
	<timepoint>
		<numericStateVariable>
			<name>avgClusterednessRegions</name>
			<value>0</value>
		</numericStateVariable>
		<numericStateVariable>
			<name>avgDensityRegions</name>
			<value>0</value>
		</numericStateVariable>
	</timepoint>
	<timepoint>
		<numericStateVariable>
			<name>avgClusterednessRegions</name>
			<value>0</value>
		</numericStateVariable>
		<numericStateVariable>
			<name>avgDensityRegions</name>
			<value>0</value>
		</numericStateVariable>
	</timepoint>
	<timepoint>
		<numericStateVariable>
			<name>avgClusterednessRegions</name>
			<value>0</value>
		</numericStateVariable>
		<numericStateVariable>
			<name>avgDensityRegions</name>
			<value>0</value>
		</numericStateVariable>
	</timepoint>
	<timepoint>
		<numericStateVariable>
			<name>avgClusterednessRegions</name>
			<value>0</value>
		</numericStateVariable>
		<numericStateVariable>
			<name>avgDensityRegions</name>
			<value>0</value>
		</numericStateVariable>
	</timepoint>
	<timepoint>
		<numericStateVariable>
			<name>avgClusterednessRegions</name>
			<value>0</value>
		</numericStateVariable>
		<numericStateVariable>
			<name>avgDensityRegions</name>
			<value>0</value>
		</numericStateVariable>
	</timepoint>
	<timepoint>
		<numericStateVariable>
			<name>avgClusterednessRegions</name>
			<value>0</value>
		</numericStateVariable>
		<numericStateVariable>
			<name>avgDensityRegions</name>
			<value>0</value>
		</numericStateVariable>
	</timepoint>
	<timepoint>
		<numericStateVariable>
			<name>avgClusterednessRegions</name>
			<value>0</value>
		</numericStateVariable>
		<numericStateVariable>
			<name>avgDensityRegions</name>
			<value>0</value>
		</numericStateVariable>
	</timepoint>
	<timepoint>
		<numericStateVariable>
			<name>avgClusterednessRegions</name>
			<value>0</value>
		</numericStateVariable>
		<numericStateVariable>
			<name>avgDensityRegions</name>
			<value>0</value>
		</numericStateVariable>
	</timepoint>
	<timepoint>
		<numericStateVariable>
			<name>avgClusterednessRegions</name>
			<value>0</value>
		</numericStateVariable>
		<numericStateVariable>
			<name>avgDensityRegions</name>
			<value>0</value>
		</numericStateVariable>
	</timepoint>
	<timepoint>
		<spatialEntity>
			<pseudo3D type="region">
				<clusteredness>1</clusteredness>
				<density>0.7106712873539234</density>
				<area>20614</area>
				<perimeter>570.1538825035095</perimeter>
				<distanceFromOrigin>176.5276182357877</distanceFromOrigin>
				<angle>75.64274272801451</angle>
				<shape>triangular</shape>
				<triangleMeasure>0.7673609172296982</triangleMeasure>
				<rectangleMeasure>0.692884545720842</rectangleMeasure>
				<circleMeasure>0.6061861863180618</circleMeasure>
				<centroid>
					<x>412.08</x>
					<y>773.3181</y>
				</centroid>
			</pseudo3D>
		</spatialEntity>
		<numericStateVariable>
			<name>avgClusterednessRegions</name>
			<value>0</value>
		</numericStateVariable>
		<numericStateVariable>
			<name>avgDensityRegions</name>
			<value>0.7106712873539234</value>
		</numericStateVariable>
	</timepoint>
	<timepoint>
		<spatialEntity>
			<pseudo3D type="region">
				<clusteredness>1</clusteredness>
				<density>0.7097535277603985</density>
				<area>24984.5</area>
				<perimeter>675.8794350624084</perimeter>
				<distanceFromOrigin>176.5276182357877</distanceFromOrigin>
				<angle>75.79333022535317</angle>
				<shape>triangular</shape>
				<triangleMeasure>0.8522424684314767</triangleMeasure>
				<rectangleMeasure>0.6007681076763428</rectangleMeasure>
				<circleMeasure>0.4934601787817094</circleMeasure>
				<centroid>
					<x>401.8391</x>
					<y>779.6854</y>
				</centroid>
			</pseudo3D>
		</spatialEntity>
		<numericStateVariable>
			<name>avgClusterednessRegions</name>
			<value>0</value>
		</numericStateVariable>
		<numericStateVariable>
			<name>avgDensityRegions</name>
			<value>0.7097535277603985</value>
		</numericStateVariable>
	</timepoint>
	<timepoint>
		<spatialEntity>
			<pseudo3D type="region">
				<clusteredness>1</clusteredness>
				<density>0.6999502290686715</density>
				<area>28515</area>
				<perimeter>726.9946823120117</perimeter>
				<distanceFromOrigin>176.5276182357877</distanceFromOrigin>
				<angle>74.38024788855925</angle>
				<shape>triangular</shape>
				<triangleMeasure>0.8244136596366357</triangleMeasure>
				<rectangleMeasure>0.6121055668783593</rectangleMeasure>
				<circleMeasure>0.4967282539576524</circleMeasure>
				<centroid>
					<x>393.389</x>
					<y>784.5588</y>
				</centroid>
			</pseudo3D>
		</spatialEntity>
		<numericStateVariable>
			<name>avgClusterednessRegions</name>
			<value>0</value>
		</numericStateVariable>
		<numericStateVariable>
			<name>avgDensityRegions</name>
			<value>0.6999502290686715</value>
		</numericStateVariable>
	</timepoint>
	<timepoint>
		<spatialEntity>
			<pseudo3D type="region">
				<clusteredness>1</clusteredness>
				<density>0.7047940679576612</density>
				<area>33394.5</area>
				<perimeter>772.3401784896851</perimeter>
				<distanceFromOrigin>176.5276182357877</distanceFromOrigin>
				<angle>72.55603225734062</angle>
				<shape>triangular</shape>
				<triangleMeasure>0.8073336828729132</triangleMeasure>
				<rectangleMeasure>0.643273142956209</rectangleMeasure>
				<circleMeasure>0.52190205723469</circleMeasure>
				<centroid>
					<x>382.7247</x>
					<y>791.2835</y>
				</centroid>
			</pseudo3D>
		</spatialEntity>
		<numericStateVariable>
			<name>avgClusterednessRegions</name>
			<value>0</value>
		</numericStateVariable>
		<numericStateVariable>
			<name>avgDensityRegions</name>
			<value>0.7047940679576612</value>
		</numericStateVariable>
	</timepoint>
	<timepoint>
		<spatialEntity>
			<pseudo3D type="region">
				<clusteredness>1</clusteredness>
				<density>0.7078163999894906</density>
				<area>37699.5</area>
				<perimeter>806.5556998252869</perimeter>
				<distanceFromOrigin>176.5276182357877</distanceFromOrigin>
				<angle>71.28521540139752</angle>
				<shape>triangular</shape>
				<triangleMeasure>0.8023992481398045</triangleMeasure>
				<rectangleMeasure>0.6802580041262052</rectangleMeasure>
				<circleMeasure>0.5571881378745362</circleMeasure>
				<centroid>
					<x>373.4499</x>
					<y>796.6622</y>
				</centroid>
			</pseudo3D>
		</spatialEntity>
		<numericStateVariable>
			<name>avgClusterednessRegions</name>
			<value>0</value>
		</numericStateVariable>
		<numericStateVariable>
			<name>avgDensityRegions</name>
			<value>0.7078163999894906</value>
		</numericStateVariable>
	</timepoint>
	<timepoint>
		<spatialEntity>
			<pseudo3D type="region">
				<clusteredness>1</clusteredness>
				<density>0.7056413512169293</density>
				<area>43524.5</area>
				<perimeter>898.4729166030884</perimeter>
				<distanceFromOrigin>176.5276182357877</distanceFromOrigin>
				<angle>68.60643838114136</angle>
				<shape>triangular</shape>
				<triangleMeasure>0.81760188881825</triangleMeasure>
				<rectangleMeasure>0.6150255089705866</rectangleMeasure>
				<circleMeasure>0.507999059495109</circleMeasure>
				<centroid>
					<x>361.2259</x>
					<y>800.7084</y>
				</centroid>
			</pseudo3D>
		</spatialEntity>
		<numericStateVariable>
			<name>avgClusterednessRegions</name>
			<value>0</value>
		</numericStateVariable>
		<numericStateVariable>
			<name>avgDensityRegions</name>
			<value>0.7056413512169293</value>
		</numericStateVariable>
	</timepoint>
	<timepoint>
		<spatialEntity>
			<pseudo3D type="region">
				<clusteredness>1</clusteredness>
				<density>0.7067843613653586</density>
				<area>48146.5</area>
				<perimeter>934.7225871086121</perimeter>
				<distanceFromOrigin>176.5276182357877</distanceFromOrigin>
				<angle>66.37024785523653</angle>
				<shape>triangular</shape>
				<triangleMeasure>0.7973865680695094</triangleMeasure>
				<rectangleMeasure>0.6139491920908446</rectangleMeasure>
				<circleMeasure>0.5111631695818291</circleMeasure>
				<centroid>
					<x>352.6258</x>
					<y>806.8048</y>
				</centroid>
			</pseudo3D>
		</spatialEntity>
		<numericStateVariable>
			<name>avgClusterednessRegions</name>
			<value>0</value>
		</numericStateVariable>
		<numericStateVariable>
			<name>avgDensityRegions</name>
			<value>0.7067843613653586</value>
		</numericStateVariable>
	</timepoint>
	<timepoint>
		<spatialEntity>
			<pseudo3D type="region">
				<clusteredness>1</clusteredness>
				<density>0.7098751373705824</density>
				<area>53802.5</area>
				<perimeter>974.9341466426849</perimeter>
				<distanceFromOrigin>176.5276182357877</distanceFromOrigin>
				<angle>65.72486124118868</angle>
				<shape>triangular</shape>
				<triangleMeasure>0.7769229936137876</triangleMeasure>
				<rectangleMeasure>0.650069384772617</rectangleMeasure>
				<circleMeasure>0.5255107159490764</circleMeasure>
				<centroid>
					<x>341.9604</x>
					<y>812.0265</y>
				</centroid>
			</pseudo3D>
		</spatialEntity>
		<numericStateVariable>
			<name>avgClusterednessRegions</name>
			<value>0</value>
		</numericStateVariable>
		<numericStateVariable>
			<name>avgDensityRegions</name>
			<value>0.7098751373705824</value>
		</numericStateVariable>
	</timepoint>
	<timepoint>
		<spatialEntity>
			<pseudo3D type="region">
				<clusteredness>1</clusteredness>
				<density>0.7081525304637792</density>
				<area>60116</area>
				<perimeter>1102.597875595093</perimeter>
				<distanceFromOrigin>176.5276182357877</distanceFromOrigin>
				<angle>65.26293638480425</angle>
				<shape>triangular</shape>
				<triangleMeasure>0.773078377530111</triangleMeasure>
				<rectangleMeasure>0.5837556004092364</rectangleMeasure>
				<circleMeasure>0.4638197832864981</circleMeasure>
				<centroid>
					<x>331.6407</x>
					<y>820.2023</y>
				</centroid>
			</pseudo3D>
		</spatialEntity>
		<numericStateVariable>
			<name>avgClusterednessRegions</name>
			<value>0</value>
		</numericStateVariable>
		<numericStateVariable>
			<name>avgDensityRegions</name>
			<value>0.7081525304637792</value>
		</numericStateVariable>
	</timepoint>
	<timepoint>
		<spatialEntity>
			<pseudo3D type="region">
				<clusteredness>1</clusteredness>
				<density>0.7033610429998206</density>
				<area>66381</area>
				<perimeter>1140.72552728653</perimeter>
				<distanceFromOrigin>176.5276182357877</distanceFromOrigin>
				<angle>66.27360636292067</angle>
				<shape>triangular</shape>
				<triangleMeasure>0.8024439841595858</triangleMeasure>
				<rectangleMeasure>0.5869431866034314</rectangleMeasure>
				<circleMeasure>0.4711142332808076</circleMeasure>
				<centroid>
					<x>321.0781</x>
					<y>824.6966</y>
				</centroid>
			</pseudo3D>
		</spatialEntity>
		<numericStateVariable>
			<name>avgClusterednessRegions</name>
			<value>0</value>
		</numericStateVariable>
		<numericStateVariable>
			<name>avgDensityRegions</name>
			<value>0.7033610429998206</value>
		</numericStateVariable>
	</timepoint>
	<timepoint>
		<spatialEntity>
			<pseudo3D type="region">
				<clusteredness>1</clusteredness>
				<density>0.7084529606675783</density>
				<area>73703.5</area>
				<perimeter>1207.547063589096</perimeter>
				<distanceFromOrigin>176.5276182357877</distanceFromOrigin>
				<angle>65.4252665371198</angle>
				<shape>triangular</shape>
				<triangleMeasure>0.7910198822179568</triangleMeasure>
				<rectangleMeasure>0.5864807245020504</rectangleMeasure>
				<circleMeasure>0.4703386086320507</circleMeasure>
				<centroid>
					<x>309.2416</x>
					<y>830.5469</y>
				</centroid>
			</pseudo3D>
		</spatialEntity>
		<numericStateVariable>
			<name>avgClusterednessRegions</name>
			<value>0</value>
		</numericStateVariable>
		<numericStateVariable>
			<name>avgDensityRegions</name>
			<value>0.7084529606675783</value>
		</numericStateVariable>
	</timepoint>
	<timepoint>
		<spatialEntity>
			<pseudo3D type="region">
				<clusteredness>1</clusteredness>
				<density>0.5105182933952381</density>
				<area>20603</area>
				<perimeter>834.7703766822815</perimeter>
				<distanceFromOrigin>281.5386296762844</distanceFromOrigin>
				<angle>51.95816830709486</angle>
				<shape>rectangular</shape>
				<triangleMeasure>0.5029093094852337</triangleMeasure>
				<rectangleMeasure>0.6388527131782946</rectangleMeasure>
				<circleMeasure>0.3643781680408062</circleMeasure>
				<centroid>
					<x>772.765</x>
					<y>1093.235</y>
				</centroid>
			</pseudo3D>
		</spatialEntity>
		<spatialEntity>
			<pseudo3D type="region">
				<clusteredness>1</clusteredness>
				<density>0.7044903548513139</density>
				<area>80092.5</area>
				<perimeter>1246.302573204041</perimeter>
				<distanceFromOrigin>176.5276182357877</distanceFromOrigin>
				<angle>64.32496353907584</angle>
				<shape>triangular</shape>
				<triangleMeasure>0.7856001505629405</triangleMeasure>
				<rectangleMeasure>0.5927022940341837</rectangleMeasure>
				<circleMeasure>0.4728832352046002</circleMeasure>
				<centroid>
					<x>299.6455</x>
					<y>835.9363</y>
				</centroid>
			</pseudo3D>
		</spatialEntity>
		<numericStateVariable>
			<name>avgClusterednessRegions</name>
			<value>1077.11589535978</value>
		</numericStateVariable>
		<numericStateVariable>
			<name>avgDensityRegions</name>
			<value>0.607504324123276</value>
		</numericStateVariable>
	</timepoint>
	<timepoint>
		<spatialEntity>
			<pseudo3D type="region">
				<clusteredness>1</clusteredness>
				<density>0.5120561837759524</density>
				<area>23505.5</area>
				<perimeter>992.0972337722778</perimeter>
				<distanceFromOrigin>281.5386296762844</distanceFromOrigin>
				<angle>54.41016722099229</angle>
				<shape>rectangular</shape>
				<triangleMeasure>0.4950167687180486</triangleMeasure>
				<rectangleMeasure>0.5470000938118367</rectangleMeasure>
				<circleMeasure>0.3513704172183393</circleMeasure>
				<centroid>
					<x>777.7575</x>
					<y>1108.211</y>
				</centroid>
			</pseudo3D>
		</spatialEntity>
		<spatialEntity>
			<pseudo3D type="region">
				<clusteredness>1</clusteredness>
				<density>0.7052247791828253</density>
				<area>87940</area>
				<perimeter>1333.117503166199</perimeter>
				<distanceFromOrigin>176.5276182357877</distanceFromOrigin>
				<angle>62.92182511235943</angle>
				<shape>triangular</shape>
				<triangleMeasure>0.8229882690948908</triangleMeasure>
				<rectangleMeasure>0.5807925157084534</rectangleMeasure>
				<circleMeasure>0.4667495789468247</circleMeasure>
				<centroid>
					<x>288.4139</x>
					<y>841.9527</y>
				</centroid>
			</pseudo3D>
		</spatialEntity>
		<numericStateVariable>
			<name>avgClusterednessRegions</name>
			<value>1114.182115607506</value>
		</numericStateVariable>
		<numericStateVariable>
			<name>avgDensityRegions</name>
			<value>0.6086404814793889</value>
		</numericStateVariable>
	</timepoint>
	<timepoint>
		<spatialEntity>
			<pseudo3D type="region">
				<clusteredness>1</clusteredness>
				<density>0.5144034845794451</density>
				<area>24474.5</area>
				<perimeter>950.4316959381104</perimeter>
				<distanceFromOrigin>281.5386296762844</distanceFromOrigin>
				<angle>47.70888867709169</angle>
				<shape>rectangular</shape>
				<triangleMeasure>0.4916853752002692</triangleMeasure>
				<rectangleMeasure>0.6662595328282761</rectangleMeasure>
				<circleMeasure>0.3214353102080073</circleMeasure>
				<centroid>
					<x>774.5524</x>
					<y>1114.118</y>
				</centroid>
			</pseudo3D>
		</spatialEntity>
		<spatialEntity>
			<pseudo3D type="region">
				<clusteredness>1</clusteredness>
				<density>0.702953775473803</density>
				<area>94481.5</area>
				<perimeter>1375.63890838623</perimeter>
				<distanceFromOrigin>176.5276182357877</distanceFromOrigin>
				<angle>62.65759603933981</angle>
				<shape>triangular</shape>
				<triangleMeasure>0.8194170484043987</triangleMeasure>
				<rectangleMeasure>0.597188142901684</rectangleMeasure>
				<circleMeasure>0.4779276714172163</circleMeasure>
				<centroid>
					<x>279.5509</x>
					<y>848.084</y>
				</centroid>
			</pseudo3D>
		</spatialEntity>
		<numericStateVariable>
			<name>avgClusterednessRegions</name>
			<value>1123.922426812788</value>
		</numericStateVariable>
		<numericStateVariable>
			<name>avgDensityRegions</name>
			<value>0.608678630026624</value>
		</numericStateVariable>
	</timepoint>
	<timepoint>
		<spatialEntity>
			<pseudo3D type="region">
				<clusteredness>1</clusteredness>
				<density>0.5144034845794451</density>
				<area>24474.5</area>
				<perimeter>950.4316959381104</perimeter>
				<distanceFromOrigin>281.5386296762844</distanceFromOrigin>
				<angle>47.70888867709169</angle>
				<shape>rectangular</shape>
				<triangleMeasure>0.4916853752002692</triangleMeasure>
				<rectangleMeasure>0.6662595328282761</rectangleMeasure>
				<circleMeasure>0.3214353102080073</circleMeasure>
				<centroid>
					<x>774.5524</x>
					<y>1114.118</y>
				</centroid>
			</pseudo3D>
		</spatialEntity>
		<spatialEntity>
			<pseudo3D type="region">
				<clusteredness>1</clusteredness>
				<density>0.702953775473803</density>
				<area>94481.5</area>
				<perimeter>1375.63890838623</perimeter>
				<distanceFromOrigin>176.5276182357877</distanceFromOrigin>
				<angle>62.65759603933981</angle>
				<shape>triangular</shape>
				<triangleMeasure>0.8194170484043987</triangleMeasure>
				<rectangleMeasure>0.597188142901684</rectangleMeasure>
				<circleMeasure>0.4779276714172163</circleMeasure>
				<centroid>
					<x>279.5509</x>
					<y>848.084</y>
				</centroid>
			</pseudo3D>
		</spatialEntity>
		<numericStateVariable>
			<name>avgClusterednessRegions</name>
			<value>1123.922426812788</value>
		</numericStateVariable>
		<numericStateVariable>
			<name>avgDensityRegions</name>
			<value>0.608678630026624</value>
		</numericStateVariable>
	</timepoint>
	<timepoint>
		<spatialEntity>
			<pseudo3D type="region">
				<clusteredness>1</clusteredness>
				<density>0.5144034845794451</density>
				<area>24474.5</area>
				<perimeter>950.4316959381104</perimeter>
				<distanceFromOrigin>281.5386296762844</distanceFromOrigin>
				<angle>47.70888867709169</angle>
				<shape>rectangular</shape>
				<triangleMeasure>0.4916853752002692</triangleMeasure>
				<rectangleMeasure>0.6662595328282761</rectangleMeasure>
				<circleMeasure>0.3214353102080073</circleMeasure>
				<centroid>
					<x>774.5524</x>
					<y>1114.118</y>
				</centroid>
			</pseudo3D>
		</spatialEntity>
		<spatialEntity>
			<pseudo3D type="region">
				<clusteredness>1</clusteredness>
				<density>0.702953775473803</density>
				<area>94481.5</area>
				<perimeter>1375.63890838623</perimeter>
				<distanceFromOrigin>176.5276182357877</distanceFromOrigin>
				<angle>62.65759603933981</angle>
				<shape>triangular</shape>
				<triangleMeasure>0.8194170484043987</triangleMeasure>
				<rectangleMeasure>0.597188142901684</rectangleMeasure>
				<circleMeasure>0.4779276714172163</circleMeasure>
				<centroid>
					<x>279.5509</x>
					<y>848.084</y>
				</centroid>
			</pseudo3D>
		</spatialEntity>
		<numericStateVariable>
			<name>avgClusterednessRegions</name>
			<value>1123.922426812788</value>
		</numericStateVariable>
		<numericStateVariable>
			<name>avgDensityRegions</name>
			<value>0.608678630026624</value>
		</numericStateVariable>
	</timepoint>
	<timepoint>
		<spatialEntity>
			<pseudo3D type="region">
				<clusteredness>1</clusteredness>
				<density>0.5144034845794451</density>
				<area>24474.5</area>
				<perimeter>950.4316959381104</perimeter>
				<distanceFromOrigin>281.5386296762844</distanceFromOrigin>
				<angle>47.70888867709169</angle>
				<shape>rectangular</shape>
				<triangleMeasure>0.4916853752002692</triangleMeasure>
				<rectangleMeasure>0.6662595328282761</rectangleMeasure>
				<circleMeasure>0.3214353102080073</circleMeasure>
				<centroid>
					<x>774.5524</x>
					<y>1114.118</y>
				</centroid>
			</pseudo3D>
		</spatialEntity>
		<spatialEntity>
			<pseudo3D type="region">
				<clusteredness>1</clusteredness>
				<density>0.702953775473803</density>
				<area>94481.5</area>
				<perimeter>1375.63890838623</perimeter>
				<distanceFromOrigin>176.5276182357877</distanceFromOrigin>
				<angle>62.65759603933981</angle>
				<shape>triangular</shape>
				<triangleMeasure>0.8194170484043987</triangleMeasure>
				<rectangleMeasure>0.597188142901684</rectangleMeasure>
				<circleMeasure>0.4779276714172163</circleMeasure>
				<centroid>
					<x>279.5509</x>
					<y>848.084</y>
				</centroid>
			</pseudo3D>
		</spatialEntity>
		<numericStateVariable>
			<name>avgClusterednessRegions</name>
			<value>1123.922426812788</value>
		</numericStateVariable>
		<numericStateVariable>
			<name>avgDensityRegions</name>
			<value>0.608678630026624</value>
		</numericStateVariable>
	</timepoint>
	<timepoint>
		<spatialEntity>
			<pseudo3D type="region">
				<clusteredness>1</clusteredness>
				<density>0.5144034845794451</density>
				<area>24474.5</area>
				<perimeter>950.4316959381104</perimeter>
				<distanceFromOrigin>281.5386296762844</distanceFromOrigin>
				<angle>47.70888867709169</angle>
				<shape>rectangular</shape>
				<triangleMeasure>0.4916853752002692</triangleMeasure>
				<rectangleMeasure>0.6662595328282761</rectangleMeasure>
				<circleMeasure>0.3214353102080073</circleMeasure>
				<centroid>
					<x>774.5524</x>
					<y>1114.118</y>
				</centroid>
			</pseudo3D>
		</spatialEntity>
		<spatialEntity>
			<pseudo3D type="region">
				<clusteredness>1</clusteredness>
				<density>0.702953775473803</density>
				<area>94481.5</area>
				<perimeter>1375.63890838623</perimeter>
				<distanceFromOrigin>176.5276182357877</distanceFromOrigin>
				<angle>62.65759603933981</angle>
				<shape>triangular</shape>
				<triangleMeasure>0.8194170484043987</triangleMeasure>
				<rectangleMeasure>0.597188142901684</rectangleMeasure>
				<circleMeasure>0.4779276714172163</circleMeasure>
				<centroid>
					<x>279.5509</x>
					<y>848.084</y>
				</centroid>
			</pseudo3D>
		</spatialEntity>
		<numericStateVariable>
			<name>avgClusterednessRegions</name>
			<value>1123.922426812788</value>
		</numericStateVariable>
		<numericStateVariable>
			<name>avgDensityRegions</name>
			<value>0.608678630026624</value>
		</numericStateVariable>
	</timepoint>
	<timepoint>
		<spatialEntity>
			<pseudo3D type="region">
				<clusteredness>1</clusteredness>
				<density>0.5144034845794451</density>
				<area>24474.5</area>
				<perimeter>950.4316959381104</perimeter>
				<distanceFromOrigin>281.5386296762844</distanceFromOrigin>
				<angle>47.70888867709169</angle>
				<shape>rectangular</shape>
				<triangleMeasure>0.4916853752002692</triangleMeasure>
				<rectangleMeasure>0.6662595328282761</rectangleMeasure>
				<circleMeasure>0.3214353102080073</circleMeasure>
				<centroid>
					<x>774.5524</x>
					<y>1114.118</y>
				</centroid>
			</pseudo3D>
		</spatialEntity>
		<spatialEntity>
			<pseudo3D type="region">
				<clusteredness>1</clusteredness>
				<density>0.702953775473803</density>
				<area>94481.5</area>
				<perimeter>1375.63890838623</perimeter>
				<distanceFromOrigin>176.5276182357877</distanceFromOrigin>
				<angle>62.65759603933981</angle>
				<shape>triangular</shape>
				<triangleMeasure>0.8194170484043987</triangleMeasure>
				<rectangleMeasure>0.597188142901684</rectangleMeasure>
				<circleMeasure>0.4779276714172163</circleMeasure>
				<centroid>
					<x>279.5509</x>
					<y>848.084</y>
				</centroid>
			</pseudo3D>
		</spatialEntity>
		<numericStateVariable>
			<name>avgClusterednessRegions</name>
			<value>1123.922426812788</value>
		</numericStateVariable>
		<numericStateVariable>
			<name>avgDensityRegions</name>
			<value>0.608678630026624</value>
		</numericStateVariable>
	</timepoint>
	<timepoint>
		<spatialEntity>
			<pseudo3D type="region">
				<clusteredness>1</clusteredness>
				<density>0.5144034845794451</density>
				<area>24474.5</area>
				<perimeter>950.4316959381104</perimeter>
				<distanceFromOrigin>281.5386296762844</distanceFromOrigin>
				<angle>47.70888867709169</angle>
				<shape>rectangular</shape>
				<triangleMeasure>0.4916853752002692</triangleMeasure>
				<rectangleMeasure>0.6662595328282761</rectangleMeasure>
				<circleMeasure>0.3214353102080073</circleMeasure>
				<centroid>
					<x>774.5524</x>
					<y>1114.118</y>
				</centroid>
			</pseudo3D>
		</spatialEntity>
		<spatialEntity>
			<pseudo3D type="region">
				<clusteredness>1</clusteredness>
				<density>0.702953775473803</density>
				<area>94481.5</area>
				<perimeter>1375.63890838623</perimeter>
				<distanceFromOrigin>176.5276182357877</distanceFromOrigin>
				<angle>62.65759603933981</angle>
				<shape>triangular</shape>
				<triangleMeasure>0.8194170484043987</triangleMeasure>
				<rectangleMeasure>0.597188142901684</rectangleMeasure>
				<circleMeasure>0.4779276714172163</circleMeasure>
				<centroid>
					<x>279.5509</x>
					<y>848.084</y>
				</centroid>
			</pseudo3D>
		</spatialEntity>
		<numericStateVariable>
			<name>avgClusterednessRegions</name>
			<value>1123.922426812788</value>
		</numericStateVariable>
		<numericStateVariable>
			<name>avgDensityRegions</name>
			<value>0.608678630026624</value>
		</numericStateVariable>
	</timepoint>
	<timepoint>
		<spatialEntity>
			<pseudo3D type="region">
				<clusteredness>1</clusteredness>
				<density>0.5144034845794451</density>
				<area>24474.5</area>
				<perimeter>950.4316959381104</perimeter>
				<distanceFromOrigin>281.5386296762844</distanceFromOrigin>
				<angle>47.70888867709169</angle>
				<shape>rectangular</shape>
				<triangleMeasure>0.4916853752002692</triangleMeasure>
				<rectangleMeasure>0.6662595328282761</rectangleMeasure>
				<circleMeasure>0.3214353102080073</circleMeasure>
				<centroid>
					<x>774.5524</x>
					<y>1114.118</y>
				</centroid>
			</pseudo3D>
		</spatialEntity>
		<spatialEntity>
			<pseudo3D type="region">
				<clusteredness>1</clusteredness>
				<density>0.702953775473803</density>
				<area>94481.5</area>
				<perimeter>1375.63890838623</perimeter>
				<distanceFromOrigin>176.5276182357877</distanceFromOrigin>
				<angle>62.65759603933981</angle>
				<shape>triangular</shape>
				<triangleMeasure>0.8194170484043987</triangleMeasure>
				<rectangleMeasure>0.597188142901684</rectangleMeasure>
				<circleMeasure>0.4779276714172163</circleMeasure>
				<centroid>
					<x>279.5509</x>
					<y>848.084</y>
				</centroid>
			</pseudo3D>
		</spatialEntity>
		<numericStateVariable>
			<name>avgClusterednessRegions</name>
			<value>1123.922426812788</value>
		</numericStateVariable>
		<numericStateVariable>
			<name>avgDensityRegions</name>
			<value>0.608678630026624</value>
		</numericStateVariable>
	</timepoint>
	<timepoint>
		<spatialEntity>
			<pseudo3D type="region">
				<clusteredness>1</clusteredness>
				<density>0.5144034845794451</density>
				<area>24474.5</area>
				<perimeter>950.4316959381104</perimeter>
				<distanceFromOrigin>281.5386296762844</distanceFromOrigin>
				<angle>47.70888867709169</angle>
				<shape>rectangular</shape>
				<triangleMeasure>0.4916853752002692</triangleMeasure>
				<rectangleMeasure>0.6662595328282761</rectangleMeasure>
				<circleMeasure>0.3214353102080073</circleMeasure>
				<centroid>
					<x>774.5524</x>
					<y>1114.118</y>
				</centroid>
			</pseudo3D>
		</spatialEntity>
		<spatialEntity>
			<pseudo3D type="region">
				<clusteredness>1</clusteredness>
				<density>0.702953775473803</density>
				<area>94481.5</area>
				<perimeter>1375.63890838623</perimeter>
				<distanceFromOrigin>176.5276182357877</distanceFromOrigin>
				<angle>62.65759603933981</angle>
				<shape>triangular</shape>
				<triangleMeasure>0.8194170484043987</triangleMeasure>
				<rectangleMeasure>0.597188142901684</rectangleMeasure>
				<circleMeasure>0.4779276714172163</circleMeasure>
				<centroid>
					<x>279.5509</x>
					<y>848.084</y>
				</centroid>
			</pseudo3D>
		</spatialEntity>
		<numericStateVariable>
			<name>avgClusterednessRegions</name>
			<value>1123.922426812788</value>
		</numericStateVariable>
		<numericStateVariable>
			<name>avgDensityRegions</name>
			<value>0.608678630026624</value>
		</numericStateVariable>
	</timepoint>
	<timepoint>
		<spatialEntity>
			<pseudo3D type="region">
				<clusteredness>1</clusteredness>
				<density>0.5144034845794451</density>
				<area>24474.5</area>
				<perimeter>950.4316959381104</perimeter>
				<distanceFromOrigin>281.5386296762844</distanceFromOrigin>
				<angle>47.70888867709169</angle>
				<shape>rectangular</shape>
				<triangleMeasure>0.4916853752002692</triangleMeasure>
				<rectangleMeasure>0.6662595328282761</rectangleMeasure>
				<circleMeasure>0.3214353102080073</circleMeasure>
				<centroid>
					<x>774.5524</x>
					<y>1114.118</y>
				</centroid>
			</pseudo3D>
		</spatialEntity>
		<spatialEntity>
			<pseudo3D type="region">
				<clusteredness>1</clusteredness>
				<density>0.702953775473803</density>
				<area>94481.5</area>
				<perimeter>1375.63890838623</perimeter>
				<distanceFromOrigin>176.5276182357877</distanceFromOrigin>
				<angle>62.65759603933981</angle>
				<shape>triangular</shape>
				<triangleMeasure>0.8194170484043987</triangleMeasure>
				<rectangleMeasure>0.597188142901684</rectangleMeasure>
				<circleMeasure>0.4779276714172163</circleMeasure>
				<centroid>
					<x>279.5509</x>
					<y>848.084</y>
				</centroid>
			</pseudo3D>
		</spatialEntity>
		<numericStateVariable>
			<name>avgClusterednessRegions</name>
			<value>1123.922426812788</value>
		</numericStateVariable>
		<numericStateVariable>
			<name>avgDensityRegions</name>
			<value>0.608678630026624</value>
		</numericStateVariable>
	</timepoint>
	<timepoint>
		<spatialEntity>
			<pseudo3D type="region">
				<clusteredness>1</clusteredness>
				<density>0.5144034845794451</density>
				<area>24474.5</area>
				<perimeter>950.4316959381104</perimeter>
				<distanceFromOrigin>281.5386296762844</distanceFromOrigin>
				<angle>47.70888867709169</angle>
				<shape>rectangular</shape>
				<triangleMeasure>0.4916853752002692</triangleMeasure>
				<rectangleMeasure>0.6662595328282761</rectangleMeasure>
				<circleMeasure>0.3214353102080073</circleMeasure>
				<centroid>
					<x>774.5524</x>
					<y>1114.118</y>
				</centroid>
			</pseudo3D>
		</spatialEntity>
		<spatialEntity>
			<pseudo3D type="region">
				<clusteredness>1</clusteredness>
				<density>0.702953775473803</density>
				<area>94481.5</area>
				<perimeter>1375.63890838623</perimeter>
				<distanceFromOrigin>176.5276182357877</distanceFromOrigin>
				<angle>62.65759603933981</angle>
				<shape>triangular</shape>
				<triangleMeasure>0.8194170484043987</triangleMeasure>
				<rectangleMeasure>0.597188142901684</rectangleMeasure>
				<circleMeasure>0.4779276714172163</circleMeasure>
				<centroid>
					<x>279.5509</x>
					<y>848.084</y>
				</centroid>
			</pseudo3D>
		</spatialEntity>
		<numericStateVariable>
			<name>avgClusterednessRegions</name>
			<value>1123.922426812788</value>
		</numericStateVariable>
		<numericStateVariable>
			<name>avgDensityRegions</name>
			<value>0.608678630026624</value>
		</numericStateVariable>
	</timepoint>
	<timepoint>
		<spatialEntity>
			<pseudo3D type="region">
				<clusteredness>1</clusteredness>
				<density>0.5144034845794451</density>
				<area>24474.5</area>
				<perimeter>950.4316959381104</perimeter>
				<distanceFromOrigin>281.5386296762844</distanceFromOrigin>
				<angle>47.70888867709169</angle>
				<shape>rectangular</shape>
				<triangleMeasure>0.4916853752002692</triangleMeasure>
				<rectangleMeasure>0.6662595328282761</rectangleMeasure>
				<circleMeasure>0.3214353102080073</circleMeasure>
				<centroid>
					<x>774.5524</x>
					<y>1114.118</y>
				</centroid>
			</pseudo3D>
		</spatialEntity>
		<spatialEntity>
			<pseudo3D type="region">
				<clusteredness>1</clusteredness>
				<density>0.702953775473803</density>
				<area>94481.5</area>
				<perimeter>1375.63890838623</perimeter>
				<distanceFromOrigin>176.5276182357877</distanceFromOrigin>
				<angle>62.65759603933981</angle>
				<shape>triangular</shape>
				<triangleMeasure>0.8194170484043987</triangleMeasure>
				<rectangleMeasure>0.597188142901684</rectangleMeasure>
				<circleMeasure>0.4779276714172163</circleMeasure>
				<centroid>
					<x>279.5509</x>
					<y>848.084</y>
				</centroid>
			</pseudo3D>
		</spatialEntity>
		<numericStateVariable>
			<name>avgClusterednessRegions</name>
			<value>1123.922426812788</value>
		</numericStateVariable>
		<numericStateVariable>
			<name>avgDensityRegions</name>
			<value>0.608678630026624</value>
		</numericStateVariable>
	</timepoint>
	<timepoint>
		<spatialEntity>
			<pseudo3D type="region">
				<clusteredness>1</clusteredness>
				<density>0.5144034845794451</density>
				<area>24474.5</area>
				<perimeter>950.4316959381104</perimeter>
				<distanceFromOrigin>281.5386296762844</distanceFromOrigin>
				<angle>47.70888867709169</angle>
				<shape>rectangular</shape>
				<triangleMeasure>0.4916853752002692</triangleMeasure>
				<rectangleMeasure>0.6662595328282761</rectangleMeasure>
				<circleMeasure>0.3214353102080073</circleMeasure>
				<centroid>
					<x>774.5524</x>
					<y>1114.118</y>
				</centroid>
			</pseudo3D>
		</spatialEntity>
		<spatialEntity>
			<pseudo3D type="region">
				<clusteredness>1</clusteredness>
				<density>0.702953775473803</density>
				<area>94481.5</area>
				<perimeter>1375.63890838623</perimeter>
				<distanceFromOrigin>176.5276182357877</distanceFromOrigin>
				<angle>62.65759603933981</angle>
				<shape>triangular</shape>
				<triangleMeasure>0.8194170484043987</triangleMeasure>
				<rectangleMeasure>0.597188142901684</rectangleMeasure>
				<circleMeasure>0.4779276714172163</circleMeasure>
				<centroid>
					<x>279.5509</x>
					<y>848.084</y>
				</centroid>
			</pseudo3D>
		</spatialEntity>
		<numericStateVariable>
			<name>avgClusterednessRegions</name>
			<value>1123.922426812788</value>
		</numericStateVariable>
		<numericStateVariable>
			<name>avgDensityRegions</name>
			<value>0.608678630026624</value>
		</numericStateVariable>
	</timepoint>
	<timepoint>
		<spatialEntity>
			<pseudo3D type="region">
				<clusteredness>1</clusteredness>
				<density>0.5144034845794451</density>
				<area>24474.5</area>
				<perimeter>950.4316959381104</perimeter>
				<distanceFromOrigin>281.5386296762844</distanceFromOrigin>
				<angle>47.70888867709169</angle>
				<shape>rectangular</shape>
				<triangleMeasure>0.4916853752002692</triangleMeasure>
				<rectangleMeasure>0.6662595328282761</rectangleMeasure>
				<circleMeasure>0.3214353102080073</circleMeasure>
				<centroid>
					<x>774.5524</x>
					<y>1114.118</y>
				</centroid>
			</pseudo3D>
		</spatialEntity>
		<spatialEntity>
			<pseudo3D type="region">
				<clusteredness>1</clusteredness>
				<density>0.702953775473803</density>
				<area>94481.5</area>
				<perimeter>1375.63890838623</perimeter>
				<distanceFromOrigin>176.5276182357877</distanceFromOrigin>
				<angle>62.65759603933981</angle>
				<shape>triangular</shape>
				<triangleMeasure>0.8194170484043987</triangleMeasure>
				<rectangleMeasure>0.597188142901684</rectangleMeasure>
				<circleMeasure>0.4779276714172163</circleMeasure>
				<centroid>
					<x>279.5509</x>
					<y>848.084</y>
				</centroid>
			</pseudo3D>
		</spatialEntity>
		<numericStateVariable>
			<name>avgClusterednessRegions</name>
			<value>1123.922426812788</value>
		</numericStateVariable>
		<numericStateVariable>
			<name>avgDensityRegions</name>
			<value>0.608678630026624</value>
		</numericStateVariable>
	</timepoint>
	<timepoint>
		<spatialEntity>
			<pseudo3D type="region">
				<clusteredness>1</clusteredness>
				<density>0.5144034845794451</density>
				<area>24474.5</area>
				<perimeter>950.4316959381104</perimeter>
				<distanceFromOrigin>281.5386296762844</distanceFromOrigin>
				<angle>47.70888867709169</angle>
				<shape>rectangular</shape>
				<triangleMeasure>0.4916853752002692</triangleMeasure>
				<rectangleMeasure>0.6662595328282761</rectangleMeasure>
				<circleMeasure>0.3214353102080073</circleMeasure>
				<centroid>
					<x>774.5524</x>
					<y>1114.118</y>
				</centroid>
			</pseudo3D>
		</spatialEntity>
		<spatialEntity>
			<pseudo3D type="region">
				<clusteredness>1</clusteredness>
				<density>0.702953775473803</density>
				<area>94481.5</area>
				<perimeter>1375.63890838623</perimeter>
				<distanceFromOrigin>176.5276182357877</distanceFromOrigin>
				<angle>62.65759603933981</angle>
				<shape>triangular</shape>
				<triangleMeasure>0.8194170484043987</triangleMeasure>
				<rectangleMeasure>0.597188142901684</rectangleMeasure>
				<circleMeasure>0.4779276714172163</circleMeasure>
				<centroid>
					<x>279.5509</x>
					<y>848.084</y>
				</centroid>
			</pseudo3D>
		</spatialEntity>
		<numericStateVariable>
			<name>avgClusterednessRegions</name>
			<value>1123.922426812788</value>
		</numericStateVariable>
		<numericStateVariable>
			<name>avgDensityRegions</name>
			<value>0.608678630026624</value>
		</numericStateVariable>
	</timepoint>
	<timepoint>
		<spatialEntity>
			<pseudo3D type="region">
				<clusteredness>1</clusteredness>
				<density>0.5144034845794451</density>
				<area>24474.5</area>
				<perimeter>950.4316959381104</perimeter>
				<distanceFromOrigin>281.5386296762844</distanceFromOrigin>
				<angle>47.70888867709169</angle>
				<shape>rectangular</shape>
				<triangleMeasure>0.4916853752002692</triangleMeasure>
				<rectangleMeasure>0.6662595328282761</rectangleMeasure>
				<circleMeasure>0.3214353102080073</circleMeasure>
				<centroid>
					<x>774.5524</x>
					<y>1114.118</y>
				</centroid>
			</pseudo3D>
		</spatialEntity>
		<spatialEntity>
			<pseudo3D type="region">
				<clusteredness>1</clusteredness>
				<density>0.702953775473803</density>
				<area>94481.5</area>
				<perimeter>1375.63890838623</perimeter>
				<distanceFromOrigin>176.5276182357877</distanceFromOrigin>
				<angle>62.65759603933981</angle>
				<shape>triangular</shape>
				<triangleMeasure>0.8194170484043987</triangleMeasure>
				<rectangleMeasure>0.597188142901684</rectangleMeasure>
				<circleMeasure>0.4779276714172163</circleMeasure>
				<centroid>
					<x>279.5509</x>
					<y>848.084</y>
				</centroid>
			</pseudo3D>
		</spatialEntity>
		<numericStateVariable>
			<name>avgClusterednessRegions</name>
			<value>1123.922426812788</value>
		</numericStateVariable>
		<numericStateVariable>
			<name>avgDensityRegions</name>
			<value>0.608678630026624</value>
		</numericStateVariable>
	</timepoint>
	<timepoint>
		<spatialEntity>
			<pseudo3D type="region">
				<clusteredness>1</clusteredness>
				<density>0.5144034845794451</density>
				<area>24474.5</area>
				<perimeter>950.4316959381104</perimeter>
				<distanceFromOrigin>281.5386296762844</distanceFromOrigin>
				<angle>47.70888867709169</angle>
				<shape>rectangular</shape>
				<triangleMeasure>0.4916853752002692</triangleMeasure>
				<rectangleMeasure>0.6662595328282761</rectangleMeasure>
				<circleMeasure>0.3214353102080073</circleMeasure>
				<centroid>
					<x>774.5524</x>
					<y>1114.118</y>
				</centroid>
			</pseudo3D>
		</spatialEntity>
		<spatialEntity>
			<pseudo3D type="region">
				<clusteredness>1</clusteredness>
				<density>0.702953775473803</density>
				<area>94481.5</area>
				<perimeter>1375.63890838623</perimeter>
				<distanceFromOrigin>176.5276182357877</distanceFromOrigin>
				<angle>62.65759603933981</angle>
				<shape>triangular</shape>
				<triangleMeasure>0.8194170484043987</triangleMeasure>
				<rectangleMeasure>0.597188142901684</rectangleMeasure>
				<circleMeasure>0.4779276714172163</circleMeasure>
				<centroid>
					<x>279.5509</x>
					<y>848.084</y>
				</centroid>
			</pseudo3D>
		</spatialEntity>
		<numericStateVariable>
			<name>avgClusterednessRegions</name>
			<value>1123.922426812788</value>
		</numericStateVariable>
		<numericStateVariable>
			<name>avgDensityRegions</name>
			<value>0.608678630026624</value>
		</numericStateVariable>
	</timepoint>
	<timepoint>
		<spatialEntity>
			<pseudo3D type="region">
				<clusteredness>1</clusteredness>
				<density>0.5144034845794451</density>
				<area>24474.5</area>
				<perimeter>950.4316959381104</perimeter>
				<distanceFromOrigin>281.5386296762844</distanceFromOrigin>
				<angle>47.70888867709169</angle>
				<shape>rectangular</shape>
				<triangleMeasure>0.4916853752002692</triangleMeasure>
				<rectangleMeasure>0.6662595328282761</rectangleMeasure>
				<circleMeasure>0.3214353102080073</circleMeasure>
				<centroid>
					<x>774.5524</x>
					<y>1114.118</y>
				</centroid>
			</pseudo3D>
		</spatialEntity>
		<spatialEntity>
			<pseudo3D type="region">
				<clusteredness>1</clusteredness>
				<density>0.702953775473803</density>
				<area>94481.5</area>
				<perimeter>1375.63890838623</perimeter>
				<distanceFromOrigin>176.5276182357877</distanceFromOrigin>
				<angle>62.65759603933981</angle>
				<shape>triangular</shape>
				<triangleMeasure>0.8194170484043987</triangleMeasure>
				<rectangleMeasure>0.597188142901684</rectangleMeasure>
				<circleMeasure>0.4779276714172163</circleMeasure>
				<centroid>
					<x>279.5509</x>
					<y>848.084</y>
				</centroid>
			</pseudo3D>
		</spatialEntity>
		<numericStateVariable>
			<name>avgClusterednessRegions</name>
			<value>1123.922426812788</value>
		</numericStateVariable>
		<numericStateVariable>
			<name>avgDensityRegions</name>
			<value>0.608678630026624</value>
		</numericStateVariable>
	</timepoint>
	<timepoint>
		<spatialEntity>
			<pseudo3D type="region">
				<clusteredness>1</clusteredness>
				<density>0.5144034845794451</density>
				<area>24474.5</area>
				<perimeter>950.4316959381104</perimeter>
				<distanceFromOrigin>281.5386296762844</distanceFromOrigin>
				<angle>47.70888867709169</angle>
				<shape>rectangular</shape>
				<triangleMeasure>0.4916853752002692</triangleMeasure>
				<rectangleMeasure>0.6662595328282761</rectangleMeasure>
				<circleMeasure>0.3214353102080073</circleMeasure>
				<centroid>
					<x>774.5524</x>
					<y>1114.118</y>
				</centroid>
			</pseudo3D>
		</spatialEntity>
		<spatialEntity>
			<pseudo3D type="region">
				<clusteredness>1</clusteredness>
				<density>0.702953775473803</density>
				<area>94481.5</area>
				<perimeter>1375.63890838623</perimeter>
				<distanceFromOrigin>176.5276182357877</distanceFromOrigin>
				<angle>62.65759603933981</angle>
				<shape>triangular</shape>
				<triangleMeasure>0.8194170484043987</triangleMeasure>
				<rectangleMeasure>0.597188142901684</rectangleMeasure>
				<circleMeasure>0.4779276714172163</circleMeasure>
				<centroid>
					<x>279.5509</x>
					<y>848.084</y>
				</centroid>
			</pseudo3D>
		</spatialEntity>
		<numericStateVariable>
			<name>avgClusterednessRegions</name>
			<value>1123.922426812788</value>
		</numericStateVariable>
		<numericStateVariable>
			<name>avgDensityRegions</name>
			<value>0.608678630026624</value>
		</numericStateVariable>
	</timepoint>
	<timepoint>
		<spatialEntity>
			<pseudo3D type="region">
				<clusteredness>1</clusteredness>
				<density>0.5144034845794451</density>
				<area>24474.5</area>
				<perimeter>950.4316959381104</perimeter>
				<distanceFromOrigin>281.5386296762844</distanceFromOrigin>
				<angle>47.70888867709169</angle>
				<shape>rectangular</shape>
				<triangleMeasure>0.4916853752002692</triangleMeasure>
				<rectangleMeasure>0.6662595328282761</rectangleMeasure>
				<circleMeasure>0.3214353102080073</circleMeasure>
				<centroid>
					<x>774.5524</x>
					<y>1114.118</y>
				</centroid>
			</pseudo3D>
		</spatialEntity>
		<spatialEntity>
			<pseudo3D type="region">
				<clusteredness>1</clusteredness>
				<density>0.702953775473803</density>
				<area>94481.5</area>
				<perimeter>1375.63890838623</perimeter>
				<distanceFromOrigin>176.5276182357877</distanceFromOrigin>
				<angle>62.65759603933981</angle>
				<shape>triangular</shape>
				<triangleMeasure>0.8194170484043987</triangleMeasure>
				<rectangleMeasure>0.597188142901684</rectangleMeasure>
				<circleMeasure>0.4779276714172163</circleMeasure>
				<centroid>
					<x>279.5509</x>
					<y>848.084</y>
				</centroid>
			</pseudo3D>
		</spatialEntity>
		<numericStateVariable>
			<name>avgClusterednessRegions</name>
			<value>1123.922426812788</value>
		</numericStateVariable>
		<numericStateVariable>
			<name>avgDensityRegions</name>
			<value>0.608678630026624</value>
		</numericStateVariable>
	</timepoint>
	<timepoint>
		<spatialEntity>
			<pseudo3D type="region">
				<clusteredness>1</clusteredness>
				<density>0.5144034845794451</density>
				<area>24474.5</area>
				<perimeter>950.4316959381104</perimeter>
				<distanceFromOrigin>281.5386296762844</distanceFromOrigin>
				<angle>47.70888867709169</angle>
				<shape>rectangular</shape>
				<triangleMeasure>0.4916853752002692</triangleMeasure>
				<rectangleMeasure>0.6662595328282761</rectangleMeasure>
				<circleMeasure>0.3214353102080073</circleMeasure>
				<centroid>
					<x>774.5524</x>
					<y>1114.118</y>
				</centroid>
			</pseudo3D>
		</spatialEntity>
		<spatialEntity>
			<pseudo3D type="region">
				<clusteredness>1</clusteredness>
				<density>0.702953775473803</density>
				<area>94481.5</area>
				<perimeter>1375.63890838623</perimeter>
				<distanceFromOrigin>176.5276182357877</distanceFromOrigin>
				<angle>62.65759603933981</angle>
				<shape>triangular</shape>
				<triangleMeasure>0.8194170484043987</triangleMeasure>
				<rectangleMeasure>0.597188142901684</rectangleMeasure>
				<circleMeasure>0.4779276714172163</circleMeasure>
				<centroid>
					<x>279.5509</x>
					<y>848.084</y>
				</centroid>
			</pseudo3D>
		</spatialEntity>
		<numericStateVariable>
			<name>avgClusterednessRegions</name>
			<value>1123.922426812788</value>
		</numericStateVariable>
		<numericStateVariable>
			<name>avgDensityRegions</name>
			<value>0.608678630026624</value>
		</numericStateVariable>
	</timepoint>
	<timepoint>
		<spatialEntity>
			<pseudo3D type="region">
				<clusteredness>1</clusteredness>
				<density>0.5144034845794451</density>
				<area>24474.5</area>
				<perimeter>950.4316959381104</perimeter>
				<distanceFromOrigin>281.5386296762844</distanceFromOrigin>
				<angle>47.70888867709169</angle>
				<shape>rectangular</shape>
				<triangleMeasure>0.4916853752002692</triangleMeasure>
				<rectangleMeasure>0.6662595328282761</rectangleMeasure>
				<circleMeasure>0.3214353102080073</circleMeasure>
				<centroid>
					<x>774.5524</x>
					<y>1114.118</y>
				</centroid>
			</pseudo3D>
		</spatialEntity>
		<spatialEntity>
			<pseudo3D type="region">
				<clusteredness>1</clusteredness>
				<density>0.702953775473803</density>
				<area>94481.5</area>
				<perimeter>1375.63890838623</perimeter>
				<distanceFromOrigin>176.5276182357877</distanceFromOrigin>
				<angle>62.65759603933981</angle>
				<shape>triangular</shape>
				<triangleMeasure>0.8194170484043987</triangleMeasure>
				<rectangleMeasure>0.597188142901684</rectangleMeasure>
				<circleMeasure>0.4779276714172163</circleMeasure>
				<centroid>
					<x>279.5509</x>
					<y>848.084</y>
				</centroid>
			</pseudo3D>
		</spatialEntity>
		<numericStateVariable>
			<name>avgClusterednessRegions</name>
			<value>1123.922426812788</value>
		</numericStateVariable>
		<numericStateVariable>
			<name>avgDensityRegions</name>
			<value>0.608678630026624</value>
		</numericStateVariable>
	</timepoint>
	<timepoint>
		<spatialEntity>
			<pseudo3D type="region">
				<clusteredness>1</clusteredness>
				<density>0.5144034845794451</density>
				<area>24474.5</area>
				<perimeter>950.4316959381104</perimeter>
				<distanceFromOrigin>281.5386296762844</distanceFromOrigin>
				<angle>47.70888867709169</angle>
				<shape>rectangular</shape>
				<triangleMeasure>0.4916853752002692</triangleMeasure>
				<rectangleMeasure>0.6662595328282761</rectangleMeasure>
				<circleMeasure>0.3214353102080073</circleMeasure>
				<centroid>
					<x>774.5524</x>
					<y>1114.118</y>
				</centroid>
			</pseudo3D>
		</spatialEntity>
		<spatialEntity>
			<pseudo3D type="region">
				<clusteredness>1</clusteredness>
				<density>0.702953775473803</density>
				<area>94481.5</area>
				<perimeter>1375.63890838623</perimeter>
				<distanceFromOrigin>176.5276182357877</distanceFromOrigin>
				<angle>62.65759603933981</angle>
				<shape>triangular</shape>
				<triangleMeasure>0.8194170484043987</triangleMeasure>
				<rectangleMeasure>0.597188142901684</rectangleMeasure>
				<circleMeasure>0.4779276714172163</circleMeasure>
				<centroid>
					<x>279.5509</x>
					<y>848.084</y>
				</centroid>
			</pseudo3D>
		</spatialEntity>
		<numericStateVariable>
			<name>avgClusterednessRegions</name>
			<value>1123.922426812788</value>
		</numericStateVariable>
		<numericStateVariable>
			<name>avgDensityRegions</name>
			<value>0.608678630026624</value>
		</numericStateVariable>
	</timepoint>
	<timepoint>
		<spatialEntity>
			<pseudo3D type="region">
				<clusteredness>1</clusteredness>
				<density>0.5144034845794451</density>
				<area>24474.5</area>
				<perimeter>950.4316959381104</perimeter>
				<distanceFromOrigin>281.5386296762844</distanceFromOrigin>
				<angle>47.70888867709169</angle>
				<shape>rectangular</shape>
				<triangleMeasure>0.4916853752002692</triangleMeasure>
				<rectangleMeasure>0.6662595328282761</rectangleMeasure>
				<circleMeasure>0.3214353102080073</circleMeasure>
				<centroid>
					<x>774.5524</x>
					<y>1114.118</y>
				</centroid>
			</pseudo3D>
		</spatialEntity>
		<spatialEntity>
			<pseudo3D type="region">
				<clusteredness>1</clusteredness>
				<density>0.702953775473803</density>
				<area>94481.5</area>
				<perimeter>1375.63890838623</perimeter>
				<distanceFromOrigin>176.5276182357877</distanceFromOrigin>
				<angle>62.65759603933981</angle>
				<shape>triangular</shape>
				<triangleMeasure>0.8194170484043987</triangleMeasure>
				<rectangleMeasure>0.597188142901684</rectangleMeasure>
				<circleMeasure>0.4779276714172163</circleMeasure>
				<centroid>
					<x>279.5509</x>
					<y>848.084</y>
				</centroid>
			</pseudo3D>
		</spatialEntity>
		<numericStateVariable>
			<name>avgClusterednessRegions</name>
			<value>1123.922426812788</value>
		</numericStateVariable>
		<numericStateVariable>
			<name>avgDensityRegions</name>
			<value>0.608678630026624</value>
		</numericStateVariable>
	</timepoint>
	<timepoint>
		<spatialEntity>
			<pseudo3D type="region">
				<clusteredness>1</clusteredness>
				<density>0.5144034845794451</density>
				<area>24474.5</area>
				<perimeter>950.4316959381104</perimeter>
				<distanceFromOrigin>281.5386296762844</distanceFromOrigin>
				<angle>47.70888867709169</angle>
				<shape>rectangular</shape>
				<triangleMeasure>0.4916853752002692</triangleMeasure>
				<rectangleMeasure>0.6662595328282761</rectangleMeasure>
				<circleMeasure>0.3214353102080073</circleMeasure>
				<centroid>
					<x>774.5524</x>
					<y>1114.118</y>
				</centroid>
			</pseudo3D>
		</spatialEntity>
		<spatialEntity>
			<pseudo3D type="region">
				<clusteredness>1</clusteredness>
				<density>0.702953775473803</density>
				<area>94481.5</area>
				<perimeter>1375.63890838623</perimeter>
				<distanceFromOrigin>176.5276182357877</distanceFromOrigin>
				<angle>62.65759603933981</angle>
				<shape>triangular</shape>
				<triangleMeasure>0.8194170484043987</triangleMeasure>
				<rectangleMeasure>0.597188142901684</rectangleMeasure>
				<circleMeasure>0.4779276714172163</circleMeasure>
				<centroid>
					<x>279.5509</x>
					<y>848.084</y>
				</centroid>
			</pseudo3D>
		</spatialEntity>
		<numericStateVariable>
			<name>avgClusterednessRegions</name>
			<value>1123.922426812788</value>
		</numericStateVariable>
		<numericStateVariable>
			<name>avgDensityRegions</name>
			<value>0.608678630026624</value>
		</numericStateVariable>
	</timepoint>
	<timepoint>
		<spatialEntity>
			<pseudo3D type="region">
				<clusteredness>1</clusteredness>
				<density>0.5144034845794451</density>
				<area>24474.5</area>
				<perimeter>950.4316959381104</perimeter>
				<distanceFromOrigin>281.5386296762844</distanceFromOrigin>
				<angle>47.70888867709169</angle>
				<shape>rectangular</shape>
				<triangleMeasure>0.4916853752002692</triangleMeasure>
				<rectangleMeasure>0.6662595328282761</rectangleMeasure>
				<circleMeasure>0.3214353102080073</circleMeasure>
				<centroid>
					<x>774.5524</x>
					<y>1114.118</y>
				</centroid>
			</pseudo3D>
		</spatialEntity>
		<spatialEntity>
			<pseudo3D type="region">
				<clusteredness>1</clusteredness>
				<density>0.702953775473803</density>
				<area>94481.5</area>
				<perimeter>1375.63890838623</perimeter>
				<distanceFromOrigin>176.5276182357877</distanceFromOrigin>
				<angle>62.65759603933981</angle>
				<shape>triangular</shape>
				<triangleMeasure>0.8194170484043987</triangleMeasure>
				<rectangleMeasure>0.597188142901684</rectangleMeasure>
				<circleMeasure>0.4779276714172163</circleMeasure>
				<centroid>
					<x>279.5509</x>
					<y>848.084</y>
				</centroid>
			</pseudo3D>
		</spatialEntity>
		<numericStateVariable>
			<name>avgClusterednessRegions</name>
			<value>1123.922426812788</value>
		</numericStateVariable>
		<numericStateVariable>
			<name>avgDensityRegions</name>
			<value>0.608678630026624</value>
		</numericStateVariable>
	</timepoint>
	<timepoint>
		<spatialEntity>
			<pseudo3D type="region">
				<clusteredness>1</clusteredness>
				<density>0.5144034845794451</density>
				<area>24474.5</area>
				<perimeter>950.4316959381104</perimeter>
				<distanceFromOrigin>281.5386296762844</distanceFromOrigin>
				<angle>47.70888867709169</angle>
				<shape>rectangular</shape>
				<triangleMeasure>0.4916853752002692</triangleMeasure>
				<rectangleMeasure>0.6662595328282761</rectangleMeasure>
				<circleMeasure>0.3214353102080073</circleMeasure>
				<centroid>
					<x>774.5524</x>
					<y>1114.118</y>
				</centroid>
			</pseudo3D>
		</spatialEntity>
		<spatialEntity>
			<pseudo3D type="region">
				<clusteredness>1</clusteredness>
				<density>0.702953775473803</density>
				<area>94481.5</area>
				<perimeter>1375.63890838623</perimeter>
				<distanceFromOrigin>176.5276182357877</distanceFromOrigin>
				<angle>62.65759603933981</angle>
				<shape>triangular</shape>
				<triangleMeasure>0.8194170484043987</triangleMeasure>
				<rectangleMeasure>0.597188142901684</rectangleMeasure>
				<circleMeasure>0.4779276714172163</circleMeasure>
				<centroid>
					<x>279.5509</x>
					<y>848.084</y>
				</centroid>
			</pseudo3D>
		</spatialEntity>
		<numericStateVariable>
			<name>avgClusterednessRegions</name>
			<value>1123.922426812788</value>
		</numericStateVariable>
		<numericStateVariable>
			<name>avgDensityRegions</name>
			<value>0.608678630026624</value>
		</numericStateVariable>
	</timepoint>
	<timepoint>
		<spatialEntity>
			<pseudo3D type="region">
				<clusteredness>1</clusteredness>
				<density>0.5144034845794451</density>
				<area>24474.5</area>
				<perimeter>950.4316959381104</perimeter>
				<distanceFromOrigin>281.5386296762844</distanceFromOrigin>
				<angle>47.70888867709169</angle>
				<shape>rectangular</shape>
				<triangleMeasure>0.4916853752002692</triangleMeasure>
				<rectangleMeasure>0.6662595328282761</rectangleMeasure>
				<circleMeasure>0.3214353102080073</circleMeasure>
				<centroid>
					<x>774.5524</x>
					<y>1114.118</y>
				</centroid>
			</pseudo3D>
		</spatialEntity>
		<spatialEntity>
			<pseudo3D type="region">
				<clusteredness>1</clusteredness>
				<density>0.702953775473803</density>
				<area>94481.5</area>
				<perimeter>1375.63890838623</perimeter>
				<distanceFromOrigin>176.5276182357877</distanceFromOrigin>
				<angle>62.65759603933981</angle>
				<shape>triangular</shape>
				<triangleMeasure>0.8194170484043987</triangleMeasure>
				<rectangleMeasure>0.597188142901684</rectangleMeasure>
				<circleMeasure>0.4779276714172163</circleMeasure>
				<centroid>
					<x>279.5509</x>
					<y>848.084</y>
				</centroid>
			</pseudo3D>
		</spatialEntity>
		<numericStateVariable>
			<name>avgClusterednessRegions</name>
			<value>1123.922426812788</value>
		</numericStateVariable>
		<numericStateVariable>
			<name>avgDensityRegions</name>
			<value>0.608678630026624</value>
		</numericStateVariable>
	</timepoint>
	<timepoint>
		<spatialEntity>
			<pseudo3D type="region">
				<clusteredness>1</clusteredness>
				<density>0.5144034845794451</density>
				<area>24474.5</area>
				<perimeter>950.4316959381104</perimeter>
				<distanceFromOrigin>281.5386296762844</distanceFromOrigin>
				<angle>47.70888867709169</angle>
				<shape>rectangular</shape>
				<triangleMeasure>0.4916853752002692</triangleMeasure>
				<rectangleMeasure>0.6662595328282761</rectangleMeasure>
				<circleMeasure>0.3214353102080073</circleMeasure>
				<centroid>
					<x>774.5524</x>
					<y>1114.118</y>
				</centroid>
			</pseudo3D>
		</spatialEntity>
		<spatialEntity>
			<pseudo3D type="region">
				<clusteredness>1</clusteredness>
				<density>0.702953775473803</density>
				<area>94481.5</area>
				<perimeter>1375.63890838623</perimeter>
				<distanceFromOrigin>176.5276182357877</distanceFromOrigin>
				<angle>62.65759603933981</angle>
				<shape>triangular</shape>
				<triangleMeasure>0.8194170484043987</triangleMeasure>
				<rectangleMeasure>0.597188142901684</rectangleMeasure>
				<circleMeasure>0.4779276714172163</circleMeasure>
				<centroid>
					<x>279.5509</x>
					<y>848.084</y>
				</centroid>
			</pseudo3D>
		</spatialEntity>
		<numericStateVariable>
			<name>avgClusterednessRegions</name>
			<value>1123.922426812788</value>
		</numericStateVariable>
		<numericStateVariable>
			<name>avgDensityRegions</name>
			<value>0.608678630026624</value>
		</numericStateVariable>
	</timepoint>
	<timepoint>
		<spatialEntity>
			<pseudo3D type="region">
				<clusteredness>1</clusteredness>
				<density>0.5144034845794451</density>
				<area>24474.5</area>
				<perimeter>950.4316959381104</perimeter>
				<distanceFromOrigin>281.5386296762844</distanceFromOrigin>
				<angle>47.70888867709169</angle>
				<shape>rectangular</shape>
				<triangleMeasure>0.4916853752002692</triangleMeasure>
				<rectangleMeasure>0.6662595328282761</rectangleMeasure>
				<circleMeasure>0.3214353102080073</circleMeasure>
				<centroid>
					<x>774.5524</x>
					<y>1114.118</y>
				</centroid>
			</pseudo3D>
		</spatialEntity>
		<spatialEntity>
			<pseudo3D type="region">
				<clusteredness>1</clusteredness>
				<density>0.702953775473803</density>
				<area>94481.5</area>
				<perimeter>1375.63890838623</perimeter>
				<distanceFromOrigin>176.5276182357877</distanceFromOrigin>
				<angle>62.65759603933981</angle>
				<shape>triangular</shape>
				<triangleMeasure>0.8194170484043987</triangleMeasure>
				<rectangleMeasure>0.597188142901684</rectangleMeasure>
				<circleMeasure>0.4779276714172163</circleMeasure>
				<centroid>
					<x>279.5509</x>
					<y>848.084</y>
				</centroid>
			</pseudo3D>
		</spatialEntity>
		<numericStateVariable>
			<name>avgClusterednessRegions</name>
			<value>1123.922426812788</value>
		</numericStateVariable>
		<numericStateVariable>
			<name>avgDensityRegions</name>
			<value>0.608678630026624</value>
		</numericStateVariable>
	</timepoint>
	<timepoint>
		<spatialEntity>
			<pseudo3D type="region">
				<clusteredness>1</clusteredness>
				<density>0.5144034845794451</density>
				<area>24474.5</area>
				<perimeter>950.4316959381104</perimeter>
				<distanceFromOrigin>281.5386296762844</distanceFromOrigin>
				<angle>47.70888867709169</angle>
				<shape>rectangular</shape>
				<triangleMeasure>0.4916853752002692</triangleMeasure>
				<rectangleMeasure>0.6662595328282761</rectangleMeasure>
				<circleMeasure>0.3214353102080073</circleMeasure>
				<centroid>
					<x>774.5524</x>
					<y>1114.118</y>
				</centroid>
			</pseudo3D>
		</spatialEntity>
		<spatialEntity>
			<pseudo3D type="region">
				<clusteredness>1</clusteredness>
				<density>0.702953775473803</density>
				<area>94481.5</area>
				<perimeter>1375.63890838623</perimeter>
				<distanceFromOrigin>176.5276182357877</distanceFromOrigin>
				<angle>62.65759603933981</angle>
				<shape>triangular</shape>
				<triangleMeasure>0.8194170484043987</triangleMeasure>
				<rectangleMeasure>0.597188142901684</rectangleMeasure>
				<circleMeasure>0.4779276714172163</circleMeasure>
				<centroid>
					<x>279.5509</x>
					<y>848.084</y>
				</centroid>
			</pseudo3D>
		</spatialEntity>
		<numericStateVariable>
			<name>avgClusterednessRegions</name>
			<value>1123.922426812788</value>
		</numericStateVariable>
		<numericStateVariable>
			<name>avgDensityRegions</name>
			<value>0.608678630026624</value>
		</numericStateVariable>
	</timepoint>
	<timepoint>
		<spatialEntity>
			<pseudo3D type="region">
				<clusteredness>1</clusteredness>
				<density>0.5144034845794451</density>
				<area>24474.5</area>
				<perimeter>950.4316959381104</perimeter>
				<distanceFromOrigin>281.5386296762844</distanceFromOrigin>
				<angle>47.70888867709169</angle>
				<shape>rectangular</shape>
				<triangleMeasure>0.4916853752002692</triangleMeasure>
				<rectangleMeasure>0.6662595328282761</rectangleMeasure>
				<circleMeasure>0.3214353102080073</circleMeasure>
				<centroid>
					<x>774.5524</x>
					<y>1114.118</y>
				</centroid>
			</pseudo3D>
		</spatialEntity>
		<spatialEntity>
			<pseudo3D type="region">
				<clusteredness>1</clusteredness>
				<density>0.702953775473803</density>
				<area>94481.5</area>
				<perimeter>1375.63890838623</perimeter>
				<distanceFromOrigin>176.5276182357877</distanceFromOrigin>
				<angle>62.65759603933981</angle>
				<shape>triangular</shape>
				<triangleMeasure>0.8194170484043987</triangleMeasure>
				<rectangleMeasure>0.597188142901684</rectangleMeasure>
				<circleMeasure>0.4779276714172163</circleMeasure>
				<centroid>
					<x>279.5509</x>
					<y>848.084</y>
				</centroid>
			</pseudo3D>
		</spatialEntity>
		<numericStateVariable>
			<name>avgClusterednessRegions</name>
			<value>1123.922426812788</value>
		</numericStateVariable>
		<numericStateVariable>
			<name>avgDensityRegions</name>
			<value>0.608678630026624</value>
		</numericStateVariable>
	</timepoint>
	<timepoint>
		<spatialEntity>
			<pseudo3D type="region">
				<clusteredness>1</clusteredness>
				<density>0.5144034845794451</density>
				<area>24474.5</area>
				<perimeter>950.4316959381104</perimeter>
				<distanceFromOrigin>281.5386296762844</distanceFromOrigin>
				<angle>47.70888867709169</angle>
				<shape>rectangular</shape>
				<triangleMeasure>0.4916853752002692</triangleMeasure>
				<rectangleMeasure>0.6662595328282761</rectangleMeasure>
				<circleMeasure>0.3214353102080073</circleMeasure>
				<centroid>
					<x>774.5524</x>
					<y>1114.118</y>
				</centroid>
			</pseudo3D>
		</spatialEntity>
		<spatialEntity>
			<pseudo3D type="region">
				<clusteredness>1</clusteredness>
				<density>0.702953775473803</density>
				<area>94481.5</area>
				<perimeter>1375.63890838623</perimeter>
				<distanceFromOrigin>176.5276182357877</distanceFromOrigin>
				<angle>62.65759603933981</angle>
				<shape>triangular</shape>
				<triangleMeasure>0.8194170484043987</triangleMeasure>
				<rectangleMeasure>0.597188142901684</rectangleMeasure>
				<circleMeasure>0.4779276714172163</circleMeasure>
				<centroid>
					<x>279.5509</x>
					<y>848.084</y>
				</centroid>
			</pseudo3D>
		</spatialEntity>
		<numericStateVariable>
			<name>avgClusterednessRegions</name>
			<value>1123.922426812788</value>
		</numericStateVariable>
		<numericStateVariable>
			<name>avgDensityRegions</name>
			<value>0.608678630026624</value>
		</numericStateVariable>
	</timepoint>
	<timepoint>
		<spatialEntity>
			<pseudo3D type="region">
				<clusteredness>1</clusteredness>
				<density>0.5144034845794451</density>
				<area>24474.5</area>
				<perimeter>950.4316959381104</perimeter>
				<distanceFromOrigin>281.5386296762844</distanceFromOrigin>
				<angle>47.70888867709169</angle>
				<shape>rectangular</shape>
				<triangleMeasure>0.4916853752002692</triangleMeasure>
				<rectangleMeasure>0.6662595328282761</rectangleMeasure>
				<circleMeasure>0.3214353102080073</circleMeasure>
				<centroid>
					<x>774.5524</x>
					<y>1114.118</y>
				</centroid>
			</pseudo3D>
		</spatialEntity>
		<spatialEntity>
			<pseudo3D type="region">
				<clusteredness>1</clusteredness>
				<density>0.702953775473803</density>
				<area>94481.5</area>
				<perimeter>1375.63890838623</perimeter>
				<distanceFromOrigin>176.5276182357877</distanceFromOrigin>
				<angle>62.65759603933981</angle>
				<shape>triangular</shape>
				<triangleMeasure>0.8194170484043987</triangleMeasure>
				<rectangleMeasure>0.597188142901684</rectangleMeasure>
				<circleMeasure>0.4779276714172163</circleMeasure>
				<centroid>
					<x>279.5509</x>
					<y>848.084</y>
				</centroid>
			</pseudo3D>
		</spatialEntity>
		<numericStateVariable>
			<name>avgClusterednessRegions</name>
			<value>1123.922426812788</value>
		</numericStateVariable>
		<numericStateVariable>
			<name>avgDensityRegions</name>
			<value>0.608678630026624</value>
		</numericStateVariable>
	</timepoint>
	<timepoint>
		<spatialEntity>
			<pseudo3D type="region">
				<clusteredness>1</clusteredness>
				<density>0.5144034845794451</density>
				<area>24474.5</area>
				<perimeter>950.4316959381104</perimeter>
				<distanceFromOrigin>281.5386296762844</distanceFromOrigin>
				<angle>47.70888867709169</angle>
				<shape>rectangular</shape>
				<triangleMeasure>0.4916853752002692</triangleMeasure>
				<rectangleMeasure>0.6662595328282761</rectangleMeasure>
				<circleMeasure>0.3214353102080073</circleMeasure>
				<centroid>
					<x>774.5524</x>
					<y>1114.118</y>
				</centroid>
			</pseudo3D>
		</spatialEntity>
		<spatialEntity>
			<pseudo3D type="region">
				<clusteredness>1</clusteredness>
				<density>0.702953775473803</density>
				<area>94481.5</area>
				<perimeter>1375.63890838623</perimeter>
				<distanceFromOrigin>176.5276182357877</distanceFromOrigin>
				<angle>62.65759603933981</angle>
				<shape>triangular</shape>
				<triangleMeasure>0.8194170484043987</triangleMeasure>
				<rectangleMeasure>0.597188142901684</rectangleMeasure>
				<circleMeasure>0.4779276714172163</circleMeasure>
				<centroid>
					<x>279.5509</x>
					<y>848.084</y>
				</centroid>
			</pseudo3D>
		</spatialEntity>
		<numericStateVariable>
			<name>avgClusterednessRegions</name>
			<value>1123.922426812788</value>
		</numericStateVariable>
		<numericStateVariable>
			<name>avgDensityRegions</name>
			<value>0.608678630026624</value>
		</numericStateVariable>
	</timepoint>
	<timepoint>
		<spatialEntity>
			<pseudo3D type="region">
				<clusteredness>1</clusteredness>
				<density>0.5144034845794451</density>
				<area>24474.5</area>
				<perimeter>950.4316959381104</perimeter>
				<distanceFromOrigin>281.5386296762844</distanceFromOrigin>
				<angle>47.70888867709169</angle>
				<shape>rectangular</shape>
				<triangleMeasure>0.4916853752002692</triangleMeasure>
				<rectangleMeasure>0.6662595328282761</rectangleMeasure>
				<circleMeasure>0.3214353102080073</circleMeasure>
				<centroid>
					<x>774.5524</x>
					<y>1114.118</y>
				</centroid>
			</pseudo3D>
		</spatialEntity>
		<spatialEntity>
			<pseudo3D type="region">
				<clusteredness>1</clusteredness>
				<density>0.702953775473803</density>
				<area>94481.5</area>
				<perimeter>1375.63890838623</perimeter>
				<distanceFromOrigin>176.5276182357877</distanceFromOrigin>
				<angle>62.65759603933981</angle>
				<shape>triangular</shape>
				<triangleMeasure>0.8194170484043987</triangleMeasure>
				<rectangleMeasure>0.597188142901684</rectangleMeasure>
				<circleMeasure>0.4779276714172163</circleMeasure>
				<centroid>
					<x>279.5509</x>
					<y>848.084</y>
				</centroid>
			</pseudo3D>
		</spatialEntity>
		<numericStateVariable>
			<name>avgClusterednessRegions</name>
			<value>1123.922426812788</value>
		</numericStateVariable>
		<numericStateVariable>
			<name>avgDensityRegions</name>
			<value>0.608678630026624</value>
		</numericStateVariable>
	</timepoint>
	<timepoint>
		<spatialEntity>
			<pseudo3D type="region">
				<clusteredness>1</clusteredness>
				<density>0.5144034845794451</density>
				<area>24474.5</area>
				<perimeter>950.4316959381104</perimeter>
				<distanceFromOrigin>281.5386296762844</distanceFromOrigin>
				<angle>47.70888867709169</angle>
				<shape>rectangular</shape>
				<triangleMeasure>0.4916853752002692</triangleMeasure>
				<rectangleMeasure>0.6662595328282761</rectangleMeasure>
				<circleMeasure>0.3214353102080073</circleMeasure>
				<centroid>
					<x>774.5524</x>
					<y>1114.118</y>
				</centroid>
			</pseudo3D>
		</spatialEntity>
		<spatialEntity>
			<pseudo3D type="region">
				<clusteredness>1</clusteredness>
				<density>0.702953775473803</density>
				<area>94481.5</area>
				<perimeter>1375.63890838623</perimeter>
				<distanceFromOrigin>176.5276182357877</distanceFromOrigin>
				<angle>62.65759603933981</angle>
				<shape>triangular</shape>
				<triangleMeasure>0.8194170484043987</triangleMeasure>
				<rectangleMeasure>0.597188142901684</rectangleMeasure>
				<circleMeasure>0.4779276714172163</circleMeasure>
				<centroid>
					<x>279.5509</x>
					<y>848.084</y>
				</centroid>
			</pseudo3D>
		</spatialEntity>
		<numericStateVariable>
			<name>avgClusterednessRegions</name>
			<value>1123.922426812788</value>
		</numericStateVariable>
		<numericStateVariable>
			<name>avgDensityRegions</name>
			<value>0.608678630026624</value>
		</numericStateVariable>
	</timepoint>
	<timepoint>
		<spatialEntity>
			<pseudo3D type="region">
				<clusteredness>1</clusteredness>
				<density>0.5144034845794451</density>
				<area>24474.5</area>
				<perimeter>950.4316959381104</perimeter>
				<distanceFromOrigin>281.5386296762844</distanceFromOrigin>
				<angle>47.70888867709169</angle>
				<shape>rectangular</shape>
				<triangleMeasure>0.4916853752002692</triangleMeasure>
				<rectangleMeasure>0.6662595328282761</rectangleMeasure>
				<circleMeasure>0.3214353102080073</circleMeasure>
				<centroid>
					<x>774.5524</x>
					<y>1114.118</y>
				</centroid>
			</pseudo3D>
		</spatialEntity>
		<spatialEntity>
			<pseudo3D type="region">
				<clusteredness>1</clusteredness>
				<density>0.702953775473803</density>
				<area>94481.5</area>
				<perimeter>1375.63890838623</perimeter>
				<distanceFromOrigin>176.5276182357877</distanceFromOrigin>
				<angle>62.65759603933981</angle>
				<shape>triangular</shape>
				<triangleMeasure>0.8194170484043987</triangleMeasure>
				<rectangleMeasure>0.597188142901684</rectangleMeasure>
				<circleMeasure>0.4779276714172163</circleMeasure>
				<centroid>
					<x>279.5509</x>
					<y>848.084</y>
				</centroid>
			</pseudo3D>
		</spatialEntity>
		<numericStateVariable>
			<name>avgClusterednessRegions</name>
			<value>1123.922426812788</value>
		</numericStateVariable>
		<numericStateVariable>
			<name>avgDensityRegions</name>
			<value>0.608678630026624</value>
		</numericStateVariable>
	</timepoint>
	<timepoint>
		<spatialEntity>
			<pseudo3D type="region">
				<clusteredness>1</clusteredness>
				<density>0.5144034845794451</density>
				<area>24474.5</area>
				<perimeter>950.4316959381104</perimeter>
				<distanceFromOrigin>281.5386296762844</distanceFromOrigin>
				<angle>47.70888867709169</angle>
				<shape>rectangular</shape>
				<triangleMeasure>0.4916853752002692</triangleMeasure>
				<rectangleMeasure>0.6662595328282761</rectangleMeasure>
				<circleMeasure>0.3214353102080073</circleMeasure>
				<centroid>
					<x>774.5524</x>
					<y>1114.118</y>
				</centroid>
			</pseudo3D>
		</spatialEntity>
		<spatialEntity>
			<pseudo3D type="region">
				<clusteredness>1</clusteredness>
				<density>0.702953775473803</density>
				<area>94481.5</area>
				<perimeter>1375.63890838623</perimeter>
				<distanceFromOrigin>176.5276182357877</distanceFromOrigin>
				<angle>62.65759603933981</angle>
				<shape>triangular</shape>
				<triangleMeasure>0.8194170484043987</triangleMeasure>
				<rectangleMeasure>0.597188142901684</rectangleMeasure>
				<circleMeasure>0.4779276714172163</circleMeasure>
				<centroid>
					<x>279.5509</x>
					<y>848.084</y>
				</centroid>
			</pseudo3D>
		</spatialEntity>
		<numericStateVariable>
			<name>avgClusterednessRegions</name>
			<value>1123.922426812788</value>
		</numericStateVariable>
		<numericStateVariable>
			<name>avgDensityRegions</name>
			<value>0.608678630026624</value>
		</numericStateVariable>
	</timepoint>
	<timepoint>
		<spatialEntity>
			<pseudo3D type="region">
				<clusteredness>1</clusteredness>
				<density>0.5144034845794451</density>
				<area>24474.5</area>
				<perimeter>950.4316959381104</perimeter>
				<distanceFromOrigin>281.5386296762844</distanceFromOrigin>
				<angle>47.70888867709169</angle>
				<shape>rectangular</shape>
				<triangleMeasure>0.4916853752002692</triangleMeasure>
				<rectangleMeasure>0.6662595328282761</rectangleMeasure>
				<circleMeasure>0.3214353102080073</circleMeasure>
				<centroid>
					<x>774.5524</x>
					<y>1114.118</y>
				</centroid>
			</pseudo3D>
		</spatialEntity>
		<spatialEntity>
			<pseudo3D type="region">
				<clusteredness>1</clusteredness>
				<density>0.702953775473803</density>
				<area>94481.5</area>
				<perimeter>1375.63890838623</perimeter>
				<distanceFromOrigin>176.5276182357877</distanceFromOrigin>
				<angle>62.65759603933981</angle>
				<shape>triangular</shape>
				<triangleMeasure>0.8194170484043987</triangleMeasure>
				<rectangleMeasure>0.597188142901684</rectangleMeasure>
				<circleMeasure>0.4779276714172163</circleMeasure>
				<centroid>
					<x>279.5509</x>
					<y>848.084</y>
				</centroid>
			</pseudo3D>
		</spatialEntity>
		<numericStateVariable>
			<name>avgClusterednessRegions</name>
			<value>1123.922426812788</value>
		</numericStateVariable>
		<numericStateVariable>
			<name>avgDensityRegions</name>
			<value>0.608678630026624</value>
		</numericStateVariable>
	</timepoint>
	<timepoint>
		<spatialEntity>
			<pseudo3D type="region">
				<clusteredness>1</clusteredness>
				<density>0.5144034845794451</density>
				<area>24474.5</area>
				<perimeter>950.4316959381104</perimeter>
				<distanceFromOrigin>281.5386296762844</distanceFromOrigin>
				<angle>47.70888867709169</angle>
				<shape>rectangular</shape>
				<triangleMeasure>0.4916853752002692</triangleMeasure>
				<rectangleMeasure>0.6662595328282761</rectangleMeasure>
				<circleMeasure>0.3214353102080073</circleMeasure>
				<centroid>
					<x>774.5524</x>
					<y>1114.118</y>
				</centroid>
			</pseudo3D>
		</spatialEntity>
		<spatialEntity>
			<pseudo3D type="region">
				<clusteredness>1</clusteredness>
				<density>0.702953775473803</density>
				<area>94481.5</area>
				<perimeter>1375.63890838623</perimeter>
				<distanceFromOrigin>176.5276182357877</distanceFromOrigin>
				<angle>62.65759603933981</angle>
				<shape>triangular</shape>
				<triangleMeasure>0.8194170484043987</triangleMeasure>
				<rectangleMeasure>0.597188142901684</rectangleMeasure>
				<circleMeasure>0.4779276714172163</circleMeasure>
				<centroid>
					<x>279.5509</x>
					<y>848.084</y>
				</centroid>
			</pseudo3D>
		</spatialEntity>
		<numericStateVariable>
			<name>avgClusterednessRegions</name>
			<value>1123.922426812788</value>
		</numericStateVariable>
		<numericStateVariable>
			<name>avgDensityRegions</name>
			<value>0.608678630026624</value>
		</numericStateVariable>
	</timepoint>
	<timepoint>
		<spatialEntity>
			<pseudo3D type="region">
				<clusteredness>1</clusteredness>
				<density>0.5144034845794451</density>
				<area>24474.5</area>
				<perimeter>950.4316959381104</perimeter>
				<distanceFromOrigin>281.5386296762844</distanceFromOrigin>
				<angle>47.70888867709169</angle>
				<shape>rectangular</shape>
				<triangleMeasure>0.4916853752002692</triangleMeasure>
				<rectangleMeasure>0.6662595328282761</rectangleMeasure>
				<circleMeasure>0.3214353102080073</circleMeasure>
				<centroid>
					<x>774.5524</x>
					<y>1114.118</y>
				</centroid>
			</pseudo3D>
		</spatialEntity>
		<spatialEntity>
			<pseudo3D type="region">
				<clusteredness>1</clusteredness>
				<density>0.702953775473803</density>
				<area>94481.5</area>
				<perimeter>1375.63890838623</perimeter>
				<distanceFromOrigin>176.5276182357877</distanceFromOrigin>
				<angle>62.65759603933981</angle>
				<shape>triangular</shape>
				<triangleMeasure>0.8194170484043987</triangleMeasure>
				<rectangleMeasure>0.597188142901684</rectangleMeasure>
				<circleMeasure>0.4779276714172163</circleMeasure>
				<centroid>
					<x>279.5509</x>
					<y>848.084</y>
				</centroid>
			</pseudo3D>
		</spatialEntity>
		<numericStateVariable>
			<name>avgClusterednessRegions</name>
			<value>1123.922426812788</value>
		</numericStateVariable>
		<numericStateVariable>
			<name>avgDensityRegions</name>
			<value>0.608678630026624</value>
		</numericStateVariable>
	</timepoint>
	<timepoint>
		<spatialEntity>
			<pseudo3D type="region">
				<clusteredness>1</clusteredness>
				<density>0.5144034845794451</density>
				<area>24474.5</area>
				<perimeter>950.4316959381104</perimeter>
				<distanceFromOrigin>281.5386296762844</distanceFromOrigin>
				<angle>47.70888867709169</angle>
				<shape>rectangular</shape>
				<triangleMeasure>0.4916853752002692</triangleMeasure>
				<rectangleMeasure>0.6662595328282761</rectangleMeasure>
				<circleMeasure>0.3214353102080073</circleMeasure>
				<centroid>
					<x>774.5524</x>
					<y>1114.118</y>
				</centroid>
			</pseudo3D>
		</spatialEntity>
		<spatialEntity>
			<pseudo3D type="region">
				<clusteredness>1</clusteredness>
				<density>0.702953775473803</density>
				<area>94481.5</area>
				<perimeter>1375.63890838623</perimeter>
				<distanceFromOrigin>176.5276182357877</distanceFromOrigin>
				<angle>62.65759603933981</angle>
				<shape>triangular</shape>
				<triangleMeasure>0.8194170484043987</triangleMeasure>
				<rectangleMeasure>0.597188142901684</rectangleMeasure>
				<circleMeasure>0.4779276714172163</circleMeasure>
				<centroid>
					<x>279.5509</x>
					<y>848.084</y>
				</centroid>
			</pseudo3D>
		</spatialEntity>
		<numericStateVariable>
			<name>avgClusterednessRegions</name>
			<value>1123.922426812788</value>
		</numericStateVariable>
		<numericStateVariable>
			<name>avgDensityRegions</name>
			<value>0.608678630026624</value>
		</numericStateVariable>
	</timepoint>
	<timepoint>
		<spatialEntity>
			<pseudo3D type="region">
				<clusteredness>1</clusteredness>
				<density>0.5144034845794451</density>
				<area>24474.5</area>
				<perimeter>950.4316959381104</perimeter>
				<distanceFromOrigin>281.5386296762844</distanceFromOrigin>
				<angle>47.70888867709169</angle>
				<shape>rectangular</shape>
				<triangleMeasure>0.4916853752002692</triangleMeasure>
				<rectangleMeasure>0.6662595328282761</rectangleMeasure>
				<circleMeasure>0.3214353102080073</circleMeasure>
				<centroid>
					<x>774.5524</x>
					<y>1114.118</y>
				</centroid>
			</pseudo3D>
		</spatialEntity>
		<spatialEntity>
			<pseudo3D type="region">
				<clusteredness>1</clusteredness>
				<density>0.702953775473803</density>
				<area>94481.5</area>
				<perimeter>1375.63890838623</perimeter>
				<distanceFromOrigin>176.5276182357877</distanceFromOrigin>
				<angle>62.65759603933981</angle>
				<shape>triangular</shape>
				<triangleMeasure>0.8194170484043987</triangleMeasure>
				<rectangleMeasure>0.597188142901684</rectangleMeasure>
				<circleMeasure>0.4779276714172163</circleMeasure>
				<centroid>
					<x>279.5509</x>
					<y>848.084</y>
				</centroid>
			</pseudo3D>
		</spatialEntity>
		<numericStateVariable>
			<name>avgClusterednessRegions</name>
			<value>1123.922426812788</value>
		</numericStateVariable>
		<numericStateVariable>
			<name>avgDensityRegions</name>
			<value>0.608678630026624</value>
		</numericStateVariable>
	</timepoint>
	<timepoint>
		<spatialEntity>
			<pseudo3D type="region">
				<clusteredness>1</clusteredness>
				<density>0.5144034845794451</density>
				<area>24474.5</area>
				<perimeter>950.4316959381104</perimeter>
				<distanceFromOrigin>281.5386296762844</distanceFromOrigin>
				<angle>47.70888867709169</angle>
				<shape>rectangular</shape>
				<triangleMeasure>0.4916853752002692</triangleMeasure>
				<rectangleMeasure>0.6662595328282761</rectangleMeasure>
				<circleMeasure>0.3214353102080073</circleMeasure>
				<centroid>
					<x>774.5524</x>
					<y>1114.118</y>
				</centroid>
			</pseudo3D>
		</spatialEntity>
		<spatialEntity>
			<pseudo3D type="region">
				<clusteredness>1</clusteredness>
				<density>0.702953775473803</density>
				<area>94481.5</area>
				<perimeter>1375.63890838623</perimeter>
				<distanceFromOrigin>176.5276182357877</distanceFromOrigin>
				<angle>62.65759603933981</angle>
				<shape>triangular</shape>
				<triangleMeasure>0.8194170484043987</triangleMeasure>
				<rectangleMeasure>0.597188142901684</rectangleMeasure>
				<circleMeasure>0.4779276714172163</circleMeasure>
				<centroid>
					<x>279.5509</x>
					<y>848.084</y>
				</centroid>
			</pseudo3D>
		</spatialEntity>
		<numericStateVariable>
			<name>avgClusterednessRegions</name>
			<value>1123.922426812788</value>
		</numericStateVariable>
		<numericStateVariable>
			<name>avgDensityRegions</name>
			<value>0.608678630026624</value>
		</numericStateVariable>
	</timepoint>
	<timepoint>
		<spatialEntity>
			<pseudo3D type="region">
				<clusteredness>1</clusteredness>
				<density>0.5144034845794451</density>
				<area>24474.5</area>
				<perimeter>950.4316959381104</perimeter>
				<distanceFromOrigin>281.5386296762844</distanceFromOrigin>
				<angle>47.70888867709169</angle>
				<shape>rectangular</shape>
				<triangleMeasure>0.4916853752002692</triangleMeasure>
				<rectangleMeasure>0.6662595328282761</rectangleMeasure>
				<circleMeasure>0.3214353102080073</circleMeasure>
				<centroid>
					<x>774.5524</x>
					<y>1114.118</y>
				</centroid>
			</pseudo3D>
		</spatialEntity>
		<spatialEntity>
			<pseudo3D type="region">
				<clusteredness>1</clusteredness>
				<density>0.702953775473803</density>
				<area>94481.5</area>
				<perimeter>1375.63890838623</perimeter>
				<distanceFromOrigin>176.5276182357877</distanceFromOrigin>
				<angle>62.65759603933981</angle>
				<shape>triangular</shape>
				<triangleMeasure>0.8194170484043987</triangleMeasure>
				<rectangleMeasure>0.597188142901684</rectangleMeasure>
				<circleMeasure>0.4779276714172163</circleMeasure>
				<centroid>
					<x>279.5509</x>
					<y>848.084</y>
				</centroid>
			</pseudo3D>
		</spatialEntity>
		<numericStateVariable>
			<name>avgClusterednessRegions</name>
			<value>1123.922426812788</value>
		</numericStateVariable>
		<numericStateVariable>
			<name>avgDensityRegions</name>
			<value>0.608678630026624</value>
		</numericStateVariable>
	</timepoint>
	<timepoint>
		<spatialEntity>
			<pseudo3D type="region">
				<clusteredness>1</clusteredness>
				<density>0.5144034845794451</density>
				<area>24474.5</area>
				<perimeter>950.4316959381104</perimeter>
				<distanceFromOrigin>281.5386296762844</distanceFromOrigin>
				<angle>47.70888867709169</angle>
				<shape>rectangular</shape>
				<triangleMeasure>0.4916853752002692</triangleMeasure>
				<rectangleMeasure>0.6662595328282761</rectangleMeasure>
				<circleMeasure>0.3214353102080073</circleMeasure>
				<centroid>
					<x>774.5524</x>
					<y>1114.118</y>
				</centroid>
			</pseudo3D>
		</spatialEntity>
		<spatialEntity>
			<pseudo3D type="region">
				<clusteredness>1</clusteredness>
				<density>0.702953775473803</density>
				<area>94481.5</area>
				<perimeter>1375.63890838623</perimeter>
				<distanceFromOrigin>176.5276182357877</distanceFromOrigin>
				<angle>62.65759603933981</angle>
				<shape>triangular</shape>
				<triangleMeasure>0.8194170484043987</triangleMeasure>
				<rectangleMeasure>0.597188142901684</rectangleMeasure>
				<circleMeasure>0.4779276714172163</circleMeasure>
				<centroid>
					<x>279.5509</x>
					<y>848.084</y>
				</centroid>
			</pseudo3D>
		</spatialEntity>
		<numericStateVariable>
			<name>avgClusterednessRegions</name>
			<value>1123.922426812788</value>
		</numericStateVariable>
		<numericStateVariable>
			<name>avgDensityRegions</name>
			<value>0.608678630026624</value>
		</numericStateVariable>
	</timepoint>
	<timepoint>
		<spatialEntity>
			<pseudo3D type="region">
				<clusteredness>1</clusteredness>
				<density>0.5144034845794451</density>
				<area>24474.5</area>
				<perimeter>950.4316959381104</perimeter>
				<distanceFromOrigin>281.5386296762844</distanceFromOrigin>
				<angle>47.70888867709169</angle>
				<shape>rectangular</shape>
				<triangleMeasure>0.4916853752002692</triangleMeasure>
				<rectangleMeasure>0.6662595328282761</rectangleMeasure>
				<circleMeasure>0.3214353102080073</circleMeasure>
				<centroid>
					<x>774.5524</x>
					<y>1114.118</y>
				</centroid>
			</pseudo3D>
		</spatialEntity>
		<spatialEntity>
			<pseudo3D type="region">
				<clusteredness>1</clusteredness>
				<density>0.702953775473803</density>
				<area>94481.5</area>
				<perimeter>1375.63890838623</perimeter>
				<distanceFromOrigin>176.5276182357877</distanceFromOrigin>
				<angle>62.65759603933981</angle>
				<shape>triangular</shape>
				<triangleMeasure>0.8194170484043987</triangleMeasure>
				<rectangleMeasure>0.597188142901684</rectangleMeasure>
				<circleMeasure>0.4779276714172163</circleMeasure>
				<centroid>
					<x>279.5509</x>
					<y>848.084</y>
				</centroid>
			</pseudo3D>
		</spatialEntity>
		<numericStateVariable>
			<name>avgClusterednessRegions</name>
			<value>1123.922426812788</value>
		</numericStateVariable>
		<numericStateVariable>
			<name>avgDensityRegions</name>
			<value>0.608678630026624</value>
		</numericStateVariable>
	</timepoint>
	<timepoint>
		<spatialEntity>
			<pseudo3D type="region">
				<clusteredness>1</clusteredness>
				<density>0.5144034845794451</density>
				<area>24474.5</area>
				<perimeter>950.4316959381104</perimeter>
				<distanceFromOrigin>281.5386296762844</distanceFromOrigin>
				<angle>47.70888867709169</angle>
				<shape>rectangular</shape>
				<triangleMeasure>0.4916853752002692</triangleMeasure>
				<rectangleMeasure>0.6662595328282761</rectangleMeasure>
				<circleMeasure>0.3214353102080073</circleMeasure>
				<centroid>
					<x>774.5524</x>
					<y>1114.118</y>
				</centroid>
			</pseudo3D>
		</spatialEntity>
		<spatialEntity>
			<pseudo3D type="region">
				<clusteredness>1</clusteredness>
				<density>0.702953775473803</density>
				<area>94481.5</area>
				<perimeter>1375.63890838623</perimeter>
				<distanceFromOrigin>176.5276182357877</distanceFromOrigin>
				<angle>62.65759603933981</angle>
				<shape>triangular</shape>
				<triangleMeasure>0.8194170484043987</triangleMeasure>
				<rectangleMeasure>0.597188142901684</rectangleMeasure>
				<circleMeasure>0.4779276714172163</circleMeasure>
				<centroid>
					<x>279.5509</x>
					<y>848.084</y>
				</centroid>
			</pseudo3D>
		</spatialEntity>
		<numericStateVariable>
			<name>avgClusterednessRegions</name>
			<value>1123.922426812788</value>
		</numericStateVariable>
		<numericStateVariable>
			<name>avgDensityRegions</name>
			<value>0.608678630026624</value>
		</numericStateVariable>
	</timepoint>
	<timepoint>
		<spatialEntity>
			<pseudo3D type="region">
				<clusteredness>1</clusteredness>
				<density>0.5144034845794451</density>
				<area>24474.5</area>
				<perimeter>950.4316959381104</perimeter>
				<distanceFromOrigin>281.5386296762844</distanceFromOrigin>
				<angle>47.70888867709169</angle>
				<shape>rectangular</shape>
				<triangleMeasure>0.4916853752002692</triangleMeasure>
				<rectangleMeasure>0.6662595328282761</rectangleMeasure>
				<circleMeasure>0.3214353102080073</circleMeasure>
				<centroid>
					<x>774.5524</x>
					<y>1114.118</y>
				</centroid>
			</pseudo3D>
		</spatialEntity>
		<spatialEntity>
			<pseudo3D type="region">
				<clusteredness>1</clusteredness>
				<density>0.702953775473803</density>
				<area>94481.5</area>
				<perimeter>1375.63890838623</perimeter>
				<distanceFromOrigin>176.5276182357877</distanceFromOrigin>
				<angle>62.65759603933981</angle>
				<shape>triangular</shape>
				<triangleMeasure>0.8194170484043987</triangleMeasure>
				<rectangleMeasure>0.597188142901684</rectangleMeasure>
				<circleMeasure>0.4779276714172163</circleMeasure>
				<centroid>
					<x>279.5509</x>
					<y>848.084</y>
				</centroid>
			</pseudo3D>
		</spatialEntity>
		<numericStateVariable>
			<name>avgClusterednessRegions</name>
			<value>1123.922426812788</value>
		</numericStateVariable>
		<numericStateVariable>
			<name>avgDensityRegions</name>
			<value>0.608678630026624</value>
		</numericStateVariable>
	</timepoint>
	<timepoint>
		<spatialEntity>
			<pseudo3D type="region">
				<clusteredness>1</clusteredness>
				<density>0.5144034845794451</density>
				<area>24474.5</area>
				<perimeter>950.4316959381104</perimeter>
				<distanceFromOrigin>281.5386296762844</distanceFromOrigin>
				<angle>47.70888867709169</angle>
				<shape>rectangular</shape>
				<triangleMeasure>0.4916853752002692</triangleMeasure>
				<rectangleMeasure>0.6662595328282761</rectangleMeasure>
				<circleMeasure>0.3214353102080073</circleMeasure>
				<centroid>
					<x>774.5524</x>
					<y>1114.118</y>
				</centroid>
			</pseudo3D>
		</spatialEntity>
		<spatialEntity>
			<pseudo3D type="region">
				<clusteredness>1</clusteredness>
				<density>0.702953775473803</density>
				<area>94481.5</area>
				<perimeter>1375.63890838623</perimeter>
				<distanceFromOrigin>176.5276182357877</distanceFromOrigin>
				<angle>62.65759603933981</angle>
				<shape>triangular</shape>
				<triangleMeasure>0.8194170484043987</triangleMeasure>
				<rectangleMeasure>0.597188142901684</rectangleMeasure>
				<circleMeasure>0.4779276714172163</circleMeasure>
				<centroid>
					<x>279.5509</x>
					<y>848.084</y>
				</centroid>
			</pseudo3D>
		</spatialEntity>
		<numericStateVariable>
			<name>avgClusterednessRegions</name>
			<value>1123.922426812788</value>
		</numericStateVariable>
		<numericStateVariable>
			<name>avgDensityRegions</name>
			<value>0.608678630026624</value>
		</numericStateVariable>
	</timepoint>
	<timepoint>
		<spatialEntity>
			<pseudo3D type="region">
				<clusteredness>1</clusteredness>
				<density>0.5144034845794451</density>
				<area>24474.5</area>
				<perimeter>950.4316959381104</perimeter>
				<distanceFromOrigin>281.5386296762844</distanceFromOrigin>
				<angle>47.70888867709169</angle>
				<shape>rectangular</shape>
				<triangleMeasure>0.4916853752002692</triangleMeasure>
				<rectangleMeasure>0.6662595328282761</rectangleMeasure>
				<circleMeasure>0.3214353102080073</circleMeasure>
				<centroid>
					<x>774.5524</x>
					<y>1114.118</y>
				</centroid>
			</pseudo3D>
		</spatialEntity>
		<spatialEntity>
			<pseudo3D type="region">
				<clusteredness>1</clusteredness>
				<density>0.702953775473803</density>
				<area>94481.5</area>
				<perimeter>1375.63890838623</perimeter>
				<distanceFromOrigin>176.5276182357877</distanceFromOrigin>
				<angle>62.65759603933981</angle>
				<shape>triangular</shape>
				<triangleMeasure>0.8194170484043987</triangleMeasure>
				<rectangleMeasure>0.597188142901684</rectangleMeasure>
				<circleMeasure>0.4779276714172163</circleMeasure>
				<centroid>
					<x>279.5509</x>
					<y>848.084</y>
				</centroid>
			</pseudo3D>
		</spatialEntity>
		<numericStateVariable>
			<name>avgClusterednessRegions</name>
			<value>1123.922426812788</value>
		</numericStateVariable>
		<numericStateVariable>
			<name>avgDensityRegions</name>
			<value>0.608678630026624</value>
		</numericStateVariable>
	</timepoint>
	<timepoint>
		<spatialEntity>
			<pseudo3D type="region">
				<clusteredness>1</clusteredness>
				<density>0.5144034845794451</density>
				<area>24474.5</area>
				<perimeter>950.4316959381104</perimeter>
				<distanceFromOrigin>281.5386296762844</distanceFromOrigin>
				<angle>47.70888867709169</angle>
				<shape>rectangular</shape>
				<triangleMeasure>0.4916853752002692</triangleMeasure>
				<rectangleMeasure>0.6662595328282761</rectangleMeasure>
				<circleMeasure>0.3214353102080073</circleMeasure>
				<centroid>
					<x>774.5524</x>
					<y>1114.118</y>
				</centroid>
			</pseudo3D>
		</spatialEntity>
		<spatialEntity>
			<pseudo3D type="region">
				<clusteredness>1</clusteredness>
				<density>0.702953775473803</density>
				<area>94481.5</area>
				<perimeter>1375.63890838623</perimeter>
				<distanceFromOrigin>176.5276182357877</distanceFromOrigin>
				<angle>62.65759603933981</angle>
				<shape>triangular</shape>
				<triangleMeasure>0.8194170484043987</triangleMeasure>
				<rectangleMeasure>0.597188142901684</rectangleMeasure>
				<circleMeasure>0.4779276714172163</circleMeasure>
				<centroid>
					<x>279.5509</x>
					<y>848.084</y>
				</centroid>
			</pseudo3D>
		</spatialEntity>
		<numericStateVariable>
			<name>avgClusterednessRegions</name>
			<value>1123.922426812788</value>
		</numericStateVariable>
		<numericStateVariable>
			<name>avgDensityRegions</name>
			<value>0.608678630026624</value>
		</numericStateVariable>
	</timepoint>
	<timepoint>
		<spatialEntity>
			<pseudo3D type="region">
				<clusteredness>1</clusteredness>
				<density>0.5144034845794451</density>
				<area>24474.5</area>
				<perimeter>950.4316959381104</perimeter>
				<distanceFromOrigin>281.5386296762844</distanceFromOrigin>
				<angle>47.70888867709169</angle>
				<shape>rectangular</shape>
				<triangleMeasure>0.4916853752002692</triangleMeasure>
				<rectangleMeasure>0.6662595328282761</rectangleMeasure>
				<circleMeasure>0.3214353102080073</circleMeasure>
				<centroid>
					<x>774.5524</x>
					<y>1114.118</y>
				</centroid>
			</pseudo3D>
		</spatialEntity>
		<spatialEntity>
			<pseudo3D type="region">
				<clusteredness>1</clusteredness>
				<density>0.702953775473803</density>
				<area>94481.5</area>
				<perimeter>1375.63890838623</perimeter>
				<distanceFromOrigin>176.5276182357877</distanceFromOrigin>
				<angle>62.65759603933981</angle>
				<shape>triangular</shape>
				<triangleMeasure>0.8194170484043987</triangleMeasure>
				<rectangleMeasure>0.597188142901684</rectangleMeasure>
				<circleMeasure>0.4779276714172163</circleMeasure>
				<centroid>
					<x>279.5509</x>
					<y>848.084</y>
				</centroid>
			</pseudo3D>
		</spatialEntity>
		<numericStateVariable>
			<name>avgClusterednessRegions</name>
			<value>1123.922426812788</value>
		</numericStateVariable>
		<numericStateVariable>
			<name>avgDensityRegions</name>
			<value>0.608678630026624</value>
		</numericStateVariable>
	</timepoint>
	<timepoint>
		<spatialEntity>
			<pseudo3D type="region">
				<clusteredness>1</clusteredness>
				<density>0.5144034845794451</density>
				<area>24474.5</area>
				<perimeter>950.4316959381104</perimeter>
				<distanceFromOrigin>281.5386296762844</distanceFromOrigin>
				<angle>47.70888867709169</angle>
				<shape>rectangular</shape>
				<triangleMeasure>0.4916853752002692</triangleMeasure>
				<rectangleMeasure>0.6662595328282761</rectangleMeasure>
				<circleMeasure>0.3214353102080073</circleMeasure>
				<centroid>
					<x>774.5524</x>
					<y>1114.118</y>
				</centroid>
			</pseudo3D>
		</spatialEntity>
		<spatialEntity>
			<pseudo3D type="region">
				<clusteredness>1</clusteredness>
				<density>0.702953775473803</density>
				<area>94481.5</area>
				<perimeter>1375.63890838623</perimeter>
				<distanceFromOrigin>176.5276182357877</distanceFromOrigin>
				<angle>62.65759603933981</angle>
				<shape>triangular</shape>
				<triangleMeasure>0.8194170484043987</triangleMeasure>
				<rectangleMeasure>0.597188142901684</rectangleMeasure>
				<circleMeasure>0.4779276714172163</circleMeasure>
				<centroid>
					<x>279.5509</x>
					<y>848.084</y>
				</centroid>
			</pseudo3D>
		</spatialEntity>
		<numericStateVariable>
			<name>avgClusterednessRegions</name>
			<value>1123.922426812788</value>
		</numericStateVariable>
		<numericStateVariable>
			<name>avgDensityRegions</name>
			<value>0.608678630026624</value>
		</numericStateVariable>
	</timepoint>
	<timepoint>
		<spatialEntity>
			<pseudo3D type="region">
				<clusteredness>1</clusteredness>
				<density>0.5144034845794451</density>
				<area>24474.5</area>
				<perimeter>950.4316959381104</perimeter>
				<distanceFromOrigin>281.5386296762844</distanceFromOrigin>
				<angle>47.70888867709169</angle>
				<shape>rectangular</shape>
				<triangleMeasure>0.4916853752002692</triangleMeasure>
				<rectangleMeasure>0.6662595328282761</rectangleMeasure>
				<circleMeasure>0.3214353102080073</circleMeasure>
				<centroid>
					<x>774.5524</x>
					<y>1114.118</y>
				</centroid>
			</pseudo3D>
		</spatialEntity>
		<spatialEntity>
			<pseudo3D type="region">
				<clusteredness>1</clusteredness>
				<density>0.702953775473803</density>
				<area>94481.5</area>
				<perimeter>1375.63890838623</perimeter>
				<distanceFromOrigin>176.5276182357877</distanceFromOrigin>
				<angle>62.65759603933981</angle>
				<shape>triangular</shape>
				<triangleMeasure>0.8194170484043987</triangleMeasure>
				<rectangleMeasure>0.597188142901684</rectangleMeasure>
				<circleMeasure>0.4779276714172163</circleMeasure>
				<centroid>
					<x>279.5509</x>
					<y>848.084</y>
				</centroid>
			</pseudo3D>
		</spatialEntity>
		<numericStateVariable>
			<name>avgClusterednessRegions</name>
			<value>1123.922426812788</value>
		</numericStateVariable>
		<numericStateVariable>
			<name>avgDensityRegions</name>
			<value>0.608678630026624</value>
		</numericStateVariable>
	</timepoint>
	<timepoint>
		<spatialEntity>
			<pseudo3D type="region">
				<clusteredness>1</clusteredness>
				<density>0.5144034845794451</density>
				<area>24474.5</area>
				<perimeter>950.4316959381104</perimeter>
				<distanceFromOrigin>281.5386296762844</distanceFromOrigin>
				<angle>47.70888867709169</angle>
				<shape>rectangular</shape>
				<triangleMeasure>0.4916853752002692</triangleMeasure>
				<rectangleMeasure>0.6662595328282761</rectangleMeasure>
				<circleMeasure>0.3214353102080073</circleMeasure>
				<centroid>
					<x>774.5524</x>
					<y>1114.118</y>
				</centroid>
			</pseudo3D>
		</spatialEntity>
		<spatialEntity>
			<pseudo3D type="region">
				<clusteredness>1</clusteredness>
				<density>0.702953775473803</density>
				<area>94481.5</area>
				<perimeter>1375.63890838623</perimeter>
				<distanceFromOrigin>176.5276182357877</distanceFromOrigin>
				<angle>62.65759603933981</angle>
				<shape>triangular</shape>
				<triangleMeasure>0.8194170484043987</triangleMeasure>
				<rectangleMeasure>0.597188142901684</rectangleMeasure>
				<circleMeasure>0.4779276714172163</circleMeasure>
				<centroid>
					<x>279.5509</x>
					<y>848.084</y>
				</centroid>
			</pseudo3D>
		</spatialEntity>
		<numericStateVariable>
			<name>avgClusterednessRegions</name>
			<value>1123.922426812788</value>
		</numericStateVariable>
		<numericStateVariable>
			<name>avgDensityRegions</name>
			<value>0.608678630026624</value>
		</numericStateVariable>
	</timepoint>
	<timepoint>
		<spatialEntity>
			<pseudo3D type="region">
				<clusteredness>1</clusteredness>
				<density>0.5144034845794451</density>
				<area>24474.5</area>
				<perimeter>950.4316959381104</perimeter>
				<distanceFromOrigin>281.5386296762844</distanceFromOrigin>
				<angle>47.70888867709169</angle>
				<shape>rectangular</shape>
				<triangleMeasure>0.4916853752002692</triangleMeasure>
				<rectangleMeasure>0.6662595328282761</rectangleMeasure>
				<circleMeasure>0.3214353102080073</circleMeasure>
				<centroid>
					<x>774.5524</x>
					<y>1114.118</y>
				</centroid>
			</pseudo3D>
		</spatialEntity>
		<spatialEntity>
			<pseudo3D type="region">
				<clusteredness>1</clusteredness>
				<density>0.702953775473803</density>
				<area>94481.5</area>
				<perimeter>1375.63890838623</perimeter>
				<distanceFromOrigin>176.5276182357877</distanceFromOrigin>
				<angle>62.65759603933981</angle>
				<shape>triangular</shape>
				<triangleMeasure>0.8194170484043987</triangleMeasure>
				<rectangleMeasure>0.597188142901684</rectangleMeasure>
				<circleMeasure>0.4779276714172163</circleMeasure>
				<centroid>
					<x>279.5509</x>
					<y>848.084</y>
				</centroid>
			</pseudo3D>
		</spatialEntity>
		<numericStateVariable>
			<name>avgClusterednessRegions</name>
			<value>1123.922426812788</value>
		</numericStateVariable>
		<numericStateVariable>
			<name>avgDensityRegions</name>
			<value>0.608678630026624</value>
		</numericStateVariable>
	</timepoint>
	<timepoint>
		<spatialEntity>
			<pseudo3D type="region">
				<clusteredness>1</clusteredness>
				<density>0.5144034845794451</density>
				<area>24474.5</area>
				<perimeter>950.4316959381104</perimeter>
				<distanceFromOrigin>281.5386296762844</distanceFromOrigin>
				<angle>47.70888867709169</angle>
				<shape>rectangular</shape>
				<triangleMeasure>0.4916853752002692</triangleMeasure>
				<rectangleMeasure>0.6662595328282761</rectangleMeasure>
				<circleMeasure>0.3214353102080073</circleMeasure>
				<centroid>
					<x>774.5524</x>
					<y>1114.118</y>
				</centroid>
			</pseudo3D>
		</spatialEntity>
		<spatialEntity>
			<pseudo3D type="region">
				<clusteredness>1</clusteredness>
				<density>0.702953775473803</density>
				<area>94481.5</area>
				<perimeter>1375.63890838623</perimeter>
				<distanceFromOrigin>176.5276182357877</distanceFromOrigin>
				<angle>62.65759603933981</angle>
				<shape>triangular</shape>
				<triangleMeasure>0.8194170484043987</triangleMeasure>
				<rectangleMeasure>0.597188142901684</rectangleMeasure>
				<circleMeasure>0.4779276714172163</circleMeasure>
				<centroid>
					<x>279.5509</x>
					<y>848.084</y>
				</centroid>
			</pseudo3D>
		</spatialEntity>
		<numericStateVariable>
			<name>avgClusterednessRegions</name>
			<value>1123.922426812788</value>
		</numericStateVariable>
		<numericStateVariable>
			<name>avgDensityRegions</name>
			<value>0.608678630026624</value>
		</numericStateVariable>
	</timepoint>
	<timepoint>
		<spatialEntity>
			<pseudo3D type="region">
				<clusteredness>1</clusteredness>
				<density>0.5144034845794451</density>
				<area>24474.5</area>
				<perimeter>950.4316959381104</perimeter>
				<distanceFromOrigin>281.5386296762844</distanceFromOrigin>
				<angle>47.70888867709169</angle>
				<shape>rectangular</shape>
				<triangleMeasure>0.4916853752002692</triangleMeasure>
				<rectangleMeasure>0.6662595328282761</rectangleMeasure>
				<circleMeasure>0.3214353102080073</circleMeasure>
				<centroid>
					<x>774.5524</x>
					<y>1114.118</y>
				</centroid>
			</pseudo3D>
		</spatialEntity>
		<spatialEntity>
			<pseudo3D type="region">
				<clusteredness>1</clusteredness>
				<density>0.702953775473803</density>
				<area>94481.5</area>
				<perimeter>1375.63890838623</perimeter>
				<distanceFromOrigin>176.5276182357877</distanceFromOrigin>
				<angle>62.65759603933981</angle>
				<shape>triangular</shape>
				<triangleMeasure>0.8194170484043987</triangleMeasure>
				<rectangleMeasure>0.597188142901684</rectangleMeasure>
				<circleMeasure>0.4779276714172163</circleMeasure>
				<centroid>
					<x>279.5509</x>
					<y>848.084</y>
				</centroid>
			</pseudo3D>
		</spatialEntity>
		<numericStateVariable>
			<name>avgClusterednessRegions</name>
			<value>1123.922426812788</value>
		</numericStateVariable>
		<numericStateVariable>
			<name>avgDensityRegions</name>
			<value>0.608678630026624</value>
		</numericStateVariable>
	</timepoint>
	<timepoint>
		<spatialEntity>
			<pseudo3D type="region">
				<clusteredness>1</clusteredness>
				<density>0.5144034845794451</density>
				<area>24474.5</area>
				<perimeter>950.4316959381104</perimeter>
				<distanceFromOrigin>281.5386296762844</distanceFromOrigin>
				<angle>47.70888867709169</angle>
				<shape>rectangular</shape>
				<triangleMeasure>0.4916853752002692</triangleMeasure>
				<rectangleMeasure>0.6662595328282761</rectangleMeasure>
				<circleMeasure>0.3214353102080073</circleMeasure>
				<centroid>
					<x>774.5524</x>
					<y>1114.118</y>
				</centroid>
			</pseudo3D>
		</spatialEntity>
		<spatialEntity>
			<pseudo3D type="region">
				<clusteredness>1</clusteredness>
				<density>0.702953775473803</density>
				<area>94481.5</area>
				<perimeter>1375.63890838623</perimeter>
				<distanceFromOrigin>176.5276182357877</distanceFromOrigin>
				<angle>62.65759603933981</angle>
				<shape>triangular</shape>
				<triangleMeasure>0.8194170484043987</triangleMeasure>
				<rectangleMeasure>0.597188142901684</rectangleMeasure>
				<circleMeasure>0.4779276714172163</circleMeasure>
				<centroid>
					<x>279.5509</x>
					<y>848.084</y>
				</centroid>
			</pseudo3D>
		</spatialEntity>
		<numericStateVariable>
			<name>avgClusterednessRegions</name>
			<value>1123.922426812788</value>
		</numericStateVariable>
		<numericStateVariable>
			<name>avgDensityRegions</name>
			<value>0.608678630026624</value>
		</numericStateVariable>
	</timepoint>
	<timepoint>
		<spatialEntity>
			<pseudo3D type="region">
				<clusteredness>1</clusteredness>
				<density>0.5144034845794451</density>
				<area>24474.5</area>
				<perimeter>950.4316959381104</perimeter>
				<distanceFromOrigin>281.5386296762844</distanceFromOrigin>
				<angle>47.70888867709169</angle>
				<shape>rectangular</shape>
				<triangleMeasure>0.4916853752002692</triangleMeasure>
				<rectangleMeasure>0.6662595328282761</rectangleMeasure>
				<circleMeasure>0.3214353102080073</circleMeasure>
				<centroid>
					<x>774.5524</x>
					<y>1114.118</y>
				</centroid>
			</pseudo3D>
		</spatialEntity>
		<spatialEntity>
			<pseudo3D type="region">
				<clusteredness>1</clusteredness>
				<density>0.702953775473803</density>
				<area>94481.5</area>
				<perimeter>1375.63890838623</perimeter>
				<distanceFromOrigin>176.5276182357877</distanceFromOrigin>
				<angle>62.65759603933981</angle>
				<shape>triangular</shape>
				<triangleMeasure>0.8194170484043987</triangleMeasure>
				<rectangleMeasure>0.597188142901684</rectangleMeasure>
				<circleMeasure>0.4779276714172163</circleMeasure>
				<centroid>
					<x>279.5509</x>
					<y>848.084</y>
				</centroid>
			</pseudo3D>
		</spatialEntity>
		<numericStateVariable>
			<name>avgClusterednessRegions</name>
			<value>1123.922426812788</value>
		</numericStateVariable>
		<numericStateVariable>
			<name>avgDensityRegions</name>
			<value>0.608678630026624</value>
		</numericStateVariable>
	</timepoint>
	<timepoint>
		<spatialEntity>
			<pseudo3D type="region">
				<clusteredness>1</clusteredness>
				<density>0.5144034845794451</density>
				<area>24474.5</area>
				<perimeter>950.4316959381104</perimeter>
				<distanceFromOrigin>281.5386296762844</distanceFromOrigin>
				<angle>47.70888867709169</angle>
				<shape>rectangular</shape>
				<triangleMeasure>0.4916853752002692</triangleMeasure>
				<rectangleMeasure>0.6662595328282761</rectangleMeasure>
				<circleMeasure>0.3214353102080073</circleMeasure>
				<centroid>
					<x>774.5524</x>
					<y>1114.118</y>
				</centroid>
			</pseudo3D>
		</spatialEntity>
		<spatialEntity>
			<pseudo3D type="region">
				<clusteredness>1</clusteredness>
				<density>0.702953775473803</density>
				<area>94481.5</area>
				<perimeter>1375.63890838623</perimeter>
				<distanceFromOrigin>176.5276182357877</distanceFromOrigin>
				<angle>62.65759603933981</angle>
				<shape>triangular</shape>
				<triangleMeasure>0.8194170484043987</triangleMeasure>
				<rectangleMeasure>0.597188142901684</rectangleMeasure>
				<circleMeasure>0.4779276714172163</circleMeasure>
				<centroid>
					<x>279.5509</x>
					<y>848.084</y>
				</centroid>
			</pseudo3D>
		</spatialEntity>
		<numericStateVariable>
			<name>avgClusterednessRegions</name>
			<value>1123.922426812788</value>
		</numericStateVariable>
		<numericStateVariable>
			<name>avgDensityRegions</name>
			<value>0.608678630026624</value>
		</numericStateVariable>
	</timepoint>
	<timepoint>
		<spatialEntity>
			<pseudo3D type="region">
				<clusteredness>1</clusteredness>
				<density>0.5144034845794451</density>
				<area>24474.5</area>
				<perimeter>950.4316959381104</perimeter>
				<distanceFromOrigin>281.5386296762844</distanceFromOrigin>
				<angle>47.70888867709169</angle>
				<shape>rectangular</shape>
				<triangleMeasure>0.4916853752002692</triangleMeasure>
				<rectangleMeasure>0.6662595328282761</rectangleMeasure>
				<circleMeasure>0.3214353102080073</circleMeasure>
				<centroid>
					<x>774.5524</x>
					<y>1114.118</y>
				</centroid>
			</pseudo3D>
		</spatialEntity>
		<spatialEntity>
			<pseudo3D type="region">
				<clusteredness>1</clusteredness>
				<density>0.702953775473803</density>
				<area>94481.5</area>
				<perimeter>1375.63890838623</perimeter>
				<distanceFromOrigin>176.5276182357877</distanceFromOrigin>
				<angle>62.65759603933981</angle>
				<shape>triangular</shape>
				<triangleMeasure>0.8194170484043987</triangleMeasure>
				<rectangleMeasure>0.597188142901684</rectangleMeasure>
				<circleMeasure>0.4779276714172163</circleMeasure>
				<centroid>
					<x>279.5509</x>
					<y>848.084</y>
				</centroid>
			</pseudo3D>
		</spatialEntity>
		<numericStateVariable>
			<name>avgClusterednessRegions</name>
			<value>1123.922426812788</value>
		</numericStateVariable>
		<numericStateVariable>
			<name>avgDensityRegions</name>
			<value>0.608678630026624</value>
		</numericStateVariable>
	</timepoint>
	<timepoint>
		<spatialEntity>
			<pseudo3D type="region">
				<clusteredness>1</clusteredness>
				<density>0.5144034845794451</density>
				<area>24474.5</area>
				<perimeter>950.4316959381104</perimeter>
				<distanceFromOrigin>281.5386296762844</distanceFromOrigin>
				<angle>47.70888867709169</angle>
				<shape>rectangular</shape>
				<triangleMeasure>0.4916853752002692</triangleMeasure>
				<rectangleMeasure>0.6662595328282761</rectangleMeasure>
				<circleMeasure>0.3214353102080073</circleMeasure>
				<centroid>
					<x>774.5524</x>
					<y>1114.118</y>
				</centroid>
			</pseudo3D>
		</spatialEntity>
		<spatialEntity>
			<pseudo3D type="region">
				<clusteredness>1</clusteredness>
				<density>0.702953775473803</density>
				<area>94481.5</area>
				<perimeter>1375.63890838623</perimeter>
				<distanceFromOrigin>176.5276182357877</distanceFromOrigin>
				<angle>62.65759603933981</angle>
				<shape>triangular</shape>
				<triangleMeasure>0.8194170484043987</triangleMeasure>
				<rectangleMeasure>0.597188142901684</rectangleMeasure>
				<circleMeasure>0.4779276714172163</circleMeasure>
				<centroid>
					<x>279.5509</x>
					<y>848.084</y>
				</centroid>
			</pseudo3D>
		</spatialEntity>
		<numericStateVariable>
			<name>avgClusterednessRegions</name>
			<value>1123.922426812788</value>
		</numericStateVariable>
		<numericStateVariable>
			<name>avgDensityRegions</name>
			<value>0.608678630026624</value>
		</numericStateVariable>
	</timepoint>
	<timepoint>
		<spatialEntity>
			<pseudo3D type="region">
				<clusteredness>1</clusteredness>
				<density>0.5144034845794451</density>
				<area>24474.5</area>
				<perimeter>950.4316959381104</perimeter>
				<distanceFromOrigin>281.5386296762844</distanceFromOrigin>
				<angle>47.70888867709169</angle>
				<shape>rectangular</shape>
				<triangleMeasure>0.4916853752002692</triangleMeasure>
				<rectangleMeasure>0.6662595328282761</rectangleMeasure>
				<circleMeasure>0.3214353102080073</circleMeasure>
				<centroid>
					<x>774.5524</x>
					<y>1114.118</y>
				</centroid>
			</pseudo3D>
		</spatialEntity>
		<spatialEntity>
			<pseudo3D type="region">
				<clusteredness>1</clusteredness>
				<density>0.702953775473803</density>
				<area>94481.5</area>
				<perimeter>1375.63890838623</perimeter>
				<distanceFromOrigin>176.5276182357877</distanceFromOrigin>
				<angle>62.65759603933981</angle>
				<shape>triangular</shape>
				<triangleMeasure>0.8194170484043987</triangleMeasure>
				<rectangleMeasure>0.597188142901684</rectangleMeasure>
				<circleMeasure>0.4779276714172163</circleMeasure>
				<centroid>
					<x>279.5509</x>
					<y>848.084</y>
				</centroid>
			</pseudo3D>
		</spatialEntity>
		<numericStateVariable>
			<name>avgClusterednessRegions</name>
			<value>1123.922426812788</value>
		</numericStateVariable>
		<numericStateVariable>
			<name>avgDensityRegions</name>
			<value>0.608678630026624</value>
		</numericStateVariable>
	</timepoint>
</experiment>
