# Supplementary material for: Automatic validation of computational models using pseudo-3D spatio-temporal model checking
Source: BMC Syst Biol. 2014 Dec 2;8:124. doi: 10.1186/s12918-014-0124-0 (PMC4272535; doi:10.1186/s12918-014-0124-0)
Supplement: Additional file 8 — Dataset of STML files for the phase variation case study. The dataset of one thousand STML files corresponding to the stochastic simulations of the rectangular model for the phase variation case study. We recommend using the freely available 7zip software (Download link: http://www.7-zip.org/download.html) to extract this archive. [file 12918_2014_124_MOESM8_ESM.zip › phase_variation_stml_170.xml]

<?xml version="1.0" encoding="utf-8"?>
<!--Warning! This xml file was automatically generated by a C++ program using the Boost PropertyTree library.-->
<experiment>
	<timepoint>
		<numericStateVariable>
			<name>avgClusterednessRegions</name>
			<value>0</value>
		</numericStateVariable>
		<numericStateVariable>
			<name>avgDensityRegions</name>
			<value>0</value>
		</numericStateVariable>
	</timepoint>
	<timepoint>
		<numericStateVariable>
			<name>avgClusterednessRegions</name>
			<value>0</value>
		</numericStateVariable>
		<numericStateVariable>
			<name>avgDensityRegions</name>
			<value>0</value>
		</numericStateVariable>
	</timepoint>
	<timepoint>
		<numericStateVariable>
			<name>avgClusterednessRegions</name>
			<value>0</value>
		</numericStateVariable>
		<numericStateVariable>
			<name>avgDensityRegions</name>
			<value>0</value>
		</numericStateVariable>
	</timepoint>
	<timepoint>
		<numericStateVariable>
			<name>avgClusterednessRegions</name>
			<value>0</value>
		</numericStateVariable>
		<numericStateVariable>
			<name>avgDensityRegions</name>
			<value>0</value>
		</numericStateVariable>
	</timepoint>
	<timepoint>
		<numericStateVariable>
			<name>avgClusterednessRegions</name>
			<value>0</value>
		</numericStateVariable>
		<numericStateVariable>
			<name>avgDensityRegions</name>
			<value>0</value>
		</numericStateVariable>
	</timepoint>
	<timepoint>
		<numericStateVariable>
			<name>avgClusterednessRegions</name>
			<value>0</value>
		</numericStateVariable>
		<numericStateVariable>
			<name>avgDensityRegions</name>
			<value>0</value>
		</numericStateVariable>
	</timepoint>
	<timepoint>
		<numericStateVariable>
			<name>avgClusterednessRegions</name>
			<value>0</value>
		</numericStateVariable>
		<numericStateVariable>
			<name>avgDensityRegions</name>
			<value>0</value>
		</numericStateVariable>
	</timepoint>
	<timepoint>
		<numericStateVariable>
			<name>avgClusterednessRegions</name>
			<value>0</value>
		</numericStateVariable>
		<numericStateVariable>
			<name>avgDensityRegions</name>
			<value>0</value>
		</numericStateVariable>
	</timepoint>
	<timepoint>
		<numericStateVariable>
			<name>avgClusterednessRegions</name>
			<value>0</value>
		</numericStateVariable>
		<numericStateVariable>
			<name>avgDensityRegions</name>
			<value>0</value>
		</numericStateVariable>
	</timepoint>
	<timepoint>
		<numericStateVariable>
			<name>avgClusterednessRegions</name>
			<value>0</value>
		</numericStateVariable>
		<numericStateVariable>
			<name>avgDensityRegions</name>
			<value>0</value>
		</numericStateVariable>
	</timepoint>
	<timepoint>
		<numericStateVariable>
			<name>avgClusterednessRegions</name>
			<value>0</value>
		</numericStateVariable>
		<numericStateVariable>
			<name>avgDensityRegions</name>
			<value>0</value>
		</numericStateVariable>
	</timepoint>
	<timepoint>
		<numericStateVariable>
			<name>avgClusterednessRegions</name>
			<value>0</value>
		</numericStateVariable>
		<numericStateVariable>
			<name>avgDensityRegions</name>
			<value>0</value>
		</numericStateVariable>
	</timepoint>
	<timepoint>
		<numericStateVariable>
			<name>avgClusterednessRegions</name>
			<value>0</value>
		</numericStateVariable>
		<numericStateVariable>
			<name>avgDensityRegions</name>
			<value>0</value>
		</numericStateVariable>
	</timepoint>
	<timepoint>
		<numericStateVariable>
			<name>avgClusterednessRegions</name>
			<value>0</value>
		</numericStateVariable>
		<numericStateVariable>
			<name>avgDensityRegions</name>
			<value>0</value>
		</numericStateVariable>
	</timepoint>
	<timepoint>
		<numericStateVariable>
			<name>avgClusterednessRegions</name>
			<value>0</value>
		</numericStateVariable>
		<numericStateVariable>
			<name>avgDensityRegions</name>
			<value>0</value>
		</numericStateVariable>
	</timepoint>
	<timepoint>
		<numericStateVariable>
			<name>avgClusterednessRegions</name>
			<value>0</value>
		</numericStateVariable>
		<numericStateVariable>
			<name>avgDensityRegions</name>
			<value>0</value>
		</numericStateVariable>
	</timepoint>
	<timepoint>
		<numericStateVariable>
			<name>avgClusterednessRegions</name>
			<value>0</value>
		</numericStateVariable>
		<numericStateVariable>
			<name>avgDensityRegions</name>
			<value>0</value>
		</numericStateVariable>
	</timepoint>
	<timepoint>
		<numericStateVariable>
			<name>avgClusterednessRegions</name>
			<value>0</value>
		</numericStateVariable>
		<numericStateVariable>
			<name>avgDensityRegions</name>
			<value>0</value>
		</numericStateVariable>
	</timepoint>
	<timepoint>
		<numericStateVariable>
			<name>avgClusterednessRegions</name>
			<value>0</value>
		</numericStateVariable>
		<numericStateVariable>
			<name>avgDensityRegions</name>
			<value>0</value>
		</numericStateVariable>
	</timepoint>
	<timepoint>
		<numericStateVariable>
			<name>avgClusterednessRegions</name>
			<value>0</value>
		</numericStateVariable>
		<numericStateVariable>
			<name>avgDensityRegions</name>
			<value>0</value>
		</numericStateVariable>
	</timepoint>
	<timepoint>
		<numericStateVariable>
			<name>avgClusterednessRegions</name>
			<value>0</value>
		</numericStateVariable>
		<numericStateVariable>
			<name>avgDensityRegions</name>
			<value>0</value>
		</numericStateVariable>
	</timepoint>
	<timepoint>
		<numericStateVariable>
			<name>avgClusterednessRegions</name>
			<value>0</value>
		</numericStateVariable>
		<numericStateVariable>
			<name>avgDensityRegions</name>
			<value>0</value>
		</numericStateVariable>
	</timepoint>
	<timepoint>
		<numericStateVariable>
			<name>avgClusterednessRegions</name>
			<value>0</value>
		</numericStateVariable>
		<numericStateVariable>
			<name>avgDensityRegions</name>
			<value>0</value>
		</numericStateVariable>
	</timepoint>
	<timepoint>
		<numericStateVariable>
			<name>avgClusterednessRegions</name>
			<value>0</value>
		</numericStateVariable>
		<numericStateVariable>
			<name>avgDensityRegions</name>
			<value>0</value>
		</numericStateVariable>
	</timepoint>
	<timepoint>
		<numericStateVariable>
			<name>avgClusterednessRegions</name>
			<value>0</value>
		</numericStateVariable>
		<numericStateVariable>
			<name>avgDensityRegions</name>
			<value>0</value>
		</numericStateVariable>
	</timepoint>
	<timepoint>
		<numericStateVariable>
			<name>avgClusterednessRegions</name>
			<value>0</value>
		</numericStateVariable>
		<numericStateVariable>
			<name>avgDensityRegions</name>
			<value>0</value>
		</numericStateVariable>
	</timepoint>
	<timepoint>
		<spatialEntity>
			<pseudo3D type="region">
				<clusteredness>1</clusteredness>
				<density>0.6330988374993763</density>
				<area>22101.5</area>
				<perimeter>659.7608861923218</perimeter>
				<distanceFromOrigin>227.2289594219892</distanceFromOrigin>
				<angle>60.51724707687049</angle>
				<shape>triangular</shape>
				<triangleMeasure>0.6888837373302502</triangleMeasure>
				<rectangleMeasure>0.6163101977078163</rectangleMeasure>
				<circleMeasure>0.485011017703323</circleMeasure>
				<centroid>
					<x>425.5674</x>
					<y>959.3665</y>
				</centroid>
			</pseudo3D>
		</spatialEntity>
		<numericStateVariable>
			<name>avgClusterednessRegions</name>
			<value>0</value>
		</numericStateVariable>
		<numericStateVariable>
			<name>avgDensityRegions</name>
			<value>0.6330988374993763</value>
		</numericStateVariable>
	</timepoint>
	<timepoint>
		<spatialEntity>
			<pseudo3D type="region">
				<clusteredness>1</clusteredness>
				<density>0.6277706572974211</density>
				<area>24676.5</area>
				<perimeter>731.8732347488403</perimeter>
				<distanceFromOrigin>227.2289594219892</distanceFromOrigin>
				<angle>63.31761302027881</angle>
				<shape>triangular</shape>
				<triangleMeasure>0.6925752656201487</triangleMeasure>
				<rectangleMeasure>0.5933379769577047</rectangleMeasure>
				<circleMeasure>0.5017263433758741</circleMeasure>
				<centroid>
					<x>420.7085</x>
					<y>965.484</y>
				</centroid>
			</pseudo3D>
		</spatialEntity>
		<numericStateVariable>
			<name>avgClusterednessRegions</name>
			<value>0</value>
		</numericStateVariable>
		<numericStateVariable>
			<name>avgDensityRegions</name>
			<value>0.6277706572974211</value>
		</numericStateVariable>
	</timepoint>
	<timepoint>
		<spatialEntity>
			<pseudo3D type="region">
				<clusteredness>1</clusteredness>
				<density>0.6205091056003489</density>
				<area>28921.5</area>
				<perimeter>875.4798772335052</perimeter>
				<distanceFromOrigin>227.2289594219892</distanceFromOrigin>
				<angle>66.43169214550558</angle>
				<shape>triangular</shape>
				<triangleMeasure>0.707985073599273</triangleMeasure>
				<rectangleMeasure>0.5834607076199821</rectangleMeasure>
				<circleMeasure>0.4774224874909849</circleMeasure>
				<centroid>
					<x>414.5117</x>
					<y>975.8483</y>
				</centroid>
			</pseudo3D>
		</spatialEntity>
		<numericStateVariable>
			<name>avgClusterednessRegions</name>
			<value>0</value>
		</numericStateVariable>
		<numericStateVariable>
			<name>avgDensityRegions</name>
			<value>0.6205091056003489</value>
		</numericStateVariable>
	</timepoint>
	<timepoint>
		<spatialEntity>
			<pseudo3D type="region">
				<clusteredness>1</clusteredness>
				<density>0.6125059096469808</density>
				<area>31731</area>
				<perimeter>1002.158257007599</perimeter>
				<distanceFromOrigin>227.1145085634117</distanceFromOrigin>
				<angle>63.91448670193271</angle>
				<shape>triangular</shape>
				<triangleMeasure>0.6787016737072884</triangleMeasure>
				<rectangleMeasure>0.5613015621100218</rectangleMeasure>
				<circleMeasure>0.463443821967511</circleMeasure>
				<centroid>
					<x>407.5594</x>
					<y>980.7115</y>
				</centroid>
			</pseudo3D>
		</spatialEntity>
		<numericStateVariable>
			<name>avgClusterednessRegions</name>
			<value>0</value>
		</numericStateVariable>
		<numericStateVariable>
			<name>avgDensityRegions</name>
			<value>0.6125059096469808</value>
		</numericStateVariable>
	</timepoint>
	<timepoint>
		<spatialEntity>
			<pseudo3D type="region">
				<clusteredness>1</clusteredness>
				<density>0.6072906179256423</density>
				<area>35773.5</area>
				<perimeter>1125.651349782944</perimeter>
				<distanceFromOrigin>227.2289594219892</distanceFromOrigin>
				<angle>64.02270645053062</angle>
				<shape>triangular</shape>
				<triangleMeasure>0.6502189071229447</triangleMeasure>
				<rectangleMeasure>0.5498223226872636</rectangleMeasure>
				<circleMeasure>0.4453618454261678</circleMeasure>
				<centroid>
					<x>400.0416</x>
					<y>989.1081</y>
				</centroid>
			</pseudo3D>
		</spatialEntity>
		<spatialEntity>
			<pseudo3D type="region">
				<clusteredness>1</clusteredness>
				<density>0.6440979611979889</density>
				<area>21318.5</area>
				<perimeter>638.7062077522278</perimeter>
				<distanceFromOrigin>333.5161165521091</distanceFromOrigin>
				<angle>46.76782705585607</angle>
				<shape>triangular</shape>
				<triangleMeasure>0.8074596798056961</triangleMeasure>
				<rectangleMeasure>0.621832152116403</rectangleMeasure>
				<circleMeasure>0.4001158321173047</circleMeasure>
				<centroid>
					<x>995.4482</x>
					<y>345.4192</y>
				</centroid>
			</pseudo3D>
		</spatialEntity>
		<numericStateVariable>
			<name>avgClusterednessRegions</name>
			<value>1753.67550420717</value>
		</numericStateVariable>
		<numericStateVariable>
			<name>avgDensityRegions</name>
			<value>0.6256942895618156</value>
		</numericStateVariable>
	</timepoint>
	<timepoint>
		<spatialEntity>
			<pseudo3D type="region">
				<clusteredness>1</clusteredness>
				<density>0.6056411739966991</density>
				<area>38310.5</area>
				<perimeter>1177.558377504349</perimeter>
				<distanceFromOrigin>227.2289594219892</distanceFromOrigin>
				<angle>62.13050200590433</angle>
				<shape>triangular</shape>
				<triangleMeasure>0.6436096099186154</triangleMeasure>
				<rectangleMeasure>0.5471668133590655</rectangleMeasure>
				<circleMeasure>0.4585041691202243</circleMeasure>
				<centroid>
					<x>394.2963</x>
					<y>993.9841</y>
				</centroid>
			</pseudo3D>
		</spatialEntity>
		<spatialEntity>
			<pseudo3D type="region">
				<clusteredness>1</clusteredness>
				<density>0.644727260040218</density>
				<area>24419.5</area>
				<perimeter>690.6345801353455</perimeter>
				<distanceFromOrigin>333.5161165521091</distanceFromOrigin>
				<angle>45.89356298117371</angle>
				<shape>triangular</shape>
				<triangleMeasure>0.7975675650848831</triangleMeasure>
				<rectangleMeasure>0.6419316834878641</rectangleMeasure>
				<circleMeasure>0.3919630128763897</circleMeasure>
				<centroid>
					<x>1002.821</x>
					<y>334.9461</y>
				</centroid>
			</pseudo3D>
		</spatialEntity>
		<numericStateVariable>
			<name>avgClusterednessRegions</name>
			<value>1794.02768069109</value>
		</numericStateVariable>
		<numericStateVariable>
			<name>avgDensityRegions</name>
			<value>0.6251842170184585</value>
		</numericStateVariable>
	</timepoint>
	<timepoint>
		<spatialEntity>
			<pseudo3D type="region">
				<clusteredness>0.9473398479913138</clusteredness>
				<density>0.6093344930444599</density>
				<area>42752.5</area>
				<perimeter>1116.645343780518</perimeter>
				<distanceFromOrigin>227.2289594219892</distanceFromOrigin>
				<angle>60.86443464456995</angle>
				<shape>triangular</shape>
				<triangleMeasure>0.6141674029061708</triangleMeasure>
				<rectangleMeasure>0.5412560461203894</rectangleMeasure>
				<circleMeasure>0.444199542492407</circleMeasure>
				<centroid>
					<x>387.7065</x>
					<y>1009.399</y>
				</centroid>
			</pseudo3D>
		</spatialEntity>
		<spatialEntity>
			<pseudo3D type="region">
				<clusteredness>1</clusteredness>
				<density>0.6385051092184595</density>
				<area>26753</area>
				<perimeter>748.8512552976608</perimeter>
				<distanceFromOrigin>333.5161165521091</distanceFromOrigin>
				<angle>45.06366195103844</angle>
				<shape>triangular</shape>
				<triangleMeasure>0.7842895829439809</triangleMeasure>
				<rectangleMeasure>0.6383753677377332</rectangleMeasure>
				<circleMeasure>0.3927161828041257</circleMeasure>
				<centroid>
					<x>1008.797</x>
					<y>327.6571</y>
				</centroid>
			</pseudo3D>
		</spatialEntity>
		<numericStateVariable>
			<name>avgClusterednessRegions</name>
			<value>1844.479335369262</value>
		</numericStateVariable>
		<numericStateVariable>
			<name>avgDensityRegions</name>
			<value>0.6239198011314597</value>
		</numericStateVariable>
	</timepoint>
	<timepoint>
		<spatialEntity>
			<pseudo3D type="region">
				<clusteredness>1</clusteredness>
				<density>0.608487125081992</density>
				<area>45950.5</area>
				<perimeter>1502.105746507645</perimeter>
				<distanceFromOrigin>227.2289594219892</distanceFromOrigin>
				<angle>60.06023585081917</angle>
				<shape>triangular</shape>
				<triangleMeasure>0.615347531145771</triangleMeasure>
				<rectangleMeasure>0.5237490858132916</rectangleMeasure>
				<circleMeasure>0.4079339431588279</circleMeasure>
				<centroid>
					<x>380.9436</x>
					<y>1011.045</y>
				</centroid>
			</pseudo3D>
		</spatialEntity>
		<spatialEntity>
			<pseudo3D type="region">
				<clusteredness>1</clusteredness>
				<density>0.6387609178376985</density>
				<area>30536.5</area>
				<perimeter>808.6812534332275</perimeter>
				<distanceFromOrigin>333.5161165521091</distanceFromOrigin>
				<angle>43.4608431713644</angle>
				<shape>triangular</shape>
				<triangleMeasure>0.768558237575014</triangleMeasure>
				<rectangleMeasure>0.6029598728078298</rectangleMeasure>
				<circleMeasure>0.370390544649412</circleMeasure>
				<centroid>
					<x>1018.21</x>
					<y>316.4764</y>
				</centroid>
			</pseudo3D>
		</spatialEntity>
		<numericStateVariable>
			<name>avgClusterednessRegions</name>
			<value>1885.240636749341</value>
		</numericStateVariable>
		<numericStateVariable>
			<name>avgDensityRegions</name>
			<value>0.6236240214598452</value>
		</numericStateVariable>
	</timepoint>
	<timepoint>
		<spatialEntity>
			<pseudo3D type="region">
				<clusteredness>1</clusteredness>
				<density>0.6071126801836156</density>
				<area>49804.5</area>
				<perimeter>1658.06420135498</perimeter>
				<distanceFromOrigin>227.2289594219892</distanceFromOrigin>
				<angle>59.16030690316735</angle>
				<shape>triangular</shape>
				<triangleMeasure>0.6069727001217949</triangleMeasure>
				<rectangleMeasure>0.5191748062045491</rectangleMeasure>
				<circleMeasure>0.4011477299303705</circleMeasure>
				<centroid>
					<x>373.8177</x>
					<y>1019.476</y>
				</centroid>
			</pseudo3D>
		</spatialEntity>
		<spatialEntity>
			<pseudo3D type="region">
				<clusteredness>1</clusteredness>
				<density>0.641297136138406</density>
				<area>31399.5</area>
				<perimeter>797.5070836544037</perimeter>
				<distanceFromOrigin>333.5161165521091</distanceFromOrigin>
				<angle>43.49464825459163</angle>
				<shape>triangular</shape>
				<triangleMeasure>0.760822470667964</triangleMeasure>
				<rectangleMeasure>0.6632743835647522</rectangleMeasure>
				<circleMeasure>0.3650854747250813</circleMeasure>
				<centroid>
					<x>1021.682</x>
					<y>313.9532</y>
				</centroid>
			</pseudo3D>
		</spatialEntity>
		<numericStateVariable>
			<name>avgClusterednessRegions</name>
			<value>1915.715214636028</value>
		</numericStateVariable>
		<numericStateVariable>
			<name>avgDensityRegions</name>
			<value>0.6242049081610108</value>
		</numericStateVariable>
	</timepoint>
	<timepoint>
		<spatialEntity>
			<pseudo3D type="region">
				<clusteredness>0.9358785415921795</clusteredness>
				<density>0.6108588316402052</density>
				<area>53660</area>
				<perimeter>1474.910380125046</perimeter>
				<distanceFromOrigin>227.2289594219892</distanceFromOrigin>
				<angle>59.13346736142511</angle>
				<shape>triangular</shape>
				<triangleMeasure>0.6012072321891238</triangleMeasure>
				<rectangleMeasure>0.5104848323094993</rectangleMeasure>
				<circleMeasure>0.3963058020372938</circleMeasure>
				<centroid>
					<x>370.6664</x>
					<y>1034.073</y>
				</centroid>
			</pseudo3D>
		</spatialEntity>
		<spatialEntity>
			<pseudo3D type="region">
				<clusteredness>1</clusteredness>
				<density>0.6369437925905879</density>
				<area>32675</area>
				<perimeter>823.1715393066406</perimeter>
				<distanceFromOrigin>333.5161165521091</distanceFromOrigin>
				<angle>42.75124043766134</angle>
				<shape>triangular</shape>
				<triangleMeasure>0.7551366771386271</triangleMeasure>
				<rectangleMeasure>0.66681042162319</rectangleMeasure>
				<circleMeasure>0.3400147278531331</circleMeasure>
				<centroid>
					<x>1025.792</x>
					<y>310.5895</y>
				</centroid>
			</pseudo3D>
		</spatialEntity>
		<numericStateVariable>
			<name>avgClusterednessRegions</name>
			<value>1952.043962498484</value>
		</numericStateVariable>
		<numericStateVariable>
			<name>avgDensityRegions</name>
			<value>0.6239013121153965</value>
		</numericStateVariable>
	</timepoint>
	<timepoint>
		<spatialEntity>
			<pseudo3D type="region">
				<clusteredness>0.9358785415921795</clusteredness>
				<density>0.6108588316402052</density>
				<area>53660</area>
				<perimeter>1474.910380125046</perimeter>
				<distanceFromOrigin>227.2289594219892</distanceFromOrigin>
				<angle>59.13346736142511</angle>
				<shape>triangular</shape>
				<triangleMeasure>0.6012072321891238</triangleMeasure>
				<rectangleMeasure>0.5104848323094993</rectangleMeasure>
				<circleMeasure>0.3963058020372938</circleMeasure>
				<centroid>
					<x>370.6664</x>
					<y>1034.073</y>
				</centroid>
			</pseudo3D>
		</spatialEntity>
		<spatialEntity>
			<pseudo3D type="region">
				<clusteredness>1</clusteredness>
				<density>0.6369437925905879</density>
				<area>32675</area>
				<perimeter>823.1715393066406</perimeter>
				<distanceFromOrigin>333.5161165521091</distanceFromOrigin>
				<angle>42.75124043766134</angle>
				<shape>triangular</shape>
				<triangleMeasure>0.7551366771386271</triangleMeasure>
				<rectangleMeasure>0.66681042162319</rectangleMeasure>
				<circleMeasure>0.3400147278531331</circleMeasure>
				<centroid>
					<x>1025.792</x>
					<y>310.5895</y>
				</centroid>
			</pseudo3D>
		</spatialEntity>
		<numericStateVariable>
			<name>avgClusterednessRegions</name>
			<value>1952.043962498484</value>
		</numericStateVariable>
		<numericStateVariable>
			<name>avgDensityRegions</name>
			<value>0.6239013121153965</value>
		</numericStateVariable>
	</timepoint>
	<timepoint>
		<spatialEntity>
			<pseudo3D type="region">
				<clusteredness>0.9358785415921795</clusteredness>
				<density>0.6108588316402052</density>
				<area>53660</area>
				<perimeter>1474.910380125046</perimeter>
				<distanceFromOrigin>227.2289594219892</distanceFromOrigin>
				<angle>59.13346736142511</angle>
				<shape>triangular</shape>
				<triangleMeasure>0.6012072321891238</triangleMeasure>
				<rectangleMeasure>0.5104848323094993</rectangleMeasure>
				<circleMeasure>0.3963058020372938</circleMeasure>
				<centroid>
					<x>370.6664</x>
					<y>1034.073</y>
				</centroid>
			</pseudo3D>
		</spatialEntity>
		<spatialEntity>
			<pseudo3D type="region">
				<clusteredness>1</clusteredness>
				<density>0.6369437925905879</density>
				<area>32675</area>
				<perimeter>823.1715393066406</perimeter>
				<distanceFromOrigin>333.5161165521091</distanceFromOrigin>
				<angle>42.75124043766134</angle>
				<shape>triangular</shape>
				<triangleMeasure>0.7551366771386271</triangleMeasure>
				<rectangleMeasure>0.66681042162319</rectangleMeasure>
				<circleMeasure>0.3400147278531331</circleMeasure>
				<centroid>
					<x>1025.792</x>
					<y>310.5895</y>
				</centroid>
			</pseudo3D>
		</spatialEntity>
		<numericStateVariable>
			<name>avgClusterednessRegions</name>
			<value>1952.043962498484</value>
		</numericStateVariable>
		<numericStateVariable>
			<name>avgDensityRegions</name>
			<value>0.6239013121153965</value>
		</numericStateVariable>
	</timepoint>
	<timepoint>
		<spatialEntity>
			<pseudo3D type="region">
				<clusteredness>0.9358785415921795</clusteredness>
				<density>0.6108588316402052</density>
				<area>53660</area>
				<perimeter>1474.910380125046</perimeter>
				<distanceFromOrigin>227.2289594219892</distanceFromOrigin>
				<angle>59.13346736142511</angle>
				<shape>triangular</shape>
				<triangleMeasure>0.6012072321891238</triangleMeasure>
				<rectangleMeasure>0.5104848323094993</rectangleMeasure>
				<circleMeasure>0.3963058020372938</circleMeasure>
				<centroid>
					<x>370.6664</x>
					<y>1034.073</y>
				</centroid>
			</pseudo3D>
		</spatialEntity>
		<spatialEntity>
			<pseudo3D type="region">
				<clusteredness>1</clusteredness>
				<density>0.6369437925905879</density>
				<area>32675</area>
				<perimeter>823.1715393066406</perimeter>
				<distanceFromOrigin>333.5161165521091</distanceFromOrigin>
				<angle>42.75124043766134</angle>
				<shape>triangular</shape>
				<triangleMeasure>0.7551366771386271</triangleMeasure>
				<rectangleMeasure>0.66681042162319</rectangleMeasure>
				<circleMeasure>0.3400147278531331</circleMeasure>
				<centroid>
					<x>1025.792</x>
					<y>310.5895</y>
				</centroid>
			</pseudo3D>
		</spatialEntity>
		<numericStateVariable>
			<name>avgClusterednessRegions</name>
			<value>1952.043962498484</value>
		</numericStateVariable>
		<numericStateVariable>
			<name>avgDensityRegions</name>
			<value>0.6239013121153965</value>
		</numericStateVariable>
	</timepoint>
	<timepoint>
		<spatialEntity>
			<pseudo3D type="region">
				<clusteredness>0.9358785415921795</clusteredness>
				<density>0.6108588316402052</density>
				<area>53660</area>
				<perimeter>1474.910380125046</perimeter>
				<distanceFromOrigin>227.2289594219892</distanceFromOrigin>
				<angle>59.13346736142511</angle>
				<shape>triangular</shape>
				<triangleMeasure>0.6012072321891238</triangleMeasure>
				<rectangleMeasure>0.5104848323094993</rectangleMeasure>
				<circleMeasure>0.3963058020372938</circleMeasure>
				<centroid>
					<x>370.6664</x>
					<y>1034.073</y>
				</centroid>
			</pseudo3D>
		</spatialEntity>
		<spatialEntity>
			<pseudo3D type="region">
				<clusteredness>1</clusteredness>
				<density>0.6369437925905879</density>
				<area>32675</area>
				<perimeter>823.1715393066406</perimeter>
				<distanceFromOrigin>333.5161165521091</distanceFromOrigin>
				<angle>42.75124043766134</angle>
				<shape>triangular</shape>
				<triangleMeasure>0.7551366771386271</triangleMeasure>
				<rectangleMeasure>0.66681042162319</rectangleMeasure>
				<circleMeasure>0.3400147278531331</circleMeasure>
				<centroid>
					<x>1025.792</x>
					<y>310.5895</y>
				</centroid>
			</pseudo3D>
		</spatialEntity>
		<numericStateVariable>
			<name>avgClusterednessRegions</name>
			<value>1952.043962498484</value>
		</numericStateVariable>
		<numericStateVariable>
			<name>avgDensityRegions</name>
			<value>0.6239013121153965</value>
		</numericStateVariable>
	</timepoint>
	<timepoint>
		<spatialEntity>
			<pseudo3D type="region">
				<clusteredness>0.9358785415921795</clusteredness>
				<density>0.6108588316402052</density>
				<area>53660</area>
				<perimeter>1474.910380125046</perimeter>
				<distanceFromOrigin>227.2289594219892</distanceFromOrigin>
				<angle>59.13346736142511</angle>
				<shape>triangular</shape>
				<triangleMeasure>0.6012072321891238</triangleMeasure>
				<rectangleMeasure>0.5104848323094993</rectangleMeasure>
				<circleMeasure>0.3963058020372938</circleMeasure>
				<centroid>
					<x>370.6664</x>
					<y>1034.073</y>
				</centroid>
			</pseudo3D>
		</spatialEntity>
		<spatialEntity>
			<pseudo3D type="region">
				<clusteredness>1</clusteredness>
				<density>0.6369437925905879</density>
				<area>32675</area>
				<perimeter>823.1715393066406</perimeter>
				<distanceFromOrigin>333.5161165521091</distanceFromOrigin>
				<angle>42.75124043766134</angle>
				<shape>triangular</shape>
				<triangleMeasure>0.7551366771386271</triangleMeasure>
				<rectangleMeasure>0.66681042162319</rectangleMeasure>
				<circleMeasure>0.3400147278531331</circleMeasure>
				<centroid>
					<x>1025.792</x>
					<y>310.5895</y>
				</centroid>
			</pseudo3D>
		</spatialEntity>
		<numericStateVariable>
			<name>avgClusterednessRegions</name>
			<value>1952.043962498484</value>
		</numericStateVariable>
		<numericStateVariable>
			<name>avgDensityRegions</name>
			<value>0.6239013121153965</value>
		</numericStateVariable>
	</timepoint>
	<timepoint>
		<spatialEntity>
			<pseudo3D type="region">
				<clusteredness>0.9358785415921795</clusteredness>
				<density>0.6108588316402052</density>
				<area>53660</area>
				<perimeter>1474.910380125046</perimeter>
				<distanceFromOrigin>227.2289594219892</distanceFromOrigin>
				<angle>59.13346736142511</angle>
				<shape>triangular</shape>
				<triangleMeasure>0.6012072321891238</triangleMeasure>
				<rectangleMeasure>0.5104848323094993</rectangleMeasure>
				<circleMeasure>0.3963058020372938</circleMeasure>
				<centroid>
					<x>370.6664</x>
					<y>1034.073</y>
				</centroid>
			</pseudo3D>
		</spatialEntity>
		<spatialEntity>
			<pseudo3D type="region">
				<clusteredness>1</clusteredness>
				<density>0.6369437925905879</density>
				<area>32675</area>
				<perimeter>823.1715393066406</perimeter>
				<distanceFromOrigin>333.5161165521091</distanceFromOrigin>
				<angle>42.75124043766134</angle>
				<shape>triangular</shape>
				<triangleMeasure>0.7551366771386271</triangleMeasure>
				<rectangleMeasure>0.66681042162319</rectangleMeasure>
				<circleMeasure>0.3400147278531331</circleMeasure>
				<centroid>
					<x>1025.792</x>
					<y>310.5895</y>
				</centroid>
			</pseudo3D>
		</spatialEntity>
		<numericStateVariable>
			<name>avgClusterednessRegions</name>
			<value>1952.043962498484</value>
		</numericStateVariable>
		<numericStateVariable>
			<name>avgDensityRegions</name>
			<value>0.6239013121153965</value>
		</numericStateVariable>
	</timepoint>
	<timepoint>
		<spatialEntity>
			<pseudo3D type="region">
				<clusteredness>0.9358785415921795</clusteredness>
				<density>0.6108588316402052</density>
				<area>53660</area>
				<perimeter>1474.910380125046</perimeter>
				<distanceFromOrigin>227.2289594219892</distanceFromOrigin>
				<angle>59.13346736142511</angle>
				<shape>triangular</shape>
				<triangleMeasure>0.6012072321891238</triangleMeasure>
				<rectangleMeasure>0.5104848323094993</rectangleMeasure>
				<circleMeasure>0.3963058020372938</circleMeasure>
				<centroid>
					<x>370.6664</x>
					<y>1034.073</y>
				</centroid>
			</pseudo3D>
		</spatialEntity>
		<spatialEntity>
			<pseudo3D type="region">
				<clusteredness>1</clusteredness>
				<density>0.6369437925905879</density>
				<area>32675</area>
				<perimeter>823.1715393066406</perimeter>
				<distanceFromOrigin>333.5161165521091</distanceFromOrigin>
				<angle>42.75124043766134</angle>
				<shape>triangular</shape>
				<triangleMeasure>0.7551366771386271</triangleMeasure>
				<rectangleMeasure>0.66681042162319</rectangleMeasure>
				<circleMeasure>0.3400147278531331</circleMeasure>
				<centroid>
					<x>1025.792</x>
					<y>310.5895</y>
				</centroid>
			</pseudo3D>
		</spatialEntity>
		<numericStateVariable>
			<name>avgClusterednessRegions</name>
			<value>1952.043962498484</value>
		</numericStateVariable>
		<numericStateVariable>
			<name>avgDensityRegions</name>
			<value>0.6239013121153965</value>
		</numericStateVariable>
	</timepoint>
	<timepoint>
		<spatialEntity>
			<pseudo3D type="region">
				<clusteredness>0.9358785415921795</clusteredness>
				<density>0.6108588316402052</density>
				<area>53660</area>
				<perimeter>1474.910380125046</perimeter>
				<distanceFromOrigin>227.2289594219892</distanceFromOrigin>
				<angle>59.13346736142511</angle>
				<shape>triangular</shape>
				<triangleMeasure>0.6012072321891238</triangleMeasure>
				<rectangleMeasure>0.5104848323094993</rectangleMeasure>
				<circleMeasure>0.3963058020372938</circleMeasure>
				<centroid>
					<x>370.6664</x>
					<y>1034.073</y>
				</centroid>
			</pseudo3D>
		</spatialEntity>
		<spatialEntity>
			<pseudo3D type="region">
				<clusteredness>1</clusteredness>
				<density>0.6369437925905879</density>
				<area>32675</area>
				<perimeter>823.1715393066406</perimeter>
				<distanceFromOrigin>333.5161165521091</distanceFromOrigin>
				<angle>42.75124043766134</angle>
				<shape>triangular</shape>
				<triangleMeasure>0.7551366771386271</triangleMeasure>
				<rectangleMeasure>0.66681042162319</rectangleMeasure>
				<circleMeasure>0.3400147278531331</circleMeasure>
				<centroid>
					<x>1025.792</x>
					<y>310.5895</y>
				</centroid>
			</pseudo3D>
		</spatialEntity>
		<numericStateVariable>
			<name>avgClusterednessRegions</name>
			<value>1952.043962498484</value>
		</numericStateVariable>
		<numericStateVariable>
			<name>avgDensityRegions</name>
			<value>0.6239013121153965</value>
		</numericStateVariable>
	</timepoint>
	<timepoint>
		<spatialEntity>
			<pseudo3D type="region">
				<clusteredness>0.9358785415921795</clusteredness>
				<density>0.6108588316402052</density>
				<area>53660</area>
				<perimeter>1474.910380125046</perimeter>
				<distanceFromOrigin>227.2289594219892</distanceFromOrigin>
				<angle>59.13346736142511</angle>
				<shape>triangular</shape>
				<triangleMeasure>0.6012072321891238</triangleMeasure>
				<rectangleMeasure>0.5104848323094993</rectangleMeasure>
				<circleMeasure>0.3963058020372938</circleMeasure>
				<centroid>
					<x>370.6664</x>
					<y>1034.073</y>
				</centroid>
			</pseudo3D>
		</spatialEntity>
		<spatialEntity>
			<pseudo3D type="region">
				<clusteredness>1</clusteredness>
				<density>0.6369437925905879</density>
				<area>32675</area>
				<perimeter>823.1715393066406</perimeter>
				<distanceFromOrigin>333.5161165521091</distanceFromOrigin>
				<angle>42.75124043766134</angle>
				<shape>triangular</shape>
				<triangleMeasure>0.7551366771386271</triangleMeasure>
				<rectangleMeasure>0.66681042162319</rectangleMeasure>
				<circleMeasure>0.3400147278531331</circleMeasure>
				<centroid>
					<x>1025.792</x>
					<y>310.5895</y>
				</centroid>
			</pseudo3D>
		</spatialEntity>
		<numericStateVariable>
			<name>avgClusterednessRegions</name>
			<value>1952.043962498484</value>
		</numericStateVariable>
		<numericStateVariable>
			<name>avgDensityRegions</name>
			<value>0.6239013121153965</value>
		</numericStateVariable>
	</timepoint>
	<timepoint>
		<spatialEntity>
			<pseudo3D type="region">
				<clusteredness>0.9358785415921795</clusteredness>
				<density>0.6108588316402052</density>
				<area>53660</area>
				<perimeter>1474.910380125046</perimeter>
				<distanceFromOrigin>227.2289594219892</distanceFromOrigin>
				<angle>59.13346736142511</angle>
				<shape>triangular</shape>
				<triangleMeasure>0.6012072321891238</triangleMeasure>
				<rectangleMeasure>0.5104848323094993</rectangleMeasure>
				<circleMeasure>0.3963058020372938</circleMeasure>
				<centroid>
					<x>370.6664</x>
					<y>1034.073</y>
				</centroid>
			</pseudo3D>
		</spatialEntity>
		<spatialEntity>
			<pseudo3D type="region">
				<clusteredness>1</clusteredness>
				<density>0.6369437925905879</density>
				<area>32675</area>
				<perimeter>823.1715393066406</perimeter>
				<distanceFromOrigin>333.5161165521091</distanceFromOrigin>
				<angle>42.75124043766134</angle>
				<shape>triangular</shape>
				<triangleMeasure>0.7551366771386271</triangleMeasure>
				<rectangleMeasure>0.66681042162319</rectangleMeasure>
				<circleMeasure>0.3400147278531331</circleMeasure>
				<centroid>
					<x>1025.792</x>
					<y>310.5895</y>
				</centroid>
			</pseudo3D>
		</spatialEntity>
		<numericStateVariable>
			<name>avgClusterednessRegions</name>
			<value>1952.043962498484</value>
		</numericStateVariable>
		<numericStateVariable>
			<name>avgDensityRegions</name>
			<value>0.6239013121153965</value>
		</numericStateVariable>
	</timepoint>
	<timepoint>
		<spatialEntity>
			<pseudo3D type="region">
				<clusteredness>0.9358785415921795</clusteredness>
				<density>0.6108588316402052</density>
				<area>53660</area>
				<perimeter>1474.910380125046</perimeter>
				<distanceFromOrigin>227.2289594219892</distanceFromOrigin>
				<angle>59.13346736142511</angle>
				<shape>triangular</shape>
				<triangleMeasure>0.6012072321891238</triangleMeasure>
				<rectangleMeasure>0.5104848323094993</rectangleMeasure>
				<circleMeasure>0.3963058020372938</circleMeasure>
				<centroid>
					<x>370.6664</x>
					<y>1034.073</y>
				</centroid>
			</pseudo3D>
		</spatialEntity>
		<spatialEntity>
			<pseudo3D type="region">
				<clusteredness>1</clusteredness>
				<density>0.6369437925905879</density>
				<area>32675</area>
				<perimeter>823.1715393066406</perimeter>
				<distanceFromOrigin>333.5161165521091</distanceFromOrigin>
				<angle>42.75124043766134</angle>
				<shape>triangular</shape>
				<triangleMeasure>0.7551366771386271</triangleMeasure>
				<rectangleMeasure>0.66681042162319</rectangleMeasure>
				<circleMeasure>0.3400147278531331</circleMeasure>
				<centroid>
					<x>1025.792</x>
					<y>310.5895</y>
				</centroid>
			</pseudo3D>
		</spatialEntity>
		<numericStateVariable>
			<name>avgClusterednessRegions</name>
			<value>1952.043962498484</value>
		</numericStateVariable>
		<numericStateVariable>
			<name>avgDensityRegions</name>
			<value>0.6239013121153965</value>
		</numericStateVariable>
	</timepoint>
	<timepoint>
		<spatialEntity>
			<pseudo3D type="region">
				<clusteredness>0.9358785415921795</clusteredness>
				<density>0.6108588316402052</density>
				<area>53660</area>
				<perimeter>1474.910380125046</perimeter>
				<distanceFromOrigin>227.2289594219892</distanceFromOrigin>
				<angle>59.13346736142511</angle>
				<shape>triangular</shape>
				<triangleMeasure>0.6012072321891238</triangleMeasure>
				<rectangleMeasure>0.5104848323094993</rectangleMeasure>
				<circleMeasure>0.3963058020372938</circleMeasure>
				<centroid>
					<x>370.6664</x>
					<y>1034.073</y>
				</centroid>
			</pseudo3D>
		</spatialEntity>
		<spatialEntity>
			<pseudo3D type="region">
				<clusteredness>1</clusteredness>
				<density>0.6369437925905879</density>
				<area>32675</area>
				<perimeter>823.1715393066406</perimeter>
				<distanceFromOrigin>333.5161165521091</distanceFromOrigin>
				<angle>42.75124043766134</angle>
				<shape>triangular</shape>
				<triangleMeasure>0.7551366771386271</triangleMeasure>
				<rectangleMeasure>0.66681042162319</rectangleMeasure>
				<circleMeasure>0.3400147278531331</circleMeasure>
				<centroid>
					<x>1025.792</x>
					<y>310.5895</y>
				</centroid>
			</pseudo3D>
		</spatialEntity>
		<numericStateVariable>
			<name>avgClusterednessRegions</name>
			<value>1952.043962498484</value>
		</numericStateVariable>
		<numericStateVariable>
			<name>avgDensityRegions</name>
			<value>0.6239013121153965</value>
		</numericStateVariable>
	</timepoint>
	<timepoint>
		<spatialEntity>
			<pseudo3D type="region">
				<clusteredness>0.9358785415921795</clusteredness>
				<density>0.6108588316402052</density>
				<area>53660</area>
				<perimeter>1474.910380125046</perimeter>
				<distanceFromOrigin>227.2289594219892</distanceFromOrigin>
				<angle>59.13346736142511</angle>
				<shape>triangular</shape>
				<triangleMeasure>0.6012072321891238</triangleMeasure>
				<rectangleMeasure>0.5104848323094993</rectangleMeasure>
				<circleMeasure>0.3963058020372938</circleMeasure>
				<centroid>
					<x>370.6664</x>
					<y>1034.073</y>
				</centroid>
			</pseudo3D>
		</spatialEntity>
		<spatialEntity>
			<pseudo3D type="region">
				<clusteredness>1</clusteredness>
				<density>0.6369437925905879</density>
				<area>32675</area>
				<perimeter>823.1715393066406</perimeter>
				<distanceFromOrigin>333.5161165521091</distanceFromOrigin>
				<angle>42.75124043766134</angle>
				<shape>triangular</shape>
				<triangleMeasure>0.7551366771386271</triangleMeasure>
				<rectangleMeasure>0.66681042162319</rectangleMeasure>
				<circleMeasure>0.3400147278531331</circleMeasure>
				<centroid>
					<x>1025.792</x>
					<y>310.5895</y>
				</centroid>
			</pseudo3D>
		</spatialEntity>
		<numericStateVariable>
			<name>avgClusterednessRegions</name>
			<value>1952.043962498484</value>
		</numericStateVariable>
		<numericStateVariable>
			<name>avgDensityRegions</name>
			<value>0.6239013121153965</value>
		</numericStateVariable>
	</timepoint>
	<timepoint>
		<spatialEntity>
			<pseudo3D type="region">
				<clusteredness>0.9358785415921795</clusteredness>
				<density>0.6108588316402052</density>
				<area>53660</area>
				<perimeter>1474.910380125046</perimeter>
				<distanceFromOrigin>227.2289594219892</distanceFromOrigin>
				<angle>59.13346736142511</angle>
				<shape>triangular</shape>
				<triangleMeasure>0.6012072321891238</triangleMeasure>
				<rectangleMeasure>0.5104848323094993</rectangleMeasure>
				<circleMeasure>0.3963058020372938</circleMeasure>
				<centroid>
					<x>370.6664</x>
					<y>1034.073</y>
				</centroid>
			</pseudo3D>
		</spatialEntity>
		<spatialEntity>
			<pseudo3D type="region">
				<clusteredness>1</clusteredness>
				<density>0.6369437925905879</density>
				<area>32675</area>
				<perimeter>823.1715393066406</perimeter>
				<distanceFromOrigin>333.5161165521091</distanceFromOrigin>
				<angle>42.75124043766134</angle>
				<shape>triangular</shape>
				<triangleMeasure>0.7551366771386271</triangleMeasure>
				<rectangleMeasure>0.66681042162319</rectangleMeasure>
				<circleMeasure>0.3400147278531331</circleMeasure>
				<centroid>
					<x>1025.792</x>
					<y>310.5895</y>
				</centroid>
			</pseudo3D>
		</spatialEntity>
		<numericStateVariable>
			<name>avgClusterednessRegions</name>
			<value>1952.043962498484</value>
		</numericStateVariable>
		<numericStateVariable>
			<name>avgDensityRegions</name>
			<value>0.6239013121153965</value>
		</numericStateVariable>
	</timepoint>
	<timepoint>
		<spatialEntity>
			<pseudo3D type="region">
				<clusteredness>0.9358785415921795</clusteredness>
				<density>0.6108588316402052</density>
				<area>53660</area>
				<perimeter>1474.910380125046</perimeter>
				<distanceFromOrigin>227.2289594219892</distanceFromOrigin>
				<angle>59.13346736142511</angle>
				<shape>triangular</shape>
				<triangleMeasure>0.6012072321891238</triangleMeasure>
				<rectangleMeasure>0.5104848323094993</rectangleMeasure>
				<circleMeasure>0.3963058020372938</circleMeasure>
				<centroid>
					<x>370.6664</x>
					<y>1034.073</y>
				</centroid>
			</pseudo3D>
		</spatialEntity>
		<spatialEntity>
			<pseudo3D type="region">
				<clusteredness>1</clusteredness>
				<density>0.6369437925905879</density>
				<area>32675</area>
				<perimeter>823.1715393066406</perimeter>
				<distanceFromOrigin>333.5161165521091</distanceFromOrigin>
				<angle>42.75124043766134</angle>
				<shape>triangular</shape>
				<triangleMeasure>0.7551366771386271</triangleMeasure>
				<rectangleMeasure>0.66681042162319</rectangleMeasure>
				<circleMeasure>0.3400147278531331</circleMeasure>
				<centroid>
					<x>1025.792</x>
					<y>310.5895</y>
				</centroid>
			</pseudo3D>
		</spatialEntity>
		<numericStateVariable>
			<name>avgClusterednessRegions</name>
			<value>1952.043962498484</value>
		</numericStateVariable>
		<numericStateVariable>
			<name>avgDensityRegions</name>
			<value>0.6239013121153965</value>
		</numericStateVariable>
	</timepoint>
	<timepoint>
		<spatialEntity>
			<pseudo3D type="region">
				<clusteredness>0.9358785415921795</clusteredness>
				<density>0.6108588316402052</density>
				<area>53660</area>
				<perimeter>1474.910380125046</perimeter>
				<distanceFromOrigin>227.2289594219892</distanceFromOrigin>
				<angle>59.13346736142511</angle>
				<shape>triangular</shape>
				<triangleMeasure>0.6012072321891238</triangleMeasure>
				<rectangleMeasure>0.5104848323094993</rectangleMeasure>
				<circleMeasure>0.3963058020372938</circleMeasure>
				<centroid>
					<x>370.6664</x>
					<y>1034.073</y>
				</centroid>
			</pseudo3D>
		</spatialEntity>
		<spatialEntity>
			<pseudo3D type="region">
				<clusteredness>1</clusteredness>
				<density>0.6369437925905879</density>
				<area>32675</area>
				<perimeter>823.1715393066406</perimeter>
				<distanceFromOrigin>333.5161165521091</distanceFromOrigin>
				<angle>42.75124043766134</angle>
				<shape>triangular</shape>
				<triangleMeasure>0.7551366771386271</triangleMeasure>
				<rectangleMeasure>0.66681042162319</rectangleMeasure>
				<circleMeasure>0.3400147278531331</circleMeasure>
				<centroid>
					<x>1025.792</x>
					<y>310.5895</y>
				</centroid>
			</pseudo3D>
		</spatialEntity>
		<numericStateVariable>
			<name>avgClusterednessRegions</name>
			<value>1952.043962498484</value>
		</numericStateVariable>
		<numericStateVariable>
			<name>avgDensityRegions</name>
			<value>0.6239013121153965</value>
		</numericStateVariable>
	</timepoint>
	<timepoint>
		<spatialEntity>
			<pseudo3D type="region">
				<clusteredness>0.9358785415921795</clusteredness>
				<density>0.6108588316402052</density>
				<area>53660</area>
				<perimeter>1474.910380125046</perimeter>
				<distanceFromOrigin>227.2289594219892</distanceFromOrigin>
				<angle>59.13346736142511</angle>
				<shape>triangular</shape>
				<triangleMeasure>0.6012072321891238</triangleMeasure>
				<rectangleMeasure>0.5104848323094993</rectangleMeasure>
				<circleMeasure>0.3963058020372938</circleMeasure>
				<centroid>
					<x>370.6664</x>
					<y>1034.073</y>
				</centroid>
			</pseudo3D>
		</spatialEntity>
		<spatialEntity>
			<pseudo3D type="region">
				<clusteredness>1</clusteredness>
				<density>0.6369437925905879</density>
				<area>32675</area>
				<perimeter>823.1715393066406</perimeter>
				<distanceFromOrigin>333.5161165521091</distanceFromOrigin>
				<angle>42.75124043766134</angle>
				<shape>triangular</shape>
				<triangleMeasure>0.7551366771386271</triangleMeasure>
				<rectangleMeasure>0.66681042162319</rectangleMeasure>
				<circleMeasure>0.3400147278531331</circleMeasure>
				<centroid>
					<x>1025.792</x>
					<y>310.5895</y>
				</centroid>
			</pseudo3D>
		</spatialEntity>
		<numericStateVariable>
			<name>avgClusterednessRegions</name>
			<value>1952.043962498484</value>
		</numericStateVariable>
		<numericStateVariable>
			<name>avgDensityRegions</name>
			<value>0.6239013121153965</value>
		</numericStateVariable>
	</timepoint>
	<timepoint>
		<spatialEntity>
			<pseudo3D type="region">
				<clusteredness>0.9358785415921795</clusteredness>
				<density>0.6108588316402052</density>
				<area>53660</area>
				<perimeter>1474.910380125046</perimeter>
				<distanceFromOrigin>227.2289594219892</distanceFromOrigin>
				<angle>59.13346736142511</angle>
				<shape>triangular</shape>
				<triangleMeasure>0.6012072321891238</triangleMeasure>
				<rectangleMeasure>0.5104848323094993</rectangleMeasure>
				<circleMeasure>0.3963058020372938</circleMeasure>
				<centroid>
					<x>370.6664</x>
					<y>1034.073</y>
				</centroid>
			</pseudo3D>
		</spatialEntity>
		<spatialEntity>
			<pseudo3D type="region">
				<clusteredness>1</clusteredness>
				<density>0.6369437925905879</density>
				<area>32675</area>
				<perimeter>823.1715393066406</perimeter>
				<distanceFromOrigin>333.5161165521091</distanceFromOrigin>
				<angle>42.75124043766134</angle>
				<shape>triangular</shape>
				<triangleMeasure>0.7551366771386271</triangleMeasure>
				<rectangleMeasure>0.66681042162319</rectangleMeasure>
				<circleMeasure>0.3400147278531331</circleMeasure>
				<centroid>
					<x>1025.792</x>
					<y>310.5895</y>
				</centroid>
			</pseudo3D>
		</spatialEntity>
		<numericStateVariable>
			<name>avgClusterednessRegions</name>
			<value>1952.043962498484</value>
		</numericStateVariable>
		<numericStateVariable>
			<name>avgDensityRegions</name>
			<value>0.6239013121153965</value>
		</numericStateVariable>
	</timepoint>
	<timepoint>
		<spatialEntity>
			<pseudo3D type="region">
				<clusteredness>0.9358785415921795</clusteredness>
				<density>0.6108588316402052</density>
				<area>53660</area>
				<perimeter>1474.910380125046</perimeter>
				<distanceFromOrigin>227.2289594219892</distanceFromOrigin>
				<angle>59.13346736142511</angle>
				<shape>triangular</shape>
				<triangleMeasure>0.6012072321891238</triangleMeasure>
				<rectangleMeasure>0.5104848323094993</rectangleMeasure>
				<circleMeasure>0.3963058020372938</circleMeasure>
				<centroid>
					<x>370.6664</x>
					<y>1034.073</y>
				</centroid>
			</pseudo3D>
		</spatialEntity>
		<spatialEntity>
			<pseudo3D type="region">
				<clusteredness>1</clusteredness>
				<density>0.6369437925905879</density>
				<area>32675</area>
				<perimeter>823.1715393066406</perimeter>
				<distanceFromOrigin>333.5161165521091</distanceFromOrigin>
				<angle>42.75124043766134</angle>
				<shape>triangular</shape>
				<triangleMeasure>0.7551366771386271</triangleMeasure>
				<rectangleMeasure>0.66681042162319</rectangleMeasure>
				<circleMeasure>0.3400147278531331</circleMeasure>
				<centroid>
					<x>1025.792</x>
					<y>310.5895</y>
				</centroid>
			</pseudo3D>
		</spatialEntity>
		<numericStateVariable>
			<name>avgClusterednessRegions</name>
			<value>1952.043962498484</value>
		</numericStateVariable>
		<numericStateVariable>
			<name>avgDensityRegions</name>
			<value>0.6239013121153965</value>
		</numericStateVariable>
	</timepoint>
	<timepoint>
		<spatialEntity>
			<pseudo3D type="region">
				<clusteredness>0.9358785415921795</clusteredness>
				<density>0.6108588316402052</density>
				<area>53660</area>
				<perimeter>1474.910380125046</perimeter>
				<distanceFromOrigin>227.2289594219892</distanceFromOrigin>
				<angle>59.13346736142511</angle>
				<shape>triangular</shape>
				<triangleMeasure>0.6012072321891238</triangleMeasure>
				<rectangleMeasure>0.5104848323094993</rectangleMeasure>
				<circleMeasure>0.3963058020372938</circleMeasure>
				<centroid>
					<x>370.6664</x>
					<y>1034.073</y>
				</centroid>
			</pseudo3D>
		</spatialEntity>
		<spatialEntity>
			<pseudo3D type="region">
				<clusteredness>1</clusteredness>
				<density>0.6369437925905879</density>
				<area>32675</area>
				<perimeter>823.1715393066406</perimeter>
				<distanceFromOrigin>333.5161165521091</distanceFromOrigin>
				<angle>42.75124043766134</angle>
				<shape>triangular</shape>
				<triangleMeasure>0.7551366771386271</triangleMeasure>
				<rectangleMeasure>0.66681042162319</rectangleMeasure>
				<circleMeasure>0.3400147278531331</circleMeasure>
				<centroid>
					<x>1025.792</x>
					<y>310.5895</y>
				</centroid>
			</pseudo3D>
		</spatialEntity>
		<numericStateVariable>
			<name>avgClusterednessRegions</name>
			<value>1952.043962498484</value>
		</numericStateVariable>
		<numericStateVariable>
			<name>avgDensityRegions</name>
			<value>0.6239013121153965</value>
		</numericStateVariable>
	</timepoint>
	<timepoint>
		<spatialEntity>
			<pseudo3D type="region">
				<clusteredness>0.9358785415921795</clusteredness>
				<density>0.6108588316402052</density>
				<area>53660</area>
				<perimeter>1474.910380125046</perimeter>
				<distanceFromOrigin>227.2289594219892</distanceFromOrigin>
				<angle>59.13346736142511</angle>
				<shape>triangular</shape>
				<triangleMeasure>0.6012072321891238</triangleMeasure>
				<rectangleMeasure>0.5104848323094993</rectangleMeasure>
				<circleMeasure>0.3963058020372938</circleMeasure>
				<centroid>
					<x>370.6664</x>
					<y>1034.073</y>
				</centroid>
			</pseudo3D>
		</spatialEntity>
		<spatialEntity>
			<pseudo3D type="region">
				<clusteredness>1</clusteredness>
				<density>0.6369437925905879</density>
				<area>32675</area>
				<perimeter>823.1715393066406</perimeter>
				<distanceFromOrigin>333.5161165521091</distanceFromOrigin>
				<angle>42.75124043766134</angle>
				<shape>triangular</shape>
				<triangleMeasure>0.7551366771386271</triangleMeasure>
				<rectangleMeasure>0.66681042162319</rectangleMeasure>
				<circleMeasure>0.3400147278531331</circleMeasure>
				<centroid>
					<x>1025.792</x>
					<y>310.5895</y>
				</centroid>
			</pseudo3D>
		</spatialEntity>
		<numericStateVariable>
			<name>avgClusterednessRegions</name>
			<value>1952.043962498484</value>
		</numericStateVariable>
		<numericStateVariable>
			<name>avgDensityRegions</name>
			<value>0.6239013121153965</value>
		</numericStateVariable>
	</timepoint>
	<timepoint>
		<spatialEntity>
			<pseudo3D type="region">
				<clusteredness>0.9358785415921795</clusteredness>
				<density>0.6108588316402052</density>
				<area>53660</area>
				<perimeter>1474.910380125046</perimeter>
				<distanceFromOrigin>227.2289594219892</distanceFromOrigin>
				<angle>59.13346736142511</angle>
				<shape>triangular</shape>
				<triangleMeasure>0.6012072321891238</triangleMeasure>
				<rectangleMeasure>0.5104848323094993</rectangleMeasure>
				<circleMeasure>0.3963058020372938</circleMeasure>
				<centroid>
					<x>370.6664</x>
					<y>1034.073</y>
				</centroid>
			</pseudo3D>
		</spatialEntity>
		<spatialEntity>
			<pseudo3D type="region">
				<clusteredness>1</clusteredness>
				<density>0.6369437925905879</density>
				<area>32675</area>
				<perimeter>823.1715393066406</perimeter>
				<distanceFromOrigin>333.5161165521091</distanceFromOrigin>
				<angle>42.75124043766134</angle>
				<shape>triangular</shape>
				<triangleMeasure>0.7551366771386271</triangleMeasure>
				<rectangleMeasure>0.66681042162319</rectangleMeasure>
				<circleMeasure>0.3400147278531331</circleMeasure>
				<centroid>
					<x>1025.792</x>
					<y>310.5895</y>
				</centroid>
			</pseudo3D>
		</spatialEntity>
		<numericStateVariable>
			<name>avgClusterednessRegions</name>
			<value>1952.043962498484</value>
		</numericStateVariable>
		<numericStateVariable>
			<name>avgDensityRegions</name>
			<value>0.6239013121153965</value>
		</numericStateVariable>
	</timepoint>
	<timepoint>
		<spatialEntity>
			<pseudo3D type="region">
				<clusteredness>0.9358785415921795</clusteredness>
				<density>0.6108588316402052</density>
				<area>53660</area>
				<perimeter>1474.910380125046</perimeter>
				<distanceFromOrigin>227.2289594219892</distanceFromOrigin>
				<angle>59.13346736142511</angle>
				<shape>triangular</shape>
				<triangleMeasure>0.6012072321891238</triangleMeasure>
				<rectangleMeasure>0.5104848323094993</rectangleMeasure>
				<circleMeasure>0.3963058020372938</circleMeasure>
				<centroid>
					<x>370.6664</x>
					<y>1034.073</y>
				</centroid>
			</pseudo3D>
		</spatialEntity>
		<spatialEntity>
			<pseudo3D type="region">
				<clusteredness>1</clusteredness>
				<density>0.6369437925905879</density>
				<area>32675</area>
				<perimeter>823.1715393066406</perimeter>
				<distanceFromOrigin>333.5161165521091</distanceFromOrigin>
				<angle>42.75124043766134</angle>
				<shape>triangular</shape>
				<triangleMeasure>0.7551366771386271</triangleMeasure>
				<rectangleMeasure>0.66681042162319</rectangleMeasure>
				<circleMeasure>0.3400147278531331</circleMeasure>
				<centroid>
					<x>1025.792</x>
					<y>310.5895</y>
				</centroid>
			</pseudo3D>
		</spatialEntity>
		<numericStateVariable>
			<name>avgClusterednessRegions</name>
			<value>1952.043962498484</value>
		</numericStateVariable>
		<numericStateVariable>
			<name>avgDensityRegions</name>
			<value>0.6239013121153965</value>
		</numericStateVariable>
	</timepoint>
	<timepoint>
		<spatialEntity>
			<pseudo3D type="region">
				<clusteredness>0.9358785415921795</clusteredness>
				<density>0.6108588316402052</density>
				<area>53660</area>
				<perimeter>1474.910380125046</perimeter>
				<distanceFromOrigin>227.2289594219892</distanceFromOrigin>
				<angle>59.13346736142511</angle>
				<shape>triangular</shape>
				<triangleMeasure>0.6012072321891238</triangleMeasure>
				<rectangleMeasure>0.5104848323094993</rectangleMeasure>
				<circleMeasure>0.3963058020372938</circleMeasure>
				<centroid>
					<x>370.6664</x>
					<y>1034.073</y>
				</centroid>
			</pseudo3D>
		</spatialEntity>
		<spatialEntity>
			<pseudo3D type="region">
				<clusteredness>1</clusteredness>
				<density>0.6369437925905879</density>
				<area>32675</area>
				<perimeter>823.1715393066406</perimeter>
				<distanceFromOrigin>333.5161165521091</distanceFromOrigin>
				<angle>42.75124043766134</angle>
				<shape>triangular</shape>
				<triangleMeasure>0.7551366771386271</triangleMeasure>
				<rectangleMeasure>0.66681042162319</rectangleMeasure>
				<circleMeasure>0.3400147278531331</circleMeasure>
				<centroid>
					<x>1025.792</x>
					<y>310.5895</y>
				</centroid>
			</pseudo3D>
		</spatialEntity>
		<numericStateVariable>
			<name>avgClusterednessRegions</name>
			<value>1952.043962498484</value>
		</numericStateVariable>
		<numericStateVariable>
			<name>avgDensityRegions</name>
			<value>0.6239013121153965</value>
		</numericStateVariable>
	</timepoint>
	<timepoint>
		<spatialEntity>
			<pseudo3D type="region">
				<clusteredness>0.9358785415921795</clusteredness>
				<density>0.6108588316402052</density>
				<area>53660</area>
				<perimeter>1474.910380125046</perimeter>
				<distanceFromOrigin>227.2289594219892</distanceFromOrigin>
				<angle>59.13346736142511</angle>
				<shape>triangular</shape>
				<triangleMeasure>0.6012072321891238</triangleMeasure>
				<rectangleMeasure>0.5104848323094993</rectangleMeasure>
				<circleMeasure>0.3963058020372938</circleMeasure>
				<centroid>
					<x>370.6664</x>
					<y>1034.073</y>
				</centroid>
			</pseudo3D>
		</spatialEntity>
		<spatialEntity>
			<pseudo3D type="region">
				<clusteredness>1</clusteredness>
				<density>0.6369437925905879</density>
				<area>32675</area>
				<perimeter>823.1715393066406</perimeter>
				<distanceFromOrigin>333.5161165521091</distanceFromOrigin>
				<angle>42.75124043766134</angle>
				<shape>triangular</shape>
				<triangleMeasure>0.7551366771386271</triangleMeasure>
				<rectangleMeasure>0.66681042162319</rectangleMeasure>
				<circleMeasure>0.3400147278531331</circleMeasure>
				<centroid>
					<x>1025.792</x>
					<y>310.5895</y>
				</centroid>
			</pseudo3D>
		</spatialEntity>
		<numericStateVariable>
			<name>avgClusterednessRegions</name>
			<value>1952.043962498484</value>
		</numericStateVariable>
		<numericStateVariable>
			<name>avgDensityRegions</name>
			<value>0.6239013121153965</value>
		</numericStateVariable>
	</timepoint>
	<timepoint>
		<spatialEntity>
			<pseudo3D type="region">
				<clusteredness>0.9358785415921795</clusteredness>
				<density>0.6108588316402052</density>
				<area>53660</area>
				<perimeter>1474.910380125046</perimeter>
				<distanceFromOrigin>227.2289594219892</distanceFromOrigin>
				<angle>59.13346736142511</angle>
				<shape>triangular</shape>
				<triangleMeasure>0.6012072321891238</triangleMeasure>
				<rectangleMeasure>0.5104848323094993</rectangleMeasure>
				<circleMeasure>0.3963058020372938</circleMeasure>
				<centroid>
					<x>370.6664</x>
					<y>1034.073</y>
				</centroid>
			</pseudo3D>
		</spatialEntity>
		<spatialEntity>
			<pseudo3D type="region">
				<clusteredness>1</clusteredness>
				<density>0.6369437925905879</density>
				<area>32675</area>
				<perimeter>823.1715393066406</perimeter>
				<distanceFromOrigin>333.5161165521091</distanceFromOrigin>
				<angle>42.75124043766134</angle>
				<shape>triangular</shape>
				<triangleMeasure>0.7551366771386271</triangleMeasure>
				<rectangleMeasure>0.66681042162319</rectangleMeasure>
				<circleMeasure>0.3400147278531331</circleMeasure>
				<centroid>
					<x>1025.792</x>
					<y>310.5895</y>
				</centroid>
			</pseudo3D>
		</spatialEntity>
		<numericStateVariable>
			<name>avgClusterednessRegions</name>
			<value>1952.043962498484</value>
		</numericStateVariable>
		<numericStateVariable>
			<name>avgDensityRegions</name>
			<value>0.6239013121153965</value>
		</numericStateVariable>
	</timepoint>
	<timepoint>
		<spatialEntity>
			<pseudo3D type="region">
				<clusteredness>0.9358785415921795</clusteredness>
				<density>0.6108588316402052</density>
				<area>53660</area>
				<perimeter>1474.910380125046</perimeter>
				<distanceFromOrigin>227.2289594219892</distanceFromOrigin>
				<angle>59.13346736142511</angle>
				<shape>triangular</shape>
				<triangleMeasure>0.6012072321891238</triangleMeasure>
				<rectangleMeasure>0.5104848323094993</rectangleMeasure>
				<circleMeasure>0.3963058020372938</circleMeasure>
				<centroid>
					<x>370.6664</x>
					<y>1034.073</y>
				</centroid>
			</pseudo3D>
		</spatialEntity>
		<spatialEntity>
			<pseudo3D type="region">
				<clusteredness>1</clusteredness>
				<density>0.6369437925905879</density>
				<area>32675</area>
				<perimeter>823.1715393066406</perimeter>
				<distanceFromOrigin>333.5161165521091</distanceFromOrigin>
				<angle>42.75124043766134</angle>
				<shape>triangular</shape>
				<triangleMeasure>0.7551366771386271</triangleMeasure>
				<rectangleMeasure>0.66681042162319</rectangleMeasure>
				<circleMeasure>0.3400147278531331</circleMeasure>
				<centroid>
					<x>1025.792</x>
					<y>310.5895</y>
				</centroid>
			</pseudo3D>
		</spatialEntity>
		<numericStateVariable>
			<name>avgClusterednessRegions</name>
			<value>1952.043962498484</value>
		</numericStateVariable>
		<numericStateVariable>
			<name>avgDensityRegions</name>
			<value>0.6239013121153965</value>
		</numericStateVariable>
	</timepoint>
	<timepoint>
		<spatialEntity>
			<pseudo3D type="region">
				<clusteredness>0.9358785415921795</clusteredness>
				<density>0.6108588316402052</density>
				<area>53660</area>
				<perimeter>1474.910380125046</perimeter>
				<distanceFromOrigin>227.2289594219892</distanceFromOrigin>
				<angle>59.13346736142511</angle>
				<shape>triangular</shape>
				<triangleMeasure>0.6012072321891238</triangleMeasure>
				<rectangleMeasure>0.5104848323094993</rectangleMeasure>
				<circleMeasure>0.3963058020372938</circleMeasure>
				<centroid>
					<x>370.6664</x>
					<y>1034.073</y>
				</centroid>
			</pseudo3D>
		</spatialEntity>
		<spatialEntity>
			<pseudo3D type="region">
				<clusteredness>1</clusteredness>
				<density>0.6369437925905879</density>
				<area>32675</area>
				<perimeter>823.1715393066406</perimeter>
				<distanceFromOrigin>333.5161165521091</distanceFromOrigin>
				<angle>42.75124043766134</angle>
				<shape>triangular</shape>
				<triangleMeasure>0.7551366771386271</triangleMeasure>
				<rectangleMeasure>0.66681042162319</rectangleMeasure>
				<circleMeasure>0.3400147278531331</circleMeasure>
				<centroid>
					<x>1025.792</x>
					<y>310.5895</y>
				</centroid>
			</pseudo3D>
		</spatialEntity>
		<numericStateVariable>
			<name>avgClusterednessRegions</name>
			<value>1952.043962498484</value>
		</numericStateVariable>
		<numericStateVariable>
			<name>avgDensityRegions</name>
			<value>0.6239013121153965</value>
		</numericStateVariable>
	</timepoint>
	<timepoint>
		<spatialEntity>
			<pseudo3D type="region">
				<clusteredness>0.9358785415921795</clusteredness>
				<density>0.6108588316402052</density>
				<area>53660</area>
				<perimeter>1474.910380125046</perimeter>
				<distanceFromOrigin>227.2289594219892</distanceFromOrigin>
				<angle>59.13346736142511</angle>
				<shape>triangular</shape>
				<triangleMeasure>0.6012072321891238</triangleMeasure>
				<rectangleMeasure>0.5104848323094993</rectangleMeasure>
				<circleMeasure>0.3963058020372938</circleMeasure>
				<centroid>
					<x>370.6664</x>
					<y>1034.073</y>
				</centroid>
			</pseudo3D>
		</spatialEntity>
		<spatialEntity>
			<pseudo3D type="region">
				<clusteredness>1</clusteredness>
				<density>0.6369437925905879</density>
				<area>32675</area>
				<perimeter>823.1715393066406</perimeter>
				<distanceFromOrigin>333.5161165521091</distanceFromOrigin>
				<angle>42.75124043766134</angle>
				<shape>triangular</shape>
				<triangleMeasure>0.7551366771386271</triangleMeasure>
				<rectangleMeasure>0.66681042162319</rectangleMeasure>
				<circleMeasure>0.3400147278531331</circleMeasure>
				<centroid>
					<x>1025.792</x>
					<y>310.5895</y>
				</centroid>
			</pseudo3D>
		</spatialEntity>
		<numericStateVariable>
			<name>avgClusterednessRegions</name>
			<value>1952.043962498484</value>
		</numericStateVariable>
		<numericStateVariable>
			<name>avgDensityRegions</name>
			<value>0.6239013121153965</value>
		</numericStateVariable>
	</timepoint>
	<timepoint>
		<spatialEntity>
			<pseudo3D type="region">
				<clusteredness>0.9358785415921795</clusteredness>
				<density>0.6108588316402052</density>
				<area>53660</area>
				<perimeter>1474.910380125046</perimeter>
				<distanceFromOrigin>227.2289594219892</distanceFromOrigin>
				<angle>59.13346736142511</angle>
				<shape>triangular</shape>
				<triangleMeasure>0.6012072321891238</triangleMeasure>
				<rectangleMeasure>0.5104848323094993</rectangleMeasure>
				<circleMeasure>0.3963058020372938</circleMeasure>
				<centroid>
					<x>370.6664</x>
					<y>1034.073</y>
				</centroid>
			</pseudo3D>
		</spatialEntity>
		<spatialEntity>
			<pseudo3D type="region">
				<clusteredness>1</clusteredness>
				<density>0.6369437925905879</density>
				<area>32675</area>
				<perimeter>823.1715393066406</perimeter>
				<distanceFromOrigin>333.5161165521091</distanceFromOrigin>
				<angle>42.75124043766134</angle>
				<shape>triangular</shape>
				<triangleMeasure>0.7551366771386271</triangleMeasure>
				<rectangleMeasure>0.66681042162319</rectangleMeasure>
				<circleMeasure>0.3400147278531331</circleMeasure>
				<centroid>
					<x>1025.792</x>
					<y>310.5895</y>
				</centroid>
			</pseudo3D>
		</spatialEntity>
		<numericStateVariable>
			<name>avgClusterednessRegions</name>
			<value>1952.043962498484</value>
		</numericStateVariable>
		<numericStateVariable>
			<name>avgDensityRegions</name>
			<value>0.6239013121153965</value>
		</numericStateVariable>
	</timepoint>
	<timepoint>
		<spatialEntity>
			<pseudo3D type="region">
				<clusteredness>0.9358785415921795</clusteredness>
				<density>0.6108588316402052</density>
				<area>53660</area>
				<perimeter>1474.910380125046</perimeter>
				<distanceFromOrigin>227.2289594219892</distanceFromOrigin>
				<angle>59.13346736142511</angle>
				<shape>triangular</shape>
				<triangleMeasure>0.6012072321891238</triangleMeasure>
				<rectangleMeasure>0.5104848323094993</rectangleMeasure>
				<circleMeasure>0.3963058020372938</circleMeasure>
				<centroid>
					<x>370.6664</x>
					<y>1034.073</y>
				</centroid>
			</pseudo3D>
		</spatialEntity>
		<spatialEntity>
			<pseudo3D type="region">
				<clusteredness>1</clusteredness>
				<density>0.6369437925905879</density>
				<area>32675</area>
				<perimeter>823.1715393066406</perimeter>
				<distanceFromOrigin>333.5161165521091</distanceFromOrigin>
				<angle>42.75124043766134</angle>
				<shape>triangular</shape>
				<triangleMeasure>0.7551366771386271</triangleMeasure>
				<rectangleMeasure>0.66681042162319</rectangleMeasure>
				<circleMeasure>0.3400147278531331</circleMeasure>
				<centroid>
					<x>1025.792</x>
					<y>310.5895</y>
				</centroid>
			</pseudo3D>
		</spatialEntity>
		<numericStateVariable>
			<name>avgClusterednessRegions</name>
			<value>1952.043962498484</value>
		</numericStateVariable>
		<numericStateVariable>
			<name>avgDensityRegions</name>
			<value>0.6239013121153965</value>
		</numericStateVariable>
	</timepoint>
	<timepoint>
		<spatialEntity>
			<pseudo3D type="region">
				<clusteredness>0.9358785415921795</clusteredness>
				<density>0.6108588316402052</density>
				<area>53660</area>
				<perimeter>1474.910380125046</perimeter>
				<distanceFromOrigin>227.2289594219892</distanceFromOrigin>
				<angle>59.13346736142511</angle>
				<shape>triangular</shape>
				<triangleMeasure>0.6012072321891238</triangleMeasure>
				<rectangleMeasure>0.5104848323094993</rectangleMeasure>
				<circleMeasure>0.3963058020372938</circleMeasure>
				<centroid>
					<x>370.6664</x>
					<y>1034.073</y>
				</centroid>
			</pseudo3D>
		</spatialEntity>
		<spatialEntity>
			<pseudo3D type="region">
				<clusteredness>1</clusteredness>
				<density>0.6369437925905879</density>
				<area>32675</area>
				<perimeter>823.1715393066406</perimeter>
				<distanceFromOrigin>333.5161165521091</distanceFromOrigin>
				<angle>42.75124043766134</angle>
				<shape>triangular</shape>
				<triangleMeasure>0.7551366771386271</triangleMeasure>
				<rectangleMeasure>0.66681042162319</rectangleMeasure>
				<circleMeasure>0.3400147278531331</circleMeasure>
				<centroid>
					<x>1025.792</x>
					<y>310.5895</y>
				</centroid>
			</pseudo3D>
		</spatialEntity>
		<numericStateVariable>
			<name>avgClusterednessRegions</name>
			<value>1952.043962498484</value>
		</numericStateVariable>
		<numericStateVariable>
			<name>avgDensityRegions</name>
			<value>0.6239013121153965</value>
		</numericStateVariable>
	</timepoint>
	<timepoint>
		<spatialEntity>
			<pseudo3D type="region">
				<clusteredness>0.9358785415921795</clusteredness>
				<density>0.6108588316402052</density>
				<area>53660</area>
				<perimeter>1474.910380125046</perimeter>
				<distanceFromOrigin>227.2289594219892</distanceFromOrigin>
				<angle>59.13346736142511</angle>
				<shape>triangular</shape>
				<triangleMeasure>0.6012072321891238</triangleMeasure>
				<rectangleMeasure>0.5104848323094993</rectangleMeasure>
				<circleMeasure>0.3963058020372938</circleMeasure>
				<centroid>
					<x>370.6664</x>
					<y>1034.073</y>
				</centroid>
			</pseudo3D>
		</spatialEntity>
		<spatialEntity>
			<pseudo3D type="region">
				<clusteredness>1</clusteredness>
				<density>0.6369437925905879</density>
				<area>32675</area>
				<perimeter>823.1715393066406</perimeter>
				<distanceFromOrigin>333.5161165521091</distanceFromOrigin>
				<angle>42.75124043766134</angle>
				<shape>triangular</shape>
				<triangleMeasure>0.7551366771386271</triangleMeasure>
				<rectangleMeasure>0.66681042162319</rectangleMeasure>
				<circleMeasure>0.3400147278531331</circleMeasure>
				<centroid>
					<x>1025.792</x>
					<y>310.5895</y>
				</centroid>
			</pseudo3D>
		</spatialEntity>
		<numericStateVariable>
			<name>avgClusterednessRegions</name>
			<value>1952.043962498484</value>
		</numericStateVariable>
		<numericStateVariable>
			<name>avgDensityRegions</name>
			<value>0.6239013121153965</value>
		</numericStateVariable>
	</timepoint>
	<timepoint>
		<spatialEntity>
			<pseudo3D type="region">
				<clusteredness>0.9358785415921795</clusteredness>
				<density>0.6108588316402052</density>
				<area>53660</area>
				<perimeter>1474.910380125046</perimeter>
				<distanceFromOrigin>227.2289594219892</distanceFromOrigin>
				<angle>59.13346736142511</angle>
				<shape>triangular</shape>
				<triangleMeasure>0.6012072321891238</triangleMeasure>
				<rectangleMeasure>0.5104848323094993</rectangleMeasure>
				<circleMeasure>0.3963058020372938</circleMeasure>
				<centroid>
					<x>370.6664</x>
					<y>1034.073</y>
				</centroid>
			</pseudo3D>
		</spatialEntity>
		<spatialEntity>
			<pseudo3D type="region">
				<clusteredness>1</clusteredness>
				<density>0.6369437925905879</density>
				<area>32675</area>
				<perimeter>823.1715393066406</perimeter>
				<distanceFromOrigin>333.5161165521091</distanceFromOrigin>
				<angle>42.75124043766134</angle>
				<shape>triangular</shape>
				<triangleMeasure>0.7551366771386271</triangleMeasure>
				<rectangleMeasure>0.66681042162319</rectangleMeasure>
				<circleMeasure>0.3400147278531331</circleMeasure>
				<centroid>
					<x>1025.792</x>
					<y>310.5895</y>
				</centroid>
			</pseudo3D>
		</spatialEntity>
		<numericStateVariable>
			<name>avgClusterednessRegions</name>
			<value>1952.043962498484</value>
		</numericStateVariable>
		<numericStateVariable>
			<name>avgDensityRegions</name>
			<value>0.6239013121153965</value>
		</numericStateVariable>
	</timepoint>
	<timepoint>
		<spatialEntity>
			<pseudo3D type="region">
				<clusteredness>0.9358785415921795</clusteredness>
				<density>0.6108588316402052</density>
				<area>53660</area>
				<perimeter>1474.910380125046</perimeter>
				<distanceFromOrigin>227.2289594219892</distanceFromOrigin>
				<angle>59.13346736142511</angle>
				<shape>triangular</shape>
				<triangleMeasure>0.6012072321891238</triangleMeasure>
				<rectangleMeasure>0.5104848323094993</rectangleMeasure>
				<circleMeasure>0.3963058020372938</circleMeasure>
				<centroid>
					<x>370.6664</x>
					<y>1034.073</y>
				</centroid>
			</pseudo3D>
		</spatialEntity>
		<spatialEntity>
			<pseudo3D type="region">
				<clusteredness>1</clusteredness>
				<density>0.6369437925905879</density>
				<area>32675</area>
				<perimeter>823.1715393066406</perimeter>
				<distanceFromOrigin>333.5161165521091</distanceFromOrigin>
				<angle>42.75124043766134</angle>
				<shape>triangular</shape>
				<triangleMeasure>0.7551366771386271</triangleMeasure>
				<rectangleMeasure>0.66681042162319</rectangleMeasure>
				<circleMeasure>0.3400147278531331</circleMeasure>
				<centroid>
					<x>1025.792</x>
					<y>310.5895</y>
				</centroid>
			</pseudo3D>
		</spatialEntity>
		<numericStateVariable>
			<name>avgClusterednessRegions</name>
			<value>1952.043962498484</value>
		</numericStateVariable>
		<numericStateVariable>
			<name>avgDensityRegions</name>
			<value>0.6239013121153965</value>
		</numericStateVariable>
	</timepoint>
	<timepoint>
		<spatialEntity>
			<pseudo3D type="region">
				<clusteredness>0.9358785415921795</clusteredness>
				<density>0.6108588316402052</density>
				<area>53660</area>
				<perimeter>1474.910380125046</perimeter>
				<distanceFromOrigin>227.2289594219892</distanceFromOrigin>
				<angle>59.13346736142511</angle>
				<shape>triangular</shape>
				<triangleMeasure>0.6012072321891238</triangleMeasure>
				<rectangleMeasure>0.5104848323094993</rectangleMeasure>
				<circleMeasure>0.3963058020372938</circleMeasure>
				<centroid>
					<x>370.6664</x>
					<y>1034.073</y>
				</centroid>
			</pseudo3D>
		</spatialEntity>
		<spatialEntity>
			<pseudo3D type="region">
				<clusteredness>1</clusteredness>
				<density>0.6369437925905879</density>
				<area>32675</area>
				<perimeter>823.1715393066406</perimeter>
				<distanceFromOrigin>333.5161165521091</distanceFromOrigin>
				<angle>42.75124043766134</angle>
				<shape>triangular</shape>
				<triangleMeasure>0.7551366771386271</triangleMeasure>
				<rectangleMeasure>0.66681042162319</rectangleMeasure>
				<circleMeasure>0.3400147278531331</circleMeasure>
				<centroid>
					<x>1025.792</x>
					<y>310.5895</y>
				</centroid>
			</pseudo3D>
		</spatialEntity>
		<numericStateVariable>
			<name>avgClusterednessRegions</name>
			<value>1952.043962498484</value>
		</numericStateVariable>
		<numericStateVariable>
			<name>avgDensityRegions</name>
			<value>0.6239013121153965</value>
		</numericStateVariable>
	</timepoint>
	<timepoint>
		<spatialEntity>
			<pseudo3D type="region">
				<clusteredness>0.9358785415921795</clusteredness>
				<density>0.6108588316402052</density>
				<area>53660</area>
				<perimeter>1474.910380125046</perimeter>
				<distanceFromOrigin>227.2289594219892</distanceFromOrigin>
				<angle>59.13346736142511</angle>
				<shape>triangular</shape>
				<triangleMeasure>0.6012072321891238</triangleMeasure>
				<rectangleMeasure>0.5104848323094993</rectangleMeasure>
				<circleMeasure>0.3963058020372938</circleMeasure>
				<centroid>
					<x>370.6664</x>
					<y>1034.073</y>
				</centroid>
			</pseudo3D>
		</spatialEntity>
		<spatialEntity>
			<pseudo3D type="region">
				<clusteredness>1</clusteredness>
				<density>0.6369437925905879</density>
				<area>32675</area>
				<perimeter>823.1715393066406</perimeter>
				<distanceFromOrigin>333.5161165521091</distanceFromOrigin>
				<angle>42.75124043766134</angle>
				<shape>triangular</shape>
				<triangleMeasure>0.7551366771386271</triangleMeasure>
				<rectangleMeasure>0.66681042162319</rectangleMeasure>
				<circleMeasure>0.3400147278531331</circleMeasure>
				<centroid>
					<x>1025.792</x>
					<y>310.5895</y>
				</centroid>
			</pseudo3D>
		</spatialEntity>
		<numericStateVariable>
			<name>avgClusterednessRegions</name>
			<value>1952.043962498484</value>
		</numericStateVariable>
		<numericStateVariable>
			<name>avgDensityRegions</name>
			<value>0.6239013121153965</value>
		</numericStateVariable>
	</timepoint>
	<timepoint>
		<spatialEntity>
			<pseudo3D type="region">
				<clusteredness>0.9358785415921795</clusteredness>
				<density>0.6108588316402052</density>
				<area>53660</area>
				<perimeter>1474.910380125046</perimeter>
				<distanceFromOrigin>227.2289594219892</distanceFromOrigin>
				<angle>59.13346736142511</angle>
				<shape>triangular</shape>
				<triangleMeasure>0.6012072321891238</triangleMeasure>
				<rectangleMeasure>0.5104848323094993</rectangleMeasure>
				<circleMeasure>0.3963058020372938</circleMeasure>
				<centroid>
					<x>370.6664</x>
					<y>1034.073</y>
				</centroid>
			</pseudo3D>
		</spatialEntity>
		<spatialEntity>
			<pseudo3D type="region">
				<clusteredness>1</clusteredness>
				<density>0.6369437925905879</density>
				<area>32675</area>
				<perimeter>823.1715393066406</perimeter>
				<distanceFromOrigin>333.5161165521091</distanceFromOrigin>
				<angle>42.75124043766134</angle>
				<shape>triangular</shape>
				<triangleMeasure>0.7551366771386271</triangleMeasure>
				<rectangleMeasure>0.66681042162319</rectangleMeasure>
				<circleMeasure>0.3400147278531331</circleMeasure>
				<centroid>
					<x>1025.792</x>
					<y>310.5895</y>
				</centroid>
			</pseudo3D>
		</spatialEntity>
		<numericStateVariable>
			<name>avgClusterednessRegions</name>
			<value>1952.043962498484</value>
		</numericStateVariable>
		<numericStateVariable>
			<name>avgDensityRegions</name>
			<value>0.6239013121153965</value>
		</numericStateVariable>
	</timepoint>
	<timepoint>
		<spatialEntity>
			<pseudo3D type="region">
				<clusteredness>0.9358785415921795</clusteredness>
				<density>0.6108588316402052</density>
				<area>53660</area>
				<perimeter>1474.910380125046</perimeter>
				<distanceFromOrigin>227.2289594219892</distanceFromOrigin>
				<angle>59.13346736142511</angle>
				<shape>triangular</shape>
				<triangleMeasure>0.6012072321891238</triangleMeasure>
				<rectangleMeasure>0.5104848323094993</rectangleMeasure>
				<circleMeasure>0.3963058020372938</circleMeasure>
				<centroid>
					<x>370.6664</x>
					<y>1034.073</y>
				</centroid>
			</pseudo3D>
		</spatialEntity>
		<spatialEntity>
			<pseudo3D type="region">
				<clusteredness>1</clusteredness>
				<density>0.6369437925905879</density>
				<area>32675</area>
				<perimeter>823.1715393066406</perimeter>
				<distanceFromOrigin>333.5161165521091</distanceFromOrigin>
				<angle>42.75124043766134</angle>
				<shape>triangular</shape>
				<triangleMeasure>0.7551366771386271</triangleMeasure>
				<rectangleMeasure>0.66681042162319</rectangleMeasure>
				<circleMeasure>0.3400147278531331</circleMeasure>
				<centroid>
					<x>1025.792</x>
					<y>310.5895</y>
				</centroid>
			</pseudo3D>
		</spatialEntity>
		<numericStateVariable>
			<name>avgClusterednessRegions</name>
			<value>1952.043962498484</value>
		</numericStateVariable>
		<numericStateVariable>
			<name>avgDensityRegions</name>
			<value>0.6239013121153965</value>
		</numericStateVariable>
	</timepoint>
	<timepoint>
		<spatialEntity>
			<pseudo3D type="region">
				<clusteredness>0.9358785415921795</clusteredness>
				<density>0.6108588316402052</density>
				<area>53660</area>
				<perimeter>1474.910380125046</perimeter>
				<distanceFromOrigin>227.2289594219892</distanceFromOrigin>
				<angle>59.13346736142511</angle>
				<shape>triangular</shape>
				<triangleMeasure>0.6012072321891238</triangleMeasure>
				<rectangleMeasure>0.5104848323094993</rectangleMeasure>
				<circleMeasure>0.3963058020372938</circleMeasure>
				<centroid>
					<x>370.6664</x>
					<y>1034.073</y>
				</centroid>
			</pseudo3D>
		</spatialEntity>
		<spatialEntity>
			<pseudo3D type="region">
				<clusteredness>1</clusteredness>
				<density>0.6369437925905879</density>
				<area>32675</area>
				<perimeter>823.1715393066406</perimeter>
				<distanceFromOrigin>333.5161165521091</distanceFromOrigin>
				<angle>42.75124043766134</angle>
				<shape>triangular</shape>
				<triangleMeasure>0.7551366771386271</triangleMeasure>
				<rectangleMeasure>0.66681042162319</rectangleMeasure>
				<circleMeasure>0.3400147278531331</circleMeasure>
				<centroid>
					<x>1025.792</x>
					<y>310.5895</y>
				</centroid>
			</pseudo3D>
		</spatialEntity>
		<numericStateVariable>
			<name>avgClusterednessRegions</name>
			<value>1952.043962498484</value>
		</numericStateVariable>
		<numericStateVariable>
			<name>avgDensityRegions</name>
			<value>0.6239013121153965</value>
		</numericStateVariable>
	</timepoint>
	<timepoint>
		<spatialEntity>
			<pseudo3D type="region">
				<clusteredness>0.9358785415921795</clusteredness>
				<density>0.6108588316402052</density>
				<area>53660</area>
				<perimeter>1474.910380125046</perimeter>
				<distanceFromOrigin>227.2289594219892</distanceFromOrigin>
				<angle>59.13346736142511</angle>
				<shape>triangular</shape>
				<triangleMeasure>0.6012072321891238</triangleMeasure>
				<rectangleMeasure>0.5104848323094993</rectangleMeasure>
				<circleMeasure>0.3963058020372938</circleMeasure>
				<centroid>
					<x>370.6664</x>
					<y>1034.073</y>
				</centroid>
			</pseudo3D>
		</spatialEntity>
		<spatialEntity>
			<pseudo3D type="region">
				<clusteredness>1</clusteredness>
				<density>0.6369437925905879</density>
				<area>32675</area>
				<perimeter>823.1715393066406</perimeter>
				<distanceFromOrigin>333.5161165521091</distanceFromOrigin>
				<angle>42.75124043766134</angle>
				<shape>triangular</shape>
				<triangleMeasure>0.7551366771386271</triangleMeasure>
				<rectangleMeasure>0.66681042162319</rectangleMeasure>
				<circleMeasure>0.3400147278531331</circleMeasure>
				<centroid>
					<x>1025.792</x>
					<y>310.5895</y>
				</centroid>
			</pseudo3D>
		</spatialEntity>
		<numericStateVariable>
			<name>avgClusterednessRegions</name>
			<value>1952.043962498484</value>
		</numericStateVariable>
		<numericStateVariable>
			<name>avgDensityRegions</name>
			<value>0.6239013121153965</value>
		</numericStateVariable>
	</timepoint>
	<timepoint>
		<spatialEntity>
			<pseudo3D type="region">
				<clusteredness>0.9358785415921795</clusteredness>
				<density>0.6108588316402052</density>
				<area>53660</area>
				<perimeter>1474.910380125046</perimeter>
				<distanceFromOrigin>227.2289594219892</distanceFromOrigin>
				<angle>59.13346736142511</angle>
				<shape>triangular</shape>
				<triangleMeasure>0.6012072321891238</triangleMeasure>
				<rectangleMeasure>0.5104848323094993</rectangleMeasure>
				<circleMeasure>0.3963058020372938</circleMeasure>
				<centroid>
					<x>370.6664</x>
					<y>1034.073</y>
				</centroid>
			</pseudo3D>
		</spatialEntity>
		<spatialEntity>
			<pseudo3D type="region">
				<clusteredness>1</clusteredness>
				<density>0.6369437925905879</density>
				<area>32675</area>
				<perimeter>823.1715393066406</perimeter>
				<distanceFromOrigin>333.5161165521091</distanceFromOrigin>
				<angle>42.75124043766134</angle>
				<shape>triangular</shape>
				<triangleMeasure>0.7551366771386271</triangleMeasure>
				<rectangleMeasure>0.66681042162319</rectangleMeasure>
				<circleMeasure>0.3400147278531331</circleMeasure>
				<centroid>
					<x>1025.792</x>
					<y>310.5895</y>
				</centroid>
			</pseudo3D>
		</spatialEntity>
		<numericStateVariable>
			<name>avgClusterednessRegions</name>
			<value>1952.043962498484</value>
		</numericStateVariable>
		<numericStateVariable>
			<name>avgDensityRegions</name>
			<value>0.6239013121153965</value>
		</numericStateVariable>
	</timepoint>
	<timepoint>
		<spatialEntity>
			<pseudo3D type="region">
				<clusteredness>0.9358785415921795</clusteredness>
				<density>0.6108588316402052</density>
				<area>53660</area>
				<perimeter>1474.910380125046</perimeter>
				<distanceFromOrigin>227.2289594219892</distanceFromOrigin>
				<angle>59.13346736142511</angle>
				<shape>triangular</shape>
				<triangleMeasure>0.6012072321891238</triangleMeasure>
				<rectangleMeasure>0.5104848323094993</rectangleMeasure>
				<circleMeasure>0.3963058020372938</circleMeasure>
				<centroid>
					<x>370.6664</x>
					<y>1034.073</y>
				</centroid>
			</pseudo3D>
		</spatialEntity>
		<spatialEntity>
			<pseudo3D type="region">
				<clusteredness>1</clusteredness>
				<density>0.6369437925905879</density>
				<area>32675</area>
				<perimeter>823.1715393066406</perimeter>
				<distanceFromOrigin>333.5161165521091</distanceFromOrigin>
				<angle>42.75124043766134</angle>
				<shape>triangular</shape>
				<triangleMeasure>0.7551366771386271</triangleMeasure>
				<rectangleMeasure>0.66681042162319</rectangleMeasure>
				<circleMeasure>0.3400147278531331</circleMeasure>
				<centroid>
					<x>1025.792</x>
					<y>310.5895</y>
				</centroid>
			</pseudo3D>
		</spatialEntity>
		<numericStateVariable>
			<name>avgClusterednessRegions</name>
			<value>1952.043962498484</value>
		</numericStateVariable>
		<numericStateVariable>
			<name>avgDensityRegions</name>
			<value>0.6239013121153965</value>
		</numericStateVariable>
	</timepoint>
	<timepoint>
		<spatialEntity>
			<pseudo3D type="region">
				<clusteredness>0.9358785415921795</clusteredness>
				<density>0.6108588316402052</density>
				<area>53660</area>
				<perimeter>1474.910380125046</perimeter>
				<distanceFromOrigin>227.2289594219892</distanceFromOrigin>
				<angle>59.13346736142511</angle>
				<shape>triangular</shape>
				<triangleMeasure>0.6012072321891238</triangleMeasure>
				<rectangleMeasure>0.5104848323094993</rectangleMeasure>
				<circleMeasure>0.3963058020372938</circleMeasure>
				<centroid>
					<x>370.6664</x>
					<y>1034.073</y>
				</centroid>
			</pseudo3D>
		</spatialEntity>
		<spatialEntity>
			<pseudo3D type="region">
				<clusteredness>1</clusteredness>
				<density>0.6369437925905879</density>
				<area>32675</area>
				<perimeter>823.1715393066406</perimeter>
				<distanceFromOrigin>333.5161165521091</distanceFromOrigin>
				<angle>42.75124043766134</angle>
				<shape>triangular</shape>
				<triangleMeasure>0.7551366771386271</triangleMeasure>
				<rectangleMeasure>0.66681042162319</rectangleMeasure>
				<circleMeasure>0.3400147278531331</circleMeasure>
				<centroid>
					<x>1025.792</x>
					<y>310.5895</y>
				</centroid>
			</pseudo3D>
		</spatialEntity>
		<numericStateVariable>
			<name>avgClusterednessRegions</name>
			<value>1952.043962498484</value>
		</numericStateVariable>
		<numericStateVariable>
			<name>avgDensityRegions</name>
			<value>0.6239013121153965</value>
		</numericStateVariable>
	</timepoint>
	<timepoint>
		<spatialEntity>
			<pseudo3D type="region">
				<clusteredness>0.9358785415921795</clusteredness>
				<density>0.6108588316402052</density>
				<area>53660</area>
				<perimeter>1474.910380125046</perimeter>
				<distanceFromOrigin>227.2289594219892</distanceFromOrigin>
				<angle>59.13346736142511</angle>
				<shape>triangular</shape>
				<triangleMeasure>0.6012072321891238</triangleMeasure>
				<rectangleMeasure>0.5104848323094993</rectangleMeasure>
				<circleMeasure>0.3963058020372938</circleMeasure>
				<centroid>
					<x>370.6664</x>
					<y>1034.073</y>
				</centroid>
			</pseudo3D>
		</spatialEntity>
		<spatialEntity>
			<pseudo3D type="region">
				<clusteredness>1</clusteredness>
				<density>0.6369437925905879</density>
				<area>32675</area>
				<perimeter>823.1715393066406</perimeter>
				<distanceFromOrigin>333.5161165521091</distanceFromOrigin>
				<angle>42.75124043766134</angle>
				<shape>triangular</shape>
				<triangleMeasure>0.7551366771386271</triangleMeasure>
				<rectangleMeasure>0.66681042162319</rectangleMeasure>
				<circleMeasure>0.3400147278531331</circleMeasure>
				<centroid>
					<x>1025.792</x>
					<y>310.5895</y>
				</centroid>
			</pseudo3D>
		</spatialEntity>
		<numericStateVariable>
			<name>avgClusterednessRegions</name>
			<value>1952.043962498484</value>
		</numericStateVariable>
		<numericStateVariable>
			<name>avgDensityRegions</name>
			<value>0.6239013121153965</value>
		</numericStateVariable>
	</timepoint>
	<timepoint>
		<spatialEntity>
			<pseudo3D type="region">
				<clusteredness>0.9358785415921795</clusteredness>
				<density>0.6108588316402052</density>
				<area>53660</area>
				<perimeter>1474.910380125046</perimeter>
				<distanceFromOrigin>227.2289594219892</distanceFromOrigin>
				<angle>59.13346736142511</angle>
				<shape>triangular</shape>
				<triangleMeasure>0.6012072321891238</triangleMeasure>
				<rectangleMeasure>0.5104848323094993</rectangleMeasure>
				<circleMeasure>0.3963058020372938</circleMeasure>
				<centroid>
					<x>370.6664</x>
					<y>1034.073</y>
				</centroid>
			</pseudo3D>
		</spatialEntity>
		<spatialEntity>
			<pseudo3D type="region">
				<clusteredness>1</clusteredness>
				<density>0.6369437925905879</density>
				<area>32675</area>
				<perimeter>823.1715393066406</perimeter>
				<distanceFromOrigin>333.5161165521091</distanceFromOrigin>
				<angle>42.75124043766134</angle>
				<shape>triangular</shape>
				<triangleMeasure>0.7551366771386271</triangleMeasure>
				<rectangleMeasure>0.66681042162319</rectangleMeasure>
				<circleMeasure>0.3400147278531331</circleMeasure>
				<centroid>
					<x>1025.792</x>
					<y>310.5895</y>
				</centroid>
			</pseudo3D>
		</spatialEntity>
		<numericStateVariable>
			<name>avgClusterednessRegions</name>
			<value>1952.043962498484</value>
		</numericStateVariable>
		<numericStateVariable>
			<name>avgDensityRegions</name>
			<value>0.6239013121153965</value>
		</numericStateVariable>
	</timepoint>
	<timepoint>
		<spatialEntity>
			<pseudo3D type="region">
				<clusteredness>0.9358785415921795</clusteredness>
				<density>0.6108588316402052</density>
				<area>53660</area>
				<perimeter>1474.910380125046</perimeter>
				<distanceFromOrigin>227.2289594219892</distanceFromOrigin>
				<angle>59.13346736142511</angle>
				<shape>triangular</shape>
				<triangleMeasure>0.6012072321891238</triangleMeasure>
				<rectangleMeasure>0.5104848323094993</rectangleMeasure>
				<circleMeasure>0.3963058020372938</circleMeasure>
				<centroid>
					<x>370.6664</x>
					<y>1034.073</y>
				</centroid>
			</pseudo3D>
		</spatialEntity>
		<spatialEntity>
			<pseudo3D type="region">
				<clusteredness>1</clusteredness>
				<density>0.6369437925905879</density>
				<area>32675</area>
				<perimeter>823.1715393066406</perimeter>
				<distanceFromOrigin>333.5161165521091</distanceFromOrigin>
				<angle>42.75124043766134</angle>
				<shape>triangular</shape>
				<triangleMeasure>0.7551366771386271</triangleMeasure>
				<rectangleMeasure>0.66681042162319</rectangleMeasure>
				<circleMeasure>0.3400147278531331</circleMeasure>
				<centroid>
					<x>1025.792</x>
					<y>310.5895</y>
				</centroid>
			</pseudo3D>
		</spatialEntity>
		<numericStateVariable>
			<name>avgClusterednessRegions</name>
			<value>1952.043962498484</value>
		</numericStateVariable>
		<numericStateVariable>
			<name>avgDensityRegions</name>
			<value>0.6239013121153965</value>
		</numericStateVariable>
	</timepoint>
	<timepoint>
		<spatialEntity>
			<pseudo3D type="region">
				<clusteredness>0.9358785415921795</clusteredness>
				<density>0.6108588316402052</density>
				<area>53660</area>
				<perimeter>1474.910380125046</perimeter>
				<distanceFromOrigin>227.2289594219892</distanceFromOrigin>
				<angle>59.13346736142511</angle>
				<shape>triangular</shape>
				<triangleMeasure>0.6012072321891238</triangleMeasure>
				<rectangleMeasure>0.5104848323094993</rectangleMeasure>
				<circleMeasure>0.3963058020372938</circleMeasure>
				<centroid>
					<x>370.6664</x>
					<y>1034.073</y>
				</centroid>
			</pseudo3D>
		</spatialEntity>
		<spatialEntity>
			<pseudo3D type="region">
				<clusteredness>1</clusteredness>
				<density>0.6369437925905879</density>
				<area>32675</area>
				<perimeter>823.1715393066406</perimeter>
				<distanceFromOrigin>333.5161165521091</distanceFromOrigin>
				<angle>42.75124043766134</angle>
				<shape>triangular</shape>
				<triangleMeasure>0.7551366771386271</triangleMeasure>
				<rectangleMeasure>0.66681042162319</rectangleMeasure>
				<circleMeasure>0.3400147278531331</circleMeasure>
				<centroid>
					<x>1025.792</x>
					<y>310.5895</y>
				</centroid>
			</pseudo3D>
		</spatialEntity>
		<numericStateVariable>
			<name>avgClusterednessRegions</name>
			<value>1952.043962498484</value>
		</numericStateVariable>
		<numericStateVariable>
			<name>avgDensityRegions</name>
			<value>0.6239013121153965</value>
		</numericStateVariable>
	</timepoint>
	<timepoint>
		<spatialEntity>
			<pseudo3D type="region">
				<clusteredness>0.9358785415921795</clusteredness>
				<density>0.6108588316402052</density>
				<area>53660</area>
				<perimeter>1474.910380125046</perimeter>
				<distanceFromOrigin>227.2289594219892</distanceFromOrigin>
				<angle>59.13346736142511</angle>
				<shape>triangular</shape>
				<triangleMeasure>0.6012072321891238</triangleMeasure>
				<rectangleMeasure>0.5104848323094993</rectangleMeasure>
				<circleMeasure>0.3963058020372938</circleMeasure>
				<centroid>
					<x>370.6664</x>
					<y>1034.073</y>
				</centroid>
			</pseudo3D>
		</spatialEntity>
		<spatialEntity>
			<pseudo3D type="region">
				<clusteredness>1</clusteredness>
				<density>0.6369437925905879</density>
				<area>32675</area>
				<perimeter>823.1715393066406</perimeter>
				<distanceFromOrigin>333.5161165521091</distanceFromOrigin>
				<angle>42.75124043766134</angle>
				<shape>triangular</shape>
				<triangleMeasure>0.7551366771386271</triangleMeasure>
				<rectangleMeasure>0.66681042162319</rectangleMeasure>
				<circleMeasure>0.3400147278531331</circleMeasure>
				<centroid>
					<x>1025.792</x>
					<y>310.5895</y>
				</centroid>
			</pseudo3D>
		</spatialEntity>
		<numericStateVariable>
			<name>avgClusterednessRegions</name>
			<value>1952.043962498484</value>
		</numericStateVariable>
		<numericStateVariable>
			<name>avgDensityRegions</name>
			<value>0.6239013121153965</value>
		</numericStateVariable>
	</timepoint>
	<timepoint>
		<spatialEntity>
			<pseudo3D type="region">
				<clusteredness>0.9358785415921795</clusteredness>
				<density>0.6108588316402052</density>
				<area>53660</area>
				<perimeter>1474.910380125046</perimeter>
				<distanceFromOrigin>227.2289594219892</distanceFromOrigin>
				<angle>59.13346736142511</angle>
				<shape>triangular</shape>
				<triangleMeasure>0.6012072321891238</triangleMeasure>
				<rectangleMeasure>0.5104848323094993</rectangleMeasure>
				<circleMeasure>0.3963058020372938</circleMeasure>
				<centroid>
					<x>370.6664</x>
					<y>1034.073</y>
				</centroid>
			</pseudo3D>
		</spatialEntity>
		<spatialEntity>
			<pseudo3D type="region">
				<clusteredness>1</clusteredness>
				<density>0.6369437925905879</density>
				<area>32675</area>
				<perimeter>823.1715393066406</perimeter>
				<distanceFromOrigin>333.5161165521091</distanceFromOrigin>
				<angle>42.75124043766134</angle>
				<shape>triangular</shape>
				<triangleMeasure>0.7551366771386271</triangleMeasure>
				<rectangleMeasure>0.66681042162319</rectangleMeasure>
				<circleMeasure>0.3400147278531331</circleMeasure>
				<centroid>
					<x>1025.792</x>
					<y>310.5895</y>
				</centroid>
			</pseudo3D>
		</spatialEntity>
		<numericStateVariable>
			<name>avgClusterednessRegions</name>
			<value>1952.043962498484</value>
		</numericStateVariable>
		<numericStateVariable>
			<name>avgDensityRegions</name>
			<value>0.6239013121153965</value>
		</numericStateVariable>
	</timepoint>
	<timepoint>
		<spatialEntity>
			<pseudo3D type="region">
				<clusteredness>0.9358785415921795</clusteredness>
				<density>0.6108588316402052</density>
				<area>53660</area>
				<perimeter>1474.910380125046</perimeter>
				<distanceFromOrigin>227.2289594219892</distanceFromOrigin>
				<angle>59.13346736142511</angle>
				<shape>triangular</shape>
				<triangleMeasure>0.6012072321891238</triangleMeasure>
				<rectangleMeasure>0.5104848323094993</rectangleMeasure>
				<circleMeasure>0.3963058020372938</circleMeasure>
				<centroid>
					<x>370.6664</x>
					<y>1034.073</y>
				</centroid>
			</pseudo3D>
		</spatialEntity>
		<spatialEntity>
			<pseudo3D type="region">
				<clusteredness>1</clusteredness>
				<density>0.6369437925905879</density>
				<area>32675</area>
				<perimeter>823.1715393066406</perimeter>
				<distanceFromOrigin>333.5161165521091</distanceFromOrigin>
				<angle>42.75124043766134</angle>
				<shape>triangular</shape>
				<triangleMeasure>0.7551366771386271</triangleMeasure>
				<rectangleMeasure>0.66681042162319</rectangleMeasure>
				<circleMeasure>0.3400147278531331</circleMeasure>
				<centroid>
					<x>1025.792</x>
					<y>310.5895</y>
				</centroid>
			</pseudo3D>
		</spatialEntity>
		<numericStateVariable>
			<name>avgClusterednessRegions</name>
			<value>1952.043962498484</value>
		</numericStateVariable>
		<numericStateVariable>
			<name>avgDensityRegions</name>
			<value>0.6239013121153965</value>
		</numericStateVariable>
	</timepoint>
	<timepoint>
		<spatialEntity>
			<pseudo3D type="region">
				<clusteredness>0.9358785415921795</clusteredness>
				<density>0.6108588316402052</density>
				<area>53660</area>
				<perimeter>1474.910380125046</perimeter>
				<distanceFromOrigin>227.2289594219892</distanceFromOrigin>
				<angle>59.13346736142511</angle>
				<shape>triangular</shape>
				<triangleMeasure>0.6012072321891238</triangleMeasure>
				<rectangleMeasure>0.5104848323094993</rectangleMeasure>
				<circleMeasure>0.3963058020372938</circleMeasure>
				<centroid>
					<x>370.6664</x>
					<y>1034.073</y>
				</centroid>
			</pseudo3D>
		</spatialEntity>
		<spatialEntity>
			<pseudo3D type="region">
				<clusteredness>1</clusteredness>
				<density>0.6369437925905879</density>
				<area>32675</area>
				<perimeter>823.1715393066406</perimeter>
				<distanceFromOrigin>333.5161165521091</distanceFromOrigin>
				<angle>42.75124043766134</angle>
				<shape>triangular</shape>
				<triangleMeasure>0.7551366771386271</triangleMeasure>
				<rectangleMeasure>0.66681042162319</rectangleMeasure>
				<circleMeasure>0.3400147278531331</circleMeasure>
				<centroid>
					<x>1025.792</x>
					<y>310.5895</y>
				</centroid>
			</pseudo3D>
		</spatialEntity>
		<numericStateVariable>
			<name>avgClusterednessRegions</name>
			<value>1952.043962498484</value>
		</numericStateVariable>
		<numericStateVariable>
			<name>avgDensityRegions</name>
			<value>0.6239013121153965</value>
		</numericStateVariable>
	</timepoint>
	<timepoint>
		<spatialEntity>
			<pseudo3D type="region">
				<clusteredness>0.9358785415921795</clusteredness>
				<density>0.6108588316402052</density>
				<area>53660</area>
				<perimeter>1474.910380125046</perimeter>
				<distanceFromOrigin>227.2289594219892</distanceFromOrigin>
				<angle>59.13346736142511</angle>
				<shape>triangular</shape>
				<triangleMeasure>0.6012072321891238</triangleMeasure>
				<rectangleMeasure>0.5104848323094993</rectangleMeasure>
				<circleMeasure>0.3963058020372938</circleMeasure>
				<centroid>
					<x>370.6664</x>
					<y>1034.073</y>
				</centroid>
			</pseudo3D>
		</spatialEntity>
		<spatialEntity>
			<pseudo3D type="region">
				<clusteredness>1</clusteredness>
				<density>0.6369437925905879</density>
				<area>32675</area>
				<perimeter>823.1715393066406</perimeter>
				<distanceFromOrigin>333.5161165521091</distanceFromOrigin>
				<angle>42.75124043766134</angle>
				<shape>triangular</shape>
				<triangleMeasure>0.7551366771386271</triangleMeasure>
				<rectangleMeasure>0.66681042162319</rectangleMeasure>
				<circleMeasure>0.3400147278531331</circleMeasure>
				<centroid>
					<x>1025.792</x>
					<y>310.5895</y>
				</centroid>
			</pseudo3D>
		</spatialEntity>
		<numericStateVariable>
			<name>avgClusterednessRegions</name>
			<value>1952.043962498484</value>
		</numericStateVariable>
		<numericStateVariable>
			<name>avgDensityRegions</name>
			<value>0.6239013121153965</value>
		</numericStateVariable>
	</timepoint>
	<timepoint>
		<spatialEntity>
			<pseudo3D type="region">
				<clusteredness>0.9358785415921795</clusteredness>
				<density>0.6108588316402052</density>
				<area>53660</area>
				<perimeter>1474.910380125046</perimeter>
				<distanceFromOrigin>227.2289594219892</distanceFromOrigin>
				<angle>59.13346736142511</angle>
				<shape>triangular</shape>
				<triangleMeasure>0.6012072321891238</triangleMeasure>
				<rectangleMeasure>0.5104848323094993</rectangleMeasure>
				<circleMeasure>0.3963058020372938</circleMeasure>
				<centroid>
					<x>370.6664</x>
					<y>1034.073</y>
				</centroid>
			</pseudo3D>
		</spatialEntity>
		<spatialEntity>
			<pseudo3D type="region">
				<clusteredness>1</clusteredness>
				<density>0.6369437925905879</density>
				<area>32675</area>
				<perimeter>823.1715393066406</perimeter>
				<distanceFromOrigin>333.5161165521091</distanceFromOrigin>
				<angle>42.75124043766134</angle>
				<shape>triangular</shape>
				<triangleMeasure>0.7551366771386271</triangleMeasure>
				<rectangleMeasure>0.66681042162319</rectangleMeasure>
				<circleMeasure>0.3400147278531331</circleMeasure>
				<centroid>
					<x>1025.792</x>
					<y>310.5895</y>
				</centroid>
			</pseudo3D>
		</spatialEntity>
		<numericStateVariable>
			<name>avgClusterednessRegions</name>
			<value>1952.043962498484</value>
		</numericStateVariable>
		<numericStateVariable>
			<name>avgDensityRegions</name>
			<value>0.6239013121153965</value>
		</numericStateVariable>
	</timepoint>
	<timepoint>
		<spatialEntity>
			<pseudo3D type="region">
				<clusteredness>0.9358785415921795</clusteredness>
				<density>0.6108588316402052</density>
				<area>53660</area>
				<perimeter>1474.910380125046</perimeter>
				<distanceFromOrigin>227.2289594219892</distanceFromOrigin>
				<angle>59.13346736142511</angle>
				<shape>triangular</shape>
				<triangleMeasure>0.6012072321891238</triangleMeasure>
				<rectangleMeasure>0.5104848323094993</rectangleMeasure>
				<circleMeasure>0.3963058020372938</circleMeasure>
				<centroid>
					<x>370.6664</x>
					<y>1034.073</y>
				</centroid>
			</pseudo3D>
		</spatialEntity>
		<spatialEntity>
			<pseudo3D type="region">
				<clusteredness>1</clusteredness>
				<density>0.6369437925905879</density>
				<area>32675</area>
				<perimeter>823.1715393066406</perimeter>
				<distanceFromOrigin>333.5161165521091</distanceFromOrigin>
				<angle>42.75124043766134</angle>
				<shape>triangular</shape>
				<triangleMeasure>0.7551366771386271</triangleMeasure>
				<rectangleMeasure>0.66681042162319</rectangleMeasure>
				<circleMeasure>0.3400147278531331</circleMeasure>
				<centroid>
					<x>1025.792</x>
					<y>310.5895</y>
				</centroid>
			</pseudo3D>
		</spatialEntity>
		<numericStateVariable>
			<name>avgClusterednessRegions</name>
			<value>1952.043962498484</value>
		</numericStateVariable>
		<numericStateVariable>
			<name>avgDensityRegions</name>
			<value>0.6239013121153965</value>
		</numericStateVariable>
	</timepoint>
	<timepoint>
		<spatialEntity>
			<pseudo3D type="region">
				<clusteredness>0.9358785415921795</clusteredness>
				<density>0.6108588316402052</density>
				<area>53660</area>
				<perimeter>1474.910380125046</perimeter>
				<distanceFromOrigin>227.2289594219892</distanceFromOrigin>
				<angle>59.13346736142511</angle>
				<shape>triangular</shape>
				<triangleMeasure>0.6012072321891238</triangleMeasure>
				<rectangleMeasure>0.5104848323094993</rectangleMeasure>
				<circleMeasure>0.3963058020372938</circleMeasure>
				<centroid>
					<x>370.6664</x>
					<y>1034.073</y>
				</centroid>
			</pseudo3D>
		</spatialEntity>
		<spatialEntity>
			<pseudo3D type="region">
				<clusteredness>1</clusteredness>
				<density>0.6369437925905879</density>
				<area>32675</area>
				<perimeter>823.1715393066406</perimeter>
				<distanceFromOrigin>333.5161165521091</distanceFromOrigin>
				<angle>42.75124043766134</angle>
				<shape>triangular</shape>
				<triangleMeasure>0.7551366771386271</triangleMeasure>
				<rectangleMeasure>0.66681042162319</rectangleMeasure>
				<circleMeasure>0.3400147278531331</circleMeasure>
				<centroid>
					<x>1025.792</x>
					<y>310.5895</y>
				</centroid>
			</pseudo3D>
		</spatialEntity>
		<numericStateVariable>
			<name>avgClusterednessRegions</name>
			<value>1952.043962498484</value>
		</numericStateVariable>
		<numericStateVariable>
			<name>avgDensityRegions</name>
			<value>0.6239013121153965</value>
		</numericStateVariable>
	</timepoint>
	<timepoint>
		<spatialEntity>
			<pseudo3D type="region">
				<clusteredness>0.9358785415921795</clusteredness>
				<density>0.6108588316402052</density>
				<area>53660</area>
				<perimeter>1474.910380125046</perimeter>
				<distanceFromOrigin>227.2289594219892</distanceFromOrigin>
				<angle>59.13346736142511</angle>
				<shape>triangular</shape>
				<triangleMeasure>0.6012072321891238</triangleMeasure>
				<rectangleMeasure>0.5104848323094993</rectangleMeasure>
				<circleMeasure>0.3963058020372938</circleMeasure>
				<centroid>
					<x>370.6664</x>
					<y>1034.073</y>
				</centroid>
			</pseudo3D>
		</spatialEntity>
		<spatialEntity>
			<pseudo3D type="region">
				<clusteredness>1</clusteredness>
				<density>0.6369437925905879</density>
				<area>32675</area>
				<perimeter>823.1715393066406</perimeter>
				<distanceFromOrigin>333.5161165521091</distanceFromOrigin>
				<angle>42.75124043766134</angle>
				<shape>triangular</shape>
				<triangleMeasure>0.7551366771386271</triangleMeasure>
				<rectangleMeasure>0.66681042162319</rectangleMeasure>
				<circleMeasure>0.3400147278531331</circleMeasure>
				<centroid>
					<x>1025.792</x>
					<y>310.5895</y>
				</centroid>
			</pseudo3D>
		</spatialEntity>
		<numericStateVariable>
			<name>avgClusterednessRegions</name>
			<value>1952.043962498484</value>
		</numericStateVariable>
		<numericStateVariable>
			<name>avgDensityRegions</name>
			<value>0.6239013121153965</value>
		</numericStateVariable>
	</timepoint>
	<timepoint>
		<spatialEntity>
			<pseudo3D type="region">
				<clusteredness>0.9358785415921795</clusteredness>
				<density>0.6108588316402052</density>
				<area>53660</area>
				<perimeter>1474.910380125046</perimeter>
				<distanceFromOrigin>227.2289594219892</distanceFromOrigin>
				<angle>59.13346736142511</angle>
				<shape>triangular</shape>
				<triangleMeasure>0.6012072321891238</triangleMeasure>
				<rectangleMeasure>0.5104848323094993</rectangleMeasure>
				<circleMeasure>0.3963058020372938</circleMeasure>
				<centroid>
					<x>370.6664</x>
					<y>1034.073</y>
				</centroid>
			</pseudo3D>
		</spatialEntity>
		<spatialEntity>
			<pseudo3D type="region">
				<clusteredness>1</clusteredness>
				<density>0.6369437925905879</density>
				<area>32675</area>
				<perimeter>823.1715393066406</perimeter>
				<distanceFromOrigin>333.5161165521091</distanceFromOrigin>
				<angle>42.75124043766134</angle>
				<shape>triangular</shape>
				<triangleMeasure>0.7551366771386271</triangleMeasure>
				<rectangleMeasure>0.66681042162319</rectangleMeasure>
				<circleMeasure>0.3400147278531331</circleMeasure>
				<centroid>
					<x>1025.792</x>
					<y>310.5895</y>
				</centroid>
			</pseudo3D>
		</spatialEntity>
		<numericStateVariable>
			<name>avgClusterednessRegions</name>
			<value>1952.043962498484</value>
		</numericStateVariable>
		<numericStateVariable>
			<name>avgDensityRegions</name>
			<value>0.6239013121153965</value>
		</numericStateVariable>
	</timepoint>
	<timepoint>
		<spatialEntity>
			<pseudo3D type="region">
				<clusteredness>0.9358785415921795</clusteredness>
				<density>0.6108588316402052</density>
				<area>53660</area>
				<perimeter>1474.910380125046</perimeter>
				<distanceFromOrigin>227.2289594219892</distanceFromOrigin>
				<angle>59.13346736142511</angle>
				<shape>triangular</shape>
				<triangleMeasure>0.6012072321891238</triangleMeasure>
				<rectangleMeasure>0.5104848323094993</rectangleMeasure>
				<circleMeasure>0.3963058020372938</circleMeasure>
				<centroid>
					<x>370.6664</x>
					<y>1034.073</y>
				</centroid>
			</pseudo3D>
		</spatialEntity>
		<spatialEntity>
			<pseudo3D type="region">
				<clusteredness>1</clusteredness>
				<density>0.6369437925905879</density>
				<area>32675</area>
				<perimeter>823.1715393066406</perimeter>
				<distanceFromOrigin>333.5161165521091</distanceFromOrigin>
				<angle>42.75124043766134</angle>
				<shape>triangular</shape>
				<triangleMeasure>0.7551366771386271</triangleMeasure>
				<rectangleMeasure>0.66681042162319</rectangleMeasure>
				<circleMeasure>0.3400147278531331</circleMeasure>
				<centroid>
					<x>1025.792</x>
					<y>310.5895</y>
				</centroid>
			</pseudo3D>
		</spatialEntity>
		<numericStateVariable>
			<name>avgClusterednessRegions</name>
			<value>1952.043962498484</value>
		</numericStateVariable>
		<numericStateVariable>
			<name>avgDensityRegions</name>
			<value>0.6239013121153965</value>
		</numericStateVariable>
	</timepoint>
	<timepoint>
		<spatialEntity>
			<pseudo3D type="region">
				<clusteredness>0.9358785415921795</clusteredness>
				<density>0.6108588316402052</density>
				<area>53660</area>
				<perimeter>1474.910380125046</perimeter>
				<distanceFromOrigin>227.2289594219892</distanceFromOrigin>
				<angle>59.13346736142511</angle>
				<shape>triangular</shape>
				<triangleMeasure>0.6012072321891238</triangleMeasure>
				<rectangleMeasure>0.5104848323094993</rectangleMeasure>
				<circleMeasure>0.3963058020372938</circleMeasure>
				<centroid>
					<x>370.6664</x>
					<y>1034.073</y>
				</centroid>
			</pseudo3D>
		</spatialEntity>
		<spatialEntity>
			<pseudo3D type="region">
				<clusteredness>1</clusteredness>
				<density>0.6369437925905879</density>
				<area>32675</area>
				<perimeter>823.1715393066406</perimeter>
				<distanceFromOrigin>333.5161165521091</distanceFromOrigin>
				<angle>42.75124043766134</angle>
				<shape>triangular</shape>
				<triangleMeasure>0.7551366771386271</triangleMeasure>
				<rectangleMeasure>0.66681042162319</rectangleMeasure>
				<circleMeasure>0.3400147278531331</circleMeasure>
				<centroid>
					<x>1025.792</x>
					<y>310.5895</y>
				</centroid>
			</pseudo3D>
		</spatialEntity>
		<numericStateVariable>
			<name>avgClusterednessRegions</name>
			<value>1952.043962498484</value>
		</numericStateVariable>
		<numericStateVariable>
			<name>avgDensityRegions</name>
			<value>0.6239013121153965</value>
		</numericStateVariable>
	</timepoint>
	<timepoint>
		<spatialEntity>
			<pseudo3D type="region">
				<clusteredness>0.9358785415921795</clusteredness>
				<density>0.6108588316402052</density>
				<area>53660</area>
				<perimeter>1474.910380125046</perimeter>
				<distanceFromOrigin>227.2289594219892</distanceFromOrigin>
				<angle>59.13346736142511</angle>
				<shape>triangular</shape>
				<triangleMeasure>0.6012072321891238</triangleMeasure>
				<rectangleMeasure>0.5104848323094993</rectangleMeasure>
				<circleMeasure>0.3963058020372938</circleMeasure>
				<centroid>
					<x>370.6664</x>
					<y>1034.073</y>
				</centroid>
			</pseudo3D>
		</spatialEntity>
		<spatialEntity>
			<pseudo3D type="region">
				<clusteredness>1</clusteredness>
				<density>0.6369437925905879</density>
				<area>32675</area>
				<perimeter>823.1715393066406</perimeter>
				<distanceFromOrigin>333.5161165521091</distanceFromOrigin>
				<angle>42.75124043766134</angle>
				<shape>triangular</shape>
				<triangleMeasure>0.7551366771386271</triangleMeasure>
				<rectangleMeasure>0.66681042162319</rectangleMeasure>
				<circleMeasure>0.3400147278531331</circleMeasure>
				<centroid>
					<x>1025.792</x>
					<y>310.5895</y>
				</centroid>
			</pseudo3D>
		</spatialEntity>
		<numericStateVariable>
			<name>avgClusterednessRegions</name>
			<value>1952.043962498484</value>
		</numericStateVariable>
		<numericStateVariable>
			<name>avgDensityRegions</name>
			<value>0.6239013121153965</value>
		</numericStateVariable>
	</timepoint>
	<timepoint>
		<spatialEntity>
			<pseudo3D type="region">
				<clusteredness>0.9358785415921795</clusteredness>
				<density>0.6108588316402052</density>
				<area>53660</area>
				<perimeter>1474.910380125046</perimeter>
				<distanceFromOrigin>227.2289594219892</distanceFromOrigin>
				<angle>59.13346736142511</angle>
				<shape>triangular</shape>
				<triangleMeasure>0.6012072321891238</triangleMeasure>
				<rectangleMeasure>0.5104848323094993</rectangleMeasure>
				<circleMeasure>0.3963058020372938</circleMeasure>
				<centroid>
					<x>370.6664</x>
					<y>1034.073</y>
				</centroid>
			</pseudo3D>
		</spatialEntity>
		<spatialEntity>
			<pseudo3D type="region">
				<clusteredness>1</clusteredness>
				<density>0.6369437925905879</density>
				<area>32675</area>
				<perimeter>823.1715393066406</perimeter>
				<distanceFromOrigin>333.5161165521091</distanceFromOrigin>
				<angle>42.75124043766134</angle>
				<shape>triangular</shape>
				<triangleMeasure>0.7551366771386271</triangleMeasure>
				<rectangleMeasure>0.66681042162319</rectangleMeasure>
				<circleMeasure>0.3400147278531331</circleMeasure>
				<centroid>
					<x>1025.792</x>
					<y>310.5895</y>
				</centroid>
			</pseudo3D>
		</spatialEntity>
		<numericStateVariable>
			<name>avgClusterednessRegions</name>
			<value>1952.043962498484</value>
		</numericStateVariable>
		<numericStateVariable>
			<name>avgDensityRegions</name>
			<value>0.6239013121153965</value>
		</numericStateVariable>
	</timepoint>
	<timepoint>
		<spatialEntity>
			<pseudo3D type="region">
				<clusteredness>0.9358785415921795</clusteredness>
				<density>0.6108588316402052</density>
				<area>53660</area>
				<perimeter>1474.910380125046</perimeter>
				<distanceFromOrigin>227.2289594219892</distanceFromOrigin>
				<angle>59.13346736142511</angle>
				<shape>triangular</shape>
				<triangleMeasure>0.6012072321891238</triangleMeasure>
				<rectangleMeasure>0.5104848323094993</rectangleMeasure>
				<circleMeasure>0.3963058020372938</circleMeasure>
				<centroid>
					<x>370.6664</x>
					<y>1034.073</y>
				</centroid>
			</pseudo3D>
		</spatialEntity>
		<spatialEntity>
			<pseudo3D type="region">
				<clusteredness>1</clusteredness>
				<density>0.6369437925905879</density>
				<area>32675</area>
				<perimeter>823.1715393066406</perimeter>
				<distanceFromOrigin>333.5161165521091</distanceFromOrigin>
				<angle>42.75124043766134</angle>
				<shape>triangular</shape>
				<triangleMeasure>0.7551366771386271</triangleMeasure>
				<rectangleMeasure>0.66681042162319</rectangleMeasure>
				<circleMeasure>0.3400147278531331</circleMeasure>
				<centroid>
					<x>1025.792</x>
					<y>310.5895</y>
				</centroid>
			</pseudo3D>
		</spatialEntity>
		<numericStateVariable>
			<name>avgClusterednessRegions</name>
			<value>1952.043962498484</value>
		</numericStateVariable>
		<numericStateVariable>
			<name>avgDensityRegions</name>
			<value>0.6239013121153965</value>
		</numericStateVariable>
	</timepoint>
	<timepoint>
		<spatialEntity>
			<pseudo3D type="region">
				<clusteredness>0.9358785415921795</clusteredness>
				<density>0.6108588316402052</density>
				<area>53660</area>
				<perimeter>1474.910380125046</perimeter>
				<distanceFromOrigin>227.2289594219892</distanceFromOrigin>
				<angle>59.13346736142511</angle>
				<shape>triangular</shape>
				<triangleMeasure>0.6012072321891238</triangleMeasure>
				<rectangleMeasure>0.5104848323094993</rectangleMeasure>
				<circleMeasure>0.3963058020372938</circleMeasure>
				<centroid>
					<x>370.6664</x>
					<y>1034.073</y>
				</centroid>
			</pseudo3D>
		</spatialEntity>
		<spatialEntity>
			<pseudo3D type="region">
				<clusteredness>1</clusteredness>
				<density>0.6369437925905879</density>
				<area>32675</area>
				<perimeter>823.1715393066406</perimeter>
				<distanceFromOrigin>333.5161165521091</distanceFromOrigin>
				<angle>42.75124043766134</angle>
				<shape>triangular</shape>
				<triangleMeasure>0.7551366771386271</triangleMeasure>
				<rectangleMeasure>0.66681042162319</rectangleMeasure>
				<circleMeasure>0.3400147278531331</circleMeasure>
				<centroid>
					<x>1025.792</x>
					<y>310.5895</y>
				</centroid>
			</pseudo3D>
		</spatialEntity>
		<numericStateVariable>
			<name>avgClusterednessRegions</name>
			<value>1952.043962498484</value>
		</numericStateVariable>
		<numericStateVariable>
			<name>avgDensityRegions</name>
			<value>0.6239013121153965</value>
		</numericStateVariable>
	</timepoint>
	<timepoint>
		<spatialEntity>
			<pseudo3D type="region">
				<clusteredness>0.9358785415921795</clusteredness>
				<density>0.6108588316402052</density>
				<area>53660</area>
				<perimeter>1474.910380125046</perimeter>
				<distanceFromOrigin>227.2289594219892</distanceFromOrigin>
				<angle>59.13346736142511</angle>
				<shape>triangular</shape>
				<triangleMeasure>0.6012072321891238</triangleMeasure>
				<rectangleMeasure>0.5104848323094993</rectangleMeasure>
				<circleMeasure>0.3963058020372938</circleMeasure>
				<centroid>
					<x>370.6664</x>
					<y>1034.073</y>
				</centroid>
			</pseudo3D>
		</spatialEntity>
		<spatialEntity>
			<pseudo3D type="region">
				<clusteredness>1</clusteredness>
				<density>0.6369437925905879</density>
				<area>32675</area>
				<perimeter>823.1715393066406</perimeter>
				<distanceFromOrigin>333.5161165521091</distanceFromOrigin>
				<angle>42.75124043766134</angle>
				<shape>triangular</shape>
				<triangleMeasure>0.7551366771386271</triangleMeasure>
				<rectangleMeasure>0.66681042162319</rectangleMeasure>
				<circleMeasure>0.3400147278531331</circleMeasure>
				<centroid>
					<x>1025.792</x>
					<y>310.5895</y>
				</centroid>
			</pseudo3D>
		</spatialEntity>
		<numericStateVariable>
			<name>avgClusterednessRegions</name>
			<value>1952.043962498484</value>
		</numericStateVariable>
		<numericStateVariable>
			<name>avgDensityRegions</name>
			<value>0.6239013121153965</value>
		</numericStateVariable>
	</timepoint>
</experiment>
