# Supplementary material for: Automatic validation of computational models using pseudo-3D spatio-temporal model checking
Source: BMC Syst Biol. 2014 Dec 2;8:124. doi: 10.1186/s12918-014-0124-0 (PMC4272535; doi:10.1186/s12918-014-0124-0)
Supplement: Additional file 8 — Dataset of STML files for the phase variation case study. The dataset of one thousand STML files corresponding to the stochastic simulations of the rectangular model for the phase variation case study. We recommend using the freely available 7zip software (Download link: http://www.7-zip.org/download.html) to extract this archive. [file 12918_2014_124_MOESM8_ESM.zip › phase_variation_stml_171.xml]

<?xml version="1.0" encoding="utf-8"?>
<!--Warning! This xml file was automatically generated by a C++ program using the Boost PropertyTree library.-->
<experiment>
	<timepoint>
		<numericStateVariable>
			<name>avgClusterednessRegions</name>
			<value>0</value>
		</numericStateVariable>
		<numericStateVariable>
			<name>avgDensityRegions</name>
			<value>0</value>
		</numericStateVariable>
	</timepoint>
	<timepoint>
		<numericStateVariable>
			<name>avgClusterednessRegions</name>
			<value>0</value>
		</numericStateVariable>
		<numericStateVariable>
			<name>avgDensityRegions</name>
			<value>0</value>
		</numericStateVariable>
	</timepoint>
	<timepoint>
		<numericStateVariable>
			<name>avgClusterednessRegions</name>
			<value>0</value>
		</numericStateVariable>
		<numericStateVariable>
			<name>avgDensityRegions</name>
			<value>0</value>
		</numericStateVariable>
	</timepoint>
	<timepoint>
		<numericStateVariable>
			<name>avgClusterednessRegions</name>
			<value>0</value>
		</numericStateVariable>
		<numericStateVariable>
			<name>avgDensityRegions</name>
			<value>0</value>
		</numericStateVariable>
	</timepoint>
	<timepoint>
		<numericStateVariable>
			<name>avgClusterednessRegions</name>
			<value>0</value>
		</numericStateVariable>
		<numericStateVariable>
			<name>avgDensityRegions</name>
			<value>0</value>
		</numericStateVariable>
	</timepoint>
	<timepoint>
		<numericStateVariable>
			<name>avgClusterednessRegions</name>
			<value>0</value>
		</numericStateVariable>
		<numericStateVariable>
			<name>avgDensityRegions</name>
			<value>0</value>
		</numericStateVariable>
	</timepoint>
	<timepoint>
		<numericStateVariable>
			<name>avgClusterednessRegions</name>
			<value>0</value>
		</numericStateVariable>
		<numericStateVariable>
			<name>avgDensityRegions</name>
			<value>0</value>
		</numericStateVariable>
	</timepoint>
	<timepoint>
		<numericStateVariable>
			<name>avgClusterednessRegions</name>
			<value>0</value>
		</numericStateVariable>
		<numericStateVariable>
			<name>avgDensityRegions</name>
			<value>0</value>
		</numericStateVariable>
	</timepoint>
	<timepoint>
		<numericStateVariable>
			<name>avgClusterednessRegions</name>
			<value>0</value>
		</numericStateVariable>
		<numericStateVariable>
			<name>avgDensityRegions</name>
			<value>0</value>
		</numericStateVariable>
	</timepoint>
	<timepoint>
		<numericStateVariable>
			<name>avgClusterednessRegions</name>
			<value>0</value>
		</numericStateVariable>
		<numericStateVariable>
			<name>avgDensityRegions</name>
			<value>0</value>
		</numericStateVariable>
	</timepoint>
	<timepoint>
		<numericStateVariable>
			<name>avgClusterednessRegions</name>
			<value>0</value>
		</numericStateVariable>
		<numericStateVariable>
			<name>avgDensityRegions</name>
			<value>0</value>
		</numericStateVariable>
	</timepoint>
	<timepoint>
		<numericStateVariable>
			<name>avgClusterednessRegions</name>
			<value>0</value>
		</numericStateVariable>
		<numericStateVariable>
			<name>avgDensityRegions</name>
			<value>0</value>
		</numericStateVariable>
	</timepoint>
	<timepoint>
		<numericStateVariable>
			<name>avgClusterednessRegions</name>
			<value>0</value>
		</numericStateVariable>
		<numericStateVariable>
			<name>avgDensityRegions</name>
			<value>0</value>
		</numericStateVariable>
	</timepoint>
	<timepoint>
		<numericStateVariable>
			<name>avgClusterednessRegions</name>
			<value>0</value>
		</numericStateVariable>
		<numericStateVariable>
			<name>avgDensityRegions</name>
			<value>0</value>
		</numericStateVariable>
	</timepoint>
	<timepoint>
		<numericStateVariable>
			<name>avgClusterednessRegions</name>
			<value>0</value>
		</numericStateVariable>
		<numericStateVariable>
			<name>avgDensityRegions</name>
			<value>0</value>
		</numericStateVariable>
	</timepoint>
	<timepoint>
		<numericStateVariable>
			<name>avgClusterednessRegions</name>
			<value>0</value>
		</numericStateVariable>
		<numericStateVariable>
			<name>avgDensityRegions</name>
			<value>0</value>
		</numericStateVariable>
	</timepoint>
	<timepoint>
		<numericStateVariable>
			<name>avgClusterednessRegions</name>
			<value>0</value>
		</numericStateVariable>
		<numericStateVariable>
			<name>avgDensityRegions</name>
			<value>0</value>
		</numericStateVariable>
	</timepoint>
	<timepoint>
		<numericStateVariable>
			<name>avgClusterednessRegions</name>
			<value>0</value>
		</numericStateVariable>
		<numericStateVariable>
			<name>avgDensityRegions</name>
			<value>0</value>
		</numericStateVariable>
	</timepoint>
	<timepoint>
		<numericStateVariable>
			<name>avgClusterednessRegions</name>
			<value>0</value>
		</numericStateVariable>
		<numericStateVariable>
			<name>avgDensityRegions</name>
			<value>0</value>
		</numericStateVariable>
	</timepoint>
	<timepoint>
		<numericStateVariable>
			<name>avgClusterednessRegions</name>
			<value>0</value>
		</numericStateVariable>
		<numericStateVariable>
			<name>avgDensityRegions</name>
			<value>0</value>
		</numericStateVariable>
	</timepoint>
	<timepoint>
		<numericStateVariable>
			<name>avgClusterednessRegions</name>
			<value>0</value>
		</numericStateVariable>
		<numericStateVariable>
			<name>avgDensityRegions</name>
			<value>0</value>
		</numericStateVariable>
	</timepoint>
	<timepoint>
		<numericStateVariable>
			<name>avgClusterednessRegions</name>
			<value>0</value>
		</numericStateVariable>
		<numericStateVariable>
			<name>avgDensityRegions</name>
			<value>0</value>
		</numericStateVariable>
	</timepoint>
	<timepoint>
		<numericStateVariable>
			<name>avgClusterednessRegions</name>
			<value>0</value>
		</numericStateVariable>
		<numericStateVariable>
			<name>avgDensityRegions</name>
			<value>0</value>
		</numericStateVariable>
	</timepoint>
	<timepoint>
		<numericStateVariable>
			<name>avgClusterednessRegions</name>
			<value>0</value>
		</numericStateVariable>
		<numericStateVariable>
			<name>avgDensityRegions</name>
			<value>0</value>
		</numericStateVariable>
	</timepoint>
	<timepoint>
		<numericStateVariable>
			<name>avgClusterednessRegions</name>
			<value>0</value>
		</numericStateVariable>
		<numericStateVariable>
			<name>avgDensityRegions</name>
			<value>0</value>
		</numericStateVariable>
	</timepoint>
	<timepoint>
		<numericStateVariable>
			<name>avgClusterednessRegions</name>
			<value>0</value>
		</numericStateVariable>
		<numericStateVariable>
			<name>avgDensityRegions</name>
			<value>0</value>
		</numericStateVariable>
	</timepoint>
	<timepoint>
		<numericStateVariable>
			<name>avgClusterednessRegions</name>
			<value>0</value>
		</numericStateVariable>
		<numericStateVariable>
			<name>avgDensityRegions</name>
			<value>0</value>
		</numericStateVariable>
	</timepoint>
	<timepoint>
		<numericStateVariable>
			<name>avgClusterednessRegions</name>
			<value>0</value>
		</numericStateVariable>
		<numericStateVariable>
			<name>avgDensityRegions</name>
			<value>0</value>
		</numericStateVariable>
	</timepoint>
	<timepoint>
		<numericStateVariable>
			<name>avgClusterednessRegions</name>
			<value>0</value>
		</numericStateVariable>
		<numericStateVariable>
			<name>avgDensityRegions</name>
			<value>0</value>
		</numericStateVariable>
	</timepoint>
	<timepoint>
		<numericStateVariable>
			<name>avgClusterednessRegions</name>
			<value>0</value>
		</numericStateVariable>
		<numericStateVariable>
			<name>avgDensityRegions</name>
			<value>0</value>
		</numericStateVariable>
	</timepoint>
	<timepoint>
		<numericStateVariable>
			<name>avgClusterednessRegions</name>
			<value>0</value>
		</numericStateVariable>
		<numericStateVariable>
			<name>avgDensityRegions</name>
			<value>0</value>
		</numericStateVariable>
	</timepoint>
	<timepoint>
		<numericStateVariable>
			<name>avgClusterednessRegions</name>
			<value>0</value>
		</numericStateVariable>
		<numericStateVariable>
			<name>avgDensityRegions</name>
			<value>0</value>
		</numericStateVariable>
	</timepoint>
	<timepoint>
		<numericStateVariable>
			<name>avgClusterednessRegions</name>
			<value>0</value>
		</numericStateVariable>
		<numericStateVariable>
			<name>avgDensityRegions</name>
			<value>0</value>
		</numericStateVariable>
	</timepoint>
	<timepoint>
		<spatialEntity>
			<pseudo3D type="region">
				<clusteredness>1</clusteredness>
				<density>0.5817170417641958</density>
				<area>20463.5</area>
				<perimeter>676.6784014701843</perimeter>
				<distanceFromOrigin>400.7617746242773</distanceFromOrigin>
				<angle>51.0147362230586</angle>
				<shape>rectangular</shape>
				<triangleMeasure>0.541796462278396</triangleMeasure>
				<rectangleMeasure>0.7890558196876254</rectangleMeasure>
				<circleMeasure>0.4190342569472518</circleMeasure>
				<centroid>
					<x>991.3751</x>
					<y>289.8311</y>
				</centroid>
			</pseudo3D>
		</spatialEntity>
		<numericStateVariable>
			<name>avgClusterednessRegions</name>
			<value>0</value>
		</numericStateVariable>
		<numericStateVariable>
			<name>avgDensityRegions</name>
			<value>0.5817170417641958</value>
		</numericStateVariable>
	</timepoint>
	<timepoint>
		<spatialEntity>
			<pseudo3D type="region">
				<clusteredness>1</clusteredness>
				<density>0.5848987232342436</density>
				<area>22456.5</area>
				<perimeter>718.6908679008484</perimeter>
				<distanceFromOrigin>400.7617746242773</distanceFromOrigin>
				<angle>47.497671001164</angle>
				<shape>rectangular</shape>
				<triangleMeasure>0.5359906318294039</triangleMeasure>
				<rectangleMeasure>0.7717054335106481</rectangleMeasure>
				<circleMeasure>0.3906364179643366</circleMeasure>
				<centroid>
					<x>998.2138</x>
					<y>282.7731</y>
				</centroid>
			</pseudo3D>
		</spatialEntity>
		<numericStateVariable>
			<name>avgClusterednessRegions</name>
			<value>0</value>
		</numericStateVariable>
		<numericStateVariable>
			<name>avgDensityRegions</name>
			<value>0.5848987232342436</value>
		</numericStateVariable>
	</timepoint>
	<timepoint>
		<spatialEntity>
			<pseudo3D type="region">
				<clusteredness>1</clusteredness>
				<density>0.577989142864021</density>
				<area>24078.5</area>
				<perimeter>797.0571026802063</perimeter>
				<distanceFromOrigin>400.7617746242773</distanceFromOrigin>
				<angle>49.34690997291496</angle>
				<shape>rectangular</shape>
				<triangleMeasure>0.5467276324117515</triangleMeasure>
				<rectangleMeasure>0.6388015093056925</rectangleMeasure>
				<circleMeasure>0.3398784424189553</circleMeasure>
				<centroid>
					<x>1003.796</x>
					<y>277.2671</y>
				</centroid>
			</pseudo3D>
		</spatialEntity>
		<numericStateVariable>
			<name>avgClusterednessRegions</name>
			<value>0</value>
		</numericStateVariable>
		<numericStateVariable>
			<name>avgDensityRegions</name>
			<value>0.577989142864021</value>
		</numericStateVariable>
	</timepoint>
	<timepoint>
		<spatialEntity>
			<pseudo3D type="region">
				<clusteredness>1</clusteredness>
				<density>0.577989142864021</density>
				<area>24078.5</area>
				<perimeter>797.0571026802063</perimeter>
				<distanceFromOrigin>400.7617746242773</distanceFromOrigin>
				<angle>49.34690997291496</angle>
				<shape>rectangular</shape>
				<triangleMeasure>0.5467276324117515</triangleMeasure>
				<rectangleMeasure>0.6388015093056925</rectangleMeasure>
				<circleMeasure>0.3398784424189553</circleMeasure>
				<centroid>
					<x>1003.796</x>
					<y>277.2671</y>
				</centroid>
			</pseudo3D>
		</spatialEntity>
		<numericStateVariable>
			<name>avgClusterednessRegions</name>
			<value>0</value>
		</numericStateVariable>
		<numericStateVariable>
			<name>avgDensityRegions</name>
			<value>0.577989142864021</value>
		</numericStateVariable>
	</timepoint>
	<timepoint>
		<spatialEntity>
			<pseudo3D type="region">
				<clusteredness>1</clusteredness>
				<density>0.577989142864021</density>
				<area>24078.5</area>
				<perimeter>797.0571026802063</perimeter>
				<distanceFromOrigin>400.7617746242773</distanceFromOrigin>
				<angle>49.34690997291496</angle>
				<shape>rectangular</shape>
				<triangleMeasure>0.5467276324117515</triangleMeasure>
				<rectangleMeasure>0.6388015093056925</rectangleMeasure>
				<circleMeasure>0.3398784424189553</circleMeasure>
				<centroid>
					<x>1003.796</x>
					<y>277.2671</y>
				</centroid>
			</pseudo3D>
		</spatialEntity>
		<numericStateVariable>
			<name>avgClusterednessRegions</name>
			<value>0</value>
		</numericStateVariable>
		<numericStateVariable>
			<name>avgDensityRegions</name>
			<value>0.577989142864021</value>
		</numericStateVariable>
	</timepoint>
	<timepoint>
		<spatialEntity>
			<pseudo3D type="region">
				<clusteredness>1</clusteredness>
				<density>0.577989142864021</density>
				<area>24078.5</area>
				<perimeter>797.0571026802063</perimeter>
				<distanceFromOrigin>400.7617746242773</distanceFromOrigin>
				<angle>49.34690997291496</angle>
				<shape>rectangular</shape>
				<triangleMeasure>0.5467276324117515</triangleMeasure>
				<rectangleMeasure>0.6388015093056925</rectangleMeasure>
				<circleMeasure>0.3398784424189553</circleMeasure>
				<centroid>
					<x>1003.796</x>
					<y>277.2671</y>
				</centroid>
			</pseudo3D>
		</spatialEntity>
		<numericStateVariable>
			<name>avgClusterednessRegions</name>
			<value>0</value>
		</numericStateVariable>
		<numericStateVariable>
			<name>avgDensityRegions</name>
			<value>0.577989142864021</value>
		</numericStateVariable>
	</timepoint>
	<timepoint>
		<spatialEntity>
			<pseudo3D type="region">
				<clusteredness>1</clusteredness>
				<density>0.577989142864021</density>
				<area>24078.5</area>
				<perimeter>797.0571026802063</perimeter>
				<distanceFromOrigin>400.7617746242773</distanceFromOrigin>
				<angle>49.34690997291496</angle>
				<shape>rectangular</shape>
				<triangleMeasure>0.5467276324117515</triangleMeasure>
				<rectangleMeasure>0.6388015093056925</rectangleMeasure>
				<circleMeasure>0.3398784424189553</circleMeasure>
				<centroid>
					<x>1003.796</x>
					<y>277.2671</y>
				</centroid>
			</pseudo3D>
		</spatialEntity>
		<numericStateVariable>
			<name>avgClusterednessRegions</name>
			<value>0</value>
		</numericStateVariable>
		<numericStateVariable>
			<name>avgDensityRegions</name>
			<value>0.577989142864021</value>
		</numericStateVariable>
	</timepoint>
	<timepoint>
		<spatialEntity>
			<pseudo3D type="region">
				<clusteredness>1</clusteredness>
				<density>0.577989142864021</density>
				<area>24078.5</area>
				<perimeter>797.0571026802063</perimeter>
				<distanceFromOrigin>400.7617746242773</distanceFromOrigin>
				<angle>49.34690997291496</angle>
				<shape>rectangular</shape>
				<triangleMeasure>0.5467276324117515</triangleMeasure>
				<rectangleMeasure>0.6388015093056925</rectangleMeasure>
				<circleMeasure>0.3398784424189553</circleMeasure>
				<centroid>
					<x>1003.796</x>
					<y>277.2671</y>
				</centroid>
			</pseudo3D>
		</spatialEntity>
		<numericStateVariable>
			<name>avgClusterednessRegions</name>
			<value>0</value>
		</numericStateVariable>
		<numericStateVariable>
			<name>avgDensityRegions</name>
			<value>0.577989142864021</value>
		</numericStateVariable>
	</timepoint>
	<timepoint>
		<spatialEntity>
			<pseudo3D type="region">
				<clusteredness>1</clusteredness>
				<density>0.577989142864021</density>
				<area>24078.5</area>
				<perimeter>797.0571026802063</perimeter>
				<distanceFromOrigin>400.7617746242773</distanceFromOrigin>
				<angle>49.34690997291496</angle>
				<shape>rectangular</shape>
				<triangleMeasure>0.5467276324117515</triangleMeasure>
				<rectangleMeasure>0.6388015093056925</rectangleMeasure>
				<circleMeasure>0.3398784424189553</circleMeasure>
				<centroid>
					<x>1003.796</x>
					<y>277.2671</y>
				</centroid>
			</pseudo3D>
		</spatialEntity>
		<numericStateVariable>
			<name>avgClusterednessRegions</name>
			<value>0</value>
		</numericStateVariable>
		<numericStateVariable>
			<name>avgDensityRegions</name>
			<value>0.577989142864021</value>
		</numericStateVariable>
	</timepoint>
	<timepoint>
		<spatialEntity>
			<pseudo3D type="region">
				<clusteredness>1</clusteredness>
				<density>0.577989142864021</density>
				<area>24078.5</area>
				<perimeter>797.0571026802063</perimeter>
				<distanceFromOrigin>400.7617746242773</distanceFromOrigin>
				<angle>49.34690997291496</angle>
				<shape>rectangular</shape>
				<triangleMeasure>0.5467276324117515</triangleMeasure>
				<rectangleMeasure>0.6388015093056925</rectangleMeasure>
				<circleMeasure>0.3398784424189553</circleMeasure>
				<centroid>
					<x>1003.796</x>
					<y>277.2671</y>
				</centroid>
			</pseudo3D>
		</spatialEntity>
		<numericStateVariable>
			<name>avgClusterednessRegions</name>
			<value>0</value>
		</numericStateVariable>
		<numericStateVariable>
			<name>avgDensityRegions</name>
			<value>0.577989142864021</value>
		</numericStateVariable>
	</timepoint>
	<timepoint>
		<spatialEntity>
			<pseudo3D type="region">
				<clusteredness>1</clusteredness>
				<density>0.577989142864021</density>
				<area>24078.5</area>
				<perimeter>797.0571026802063</perimeter>
				<distanceFromOrigin>400.7617746242773</distanceFromOrigin>
				<angle>49.34690997291496</angle>
				<shape>rectangular</shape>
				<triangleMeasure>0.5467276324117515</triangleMeasure>
				<rectangleMeasure>0.6388015093056925</rectangleMeasure>
				<circleMeasure>0.3398784424189553</circleMeasure>
				<centroid>
					<x>1003.796</x>
					<y>277.2671</y>
				</centroid>
			</pseudo3D>
		</spatialEntity>
		<numericStateVariable>
			<name>avgClusterednessRegions</name>
			<value>0</value>
		</numericStateVariable>
		<numericStateVariable>
			<name>avgDensityRegions</name>
			<value>0.577989142864021</value>
		</numericStateVariable>
	</timepoint>
	<timepoint>
		<spatialEntity>
			<pseudo3D type="region">
				<clusteredness>1</clusteredness>
				<density>0.577989142864021</density>
				<area>24078.5</area>
				<perimeter>797.0571026802063</perimeter>
				<distanceFromOrigin>400.7617746242773</distanceFromOrigin>
				<angle>49.34690997291496</angle>
				<shape>rectangular</shape>
				<triangleMeasure>0.5467276324117515</triangleMeasure>
				<rectangleMeasure>0.6388015093056925</rectangleMeasure>
				<circleMeasure>0.3398784424189553</circleMeasure>
				<centroid>
					<x>1003.796</x>
					<y>277.2671</y>
				</centroid>
			</pseudo3D>
		</spatialEntity>
		<numericStateVariable>
			<name>avgClusterednessRegions</name>
			<value>0</value>
		</numericStateVariable>
		<numericStateVariable>
			<name>avgDensityRegions</name>
			<value>0.577989142864021</value>
		</numericStateVariable>
	</timepoint>
	<timepoint>
		<spatialEntity>
			<pseudo3D type="region">
				<clusteredness>1</clusteredness>
				<density>0.577989142864021</density>
				<area>24078.5</area>
				<perimeter>797.0571026802063</perimeter>
				<distanceFromOrigin>400.7617746242773</distanceFromOrigin>
				<angle>49.34690997291496</angle>
				<shape>rectangular</shape>
				<triangleMeasure>0.5467276324117515</triangleMeasure>
				<rectangleMeasure>0.6388015093056925</rectangleMeasure>
				<circleMeasure>0.3398784424189553</circleMeasure>
				<centroid>
					<x>1003.796</x>
					<y>277.2671</y>
				</centroid>
			</pseudo3D>
		</spatialEntity>
		<numericStateVariable>
			<name>avgClusterednessRegions</name>
			<value>0</value>
		</numericStateVariable>
		<numericStateVariable>
			<name>avgDensityRegions</name>
			<value>0.577989142864021</value>
		</numericStateVariable>
	</timepoint>
	<timepoint>
		<spatialEntity>
			<pseudo3D type="region">
				<clusteredness>1</clusteredness>
				<density>0.577989142864021</density>
				<area>24078.5</area>
				<perimeter>797.0571026802063</perimeter>
				<distanceFromOrigin>400.7617746242773</distanceFromOrigin>
				<angle>49.34690997291496</angle>
				<shape>rectangular</shape>
				<triangleMeasure>0.5467276324117515</triangleMeasure>
				<rectangleMeasure>0.6388015093056925</rectangleMeasure>
				<circleMeasure>0.3398784424189553</circleMeasure>
				<centroid>
					<x>1003.796</x>
					<y>277.2671</y>
				</centroid>
			</pseudo3D>
		</spatialEntity>
		<numericStateVariable>
			<name>avgClusterednessRegions</name>
			<value>0</value>
		</numericStateVariable>
		<numericStateVariable>
			<name>avgDensityRegions</name>
			<value>0.577989142864021</value>
		</numericStateVariable>
	</timepoint>
	<timepoint>
		<spatialEntity>
			<pseudo3D type="region">
				<clusteredness>1</clusteredness>
				<density>0.577989142864021</density>
				<area>24078.5</area>
				<perimeter>797.0571026802063</perimeter>
				<distanceFromOrigin>400.7617746242773</distanceFromOrigin>
				<angle>49.34690997291496</angle>
				<shape>rectangular</shape>
				<triangleMeasure>0.5467276324117515</triangleMeasure>
				<rectangleMeasure>0.6388015093056925</rectangleMeasure>
				<circleMeasure>0.3398784424189553</circleMeasure>
				<centroid>
					<x>1003.796</x>
					<y>277.2671</y>
				</centroid>
			</pseudo3D>
		</spatialEntity>
		<numericStateVariable>
			<name>avgClusterednessRegions</name>
			<value>0</value>
		</numericStateVariable>
		<numericStateVariable>
			<name>avgDensityRegions</name>
			<value>0.577989142864021</value>
		</numericStateVariable>
	</timepoint>
	<timepoint>
		<spatialEntity>
			<pseudo3D type="region">
				<clusteredness>1</clusteredness>
				<density>0.577989142864021</density>
				<area>24078.5</area>
				<perimeter>797.0571026802063</perimeter>
				<distanceFromOrigin>400.7617746242773</distanceFromOrigin>
				<angle>49.34690997291496</angle>
				<shape>rectangular</shape>
				<triangleMeasure>0.5467276324117515</triangleMeasure>
				<rectangleMeasure>0.6388015093056925</rectangleMeasure>
				<circleMeasure>0.3398784424189553</circleMeasure>
				<centroid>
					<x>1003.796</x>
					<y>277.2671</y>
				</centroid>
			</pseudo3D>
		</spatialEntity>
		<numericStateVariable>
			<name>avgClusterednessRegions</name>
			<value>0</value>
		</numericStateVariable>
		<numericStateVariable>
			<name>avgDensityRegions</name>
			<value>0.577989142864021</value>
		</numericStateVariable>
	</timepoint>
	<timepoint>
		<spatialEntity>
			<pseudo3D type="region">
				<clusteredness>1</clusteredness>
				<density>0.577989142864021</density>
				<area>24078.5</area>
				<perimeter>797.0571026802063</perimeter>
				<distanceFromOrigin>400.7617746242773</distanceFromOrigin>
				<angle>49.34690997291496</angle>
				<shape>rectangular</shape>
				<triangleMeasure>0.5467276324117515</triangleMeasure>
				<rectangleMeasure>0.6388015093056925</rectangleMeasure>
				<circleMeasure>0.3398784424189553</circleMeasure>
				<centroid>
					<x>1003.796</x>
					<y>277.2671</y>
				</centroid>
			</pseudo3D>
		</spatialEntity>
		<numericStateVariable>
			<name>avgClusterednessRegions</name>
			<value>0</value>
		</numericStateVariable>
		<numericStateVariable>
			<name>avgDensityRegions</name>
			<value>0.577989142864021</value>
		</numericStateVariable>
	</timepoint>
	<timepoint>
		<spatialEntity>
			<pseudo3D type="region">
				<clusteredness>1</clusteredness>
				<density>0.577989142864021</density>
				<area>24078.5</area>
				<perimeter>797.0571026802063</perimeter>
				<distanceFromOrigin>400.7617746242773</distanceFromOrigin>
				<angle>49.34690997291496</angle>
				<shape>rectangular</shape>
				<triangleMeasure>0.5467276324117515</triangleMeasure>
				<rectangleMeasure>0.6388015093056925</rectangleMeasure>
				<circleMeasure>0.3398784424189553</circleMeasure>
				<centroid>
					<x>1003.796</x>
					<y>277.2671</y>
				</centroid>
			</pseudo3D>
		</spatialEntity>
		<numericStateVariable>
			<name>avgClusterednessRegions</name>
			<value>0</value>
		</numericStateVariable>
		<numericStateVariable>
			<name>avgDensityRegions</name>
			<value>0.577989142864021</value>
		</numericStateVariable>
	</timepoint>
	<timepoint>
		<spatialEntity>
			<pseudo3D type="region">
				<clusteredness>1</clusteredness>
				<density>0.577989142864021</density>
				<area>24078.5</area>
				<perimeter>797.0571026802063</perimeter>
				<distanceFromOrigin>400.7617746242773</distanceFromOrigin>
				<angle>49.34690997291496</angle>
				<shape>rectangular</shape>
				<triangleMeasure>0.5467276324117515</triangleMeasure>
				<rectangleMeasure>0.6388015093056925</rectangleMeasure>
				<circleMeasure>0.3398784424189553</circleMeasure>
				<centroid>
					<x>1003.796</x>
					<y>277.2671</y>
				</centroid>
			</pseudo3D>
		</spatialEntity>
		<numericStateVariable>
			<name>avgClusterednessRegions</name>
			<value>0</value>
		</numericStateVariable>
		<numericStateVariable>
			<name>avgDensityRegions</name>
			<value>0.577989142864021</value>
		</numericStateVariable>
	</timepoint>
	<timepoint>
		<spatialEntity>
			<pseudo3D type="region">
				<clusteredness>1</clusteredness>
				<density>0.577989142864021</density>
				<area>24078.5</area>
				<perimeter>797.0571026802063</perimeter>
				<distanceFromOrigin>400.7617746242773</distanceFromOrigin>
				<angle>49.34690997291496</angle>
				<shape>rectangular</shape>
				<triangleMeasure>0.5467276324117515</triangleMeasure>
				<rectangleMeasure>0.6388015093056925</rectangleMeasure>
				<circleMeasure>0.3398784424189553</circleMeasure>
				<centroid>
					<x>1003.796</x>
					<y>277.2671</y>
				</centroid>
			</pseudo3D>
		</spatialEntity>
		<numericStateVariable>
			<name>avgClusterednessRegions</name>
			<value>0</value>
		</numericStateVariable>
		<numericStateVariable>
			<name>avgDensityRegions</name>
			<value>0.577989142864021</value>
		</numericStateVariable>
	</timepoint>
	<timepoint>
		<spatialEntity>
			<pseudo3D type="region">
				<clusteredness>1</clusteredness>
				<density>0.577989142864021</density>
				<area>24078.5</area>
				<perimeter>797.0571026802063</perimeter>
				<distanceFromOrigin>400.7617746242773</distanceFromOrigin>
				<angle>49.34690997291496</angle>
				<shape>rectangular</shape>
				<triangleMeasure>0.5467276324117515</triangleMeasure>
				<rectangleMeasure>0.6388015093056925</rectangleMeasure>
				<circleMeasure>0.3398784424189553</circleMeasure>
				<centroid>
					<x>1003.796</x>
					<y>277.2671</y>
				</centroid>
			</pseudo3D>
		</spatialEntity>
		<numericStateVariable>
			<name>avgClusterednessRegions</name>
			<value>0</value>
		</numericStateVariable>
		<numericStateVariable>
			<name>avgDensityRegions</name>
			<value>0.577989142864021</value>
		</numericStateVariable>
	</timepoint>
	<timepoint>
		<spatialEntity>
			<pseudo3D type="region">
				<clusteredness>1</clusteredness>
				<density>0.577989142864021</density>
				<area>24078.5</area>
				<perimeter>797.0571026802063</perimeter>
				<distanceFromOrigin>400.7617746242773</distanceFromOrigin>
				<angle>49.34690997291496</angle>
				<shape>rectangular</shape>
				<triangleMeasure>0.5467276324117515</triangleMeasure>
				<rectangleMeasure>0.6388015093056925</rectangleMeasure>
				<circleMeasure>0.3398784424189553</circleMeasure>
				<centroid>
					<x>1003.796</x>
					<y>277.2671</y>
				</centroid>
			</pseudo3D>
		</spatialEntity>
		<numericStateVariable>
			<name>avgClusterednessRegions</name>
			<value>0</value>
		</numericStateVariable>
		<numericStateVariable>
			<name>avgDensityRegions</name>
			<value>0.577989142864021</value>
		</numericStateVariable>
	</timepoint>
	<timepoint>
		<spatialEntity>
			<pseudo3D type="region">
				<clusteredness>1</clusteredness>
				<density>0.577989142864021</density>
				<area>24078.5</area>
				<perimeter>797.0571026802063</perimeter>
				<distanceFromOrigin>400.7617746242773</distanceFromOrigin>
				<angle>49.34690997291496</angle>
				<shape>rectangular</shape>
				<triangleMeasure>0.5467276324117515</triangleMeasure>
				<rectangleMeasure>0.6388015093056925</rectangleMeasure>
				<circleMeasure>0.3398784424189553</circleMeasure>
				<centroid>
					<x>1003.796</x>
					<y>277.2671</y>
				</centroid>
			</pseudo3D>
		</spatialEntity>
		<numericStateVariable>
			<name>avgClusterednessRegions</name>
			<value>0</value>
		</numericStateVariable>
		<numericStateVariable>
			<name>avgDensityRegions</name>
			<value>0.577989142864021</value>
		</numericStateVariable>
	</timepoint>
	<timepoint>
		<spatialEntity>
			<pseudo3D type="region">
				<clusteredness>1</clusteredness>
				<density>0.577989142864021</density>
				<area>24078.5</area>
				<perimeter>797.0571026802063</perimeter>
				<distanceFromOrigin>400.7617746242773</distanceFromOrigin>
				<angle>49.34690997291496</angle>
				<shape>rectangular</shape>
				<triangleMeasure>0.5467276324117515</triangleMeasure>
				<rectangleMeasure>0.6388015093056925</rectangleMeasure>
				<circleMeasure>0.3398784424189553</circleMeasure>
				<centroid>
					<x>1003.796</x>
					<y>277.2671</y>
				</centroid>
			</pseudo3D>
		</spatialEntity>
		<numericStateVariable>
			<name>avgClusterednessRegions</name>
			<value>0</value>
		</numericStateVariable>
		<numericStateVariable>
			<name>avgDensityRegions</name>
			<value>0.577989142864021</value>
		</numericStateVariable>
	</timepoint>
	<timepoint>
		<spatialEntity>
			<pseudo3D type="region">
				<clusteredness>1</clusteredness>
				<density>0.577989142864021</density>
				<area>24078.5</area>
				<perimeter>797.0571026802063</perimeter>
				<distanceFromOrigin>400.7617746242773</distanceFromOrigin>
				<angle>49.34690997291496</angle>
				<shape>rectangular</shape>
				<triangleMeasure>0.5467276324117515</triangleMeasure>
				<rectangleMeasure>0.6388015093056925</rectangleMeasure>
				<circleMeasure>0.3398784424189553</circleMeasure>
				<centroid>
					<x>1003.796</x>
					<y>277.2671</y>
				</centroid>
			</pseudo3D>
		</spatialEntity>
		<numericStateVariable>
			<name>avgClusterednessRegions</name>
			<value>0</value>
		</numericStateVariable>
		<numericStateVariable>
			<name>avgDensityRegions</name>
			<value>0.577989142864021</value>
		</numericStateVariable>
	</timepoint>
	<timepoint>
		<spatialEntity>
			<pseudo3D type="region">
				<clusteredness>1</clusteredness>
				<density>0.577989142864021</density>
				<area>24078.5</area>
				<perimeter>797.0571026802063</perimeter>
				<distanceFromOrigin>400.7617746242773</distanceFromOrigin>
				<angle>49.34690997291496</angle>
				<shape>rectangular</shape>
				<triangleMeasure>0.5467276324117515</triangleMeasure>
				<rectangleMeasure>0.6388015093056925</rectangleMeasure>
				<circleMeasure>0.3398784424189553</circleMeasure>
				<centroid>
					<x>1003.796</x>
					<y>277.2671</y>
				</centroid>
			</pseudo3D>
		</spatialEntity>
		<numericStateVariable>
			<name>avgClusterednessRegions</name>
			<value>0</value>
		</numericStateVariable>
		<numericStateVariable>
			<name>avgDensityRegions</name>
			<value>0.577989142864021</value>
		</numericStateVariable>
	</timepoint>
	<timepoint>
		<spatialEntity>
			<pseudo3D type="region">
				<clusteredness>1</clusteredness>
				<density>0.577989142864021</density>
				<area>24078.5</area>
				<perimeter>797.0571026802063</perimeter>
				<distanceFromOrigin>400.7617746242773</distanceFromOrigin>
				<angle>49.34690997291496</angle>
				<shape>rectangular</shape>
				<triangleMeasure>0.5467276324117515</triangleMeasure>
				<rectangleMeasure>0.6388015093056925</rectangleMeasure>
				<circleMeasure>0.3398784424189553</circleMeasure>
				<centroid>
					<x>1003.796</x>
					<y>277.2671</y>
				</centroid>
			</pseudo3D>
		</spatialEntity>
		<numericStateVariable>
			<name>avgClusterednessRegions</name>
			<value>0</value>
		</numericStateVariable>
		<numericStateVariable>
			<name>avgDensityRegions</name>
			<value>0.577989142864021</value>
		</numericStateVariable>
	</timepoint>
	<timepoint>
		<spatialEntity>
			<pseudo3D type="region">
				<clusteredness>1</clusteredness>
				<density>0.577989142864021</density>
				<area>24078.5</area>
				<perimeter>797.0571026802063</perimeter>
				<distanceFromOrigin>400.7617746242773</distanceFromOrigin>
				<angle>49.34690997291496</angle>
				<shape>rectangular</shape>
				<triangleMeasure>0.5467276324117515</triangleMeasure>
				<rectangleMeasure>0.6388015093056925</rectangleMeasure>
				<circleMeasure>0.3398784424189553</circleMeasure>
				<centroid>
					<x>1003.796</x>
					<y>277.2671</y>
				</centroid>
			</pseudo3D>
		</spatialEntity>
		<numericStateVariable>
			<name>avgClusterednessRegions</name>
			<value>0</value>
		</numericStateVariable>
		<numericStateVariable>
			<name>avgDensityRegions</name>
			<value>0.577989142864021</value>
		</numericStateVariable>
	</timepoint>
	<timepoint>
		<spatialEntity>
			<pseudo3D type="region">
				<clusteredness>1</clusteredness>
				<density>0.577989142864021</density>
				<area>24078.5</area>
				<perimeter>797.0571026802063</perimeter>
				<distanceFromOrigin>400.7617746242773</distanceFromOrigin>
				<angle>49.34690997291496</angle>
				<shape>rectangular</shape>
				<triangleMeasure>0.5467276324117515</triangleMeasure>
				<rectangleMeasure>0.6388015093056925</rectangleMeasure>
				<circleMeasure>0.3398784424189553</circleMeasure>
				<centroid>
					<x>1003.796</x>
					<y>277.2671</y>
				</centroid>
			</pseudo3D>
		</spatialEntity>
		<numericStateVariable>
			<name>avgClusterednessRegions</name>
			<value>0</value>
		</numericStateVariable>
		<numericStateVariable>
			<name>avgDensityRegions</name>
			<value>0.577989142864021</value>
		</numericStateVariable>
	</timepoint>
	<timepoint>
		<spatialEntity>
			<pseudo3D type="region">
				<clusteredness>1</clusteredness>
				<density>0.577989142864021</density>
				<area>24078.5</area>
				<perimeter>797.0571026802063</perimeter>
				<distanceFromOrigin>400.7617746242773</distanceFromOrigin>
				<angle>49.34690997291496</angle>
				<shape>rectangular</shape>
				<triangleMeasure>0.5467276324117515</triangleMeasure>
				<rectangleMeasure>0.6388015093056925</rectangleMeasure>
				<circleMeasure>0.3398784424189553</circleMeasure>
				<centroid>
					<x>1003.796</x>
					<y>277.2671</y>
				</centroid>
			</pseudo3D>
		</spatialEntity>
		<numericStateVariable>
			<name>avgClusterednessRegions</name>
			<value>0</value>
		</numericStateVariable>
		<numericStateVariable>
			<name>avgDensityRegions</name>
			<value>0.577989142864021</value>
		</numericStateVariable>
	</timepoint>
	<timepoint>
		<spatialEntity>
			<pseudo3D type="region">
				<clusteredness>1</clusteredness>
				<density>0.577989142864021</density>
				<area>24078.5</area>
				<perimeter>797.0571026802063</perimeter>
				<distanceFromOrigin>400.7617746242773</distanceFromOrigin>
				<angle>49.34690997291496</angle>
				<shape>rectangular</shape>
				<triangleMeasure>0.5467276324117515</triangleMeasure>
				<rectangleMeasure>0.6388015093056925</rectangleMeasure>
				<circleMeasure>0.3398784424189553</circleMeasure>
				<centroid>
					<x>1003.796</x>
					<y>277.2671</y>
				</centroid>
			</pseudo3D>
		</spatialEntity>
		<numericStateVariable>
			<name>avgClusterednessRegions</name>
			<value>0</value>
		</numericStateVariable>
		<numericStateVariable>
			<name>avgDensityRegions</name>
			<value>0.577989142864021</value>
		</numericStateVariable>
	</timepoint>
	<timepoint>
		<spatialEntity>
			<pseudo3D type="region">
				<clusteredness>1</clusteredness>
				<density>0.577989142864021</density>
				<area>24078.5</area>
				<perimeter>797.0571026802063</perimeter>
				<distanceFromOrigin>400.7617746242773</distanceFromOrigin>
				<angle>49.34690997291496</angle>
				<shape>rectangular</shape>
				<triangleMeasure>0.5467276324117515</triangleMeasure>
				<rectangleMeasure>0.6388015093056925</rectangleMeasure>
				<circleMeasure>0.3398784424189553</circleMeasure>
				<centroid>
					<x>1003.796</x>
					<y>277.2671</y>
				</centroid>
			</pseudo3D>
		</spatialEntity>
		<numericStateVariable>
			<name>avgClusterednessRegions</name>
			<value>0</value>
		</numericStateVariable>
		<numericStateVariable>
			<name>avgDensityRegions</name>
			<value>0.577989142864021</value>
		</numericStateVariable>
	</timepoint>
	<timepoint>
		<spatialEntity>
			<pseudo3D type="region">
				<clusteredness>1</clusteredness>
				<density>0.577989142864021</density>
				<area>24078.5</area>
				<perimeter>797.0571026802063</perimeter>
				<distanceFromOrigin>400.7617746242773</distanceFromOrigin>
				<angle>49.34690997291496</angle>
				<shape>rectangular</shape>
				<triangleMeasure>0.5467276324117515</triangleMeasure>
				<rectangleMeasure>0.6388015093056925</rectangleMeasure>
				<circleMeasure>0.3398784424189553</circleMeasure>
				<centroid>
					<x>1003.796</x>
					<y>277.2671</y>
				</centroid>
			</pseudo3D>
		</spatialEntity>
		<numericStateVariable>
			<name>avgClusterednessRegions</name>
			<value>0</value>
		</numericStateVariable>
		<numericStateVariable>
			<name>avgDensityRegions</name>
			<value>0.577989142864021</value>
		</numericStateVariable>
	</timepoint>
	<timepoint>
		<spatialEntity>
			<pseudo3D type="region">
				<clusteredness>1</clusteredness>
				<density>0.577989142864021</density>
				<area>24078.5</area>
				<perimeter>797.0571026802063</perimeter>
				<distanceFromOrigin>400.7617746242773</distanceFromOrigin>
				<angle>49.34690997291496</angle>
				<shape>rectangular</shape>
				<triangleMeasure>0.5467276324117515</triangleMeasure>
				<rectangleMeasure>0.6388015093056925</rectangleMeasure>
				<circleMeasure>0.3398784424189553</circleMeasure>
				<centroid>
					<x>1003.796</x>
					<y>277.2671</y>
				</centroid>
			</pseudo3D>
		</spatialEntity>
		<numericStateVariable>
			<name>avgClusterednessRegions</name>
			<value>0</value>
		</numericStateVariable>
		<numericStateVariable>
			<name>avgDensityRegions</name>
			<value>0.577989142864021</value>
		</numericStateVariable>
	</timepoint>
	<timepoint>
		<spatialEntity>
			<pseudo3D type="region">
				<clusteredness>1</clusteredness>
				<density>0.577989142864021</density>
				<area>24078.5</area>
				<perimeter>797.0571026802063</perimeter>
				<distanceFromOrigin>400.7617746242773</distanceFromOrigin>
				<angle>49.34690997291496</angle>
				<shape>rectangular</shape>
				<triangleMeasure>0.5467276324117515</triangleMeasure>
				<rectangleMeasure>0.6388015093056925</rectangleMeasure>
				<circleMeasure>0.3398784424189553</circleMeasure>
				<centroid>
					<x>1003.796</x>
					<y>277.2671</y>
				</centroid>
			</pseudo3D>
		</spatialEntity>
		<numericStateVariable>
			<name>avgClusterednessRegions</name>
			<value>0</value>
		</numericStateVariable>
		<numericStateVariable>
			<name>avgDensityRegions</name>
			<value>0.577989142864021</value>
		</numericStateVariable>
	</timepoint>
	<timepoint>
		<spatialEntity>
			<pseudo3D type="region">
				<clusteredness>1</clusteredness>
				<density>0.577989142864021</density>
				<area>24078.5</area>
				<perimeter>797.0571026802063</perimeter>
				<distanceFromOrigin>400.7617746242773</distanceFromOrigin>
				<angle>49.34690997291496</angle>
				<shape>rectangular</shape>
				<triangleMeasure>0.5467276324117515</triangleMeasure>
				<rectangleMeasure>0.6388015093056925</rectangleMeasure>
				<circleMeasure>0.3398784424189553</circleMeasure>
				<centroid>
					<x>1003.796</x>
					<y>277.2671</y>
				</centroid>
			</pseudo3D>
		</spatialEntity>
		<numericStateVariable>
			<name>avgClusterednessRegions</name>
			<value>0</value>
		</numericStateVariable>
		<numericStateVariable>
			<name>avgDensityRegions</name>
			<value>0.577989142864021</value>
		</numericStateVariable>
	</timepoint>
	<timepoint>
		<spatialEntity>
			<pseudo3D type="region">
				<clusteredness>1</clusteredness>
				<density>0.577989142864021</density>
				<area>24078.5</area>
				<perimeter>797.0571026802063</perimeter>
				<distanceFromOrigin>400.7617746242773</distanceFromOrigin>
				<angle>49.34690997291496</angle>
				<shape>rectangular</shape>
				<triangleMeasure>0.5467276324117515</triangleMeasure>
				<rectangleMeasure>0.6388015093056925</rectangleMeasure>
				<circleMeasure>0.3398784424189553</circleMeasure>
				<centroid>
					<x>1003.796</x>
					<y>277.2671</y>
				</centroid>
			</pseudo3D>
		</spatialEntity>
		<numericStateVariable>
			<name>avgClusterednessRegions</name>
			<value>0</value>
		</numericStateVariable>
		<numericStateVariable>
			<name>avgDensityRegions</name>
			<value>0.577989142864021</value>
		</numericStateVariable>
	</timepoint>
	<timepoint>
		<spatialEntity>
			<pseudo3D type="region">
				<clusteredness>1</clusteredness>
				<density>0.577989142864021</density>
				<area>24078.5</area>
				<perimeter>797.0571026802063</perimeter>
				<distanceFromOrigin>400.7617746242773</distanceFromOrigin>
				<angle>49.34690997291496</angle>
				<shape>rectangular</shape>
				<triangleMeasure>0.5467276324117515</triangleMeasure>
				<rectangleMeasure>0.6388015093056925</rectangleMeasure>
				<circleMeasure>0.3398784424189553</circleMeasure>
				<centroid>
					<x>1003.796</x>
					<y>277.2671</y>
				</centroid>
			</pseudo3D>
		</spatialEntity>
		<numericStateVariable>
			<name>avgClusterednessRegions</name>
			<value>0</value>
		</numericStateVariable>
		<numericStateVariable>
			<name>avgDensityRegions</name>
			<value>0.577989142864021</value>
		</numericStateVariable>
	</timepoint>
	<timepoint>
		<spatialEntity>
			<pseudo3D type="region">
				<clusteredness>1</clusteredness>
				<density>0.577989142864021</density>
				<area>24078.5</area>
				<perimeter>797.0571026802063</perimeter>
				<distanceFromOrigin>400.7617746242773</distanceFromOrigin>
				<angle>49.34690997291496</angle>
				<shape>rectangular</shape>
				<triangleMeasure>0.5467276324117515</triangleMeasure>
				<rectangleMeasure>0.6388015093056925</rectangleMeasure>
				<circleMeasure>0.3398784424189553</circleMeasure>
				<centroid>
					<x>1003.796</x>
					<y>277.2671</y>
				</centroid>
			</pseudo3D>
		</spatialEntity>
		<numericStateVariable>
			<name>avgClusterednessRegions</name>
			<value>0</value>
		</numericStateVariable>
		<numericStateVariable>
			<name>avgDensityRegions</name>
			<value>0.577989142864021</value>
		</numericStateVariable>
	</timepoint>
	<timepoint>
		<spatialEntity>
			<pseudo3D type="region">
				<clusteredness>1</clusteredness>
				<density>0.577989142864021</density>
				<area>24078.5</area>
				<perimeter>797.0571026802063</perimeter>
				<distanceFromOrigin>400.7617746242773</distanceFromOrigin>
				<angle>49.34690997291496</angle>
				<shape>rectangular</shape>
				<triangleMeasure>0.5467276324117515</triangleMeasure>
				<rectangleMeasure>0.6388015093056925</rectangleMeasure>
				<circleMeasure>0.3398784424189553</circleMeasure>
				<centroid>
					<x>1003.796</x>
					<y>277.2671</y>
				</centroid>
			</pseudo3D>
		</spatialEntity>
		<numericStateVariable>
			<name>avgClusterednessRegions</name>
			<value>0</value>
		</numericStateVariable>
		<numericStateVariable>
			<name>avgDensityRegions</name>
			<value>0.577989142864021</value>
		</numericStateVariable>
	</timepoint>
	<timepoint>
		<spatialEntity>
			<pseudo3D type="region">
				<clusteredness>1</clusteredness>
				<density>0.577989142864021</density>
				<area>24078.5</area>
				<perimeter>797.0571026802063</perimeter>
				<distanceFromOrigin>400.7617746242773</distanceFromOrigin>
				<angle>49.34690997291496</angle>
				<shape>rectangular</shape>
				<triangleMeasure>0.5467276324117515</triangleMeasure>
				<rectangleMeasure>0.6388015093056925</rectangleMeasure>
				<circleMeasure>0.3398784424189553</circleMeasure>
				<centroid>
					<x>1003.796</x>
					<y>277.2671</y>
				</centroid>
			</pseudo3D>
		</spatialEntity>
		<numericStateVariable>
			<name>avgClusterednessRegions</name>
			<value>0</value>
		</numericStateVariable>
		<numericStateVariable>
			<name>avgDensityRegions</name>
			<value>0.577989142864021</value>
		</numericStateVariable>
	</timepoint>
	<timepoint>
		<spatialEntity>
			<pseudo3D type="region">
				<clusteredness>1</clusteredness>
				<density>0.577989142864021</density>
				<area>24078.5</area>
				<perimeter>797.0571026802063</perimeter>
				<distanceFromOrigin>400.7617746242773</distanceFromOrigin>
				<angle>49.34690997291496</angle>
				<shape>rectangular</shape>
				<triangleMeasure>0.5467276324117515</triangleMeasure>
				<rectangleMeasure>0.6388015093056925</rectangleMeasure>
				<circleMeasure>0.3398784424189553</circleMeasure>
				<centroid>
					<x>1003.796</x>
					<y>277.2671</y>
				</centroid>
			</pseudo3D>
		</spatialEntity>
		<numericStateVariable>
			<name>avgClusterednessRegions</name>
			<value>0</value>
		</numericStateVariable>
		<numericStateVariable>
			<name>avgDensityRegions</name>
			<value>0.577989142864021</value>
		</numericStateVariable>
	</timepoint>
	<timepoint>
		<spatialEntity>
			<pseudo3D type="region">
				<clusteredness>1</clusteredness>
				<density>0.577989142864021</density>
				<area>24078.5</area>
				<perimeter>797.0571026802063</perimeter>
				<distanceFromOrigin>400.7617746242773</distanceFromOrigin>
				<angle>49.34690997291496</angle>
				<shape>rectangular</shape>
				<triangleMeasure>0.5467276324117515</triangleMeasure>
				<rectangleMeasure>0.6388015093056925</rectangleMeasure>
				<circleMeasure>0.3398784424189553</circleMeasure>
				<centroid>
					<x>1003.796</x>
					<y>277.2671</y>
				</centroid>
			</pseudo3D>
		</spatialEntity>
		<numericStateVariable>
			<name>avgClusterednessRegions</name>
			<value>0</value>
		</numericStateVariable>
		<numericStateVariable>
			<name>avgDensityRegions</name>
			<value>0.577989142864021</value>
		</numericStateVariable>
	</timepoint>
	<timepoint>
		<spatialEntity>
			<pseudo3D type="region">
				<clusteredness>1</clusteredness>
				<density>0.577989142864021</density>
				<area>24078.5</area>
				<perimeter>797.0571026802063</perimeter>
				<distanceFromOrigin>400.7617746242773</distanceFromOrigin>
				<angle>49.34690997291496</angle>
				<shape>rectangular</shape>
				<triangleMeasure>0.5467276324117515</triangleMeasure>
				<rectangleMeasure>0.6388015093056925</rectangleMeasure>
				<circleMeasure>0.3398784424189553</circleMeasure>
				<centroid>
					<x>1003.796</x>
					<y>277.2671</y>
				</centroid>
			</pseudo3D>
		</spatialEntity>
		<numericStateVariable>
			<name>avgClusterednessRegions</name>
			<value>0</value>
		</numericStateVariable>
		<numericStateVariable>
			<name>avgDensityRegions</name>
			<value>0.577989142864021</value>
		</numericStateVariable>
	</timepoint>
	<timepoint>
		<spatialEntity>
			<pseudo3D type="region">
				<clusteredness>1</clusteredness>
				<density>0.577989142864021</density>
				<area>24078.5</area>
				<perimeter>797.0571026802063</perimeter>
				<distanceFromOrigin>400.7617746242773</distanceFromOrigin>
				<angle>49.34690997291496</angle>
				<shape>rectangular</shape>
				<triangleMeasure>0.5467276324117515</triangleMeasure>
				<rectangleMeasure>0.6388015093056925</rectangleMeasure>
				<circleMeasure>0.3398784424189553</circleMeasure>
				<centroid>
					<x>1003.796</x>
					<y>277.2671</y>
				</centroid>
			</pseudo3D>
		</spatialEntity>
		<numericStateVariable>
			<name>avgClusterednessRegions</name>
			<value>0</value>
		</numericStateVariable>
		<numericStateVariable>
			<name>avgDensityRegions</name>
			<value>0.577989142864021</value>
		</numericStateVariable>
	</timepoint>
	<timepoint>
		<spatialEntity>
			<pseudo3D type="region">
				<clusteredness>1</clusteredness>
				<density>0.577989142864021</density>
				<area>24078.5</area>
				<perimeter>797.0571026802063</perimeter>
				<distanceFromOrigin>400.7617746242773</distanceFromOrigin>
				<angle>49.34690997291496</angle>
				<shape>rectangular</shape>
				<triangleMeasure>0.5467276324117515</triangleMeasure>
				<rectangleMeasure>0.6388015093056925</rectangleMeasure>
				<circleMeasure>0.3398784424189553</circleMeasure>
				<centroid>
					<x>1003.796</x>
					<y>277.2671</y>
				</centroid>
			</pseudo3D>
		</spatialEntity>
		<numericStateVariable>
			<name>avgClusterednessRegions</name>
			<value>0</value>
		</numericStateVariable>
		<numericStateVariable>
			<name>avgDensityRegions</name>
			<value>0.577989142864021</value>
		</numericStateVariable>
	</timepoint>
	<timepoint>
		<spatialEntity>
			<pseudo3D type="region">
				<clusteredness>1</clusteredness>
				<density>0.577989142864021</density>
				<area>24078.5</area>
				<perimeter>797.0571026802063</perimeter>
				<distanceFromOrigin>400.7617746242773</distanceFromOrigin>
				<angle>49.34690997291496</angle>
				<shape>rectangular</shape>
				<triangleMeasure>0.5467276324117515</triangleMeasure>
				<rectangleMeasure>0.6388015093056925</rectangleMeasure>
				<circleMeasure>0.3398784424189553</circleMeasure>
				<centroid>
					<x>1003.796</x>
					<y>277.2671</y>
				</centroid>
			</pseudo3D>
		</spatialEntity>
		<numericStateVariable>
			<name>avgClusterednessRegions</name>
			<value>0</value>
		</numericStateVariable>
		<numericStateVariable>
			<name>avgDensityRegions</name>
			<value>0.577989142864021</value>
		</numericStateVariable>
	</timepoint>
	<timepoint>
		<spatialEntity>
			<pseudo3D type="region">
				<clusteredness>1</clusteredness>
				<density>0.577989142864021</density>
				<area>24078.5</area>
				<perimeter>797.0571026802063</perimeter>
				<distanceFromOrigin>400.7617746242773</distanceFromOrigin>
				<angle>49.34690997291496</angle>
				<shape>rectangular</shape>
				<triangleMeasure>0.5467276324117515</triangleMeasure>
				<rectangleMeasure>0.6388015093056925</rectangleMeasure>
				<circleMeasure>0.3398784424189553</circleMeasure>
				<centroid>
					<x>1003.796</x>
					<y>277.2671</y>
				</centroid>
			</pseudo3D>
		</spatialEntity>
		<numericStateVariable>
			<name>avgClusterednessRegions</name>
			<value>0</value>
		</numericStateVariable>
		<numericStateVariable>
			<name>avgDensityRegions</name>
			<value>0.577989142864021</value>
		</numericStateVariable>
	</timepoint>
	<timepoint>
		<spatialEntity>
			<pseudo3D type="region">
				<clusteredness>1</clusteredness>
				<density>0.577989142864021</density>
				<area>24078.5</area>
				<perimeter>797.0571026802063</perimeter>
				<distanceFromOrigin>400.7617746242773</distanceFromOrigin>
				<angle>49.34690997291496</angle>
				<shape>rectangular</shape>
				<triangleMeasure>0.5467276324117515</triangleMeasure>
				<rectangleMeasure>0.6388015093056925</rectangleMeasure>
				<circleMeasure>0.3398784424189553</circleMeasure>
				<centroid>
					<x>1003.796</x>
					<y>277.2671</y>
				</centroid>
			</pseudo3D>
		</spatialEntity>
		<numericStateVariable>
			<name>avgClusterednessRegions</name>
			<value>0</value>
		</numericStateVariable>
		<numericStateVariable>
			<name>avgDensityRegions</name>
			<value>0.577989142864021</value>
		</numericStateVariable>
	</timepoint>
	<timepoint>
		<spatialEntity>
			<pseudo3D type="region">
				<clusteredness>1</clusteredness>
				<density>0.577989142864021</density>
				<area>24078.5</area>
				<perimeter>797.0571026802063</perimeter>
				<distanceFromOrigin>400.7617746242773</distanceFromOrigin>
				<angle>49.34690997291496</angle>
				<shape>rectangular</shape>
				<triangleMeasure>0.5467276324117515</triangleMeasure>
				<rectangleMeasure>0.6388015093056925</rectangleMeasure>
				<circleMeasure>0.3398784424189553</circleMeasure>
				<centroid>
					<x>1003.796</x>
					<y>277.2671</y>
				</centroid>
			</pseudo3D>
		</spatialEntity>
		<numericStateVariable>
			<name>avgClusterednessRegions</name>
			<value>0</value>
		</numericStateVariable>
		<numericStateVariable>
			<name>avgDensityRegions</name>
			<value>0.577989142864021</value>
		</numericStateVariable>
	</timepoint>
	<timepoint>
		<spatialEntity>
			<pseudo3D type="region">
				<clusteredness>1</clusteredness>
				<density>0.577989142864021</density>
				<area>24078.5</area>
				<perimeter>797.0571026802063</perimeter>
				<distanceFromOrigin>400.7617746242773</distanceFromOrigin>
				<angle>49.34690997291496</angle>
				<shape>rectangular</shape>
				<triangleMeasure>0.5467276324117515</triangleMeasure>
				<rectangleMeasure>0.6388015093056925</rectangleMeasure>
				<circleMeasure>0.3398784424189553</circleMeasure>
				<centroid>
					<x>1003.796</x>
					<y>277.2671</y>
				</centroid>
			</pseudo3D>
		</spatialEntity>
		<numericStateVariable>
			<name>avgClusterednessRegions</name>
			<value>0</value>
		</numericStateVariable>
		<numericStateVariable>
			<name>avgDensityRegions</name>
			<value>0.577989142864021</value>
		</numericStateVariable>
	</timepoint>
	<timepoint>
		<spatialEntity>
			<pseudo3D type="region">
				<clusteredness>1</clusteredness>
				<density>0.577989142864021</density>
				<area>24078.5</area>
				<perimeter>797.0571026802063</perimeter>
				<distanceFromOrigin>400.7617746242773</distanceFromOrigin>
				<angle>49.34690997291496</angle>
				<shape>rectangular</shape>
				<triangleMeasure>0.5467276324117515</triangleMeasure>
				<rectangleMeasure>0.6388015093056925</rectangleMeasure>
				<circleMeasure>0.3398784424189553</circleMeasure>
				<centroid>
					<x>1003.796</x>
					<y>277.2671</y>
				</centroid>
			</pseudo3D>
		</spatialEntity>
		<numericStateVariable>
			<name>avgClusterednessRegions</name>
			<value>0</value>
		</numericStateVariable>
		<numericStateVariable>
			<name>avgDensityRegions</name>
			<value>0.577989142864021</value>
		</numericStateVariable>
	</timepoint>
	<timepoint>
		<spatialEntity>
			<pseudo3D type="region">
				<clusteredness>1</clusteredness>
				<density>0.577989142864021</density>
				<area>24078.5</area>
				<perimeter>797.0571026802063</perimeter>
				<distanceFromOrigin>400.7617746242773</distanceFromOrigin>
				<angle>49.34690997291496</angle>
				<shape>rectangular</shape>
				<triangleMeasure>0.5467276324117515</triangleMeasure>
				<rectangleMeasure>0.6388015093056925</rectangleMeasure>
				<circleMeasure>0.3398784424189553</circleMeasure>
				<centroid>
					<x>1003.796</x>
					<y>277.2671</y>
				</centroid>
			</pseudo3D>
		</spatialEntity>
		<numericStateVariable>
			<name>avgClusterednessRegions</name>
			<value>0</value>
		</numericStateVariable>
		<numericStateVariable>
			<name>avgDensityRegions</name>
			<value>0.577989142864021</value>
		</numericStateVariable>
	</timepoint>
	<timepoint>
		<spatialEntity>
			<pseudo3D type="region">
				<clusteredness>1</clusteredness>
				<density>0.577989142864021</density>
				<area>24078.5</area>
				<perimeter>797.0571026802063</perimeter>
				<distanceFromOrigin>400.7617746242773</distanceFromOrigin>
				<angle>49.34690997291496</angle>
				<shape>rectangular</shape>
				<triangleMeasure>0.5467276324117515</triangleMeasure>
				<rectangleMeasure>0.6388015093056925</rectangleMeasure>
				<circleMeasure>0.3398784424189553</circleMeasure>
				<centroid>
					<x>1003.796</x>
					<y>277.2671</y>
				</centroid>
			</pseudo3D>
		</spatialEntity>
		<numericStateVariable>
			<name>avgClusterednessRegions</name>
			<value>0</value>
		</numericStateVariable>
		<numericStateVariable>
			<name>avgDensityRegions</name>
			<value>0.577989142864021</value>
		</numericStateVariable>
	</timepoint>
	<timepoint>
		<spatialEntity>
			<pseudo3D type="region">
				<clusteredness>1</clusteredness>
				<density>0.577989142864021</density>
				<area>24078.5</area>
				<perimeter>797.0571026802063</perimeter>
				<distanceFromOrigin>400.7617746242773</distanceFromOrigin>
				<angle>49.34690997291496</angle>
				<shape>rectangular</shape>
				<triangleMeasure>0.5467276324117515</triangleMeasure>
				<rectangleMeasure>0.6388015093056925</rectangleMeasure>
				<circleMeasure>0.3398784424189553</circleMeasure>
				<centroid>
					<x>1003.796</x>
					<y>277.2671</y>
				</centroid>
			</pseudo3D>
		</spatialEntity>
		<numericStateVariable>
			<name>avgClusterednessRegions</name>
			<value>0</value>
		</numericStateVariable>
		<numericStateVariable>
			<name>avgDensityRegions</name>
			<value>0.577989142864021</value>
		</numericStateVariable>
	</timepoint>
	<timepoint>
		<spatialEntity>
			<pseudo3D type="region">
				<clusteredness>1</clusteredness>
				<density>0.577989142864021</density>
				<area>24078.5</area>
				<perimeter>797.0571026802063</perimeter>
				<distanceFromOrigin>400.7617746242773</distanceFromOrigin>
				<angle>49.34690997291496</angle>
				<shape>rectangular</shape>
				<triangleMeasure>0.5467276324117515</triangleMeasure>
				<rectangleMeasure>0.6388015093056925</rectangleMeasure>
				<circleMeasure>0.3398784424189553</circleMeasure>
				<centroid>
					<x>1003.796</x>
					<y>277.2671</y>
				</centroid>
			</pseudo3D>
		</spatialEntity>
		<numericStateVariable>
			<name>avgClusterednessRegions</name>
			<value>0</value>
		</numericStateVariable>
		<numericStateVariable>
			<name>avgDensityRegions</name>
			<value>0.577989142864021</value>
		</numericStateVariable>
	</timepoint>
	<timepoint>
		<spatialEntity>
			<pseudo3D type="region">
				<clusteredness>1</clusteredness>
				<density>0.577989142864021</density>
				<area>24078.5</area>
				<perimeter>797.0571026802063</perimeter>
				<distanceFromOrigin>400.7617746242773</distanceFromOrigin>
				<angle>49.34690997291496</angle>
				<shape>rectangular</shape>
				<triangleMeasure>0.5467276324117515</triangleMeasure>
				<rectangleMeasure>0.6388015093056925</rectangleMeasure>
				<circleMeasure>0.3398784424189553</circleMeasure>
				<centroid>
					<x>1003.796</x>
					<y>277.2671</y>
				</centroid>
			</pseudo3D>
		</spatialEntity>
		<numericStateVariable>
			<name>avgClusterednessRegions</name>
			<value>0</value>
		</numericStateVariable>
		<numericStateVariable>
			<name>avgDensityRegions</name>
			<value>0.577989142864021</value>
		</numericStateVariable>
	</timepoint>
	<timepoint>
		<spatialEntity>
			<pseudo3D type="region">
				<clusteredness>1</clusteredness>
				<density>0.577989142864021</density>
				<area>24078.5</area>
				<perimeter>797.0571026802063</perimeter>
				<distanceFromOrigin>400.7617746242773</distanceFromOrigin>
				<angle>49.34690997291496</angle>
				<shape>rectangular</shape>
				<triangleMeasure>0.5467276324117515</triangleMeasure>
				<rectangleMeasure>0.6388015093056925</rectangleMeasure>
				<circleMeasure>0.3398784424189553</circleMeasure>
				<centroid>
					<x>1003.796</x>
					<y>277.2671</y>
				</centroid>
			</pseudo3D>
		</spatialEntity>
		<numericStateVariable>
			<name>avgClusterednessRegions</name>
			<value>0</value>
		</numericStateVariable>
		<numericStateVariable>
			<name>avgDensityRegions</name>
			<value>0.577989142864021</value>
		</numericStateVariable>
	</timepoint>
	<timepoint>
		<spatialEntity>
			<pseudo3D type="region">
				<clusteredness>1</clusteredness>
				<density>0.577989142864021</density>
				<area>24078.5</area>
				<perimeter>797.0571026802063</perimeter>
				<distanceFromOrigin>400.7617746242773</distanceFromOrigin>
				<angle>49.34690997291496</angle>
				<shape>rectangular</shape>
				<triangleMeasure>0.5467276324117515</triangleMeasure>
				<rectangleMeasure>0.6388015093056925</rectangleMeasure>
				<circleMeasure>0.3398784424189553</circleMeasure>
				<centroid>
					<x>1003.796</x>
					<y>277.2671</y>
				</centroid>
			</pseudo3D>
		</spatialEntity>
		<numericStateVariable>
			<name>avgClusterednessRegions</name>
			<value>0</value>
		</numericStateVariable>
		<numericStateVariable>
			<name>avgDensityRegions</name>
			<value>0.577989142864021</value>
		</numericStateVariable>
	</timepoint>
	<timepoint>
		<spatialEntity>
			<pseudo3D type="region">
				<clusteredness>1</clusteredness>
				<density>0.577989142864021</density>
				<area>24078.5</area>
				<perimeter>797.0571026802063</perimeter>
				<distanceFromOrigin>400.7617746242773</distanceFromOrigin>
				<angle>49.34690997291496</angle>
				<shape>rectangular</shape>
				<triangleMeasure>0.5467276324117515</triangleMeasure>
				<rectangleMeasure>0.6388015093056925</rectangleMeasure>
				<circleMeasure>0.3398784424189553</circleMeasure>
				<centroid>
					<x>1003.796</x>
					<y>277.2671</y>
				</centroid>
			</pseudo3D>
		</spatialEntity>
		<numericStateVariable>
			<name>avgClusterednessRegions</name>
			<value>0</value>
		</numericStateVariable>
		<numericStateVariable>
			<name>avgDensityRegions</name>
			<value>0.577989142864021</value>
		</numericStateVariable>
	</timepoint>
	<timepoint>
		<spatialEntity>
			<pseudo3D type="region">
				<clusteredness>1</clusteredness>
				<density>0.577989142864021</density>
				<area>24078.5</area>
				<perimeter>797.0571026802063</perimeter>
				<distanceFromOrigin>400.7617746242773</distanceFromOrigin>
				<angle>49.34690997291496</angle>
				<shape>rectangular</shape>
				<triangleMeasure>0.5467276324117515</triangleMeasure>
				<rectangleMeasure>0.6388015093056925</rectangleMeasure>
				<circleMeasure>0.3398784424189553</circleMeasure>
				<centroid>
					<x>1003.796</x>
					<y>277.2671</y>
				</centroid>
			</pseudo3D>
		</spatialEntity>
		<numericStateVariable>
			<name>avgClusterednessRegions</name>
			<value>0</value>
		</numericStateVariable>
		<numericStateVariable>
			<name>avgDensityRegions</name>
			<value>0.577989142864021</value>
		</numericStateVariable>
	</timepoint>
	<timepoint>
		<spatialEntity>
			<pseudo3D type="region">
				<clusteredness>1</clusteredness>
				<density>0.577989142864021</density>
				<area>24078.5</area>
				<perimeter>797.0571026802063</perimeter>
				<distanceFromOrigin>400.7617746242773</distanceFromOrigin>
				<angle>49.34690997291496</angle>
				<shape>rectangular</shape>
				<triangleMeasure>0.5467276324117515</triangleMeasure>
				<rectangleMeasure>0.6388015093056925</rectangleMeasure>
				<circleMeasure>0.3398784424189553</circleMeasure>
				<centroid>
					<x>1003.796</x>
					<y>277.2671</y>
				</centroid>
			</pseudo3D>
		</spatialEntity>
		<numericStateVariable>
			<name>avgClusterednessRegions</name>
			<value>0</value>
		</numericStateVariable>
		<numericStateVariable>
			<name>avgDensityRegions</name>
			<value>0.577989142864021</value>
		</numericStateVariable>
	</timepoint>
	<timepoint>
		<spatialEntity>
			<pseudo3D type="region">
				<clusteredness>1</clusteredness>
				<density>0.577989142864021</density>
				<area>24078.5</area>
				<perimeter>797.0571026802063</perimeter>
				<distanceFromOrigin>400.7617746242773</distanceFromOrigin>
				<angle>49.34690997291496</angle>
				<shape>rectangular</shape>
				<triangleMeasure>0.5467276324117515</triangleMeasure>
				<rectangleMeasure>0.6388015093056925</rectangleMeasure>
				<circleMeasure>0.3398784424189553</circleMeasure>
				<centroid>
					<x>1003.796</x>
					<y>277.2671</y>
				</centroid>
			</pseudo3D>
		</spatialEntity>
		<numericStateVariable>
			<name>avgClusterednessRegions</name>
			<value>0</value>
		</numericStateVariable>
		<numericStateVariable>
			<name>avgDensityRegions</name>
			<value>0.577989142864021</value>
		</numericStateVariable>
	</timepoint>
	<timepoint>
		<spatialEntity>
			<pseudo3D type="region">
				<clusteredness>1</clusteredness>
				<density>0.577989142864021</density>
				<area>24078.5</area>
				<perimeter>797.0571026802063</perimeter>
				<distanceFromOrigin>400.7617746242773</distanceFromOrigin>
				<angle>49.34690997291496</angle>
				<shape>rectangular</shape>
				<triangleMeasure>0.5467276324117515</triangleMeasure>
				<rectangleMeasure>0.6388015093056925</rectangleMeasure>
				<circleMeasure>0.3398784424189553</circleMeasure>
				<centroid>
					<x>1003.796</x>
					<y>277.2671</y>
				</centroid>
			</pseudo3D>
		</spatialEntity>
		<numericStateVariable>
			<name>avgClusterednessRegions</name>
			<value>0</value>
		</numericStateVariable>
		<numericStateVariable>
			<name>avgDensityRegions</name>
			<value>0.577989142864021</value>
		</numericStateVariable>
	</timepoint>
	<timepoint>
		<spatialEntity>
			<pseudo3D type="region">
				<clusteredness>1</clusteredness>
				<density>0.577989142864021</density>
				<area>24078.5</area>
				<perimeter>797.0571026802063</perimeter>
				<distanceFromOrigin>400.7617746242773</distanceFromOrigin>
				<angle>49.34690997291496</angle>
				<shape>rectangular</shape>
				<triangleMeasure>0.5467276324117515</triangleMeasure>
				<rectangleMeasure>0.6388015093056925</rectangleMeasure>
				<circleMeasure>0.3398784424189553</circleMeasure>
				<centroid>
					<x>1003.796</x>
					<y>277.2671</y>
				</centroid>
			</pseudo3D>
		</spatialEntity>
		<numericStateVariable>
			<name>avgClusterednessRegions</name>
			<value>0</value>
		</numericStateVariable>
		<numericStateVariable>
			<name>avgDensityRegions</name>
			<value>0.577989142864021</value>
		</numericStateVariable>
	</timepoint>
	<timepoint>
		<spatialEntity>
			<pseudo3D type="region">
				<clusteredness>1</clusteredness>
				<density>0.577989142864021</density>
				<area>24078.5</area>
				<perimeter>797.0571026802063</perimeter>
				<distanceFromOrigin>400.7617746242773</distanceFromOrigin>
				<angle>49.34690997291496</angle>
				<shape>rectangular</shape>
				<triangleMeasure>0.5467276324117515</triangleMeasure>
				<rectangleMeasure>0.6388015093056925</rectangleMeasure>
				<circleMeasure>0.3398784424189553</circleMeasure>
				<centroid>
					<x>1003.796</x>
					<y>277.2671</y>
				</centroid>
			</pseudo3D>
		</spatialEntity>
		<numericStateVariable>
			<name>avgClusterednessRegions</name>
			<value>0</value>
		</numericStateVariable>
		<numericStateVariable>
			<name>avgDensityRegions</name>
			<value>0.577989142864021</value>
		</numericStateVariable>
	</timepoint>
	<timepoint>
		<spatialEntity>
			<pseudo3D type="region">
				<clusteredness>1</clusteredness>
				<density>0.577989142864021</density>
				<area>24078.5</area>
				<perimeter>797.0571026802063</perimeter>
				<distanceFromOrigin>400.7617746242773</distanceFromOrigin>
				<angle>49.34690997291496</angle>
				<shape>rectangular</shape>
				<triangleMeasure>0.5467276324117515</triangleMeasure>
				<rectangleMeasure>0.6388015093056925</rectangleMeasure>
				<circleMeasure>0.3398784424189553</circleMeasure>
				<centroid>
					<x>1003.796</x>
					<y>277.2671</y>
				</centroid>
			</pseudo3D>
		</spatialEntity>
		<numericStateVariable>
			<name>avgClusterednessRegions</name>
			<value>0</value>
		</numericStateVariable>
		<numericStateVariable>
			<name>avgDensityRegions</name>
			<value>0.577989142864021</value>
		</numericStateVariable>
	</timepoint>
	<timepoint>
		<spatialEntity>
			<pseudo3D type="region">
				<clusteredness>1</clusteredness>
				<density>0.577989142864021</density>
				<area>24078.5</area>
				<perimeter>797.0571026802063</perimeter>
				<distanceFromOrigin>400.7617746242773</distanceFromOrigin>
				<angle>49.34690997291496</angle>
				<shape>rectangular</shape>
				<triangleMeasure>0.5467276324117515</triangleMeasure>
				<rectangleMeasure>0.6388015093056925</rectangleMeasure>
				<circleMeasure>0.3398784424189553</circleMeasure>
				<centroid>
					<x>1003.796</x>
					<y>277.2671</y>
				</centroid>
			</pseudo3D>
		</spatialEntity>
		<numericStateVariable>
			<name>avgClusterednessRegions</name>
			<value>0</value>
		</numericStateVariable>
		<numericStateVariable>
			<name>avgDensityRegions</name>
			<value>0.577989142864021</value>
		</numericStateVariable>
	</timepoint>
</experiment>
