# Supplementary material for: Automatic validation of computational models using pseudo-3D spatio-temporal model checking
Source: BMC Syst Biol. 2014 Dec 2;8:124. doi: 10.1186/s12918-014-0124-0 (PMC4272535; doi:10.1186/s12918-014-0124-0)
Supplement: Additional file 8 — Dataset of STML files for the phase variation case study. The dataset of one thousand STML files corresponding to the stochastic simulations of the rectangular model for the phase variation case study. We recommend using the freely available 7zip software (Download link: http://www.7-zip.org/download.html) to extract this archive. [file 12918_2014_124_MOESM8_ESM.zip › phase_variation_stml_172.xml]

<?xml version="1.0" encoding="utf-8"?>
<!--Warning! This xml file was automatically generated by a C++ program using the Boost PropertyTree library.-->
<experiment>
	<timepoint>
		<numericStateVariable>
			<name>avgClusterednessRegions</name>
			<value>0</value>
		</numericStateVariable>
		<numericStateVariable>
			<name>avgDensityRegions</name>
			<value>0</value>
		</numericStateVariable>
	</timepoint>
	<timepoint>
		<numericStateVariable>
			<name>avgClusterednessRegions</name>
			<value>0</value>
		</numericStateVariable>
		<numericStateVariable>
			<name>avgDensityRegions</name>
			<value>0</value>
		</numericStateVariable>
	</timepoint>
	<timepoint>
		<numericStateVariable>
			<name>avgClusterednessRegions</name>
			<value>0</value>
		</numericStateVariable>
		<numericStateVariable>
			<name>avgDensityRegions</name>
			<value>0</value>
		</numericStateVariable>
	</timepoint>
	<timepoint>
		<numericStateVariable>
			<name>avgClusterednessRegions</name>
			<value>0</value>
		</numericStateVariable>
		<numericStateVariable>
			<name>avgDensityRegions</name>
			<value>0</value>
		</numericStateVariable>
	</timepoint>
	<timepoint>
		<numericStateVariable>
			<name>avgClusterednessRegions</name>
			<value>0</value>
		</numericStateVariable>
		<numericStateVariable>
			<name>avgDensityRegions</name>
			<value>0</value>
		</numericStateVariable>
	</timepoint>
	<timepoint>
		<numericStateVariable>
			<name>avgClusterednessRegions</name>
			<value>0</value>
		</numericStateVariable>
		<numericStateVariable>
			<name>avgDensityRegions</name>
			<value>0</value>
		</numericStateVariable>
	</timepoint>
	<timepoint>
		<numericStateVariable>
			<name>avgClusterednessRegions</name>
			<value>0</value>
		</numericStateVariable>
		<numericStateVariable>
			<name>avgDensityRegions</name>
			<value>0</value>
		</numericStateVariable>
	</timepoint>
	<timepoint>
		<numericStateVariable>
			<name>avgClusterednessRegions</name>
			<value>0</value>
		</numericStateVariable>
		<numericStateVariable>
			<name>avgDensityRegions</name>
			<value>0</value>
		</numericStateVariable>
	</timepoint>
	<timepoint>
		<numericStateVariable>
			<name>avgClusterednessRegions</name>
			<value>0</value>
		</numericStateVariable>
		<numericStateVariable>
			<name>avgDensityRegions</name>
			<value>0</value>
		</numericStateVariable>
	</timepoint>
	<timepoint>
		<numericStateVariable>
			<name>avgClusterednessRegions</name>
			<value>0</value>
		</numericStateVariable>
		<numericStateVariable>
			<name>avgDensityRegions</name>
			<value>0</value>
		</numericStateVariable>
	</timepoint>
	<timepoint>
		<numericStateVariable>
			<name>avgClusterednessRegions</name>
			<value>0</value>
		</numericStateVariable>
		<numericStateVariable>
			<name>avgDensityRegions</name>
			<value>0</value>
		</numericStateVariable>
	</timepoint>
	<timepoint>
		<numericStateVariable>
			<name>avgClusterednessRegions</name>
			<value>0</value>
		</numericStateVariable>
		<numericStateVariable>
			<name>avgDensityRegions</name>
			<value>0</value>
		</numericStateVariable>
	</timepoint>
	<timepoint>
		<numericStateVariable>
			<name>avgClusterednessRegions</name>
			<value>0</value>
		</numericStateVariable>
		<numericStateVariable>
			<name>avgDensityRegions</name>
			<value>0</value>
		</numericStateVariable>
	</timepoint>
	<timepoint>
		<numericStateVariable>
			<name>avgClusterednessRegions</name>
			<value>0</value>
		</numericStateVariable>
		<numericStateVariable>
			<name>avgDensityRegions</name>
			<value>0</value>
		</numericStateVariable>
	</timepoint>
	<timepoint>
		<numericStateVariable>
			<name>avgClusterednessRegions</name>
			<value>0</value>
		</numericStateVariable>
		<numericStateVariable>
			<name>avgDensityRegions</name>
			<value>0</value>
		</numericStateVariable>
	</timepoint>
	<timepoint>
		<numericStateVariable>
			<name>avgClusterednessRegions</name>
			<value>0</value>
		</numericStateVariable>
		<numericStateVariable>
			<name>avgDensityRegions</name>
			<value>0</value>
		</numericStateVariable>
	</timepoint>
	<timepoint>
		<numericStateVariable>
			<name>avgClusterednessRegions</name>
			<value>0</value>
		</numericStateVariable>
		<numericStateVariable>
			<name>avgDensityRegions</name>
			<value>0</value>
		</numericStateVariable>
	</timepoint>
	<timepoint>
		<numericStateVariable>
			<name>avgClusterednessRegions</name>
			<value>0</value>
		</numericStateVariable>
		<numericStateVariable>
			<name>avgDensityRegions</name>
			<value>0</value>
		</numericStateVariable>
	</timepoint>
	<timepoint>
		<numericStateVariable>
			<name>avgClusterednessRegions</name>
			<value>0</value>
		</numericStateVariable>
		<numericStateVariable>
			<name>avgDensityRegions</name>
			<value>0</value>
		</numericStateVariable>
	</timepoint>
	<timepoint>
		<numericStateVariable>
			<name>avgClusterednessRegions</name>
			<value>0</value>
		</numericStateVariable>
		<numericStateVariable>
			<name>avgDensityRegions</name>
			<value>0</value>
		</numericStateVariable>
	</timepoint>
	<timepoint>
		<spatialEntity>
			<pseudo3D type="region">
				<clusteredness>1</clusteredness>
				<density>0.5800313687809978</density>
				<area>20474.5</area>
				<perimeter>765.1460688114166</perimeter>
				<distanceFromOrigin>155.3479964466874</distanceFromOrigin>
				<angle>80.14332965861345</angle>
				<shape>triangular</shape>
				<triangleMeasure>0.7296807568729431</triangleMeasure>
				<rectangleMeasure>0.5203607430173599</rectangleMeasure>
				<circleMeasure>0.3849057272152105</circleMeasure>
				<centroid>
					<x>425.6254</x>
					<y>622.5204</y>
				</centroid>
			</pseudo3D>
		</spatialEntity>
		<numericStateVariable>
			<name>avgClusterednessRegions</name>
			<value>0</value>
		</numericStateVariable>
		<numericStateVariable>
			<name>avgDensityRegions</name>
			<value>0.5800313687809978</value>
		</numericStateVariable>
	</timepoint>
	<timepoint>
		<spatialEntity>
			<pseudo3D type="region">
				<clusteredness>1</clusteredness>
				<density>0.5780620445945523</density>
				<area>24721.5</area>
				<perimeter>779.9392502307892</perimeter>
				<distanceFromOrigin>155.3479964466874</distanceFromOrigin>
				<angle>0</angle>
				<shape>triangular</shape>
				<triangleMeasure>0.7401528980171536</triangleMeasure>
				<rectangleMeasure>0.5898149689347102</rectangleMeasure>
				<circleMeasure>0.432016395713037</circleMeasure>
				<centroid>
					<x>415.4743</x>
					<y>622.5563</y>
				</centroid>
			</pseudo3D>
		</spatialEntity>
		<numericStateVariable>
			<name>avgClusterednessRegions</name>
			<value>0</value>
		</numericStateVariable>
		<numericStateVariable>
			<name>avgDensityRegions</name>
			<value>0.5780620445945523</value>
		</numericStateVariable>
	</timepoint>
	<timepoint>
		<spatialEntity>
			<pseudo3D type="region">
				<clusteredness>1</clusteredness>
				<density>0.5824408574251775</density>
				<area>28418</area>
				<perimeter>811.9182107448578</perimeter>
				<distanceFromOrigin>155.3479964466874</distanceFromOrigin>
				<angle>75.55909137203851</angle>
				<shape>triangular</shape>
				<triangleMeasure>0.7486831424116236</triangleMeasure>
				<rectangleMeasure>0.6033133351423038</rectangleMeasure>
				<circleMeasure>0.4753300280812438</circleMeasure>
				<centroid>
					<x>407.2823</x>
					<y>618.1323</y>
				</centroid>
			</pseudo3D>
		</spatialEntity>
		<numericStateVariable>
			<name>avgClusterednessRegions</name>
			<value>0</value>
		</numericStateVariable>
		<numericStateVariable>
			<name>avgDensityRegions</name>
			<value>0.5824408574251775</value>
		</numericStateVariable>
	</timepoint>
	<timepoint>
		<spatialEntity>
			<pseudo3D type="region">
				<clusteredness>1</clusteredness>
				<density>0.596159144488312</density>
				<area>32747.5</area>
				<perimeter>879.9146018028259</perimeter>
				<distanceFromOrigin>155.3479964466874</distanceFromOrigin>
				<angle>73.62735341793002</angle>
				<shape>triangular</shape>
				<triangleMeasure>0.6810039336178432</triangleMeasure>
				<rectangleMeasure>0.6548294193014614</rectangleMeasure>
				<circleMeasure>0.5244503275798088</circleMeasure>
				<centroid>
					<x>397.515</x>
					<y>613.8408</y>
				</centroid>
			</pseudo3D>
		</spatialEntity>
		<numericStateVariable>
			<name>avgClusterednessRegions</name>
			<value>0</value>
		</numericStateVariable>
		<numericStateVariable>
			<name>avgDensityRegions</name>
			<value>0.596159144488312</value>
		</numericStateVariable>
	</timepoint>
	<timepoint>
		<spatialEntity>
			<pseudo3D type="region">
				<clusteredness>1</clusteredness>
				<density>0.6054570041505353</density>
				<area>37675.5</area>
				<perimeter>914.9931876659393</perimeter>
				<distanceFromOrigin>155.3479964466874</distanceFromOrigin>
				<angle>69.93248318027609</angle>
				<shape>triangular</shape>
				<triangleMeasure>0.7414589746033992</triangleMeasure>
				<rectangleMeasure>0.6223057733373182</rectangleMeasure>
				<circleMeasure>0.5139294504051212</circleMeasure>
				<centroid>
					<x>387.4856</x>
					<y>608.8522</y>
				</centroid>
			</pseudo3D>
		</spatialEntity>
		<numericStateVariable>
			<name>avgClusterednessRegions</name>
			<value>0</value>
		</numericStateVariable>
		<numericStateVariable>
			<name>avgDensityRegions</name>
			<value>0.6054570041505353</value>
		</numericStateVariable>
	</timepoint>
	<timepoint>
		<spatialEntity>
			<pseudo3D type="region">
				<clusteredness>1</clusteredness>
				<density>0.6133949437872361</density>
				<area>42968</area>
				<perimeter>968.5209760665894</perimeter>
				<distanceFromOrigin>155.3479964466874</distanceFromOrigin>
				<angle>68.43980491094365</angle>
				<shape>triangular</shape>
				<triangleMeasure>0.7364564631476109</triangleMeasure>
				<rectangleMeasure>0.6129186335197456</rectangleMeasure>
				<circleMeasure>0.5253321332439561</circleMeasure>
				<centroid>
					<x>376.5769</x>
					<y>604.9829</y>
				</centroid>
			</pseudo3D>
		</spatialEntity>
		<numericStateVariable>
			<name>avgClusterednessRegions</name>
			<value>0</value>
		</numericStateVariable>
		<numericStateVariable>
			<name>avgDensityRegions</name>
			<value>0.6133949437872361</value>
		</numericStateVariable>
	</timepoint>
	<timepoint>
		<spatialEntity>
			<pseudo3D type="region">
				<clusteredness>1</clusteredness>
				<density>0.614923264434232</density>
				<area>47155</area>
				<perimeter>989.087247133255</perimeter>
				<distanceFromOrigin>155.3479964466874</distanceFromOrigin>
				<angle>66.04481584463612</angle>
				<shape>triangular</shape>
				<triangleMeasure>0.7381397992636994</triangleMeasure>
				<rectangleMeasure>0.6350578479806287</rectangleMeasure>
				<circleMeasure>0.5322541417984176</circleMeasure>
				<centroid>
					<x>368.3996</x>
					<y>599.7926</y>
				</centroid>
			</pseudo3D>
		</spatialEntity>
		<numericStateVariable>
			<name>avgClusterednessRegions</name>
			<value>0</value>
		</numericStateVariable>
		<numericStateVariable>
			<name>avgDensityRegions</name>
			<value>0.614923264434232</value>
		</numericStateVariable>
	</timepoint>
	<timepoint>
		<spatialEntity>
			<pseudo3D type="region">
				<clusteredness>1</clusteredness>
				<density>0.6253724571044237</density>
				<area>53278.5</area>
				<perimeter>1058.93199634552</perimeter>
				<distanceFromOrigin>155.3479964466874</distanceFromOrigin>
				<angle>64.30130677215411</angle>
				<shape>triangular</shape>
				<triangleMeasure>0.7280901870583724</triangleMeasure>
				<rectangleMeasure>0.6443299392777444</rectangleMeasure>
				<circleMeasure>0.5218917961597287</circleMeasure>
				<centroid>
					<x>356.7997</x>
					<y>594.7412</y>
				</centroid>
			</pseudo3D>
		</spatialEntity>
		<numericStateVariable>
			<name>avgClusterednessRegions</name>
			<value>0</value>
		</numericStateVariable>
		<numericStateVariable>
			<name>avgDensityRegions</name>
			<value>0.6253724571044237</value>
		</numericStateVariable>
	</timepoint>
	<timepoint>
		<spatialEntity>
			<pseudo3D type="region">
				<clusteredness>1</clusteredness>
				<density>0.6284670549813137</density>
				<area>58901</area>
				<perimeter>1110.385788917542</perimeter>
				<distanceFromOrigin>155.3479964466874</distanceFromOrigin>
				<angle>62.96650465818067</angle>
				<shape>triangular</shape>
				<triangleMeasure>0.7277458832359894</triangleMeasure>
				<rectangleMeasure>0.6246232353545728</rectangleMeasure>
				<circleMeasure>0.5144011791975672</circleMeasure>
				<centroid>
					<x>346.1249</x>
					<y>592.501</y>
				</centroid>
			</pseudo3D>
		</spatialEntity>
		<numericStateVariable>
			<name>avgClusterednessRegions</name>
			<value>0</value>
		</numericStateVariable>
		<numericStateVariable>
			<name>avgDensityRegions</name>
			<value>0.6284670549813137</value>
		</numericStateVariable>
	</timepoint>
	<timepoint>
		<spatialEntity>
			<pseudo3D type="region">
				<clusteredness>1</clusteredness>
				<density>0.6354169744090445</density>
				<area>64775</area>
				<perimeter>1152.296394824982</perimeter>
				<distanceFromOrigin>155.3479964466874</distanceFromOrigin>
				<angle>66.66342563544478</angle>
				<shape>triangular</shape>
				<triangleMeasure>0.7093999601629895</triangleMeasure>
				<rectangleMeasure>0.620698411481603</rectangleMeasure>
				<circleMeasure>0.5094768686835819</circleMeasure>
				<centroid>
					<x>335.338</x>
					<y>588.5051</y>
				</centroid>
			</pseudo3D>
		</spatialEntity>
		<numericStateVariable>
			<name>avgClusterednessRegions</name>
			<value>0</value>
		</numericStateVariable>
		<numericStateVariable>
			<name>avgDensityRegions</name>
			<value>0.6354169744090445</value>
		</numericStateVariable>
	</timepoint>
	<timepoint>
		<spatialEntity>
			<pseudo3D type="region">
				<clusteredness>1</clusteredness>
				<density>0.6394181411723513</density>
				<area>69901</area>
				<perimeter>1198.37514257431</perimeter>
				<distanceFromOrigin>155.3479964466874</distanceFromOrigin>
				<angle>61.38503578163347</angle>
				<shape>triangular</shape>
				<triangleMeasure>0.6988414045111617</triangleMeasure>
				<rectangleMeasure>0.6319180733102621</rectangleMeasure>
				<circleMeasure>0.5117315543379891</circleMeasure>
				<centroid>
					<x>326.4288</x>
					<y>584.5227</y>
				</centroid>
			</pseudo3D>
		</spatialEntity>
		<numericStateVariable>
			<name>avgClusterednessRegions</name>
			<value>0</value>
		</numericStateVariable>
		<numericStateVariable>
			<name>avgDensityRegions</name>
			<value>0.6394181411723513</value>
		</numericStateVariable>
	</timepoint>
	<timepoint>
		<spatialEntity>
			<pseudo3D type="region">
				<clusteredness>1</clusteredness>
				<density>0.6434675427242059</density>
				<area>77117.5</area>
				<perimeter>1293.691615104675</perimeter>
				<distanceFromOrigin>155.3479964466874</distanceFromOrigin>
				<angle>61.76892543776214</angle>
				<shape>triangular</shape>
				<triangleMeasure>0.7163084582544291</triangleMeasure>
				<rectangleMeasure>0.6154394048710731</rectangleMeasure>
				<circleMeasure>0.495545781223689</circleMeasure>
				<centroid>
					<x>314.0469</x>
					<y>580.5033</y>
				</centroid>
			</pseudo3D>
		</spatialEntity>
		<numericStateVariable>
			<name>avgClusterednessRegions</name>
			<value>0</value>
		</numericStateVariable>
		<numericStateVariable>
			<name>avgDensityRegions</name>
			<value>0.6434675427242059</value>
		</numericStateVariable>
	</timepoint>
	<timepoint>
		<spatialEntity>
			<pseudo3D type="region">
				<clusteredness>1</clusteredness>
				<density>0.6419830175737364</density>
				<area>81488</area>
				<perimeter>1289.231037139893</perimeter>
				<distanceFromOrigin>155.3479964466874</distanceFromOrigin>
				<angle>59.50472271472078</angle>
				<shape>triangular</shape>
				<triangleMeasure>0.7294367432343031</triangleMeasure>
				<rectangleMeasure>0.631285505203849</rectangleMeasure>
				<circleMeasure>0.5096568321751209</circleMeasure>
				<centroid>
					<x>306.806</x>
					<y>578.5668</y>
				</centroid>
			</pseudo3D>
		</spatialEntity>
		<numericStateVariable>
			<name>avgClusterednessRegions</name>
			<value>0</value>
		</numericStateVariable>
		<numericStateVariable>
			<name>avgDensityRegions</name>
			<value>0.6419830175737364</value>
		</numericStateVariable>
	</timepoint>
	<timepoint>
		<spatialEntity>
			<pseudo3D type="region">
				<clusteredness>1</clusteredness>
				<density>0.6411999973565429</density>
				<area>88403.5</area>
				<perimeter>1336.843948841095</perimeter>
				<distanceFromOrigin>155.3479964466874</distanceFromOrigin>
				<angle>60.01620210852955</angle>
				<shape>triangular</shape>
				<triangleMeasure>0.7438145648628317</triangleMeasure>
				<rectangleMeasure>0.6232659025601736</rectangleMeasure>
				<circleMeasure>0.4983879872599523</circleMeasure>
				<centroid>
					<x>295.7015</x>
					<y>574.6183</y>
				</centroid>
			</pseudo3D>
		</spatialEntity>
		<numericStateVariable>
			<name>avgClusterednessRegions</name>
			<value>0</value>
		</numericStateVariable>
		<numericStateVariable>
			<name>avgDensityRegions</name>
			<value>0.6411999973565429</value>
		</numericStateVariable>
	</timepoint>
	<timepoint>
		<spatialEntity>
			<pseudo3D type="region">
				<clusteredness>1</clusteredness>
				<density>0.6413164606619276</density>
				<area>94930.5</area>
				<perimeter>1405.714744567871</perimeter>
				<distanceFromOrigin>155.3479964466874</distanceFromOrigin>
				<angle>62.08005922551341</angle>
				<shape>triangular</shape>
				<triangleMeasure>0.7448452199012406</triangleMeasure>
				<rectangleMeasure>0.6167394370000296</rectangleMeasure>
				<circleMeasure>0.4922276223052306</circleMeasure>
				<centroid>
					<x>285.4087</x>
					<y>571.5982</y>
				</centroid>
			</pseudo3D>
		</spatialEntity>
		<numericStateVariable>
			<name>avgClusterednessRegions</name>
			<value>0</value>
		</numericStateVariable>
		<numericStateVariable>
			<name>avgDensityRegions</name>
			<value>0.6413164606619276</value>
		</numericStateVariable>
	</timepoint>
	<timepoint>
		<spatialEntity>
			<pseudo3D type="region">
				<clusteredness>1</clusteredness>
				<density>0.641509693563852</density>
				<area>95133.5</area>
				<perimeter>1404.04435968399</perimeter>
				<distanceFromOrigin>155.3479964466874</distanceFromOrigin>
				<angle>61.96344161418038</angle>
				<shape>triangular</shape>
				<triangleMeasure>0.746438001774716</triangleMeasure>
				<rectangleMeasure>0.6220263046214018</rectangleMeasure>
				<circleMeasure>0.4837569580494309</circleMeasure>
				<centroid>
					<x>285.0259</x>
					<y>571.9614</y>
				</centroid>
			</pseudo3D>
		</spatialEntity>
		<numericStateVariable>
			<name>avgClusterednessRegions</name>
			<value>0</value>
		</numericStateVariable>
		<numericStateVariable>
			<name>avgDensityRegions</name>
			<value>0.641509693563852</value>
		</numericStateVariable>
	</timepoint>
	<timepoint>
		<spatialEntity>
			<pseudo3D type="region">
				<clusteredness>1</clusteredness>
				<density>0.641509693563852</density>
				<area>95133.5</area>
				<perimeter>1404.04435968399</perimeter>
				<distanceFromOrigin>155.3479964466874</distanceFromOrigin>
				<angle>61.96344161418038</angle>
				<shape>triangular</shape>
				<triangleMeasure>0.746438001774716</triangleMeasure>
				<rectangleMeasure>0.6220263046214018</rectangleMeasure>
				<circleMeasure>0.4837569580494309</circleMeasure>
				<centroid>
					<x>285.0259</x>
					<y>571.9614</y>
				</centroid>
			</pseudo3D>
		</spatialEntity>
		<numericStateVariable>
			<name>avgClusterednessRegions</name>
			<value>0</value>
		</numericStateVariable>
		<numericStateVariable>
			<name>avgDensityRegions</name>
			<value>0.641509693563852</value>
		</numericStateVariable>
	</timepoint>
	<timepoint>
		<spatialEntity>
			<pseudo3D type="region">
				<clusteredness>1</clusteredness>
				<density>0.641509693563852</density>
				<area>95133.5</area>
				<perimeter>1404.04435968399</perimeter>
				<distanceFromOrigin>155.3479964466874</distanceFromOrigin>
				<angle>61.96344161418038</angle>
				<shape>triangular</shape>
				<triangleMeasure>0.746438001774716</triangleMeasure>
				<rectangleMeasure>0.6220263046214018</rectangleMeasure>
				<circleMeasure>0.4837569580494309</circleMeasure>
				<centroid>
					<x>285.0259</x>
					<y>571.9614</y>
				</centroid>
			</pseudo3D>
		</spatialEntity>
		<numericStateVariable>
			<name>avgClusterednessRegions</name>
			<value>0</value>
		</numericStateVariable>
		<numericStateVariable>
			<name>avgDensityRegions</name>
			<value>0.641509693563852</value>
		</numericStateVariable>
	</timepoint>
	<timepoint>
		<spatialEntity>
			<pseudo3D type="region">
				<clusteredness>1</clusteredness>
				<density>0.641509693563852</density>
				<area>95133.5</area>
				<perimeter>1404.04435968399</perimeter>
				<distanceFromOrigin>155.3479964466874</distanceFromOrigin>
				<angle>61.96344161418038</angle>
				<shape>triangular</shape>
				<triangleMeasure>0.746438001774716</triangleMeasure>
				<rectangleMeasure>0.6220263046214018</rectangleMeasure>
				<circleMeasure>0.4837569580494309</circleMeasure>
				<centroid>
					<x>285.0259</x>
					<y>571.9614</y>
				</centroid>
			</pseudo3D>
		</spatialEntity>
		<numericStateVariable>
			<name>avgClusterednessRegions</name>
			<value>0</value>
		</numericStateVariable>
		<numericStateVariable>
			<name>avgDensityRegions</name>
			<value>0.641509693563852</value>
		</numericStateVariable>
	</timepoint>
	<timepoint>
		<spatialEntity>
			<pseudo3D type="region">
				<clusteredness>1</clusteredness>
				<density>0.641509693563852</density>
				<area>95133.5</area>
				<perimeter>1404.04435968399</perimeter>
				<distanceFromOrigin>155.3479964466874</distanceFromOrigin>
				<angle>61.96344161418038</angle>
				<shape>triangular</shape>
				<triangleMeasure>0.746438001774716</triangleMeasure>
				<rectangleMeasure>0.6220263046214018</rectangleMeasure>
				<circleMeasure>0.4837569580494309</circleMeasure>
				<centroid>
					<x>285.0259</x>
					<y>571.9614</y>
				</centroid>
			</pseudo3D>
		</spatialEntity>
		<numericStateVariable>
			<name>avgClusterednessRegions</name>
			<value>0</value>
		</numericStateVariable>
		<numericStateVariable>
			<name>avgDensityRegions</name>
			<value>0.641509693563852</value>
		</numericStateVariable>
	</timepoint>
	<timepoint>
		<spatialEntity>
			<pseudo3D type="region">
				<clusteredness>1</clusteredness>
				<density>0.641509693563852</density>
				<area>95133.5</area>
				<perimeter>1404.04435968399</perimeter>
				<distanceFromOrigin>155.3479964466874</distanceFromOrigin>
				<angle>61.96344161418038</angle>
				<shape>triangular</shape>
				<triangleMeasure>0.746438001774716</triangleMeasure>
				<rectangleMeasure>0.6220263046214018</rectangleMeasure>
				<circleMeasure>0.4837569580494309</circleMeasure>
				<centroid>
					<x>285.0259</x>
					<y>571.9614</y>
				</centroid>
			</pseudo3D>
		</spatialEntity>
		<numericStateVariable>
			<name>avgClusterednessRegions</name>
			<value>0</value>
		</numericStateVariable>
		<numericStateVariable>
			<name>avgDensityRegions</name>
			<value>0.641509693563852</value>
		</numericStateVariable>
	</timepoint>
	<timepoint>
		<spatialEntity>
			<pseudo3D type="region">
				<clusteredness>1</clusteredness>
				<density>0.641509693563852</density>
				<area>95133.5</area>
				<perimeter>1404.04435968399</perimeter>
				<distanceFromOrigin>155.3479964466874</distanceFromOrigin>
				<angle>61.96344161418038</angle>
				<shape>triangular</shape>
				<triangleMeasure>0.746438001774716</triangleMeasure>
				<rectangleMeasure>0.6220263046214018</rectangleMeasure>
				<circleMeasure>0.4837569580494309</circleMeasure>
				<centroid>
					<x>285.0259</x>
					<y>571.9614</y>
				</centroid>
			</pseudo3D>
		</spatialEntity>
		<numericStateVariable>
			<name>avgClusterednessRegions</name>
			<value>0</value>
		</numericStateVariable>
		<numericStateVariable>
			<name>avgDensityRegions</name>
			<value>0.641509693563852</value>
		</numericStateVariable>
	</timepoint>
	<timepoint>
		<spatialEntity>
			<pseudo3D type="region">
				<clusteredness>1</clusteredness>
				<density>0.641509693563852</density>
				<area>95133.5</area>
				<perimeter>1404.04435968399</perimeter>
				<distanceFromOrigin>155.3479964466874</distanceFromOrigin>
				<angle>61.96344161418038</angle>
				<shape>triangular</shape>
				<triangleMeasure>0.746438001774716</triangleMeasure>
				<rectangleMeasure>0.6220263046214018</rectangleMeasure>
				<circleMeasure>0.4837569580494309</circleMeasure>
				<centroid>
					<x>285.0259</x>
					<y>571.9614</y>
				</centroid>
			</pseudo3D>
		</spatialEntity>
		<numericStateVariable>
			<name>avgClusterednessRegions</name>
			<value>0</value>
		</numericStateVariable>
		<numericStateVariable>
			<name>avgDensityRegions</name>
			<value>0.641509693563852</value>
		</numericStateVariable>
	</timepoint>
	<timepoint>
		<spatialEntity>
			<pseudo3D type="region">
				<clusteredness>1</clusteredness>
				<density>0.641509693563852</density>
				<area>95133.5</area>
				<perimeter>1404.04435968399</perimeter>
				<distanceFromOrigin>155.3479964466874</distanceFromOrigin>
				<angle>61.96344161418038</angle>
				<shape>triangular</shape>
				<triangleMeasure>0.746438001774716</triangleMeasure>
				<rectangleMeasure>0.6220263046214018</rectangleMeasure>
				<circleMeasure>0.4837569580494309</circleMeasure>
				<centroid>
					<x>285.0259</x>
					<y>571.9614</y>
				</centroid>
			</pseudo3D>
		</spatialEntity>
		<numericStateVariable>
			<name>avgClusterednessRegions</name>
			<value>0</value>
		</numericStateVariable>
		<numericStateVariable>
			<name>avgDensityRegions</name>
			<value>0.641509693563852</value>
		</numericStateVariable>
	</timepoint>
	<timepoint>
		<spatialEntity>
			<pseudo3D type="region">
				<clusteredness>1</clusteredness>
				<density>0.641509693563852</density>
				<area>95133.5</area>
				<perimeter>1404.04435968399</perimeter>
				<distanceFromOrigin>155.3479964466874</distanceFromOrigin>
				<angle>61.96344161418038</angle>
				<shape>triangular</shape>
				<triangleMeasure>0.746438001774716</triangleMeasure>
				<rectangleMeasure>0.6220263046214018</rectangleMeasure>
				<circleMeasure>0.4837569580494309</circleMeasure>
				<centroid>
					<x>285.0259</x>
					<y>571.9614</y>
				</centroid>
			</pseudo3D>
		</spatialEntity>
		<numericStateVariable>
			<name>avgClusterednessRegions</name>
			<value>0</value>
		</numericStateVariable>
		<numericStateVariable>
			<name>avgDensityRegions</name>
			<value>0.641509693563852</value>
		</numericStateVariable>
	</timepoint>
	<timepoint>
		<spatialEntity>
			<pseudo3D type="region">
				<clusteredness>1</clusteredness>
				<density>0.641509693563852</density>
				<area>95133.5</area>
				<perimeter>1404.04435968399</perimeter>
				<distanceFromOrigin>155.3479964466874</distanceFromOrigin>
				<angle>61.96344161418038</angle>
				<shape>triangular</shape>
				<triangleMeasure>0.746438001774716</triangleMeasure>
				<rectangleMeasure>0.6220263046214018</rectangleMeasure>
				<circleMeasure>0.4837569580494309</circleMeasure>
				<centroid>
					<x>285.0259</x>
					<y>571.9614</y>
				</centroid>
			</pseudo3D>
		</spatialEntity>
		<numericStateVariable>
			<name>avgClusterednessRegions</name>
			<value>0</value>
		</numericStateVariable>
		<numericStateVariable>
			<name>avgDensityRegions</name>
			<value>0.641509693563852</value>
		</numericStateVariable>
	</timepoint>
	<timepoint>
		<spatialEntity>
			<pseudo3D type="region">
				<clusteredness>1</clusteredness>
				<density>0.641509693563852</density>
				<area>95133.5</area>
				<perimeter>1404.04435968399</perimeter>
				<distanceFromOrigin>155.3479964466874</distanceFromOrigin>
				<angle>61.96344161418038</angle>
				<shape>triangular</shape>
				<triangleMeasure>0.746438001774716</triangleMeasure>
				<rectangleMeasure>0.6220263046214018</rectangleMeasure>
				<circleMeasure>0.4837569580494309</circleMeasure>
				<centroid>
					<x>285.0259</x>
					<y>571.9614</y>
				</centroid>
			</pseudo3D>
		</spatialEntity>
		<numericStateVariable>
			<name>avgClusterednessRegions</name>
			<value>0</value>
		</numericStateVariable>
		<numericStateVariable>
			<name>avgDensityRegions</name>
			<value>0.641509693563852</value>
		</numericStateVariable>
	</timepoint>
	<timepoint>
		<spatialEntity>
			<pseudo3D type="region">
				<clusteredness>1</clusteredness>
				<density>0.641509693563852</density>
				<area>95133.5</area>
				<perimeter>1404.04435968399</perimeter>
				<distanceFromOrigin>155.3479964466874</distanceFromOrigin>
				<angle>61.96344161418038</angle>
				<shape>triangular</shape>
				<triangleMeasure>0.746438001774716</triangleMeasure>
				<rectangleMeasure>0.6220263046214018</rectangleMeasure>
				<circleMeasure>0.4837569580494309</circleMeasure>
				<centroid>
					<x>285.0259</x>
					<y>571.9614</y>
				</centroid>
			</pseudo3D>
		</spatialEntity>
		<numericStateVariable>
			<name>avgClusterednessRegions</name>
			<value>0</value>
		</numericStateVariable>
		<numericStateVariable>
			<name>avgDensityRegions</name>
			<value>0.641509693563852</value>
		</numericStateVariable>
	</timepoint>
	<timepoint>
		<spatialEntity>
			<pseudo3D type="region">
				<clusteredness>1</clusteredness>
				<density>0.641509693563852</density>
				<area>95133.5</area>
				<perimeter>1404.04435968399</perimeter>
				<distanceFromOrigin>155.3479964466874</distanceFromOrigin>
				<angle>61.96344161418038</angle>
				<shape>triangular</shape>
				<triangleMeasure>0.746438001774716</triangleMeasure>
				<rectangleMeasure>0.6220263046214018</rectangleMeasure>
				<circleMeasure>0.4837569580494309</circleMeasure>
				<centroid>
					<x>285.0259</x>
					<y>571.9614</y>
				</centroid>
			</pseudo3D>
		</spatialEntity>
		<numericStateVariable>
			<name>avgClusterednessRegions</name>
			<value>0</value>
		</numericStateVariable>
		<numericStateVariable>
			<name>avgDensityRegions</name>
			<value>0.641509693563852</value>
		</numericStateVariable>
	</timepoint>
	<timepoint>
		<spatialEntity>
			<pseudo3D type="region">
				<clusteredness>1</clusteredness>
				<density>0.641509693563852</density>
				<area>95133.5</area>
				<perimeter>1404.04435968399</perimeter>
				<distanceFromOrigin>155.3479964466874</distanceFromOrigin>
				<angle>61.96344161418038</angle>
				<shape>triangular</shape>
				<triangleMeasure>0.746438001774716</triangleMeasure>
				<rectangleMeasure>0.6220263046214018</rectangleMeasure>
				<circleMeasure>0.4837569580494309</circleMeasure>
				<centroid>
					<x>285.0259</x>
					<y>571.9614</y>
				</centroid>
			</pseudo3D>
		</spatialEntity>
		<numericStateVariable>
			<name>avgClusterednessRegions</name>
			<value>0</value>
		</numericStateVariable>
		<numericStateVariable>
			<name>avgDensityRegions</name>
			<value>0.641509693563852</value>
		</numericStateVariable>
	</timepoint>
	<timepoint>
		<spatialEntity>
			<pseudo3D type="region">
				<clusteredness>1</clusteredness>
				<density>0.641509693563852</density>
				<area>95133.5</area>
				<perimeter>1404.04435968399</perimeter>
				<distanceFromOrigin>155.3479964466874</distanceFromOrigin>
				<angle>61.96344161418038</angle>
				<shape>triangular</shape>
				<triangleMeasure>0.746438001774716</triangleMeasure>
				<rectangleMeasure>0.6220263046214018</rectangleMeasure>
				<circleMeasure>0.4837569580494309</circleMeasure>
				<centroid>
					<x>285.0259</x>
					<y>571.9614</y>
				</centroid>
			</pseudo3D>
		</spatialEntity>
		<numericStateVariable>
			<name>avgClusterednessRegions</name>
			<value>0</value>
		</numericStateVariable>
		<numericStateVariable>
			<name>avgDensityRegions</name>
			<value>0.641509693563852</value>
		</numericStateVariable>
	</timepoint>
	<timepoint>
		<spatialEntity>
			<pseudo3D type="region">
				<clusteredness>1</clusteredness>
				<density>0.641509693563852</density>
				<area>95133.5</area>
				<perimeter>1404.04435968399</perimeter>
				<distanceFromOrigin>155.3479964466874</distanceFromOrigin>
				<angle>61.96344161418038</angle>
				<shape>triangular</shape>
				<triangleMeasure>0.746438001774716</triangleMeasure>
				<rectangleMeasure>0.6220263046214018</rectangleMeasure>
				<circleMeasure>0.4837569580494309</circleMeasure>
				<centroid>
					<x>285.0259</x>
					<y>571.9614</y>
				</centroid>
			</pseudo3D>
		</spatialEntity>
		<numericStateVariable>
			<name>avgClusterednessRegions</name>
			<value>0</value>
		</numericStateVariable>
		<numericStateVariable>
			<name>avgDensityRegions</name>
			<value>0.641509693563852</value>
		</numericStateVariable>
	</timepoint>
	<timepoint>
		<spatialEntity>
			<pseudo3D type="region">
				<clusteredness>1</clusteredness>
				<density>0.641509693563852</density>
				<area>95133.5</area>
				<perimeter>1404.04435968399</perimeter>
				<distanceFromOrigin>155.3479964466874</distanceFromOrigin>
				<angle>61.96344161418038</angle>
				<shape>triangular</shape>
				<triangleMeasure>0.746438001774716</triangleMeasure>
				<rectangleMeasure>0.6220263046214018</rectangleMeasure>
				<circleMeasure>0.4837569580494309</circleMeasure>
				<centroid>
					<x>285.0259</x>
					<y>571.9614</y>
				</centroid>
			</pseudo3D>
		</spatialEntity>
		<numericStateVariable>
			<name>avgClusterednessRegions</name>
			<value>0</value>
		</numericStateVariable>
		<numericStateVariable>
			<name>avgDensityRegions</name>
			<value>0.641509693563852</value>
		</numericStateVariable>
	</timepoint>
	<timepoint>
		<spatialEntity>
			<pseudo3D type="region">
				<clusteredness>1</clusteredness>
				<density>0.641509693563852</density>
				<area>95133.5</area>
				<perimeter>1404.04435968399</perimeter>
				<distanceFromOrigin>155.3479964466874</distanceFromOrigin>
				<angle>61.96344161418038</angle>
				<shape>triangular</shape>
				<triangleMeasure>0.746438001774716</triangleMeasure>
				<rectangleMeasure>0.6220263046214018</rectangleMeasure>
				<circleMeasure>0.4837569580494309</circleMeasure>
				<centroid>
					<x>285.0259</x>
					<y>571.9614</y>
				</centroid>
			</pseudo3D>
		</spatialEntity>
		<numericStateVariable>
			<name>avgClusterednessRegions</name>
			<value>0</value>
		</numericStateVariable>
		<numericStateVariable>
			<name>avgDensityRegions</name>
			<value>0.641509693563852</value>
		</numericStateVariable>
	</timepoint>
	<timepoint>
		<spatialEntity>
			<pseudo3D type="region">
				<clusteredness>1</clusteredness>
				<density>0.641509693563852</density>
				<area>95133.5</area>
				<perimeter>1404.04435968399</perimeter>
				<distanceFromOrigin>155.3479964466874</distanceFromOrigin>
				<angle>61.96344161418038</angle>
				<shape>triangular</shape>
				<triangleMeasure>0.746438001774716</triangleMeasure>
				<rectangleMeasure>0.6220263046214018</rectangleMeasure>
				<circleMeasure>0.4837569580494309</circleMeasure>
				<centroid>
					<x>285.0259</x>
					<y>571.9614</y>
				</centroid>
			</pseudo3D>
		</spatialEntity>
		<numericStateVariable>
			<name>avgClusterednessRegions</name>
			<value>0</value>
		</numericStateVariable>
		<numericStateVariable>
			<name>avgDensityRegions</name>
			<value>0.641509693563852</value>
		</numericStateVariable>
	</timepoint>
	<timepoint>
		<spatialEntity>
			<pseudo3D type="region">
				<clusteredness>1</clusteredness>
				<density>0.641509693563852</density>
				<area>95133.5</area>
				<perimeter>1404.04435968399</perimeter>
				<distanceFromOrigin>155.3479964466874</distanceFromOrigin>
				<angle>61.96344161418038</angle>
				<shape>triangular</shape>
				<triangleMeasure>0.746438001774716</triangleMeasure>
				<rectangleMeasure>0.6220263046214018</rectangleMeasure>
				<circleMeasure>0.4837569580494309</circleMeasure>
				<centroid>
					<x>285.0259</x>
					<y>571.9614</y>
				</centroid>
			</pseudo3D>
		</spatialEntity>
		<numericStateVariable>
			<name>avgClusterednessRegions</name>
			<value>0</value>
		</numericStateVariable>
		<numericStateVariable>
			<name>avgDensityRegions</name>
			<value>0.641509693563852</value>
		</numericStateVariable>
	</timepoint>
	<timepoint>
		<spatialEntity>
			<pseudo3D type="region">
				<clusteredness>1</clusteredness>
				<density>0.641509693563852</density>
				<area>95133.5</area>
				<perimeter>1404.04435968399</perimeter>
				<distanceFromOrigin>155.3479964466874</distanceFromOrigin>
				<angle>61.96344161418038</angle>
				<shape>triangular</shape>
				<triangleMeasure>0.746438001774716</triangleMeasure>
				<rectangleMeasure>0.6220263046214018</rectangleMeasure>
				<circleMeasure>0.4837569580494309</circleMeasure>
				<centroid>
					<x>285.0259</x>
					<y>571.9614</y>
				</centroid>
			</pseudo3D>
		</spatialEntity>
		<numericStateVariable>
			<name>avgClusterednessRegions</name>
			<value>0</value>
		</numericStateVariable>
		<numericStateVariable>
			<name>avgDensityRegions</name>
			<value>0.641509693563852</value>
		</numericStateVariable>
	</timepoint>
	<timepoint>
		<spatialEntity>
			<pseudo3D type="region">
				<clusteredness>1</clusteredness>
				<density>0.641509693563852</density>
				<area>95133.5</area>
				<perimeter>1404.04435968399</perimeter>
				<distanceFromOrigin>155.3479964466874</distanceFromOrigin>
				<angle>61.96344161418038</angle>
				<shape>triangular</shape>
				<triangleMeasure>0.746438001774716</triangleMeasure>
				<rectangleMeasure>0.6220263046214018</rectangleMeasure>
				<circleMeasure>0.4837569580494309</circleMeasure>
				<centroid>
					<x>285.0259</x>
					<y>571.9614</y>
				</centroid>
			</pseudo3D>
		</spatialEntity>
		<numericStateVariable>
			<name>avgClusterednessRegions</name>
			<value>0</value>
		</numericStateVariable>
		<numericStateVariable>
			<name>avgDensityRegions</name>
			<value>0.641509693563852</value>
		</numericStateVariable>
	</timepoint>
	<timepoint>
		<spatialEntity>
			<pseudo3D type="region">
				<clusteredness>1</clusteredness>
				<density>0.641509693563852</density>
				<area>95133.5</area>
				<perimeter>1404.04435968399</perimeter>
				<distanceFromOrigin>155.3479964466874</distanceFromOrigin>
				<angle>61.96344161418038</angle>
				<shape>triangular</shape>
				<triangleMeasure>0.746438001774716</triangleMeasure>
				<rectangleMeasure>0.6220263046214018</rectangleMeasure>
				<circleMeasure>0.4837569580494309</circleMeasure>
				<centroid>
					<x>285.0259</x>
					<y>571.9614</y>
				</centroid>
			</pseudo3D>
		</spatialEntity>
		<numericStateVariable>
			<name>avgClusterednessRegions</name>
			<value>0</value>
		</numericStateVariable>
		<numericStateVariable>
			<name>avgDensityRegions</name>
			<value>0.641509693563852</value>
		</numericStateVariable>
	</timepoint>
	<timepoint>
		<spatialEntity>
			<pseudo3D type="region">
				<clusteredness>1</clusteredness>
				<density>0.641509693563852</density>
				<area>95133.5</area>
				<perimeter>1404.04435968399</perimeter>
				<distanceFromOrigin>155.3479964466874</distanceFromOrigin>
				<angle>61.96344161418038</angle>
				<shape>triangular</shape>
				<triangleMeasure>0.746438001774716</triangleMeasure>
				<rectangleMeasure>0.6220263046214018</rectangleMeasure>
				<circleMeasure>0.4837569580494309</circleMeasure>
				<centroid>
					<x>285.0259</x>
					<y>571.9614</y>
				</centroid>
			</pseudo3D>
		</spatialEntity>
		<numericStateVariable>
			<name>avgClusterednessRegions</name>
			<value>0</value>
		</numericStateVariable>
		<numericStateVariable>
			<name>avgDensityRegions</name>
			<value>0.641509693563852</value>
		</numericStateVariable>
	</timepoint>
	<timepoint>
		<spatialEntity>
			<pseudo3D type="region">
				<clusteredness>1</clusteredness>
				<density>0.641509693563852</density>
				<area>95133.5</area>
				<perimeter>1404.04435968399</perimeter>
				<distanceFromOrigin>155.3479964466874</distanceFromOrigin>
				<angle>61.96344161418038</angle>
				<shape>triangular</shape>
				<triangleMeasure>0.746438001774716</triangleMeasure>
				<rectangleMeasure>0.6220263046214018</rectangleMeasure>
				<circleMeasure>0.4837569580494309</circleMeasure>
				<centroid>
					<x>285.0259</x>
					<y>571.9614</y>
				</centroid>
			</pseudo3D>
		</spatialEntity>
		<numericStateVariable>
			<name>avgClusterednessRegions</name>
			<value>0</value>
		</numericStateVariable>
		<numericStateVariable>
			<name>avgDensityRegions</name>
			<value>0.641509693563852</value>
		</numericStateVariable>
	</timepoint>
	<timepoint>
		<spatialEntity>
			<pseudo3D type="region">
				<clusteredness>1</clusteredness>
				<density>0.641509693563852</density>
				<area>95133.5</area>
				<perimeter>1404.04435968399</perimeter>
				<distanceFromOrigin>155.3479964466874</distanceFromOrigin>
				<angle>61.96344161418038</angle>
				<shape>triangular</shape>
				<triangleMeasure>0.746438001774716</triangleMeasure>
				<rectangleMeasure>0.6220263046214018</rectangleMeasure>
				<circleMeasure>0.4837569580494309</circleMeasure>
				<centroid>
					<x>285.0259</x>
					<y>571.9614</y>
				</centroid>
			</pseudo3D>
		</spatialEntity>
		<numericStateVariable>
			<name>avgClusterednessRegions</name>
			<value>0</value>
		</numericStateVariable>
		<numericStateVariable>
			<name>avgDensityRegions</name>
			<value>0.641509693563852</value>
		</numericStateVariable>
	</timepoint>
	<timepoint>
		<spatialEntity>
			<pseudo3D type="region">
				<clusteredness>1</clusteredness>
				<density>0.641509693563852</density>
				<area>95133.5</area>
				<perimeter>1404.04435968399</perimeter>
				<distanceFromOrigin>155.3479964466874</distanceFromOrigin>
				<angle>61.96344161418038</angle>
				<shape>triangular</shape>
				<triangleMeasure>0.746438001774716</triangleMeasure>
				<rectangleMeasure>0.6220263046214018</rectangleMeasure>
				<circleMeasure>0.4837569580494309</circleMeasure>
				<centroid>
					<x>285.0259</x>
					<y>571.9614</y>
				</centroid>
			</pseudo3D>
		</spatialEntity>
		<numericStateVariable>
			<name>avgClusterednessRegions</name>
			<value>0</value>
		</numericStateVariable>
		<numericStateVariable>
			<name>avgDensityRegions</name>
			<value>0.641509693563852</value>
		</numericStateVariable>
	</timepoint>
	<timepoint>
		<spatialEntity>
			<pseudo3D type="region">
				<clusteredness>1</clusteredness>
				<density>0.641509693563852</density>
				<area>95133.5</area>
				<perimeter>1404.04435968399</perimeter>
				<distanceFromOrigin>155.3479964466874</distanceFromOrigin>
				<angle>61.96344161418038</angle>
				<shape>triangular</shape>
				<triangleMeasure>0.746438001774716</triangleMeasure>
				<rectangleMeasure>0.6220263046214018</rectangleMeasure>
				<circleMeasure>0.4837569580494309</circleMeasure>
				<centroid>
					<x>285.0259</x>
					<y>571.9614</y>
				</centroid>
			</pseudo3D>
		</spatialEntity>
		<numericStateVariable>
			<name>avgClusterednessRegions</name>
			<value>0</value>
		</numericStateVariable>
		<numericStateVariable>
			<name>avgDensityRegions</name>
			<value>0.641509693563852</value>
		</numericStateVariable>
	</timepoint>
	<timepoint>
		<spatialEntity>
			<pseudo3D type="region">
				<clusteredness>1</clusteredness>
				<density>0.641509693563852</density>
				<area>95133.5</area>
				<perimeter>1404.04435968399</perimeter>
				<distanceFromOrigin>155.3479964466874</distanceFromOrigin>
				<angle>61.96344161418038</angle>
				<shape>triangular</shape>
				<triangleMeasure>0.746438001774716</triangleMeasure>
				<rectangleMeasure>0.6220263046214018</rectangleMeasure>
				<circleMeasure>0.4837569580494309</circleMeasure>
				<centroid>
					<x>285.0259</x>
					<y>571.9614</y>
				</centroid>
			</pseudo3D>
		</spatialEntity>
		<numericStateVariable>
			<name>avgClusterednessRegions</name>
			<value>0</value>
		</numericStateVariable>
		<numericStateVariable>
			<name>avgDensityRegions</name>
			<value>0.641509693563852</value>
		</numericStateVariable>
	</timepoint>
	<timepoint>
		<spatialEntity>
			<pseudo3D type="region">
				<clusteredness>1</clusteredness>
				<density>0.641509693563852</density>
				<area>95133.5</area>
				<perimeter>1404.04435968399</perimeter>
				<distanceFromOrigin>155.3479964466874</distanceFromOrigin>
				<angle>61.96344161418038</angle>
				<shape>triangular</shape>
				<triangleMeasure>0.746438001774716</triangleMeasure>
				<rectangleMeasure>0.6220263046214018</rectangleMeasure>
				<circleMeasure>0.4837569580494309</circleMeasure>
				<centroid>
					<x>285.0259</x>
					<y>571.9614</y>
				</centroid>
			</pseudo3D>
		</spatialEntity>
		<numericStateVariable>
			<name>avgClusterednessRegions</name>
			<value>0</value>
		</numericStateVariable>
		<numericStateVariable>
			<name>avgDensityRegions</name>
			<value>0.641509693563852</value>
		</numericStateVariable>
	</timepoint>
	<timepoint>
		<spatialEntity>
			<pseudo3D type="region">
				<clusteredness>1</clusteredness>
				<density>0.641509693563852</density>
				<area>95133.5</area>
				<perimeter>1404.04435968399</perimeter>
				<distanceFromOrigin>155.3479964466874</distanceFromOrigin>
				<angle>61.96344161418038</angle>
				<shape>triangular</shape>
				<triangleMeasure>0.746438001774716</triangleMeasure>
				<rectangleMeasure>0.6220263046214018</rectangleMeasure>
				<circleMeasure>0.4837569580494309</circleMeasure>
				<centroid>
					<x>285.0259</x>
					<y>571.9614</y>
				</centroid>
			</pseudo3D>
		</spatialEntity>
		<numericStateVariable>
			<name>avgClusterednessRegions</name>
			<value>0</value>
		</numericStateVariable>
		<numericStateVariable>
			<name>avgDensityRegions</name>
			<value>0.641509693563852</value>
		</numericStateVariable>
	</timepoint>
	<timepoint>
		<spatialEntity>
			<pseudo3D type="region">
				<clusteredness>1</clusteredness>
				<density>0.641509693563852</density>
				<area>95133.5</area>
				<perimeter>1404.04435968399</perimeter>
				<distanceFromOrigin>155.3479964466874</distanceFromOrigin>
				<angle>61.96344161418038</angle>
				<shape>triangular</shape>
				<triangleMeasure>0.746438001774716</triangleMeasure>
				<rectangleMeasure>0.6220263046214018</rectangleMeasure>
				<circleMeasure>0.4837569580494309</circleMeasure>
				<centroid>
					<x>285.0259</x>
					<y>571.9614</y>
				</centroid>
			</pseudo3D>
		</spatialEntity>
		<numericStateVariable>
			<name>avgClusterednessRegions</name>
			<value>0</value>
		</numericStateVariable>
		<numericStateVariable>
			<name>avgDensityRegions</name>
			<value>0.641509693563852</value>
		</numericStateVariable>
	</timepoint>
	<timepoint>
		<spatialEntity>
			<pseudo3D type="region">
				<clusteredness>1</clusteredness>
				<density>0.641509693563852</density>
				<area>95133.5</area>
				<perimeter>1404.04435968399</perimeter>
				<distanceFromOrigin>155.3479964466874</distanceFromOrigin>
				<angle>61.96344161418038</angle>
				<shape>triangular</shape>
				<triangleMeasure>0.746438001774716</triangleMeasure>
				<rectangleMeasure>0.6220263046214018</rectangleMeasure>
				<circleMeasure>0.4837569580494309</circleMeasure>
				<centroid>
					<x>285.0259</x>
					<y>571.9614</y>
				</centroid>
			</pseudo3D>
		</spatialEntity>
		<numericStateVariable>
			<name>avgClusterednessRegions</name>
			<value>0</value>
		</numericStateVariable>
		<numericStateVariable>
			<name>avgDensityRegions</name>
			<value>0.641509693563852</value>
		</numericStateVariable>
	</timepoint>
	<timepoint>
		<spatialEntity>
			<pseudo3D type="region">
				<clusteredness>1</clusteredness>
				<density>0.641509693563852</density>
				<area>95133.5</area>
				<perimeter>1404.04435968399</perimeter>
				<distanceFromOrigin>155.3479964466874</distanceFromOrigin>
				<angle>61.96344161418038</angle>
				<shape>triangular</shape>
				<triangleMeasure>0.746438001774716</triangleMeasure>
				<rectangleMeasure>0.6220263046214018</rectangleMeasure>
				<circleMeasure>0.4837569580494309</circleMeasure>
				<centroid>
					<x>285.0259</x>
					<y>571.9614</y>
				</centroid>
			</pseudo3D>
		</spatialEntity>
		<numericStateVariable>
			<name>avgClusterednessRegions</name>
			<value>0</value>
		</numericStateVariable>
		<numericStateVariable>
			<name>avgDensityRegions</name>
			<value>0.641509693563852</value>
		</numericStateVariable>
	</timepoint>
	<timepoint>
		<spatialEntity>
			<pseudo3D type="region">
				<clusteredness>1</clusteredness>
				<density>0.641509693563852</density>
				<area>95133.5</area>
				<perimeter>1404.04435968399</perimeter>
				<distanceFromOrigin>155.3479964466874</distanceFromOrigin>
				<angle>61.96344161418038</angle>
				<shape>triangular</shape>
				<triangleMeasure>0.746438001774716</triangleMeasure>
				<rectangleMeasure>0.6220263046214018</rectangleMeasure>
				<circleMeasure>0.4837569580494309</circleMeasure>
				<centroid>
					<x>285.0259</x>
					<y>571.9614</y>
				</centroid>
			</pseudo3D>
		</spatialEntity>
		<numericStateVariable>
			<name>avgClusterednessRegions</name>
			<value>0</value>
		</numericStateVariable>
		<numericStateVariable>
			<name>avgDensityRegions</name>
			<value>0.641509693563852</value>
		</numericStateVariable>
	</timepoint>
	<timepoint>
		<spatialEntity>
			<pseudo3D type="region">
				<clusteredness>1</clusteredness>
				<density>0.641509693563852</density>
				<area>95133.5</area>
				<perimeter>1404.04435968399</perimeter>
				<distanceFromOrigin>155.3479964466874</distanceFromOrigin>
				<angle>61.96344161418038</angle>
				<shape>triangular</shape>
				<triangleMeasure>0.746438001774716</triangleMeasure>
				<rectangleMeasure>0.6220263046214018</rectangleMeasure>
				<circleMeasure>0.4837569580494309</circleMeasure>
				<centroid>
					<x>285.0259</x>
					<y>571.9614</y>
				</centroid>
			</pseudo3D>
		</spatialEntity>
		<numericStateVariable>
			<name>avgClusterednessRegions</name>
			<value>0</value>
		</numericStateVariable>
		<numericStateVariable>
			<name>avgDensityRegions</name>
			<value>0.641509693563852</value>
		</numericStateVariable>
	</timepoint>
	<timepoint>
		<spatialEntity>
			<pseudo3D type="region">
				<clusteredness>1</clusteredness>
				<density>0.641509693563852</density>
				<area>95133.5</area>
				<perimeter>1404.04435968399</perimeter>
				<distanceFromOrigin>155.3479964466874</distanceFromOrigin>
				<angle>61.96344161418038</angle>
				<shape>triangular</shape>
				<triangleMeasure>0.746438001774716</triangleMeasure>
				<rectangleMeasure>0.6220263046214018</rectangleMeasure>
				<circleMeasure>0.4837569580494309</circleMeasure>
				<centroid>
					<x>285.0259</x>
					<y>571.9614</y>
				</centroid>
			</pseudo3D>
		</spatialEntity>
		<numericStateVariable>
			<name>avgClusterednessRegions</name>
			<value>0</value>
		</numericStateVariable>
		<numericStateVariable>
			<name>avgDensityRegions</name>
			<value>0.641509693563852</value>
		</numericStateVariable>
	</timepoint>
	<timepoint>
		<spatialEntity>
			<pseudo3D type="region">
				<clusteredness>1</clusteredness>
				<density>0.641509693563852</density>
				<area>95133.5</area>
				<perimeter>1404.04435968399</perimeter>
				<distanceFromOrigin>155.3479964466874</distanceFromOrigin>
				<angle>61.96344161418038</angle>
				<shape>triangular</shape>
				<triangleMeasure>0.746438001774716</triangleMeasure>
				<rectangleMeasure>0.6220263046214018</rectangleMeasure>
				<circleMeasure>0.4837569580494309</circleMeasure>
				<centroid>
					<x>285.0259</x>
					<y>571.9614</y>
				</centroid>
			</pseudo3D>
		</spatialEntity>
		<numericStateVariable>
			<name>avgClusterednessRegions</name>
			<value>0</value>
		</numericStateVariable>
		<numericStateVariable>
			<name>avgDensityRegions</name>
			<value>0.641509693563852</value>
		</numericStateVariable>
	</timepoint>
	<timepoint>
		<spatialEntity>
			<pseudo3D type="region">
				<clusteredness>1</clusteredness>
				<density>0.641509693563852</density>
				<area>95133.5</area>
				<perimeter>1404.04435968399</perimeter>
				<distanceFromOrigin>155.3479964466874</distanceFromOrigin>
				<angle>61.96344161418038</angle>
				<shape>triangular</shape>
				<triangleMeasure>0.746438001774716</triangleMeasure>
				<rectangleMeasure>0.6220263046214018</rectangleMeasure>
				<circleMeasure>0.4837569580494309</circleMeasure>
				<centroid>
					<x>285.0259</x>
					<y>571.9614</y>
				</centroid>
			</pseudo3D>
		</spatialEntity>
		<numericStateVariable>
			<name>avgClusterednessRegions</name>
			<value>0</value>
		</numericStateVariable>
		<numericStateVariable>
			<name>avgDensityRegions</name>
			<value>0.641509693563852</value>
		</numericStateVariable>
	</timepoint>
	<timepoint>
		<spatialEntity>
			<pseudo3D type="region">
				<clusteredness>1</clusteredness>
				<density>0.641509693563852</density>
				<area>95133.5</area>
				<perimeter>1404.04435968399</perimeter>
				<distanceFromOrigin>155.3479964466874</distanceFromOrigin>
				<angle>61.96344161418038</angle>
				<shape>triangular</shape>
				<triangleMeasure>0.746438001774716</triangleMeasure>
				<rectangleMeasure>0.6220263046214018</rectangleMeasure>
				<circleMeasure>0.4837569580494309</circleMeasure>
				<centroid>
					<x>285.0259</x>
					<y>571.9614</y>
				</centroid>
			</pseudo3D>
		</spatialEntity>
		<numericStateVariable>
			<name>avgClusterednessRegions</name>
			<value>0</value>
		</numericStateVariable>
		<numericStateVariable>
			<name>avgDensityRegions</name>
			<value>0.641509693563852</value>
		</numericStateVariable>
	</timepoint>
	<timepoint>
		<spatialEntity>
			<pseudo3D type="region">
				<clusteredness>1</clusteredness>
				<density>0.641509693563852</density>
				<area>95133.5</area>
				<perimeter>1404.04435968399</perimeter>
				<distanceFromOrigin>155.3479964466874</distanceFromOrigin>
				<angle>61.96344161418038</angle>
				<shape>triangular</shape>
				<triangleMeasure>0.746438001774716</triangleMeasure>
				<rectangleMeasure>0.6220263046214018</rectangleMeasure>
				<circleMeasure>0.4837569580494309</circleMeasure>
				<centroid>
					<x>285.0259</x>
					<y>571.9614</y>
				</centroid>
			</pseudo3D>
		</spatialEntity>
		<numericStateVariable>
			<name>avgClusterednessRegions</name>
			<value>0</value>
		</numericStateVariable>
		<numericStateVariable>
			<name>avgDensityRegions</name>
			<value>0.641509693563852</value>
		</numericStateVariable>
	</timepoint>
	<timepoint>
		<spatialEntity>
			<pseudo3D type="region">
				<clusteredness>1</clusteredness>
				<density>0.641509693563852</density>
				<area>95133.5</area>
				<perimeter>1404.04435968399</perimeter>
				<distanceFromOrigin>155.3479964466874</distanceFromOrigin>
				<angle>61.96344161418038</angle>
				<shape>triangular</shape>
				<triangleMeasure>0.746438001774716</triangleMeasure>
				<rectangleMeasure>0.6220263046214018</rectangleMeasure>
				<circleMeasure>0.4837569580494309</circleMeasure>
				<centroid>
					<x>285.0259</x>
					<y>571.9614</y>
				</centroid>
			</pseudo3D>
		</spatialEntity>
		<numericStateVariable>
			<name>avgClusterednessRegions</name>
			<value>0</value>
		</numericStateVariable>
		<numericStateVariable>
			<name>avgDensityRegions</name>
			<value>0.641509693563852</value>
		</numericStateVariable>
	</timepoint>
	<timepoint>
		<spatialEntity>
			<pseudo3D type="region">
				<clusteredness>1</clusteredness>
				<density>0.641509693563852</density>
				<area>95133.5</area>
				<perimeter>1404.04435968399</perimeter>
				<distanceFromOrigin>155.3479964466874</distanceFromOrigin>
				<angle>61.96344161418038</angle>
				<shape>triangular</shape>
				<triangleMeasure>0.746438001774716</triangleMeasure>
				<rectangleMeasure>0.6220263046214018</rectangleMeasure>
				<circleMeasure>0.4837569580494309</circleMeasure>
				<centroid>
					<x>285.0259</x>
					<y>571.9614</y>
				</centroid>
			</pseudo3D>
		</spatialEntity>
		<numericStateVariable>
			<name>avgClusterednessRegions</name>
			<value>0</value>
		</numericStateVariable>
		<numericStateVariable>
			<name>avgDensityRegions</name>
			<value>0.641509693563852</value>
		</numericStateVariable>
	</timepoint>
	<timepoint>
		<spatialEntity>
			<pseudo3D type="region">
				<clusteredness>1</clusteredness>
				<density>0.641509693563852</density>
				<area>95133.5</area>
				<perimeter>1404.04435968399</perimeter>
				<distanceFromOrigin>155.3479964466874</distanceFromOrigin>
				<angle>61.96344161418038</angle>
				<shape>triangular</shape>
				<triangleMeasure>0.746438001774716</triangleMeasure>
				<rectangleMeasure>0.6220263046214018</rectangleMeasure>
				<circleMeasure>0.4837569580494309</circleMeasure>
				<centroid>
					<x>285.0259</x>
					<y>571.9614</y>
				</centroid>
			</pseudo3D>
		</spatialEntity>
		<numericStateVariable>
			<name>avgClusterednessRegions</name>
			<value>0</value>
		</numericStateVariable>
		<numericStateVariable>
			<name>avgDensityRegions</name>
			<value>0.641509693563852</value>
		</numericStateVariable>
	</timepoint>
	<timepoint>
		<spatialEntity>
			<pseudo3D type="region">
				<clusteredness>1</clusteredness>
				<density>0.641509693563852</density>
				<area>95133.5</area>
				<perimeter>1404.04435968399</perimeter>
				<distanceFromOrigin>155.3479964466874</distanceFromOrigin>
				<angle>61.96344161418038</angle>
				<shape>triangular</shape>
				<triangleMeasure>0.746438001774716</triangleMeasure>
				<rectangleMeasure>0.6220263046214018</rectangleMeasure>
				<circleMeasure>0.4837569580494309</circleMeasure>
				<centroid>
					<x>285.0259</x>
					<y>571.9614</y>
				</centroid>
			</pseudo3D>
		</spatialEntity>
		<numericStateVariable>
			<name>avgClusterednessRegions</name>
			<value>0</value>
		</numericStateVariable>
		<numericStateVariable>
			<name>avgDensityRegions</name>
			<value>0.641509693563852</value>
		</numericStateVariable>
	</timepoint>
	<timepoint>
		<spatialEntity>
			<pseudo3D type="region">
				<clusteredness>1</clusteredness>
				<density>0.641509693563852</density>
				<area>95133.5</area>
				<perimeter>1404.04435968399</perimeter>
				<distanceFromOrigin>155.3479964466874</distanceFromOrigin>
				<angle>61.96344161418038</angle>
				<shape>triangular</shape>
				<triangleMeasure>0.746438001774716</triangleMeasure>
				<rectangleMeasure>0.6220263046214018</rectangleMeasure>
				<circleMeasure>0.4837569580494309</circleMeasure>
				<centroid>
					<x>285.0259</x>
					<y>571.9614</y>
				</centroid>
			</pseudo3D>
		</spatialEntity>
		<numericStateVariable>
			<name>avgClusterednessRegions</name>
			<value>0</value>
		</numericStateVariable>
		<numericStateVariable>
			<name>avgDensityRegions</name>
			<value>0.641509693563852</value>
		</numericStateVariable>
	</timepoint>
	<timepoint>
		<spatialEntity>
			<pseudo3D type="region">
				<clusteredness>1</clusteredness>
				<density>0.641509693563852</density>
				<area>95133.5</area>
				<perimeter>1404.04435968399</perimeter>
				<distanceFromOrigin>155.3479964466874</distanceFromOrigin>
				<angle>61.96344161418038</angle>
				<shape>triangular</shape>
				<triangleMeasure>0.746438001774716</triangleMeasure>
				<rectangleMeasure>0.6220263046214018</rectangleMeasure>
				<circleMeasure>0.4837569580494309</circleMeasure>
				<centroid>
					<x>285.0259</x>
					<y>571.9614</y>
				</centroid>
			</pseudo3D>
		</spatialEntity>
		<numericStateVariable>
			<name>avgClusterednessRegions</name>
			<value>0</value>
		</numericStateVariable>
		<numericStateVariable>
			<name>avgDensityRegions</name>
			<value>0.641509693563852</value>
		</numericStateVariable>
	</timepoint>
	<timepoint>
		<spatialEntity>
			<pseudo3D type="region">
				<clusteredness>1</clusteredness>
				<density>0.641509693563852</density>
				<area>95133.5</area>
				<perimeter>1404.04435968399</perimeter>
				<distanceFromOrigin>155.3479964466874</distanceFromOrigin>
				<angle>61.96344161418038</angle>
				<shape>triangular</shape>
				<triangleMeasure>0.746438001774716</triangleMeasure>
				<rectangleMeasure>0.6220263046214018</rectangleMeasure>
				<circleMeasure>0.4837569580494309</circleMeasure>
				<centroid>
					<x>285.0259</x>
					<y>571.9614</y>
				</centroid>
			</pseudo3D>
		</spatialEntity>
		<numericStateVariable>
			<name>avgClusterednessRegions</name>
			<value>0</value>
		</numericStateVariable>
		<numericStateVariable>
			<name>avgDensityRegions</name>
			<value>0.641509693563852</value>
		</numericStateVariable>
	</timepoint>
	<timepoint>
		<spatialEntity>
			<pseudo3D type="region">
				<clusteredness>1</clusteredness>
				<density>0.641509693563852</density>
				<area>95133.5</area>
				<perimeter>1404.04435968399</perimeter>
				<distanceFromOrigin>155.3479964466874</distanceFromOrigin>
				<angle>61.96344161418038</angle>
				<shape>triangular</shape>
				<triangleMeasure>0.746438001774716</triangleMeasure>
				<rectangleMeasure>0.6220263046214018</rectangleMeasure>
				<circleMeasure>0.4837569580494309</circleMeasure>
				<centroid>
					<x>285.0259</x>
					<y>571.9614</y>
				</centroid>
			</pseudo3D>
		</spatialEntity>
		<numericStateVariable>
			<name>avgClusterednessRegions</name>
			<value>0</value>
		</numericStateVariable>
		<numericStateVariable>
			<name>avgDensityRegions</name>
			<value>0.641509693563852</value>
		</numericStateVariable>
	</timepoint>
	<timepoint>
		<spatialEntity>
			<pseudo3D type="region">
				<clusteredness>1</clusteredness>
				<density>0.641509693563852</density>
				<area>95133.5</area>
				<perimeter>1404.04435968399</perimeter>
				<distanceFromOrigin>155.3479964466874</distanceFromOrigin>
				<angle>61.96344161418038</angle>
				<shape>triangular</shape>
				<triangleMeasure>0.746438001774716</triangleMeasure>
				<rectangleMeasure>0.6220263046214018</rectangleMeasure>
				<circleMeasure>0.4837569580494309</circleMeasure>
				<centroid>
					<x>285.0259</x>
					<y>571.9614</y>
				</centroid>
			</pseudo3D>
		</spatialEntity>
		<numericStateVariable>
			<name>avgClusterednessRegions</name>
			<value>0</value>
		</numericStateVariable>
		<numericStateVariable>
			<name>avgDensityRegions</name>
			<value>0.641509693563852</value>
		</numericStateVariable>
	</timepoint>
	<timepoint>
		<spatialEntity>
			<pseudo3D type="region">
				<clusteredness>1</clusteredness>
				<density>0.641509693563852</density>
				<area>95133.5</area>
				<perimeter>1404.04435968399</perimeter>
				<distanceFromOrigin>155.3479964466874</distanceFromOrigin>
				<angle>61.96344161418038</angle>
				<shape>triangular</shape>
				<triangleMeasure>0.746438001774716</triangleMeasure>
				<rectangleMeasure>0.6220263046214018</rectangleMeasure>
				<circleMeasure>0.4837569580494309</circleMeasure>
				<centroid>
					<x>285.0259</x>
					<y>571.9614</y>
				</centroid>
			</pseudo3D>
		</spatialEntity>
		<numericStateVariable>
			<name>avgClusterednessRegions</name>
			<value>0</value>
		</numericStateVariable>
		<numericStateVariable>
			<name>avgDensityRegions</name>
			<value>0.641509693563852</value>
		</numericStateVariable>
	</timepoint>
	<timepoint>
		<spatialEntity>
			<pseudo3D type="region">
				<clusteredness>1</clusteredness>
				<density>0.641509693563852</density>
				<area>95133.5</area>
				<perimeter>1404.04435968399</perimeter>
				<distanceFromOrigin>155.3479964466874</distanceFromOrigin>
				<angle>61.96344161418038</angle>
				<shape>triangular</shape>
				<triangleMeasure>0.746438001774716</triangleMeasure>
				<rectangleMeasure>0.6220263046214018</rectangleMeasure>
				<circleMeasure>0.4837569580494309</circleMeasure>
				<centroid>
					<x>285.0259</x>
					<y>571.9614</y>
				</centroid>
			</pseudo3D>
		</spatialEntity>
		<numericStateVariable>
			<name>avgClusterednessRegions</name>
			<value>0</value>
		</numericStateVariable>
		<numericStateVariable>
			<name>avgDensityRegions</name>
			<value>0.641509693563852</value>
		</numericStateVariable>
	</timepoint>
	<timepoint>
		<spatialEntity>
			<pseudo3D type="region">
				<clusteredness>1</clusteredness>
				<density>0.641509693563852</density>
				<area>95133.5</area>
				<perimeter>1404.04435968399</perimeter>
				<distanceFromOrigin>155.3479964466874</distanceFromOrigin>
				<angle>61.96344161418038</angle>
				<shape>triangular</shape>
				<triangleMeasure>0.746438001774716</triangleMeasure>
				<rectangleMeasure>0.6220263046214018</rectangleMeasure>
				<circleMeasure>0.4837569580494309</circleMeasure>
				<centroid>
					<x>285.0259</x>
					<y>571.9614</y>
				</centroid>
			</pseudo3D>
		</spatialEntity>
		<numericStateVariable>
			<name>avgClusterednessRegions</name>
			<value>0</value>
		</numericStateVariable>
		<numericStateVariable>
			<name>avgDensityRegions</name>
			<value>0.641509693563852</value>
		</numericStateVariable>
	</timepoint>
	<timepoint>
		<spatialEntity>
			<pseudo3D type="region">
				<clusteredness>1</clusteredness>
				<density>0.641509693563852</density>
				<area>95133.5</area>
				<perimeter>1404.04435968399</perimeter>
				<distanceFromOrigin>155.3479964466874</distanceFromOrigin>
				<angle>61.96344161418038</angle>
				<shape>triangular</shape>
				<triangleMeasure>0.746438001774716</triangleMeasure>
				<rectangleMeasure>0.6220263046214018</rectangleMeasure>
				<circleMeasure>0.4837569580494309</circleMeasure>
				<centroid>
					<x>285.0259</x>
					<y>571.9614</y>
				</centroid>
			</pseudo3D>
		</spatialEntity>
		<numericStateVariable>
			<name>avgClusterednessRegions</name>
			<value>0</value>
		</numericStateVariable>
		<numericStateVariable>
			<name>avgDensityRegions</name>
			<value>0.641509693563852</value>
		</numericStateVariable>
	</timepoint>
	<timepoint>
		<spatialEntity>
			<pseudo3D type="region">
				<clusteredness>1</clusteredness>
				<density>0.641509693563852</density>
				<area>95133.5</area>
				<perimeter>1404.04435968399</perimeter>
				<distanceFromOrigin>155.3479964466874</distanceFromOrigin>
				<angle>61.96344161418038</angle>
				<shape>triangular</shape>
				<triangleMeasure>0.746438001774716</triangleMeasure>
				<rectangleMeasure>0.6220263046214018</rectangleMeasure>
				<circleMeasure>0.4837569580494309</circleMeasure>
				<centroid>
					<x>285.0259</x>
					<y>571.9614</y>
				</centroid>
			</pseudo3D>
		</spatialEntity>
		<numericStateVariable>
			<name>avgClusterednessRegions</name>
			<value>0</value>
		</numericStateVariable>
		<numericStateVariable>
			<name>avgDensityRegions</name>
			<value>0.641509693563852</value>
		</numericStateVariable>
	</timepoint>
	<timepoint>
		<spatialEntity>
			<pseudo3D type="region">
				<clusteredness>1</clusteredness>
				<density>0.641509693563852</density>
				<area>95133.5</area>
				<perimeter>1404.04435968399</perimeter>
				<distanceFromOrigin>155.3479964466874</distanceFromOrigin>
				<angle>61.96344161418038</angle>
				<shape>triangular</shape>
				<triangleMeasure>0.746438001774716</triangleMeasure>
				<rectangleMeasure>0.6220263046214018</rectangleMeasure>
				<circleMeasure>0.4837569580494309</circleMeasure>
				<centroid>
					<x>285.0259</x>
					<y>571.9614</y>
				</centroid>
			</pseudo3D>
		</spatialEntity>
		<numericStateVariable>
			<name>avgClusterednessRegions</name>
			<value>0</value>
		</numericStateVariable>
		<numericStateVariable>
			<name>avgDensityRegions</name>
			<value>0.641509693563852</value>
		</numericStateVariable>
	</timepoint>
	<timepoint>
		<spatialEntity>
			<pseudo3D type="region">
				<clusteredness>1</clusteredness>
				<density>0.641509693563852</density>
				<area>95133.5</area>
				<perimeter>1404.04435968399</perimeter>
				<distanceFromOrigin>155.3479964466874</distanceFromOrigin>
				<angle>61.96344161418038</angle>
				<shape>triangular</shape>
				<triangleMeasure>0.746438001774716</triangleMeasure>
				<rectangleMeasure>0.6220263046214018</rectangleMeasure>
				<circleMeasure>0.4837569580494309</circleMeasure>
				<centroid>
					<x>285.0259</x>
					<y>571.9614</y>
				</centroid>
			</pseudo3D>
		</spatialEntity>
		<numericStateVariable>
			<name>avgClusterednessRegions</name>
			<value>0</value>
		</numericStateVariable>
		<numericStateVariable>
			<name>avgDensityRegions</name>
			<value>0.641509693563852</value>
		</numericStateVariable>
	</timepoint>
	<timepoint>
		<spatialEntity>
			<pseudo3D type="region">
				<clusteredness>1</clusteredness>
				<density>0.641509693563852</density>
				<area>95133.5</area>
				<perimeter>1404.04435968399</perimeter>
				<distanceFromOrigin>155.3479964466874</distanceFromOrigin>
				<angle>61.96344161418038</angle>
				<shape>triangular</shape>
				<triangleMeasure>0.746438001774716</triangleMeasure>
				<rectangleMeasure>0.6220263046214018</rectangleMeasure>
				<circleMeasure>0.4837569580494309</circleMeasure>
				<centroid>
					<x>285.0259</x>
					<y>571.9614</y>
				</centroid>
			</pseudo3D>
		</spatialEntity>
		<numericStateVariable>
			<name>avgClusterednessRegions</name>
			<value>0</value>
		</numericStateVariable>
		<numericStateVariable>
			<name>avgDensityRegions</name>
			<value>0.641509693563852</value>
		</numericStateVariable>
	</timepoint>
	<timepoint>
		<spatialEntity>
			<pseudo3D type="region">
				<clusteredness>1</clusteredness>
				<density>0.641509693563852</density>
				<area>95133.5</area>
				<perimeter>1404.04435968399</perimeter>
				<distanceFromOrigin>155.3479964466874</distanceFromOrigin>
				<angle>61.96344161418038</angle>
				<shape>triangular</shape>
				<triangleMeasure>0.746438001774716</triangleMeasure>
				<rectangleMeasure>0.6220263046214018</rectangleMeasure>
				<circleMeasure>0.4837569580494309</circleMeasure>
				<centroid>
					<x>285.0259</x>
					<y>571.9614</y>
				</centroid>
			</pseudo3D>
		</spatialEntity>
		<numericStateVariable>
			<name>avgClusterednessRegions</name>
			<value>0</value>
		</numericStateVariable>
		<numericStateVariable>
			<name>avgDensityRegions</name>
			<value>0.641509693563852</value>
		</numericStateVariable>
	</timepoint>
	<timepoint>
		<spatialEntity>
			<pseudo3D type="region">
				<clusteredness>1</clusteredness>
				<density>0.641509693563852</density>
				<area>95133.5</area>
				<perimeter>1404.04435968399</perimeter>
				<distanceFromOrigin>155.3479964466874</distanceFromOrigin>
				<angle>61.96344161418038</angle>
				<shape>triangular</shape>
				<triangleMeasure>0.746438001774716</triangleMeasure>
				<rectangleMeasure>0.6220263046214018</rectangleMeasure>
				<circleMeasure>0.4837569580494309</circleMeasure>
				<centroid>
					<x>285.0259</x>
					<y>571.9614</y>
				</centroid>
			</pseudo3D>
		</spatialEntity>
		<numericStateVariable>
			<name>avgClusterednessRegions</name>
			<value>0</value>
		</numericStateVariable>
		<numericStateVariable>
			<name>avgDensityRegions</name>
			<value>0.641509693563852</value>
		</numericStateVariable>
	</timepoint>
	<timepoint>
		<spatialEntity>
			<pseudo3D type="region">
				<clusteredness>1</clusteredness>
				<density>0.641509693563852</density>
				<area>95133.5</area>
				<perimeter>1404.04435968399</perimeter>
				<distanceFromOrigin>155.3479964466874</distanceFromOrigin>
				<angle>61.96344161418038</angle>
				<shape>triangular</shape>
				<triangleMeasure>0.746438001774716</triangleMeasure>
				<rectangleMeasure>0.6220263046214018</rectangleMeasure>
				<circleMeasure>0.4837569580494309</circleMeasure>
				<centroid>
					<x>285.0259</x>
					<y>571.9614</y>
				</centroid>
			</pseudo3D>
		</spatialEntity>
		<numericStateVariable>
			<name>avgClusterednessRegions</name>
			<value>0</value>
		</numericStateVariable>
		<numericStateVariable>
			<name>avgDensityRegions</name>
			<value>0.641509693563852</value>
		</numericStateVariable>
	</timepoint>
	<timepoint>
		<spatialEntity>
			<pseudo3D type="region">
				<clusteredness>1</clusteredness>
				<density>0.641509693563852</density>
				<area>95133.5</area>
				<perimeter>1404.04435968399</perimeter>
				<distanceFromOrigin>155.3479964466874</distanceFromOrigin>
				<angle>61.96344161418038</angle>
				<shape>triangular</shape>
				<triangleMeasure>0.746438001774716</triangleMeasure>
				<rectangleMeasure>0.6220263046214018</rectangleMeasure>
				<circleMeasure>0.4837569580494309</circleMeasure>
				<centroid>
					<x>285.0259</x>
					<y>571.9614</y>
				</centroid>
			</pseudo3D>
		</spatialEntity>
		<numericStateVariable>
			<name>avgClusterednessRegions</name>
			<value>0</value>
		</numericStateVariable>
		<numericStateVariable>
			<name>avgDensityRegions</name>
			<value>0.641509693563852</value>
		</numericStateVariable>
	</timepoint>
	<timepoint>
		<spatialEntity>
			<pseudo3D type="region">
				<clusteredness>1</clusteredness>
				<density>0.641509693563852</density>
				<area>95133.5</area>
				<perimeter>1404.04435968399</perimeter>
				<distanceFromOrigin>155.3479964466874</distanceFromOrigin>
				<angle>61.96344161418038</angle>
				<shape>triangular</shape>
				<triangleMeasure>0.746438001774716</triangleMeasure>
				<rectangleMeasure>0.6220263046214018</rectangleMeasure>
				<circleMeasure>0.4837569580494309</circleMeasure>
				<centroid>
					<x>285.0259</x>
					<y>571.9614</y>
				</centroid>
			</pseudo3D>
		</spatialEntity>
		<numericStateVariable>
			<name>avgClusterednessRegions</name>
			<value>0</value>
		</numericStateVariable>
		<numericStateVariable>
			<name>avgDensityRegions</name>
			<value>0.641509693563852</value>
		</numericStateVariable>
	</timepoint>
	<timepoint>
		<spatialEntity>
			<pseudo3D type="region">
				<clusteredness>1</clusteredness>
				<density>0.641509693563852</density>
				<area>95133.5</area>
				<perimeter>1404.04435968399</perimeter>
				<distanceFromOrigin>155.3479964466874</distanceFromOrigin>
				<angle>61.96344161418038</angle>
				<shape>triangular</shape>
				<triangleMeasure>0.746438001774716</triangleMeasure>
				<rectangleMeasure>0.6220263046214018</rectangleMeasure>
				<circleMeasure>0.4837569580494309</circleMeasure>
				<centroid>
					<x>285.0259</x>
					<y>571.9614</y>
				</centroid>
			</pseudo3D>
		</spatialEntity>
		<numericStateVariable>
			<name>avgClusterednessRegions</name>
			<value>0</value>
		</numericStateVariable>
		<numericStateVariable>
			<name>avgDensityRegions</name>
			<value>0.641509693563852</value>
		</numericStateVariable>
	</timepoint>
	<timepoint>
		<spatialEntity>
			<pseudo3D type="region">
				<clusteredness>1</clusteredness>
				<density>0.641509693563852</density>
				<area>95133.5</area>
				<perimeter>1404.04435968399</perimeter>
				<distanceFromOrigin>155.3479964466874</distanceFromOrigin>
				<angle>61.96344161418038</angle>
				<shape>triangular</shape>
				<triangleMeasure>0.746438001774716</triangleMeasure>
				<rectangleMeasure>0.6220263046214018</rectangleMeasure>
				<circleMeasure>0.4837569580494309</circleMeasure>
				<centroid>
					<x>285.0259</x>
					<y>571.9614</y>
				</centroid>
			</pseudo3D>
		</spatialEntity>
		<numericStateVariable>
			<name>avgClusterednessRegions</name>
			<value>0</value>
		</numericStateVariable>
		<numericStateVariable>
			<name>avgDensityRegions</name>
			<value>0.641509693563852</value>
		</numericStateVariable>
	</timepoint>
</experiment>
