# Supplementary material for: Automatic validation of computational models using pseudo-3D spatio-temporal model checking
Source: BMC Syst Biol. 2014 Dec 2;8:124. doi: 10.1186/s12918-014-0124-0 (PMC4272535; doi:10.1186/s12918-014-0124-0)
Supplement: Additional file 8 — Dataset of STML files for the phase variation case study. The dataset of one thousand STML files corresponding to the stochastic simulations of the rectangular model for the phase variation case study. We recommend using the freely available 7zip software (Download link: http://www.7-zip.org/download.html) to extract this archive. [file 12918_2014_124_MOESM8_ESM.zip › phase_variation_stml_173.xml]

<?xml version="1.0" encoding="utf-8"?>
<!--Warning! This xml file was automatically generated by a C++ program using the Boost PropertyTree library.-->
<experiment>
	<timepoint>
		<numericStateVariable>
			<name>avgClusterednessRegions</name>
			<value>0</value>
		</numericStateVariable>
		<numericStateVariable>
			<name>avgDensityRegions</name>
			<value>0</value>
		</numericStateVariable>
	</timepoint>
	<timepoint>
		<numericStateVariable>
			<name>avgClusterednessRegions</name>
			<value>0</value>
		</numericStateVariable>
		<numericStateVariable>
			<name>avgDensityRegions</name>
			<value>0</value>
		</numericStateVariable>
	</timepoint>
	<timepoint>
		<numericStateVariable>
			<name>avgClusterednessRegions</name>
			<value>0</value>
		</numericStateVariable>
		<numericStateVariable>
			<name>avgDensityRegions</name>
			<value>0</value>
		</numericStateVariable>
	</timepoint>
	<timepoint>
		<numericStateVariable>
			<name>avgClusterednessRegions</name>
			<value>0</value>
		</numericStateVariable>
		<numericStateVariable>
			<name>avgDensityRegions</name>
			<value>0</value>
		</numericStateVariable>
	</timepoint>
	<timepoint>
		<numericStateVariable>
			<name>avgClusterednessRegions</name>
			<value>0</value>
		</numericStateVariable>
		<numericStateVariable>
			<name>avgDensityRegions</name>
			<value>0</value>
		</numericStateVariable>
	</timepoint>
	<timepoint>
		<numericStateVariable>
			<name>avgClusterednessRegions</name>
			<value>0</value>
		</numericStateVariable>
		<numericStateVariable>
			<name>avgDensityRegions</name>
			<value>0</value>
		</numericStateVariable>
	</timepoint>
	<timepoint>
		<numericStateVariable>
			<name>avgClusterednessRegions</name>
			<value>0</value>
		</numericStateVariable>
		<numericStateVariable>
			<name>avgDensityRegions</name>
			<value>0</value>
		</numericStateVariable>
	</timepoint>
	<timepoint>
		<numericStateVariable>
			<name>avgClusterednessRegions</name>
			<value>0</value>
		</numericStateVariable>
		<numericStateVariable>
			<name>avgDensityRegions</name>
			<value>0</value>
		</numericStateVariable>
	</timepoint>
	<timepoint>
		<numericStateVariable>
			<name>avgClusterednessRegions</name>
			<value>0</value>
		</numericStateVariable>
		<numericStateVariable>
			<name>avgDensityRegions</name>
			<value>0</value>
		</numericStateVariable>
	</timepoint>
	<timepoint>
		<numericStateVariable>
			<name>avgClusterednessRegions</name>
			<value>0</value>
		</numericStateVariable>
		<numericStateVariable>
			<name>avgDensityRegions</name>
			<value>0</value>
		</numericStateVariable>
	</timepoint>
	<timepoint>
		<numericStateVariable>
			<name>avgClusterednessRegions</name>
			<value>0</value>
		</numericStateVariable>
		<numericStateVariable>
			<name>avgDensityRegions</name>
			<value>0</value>
		</numericStateVariable>
	</timepoint>
	<timepoint>
		<numericStateVariable>
			<name>avgClusterednessRegions</name>
			<value>0</value>
		</numericStateVariable>
		<numericStateVariable>
			<name>avgDensityRegions</name>
			<value>0</value>
		</numericStateVariable>
	</timepoint>
	<timepoint>
		<numericStateVariable>
			<name>avgClusterednessRegions</name>
			<value>0</value>
		</numericStateVariable>
		<numericStateVariable>
			<name>avgDensityRegions</name>
			<value>0</value>
		</numericStateVariable>
	</timepoint>
	<timepoint>
		<numericStateVariable>
			<name>avgClusterednessRegions</name>
			<value>0</value>
		</numericStateVariable>
		<numericStateVariable>
			<name>avgDensityRegions</name>
			<value>0</value>
		</numericStateVariable>
	</timepoint>
	<timepoint>
		<numericStateVariable>
			<name>avgClusterednessRegions</name>
			<value>0</value>
		</numericStateVariable>
		<numericStateVariable>
			<name>avgDensityRegions</name>
			<value>0</value>
		</numericStateVariable>
	</timepoint>
	<timepoint>
		<numericStateVariable>
			<name>avgClusterednessRegions</name>
			<value>0</value>
		</numericStateVariable>
		<numericStateVariable>
			<name>avgDensityRegions</name>
			<value>0</value>
		</numericStateVariable>
	</timepoint>
	<timepoint>
		<numericStateVariable>
			<name>avgClusterednessRegions</name>
			<value>0</value>
		</numericStateVariable>
		<numericStateVariable>
			<name>avgDensityRegions</name>
			<value>0</value>
		</numericStateVariable>
	</timepoint>
	<timepoint>
		<numericStateVariable>
			<name>avgClusterednessRegions</name>
			<value>0</value>
		</numericStateVariable>
		<numericStateVariable>
			<name>avgDensityRegions</name>
			<value>0</value>
		</numericStateVariable>
	</timepoint>
	<timepoint>
		<numericStateVariable>
			<name>avgClusterednessRegions</name>
			<value>0</value>
		</numericStateVariable>
		<numericStateVariable>
			<name>avgDensityRegions</name>
			<value>0</value>
		</numericStateVariable>
	</timepoint>
	<timepoint>
		<numericStateVariable>
			<name>avgClusterednessRegions</name>
			<value>0</value>
		</numericStateVariable>
		<numericStateVariable>
			<name>avgDensityRegions</name>
			<value>0</value>
		</numericStateVariable>
	</timepoint>
	<timepoint>
		<numericStateVariable>
			<name>avgClusterednessRegions</name>
			<value>0</value>
		</numericStateVariable>
		<numericStateVariable>
			<name>avgDensityRegions</name>
			<value>0</value>
		</numericStateVariable>
	</timepoint>
	<timepoint>
		<numericStateVariable>
			<name>avgClusterednessRegions</name>
			<value>0</value>
		</numericStateVariable>
		<numericStateVariable>
			<name>avgDensityRegions</name>
			<value>0</value>
		</numericStateVariable>
	</timepoint>
	<timepoint>
		<numericStateVariable>
			<name>avgClusterednessRegions</name>
			<value>0</value>
		</numericStateVariable>
		<numericStateVariable>
			<name>avgDensityRegions</name>
			<value>0</value>
		</numericStateVariable>
	</timepoint>
	<timepoint>
		<numericStateVariable>
			<name>avgClusterednessRegions</name>
			<value>0</value>
		</numericStateVariable>
		<numericStateVariable>
			<name>avgDensityRegions</name>
			<value>0</value>
		</numericStateVariable>
	</timepoint>
	<timepoint>
		<numericStateVariable>
			<name>avgClusterednessRegions</name>
			<value>0</value>
		</numericStateVariable>
		<numericStateVariable>
			<name>avgDensityRegions</name>
			<value>0</value>
		</numericStateVariable>
	</timepoint>
	<timepoint>
		<spatialEntity>
			<pseudo3D type="region">
				<clusteredness>1</clusteredness>
				<density>0.6961624331269219</density>
				<area>23446</area>
				<perimeter>635.705322265625</perimeter>
				<distanceFromOrigin>291.1374245953275</distanceFromOrigin>
				<angle>79.01991005492305</angle>
				<shape>triangular</shape>
				<triangleMeasure>0.6974765151832072</triangleMeasure>
				<rectangleMeasure>0.6767702655574515</rectangleMeasure>
				<circleMeasure>0.5880021246788908</circleMeasure>
				<centroid>
					<x>845.5536</x>
					<y>350.7174</y>
				</centroid>
			</pseudo3D>
		</spatialEntity>
		<numericStateVariable>
			<name>avgClusterednessRegions</name>
			<value>0</value>
		</numericStateVariable>
		<numericStateVariable>
			<name>avgDensityRegions</name>
			<value>0.6961624331269219</value>
		</numericStateVariable>
	</timepoint>
	<timepoint>
		<spatialEntity>
			<pseudo3D type="region">
				<clusteredness>1</clusteredness>
				<density>0.6964078327214021</density>
				<area>26790.5</area>
				<perimeter>685.0168581008911</perimeter>
				<distanceFromOrigin>291.6110423149302</distanceFromOrigin>
				<angle>78.21013803685244</angle>
				<shape>triangular</shape>
				<triangleMeasure>0.7621411527916562</triangleMeasure>
				<rectangleMeasure>0.6601492061212511</rectangleMeasure>
				<circleMeasure>0.5616727038470954</circleMeasure>
				<centroid>
					<x>845.9159</x>
					<y>341.7951</y>
				</centroid>
			</pseudo3D>
		</spatialEntity>
		<spatialEntity>
			<pseudo3D type="region">
				<clusteredness>1</clusteredness>
				<density>0.6156762652087081</density>
				<area>20480</area>
				<perimeter>641.7169208526611</perimeter>
				<distanceFromOrigin>233.6193485137736</distanceFromOrigin>
				<angle>48.69527070944438</angle>
				<shape>triangular</shape>
				<triangleMeasure>0.7232651998150341</triangleMeasure>
				<rectangleMeasure>0.6477942089974287</rectangleMeasure>
				<circleMeasure>0.4026387180243353</circleMeasure>
				<centroid>
					<x>594.122</x>
					<y>355.4946</y>
				</centroid>
			</pseudo3D>
		</spatialEntity>
		<numericStateVariable>
			<name>avgClusterednessRegions</name>
			<value>504.3325739196856</value>
		</numericStateVariable>
		<numericStateVariable>
			<name>avgDensityRegions</name>
			<value>0.6560420489650551</value>
		</numericStateVariable>
	</timepoint>
	<timepoint>
		<spatialEntity>
			<pseudo3D type="region">
				<clusteredness>1</clusteredness>
				<density>0.6279458695280197</density>
				<area>23287.5</area>
				<perimeter>704.665545463562</perimeter>
				<distanceFromOrigin>233.6193485137736</distanceFromOrigin>
				<angle>50.72988789329933</angle>
				<shape>triangular</shape>
				<triangleMeasure>0.7447084923950192</triangleMeasure>
				<rectangleMeasure>0.5919532252097246</rectangleMeasure>
				<circleMeasure>0.3946849638030455</circleMeasure>
				<centroid>
					<x>591.2805</x>
					<y>344.5649</y>
				</centroid>
			</pseudo3D>
		</spatialEntity>
		<spatialEntity>
			<pseudo3D type="region">
				<clusteredness>1</clusteredness>
				<density>0.6950965808413362</density>
				<area>31916.5</area>
				<perimeter>778.0719275474548</perimeter>
				<distanceFromOrigin>291.6110423149302</distanceFromOrigin>
				<angle>79.86987573598341</angle>
				<shape>triangular</shape>
				<triangleMeasure>0.7605538568771159</triangleMeasure>
				<rectangleMeasure>0.611453833373071</rectangleMeasure>
				<circleMeasure>0.5180515297491102</circleMeasure>
				<centroid>
					<x>848.949</x>
					<y>329.4918</y>
				</centroid>
			</pseudo3D>
		</spatialEntity>
		<numericStateVariable>
			<name>avgClusterednessRegions</name>
			<value>516.2180356112958</value>
		</numericStateVariable>
		<numericStateVariable>
			<name>avgDensityRegions</name>
			<value>0.6615212251846779</value>
		</numericStateVariable>
	</timepoint>
	<timepoint>
		<spatialEntity>
			<pseudo3D type="region">
				<clusteredness>1</clusteredness>
				<density>0.6981175895772673</density>
				<area>35123</area>
				<perimeter>762.6121602058411</perimeter>
				<distanceFromOrigin>291.1374245953275</distanceFromOrigin>
				<angle>73.53602106029879</angle>
				<shape>triangular</shape>
				<triangleMeasure>0.7616414443278877</triangleMeasure>
				<rectangleMeasure>0.7005339694178319</rectangleMeasure>
				<circleMeasure>0.587603183797297</circleMeasure>
				<centroid>
					<x>857.4426</x>
					<y>322.7946</y>
				</centroid>
			</pseudo3D>
		</spatialEntity>
		<spatialEntity>
			<pseudo3D type="region">
				<clusteredness>1</clusteredness>
				<density>0.6327858191371857</density>
				<area>26854.5</area>
				<perimeter>759.8044748306274</perimeter>
				<distanceFromOrigin>233.6193485137736</distanceFromOrigin>
				<angle>49.43766520401002</angle>
				<shape>triangular</shape>
				<triangleMeasure>0.7575657932435256</triangleMeasure>
				<rectangleMeasure>0.5665548816994853</rectangleMeasure>
				<circleMeasure>0.3955441195475049</circleMeasure>
				<centroid>
					<x>585.8788</x>
					<y>332.0457</y>
				</centroid>
			</pseudo3D>
		</spatialEntity>
		<numericStateVariable>
			<name>avgClusterednessRegions</name>
			<value>543.4424982573186</value>
		</numericStateVariable>
		<numericStateVariable>
			<name>avgDensityRegions</name>
			<value>0.6654517043572266</value>
		</numericStateVariable>
	</timepoint>
	<timepoint>
		<spatialEntity>
			<pseudo3D type="region">
				<clusteredness>1</clusteredness>
				<density>0.6998964904054568</density>
				<area>39519.5</area>
				<perimeter>805.4052147865295</perimeter>
				<distanceFromOrigin>291.1374245953275</distanceFromOrigin>
				<angle>70.67062313460174</angle>
				<shape>triangular</shape>
				<triangleMeasure>0.7744963664401893</triangleMeasure>
				<rectangleMeasure>0.7094392165013574</rectangleMeasure>
				<circleMeasure>0.5809150264640233</circleMeasure>
				<centroid>
					<x>863.4802</x>
					<y>313.552</y>
				</centroid>
			</pseudo3D>
		</spatialEntity>
		<spatialEntity>
			<pseudo3D type="region">
				<clusteredness>1</clusteredness>
				<density>0.628965053097</density>
				<area>29311.5</area>
				<perimeter>776.7883939743042</perimeter>
				<distanceFromOrigin>233.6193485137736</distanceFromOrigin>
				<angle>47.89467601800244</angle>
				<shape>triangular</shape>
				<triangleMeasure>0.7422095017135496</triangleMeasure>
				<rectangleMeasure>0.5901111332620048</rectangleMeasure>
				<circleMeasure>0.4134816169589828</circleMeasure>
				<centroid>
					<x>583.3361</x>
					<y>323.58</y>
				</centroid>
			</pseudo3D>
		</spatialEntity>
		<numericStateVariable>
			<name>avgClusterednessRegions</name>
			<value>560.6471792672398</value>
		</numericStateVariable>
		<numericStateVariable>
			<name>avgDensityRegions</name>
			<value>0.6644307717512283</value>
		</numericStateVariable>
	</timepoint>
	<timepoint>
		<spatialEntity>
			<pseudo3D type="region">
				<clusteredness>1</clusteredness>
				<density>0.6923486178099619</density>
				<area>43740.5</area>
				<perimeter>950.0302340984344</perimeter>
				<distanceFromOrigin>291.1374245953275</distanceFromOrigin>
				<angle>72.32125904188837</angle>
				<shape>triangular</shape>
				<triangleMeasure>0.779869209815337</triangleMeasure>
				<rectangleMeasure>0.6337053236922802</rectangleMeasure>
				<circleMeasure>0.5334998314351299</circleMeasure>
				<centroid>
					<x>865.8862</x>
					<y>304.8078</y>
				</centroid>
			</pseudo3D>
		</spatialEntity>
		<spatialEntity>
			<pseudo3D type="region">
				<clusteredness>1</clusteredness>
				<density>0.6326718724134166</density>
				<area>33032</area>
				<perimeter>844.7135815620422</perimeter>
				<distanceFromOrigin>233.6193485137736</distanceFromOrigin>
				<angle>47.14327792838081</angle>
				<shape>triangular</shape>
				<triangleMeasure>0.7663520368768637</triangleMeasure>
				<rectangleMeasure>0.5745911974301081</rectangleMeasure>
				<circleMeasure>0.3821919498175679</circleMeasure>
				<centroid>
					<x>576.9318</x>
					<y>312.1804</y>
				</centroid>
			</pseudo3D>
		</spatialEntity>
		<numericStateVariable>
			<name>avgClusterednessRegions</name>
			<value>578.0970144065268</value>
		</numericStateVariable>
		<numericStateVariable>
			<name>avgDensityRegions</name>
			<value>0.6625102451116893</value>
		</numericStateVariable>
	</timepoint>
	<timepoint>
		<spatialEntity>
			<pseudo3D type="region">
				<clusteredness>1</clusteredness>
				<density>0.6386509475254362</density>
				<area>36833</area>
				<perimeter>880.1151852607727</perimeter>
				<distanceFromOrigin>233.6193485137736</distanceFromOrigin>
				<angle>46.54225553482332</angle>
				<shape>triangular</shape>
				<triangleMeasure>0.7681147803260912</triangleMeasure>
				<rectangleMeasure>0.5765351886325342</rectangleMeasure>
				<circleMeasure>0.385619770160037</circleMeasure>
				<centroid>
					<x>572.3567</x>
					<y>300.8235</y>
				</centroid>
			</pseudo3D>
		</spatialEntity>
		<spatialEntity>
			<pseudo3D type="region">
				<clusteredness>1</clusteredness>
				<density>0.6980055410752124</density>
				<area>49743.5</area>
				<perimeter>961.6330518722534</perimeter>
				<distanceFromOrigin>291.1374245953275</distanceFromOrigin>
				<angle>70.29714233858728</angle>
				<shape>triangular</shape>
				<triangleMeasure>0.7831760462449132</triangleMeasure>
				<rectangleMeasure>0.6621476395324677</rectangleMeasure>
				<circleMeasure>0.5527874373483115</circleMeasure>
				<centroid>
					<x>870.0901</x>
					<y>292.5973</y>
				</centroid>
			</pseudo3D>
		</spatialEntity>
		<numericStateVariable>
			<name>avgClusterednessRegions</name>
			<value>595.6940417855709</value>
		</numericStateVariable>
		<numericStateVariable>
			<name>avgDensityRegions</name>
			<value>0.6683282443003242</value>
		</numericStateVariable>
	</timepoint>
	<timepoint>
		<spatialEntity>
			<pseudo3D type="region">
				<clusteredness>1</clusteredness>
				<density>0.6966787971488355</density>
				<area>54310</area>
				<perimeter>992.5028448104858</perimeter>
				<distanceFromOrigin>291.1374245953275</distanceFromOrigin>
				<angle>68.12831142289956</angle>
				<shape>triangular</shape>
				<triangleMeasure>0.8011133129680771</triangleMeasure>
				<rectangleMeasure>0.6356018714545758</rectangleMeasure>
				<circleMeasure>0.5653338871341838</circleMeasure>
				<centroid>
					<x>873.9129</x>
					<y>284.0839</y>
				</centroid>
			</pseudo3D>
		</spatialEntity>
		<spatialEntity>
			<pseudo3D type="region">
				<clusteredness>1</clusteredness>
				<density>0.6459008269990679</density>
				<area>41211.5</area>
				<perimeter>932.1147842407227</perimeter>
				<distanceFromOrigin>233.6193485137736</distanceFromOrigin>
				<angle>44.56387285546092</angle>
				<shape>triangular</shape>
				<triangleMeasure>0.7735297197059835</triangleMeasure>
				<rectangleMeasure>0.5841987847945155</rectangleMeasure>
				<circleMeasure>0.3758101479543764</circleMeasure>
				<centroid>
					<x>567.97</x>
					<y>288.3097</y>
				</centroid>
			</pseudo3D>
		</spatialEntity>
		<numericStateVariable>
			<name>avgClusterednessRegions</name>
			<value>611.9441086012222</value>
		</numericStateVariable>
		<numericStateVariable>
			<name>avgDensityRegions</name>
			<value>0.6712898120739517</value>
		</numericStateVariable>
	</timepoint>
	<timepoint>
		<spatialEntity>
			<pseudo3D type="region">
				<clusteredness>1</clusteredness>
				<density>0.6409079622217209</density>
				<area>44410.5</area>
				<perimeter>998.8481721878052</perimeter>
				<distanceFromOrigin>233.6193485137736</distanceFromOrigin>
				<angle>43.8835727058371</angle>
				<shape>triangular</shape>
				<triangleMeasure>0.7967556478878886</triangleMeasure>
				<rectangleMeasure>0.5543089348604039</rectangleMeasure>
				<circleMeasure>0.3485777062800868</circleMeasure>
				<centroid>
					<x>563.6797</x>
					<y>279.8832</y>
				</centroid>
			</pseudo3D>
		</spatialEntity>
		<spatialEntity>
			<pseudo3D type="region">
				<clusteredness>1</clusteredness>
				<density>0.690346103257372</density>
				<area>60056.5</area>
				<perimeter>1054.448556423187</perimeter>
				<distanceFromOrigin>291.1374245953275</distanceFromOrigin>
				<angle>66.76979806672472</angle>
				<shape>triangular</shape>
				<triangleMeasure>0.8017832907856217</triangleMeasure>
				<rectangleMeasure>0.6355054364373617</rectangleMeasure>
				<circleMeasure>0.5497000097565052</circleMeasure>
				<centroid>
					<x>879.7823</x>
					<y>274.1164</y>
				</centroid>
			</pseudo3D>
		</spatialEntity>
		<numericStateVariable>
			<name>avgClusterednessRegions</name>
			<value>632.3103994016308</value>
		</numericStateVariable>
		<numericStateVariable>
			<name>avgDensityRegions</name>
			<value>0.6656270327395464</value>
		</numericStateVariable>
	</timepoint>
	<timepoint>
		<spatialEntity>
			<pseudo3D type="region">
				<clusteredness>1</clusteredness>
				<density>0.6478861971192824</density>
				<area>49046</area>
				<perimeter>1024.45165348053</perimeter>
				<distanceFromOrigin>233.6193485137736</distanceFromOrigin>
				<angle>43.71547184937624</angle>
				<shape>triangular</shape>
				<triangleMeasure>0.7981070870834526</triangleMeasure>
				<rectangleMeasure>0.5879112502261598</rectangleMeasure>
				<circleMeasure>0.3767325697992934</circleMeasure>
				<centroid>
					<x>558.3462</x>
					<y>267.7322</y>
				</centroid>
			</pseudo3D>
		</spatialEntity>
		<spatialEntity>
			<pseudo3D type="region">
				<clusteredness>1</clusteredness>
				<density>0.6865284470535766</density>
				<area>65255</area>
				<perimeter>1149.278001308441</perimeter>
				<distanceFromOrigin>291.1374245953275</distanceFromOrigin>
				<angle>65.95011965154153</angle>
				<shape>triangular</shape>
				<triangleMeasure>0.7940451179283399</triangleMeasure>
				<rectangleMeasure>0.6303380683550464</rectangleMeasure>
				<circleMeasure>0.5483438570216044</circleMeasure>
				<centroid>
					<x>883.4092</x>
					<y>264.8828</y>
				</centroid>
			</pseudo3D>
		</spatialEntity>
		<numericStateVariable>
			<name>avgClusterednessRegions</name>
			<value>650.1509524182055</value>
		</numericStateVariable>
		<numericStateVariable>
			<name>avgDensityRegions</name>
			<value>0.6672073220864295</value>
		</numericStateVariable>
	</timepoint>
	<timepoint>
		<spatialEntity>
			<pseudo3D type="region">
				<clusteredness>1</clusteredness>
				<density>0.6866184683319625</density>
				<area>68756</area>
				<perimeter>1215.508315086365</perimeter>
				<distanceFromOrigin>291.1374245953275</distanceFromOrigin>
				<angle>66.45717781720219</angle>
				<shape>triangular</shape>
				<triangleMeasure>0.791703669586119</triangleMeasure>
				<rectangleMeasure>0.6269861794383292</rectangleMeasure>
				<circleMeasure>0.5038797609630802</circleMeasure>
				<centroid>
					<x>887.9284</x>
					<y>259.4822</y>
				</centroid>
			</pseudo3D>
		</spatialEntity>
		<spatialEntity>
			<pseudo3D type="region">
				<clusteredness>1</clusteredness>
				<density>0.6425768348802983</density>
				<area>50970</area>
				<perimeter>1100.561462879181</perimeter>
				<distanceFromOrigin>233.6193485137736</distanceFromOrigin>
				<angle>44.02187440575356</angle>
				<shape>triangular</shape>
				<triangleMeasure>0.801308985469937</triangleMeasure>
				<rectangleMeasure>0.5527950842097923</rectangleMeasure>
				<circleMeasure>0.3594328798997385</circleMeasure>
				<centroid>
					<x>557.1058</x>
					<y>263.0695</y>
				</centroid>
			</pseudo3D>
		</spatialEntity>
		<numericStateVariable>
			<name>avgClusterednessRegions</name>
			<value>661.6840385321345</value>
		</numericStateVariable>
		<numericStateVariable>
			<name>avgDensityRegions</name>
			<value>0.6645976516061304</value>
		</numericStateVariable>
	</timepoint>
	<timepoint>
		<spatialEntity>
			<pseudo3D type="region">
				<clusteredness>1</clusteredness>
				<density>0.6866184683319625</density>
				<area>68756</area>
				<perimeter>1215.508315086365</perimeter>
				<distanceFromOrigin>291.1374245953275</distanceFromOrigin>
				<angle>66.45717781720219</angle>
				<shape>triangular</shape>
				<triangleMeasure>0.791703669586119</triangleMeasure>
				<rectangleMeasure>0.6269861794383292</rectangleMeasure>
				<circleMeasure>0.5038797609630802</circleMeasure>
				<centroid>
					<x>887.9284</x>
					<y>259.4822</y>
				</centroid>
			</pseudo3D>
		</spatialEntity>
		<spatialEntity>
			<pseudo3D type="region">
				<clusteredness>1</clusteredness>
				<density>0.6425768348802983</density>
				<area>50970</area>
				<perimeter>1100.561462879181</perimeter>
				<distanceFromOrigin>233.6193485137736</distanceFromOrigin>
				<angle>44.02187440575356</angle>
				<shape>triangular</shape>
				<triangleMeasure>0.801308985469937</triangleMeasure>
				<rectangleMeasure>0.5527950842097923</rectangleMeasure>
				<circleMeasure>0.3594328798997385</circleMeasure>
				<centroid>
					<x>557.1058</x>
					<y>263.0695</y>
				</centroid>
			</pseudo3D>
		</spatialEntity>
		<numericStateVariable>
			<name>avgClusterednessRegions</name>
			<value>661.6840385321345</value>
		</numericStateVariable>
		<numericStateVariable>
			<name>avgDensityRegions</name>
			<value>0.6645976516061304</value>
		</numericStateVariable>
	</timepoint>
	<timepoint>
		<spatialEntity>
			<pseudo3D type="region">
				<clusteredness>1</clusteredness>
				<density>0.6866184683319625</density>
				<area>68756</area>
				<perimeter>1215.508315086365</perimeter>
				<distanceFromOrigin>291.1374245953275</distanceFromOrigin>
				<angle>66.45717781720219</angle>
				<shape>triangular</shape>
				<triangleMeasure>0.791703669586119</triangleMeasure>
				<rectangleMeasure>0.6269861794383292</rectangleMeasure>
				<circleMeasure>0.5038797609630802</circleMeasure>
				<centroid>
					<x>887.9284</x>
					<y>259.4822</y>
				</centroid>
			</pseudo3D>
		</spatialEntity>
		<spatialEntity>
			<pseudo3D type="region">
				<clusteredness>1</clusteredness>
				<density>0.6425768348802983</density>
				<area>50970</area>
				<perimeter>1100.561462879181</perimeter>
				<distanceFromOrigin>233.6193485137736</distanceFromOrigin>
				<angle>44.02187440575356</angle>
				<shape>triangular</shape>
				<triangleMeasure>0.801308985469937</triangleMeasure>
				<rectangleMeasure>0.5527950842097923</rectangleMeasure>
				<circleMeasure>0.3594328798997385</circleMeasure>
				<centroid>
					<x>557.1058</x>
					<y>263.0695</y>
				</centroid>
			</pseudo3D>
		</spatialEntity>
		<numericStateVariable>
			<name>avgClusterednessRegions</name>
			<value>661.6840385321345</value>
		</numericStateVariable>
		<numericStateVariable>
			<name>avgDensityRegions</name>
			<value>0.6645976516061304</value>
		</numericStateVariable>
	</timepoint>
	<timepoint>
		<spatialEntity>
			<pseudo3D type="region">
				<clusteredness>1</clusteredness>
				<density>0.6866184683319625</density>
				<area>68756</area>
				<perimeter>1215.508315086365</perimeter>
				<distanceFromOrigin>291.1374245953275</distanceFromOrigin>
				<angle>66.45717781720219</angle>
				<shape>triangular</shape>
				<triangleMeasure>0.791703669586119</triangleMeasure>
				<rectangleMeasure>0.6269861794383292</rectangleMeasure>
				<circleMeasure>0.5038797609630802</circleMeasure>
				<centroid>
					<x>887.9284</x>
					<y>259.4822</y>
				</centroid>
			</pseudo3D>
		</spatialEntity>
		<spatialEntity>
			<pseudo3D type="region">
				<clusteredness>1</clusteredness>
				<density>0.6425768348802983</density>
				<area>50970</area>
				<perimeter>1100.561462879181</perimeter>
				<distanceFromOrigin>233.6193485137736</distanceFromOrigin>
				<angle>44.02187440575356</angle>
				<shape>triangular</shape>
				<triangleMeasure>0.801308985469937</triangleMeasure>
				<rectangleMeasure>0.5527950842097923</rectangleMeasure>
				<circleMeasure>0.3594328798997385</circleMeasure>
				<centroid>
					<x>557.1058</x>
					<y>263.0695</y>
				</centroid>
			</pseudo3D>
		</spatialEntity>
		<numericStateVariable>
			<name>avgClusterednessRegions</name>
			<value>661.6840385321345</value>
		</numericStateVariable>
		<numericStateVariable>
			<name>avgDensityRegions</name>
			<value>0.6645976516061304</value>
		</numericStateVariable>
	</timepoint>
	<timepoint>
		<spatialEntity>
			<pseudo3D type="region">
				<clusteredness>1</clusteredness>
				<density>0.6866184683319625</density>
				<area>68756</area>
				<perimeter>1215.508315086365</perimeter>
				<distanceFromOrigin>291.1374245953275</distanceFromOrigin>
				<angle>66.45717781720219</angle>
				<shape>triangular</shape>
				<triangleMeasure>0.791703669586119</triangleMeasure>
				<rectangleMeasure>0.6269861794383292</rectangleMeasure>
				<circleMeasure>0.5038797609630802</circleMeasure>
				<centroid>
					<x>887.9284</x>
					<y>259.4822</y>
				</centroid>
			</pseudo3D>
		</spatialEntity>
		<spatialEntity>
			<pseudo3D type="region">
				<clusteredness>1</clusteredness>
				<density>0.6425768348802983</density>
				<area>50970</area>
				<perimeter>1100.561462879181</perimeter>
				<distanceFromOrigin>233.6193485137736</distanceFromOrigin>
				<angle>44.02187440575356</angle>
				<shape>triangular</shape>
				<triangleMeasure>0.801308985469937</triangleMeasure>
				<rectangleMeasure>0.5527950842097923</rectangleMeasure>
				<circleMeasure>0.3594328798997385</circleMeasure>
				<centroid>
					<x>557.1058</x>
					<y>263.0695</y>
				</centroid>
			</pseudo3D>
		</spatialEntity>
		<numericStateVariable>
			<name>avgClusterednessRegions</name>
			<value>661.6840385321345</value>
		</numericStateVariable>
		<numericStateVariable>
			<name>avgDensityRegions</name>
			<value>0.6645976516061304</value>
		</numericStateVariable>
	</timepoint>
	<timepoint>
		<spatialEntity>
			<pseudo3D type="region">
				<clusteredness>1</clusteredness>
				<density>0.6866184683319625</density>
				<area>68756</area>
				<perimeter>1215.508315086365</perimeter>
				<distanceFromOrigin>291.1374245953275</distanceFromOrigin>
				<angle>66.45717781720219</angle>
				<shape>triangular</shape>
				<triangleMeasure>0.791703669586119</triangleMeasure>
				<rectangleMeasure>0.6269861794383292</rectangleMeasure>
				<circleMeasure>0.5038797609630802</circleMeasure>
				<centroid>
					<x>887.9284</x>
					<y>259.4822</y>
				</centroid>
			</pseudo3D>
		</spatialEntity>
		<spatialEntity>
			<pseudo3D type="region">
				<clusteredness>1</clusteredness>
				<density>0.6425768348802983</density>
				<area>50970</area>
				<perimeter>1100.561462879181</perimeter>
				<distanceFromOrigin>233.6193485137736</distanceFromOrigin>
				<angle>44.02187440575356</angle>
				<shape>triangular</shape>
				<triangleMeasure>0.801308985469937</triangleMeasure>
				<rectangleMeasure>0.5527950842097923</rectangleMeasure>
				<circleMeasure>0.3594328798997385</circleMeasure>
				<centroid>
					<x>557.1058</x>
					<y>263.0695</y>
				</centroid>
			</pseudo3D>
		</spatialEntity>
		<numericStateVariable>
			<name>avgClusterednessRegions</name>
			<value>661.6840385321345</value>
		</numericStateVariable>
		<numericStateVariable>
			<name>avgDensityRegions</name>
			<value>0.6645976516061304</value>
		</numericStateVariable>
	</timepoint>
	<timepoint>
		<spatialEntity>
			<pseudo3D type="region">
				<clusteredness>1</clusteredness>
				<density>0.6866184683319625</density>
				<area>68756</area>
				<perimeter>1215.508315086365</perimeter>
				<distanceFromOrigin>291.1374245953275</distanceFromOrigin>
				<angle>66.45717781720219</angle>
				<shape>triangular</shape>
				<triangleMeasure>0.791703669586119</triangleMeasure>
				<rectangleMeasure>0.6269861794383292</rectangleMeasure>
				<circleMeasure>0.5038797609630802</circleMeasure>
				<centroid>
					<x>887.9284</x>
					<y>259.4822</y>
				</centroid>
			</pseudo3D>
		</spatialEntity>
		<spatialEntity>
			<pseudo3D type="region">
				<clusteredness>1</clusteredness>
				<density>0.6425768348802983</density>
				<area>50970</area>
				<perimeter>1100.561462879181</perimeter>
				<distanceFromOrigin>233.6193485137736</distanceFromOrigin>
				<angle>44.02187440575356</angle>
				<shape>triangular</shape>
				<triangleMeasure>0.801308985469937</triangleMeasure>
				<rectangleMeasure>0.5527950842097923</rectangleMeasure>
				<circleMeasure>0.3594328798997385</circleMeasure>
				<centroid>
					<x>557.1058</x>
					<y>263.0695</y>
				</centroid>
			</pseudo3D>
		</spatialEntity>
		<numericStateVariable>
			<name>avgClusterednessRegions</name>
			<value>661.6840385321345</value>
		</numericStateVariable>
		<numericStateVariable>
			<name>avgDensityRegions</name>
			<value>0.6645976516061304</value>
		</numericStateVariable>
	</timepoint>
	<timepoint>
		<spatialEntity>
			<pseudo3D type="region">
				<clusteredness>1</clusteredness>
				<density>0.6866184683319625</density>
				<area>68756</area>
				<perimeter>1215.508315086365</perimeter>
				<distanceFromOrigin>291.1374245953275</distanceFromOrigin>
				<angle>66.45717781720219</angle>
				<shape>triangular</shape>
				<triangleMeasure>0.791703669586119</triangleMeasure>
				<rectangleMeasure>0.6269861794383292</rectangleMeasure>
				<circleMeasure>0.5038797609630802</circleMeasure>
				<centroid>
					<x>887.9284</x>
					<y>259.4822</y>
				</centroid>
			</pseudo3D>
		</spatialEntity>
		<spatialEntity>
			<pseudo3D type="region">
				<clusteredness>1</clusteredness>
				<density>0.6425768348802983</density>
				<area>50970</area>
				<perimeter>1100.561462879181</perimeter>
				<distanceFromOrigin>233.6193485137736</distanceFromOrigin>
				<angle>44.02187440575356</angle>
				<shape>triangular</shape>
				<triangleMeasure>0.801308985469937</triangleMeasure>
				<rectangleMeasure>0.5527950842097923</rectangleMeasure>
				<circleMeasure>0.3594328798997385</circleMeasure>
				<centroid>
					<x>557.1058</x>
					<y>263.0695</y>
				</centroid>
			</pseudo3D>
		</spatialEntity>
		<numericStateVariable>
			<name>avgClusterednessRegions</name>
			<value>661.6840385321345</value>
		</numericStateVariable>
		<numericStateVariable>
			<name>avgDensityRegions</name>
			<value>0.6645976516061304</value>
		</numericStateVariable>
	</timepoint>
	<timepoint>
		<spatialEntity>
			<pseudo3D type="region">
				<clusteredness>1</clusteredness>
				<density>0.6866184683319625</density>
				<area>68756</area>
				<perimeter>1215.508315086365</perimeter>
				<distanceFromOrigin>291.1374245953275</distanceFromOrigin>
				<angle>66.45717781720219</angle>
				<shape>triangular</shape>
				<triangleMeasure>0.791703669586119</triangleMeasure>
				<rectangleMeasure>0.6269861794383292</rectangleMeasure>
				<circleMeasure>0.5038797609630802</circleMeasure>
				<centroid>
					<x>887.9284</x>
					<y>259.4822</y>
				</centroid>
			</pseudo3D>
		</spatialEntity>
		<spatialEntity>
			<pseudo3D type="region">
				<clusteredness>1</clusteredness>
				<density>0.6425768348802983</density>
				<area>50970</area>
				<perimeter>1100.561462879181</perimeter>
				<distanceFromOrigin>233.6193485137736</distanceFromOrigin>
				<angle>44.02187440575356</angle>
				<shape>triangular</shape>
				<triangleMeasure>0.801308985469937</triangleMeasure>
				<rectangleMeasure>0.5527950842097923</rectangleMeasure>
				<circleMeasure>0.3594328798997385</circleMeasure>
				<centroid>
					<x>557.1058</x>
					<y>263.0695</y>
				</centroid>
			</pseudo3D>
		</spatialEntity>
		<numericStateVariable>
			<name>avgClusterednessRegions</name>
			<value>661.6840385321345</value>
		</numericStateVariable>
		<numericStateVariable>
			<name>avgDensityRegions</name>
			<value>0.6645976516061304</value>
		</numericStateVariable>
	</timepoint>
	<timepoint>
		<spatialEntity>
			<pseudo3D type="region">
				<clusteredness>1</clusteredness>
				<density>0.6866184683319625</density>
				<area>68756</area>
				<perimeter>1215.508315086365</perimeter>
				<distanceFromOrigin>291.1374245953275</distanceFromOrigin>
				<angle>66.45717781720219</angle>
				<shape>triangular</shape>
				<triangleMeasure>0.791703669586119</triangleMeasure>
				<rectangleMeasure>0.6269861794383292</rectangleMeasure>
				<circleMeasure>0.5038797609630802</circleMeasure>
				<centroid>
					<x>887.9284</x>
					<y>259.4822</y>
				</centroid>
			</pseudo3D>
		</spatialEntity>
		<spatialEntity>
			<pseudo3D type="region">
				<clusteredness>1</clusteredness>
				<density>0.6425768348802983</density>
				<area>50970</area>
				<perimeter>1100.561462879181</perimeter>
				<distanceFromOrigin>233.6193485137736</distanceFromOrigin>
				<angle>44.02187440575356</angle>
				<shape>triangular</shape>
				<triangleMeasure>0.801308985469937</triangleMeasure>
				<rectangleMeasure>0.5527950842097923</rectangleMeasure>
				<circleMeasure>0.3594328798997385</circleMeasure>
				<centroid>
					<x>557.1058</x>
					<y>263.0695</y>
				</centroid>
			</pseudo3D>
		</spatialEntity>
		<numericStateVariable>
			<name>avgClusterednessRegions</name>
			<value>661.6840385321345</value>
		</numericStateVariable>
		<numericStateVariable>
			<name>avgDensityRegions</name>
			<value>0.6645976516061304</value>
		</numericStateVariable>
	</timepoint>
	<timepoint>
		<spatialEntity>
			<pseudo3D type="region">
				<clusteredness>1</clusteredness>
				<density>0.6866184683319625</density>
				<area>68756</area>
				<perimeter>1215.508315086365</perimeter>
				<distanceFromOrigin>291.1374245953275</distanceFromOrigin>
				<angle>66.45717781720219</angle>
				<shape>triangular</shape>
				<triangleMeasure>0.791703669586119</triangleMeasure>
				<rectangleMeasure>0.6269861794383292</rectangleMeasure>
				<circleMeasure>0.5038797609630802</circleMeasure>
				<centroid>
					<x>887.9284</x>
					<y>259.4822</y>
				</centroid>
			</pseudo3D>
		</spatialEntity>
		<spatialEntity>
			<pseudo3D type="region">
				<clusteredness>1</clusteredness>
				<density>0.6425768348802983</density>
				<area>50970</area>
				<perimeter>1100.561462879181</perimeter>
				<distanceFromOrigin>233.6193485137736</distanceFromOrigin>
				<angle>44.02187440575356</angle>
				<shape>triangular</shape>
				<triangleMeasure>0.801308985469937</triangleMeasure>
				<rectangleMeasure>0.5527950842097923</rectangleMeasure>
				<circleMeasure>0.3594328798997385</circleMeasure>
				<centroid>
					<x>557.1058</x>
					<y>263.0695</y>
				</centroid>
			</pseudo3D>
		</spatialEntity>
		<numericStateVariable>
			<name>avgClusterednessRegions</name>
			<value>661.6840385321345</value>
		</numericStateVariable>
		<numericStateVariable>
			<name>avgDensityRegions</name>
			<value>0.6645976516061304</value>
		</numericStateVariable>
	</timepoint>
	<timepoint>
		<spatialEntity>
			<pseudo3D type="region">
				<clusteredness>1</clusteredness>
				<density>0.6866184683319625</density>
				<area>68756</area>
				<perimeter>1215.508315086365</perimeter>
				<distanceFromOrigin>291.1374245953275</distanceFromOrigin>
				<angle>66.45717781720219</angle>
				<shape>triangular</shape>
				<triangleMeasure>0.791703669586119</triangleMeasure>
				<rectangleMeasure>0.6269861794383292</rectangleMeasure>
				<circleMeasure>0.5038797609630802</circleMeasure>
				<centroid>
					<x>887.9284</x>
					<y>259.4822</y>
				</centroid>
			</pseudo3D>
		</spatialEntity>
		<spatialEntity>
			<pseudo3D type="region">
				<clusteredness>1</clusteredness>
				<density>0.6425768348802983</density>
				<area>50970</area>
				<perimeter>1100.561462879181</perimeter>
				<distanceFromOrigin>233.6193485137736</distanceFromOrigin>
				<angle>44.02187440575356</angle>
				<shape>triangular</shape>
				<triangleMeasure>0.801308985469937</triangleMeasure>
				<rectangleMeasure>0.5527950842097923</rectangleMeasure>
				<circleMeasure>0.3594328798997385</circleMeasure>
				<centroid>
					<x>557.1058</x>
					<y>263.0695</y>
				</centroid>
			</pseudo3D>
		</spatialEntity>
		<numericStateVariable>
			<name>avgClusterednessRegions</name>
			<value>661.6840385321345</value>
		</numericStateVariable>
		<numericStateVariable>
			<name>avgDensityRegions</name>
			<value>0.6645976516061304</value>
		</numericStateVariable>
	</timepoint>
	<timepoint>
		<spatialEntity>
			<pseudo3D type="region">
				<clusteredness>1</clusteredness>
				<density>0.6866184683319625</density>
				<area>68756</area>
				<perimeter>1215.508315086365</perimeter>
				<distanceFromOrigin>291.1374245953275</distanceFromOrigin>
				<angle>66.45717781720219</angle>
				<shape>triangular</shape>
				<triangleMeasure>0.791703669586119</triangleMeasure>
				<rectangleMeasure>0.6269861794383292</rectangleMeasure>
				<circleMeasure>0.5038797609630802</circleMeasure>
				<centroid>
					<x>887.9284</x>
					<y>259.4822</y>
				</centroid>
			</pseudo3D>
		</spatialEntity>
		<spatialEntity>
			<pseudo3D type="region">
				<clusteredness>1</clusteredness>
				<density>0.6425768348802983</density>
				<area>50970</area>
				<perimeter>1100.561462879181</perimeter>
				<distanceFromOrigin>233.6193485137736</distanceFromOrigin>
				<angle>44.02187440575356</angle>
				<shape>triangular</shape>
				<triangleMeasure>0.801308985469937</triangleMeasure>
				<rectangleMeasure>0.5527950842097923</rectangleMeasure>
				<circleMeasure>0.3594328798997385</circleMeasure>
				<centroid>
					<x>557.1058</x>
					<y>263.0695</y>
				</centroid>
			</pseudo3D>
		</spatialEntity>
		<numericStateVariable>
			<name>avgClusterednessRegions</name>
			<value>661.6840385321345</value>
		</numericStateVariable>
		<numericStateVariable>
			<name>avgDensityRegions</name>
			<value>0.6645976516061304</value>
		</numericStateVariable>
	</timepoint>
	<timepoint>
		<spatialEntity>
			<pseudo3D type="region">
				<clusteredness>1</clusteredness>
				<density>0.6866184683319625</density>
				<area>68756</area>
				<perimeter>1215.508315086365</perimeter>
				<distanceFromOrigin>291.1374245953275</distanceFromOrigin>
				<angle>66.45717781720219</angle>
				<shape>triangular</shape>
				<triangleMeasure>0.791703669586119</triangleMeasure>
				<rectangleMeasure>0.6269861794383292</rectangleMeasure>
				<circleMeasure>0.5038797609630802</circleMeasure>
				<centroid>
					<x>887.9284</x>
					<y>259.4822</y>
				</centroid>
			</pseudo3D>
		</spatialEntity>
		<spatialEntity>
			<pseudo3D type="region">
				<clusteredness>1</clusteredness>
				<density>0.6425768348802983</density>
				<area>50970</area>
				<perimeter>1100.561462879181</perimeter>
				<distanceFromOrigin>233.6193485137736</distanceFromOrigin>
				<angle>44.02187440575356</angle>
				<shape>triangular</shape>
				<triangleMeasure>0.801308985469937</triangleMeasure>
				<rectangleMeasure>0.5527950842097923</rectangleMeasure>
				<circleMeasure>0.3594328798997385</circleMeasure>
				<centroid>
					<x>557.1058</x>
					<y>263.0695</y>
				</centroid>
			</pseudo3D>
		</spatialEntity>
		<numericStateVariable>
			<name>avgClusterednessRegions</name>
			<value>661.6840385321345</value>
		</numericStateVariable>
		<numericStateVariable>
			<name>avgDensityRegions</name>
			<value>0.6645976516061304</value>
		</numericStateVariable>
	</timepoint>
	<timepoint>
		<spatialEntity>
			<pseudo3D type="region">
				<clusteredness>1</clusteredness>
				<density>0.6866184683319625</density>
				<area>68756</area>
				<perimeter>1215.508315086365</perimeter>
				<distanceFromOrigin>291.1374245953275</distanceFromOrigin>
				<angle>66.45717781720219</angle>
				<shape>triangular</shape>
				<triangleMeasure>0.791703669586119</triangleMeasure>
				<rectangleMeasure>0.6269861794383292</rectangleMeasure>
				<circleMeasure>0.5038797609630802</circleMeasure>
				<centroid>
					<x>887.9284</x>
					<y>259.4822</y>
				</centroid>
			</pseudo3D>
		</spatialEntity>
		<spatialEntity>
			<pseudo3D type="region">
				<clusteredness>1</clusteredness>
				<density>0.6425768348802983</density>
				<area>50970</area>
				<perimeter>1100.561462879181</perimeter>
				<distanceFromOrigin>233.6193485137736</distanceFromOrigin>
				<angle>44.02187440575356</angle>
				<shape>triangular</shape>
				<triangleMeasure>0.801308985469937</triangleMeasure>
				<rectangleMeasure>0.5527950842097923</rectangleMeasure>
				<circleMeasure>0.3594328798997385</circleMeasure>
				<centroid>
					<x>557.1058</x>
					<y>263.0695</y>
				</centroid>
			</pseudo3D>
		</spatialEntity>
		<numericStateVariable>
			<name>avgClusterednessRegions</name>
			<value>661.6840385321345</value>
		</numericStateVariable>
		<numericStateVariable>
			<name>avgDensityRegions</name>
			<value>0.6645976516061304</value>
		</numericStateVariable>
	</timepoint>
	<timepoint>
		<spatialEntity>
			<pseudo3D type="region">
				<clusteredness>1</clusteredness>
				<density>0.6866184683319625</density>
				<area>68756</area>
				<perimeter>1215.508315086365</perimeter>
				<distanceFromOrigin>291.1374245953275</distanceFromOrigin>
				<angle>66.45717781720219</angle>
				<shape>triangular</shape>
				<triangleMeasure>0.791703669586119</triangleMeasure>
				<rectangleMeasure>0.6269861794383292</rectangleMeasure>
				<circleMeasure>0.5038797609630802</circleMeasure>
				<centroid>
					<x>887.9284</x>
					<y>259.4822</y>
				</centroid>
			</pseudo3D>
		</spatialEntity>
		<spatialEntity>
			<pseudo3D type="region">
				<clusteredness>1</clusteredness>
				<density>0.6425768348802983</density>
				<area>50970</area>
				<perimeter>1100.561462879181</perimeter>
				<distanceFromOrigin>233.6193485137736</distanceFromOrigin>
				<angle>44.02187440575356</angle>
				<shape>triangular</shape>
				<triangleMeasure>0.801308985469937</triangleMeasure>
				<rectangleMeasure>0.5527950842097923</rectangleMeasure>
				<circleMeasure>0.3594328798997385</circleMeasure>
				<centroid>
					<x>557.1058</x>
					<y>263.0695</y>
				</centroid>
			</pseudo3D>
		</spatialEntity>
		<numericStateVariable>
			<name>avgClusterednessRegions</name>
			<value>661.6840385321345</value>
		</numericStateVariable>
		<numericStateVariable>
			<name>avgDensityRegions</name>
			<value>0.6645976516061304</value>
		</numericStateVariable>
	</timepoint>
	<timepoint>
		<spatialEntity>
			<pseudo3D type="region">
				<clusteredness>1</clusteredness>
				<density>0.6866184683319625</density>
				<area>68756</area>
				<perimeter>1215.508315086365</perimeter>
				<distanceFromOrigin>291.1374245953275</distanceFromOrigin>
				<angle>66.45717781720219</angle>
				<shape>triangular</shape>
				<triangleMeasure>0.791703669586119</triangleMeasure>
				<rectangleMeasure>0.6269861794383292</rectangleMeasure>
				<circleMeasure>0.5038797609630802</circleMeasure>
				<centroid>
					<x>887.9284</x>
					<y>259.4822</y>
				</centroid>
			</pseudo3D>
		</spatialEntity>
		<spatialEntity>
			<pseudo3D type="region">
				<clusteredness>1</clusteredness>
				<density>0.6425768348802983</density>
				<area>50970</area>
				<perimeter>1100.561462879181</perimeter>
				<distanceFromOrigin>233.6193485137736</distanceFromOrigin>
				<angle>44.02187440575356</angle>
				<shape>triangular</shape>
				<triangleMeasure>0.801308985469937</triangleMeasure>
				<rectangleMeasure>0.5527950842097923</rectangleMeasure>
				<circleMeasure>0.3594328798997385</circleMeasure>
				<centroid>
					<x>557.1058</x>
					<y>263.0695</y>
				</centroid>
			</pseudo3D>
		</spatialEntity>
		<numericStateVariable>
			<name>avgClusterednessRegions</name>
			<value>661.6840385321345</value>
		</numericStateVariable>
		<numericStateVariable>
			<name>avgDensityRegions</name>
			<value>0.6645976516061304</value>
		</numericStateVariable>
	</timepoint>
	<timepoint>
		<spatialEntity>
			<pseudo3D type="region">
				<clusteredness>1</clusteredness>
				<density>0.6866184683319625</density>
				<area>68756</area>
				<perimeter>1215.508315086365</perimeter>
				<distanceFromOrigin>291.1374245953275</distanceFromOrigin>
				<angle>66.45717781720219</angle>
				<shape>triangular</shape>
				<triangleMeasure>0.791703669586119</triangleMeasure>
				<rectangleMeasure>0.6269861794383292</rectangleMeasure>
				<circleMeasure>0.5038797609630802</circleMeasure>
				<centroid>
					<x>887.9284</x>
					<y>259.4822</y>
				</centroid>
			</pseudo3D>
		</spatialEntity>
		<spatialEntity>
			<pseudo3D type="region">
				<clusteredness>1</clusteredness>
				<density>0.6425768348802983</density>
				<area>50970</area>
				<perimeter>1100.561462879181</perimeter>
				<distanceFromOrigin>233.6193485137736</distanceFromOrigin>
				<angle>44.02187440575356</angle>
				<shape>triangular</shape>
				<triangleMeasure>0.801308985469937</triangleMeasure>
				<rectangleMeasure>0.5527950842097923</rectangleMeasure>
				<circleMeasure>0.3594328798997385</circleMeasure>
				<centroid>
					<x>557.1058</x>
					<y>263.0695</y>
				</centroid>
			</pseudo3D>
		</spatialEntity>
		<numericStateVariable>
			<name>avgClusterednessRegions</name>
			<value>661.6840385321345</value>
		</numericStateVariable>
		<numericStateVariable>
			<name>avgDensityRegions</name>
			<value>0.6645976516061304</value>
		</numericStateVariable>
	</timepoint>
	<timepoint>
		<spatialEntity>
			<pseudo3D type="region">
				<clusteredness>1</clusteredness>
				<density>0.6866184683319625</density>
				<area>68756</area>
				<perimeter>1215.508315086365</perimeter>
				<distanceFromOrigin>291.1374245953275</distanceFromOrigin>
				<angle>66.45717781720219</angle>
				<shape>triangular</shape>
				<triangleMeasure>0.791703669586119</triangleMeasure>
				<rectangleMeasure>0.6269861794383292</rectangleMeasure>
				<circleMeasure>0.5038797609630802</circleMeasure>
				<centroid>
					<x>887.9284</x>
					<y>259.4822</y>
				</centroid>
			</pseudo3D>
		</spatialEntity>
		<spatialEntity>
			<pseudo3D type="region">
				<clusteredness>1</clusteredness>
				<density>0.6425768348802983</density>
				<area>50970</area>
				<perimeter>1100.561462879181</perimeter>
				<distanceFromOrigin>233.6193485137736</distanceFromOrigin>
				<angle>44.02187440575356</angle>
				<shape>triangular</shape>
				<triangleMeasure>0.801308985469937</triangleMeasure>
				<rectangleMeasure>0.5527950842097923</rectangleMeasure>
				<circleMeasure>0.3594328798997385</circleMeasure>
				<centroid>
					<x>557.1058</x>
					<y>263.0695</y>
				</centroid>
			</pseudo3D>
		</spatialEntity>
		<numericStateVariable>
			<name>avgClusterednessRegions</name>
			<value>661.6840385321345</value>
		</numericStateVariable>
		<numericStateVariable>
			<name>avgDensityRegions</name>
			<value>0.6645976516061304</value>
		</numericStateVariable>
	</timepoint>
	<timepoint>
		<spatialEntity>
			<pseudo3D type="region">
				<clusteredness>1</clusteredness>
				<density>0.6866184683319625</density>
				<area>68756</area>
				<perimeter>1215.508315086365</perimeter>
				<distanceFromOrigin>291.1374245953275</distanceFromOrigin>
				<angle>66.45717781720219</angle>
				<shape>triangular</shape>
				<triangleMeasure>0.791703669586119</triangleMeasure>
				<rectangleMeasure>0.6269861794383292</rectangleMeasure>
				<circleMeasure>0.5038797609630802</circleMeasure>
				<centroid>
					<x>887.9284</x>
					<y>259.4822</y>
				</centroid>
			</pseudo3D>
		</spatialEntity>
		<spatialEntity>
			<pseudo3D type="region">
				<clusteredness>1</clusteredness>
				<density>0.6425768348802983</density>
				<area>50970</area>
				<perimeter>1100.561462879181</perimeter>
				<distanceFromOrigin>233.6193485137736</distanceFromOrigin>
				<angle>44.02187440575356</angle>
				<shape>triangular</shape>
				<triangleMeasure>0.801308985469937</triangleMeasure>
				<rectangleMeasure>0.5527950842097923</rectangleMeasure>
				<circleMeasure>0.3594328798997385</circleMeasure>
				<centroid>
					<x>557.1058</x>
					<y>263.0695</y>
				</centroid>
			</pseudo3D>
		</spatialEntity>
		<numericStateVariable>
			<name>avgClusterednessRegions</name>
			<value>661.6840385321345</value>
		</numericStateVariable>
		<numericStateVariable>
			<name>avgDensityRegions</name>
			<value>0.6645976516061304</value>
		</numericStateVariable>
	</timepoint>
	<timepoint>
		<spatialEntity>
			<pseudo3D type="region">
				<clusteredness>1</clusteredness>
				<density>0.6866184683319625</density>
				<area>68756</area>
				<perimeter>1215.508315086365</perimeter>
				<distanceFromOrigin>291.1374245953275</distanceFromOrigin>
				<angle>66.45717781720219</angle>
				<shape>triangular</shape>
				<triangleMeasure>0.791703669586119</triangleMeasure>
				<rectangleMeasure>0.6269861794383292</rectangleMeasure>
				<circleMeasure>0.5038797609630802</circleMeasure>
				<centroid>
					<x>887.9284</x>
					<y>259.4822</y>
				</centroid>
			</pseudo3D>
		</spatialEntity>
		<spatialEntity>
			<pseudo3D type="region">
				<clusteredness>1</clusteredness>
				<density>0.6425768348802983</density>
				<area>50970</area>
				<perimeter>1100.561462879181</perimeter>
				<distanceFromOrigin>233.6193485137736</distanceFromOrigin>
				<angle>44.02187440575356</angle>
				<shape>triangular</shape>
				<triangleMeasure>0.801308985469937</triangleMeasure>
				<rectangleMeasure>0.5527950842097923</rectangleMeasure>
				<circleMeasure>0.3594328798997385</circleMeasure>
				<centroid>
					<x>557.1058</x>
					<y>263.0695</y>
				</centroid>
			</pseudo3D>
		</spatialEntity>
		<numericStateVariable>
			<name>avgClusterednessRegions</name>
			<value>661.6840385321345</value>
		</numericStateVariable>
		<numericStateVariable>
			<name>avgDensityRegions</name>
			<value>0.6645976516061304</value>
		</numericStateVariable>
	</timepoint>
	<timepoint>
		<spatialEntity>
			<pseudo3D type="region">
				<clusteredness>1</clusteredness>
				<density>0.6866184683319625</density>
				<area>68756</area>
				<perimeter>1215.508315086365</perimeter>
				<distanceFromOrigin>291.1374245953275</distanceFromOrigin>
				<angle>66.45717781720219</angle>
				<shape>triangular</shape>
				<triangleMeasure>0.791703669586119</triangleMeasure>
				<rectangleMeasure>0.6269861794383292</rectangleMeasure>
				<circleMeasure>0.5038797609630802</circleMeasure>
				<centroid>
					<x>887.9284</x>
					<y>259.4822</y>
				</centroid>
			</pseudo3D>
		</spatialEntity>
		<spatialEntity>
			<pseudo3D type="region">
				<clusteredness>1</clusteredness>
				<density>0.6425768348802983</density>
				<area>50970</area>
				<perimeter>1100.561462879181</perimeter>
				<distanceFromOrigin>233.6193485137736</distanceFromOrigin>
				<angle>44.02187440575356</angle>
				<shape>triangular</shape>
				<triangleMeasure>0.801308985469937</triangleMeasure>
				<rectangleMeasure>0.5527950842097923</rectangleMeasure>
				<circleMeasure>0.3594328798997385</circleMeasure>
				<centroid>
					<x>557.1058</x>
					<y>263.0695</y>
				</centroid>
			</pseudo3D>
		</spatialEntity>
		<numericStateVariable>
			<name>avgClusterednessRegions</name>
			<value>661.6840385321345</value>
		</numericStateVariable>
		<numericStateVariable>
			<name>avgDensityRegions</name>
			<value>0.6645976516061304</value>
		</numericStateVariable>
	</timepoint>
	<timepoint>
		<spatialEntity>
			<pseudo3D type="region">
				<clusteredness>1</clusteredness>
				<density>0.6866184683319625</density>
				<area>68756</area>
				<perimeter>1215.508315086365</perimeter>
				<distanceFromOrigin>291.1374245953275</distanceFromOrigin>
				<angle>66.45717781720219</angle>
				<shape>triangular</shape>
				<triangleMeasure>0.791703669586119</triangleMeasure>
				<rectangleMeasure>0.6269861794383292</rectangleMeasure>
				<circleMeasure>0.5038797609630802</circleMeasure>
				<centroid>
					<x>887.9284</x>
					<y>259.4822</y>
				</centroid>
			</pseudo3D>
		</spatialEntity>
		<spatialEntity>
			<pseudo3D type="region">
				<clusteredness>1</clusteredness>
				<density>0.6425768348802983</density>
				<area>50970</area>
				<perimeter>1100.561462879181</perimeter>
				<distanceFromOrigin>233.6193485137736</distanceFromOrigin>
				<angle>44.02187440575356</angle>
				<shape>triangular</shape>
				<triangleMeasure>0.801308985469937</triangleMeasure>
				<rectangleMeasure>0.5527950842097923</rectangleMeasure>
				<circleMeasure>0.3594328798997385</circleMeasure>
				<centroid>
					<x>557.1058</x>
					<y>263.0695</y>
				</centroid>
			</pseudo3D>
		</spatialEntity>
		<numericStateVariable>
			<name>avgClusterednessRegions</name>
			<value>661.6840385321345</value>
		</numericStateVariable>
		<numericStateVariable>
			<name>avgDensityRegions</name>
			<value>0.6645976516061304</value>
		</numericStateVariable>
	</timepoint>
	<timepoint>
		<spatialEntity>
			<pseudo3D type="region">
				<clusteredness>1</clusteredness>
				<density>0.6866184683319625</density>
				<area>68756</area>
				<perimeter>1215.508315086365</perimeter>
				<distanceFromOrigin>291.1374245953275</distanceFromOrigin>
				<angle>66.45717781720219</angle>
				<shape>triangular</shape>
				<triangleMeasure>0.791703669586119</triangleMeasure>
				<rectangleMeasure>0.6269861794383292</rectangleMeasure>
				<circleMeasure>0.5038797609630802</circleMeasure>
				<centroid>
					<x>887.9284</x>
					<y>259.4822</y>
				</centroid>
			</pseudo3D>
		</spatialEntity>
		<spatialEntity>
			<pseudo3D type="region">
				<clusteredness>1</clusteredness>
				<density>0.6425768348802983</density>
				<area>50970</area>
				<perimeter>1100.561462879181</perimeter>
				<distanceFromOrigin>233.6193485137736</distanceFromOrigin>
				<angle>44.02187440575356</angle>
				<shape>triangular</shape>
				<triangleMeasure>0.801308985469937</triangleMeasure>
				<rectangleMeasure>0.5527950842097923</rectangleMeasure>
				<circleMeasure>0.3594328798997385</circleMeasure>
				<centroid>
					<x>557.1058</x>
					<y>263.0695</y>
				</centroid>
			</pseudo3D>
		</spatialEntity>
		<numericStateVariable>
			<name>avgClusterednessRegions</name>
			<value>661.6840385321345</value>
		</numericStateVariable>
		<numericStateVariable>
			<name>avgDensityRegions</name>
			<value>0.6645976516061304</value>
		</numericStateVariable>
	</timepoint>
	<timepoint>
		<spatialEntity>
			<pseudo3D type="region">
				<clusteredness>1</clusteredness>
				<density>0.6866184683319625</density>
				<area>68756</area>
				<perimeter>1215.508315086365</perimeter>
				<distanceFromOrigin>291.1374245953275</distanceFromOrigin>
				<angle>66.45717781720219</angle>
				<shape>triangular</shape>
				<triangleMeasure>0.791703669586119</triangleMeasure>
				<rectangleMeasure>0.6269861794383292</rectangleMeasure>
				<circleMeasure>0.5038797609630802</circleMeasure>
				<centroid>
					<x>887.9284</x>
					<y>259.4822</y>
				</centroid>
			</pseudo3D>
		</spatialEntity>
		<spatialEntity>
			<pseudo3D type="region">
				<clusteredness>1</clusteredness>
				<density>0.6425768348802983</density>
				<area>50970</area>
				<perimeter>1100.561462879181</perimeter>
				<distanceFromOrigin>233.6193485137736</distanceFromOrigin>
				<angle>44.02187440575356</angle>
				<shape>triangular</shape>
				<triangleMeasure>0.801308985469937</triangleMeasure>
				<rectangleMeasure>0.5527950842097923</rectangleMeasure>
				<circleMeasure>0.3594328798997385</circleMeasure>
				<centroid>
					<x>557.1058</x>
					<y>263.0695</y>
				</centroid>
			</pseudo3D>
		</spatialEntity>
		<numericStateVariable>
			<name>avgClusterednessRegions</name>
			<value>661.6840385321345</value>
		</numericStateVariable>
		<numericStateVariable>
			<name>avgDensityRegions</name>
			<value>0.6645976516061304</value>
		</numericStateVariable>
	</timepoint>
	<timepoint>
		<spatialEntity>
			<pseudo3D type="region">
				<clusteredness>1</clusteredness>
				<density>0.6866184683319625</density>
				<area>68756</area>
				<perimeter>1215.508315086365</perimeter>
				<distanceFromOrigin>291.1374245953275</distanceFromOrigin>
				<angle>66.45717781720219</angle>
				<shape>triangular</shape>
				<triangleMeasure>0.791703669586119</triangleMeasure>
				<rectangleMeasure>0.6269861794383292</rectangleMeasure>
				<circleMeasure>0.5038797609630802</circleMeasure>
				<centroid>
					<x>887.9284</x>
					<y>259.4822</y>
				</centroid>
			</pseudo3D>
		</spatialEntity>
		<spatialEntity>
			<pseudo3D type="region">
				<clusteredness>1</clusteredness>
				<density>0.6425768348802983</density>
				<area>50970</area>
				<perimeter>1100.561462879181</perimeter>
				<distanceFromOrigin>233.6193485137736</distanceFromOrigin>
				<angle>44.02187440575356</angle>
				<shape>triangular</shape>
				<triangleMeasure>0.801308985469937</triangleMeasure>
				<rectangleMeasure>0.5527950842097923</rectangleMeasure>
				<circleMeasure>0.3594328798997385</circleMeasure>
				<centroid>
					<x>557.1058</x>
					<y>263.0695</y>
				</centroid>
			</pseudo3D>
		</spatialEntity>
		<numericStateVariable>
			<name>avgClusterednessRegions</name>
			<value>661.6840385321345</value>
		</numericStateVariable>
		<numericStateVariable>
			<name>avgDensityRegions</name>
			<value>0.6645976516061304</value>
		</numericStateVariable>
	</timepoint>
	<timepoint>
		<spatialEntity>
			<pseudo3D type="region">
				<clusteredness>1</clusteredness>
				<density>0.6866184683319625</density>
				<area>68756</area>
				<perimeter>1215.508315086365</perimeter>
				<distanceFromOrigin>291.1374245953275</distanceFromOrigin>
				<angle>66.45717781720219</angle>
				<shape>triangular</shape>
				<triangleMeasure>0.791703669586119</triangleMeasure>
				<rectangleMeasure>0.6269861794383292</rectangleMeasure>
				<circleMeasure>0.5038797609630802</circleMeasure>
				<centroid>
					<x>887.9284</x>
					<y>259.4822</y>
				</centroid>
			</pseudo3D>
		</spatialEntity>
		<spatialEntity>
			<pseudo3D type="region">
				<clusteredness>1</clusteredness>
				<density>0.6425768348802983</density>
				<area>50970</area>
				<perimeter>1100.561462879181</perimeter>
				<distanceFromOrigin>233.6193485137736</distanceFromOrigin>
				<angle>44.02187440575356</angle>
				<shape>triangular</shape>
				<triangleMeasure>0.801308985469937</triangleMeasure>
				<rectangleMeasure>0.5527950842097923</rectangleMeasure>
				<circleMeasure>0.3594328798997385</circleMeasure>
				<centroid>
					<x>557.1058</x>
					<y>263.0695</y>
				</centroid>
			</pseudo3D>
		</spatialEntity>
		<numericStateVariable>
			<name>avgClusterednessRegions</name>
			<value>661.6840385321345</value>
		</numericStateVariable>
		<numericStateVariable>
			<name>avgDensityRegions</name>
			<value>0.6645976516061304</value>
		</numericStateVariable>
	</timepoint>
	<timepoint>
		<spatialEntity>
			<pseudo3D type="region">
				<clusteredness>1</clusteredness>
				<density>0.6866184683319625</density>
				<area>68756</area>
				<perimeter>1215.508315086365</perimeter>
				<distanceFromOrigin>291.1374245953275</distanceFromOrigin>
				<angle>66.45717781720219</angle>
				<shape>triangular</shape>
				<triangleMeasure>0.791703669586119</triangleMeasure>
				<rectangleMeasure>0.6269861794383292</rectangleMeasure>
				<circleMeasure>0.5038797609630802</circleMeasure>
				<centroid>
					<x>887.9284</x>
					<y>259.4822</y>
				</centroid>
			</pseudo3D>
		</spatialEntity>
		<spatialEntity>
			<pseudo3D type="region">
				<clusteredness>1</clusteredness>
				<density>0.6425768348802983</density>
				<area>50970</area>
				<perimeter>1100.561462879181</perimeter>
				<distanceFromOrigin>233.6193485137736</distanceFromOrigin>
				<angle>44.02187440575356</angle>
				<shape>triangular</shape>
				<triangleMeasure>0.801308985469937</triangleMeasure>
				<rectangleMeasure>0.5527950842097923</rectangleMeasure>
				<circleMeasure>0.3594328798997385</circleMeasure>
				<centroid>
					<x>557.1058</x>
					<y>263.0695</y>
				</centroid>
			</pseudo3D>
		</spatialEntity>
		<numericStateVariable>
			<name>avgClusterednessRegions</name>
			<value>661.6840385321345</value>
		</numericStateVariable>
		<numericStateVariable>
			<name>avgDensityRegions</name>
			<value>0.6645976516061304</value>
		</numericStateVariable>
	</timepoint>
	<timepoint>
		<spatialEntity>
			<pseudo3D type="region">
				<clusteredness>1</clusteredness>
				<density>0.6866184683319625</density>
				<area>68756</area>
				<perimeter>1215.508315086365</perimeter>
				<distanceFromOrigin>291.1374245953275</distanceFromOrigin>
				<angle>66.45717781720219</angle>
				<shape>triangular</shape>
				<triangleMeasure>0.791703669586119</triangleMeasure>
				<rectangleMeasure>0.6269861794383292</rectangleMeasure>
				<circleMeasure>0.5038797609630802</circleMeasure>
				<centroid>
					<x>887.9284</x>
					<y>259.4822</y>
				</centroid>
			</pseudo3D>
		</spatialEntity>
		<spatialEntity>
			<pseudo3D type="region">
				<clusteredness>1</clusteredness>
				<density>0.6425768348802983</density>
				<area>50970</area>
				<perimeter>1100.561462879181</perimeter>
				<distanceFromOrigin>233.6193485137736</distanceFromOrigin>
				<angle>44.02187440575356</angle>
				<shape>triangular</shape>
				<triangleMeasure>0.801308985469937</triangleMeasure>
				<rectangleMeasure>0.5527950842097923</rectangleMeasure>
				<circleMeasure>0.3594328798997385</circleMeasure>
				<centroid>
					<x>557.1058</x>
					<y>263.0695</y>
				</centroid>
			</pseudo3D>
		</spatialEntity>
		<numericStateVariable>
			<name>avgClusterednessRegions</name>
			<value>661.6840385321345</value>
		</numericStateVariable>
		<numericStateVariable>
			<name>avgDensityRegions</name>
			<value>0.6645976516061304</value>
		</numericStateVariable>
	</timepoint>
	<timepoint>
		<spatialEntity>
			<pseudo3D type="region">
				<clusteredness>1</clusteredness>
				<density>0.6866184683319625</density>
				<area>68756</area>
				<perimeter>1215.508315086365</perimeter>
				<distanceFromOrigin>291.1374245953275</distanceFromOrigin>
				<angle>66.45717781720219</angle>
				<shape>triangular</shape>
				<triangleMeasure>0.791703669586119</triangleMeasure>
				<rectangleMeasure>0.6269861794383292</rectangleMeasure>
				<circleMeasure>0.5038797609630802</circleMeasure>
				<centroid>
					<x>887.9284</x>
					<y>259.4822</y>
				</centroid>
			</pseudo3D>
		</spatialEntity>
		<spatialEntity>
			<pseudo3D type="region">
				<clusteredness>1</clusteredness>
				<density>0.6425768348802983</density>
				<area>50970</area>
				<perimeter>1100.561462879181</perimeter>
				<distanceFromOrigin>233.6193485137736</distanceFromOrigin>
				<angle>44.02187440575356</angle>
				<shape>triangular</shape>
				<triangleMeasure>0.801308985469937</triangleMeasure>
				<rectangleMeasure>0.5527950842097923</rectangleMeasure>
				<circleMeasure>0.3594328798997385</circleMeasure>
				<centroid>
					<x>557.1058</x>
					<y>263.0695</y>
				</centroid>
			</pseudo3D>
		</spatialEntity>
		<numericStateVariable>
			<name>avgClusterednessRegions</name>
			<value>661.6840385321345</value>
		</numericStateVariable>
		<numericStateVariable>
			<name>avgDensityRegions</name>
			<value>0.6645976516061304</value>
		</numericStateVariable>
	</timepoint>
	<timepoint>
		<spatialEntity>
			<pseudo3D type="region">
				<clusteredness>1</clusteredness>
				<density>0.6866184683319625</density>
				<area>68756</area>
				<perimeter>1215.508315086365</perimeter>
				<distanceFromOrigin>291.1374245953275</distanceFromOrigin>
				<angle>66.45717781720219</angle>
				<shape>triangular</shape>
				<triangleMeasure>0.791703669586119</triangleMeasure>
				<rectangleMeasure>0.6269861794383292</rectangleMeasure>
				<circleMeasure>0.5038797609630802</circleMeasure>
				<centroid>
					<x>887.9284</x>
					<y>259.4822</y>
				</centroid>
			</pseudo3D>
		</spatialEntity>
		<spatialEntity>
			<pseudo3D type="region">
				<clusteredness>1</clusteredness>
				<density>0.6425768348802983</density>
				<area>50970</area>
				<perimeter>1100.561462879181</perimeter>
				<distanceFromOrigin>233.6193485137736</distanceFromOrigin>
				<angle>44.02187440575356</angle>
				<shape>triangular</shape>
				<triangleMeasure>0.801308985469937</triangleMeasure>
				<rectangleMeasure>0.5527950842097923</rectangleMeasure>
				<circleMeasure>0.3594328798997385</circleMeasure>
				<centroid>
					<x>557.1058</x>
					<y>263.0695</y>
				</centroid>
			</pseudo3D>
		</spatialEntity>
		<numericStateVariable>
			<name>avgClusterednessRegions</name>
			<value>661.6840385321345</value>
		</numericStateVariable>
		<numericStateVariable>
			<name>avgDensityRegions</name>
			<value>0.6645976516061304</value>
		</numericStateVariable>
	</timepoint>
	<timepoint>
		<spatialEntity>
			<pseudo3D type="region">
				<clusteredness>1</clusteredness>
				<density>0.6866184683319625</density>
				<area>68756</area>
				<perimeter>1215.508315086365</perimeter>
				<distanceFromOrigin>291.1374245953275</distanceFromOrigin>
				<angle>66.45717781720219</angle>
				<shape>triangular</shape>
				<triangleMeasure>0.791703669586119</triangleMeasure>
				<rectangleMeasure>0.6269861794383292</rectangleMeasure>
				<circleMeasure>0.5038797609630802</circleMeasure>
				<centroid>
					<x>887.9284</x>
					<y>259.4822</y>
				</centroid>
			</pseudo3D>
		</spatialEntity>
		<spatialEntity>
			<pseudo3D type="region">
				<clusteredness>1</clusteredness>
				<density>0.6425768348802983</density>
				<area>50970</area>
				<perimeter>1100.561462879181</perimeter>
				<distanceFromOrigin>233.6193485137736</distanceFromOrigin>
				<angle>44.02187440575356</angle>
				<shape>triangular</shape>
				<triangleMeasure>0.801308985469937</triangleMeasure>
				<rectangleMeasure>0.5527950842097923</rectangleMeasure>
				<circleMeasure>0.3594328798997385</circleMeasure>
				<centroid>
					<x>557.1058</x>
					<y>263.0695</y>
				</centroid>
			</pseudo3D>
		</spatialEntity>
		<numericStateVariable>
			<name>avgClusterednessRegions</name>
			<value>661.6840385321345</value>
		</numericStateVariable>
		<numericStateVariable>
			<name>avgDensityRegions</name>
			<value>0.6645976516061304</value>
		</numericStateVariable>
	</timepoint>
	<timepoint>
		<spatialEntity>
			<pseudo3D type="region">
				<clusteredness>1</clusteredness>
				<density>0.6866184683319625</density>
				<area>68756</area>
				<perimeter>1215.508315086365</perimeter>
				<distanceFromOrigin>291.1374245953275</distanceFromOrigin>
				<angle>66.45717781720219</angle>
				<shape>triangular</shape>
				<triangleMeasure>0.791703669586119</triangleMeasure>
				<rectangleMeasure>0.6269861794383292</rectangleMeasure>
				<circleMeasure>0.5038797609630802</circleMeasure>
				<centroid>
					<x>887.9284</x>
					<y>259.4822</y>
				</centroid>
			</pseudo3D>
		</spatialEntity>
		<spatialEntity>
			<pseudo3D type="region">
				<clusteredness>1</clusteredness>
				<density>0.6425768348802983</density>
				<area>50970</area>
				<perimeter>1100.561462879181</perimeter>
				<distanceFromOrigin>233.6193485137736</distanceFromOrigin>
				<angle>44.02187440575356</angle>
				<shape>triangular</shape>
				<triangleMeasure>0.801308985469937</triangleMeasure>
				<rectangleMeasure>0.5527950842097923</rectangleMeasure>
				<circleMeasure>0.3594328798997385</circleMeasure>
				<centroid>
					<x>557.1058</x>
					<y>263.0695</y>
				</centroid>
			</pseudo3D>
		</spatialEntity>
		<numericStateVariable>
			<name>avgClusterednessRegions</name>
			<value>661.6840385321345</value>
		</numericStateVariable>
		<numericStateVariable>
			<name>avgDensityRegions</name>
			<value>0.6645976516061304</value>
		</numericStateVariable>
	</timepoint>
	<timepoint>
		<spatialEntity>
			<pseudo3D type="region">
				<clusteredness>1</clusteredness>
				<density>0.6866184683319625</density>
				<area>68756</area>
				<perimeter>1215.508315086365</perimeter>
				<distanceFromOrigin>291.1374245953275</distanceFromOrigin>
				<angle>66.45717781720219</angle>
				<shape>triangular</shape>
				<triangleMeasure>0.791703669586119</triangleMeasure>
				<rectangleMeasure>0.6269861794383292</rectangleMeasure>
				<circleMeasure>0.5038797609630802</circleMeasure>
				<centroid>
					<x>887.9284</x>
					<y>259.4822</y>
				</centroid>
			</pseudo3D>
		</spatialEntity>
		<spatialEntity>
			<pseudo3D type="region">
				<clusteredness>1</clusteredness>
				<density>0.6425768348802983</density>
				<area>50970</area>
				<perimeter>1100.561462879181</perimeter>
				<distanceFromOrigin>233.6193485137736</distanceFromOrigin>
				<angle>44.02187440575356</angle>
				<shape>triangular</shape>
				<triangleMeasure>0.801308985469937</triangleMeasure>
				<rectangleMeasure>0.5527950842097923</rectangleMeasure>
				<circleMeasure>0.3594328798997385</circleMeasure>
				<centroid>
					<x>557.1058</x>
					<y>263.0695</y>
				</centroid>
			</pseudo3D>
		</spatialEntity>
		<numericStateVariable>
			<name>avgClusterednessRegions</name>
			<value>661.6840385321345</value>
		</numericStateVariable>
		<numericStateVariable>
			<name>avgDensityRegions</name>
			<value>0.6645976516061304</value>
		</numericStateVariable>
	</timepoint>
	<timepoint>
		<spatialEntity>
			<pseudo3D type="region">
				<clusteredness>1</clusteredness>
				<density>0.6866184683319625</density>
				<area>68756</area>
				<perimeter>1215.508315086365</perimeter>
				<distanceFromOrigin>291.1374245953275</distanceFromOrigin>
				<angle>66.45717781720219</angle>
				<shape>triangular</shape>
				<triangleMeasure>0.791703669586119</triangleMeasure>
				<rectangleMeasure>0.6269861794383292</rectangleMeasure>
				<circleMeasure>0.5038797609630802</circleMeasure>
				<centroid>
					<x>887.9284</x>
					<y>259.4822</y>
				</centroid>
			</pseudo3D>
		</spatialEntity>
		<spatialEntity>
			<pseudo3D type="region">
				<clusteredness>1</clusteredness>
				<density>0.6425768348802983</density>
				<area>50970</area>
				<perimeter>1100.561462879181</perimeter>
				<distanceFromOrigin>233.6193485137736</distanceFromOrigin>
				<angle>44.02187440575356</angle>
				<shape>triangular</shape>
				<triangleMeasure>0.801308985469937</triangleMeasure>
				<rectangleMeasure>0.5527950842097923</rectangleMeasure>
				<circleMeasure>0.3594328798997385</circleMeasure>
				<centroid>
					<x>557.1058</x>
					<y>263.0695</y>
				</centroid>
			</pseudo3D>
		</spatialEntity>
		<numericStateVariable>
			<name>avgClusterednessRegions</name>
			<value>661.6840385321345</value>
		</numericStateVariable>
		<numericStateVariable>
			<name>avgDensityRegions</name>
			<value>0.6645976516061304</value>
		</numericStateVariable>
	</timepoint>
	<timepoint>
		<spatialEntity>
			<pseudo3D type="region">
				<clusteredness>1</clusteredness>
				<density>0.6866184683319625</density>
				<area>68756</area>
				<perimeter>1215.508315086365</perimeter>
				<distanceFromOrigin>291.1374245953275</distanceFromOrigin>
				<angle>66.45717781720219</angle>
				<shape>triangular</shape>
				<triangleMeasure>0.791703669586119</triangleMeasure>
				<rectangleMeasure>0.6269861794383292</rectangleMeasure>
				<circleMeasure>0.5038797609630802</circleMeasure>
				<centroid>
					<x>887.9284</x>
					<y>259.4822</y>
				</centroid>
			</pseudo3D>
		</spatialEntity>
		<spatialEntity>
			<pseudo3D type="region">
				<clusteredness>1</clusteredness>
				<density>0.6425768348802983</density>
				<area>50970</area>
				<perimeter>1100.561462879181</perimeter>
				<distanceFromOrigin>233.6193485137736</distanceFromOrigin>
				<angle>44.02187440575356</angle>
				<shape>triangular</shape>
				<triangleMeasure>0.801308985469937</triangleMeasure>
				<rectangleMeasure>0.5527950842097923</rectangleMeasure>
				<circleMeasure>0.3594328798997385</circleMeasure>
				<centroid>
					<x>557.1058</x>
					<y>263.0695</y>
				</centroid>
			</pseudo3D>
		</spatialEntity>
		<numericStateVariable>
			<name>avgClusterednessRegions</name>
			<value>661.6840385321345</value>
		</numericStateVariable>
		<numericStateVariable>
			<name>avgDensityRegions</name>
			<value>0.6645976516061304</value>
		</numericStateVariable>
	</timepoint>
	<timepoint>
		<spatialEntity>
			<pseudo3D type="region">
				<clusteredness>1</clusteredness>
				<density>0.6866184683319625</density>
				<area>68756</area>
				<perimeter>1215.508315086365</perimeter>
				<distanceFromOrigin>291.1374245953275</distanceFromOrigin>
				<angle>66.45717781720219</angle>
				<shape>triangular</shape>
				<triangleMeasure>0.791703669586119</triangleMeasure>
				<rectangleMeasure>0.6269861794383292</rectangleMeasure>
				<circleMeasure>0.5038797609630802</circleMeasure>
				<centroid>
					<x>887.9284</x>
					<y>259.4822</y>
				</centroid>
			</pseudo3D>
		</spatialEntity>
		<spatialEntity>
			<pseudo3D type="region">
				<clusteredness>1</clusteredness>
				<density>0.6425768348802983</density>
				<area>50970</area>
				<perimeter>1100.561462879181</perimeter>
				<distanceFromOrigin>233.6193485137736</distanceFromOrigin>
				<angle>44.02187440575356</angle>
				<shape>triangular</shape>
				<triangleMeasure>0.801308985469937</triangleMeasure>
				<rectangleMeasure>0.5527950842097923</rectangleMeasure>
				<circleMeasure>0.3594328798997385</circleMeasure>
				<centroid>
					<x>557.1058</x>
					<y>263.0695</y>
				</centroid>
			</pseudo3D>
		</spatialEntity>
		<numericStateVariable>
			<name>avgClusterednessRegions</name>
			<value>661.6840385321345</value>
		</numericStateVariable>
		<numericStateVariable>
			<name>avgDensityRegions</name>
			<value>0.6645976516061304</value>
		</numericStateVariable>
	</timepoint>
	<timepoint>
		<spatialEntity>
			<pseudo3D type="region">
				<clusteredness>1</clusteredness>
				<density>0.6866184683319625</density>
				<area>68756</area>
				<perimeter>1215.508315086365</perimeter>
				<distanceFromOrigin>291.1374245953275</distanceFromOrigin>
				<angle>66.45717781720219</angle>
				<shape>triangular</shape>
				<triangleMeasure>0.791703669586119</triangleMeasure>
				<rectangleMeasure>0.6269861794383292</rectangleMeasure>
				<circleMeasure>0.5038797609630802</circleMeasure>
				<centroid>
					<x>887.9284</x>
					<y>259.4822</y>
				</centroid>
			</pseudo3D>
		</spatialEntity>
		<spatialEntity>
			<pseudo3D type="region">
				<clusteredness>1</clusteredness>
				<density>0.6425768348802983</density>
				<area>50970</area>
				<perimeter>1100.561462879181</perimeter>
				<distanceFromOrigin>233.6193485137736</distanceFromOrigin>
				<angle>44.02187440575356</angle>
				<shape>triangular</shape>
				<triangleMeasure>0.801308985469937</triangleMeasure>
				<rectangleMeasure>0.5527950842097923</rectangleMeasure>
				<circleMeasure>0.3594328798997385</circleMeasure>
				<centroid>
					<x>557.1058</x>
					<y>263.0695</y>
				</centroid>
			</pseudo3D>
		</spatialEntity>
		<numericStateVariable>
			<name>avgClusterednessRegions</name>
			<value>661.6840385321345</value>
		</numericStateVariable>
		<numericStateVariable>
			<name>avgDensityRegions</name>
			<value>0.6645976516061304</value>
		</numericStateVariable>
	</timepoint>
	<timepoint>
		<spatialEntity>
			<pseudo3D type="region">
				<clusteredness>1</clusteredness>
				<density>0.6866184683319625</density>
				<area>68756</area>
				<perimeter>1215.508315086365</perimeter>
				<distanceFromOrigin>291.1374245953275</distanceFromOrigin>
				<angle>66.45717781720219</angle>
				<shape>triangular</shape>
				<triangleMeasure>0.791703669586119</triangleMeasure>
				<rectangleMeasure>0.6269861794383292</rectangleMeasure>
				<circleMeasure>0.5038797609630802</circleMeasure>
				<centroid>
					<x>887.9284</x>
					<y>259.4822</y>
				</centroid>
			</pseudo3D>
		</spatialEntity>
		<spatialEntity>
			<pseudo3D type="region">
				<clusteredness>1</clusteredness>
				<density>0.6425768348802983</density>
				<area>50970</area>
				<perimeter>1100.561462879181</perimeter>
				<distanceFromOrigin>233.6193485137736</distanceFromOrigin>
				<angle>44.02187440575356</angle>
				<shape>triangular</shape>
				<triangleMeasure>0.801308985469937</triangleMeasure>
				<rectangleMeasure>0.5527950842097923</rectangleMeasure>
				<circleMeasure>0.3594328798997385</circleMeasure>
				<centroid>
					<x>557.1058</x>
					<y>263.0695</y>
				</centroid>
			</pseudo3D>
		</spatialEntity>
		<numericStateVariable>
			<name>avgClusterednessRegions</name>
			<value>661.6840385321345</value>
		</numericStateVariable>
		<numericStateVariable>
			<name>avgDensityRegions</name>
			<value>0.6645976516061304</value>
		</numericStateVariable>
	</timepoint>
	<timepoint>
		<spatialEntity>
			<pseudo3D type="region">
				<clusteredness>1</clusteredness>
				<density>0.6866184683319625</density>
				<area>68756</area>
				<perimeter>1215.508315086365</perimeter>
				<distanceFromOrigin>291.1374245953275</distanceFromOrigin>
				<angle>66.45717781720219</angle>
				<shape>triangular</shape>
				<triangleMeasure>0.791703669586119</triangleMeasure>
				<rectangleMeasure>0.6269861794383292</rectangleMeasure>
				<circleMeasure>0.5038797609630802</circleMeasure>
				<centroid>
					<x>887.9284</x>
					<y>259.4822</y>
				</centroid>
			</pseudo3D>
		</spatialEntity>
		<spatialEntity>
			<pseudo3D type="region">
				<clusteredness>1</clusteredness>
				<density>0.6425768348802983</density>
				<area>50970</area>
				<perimeter>1100.561462879181</perimeter>
				<distanceFromOrigin>233.6193485137736</distanceFromOrigin>
				<angle>44.02187440575356</angle>
				<shape>triangular</shape>
				<triangleMeasure>0.801308985469937</triangleMeasure>
				<rectangleMeasure>0.5527950842097923</rectangleMeasure>
				<circleMeasure>0.3594328798997385</circleMeasure>
				<centroid>
					<x>557.1058</x>
					<y>263.0695</y>
				</centroid>
			</pseudo3D>
		</spatialEntity>
		<numericStateVariable>
			<name>avgClusterednessRegions</name>
			<value>661.6840385321345</value>
		</numericStateVariable>
		<numericStateVariable>
			<name>avgDensityRegions</name>
			<value>0.6645976516061304</value>
		</numericStateVariable>
	</timepoint>
	<timepoint>
		<spatialEntity>
			<pseudo3D type="region">
				<clusteredness>1</clusteredness>
				<density>0.6866184683319625</density>
				<area>68756</area>
				<perimeter>1215.508315086365</perimeter>
				<distanceFromOrigin>291.1374245953275</distanceFromOrigin>
				<angle>66.45717781720219</angle>
				<shape>triangular</shape>
				<triangleMeasure>0.791703669586119</triangleMeasure>
				<rectangleMeasure>0.6269861794383292</rectangleMeasure>
				<circleMeasure>0.5038797609630802</circleMeasure>
				<centroid>
					<x>887.9284</x>
					<y>259.4822</y>
				</centroid>
			</pseudo3D>
		</spatialEntity>
		<spatialEntity>
			<pseudo3D type="region">
				<clusteredness>1</clusteredness>
				<density>0.6425768348802983</density>
				<area>50970</area>
				<perimeter>1100.561462879181</perimeter>
				<distanceFromOrigin>233.6193485137736</distanceFromOrigin>
				<angle>44.02187440575356</angle>
				<shape>triangular</shape>
				<triangleMeasure>0.801308985469937</triangleMeasure>
				<rectangleMeasure>0.5527950842097923</rectangleMeasure>
				<circleMeasure>0.3594328798997385</circleMeasure>
				<centroid>
					<x>557.1058</x>
					<y>263.0695</y>
				</centroid>
			</pseudo3D>
		</spatialEntity>
		<numericStateVariable>
			<name>avgClusterednessRegions</name>
			<value>661.6840385321345</value>
		</numericStateVariable>
		<numericStateVariable>
			<name>avgDensityRegions</name>
			<value>0.6645976516061304</value>
		</numericStateVariable>
	</timepoint>
	<timepoint>
		<spatialEntity>
			<pseudo3D type="region">
				<clusteredness>1</clusteredness>
				<density>0.6866184683319625</density>
				<area>68756</area>
				<perimeter>1215.508315086365</perimeter>
				<distanceFromOrigin>291.1374245953275</distanceFromOrigin>
				<angle>66.45717781720219</angle>
				<shape>triangular</shape>
				<triangleMeasure>0.791703669586119</triangleMeasure>
				<rectangleMeasure>0.6269861794383292</rectangleMeasure>
				<circleMeasure>0.5038797609630802</circleMeasure>
				<centroid>
					<x>887.9284</x>
					<y>259.4822</y>
				</centroid>
			</pseudo3D>
		</spatialEntity>
		<spatialEntity>
			<pseudo3D type="region">
				<clusteredness>1</clusteredness>
				<density>0.6425768348802983</density>
				<area>50970</area>
				<perimeter>1100.561462879181</perimeter>
				<distanceFromOrigin>233.6193485137736</distanceFromOrigin>
				<angle>44.02187440575356</angle>
				<shape>triangular</shape>
				<triangleMeasure>0.801308985469937</triangleMeasure>
				<rectangleMeasure>0.5527950842097923</rectangleMeasure>
				<circleMeasure>0.3594328798997385</circleMeasure>
				<centroid>
					<x>557.1058</x>
					<y>263.0695</y>
				</centroid>
			</pseudo3D>
		</spatialEntity>
		<numericStateVariable>
			<name>avgClusterednessRegions</name>
			<value>661.6840385321345</value>
		</numericStateVariable>
		<numericStateVariable>
			<name>avgDensityRegions</name>
			<value>0.6645976516061304</value>
		</numericStateVariable>
	</timepoint>
	<timepoint>
		<spatialEntity>
			<pseudo3D type="region">
				<clusteredness>1</clusteredness>
				<density>0.6866184683319625</density>
				<area>68756</area>
				<perimeter>1215.508315086365</perimeter>
				<distanceFromOrigin>291.1374245953275</distanceFromOrigin>
				<angle>66.45717781720219</angle>
				<shape>triangular</shape>
				<triangleMeasure>0.791703669586119</triangleMeasure>
				<rectangleMeasure>0.6269861794383292</rectangleMeasure>
				<circleMeasure>0.5038797609630802</circleMeasure>
				<centroid>
					<x>887.9284</x>
					<y>259.4822</y>
				</centroid>
			</pseudo3D>
		</spatialEntity>
		<spatialEntity>
			<pseudo3D type="region">
				<clusteredness>1</clusteredness>
				<density>0.6425768348802983</density>
				<area>50970</area>
				<perimeter>1100.561462879181</perimeter>
				<distanceFromOrigin>233.6193485137736</distanceFromOrigin>
				<angle>44.02187440575356</angle>
				<shape>triangular</shape>
				<triangleMeasure>0.801308985469937</triangleMeasure>
				<rectangleMeasure>0.5527950842097923</rectangleMeasure>
				<circleMeasure>0.3594328798997385</circleMeasure>
				<centroid>
					<x>557.1058</x>
					<y>263.0695</y>
				</centroid>
			</pseudo3D>
		</spatialEntity>
		<numericStateVariable>
			<name>avgClusterednessRegions</name>
			<value>661.6840385321345</value>
		</numericStateVariable>
		<numericStateVariable>
			<name>avgDensityRegions</name>
			<value>0.6645976516061304</value>
		</numericStateVariable>
	</timepoint>
	<timepoint>
		<spatialEntity>
			<pseudo3D type="region">
				<clusteredness>1</clusteredness>
				<density>0.6866184683319625</density>
				<area>68756</area>
				<perimeter>1215.508315086365</perimeter>
				<distanceFromOrigin>291.1374245953275</distanceFromOrigin>
				<angle>66.45717781720219</angle>
				<shape>triangular</shape>
				<triangleMeasure>0.791703669586119</triangleMeasure>
				<rectangleMeasure>0.6269861794383292</rectangleMeasure>
				<circleMeasure>0.5038797609630802</circleMeasure>
				<centroid>
					<x>887.9284</x>
					<y>259.4822</y>
				</centroid>
			</pseudo3D>
		</spatialEntity>
		<spatialEntity>
			<pseudo3D type="region">
				<clusteredness>1</clusteredness>
				<density>0.6425768348802983</density>
				<area>50970</area>
				<perimeter>1100.561462879181</perimeter>
				<distanceFromOrigin>233.6193485137736</distanceFromOrigin>
				<angle>44.02187440575356</angle>
				<shape>triangular</shape>
				<triangleMeasure>0.801308985469937</triangleMeasure>
				<rectangleMeasure>0.5527950842097923</rectangleMeasure>
				<circleMeasure>0.3594328798997385</circleMeasure>
				<centroid>
					<x>557.1058</x>
					<y>263.0695</y>
				</centroid>
			</pseudo3D>
		</spatialEntity>
		<numericStateVariable>
			<name>avgClusterednessRegions</name>
			<value>661.6840385321345</value>
		</numericStateVariable>
		<numericStateVariable>
			<name>avgDensityRegions</name>
			<value>0.6645976516061304</value>
		</numericStateVariable>
	</timepoint>
	<timepoint>
		<spatialEntity>
			<pseudo3D type="region">
				<clusteredness>1</clusteredness>
				<density>0.6866184683319625</density>
				<area>68756</area>
				<perimeter>1215.508315086365</perimeter>
				<distanceFromOrigin>291.1374245953275</distanceFromOrigin>
				<angle>66.45717781720219</angle>
				<shape>triangular</shape>
				<triangleMeasure>0.791703669586119</triangleMeasure>
				<rectangleMeasure>0.6269861794383292</rectangleMeasure>
				<circleMeasure>0.5038797609630802</circleMeasure>
				<centroid>
					<x>887.9284</x>
					<y>259.4822</y>
				</centroid>
			</pseudo3D>
		</spatialEntity>
		<spatialEntity>
			<pseudo3D type="region">
				<clusteredness>1</clusteredness>
				<density>0.6425768348802983</density>
				<area>50970</area>
				<perimeter>1100.561462879181</perimeter>
				<distanceFromOrigin>233.6193485137736</distanceFromOrigin>
				<angle>44.02187440575356</angle>
				<shape>triangular</shape>
				<triangleMeasure>0.801308985469937</triangleMeasure>
				<rectangleMeasure>0.5527950842097923</rectangleMeasure>
				<circleMeasure>0.3594328798997385</circleMeasure>
				<centroid>
					<x>557.1058</x>
					<y>263.0695</y>
				</centroid>
			</pseudo3D>
		</spatialEntity>
		<numericStateVariable>
			<name>avgClusterednessRegions</name>
			<value>661.6840385321345</value>
		</numericStateVariable>
		<numericStateVariable>
			<name>avgDensityRegions</name>
			<value>0.6645976516061304</value>
		</numericStateVariable>
	</timepoint>
	<timepoint>
		<spatialEntity>
			<pseudo3D type="region">
				<clusteredness>1</clusteredness>
				<density>0.6866184683319625</density>
				<area>68756</area>
				<perimeter>1215.508315086365</perimeter>
				<distanceFromOrigin>291.1374245953275</distanceFromOrigin>
				<angle>66.45717781720219</angle>
				<shape>triangular</shape>
				<triangleMeasure>0.791703669586119</triangleMeasure>
				<rectangleMeasure>0.6269861794383292</rectangleMeasure>
				<circleMeasure>0.5038797609630802</circleMeasure>
				<centroid>
					<x>887.9284</x>
					<y>259.4822</y>
				</centroid>
			</pseudo3D>
		</spatialEntity>
		<spatialEntity>
			<pseudo3D type="region">
				<clusteredness>1</clusteredness>
				<density>0.6425768348802983</density>
				<area>50970</area>
				<perimeter>1100.561462879181</perimeter>
				<distanceFromOrigin>233.6193485137736</distanceFromOrigin>
				<angle>44.02187440575356</angle>
				<shape>triangular</shape>
				<triangleMeasure>0.801308985469937</triangleMeasure>
				<rectangleMeasure>0.5527950842097923</rectangleMeasure>
				<circleMeasure>0.3594328798997385</circleMeasure>
				<centroid>
					<x>557.1058</x>
					<y>263.0695</y>
				</centroid>
			</pseudo3D>
		</spatialEntity>
		<numericStateVariable>
			<name>avgClusterednessRegions</name>
			<value>661.6840385321345</value>
		</numericStateVariable>
		<numericStateVariable>
			<name>avgDensityRegions</name>
			<value>0.6645976516061304</value>
		</numericStateVariable>
	</timepoint>
	<timepoint>
		<spatialEntity>
			<pseudo3D type="region">
				<clusteredness>1</clusteredness>
				<density>0.6866184683319625</density>
				<area>68756</area>
				<perimeter>1215.508315086365</perimeter>
				<distanceFromOrigin>291.1374245953275</distanceFromOrigin>
				<angle>66.45717781720219</angle>
				<shape>triangular</shape>
				<triangleMeasure>0.791703669586119</triangleMeasure>
				<rectangleMeasure>0.6269861794383292</rectangleMeasure>
				<circleMeasure>0.5038797609630802</circleMeasure>
				<centroid>
					<x>887.9284</x>
					<y>259.4822</y>
				</centroid>
			</pseudo3D>
		</spatialEntity>
		<spatialEntity>
			<pseudo3D type="region">
				<clusteredness>1</clusteredness>
				<density>0.6425768348802983</density>
				<area>50970</area>
				<perimeter>1100.561462879181</perimeter>
				<distanceFromOrigin>233.6193485137736</distanceFromOrigin>
				<angle>44.02187440575356</angle>
				<shape>triangular</shape>
				<triangleMeasure>0.801308985469937</triangleMeasure>
				<rectangleMeasure>0.5527950842097923</rectangleMeasure>
				<circleMeasure>0.3594328798997385</circleMeasure>
				<centroid>
					<x>557.1058</x>
					<y>263.0695</y>
				</centroid>
			</pseudo3D>
		</spatialEntity>
		<numericStateVariable>
			<name>avgClusterednessRegions</name>
			<value>661.6840385321345</value>
		</numericStateVariable>
		<numericStateVariable>
			<name>avgDensityRegions</name>
			<value>0.6645976516061304</value>
		</numericStateVariable>
	</timepoint>
	<timepoint>
		<spatialEntity>
			<pseudo3D type="region">
				<clusteredness>1</clusteredness>
				<density>0.6866184683319625</density>
				<area>68756</area>
				<perimeter>1215.508315086365</perimeter>
				<distanceFromOrigin>291.1374245953275</distanceFromOrigin>
				<angle>66.45717781720219</angle>
				<shape>triangular</shape>
				<triangleMeasure>0.791703669586119</triangleMeasure>
				<rectangleMeasure>0.6269861794383292</rectangleMeasure>
				<circleMeasure>0.5038797609630802</circleMeasure>
				<centroid>
					<x>887.9284</x>
					<y>259.4822</y>
				</centroid>
			</pseudo3D>
		</spatialEntity>
		<spatialEntity>
			<pseudo3D type="region">
				<clusteredness>1</clusteredness>
				<density>0.6425768348802983</density>
				<area>50970</area>
				<perimeter>1100.561462879181</perimeter>
				<distanceFromOrigin>233.6193485137736</distanceFromOrigin>
				<angle>44.02187440575356</angle>
				<shape>triangular</shape>
				<triangleMeasure>0.801308985469937</triangleMeasure>
				<rectangleMeasure>0.5527950842097923</rectangleMeasure>
				<circleMeasure>0.3594328798997385</circleMeasure>
				<centroid>
					<x>557.1058</x>
					<y>263.0695</y>
				</centroid>
			</pseudo3D>
		</spatialEntity>
		<numericStateVariable>
			<name>avgClusterednessRegions</name>
			<value>661.6840385321345</value>
		</numericStateVariable>
		<numericStateVariable>
			<name>avgDensityRegions</name>
			<value>0.6645976516061304</value>
		</numericStateVariable>
	</timepoint>
	<timepoint>
		<spatialEntity>
			<pseudo3D type="region">
				<clusteredness>1</clusteredness>
				<density>0.6866184683319625</density>
				<area>68756</area>
				<perimeter>1215.508315086365</perimeter>
				<distanceFromOrigin>291.1374245953275</distanceFromOrigin>
				<angle>66.45717781720219</angle>
				<shape>triangular</shape>
				<triangleMeasure>0.791703669586119</triangleMeasure>
				<rectangleMeasure>0.6269861794383292</rectangleMeasure>
				<circleMeasure>0.5038797609630802</circleMeasure>
				<centroid>
					<x>887.9284</x>
					<y>259.4822</y>
				</centroid>
			</pseudo3D>
		</spatialEntity>
		<spatialEntity>
			<pseudo3D type="region">
				<clusteredness>1</clusteredness>
				<density>0.6425768348802983</density>
				<area>50970</area>
				<perimeter>1100.561462879181</perimeter>
				<distanceFromOrigin>233.6193485137736</distanceFromOrigin>
				<angle>44.02187440575356</angle>
				<shape>triangular</shape>
				<triangleMeasure>0.801308985469937</triangleMeasure>
				<rectangleMeasure>0.5527950842097923</rectangleMeasure>
				<circleMeasure>0.3594328798997385</circleMeasure>
				<centroid>
					<x>557.1058</x>
					<y>263.0695</y>
				</centroid>
			</pseudo3D>
		</spatialEntity>
		<numericStateVariable>
			<name>avgClusterednessRegions</name>
			<value>661.6840385321345</value>
		</numericStateVariable>
		<numericStateVariable>
			<name>avgDensityRegions</name>
			<value>0.6645976516061304</value>
		</numericStateVariable>
	</timepoint>
	<timepoint>
		<spatialEntity>
			<pseudo3D type="region">
				<clusteredness>1</clusteredness>
				<density>0.6866184683319625</density>
				<area>68756</area>
				<perimeter>1215.508315086365</perimeter>
				<distanceFromOrigin>291.1374245953275</distanceFromOrigin>
				<angle>66.45717781720219</angle>
				<shape>triangular</shape>
				<triangleMeasure>0.791703669586119</triangleMeasure>
				<rectangleMeasure>0.6269861794383292</rectangleMeasure>
				<circleMeasure>0.5038797609630802</circleMeasure>
				<centroid>
					<x>887.9284</x>
					<y>259.4822</y>
				</centroid>
			</pseudo3D>
		</spatialEntity>
		<spatialEntity>
			<pseudo3D type="region">
				<clusteredness>1</clusteredness>
				<density>0.6425768348802983</density>
				<area>50970</area>
				<perimeter>1100.561462879181</perimeter>
				<distanceFromOrigin>233.6193485137736</distanceFromOrigin>
				<angle>44.02187440575356</angle>
				<shape>triangular</shape>
				<triangleMeasure>0.801308985469937</triangleMeasure>
				<rectangleMeasure>0.5527950842097923</rectangleMeasure>
				<circleMeasure>0.3594328798997385</circleMeasure>
				<centroid>
					<x>557.1058</x>
					<y>263.0695</y>
				</centroid>
			</pseudo3D>
		</spatialEntity>
		<numericStateVariable>
			<name>avgClusterednessRegions</name>
			<value>661.6840385321345</value>
		</numericStateVariable>
		<numericStateVariable>
			<name>avgDensityRegions</name>
			<value>0.6645976516061304</value>
		</numericStateVariable>
	</timepoint>
	<timepoint>
		<spatialEntity>
			<pseudo3D type="region">
				<clusteredness>1</clusteredness>
				<density>0.6866184683319625</density>
				<area>68756</area>
				<perimeter>1215.508315086365</perimeter>
				<distanceFromOrigin>291.1374245953275</distanceFromOrigin>
				<angle>66.45717781720219</angle>
				<shape>triangular</shape>
				<triangleMeasure>0.791703669586119</triangleMeasure>
				<rectangleMeasure>0.6269861794383292</rectangleMeasure>
				<circleMeasure>0.5038797609630802</circleMeasure>
				<centroid>
					<x>887.9284</x>
					<y>259.4822</y>
				</centroid>
			</pseudo3D>
		</spatialEntity>
		<spatialEntity>
			<pseudo3D type="region">
				<clusteredness>1</clusteredness>
				<density>0.6425768348802983</density>
				<area>50970</area>
				<perimeter>1100.561462879181</perimeter>
				<distanceFromOrigin>233.6193485137736</distanceFromOrigin>
				<angle>44.02187440575356</angle>
				<shape>triangular</shape>
				<triangleMeasure>0.801308985469937</triangleMeasure>
				<rectangleMeasure>0.5527950842097923</rectangleMeasure>
				<circleMeasure>0.3594328798997385</circleMeasure>
				<centroid>
					<x>557.1058</x>
					<y>263.0695</y>
				</centroid>
			</pseudo3D>
		</spatialEntity>
		<numericStateVariable>
			<name>avgClusterednessRegions</name>
			<value>661.6840385321345</value>
		</numericStateVariable>
		<numericStateVariable>
			<name>avgDensityRegions</name>
			<value>0.6645976516061304</value>
		</numericStateVariable>
	</timepoint>
	<timepoint>
		<spatialEntity>
			<pseudo3D type="region">
				<clusteredness>1</clusteredness>
				<density>0.6866184683319625</density>
				<area>68756</area>
				<perimeter>1215.508315086365</perimeter>
				<distanceFromOrigin>291.1374245953275</distanceFromOrigin>
				<angle>66.45717781720219</angle>
				<shape>triangular</shape>
				<triangleMeasure>0.791703669586119</triangleMeasure>
				<rectangleMeasure>0.6269861794383292</rectangleMeasure>
				<circleMeasure>0.5038797609630802</circleMeasure>
				<centroid>
					<x>887.9284</x>
					<y>259.4822</y>
				</centroid>
			</pseudo3D>
		</spatialEntity>
		<spatialEntity>
			<pseudo3D type="region">
				<clusteredness>1</clusteredness>
				<density>0.6425768348802983</density>
				<area>50970</area>
				<perimeter>1100.561462879181</perimeter>
				<distanceFromOrigin>233.6193485137736</distanceFromOrigin>
				<angle>44.02187440575356</angle>
				<shape>triangular</shape>
				<triangleMeasure>0.801308985469937</triangleMeasure>
				<rectangleMeasure>0.5527950842097923</rectangleMeasure>
				<circleMeasure>0.3594328798997385</circleMeasure>
				<centroid>
					<x>557.1058</x>
					<y>263.0695</y>
				</centroid>
			</pseudo3D>
		</spatialEntity>
		<numericStateVariable>
			<name>avgClusterednessRegions</name>
			<value>661.6840385321345</value>
		</numericStateVariable>
		<numericStateVariable>
			<name>avgDensityRegions</name>
			<value>0.6645976516061304</value>
		</numericStateVariable>
	</timepoint>
	<timepoint>
		<spatialEntity>
			<pseudo3D type="region">
				<clusteredness>1</clusteredness>
				<density>0.6866184683319625</density>
				<area>68756</area>
				<perimeter>1215.508315086365</perimeter>
				<distanceFromOrigin>291.1374245953275</distanceFromOrigin>
				<angle>66.45717781720219</angle>
				<shape>triangular</shape>
				<triangleMeasure>0.791703669586119</triangleMeasure>
				<rectangleMeasure>0.6269861794383292</rectangleMeasure>
				<circleMeasure>0.5038797609630802</circleMeasure>
				<centroid>
					<x>887.9284</x>
					<y>259.4822</y>
				</centroid>
			</pseudo3D>
		</spatialEntity>
		<spatialEntity>
			<pseudo3D type="region">
				<clusteredness>1</clusteredness>
				<density>0.6425768348802983</density>
				<area>50970</area>
				<perimeter>1100.561462879181</perimeter>
				<distanceFromOrigin>233.6193485137736</distanceFromOrigin>
				<angle>44.02187440575356</angle>
				<shape>triangular</shape>
				<triangleMeasure>0.801308985469937</triangleMeasure>
				<rectangleMeasure>0.5527950842097923</rectangleMeasure>
				<circleMeasure>0.3594328798997385</circleMeasure>
				<centroid>
					<x>557.1058</x>
					<y>263.0695</y>
				</centroid>
			</pseudo3D>
		</spatialEntity>
		<numericStateVariable>
			<name>avgClusterednessRegions</name>
			<value>661.6840385321345</value>
		</numericStateVariable>
		<numericStateVariable>
			<name>avgDensityRegions</name>
			<value>0.6645976516061304</value>
		</numericStateVariable>
	</timepoint>
	<timepoint>
		<spatialEntity>
			<pseudo3D type="region">
				<clusteredness>1</clusteredness>
				<density>0.6866184683319625</density>
				<area>68756</area>
				<perimeter>1215.508315086365</perimeter>
				<distanceFromOrigin>291.1374245953275</distanceFromOrigin>
				<angle>66.45717781720219</angle>
				<shape>triangular</shape>
				<triangleMeasure>0.791703669586119</triangleMeasure>
				<rectangleMeasure>0.6269861794383292</rectangleMeasure>
				<circleMeasure>0.5038797609630802</circleMeasure>
				<centroid>
					<x>887.9284</x>
					<y>259.4822</y>
				</centroid>
			</pseudo3D>
		</spatialEntity>
		<spatialEntity>
			<pseudo3D type="region">
				<clusteredness>1</clusteredness>
				<density>0.6425768348802983</density>
				<area>50970</area>
				<perimeter>1100.561462879181</perimeter>
				<distanceFromOrigin>233.6193485137736</distanceFromOrigin>
				<angle>44.02187440575356</angle>
				<shape>triangular</shape>
				<triangleMeasure>0.801308985469937</triangleMeasure>
				<rectangleMeasure>0.5527950842097923</rectangleMeasure>
				<circleMeasure>0.3594328798997385</circleMeasure>
				<centroid>
					<x>557.1058</x>
					<y>263.0695</y>
				</centroid>
			</pseudo3D>
		</spatialEntity>
		<numericStateVariable>
			<name>avgClusterednessRegions</name>
			<value>661.6840385321345</value>
		</numericStateVariable>
		<numericStateVariable>
			<name>avgDensityRegions</name>
			<value>0.6645976516061304</value>
		</numericStateVariable>
	</timepoint>
	<timepoint>
		<spatialEntity>
			<pseudo3D type="region">
				<clusteredness>1</clusteredness>
				<density>0.6866184683319625</density>
				<area>68756</area>
				<perimeter>1215.508315086365</perimeter>
				<distanceFromOrigin>291.1374245953275</distanceFromOrigin>
				<angle>66.45717781720219</angle>
				<shape>triangular</shape>
				<triangleMeasure>0.791703669586119</triangleMeasure>
				<rectangleMeasure>0.6269861794383292</rectangleMeasure>
				<circleMeasure>0.5038797609630802</circleMeasure>
				<centroid>
					<x>887.9284</x>
					<y>259.4822</y>
				</centroid>
			</pseudo3D>
		</spatialEntity>
		<spatialEntity>
			<pseudo3D type="region">
				<clusteredness>1</clusteredness>
				<density>0.6425768348802983</density>
				<area>50970</area>
				<perimeter>1100.561462879181</perimeter>
				<distanceFromOrigin>233.6193485137736</distanceFromOrigin>
				<angle>44.02187440575356</angle>
				<shape>triangular</shape>
				<triangleMeasure>0.801308985469937</triangleMeasure>
				<rectangleMeasure>0.5527950842097923</rectangleMeasure>
				<circleMeasure>0.3594328798997385</circleMeasure>
				<centroid>
					<x>557.1058</x>
					<y>263.0695</y>
				</centroid>
			</pseudo3D>
		</spatialEntity>
		<numericStateVariable>
			<name>avgClusterednessRegions</name>
			<value>661.6840385321345</value>
		</numericStateVariable>
		<numericStateVariable>
			<name>avgDensityRegions</name>
			<value>0.6645976516061304</value>
		</numericStateVariable>
	</timepoint>
	<timepoint>
		<spatialEntity>
			<pseudo3D type="region">
				<clusteredness>1</clusteredness>
				<density>0.6866184683319625</density>
				<area>68756</area>
				<perimeter>1215.508315086365</perimeter>
				<distanceFromOrigin>291.1374245953275</distanceFromOrigin>
				<angle>66.45717781720219</angle>
				<shape>triangular</shape>
				<triangleMeasure>0.791703669586119</triangleMeasure>
				<rectangleMeasure>0.6269861794383292</rectangleMeasure>
				<circleMeasure>0.5038797609630802</circleMeasure>
				<centroid>
					<x>887.9284</x>
					<y>259.4822</y>
				</centroid>
			</pseudo3D>
		</spatialEntity>
		<spatialEntity>
			<pseudo3D type="region">
				<clusteredness>1</clusteredness>
				<density>0.6425768348802983</density>
				<area>50970</area>
				<perimeter>1100.561462879181</perimeter>
				<distanceFromOrigin>233.6193485137736</distanceFromOrigin>
				<angle>44.02187440575356</angle>
				<shape>triangular</shape>
				<triangleMeasure>0.801308985469937</triangleMeasure>
				<rectangleMeasure>0.5527950842097923</rectangleMeasure>
				<circleMeasure>0.3594328798997385</circleMeasure>
				<centroid>
					<x>557.1058</x>
					<y>263.0695</y>
				</centroid>
			</pseudo3D>
		</spatialEntity>
		<numericStateVariable>
			<name>avgClusterednessRegions</name>
			<value>661.6840385321345</value>
		</numericStateVariable>
		<numericStateVariable>
			<name>avgDensityRegions</name>
			<value>0.6645976516061304</value>
		</numericStateVariable>
	</timepoint>
	<timepoint>
		<spatialEntity>
			<pseudo3D type="region">
				<clusteredness>1</clusteredness>
				<density>0.6866184683319625</density>
				<area>68756</area>
				<perimeter>1215.508315086365</perimeter>
				<distanceFromOrigin>291.1374245953275</distanceFromOrigin>
				<angle>66.45717781720219</angle>
				<shape>triangular</shape>
				<triangleMeasure>0.791703669586119</triangleMeasure>
				<rectangleMeasure>0.6269861794383292</rectangleMeasure>
				<circleMeasure>0.5038797609630802</circleMeasure>
				<centroid>
					<x>887.9284</x>
					<y>259.4822</y>
				</centroid>
			</pseudo3D>
		</spatialEntity>
		<spatialEntity>
			<pseudo3D type="region">
				<clusteredness>1</clusteredness>
				<density>0.6425768348802983</density>
				<area>50970</area>
				<perimeter>1100.561462879181</perimeter>
				<distanceFromOrigin>233.6193485137736</distanceFromOrigin>
				<angle>44.02187440575356</angle>
				<shape>triangular</shape>
				<triangleMeasure>0.801308985469937</triangleMeasure>
				<rectangleMeasure>0.5527950842097923</rectangleMeasure>
				<circleMeasure>0.3594328798997385</circleMeasure>
				<centroid>
					<x>557.1058</x>
					<y>263.0695</y>
				</centroid>
			</pseudo3D>
		</spatialEntity>
		<numericStateVariable>
			<name>avgClusterednessRegions</name>
			<value>661.6840385321345</value>
		</numericStateVariable>
		<numericStateVariable>
			<name>avgDensityRegions</name>
			<value>0.6645976516061304</value>
		</numericStateVariable>
	</timepoint>
	<timepoint>
		<spatialEntity>
			<pseudo3D type="region">
				<clusteredness>1</clusteredness>
				<density>0.6866184683319625</density>
				<area>68756</area>
				<perimeter>1215.508315086365</perimeter>
				<distanceFromOrigin>291.1374245953275</distanceFromOrigin>
				<angle>66.45717781720219</angle>
				<shape>triangular</shape>
				<triangleMeasure>0.791703669586119</triangleMeasure>
				<rectangleMeasure>0.6269861794383292</rectangleMeasure>
				<circleMeasure>0.5038797609630802</circleMeasure>
				<centroid>
					<x>887.9284</x>
					<y>259.4822</y>
				</centroid>
			</pseudo3D>
		</spatialEntity>
		<spatialEntity>
			<pseudo3D type="region">
				<clusteredness>1</clusteredness>
				<density>0.6425768348802983</density>
				<area>50970</area>
				<perimeter>1100.561462879181</perimeter>
				<distanceFromOrigin>233.6193485137736</distanceFromOrigin>
				<angle>44.02187440575356</angle>
				<shape>triangular</shape>
				<triangleMeasure>0.801308985469937</triangleMeasure>
				<rectangleMeasure>0.5527950842097923</rectangleMeasure>
				<circleMeasure>0.3594328798997385</circleMeasure>
				<centroid>
					<x>557.1058</x>
					<y>263.0695</y>
				</centroid>
			</pseudo3D>
		</spatialEntity>
		<numericStateVariable>
			<name>avgClusterednessRegions</name>
			<value>661.6840385321345</value>
		</numericStateVariable>
		<numericStateVariable>
			<name>avgDensityRegions</name>
			<value>0.6645976516061304</value>
		</numericStateVariable>
	</timepoint>
	<timepoint>
		<spatialEntity>
			<pseudo3D type="region">
				<clusteredness>1</clusteredness>
				<density>0.6866184683319625</density>
				<area>68756</area>
				<perimeter>1215.508315086365</perimeter>
				<distanceFromOrigin>291.1374245953275</distanceFromOrigin>
				<angle>66.45717781720219</angle>
				<shape>triangular</shape>
				<triangleMeasure>0.791703669586119</triangleMeasure>
				<rectangleMeasure>0.6269861794383292</rectangleMeasure>
				<circleMeasure>0.5038797609630802</circleMeasure>
				<centroid>
					<x>887.9284</x>
					<y>259.4822</y>
				</centroid>
			</pseudo3D>
		</spatialEntity>
		<spatialEntity>
			<pseudo3D type="region">
				<clusteredness>1</clusteredness>
				<density>0.6425768348802983</density>
				<area>50970</area>
				<perimeter>1100.561462879181</perimeter>
				<distanceFromOrigin>233.6193485137736</distanceFromOrigin>
				<angle>44.02187440575356</angle>
				<shape>triangular</shape>
				<triangleMeasure>0.801308985469937</triangleMeasure>
				<rectangleMeasure>0.5527950842097923</rectangleMeasure>
				<circleMeasure>0.3594328798997385</circleMeasure>
				<centroid>
					<x>557.1058</x>
					<y>263.0695</y>
				</centroid>
			</pseudo3D>
		</spatialEntity>
		<numericStateVariable>
			<name>avgClusterednessRegions</name>
			<value>661.6840385321345</value>
		</numericStateVariable>
		<numericStateVariable>
			<name>avgDensityRegions</name>
			<value>0.6645976516061304</value>
		</numericStateVariable>
	</timepoint>
	<timepoint>
		<spatialEntity>
			<pseudo3D type="region">
				<clusteredness>1</clusteredness>
				<density>0.6866184683319625</density>
				<area>68756</area>
				<perimeter>1215.508315086365</perimeter>
				<distanceFromOrigin>291.1374245953275</distanceFromOrigin>
				<angle>66.45717781720219</angle>
				<shape>triangular</shape>
				<triangleMeasure>0.791703669586119</triangleMeasure>
				<rectangleMeasure>0.6269861794383292</rectangleMeasure>
				<circleMeasure>0.5038797609630802</circleMeasure>
				<centroid>
					<x>887.9284</x>
					<y>259.4822</y>
				</centroid>
			</pseudo3D>
		</spatialEntity>
		<spatialEntity>
			<pseudo3D type="region">
				<clusteredness>1</clusteredness>
				<density>0.6425768348802983</density>
				<area>50970</area>
				<perimeter>1100.561462879181</perimeter>
				<distanceFromOrigin>233.6193485137736</distanceFromOrigin>
				<angle>44.02187440575356</angle>
				<shape>triangular</shape>
				<triangleMeasure>0.801308985469937</triangleMeasure>
				<rectangleMeasure>0.5527950842097923</rectangleMeasure>
				<circleMeasure>0.3594328798997385</circleMeasure>
				<centroid>
					<x>557.1058</x>
					<y>263.0695</y>
				</centroid>
			</pseudo3D>
		</spatialEntity>
		<numericStateVariable>
			<name>avgClusterednessRegions</name>
			<value>661.6840385321345</value>
		</numericStateVariable>
		<numericStateVariable>
			<name>avgDensityRegions</name>
			<value>0.6645976516061304</value>
		</numericStateVariable>
	</timepoint>
	<timepoint>
		<spatialEntity>
			<pseudo3D type="region">
				<clusteredness>1</clusteredness>
				<density>0.6866184683319625</density>
				<area>68756</area>
				<perimeter>1215.508315086365</perimeter>
				<distanceFromOrigin>291.1374245953275</distanceFromOrigin>
				<angle>66.45717781720219</angle>
				<shape>triangular</shape>
				<triangleMeasure>0.791703669586119</triangleMeasure>
				<rectangleMeasure>0.6269861794383292</rectangleMeasure>
				<circleMeasure>0.5038797609630802</circleMeasure>
				<centroid>
					<x>887.9284</x>
					<y>259.4822</y>
				</centroid>
			</pseudo3D>
		</spatialEntity>
		<spatialEntity>
			<pseudo3D type="region">
				<clusteredness>1</clusteredness>
				<density>0.6425768348802983</density>
				<area>50970</area>
				<perimeter>1100.561462879181</perimeter>
				<distanceFromOrigin>233.6193485137736</distanceFromOrigin>
				<angle>44.02187440575356</angle>
				<shape>triangular</shape>
				<triangleMeasure>0.801308985469937</triangleMeasure>
				<rectangleMeasure>0.5527950842097923</rectangleMeasure>
				<circleMeasure>0.3594328798997385</circleMeasure>
				<centroid>
					<x>557.1058</x>
					<y>263.0695</y>
				</centroid>
			</pseudo3D>
		</spatialEntity>
		<numericStateVariable>
			<name>avgClusterednessRegions</name>
			<value>661.6840385321345</value>
		</numericStateVariable>
		<numericStateVariable>
			<name>avgDensityRegions</name>
			<value>0.6645976516061304</value>
		</numericStateVariable>
	</timepoint>
	<timepoint>
		<spatialEntity>
			<pseudo3D type="region">
				<clusteredness>1</clusteredness>
				<density>0.6866184683319625</density>
				<area>68756</area>
				<perimeter>1215.508315086365</perimeter>
				<distanceFromOrigin>291.1374245953275</distanceFromOrigin>
				<angle>66.45717781720219</angle>
				<shape>triangular</shape>
				<triangleMeasure>0.791703669586119</triangleMeasure>
				<rectangleMeasure>0.6269861794383292</rectangleMeasure>
				<circleMeasure>0.5038797609630802</circleMeasure>
				<centroid>
					<x>887.9284</x>
					<y>259.4822</y>
				</centroid>
			</pseudo3D>
		</spatialEntity>
		<spatialEntity>
			<pseudo3D type="region">
				<clusteredness>1</clusteredness>
				<density>0.6425768348802983</density>
				<area>50970</area>
				<perimeter>1100.561462879181</perimeter>
				<distanceFromOrigin>233.6193485137736</distanceFromOrigin>
				<angle>44.02187440575356</angle>
				<shape>triangular</shape>
				<triangleMeasure>0.801308985469937</triangleMeasure>
				<rectangleMeasure>0.5527950842097923</rectangleMeasure>
				<circleMeasure>0.3594328798997385</circleMeasure>
				<centroid>
					<x>557.1058</x>
					<y>263.0695</y>
				</centroid>
			</pseudo3D>
		</spatialEntity>
		<numericStateVariable>
			<name>avgClusterednessRegions</name>
			<value>661.6840385321345</value>
		</numericStateVariable>
		<numericStateVariable>
			<name>avgDensityRegions</name>
			<value>0.6645976516061304</value>
		</numericStateVariable>
	</timepoint>
	<timepoint>
		<spatialEntity>
			<pseudo3D type="region">
				<clusteredness>1</clusteredness>
				<density>0.6866184683319625</density>
				<area>68756</area>
				<perimeter>1215.508315086365</perimeter>
				<distanceFromOrigin>291.1374245953275</distanceFromOrigin>
				<angle>66.45717781720219</angle>
				<shape>triangular</shape>
				<triangleMeasure>0.791703669586119</triangleMeasure>
				<rectangleMeasure>0.6269861794383292</rectangleMeasure>
				<circleMeasure>0.5038797609630802</circleMeasure>
				<centroid>
					<x>887.9284</x>
					<y>259.4822</y>
				</centroid>
			</pseudo3D>
		</spatialEntity>
		<spatialEntity>
			<pseudo3D type="region">
				<clusteredness>1</clusteredness>
				<density>0.6425768348802983</density>
				<area>50970</area>
				<perimeter>1100.561462879181</perimeter>
				<distanceFromOrigin>233.6193485137736</distanceFromOrigin>
				<angle>44.02187440575356</angle>
				<shape>triangular</shape>
				<triangleMeasure>0.801308985469937</triangleMeasure>
				<rectangleMeasure>0.5527950842097923</rectangleMeasure>
				<circleMeasure>0.3594328798997385</circleMeasure>
				<centroid>
					<x>557.1058</x>
					<y>263.0695</y>
				</centroid>
			</pseudo3D>
		</spatialEntity>
		<numericStateVariable>
			<name>avgClusterednessRegions</name>
			<value>661.6840385321345</value>
		</numericStateVariable>
		<numericStateVariable>
			<name>avgDensityRegions</name>
			<value>0.6645976516061304</value>
		</numericStateVariable>
	</timepoint>
	<timepoint>
		<spatialEntity>
			<pseudo3D type="region">
				<clusteredness>1</clusteredness>
				<density>0.6866184683319625</density>
				<area>68756</area>
				<perimeter>1215.508315086365</perimeter>
				<distanceFromOrigin>291.1374245953275</distanceFromOrigin>
				<angle>66.45717781720219</angle>
				<shape>triangular</shape>
				<triangleMeasure>0.791703669586119</triangleMeasure>
				<rectangleMeasure>0.6269861794383292</rectangleMeasure>
				<circleMeasure>0.5038797609630802</circleMeasure>
				<centroid>
					<x>887.9284</x>
					<y>259.4822</y>
				</centroid>
			</pseudo3D>
		</spatialEntity>
		<spatialEntity>
			<pseudo3D type="region">
				<clusteredness>1</clusteredness>
				<density>0.6425768348802983</density>
				<area>50970</area>
				<perimeter>1100.561462879181</perimeter>
				<distanceFromOrigin>233.6193485137736</distanceFromOrigin>
				<angle>44.02187440575356</angle>
				<shape>triangular</shape>
				<triangleMeasure>0.801308985469937</triangleMeasure>
				<rectangleMeasure>0.5527950842097923</rectangleMeasure>
				<circleMeasure>0.3594328798997385</circleMeasure>
				<centroid>
					<x>557.1058</x>
					<y>263.0695</y>
				</centroid>
			</pseudo3D>
		</spatialEntity>
		<numericStateVariable>
			<name>avgClusterednessRegions</name>
			<value>661.6840385321345</value>
		</numericStateVariable>
		<numericStateVariable>
			<name>avgDensityRegions</name>
			<value>0.6645976516061304</value>
		</numericStateVariable>
	</timepoint>
	<timepoint>
		<spatialEntity>
			<pseudo3D type="region">
				<clusteredness>1</clusteredness>
				<density>0.6866184683319625</density>
				<area>68756</area>
				<perimeter>1215.508315086365</perimeter>
				<distanceFromOrigin>291.1374245953275</distanceFromOrigin>
				<angle>66.45717781720219</angle>
				<shape>triangular</shape>
				<triangleMeasure>0.791703669586119</triangleMeasure>
				<rectangleMeasure>0.6269861794383292</rectangleMeasure>
				<circleMeasure>0.5038797609630802</circleMeasure>
				<centroid>
					<x>887.9284</x>
					<y>259.4822</y>
				</centroid>
			</pseudo3D>
		</spatialEntity>
		<spatialEntity>
			<pseudo3D type="region">
				<clusteredness>1</clusteredness>
				<density>0.6425768348802983</density>
				<area>50970</area>
				<perimeter>1100.561462879181</perimeter>
				<distanceFromOrigin>233.6193485137736</distanceFromOrigin>
				<angle>44.02187440575356</angle>
				<shape>triangular</shape>
				<triangleMeasure>0.801308985469937</triangleMeasure>
				<rectangleMeasure>0.5527950842097923</rectangleMeasure>
				<circleMeasure>0.3594328798997385</circleMeasure>
				<centroid>
					<x>557.1058</x>
					<y>263.0695</y>
				</centroid>
			</pseudo3D>
		</spatialEntity>
		<numericStateVariable>
			<name>avgClusterednessRegions</name>
			<value>661.6840385321345</value>
		</numericStateVariable>
		<numericStateVariable>
			<name>avgDensityRegions</name>
			<value>0.6645976516061304</value>
		</numericStateVariable>
	</timepoint>
	<timepoint>
		<spatialEntity>
			<pseudo3D type="region">
				<clusteredness>1</clusteredness>
				<density>0.6866184683319625</density>
				<area>68756</area>
				<perimeter>1215.508315086365</perimeter>
				<distanceFromOrigin>291.1374245953275</distanceFromOrigin>
				<angle>66.45717781720219</angle>
				<shape>triangular</shape>
				<triangleMeasure>0.791703669586119</triangleMeasure>
				<rectangleMeasure>0.6269861794383292</rectangleMeasure>
				<circleMeasure>0.5038797609630802</circleMeasure>
				<centroid>
					<x>887.9284</x>
					<y>259.4822</y>
				</centroid>
			</pseudo3D>
		</spatialEntity>
		<spatialEntity>
			<pseudo3D type="region">
				<clusteredness>1</clusteredness>
				<density>0.6425768348802983</density>
				<area>50970</area>
				<perimeter>1100.561462879181</perimeter>
				<distanceFromOrigin>233.6193485137736</distanceFromOrigin>
				<angle>44.02187440575356</angle>
				<shape>triangular</shape>
				<triangleMeasure>0.801308985469937</triangleMeasure>
				<rectangleMeasure>0.5527950842097923</rectangleMeasure>
				<circleMeasure>0.3594328798997385</circleMeasure>
				<centroid>
					<x>557.1058</x>
					<y>263.0695</y>
				</centroid>
			</pseudo3D>
		</spatialEntity>
		<numericStateVariable>
			<name>avgClusterednessRegions</name>
			<value>661.6840385321345</value>
		</numericStateVariable>
		<numericStateVariable>
			<name>avgDensityRegions</name>
			<value>0.6645976516061304</value>
		</numericStateVariable>
	</timepoint>
</experiment>
