# Supplementary material for: Automatic validation of computational models using pseudo-3D spatio-temporal model checking
Source: BMC Syst Biol. 2014 Dec 2;8:124. doi: 10.1186/s12918-014-0124-0 (PMC4272535; doi:10.1186/s12918-014-0124-0)
Supplement: Additional file 8 — Dataset of STML files for the phase variation case study. The dataset of one thousand STML files corresponding to the stochastic simulations of the rectangular model for the phase variation case study. We recommend using the freely available 7zip software (Download link: http://www.7-zip.org/download.html) to extract this archive. [file 12918_2014_124_MOESM8_ESM.zip › phase_variation_stml_175.xml]

<?xml version="1.0" encoding="utf-8"?>
<!--Warning! This xml file was automatically generated by a C++ program using the Boost PropertyTree library.-->
<experiment>
	<timepoint>
		<numericStateVariable>
			<name>avgClusterednessRegions</name>
			<value>0</value>
		</numericStateVariable>
		<numericStateVariable>
			<name>avgDensityRegions</name>
			<value>0</value>
		</numericStateVariable>
	</timepoint>
	<timepoint>
		<numericStateVariable>
			<name>avgClusterednessRegions</name>
			<value>0</value>
		</numericStateVariable>
		<numericStateVariable>
			<name>avgDensityRegions</name>
			<value>0</value>
		</numericStateVariable>
	</timepoint>
	<timepoint>
		<numericStateVariable>
			<name>avgClusterednessRegions</name>
			<value>0</value>
		</numericStateVariable>
		<numericStateVariable>
			<name>avgDensityRegions</name>
			<value>0</value>
		</numericStateVariable>
	</timepoint>
	<timepoint>
		<numericStateVariable>
			<name>avgClusterednessRegions</name>
			<value>0</value>
		</numericStateVariable>
		<numericStateVariable>
			<name>avgDensityRegions</name>
			<value>0</value>
		</numericStateVariable>
	</timepoint>
	<timepoint>
		<numericStateVariable>
			<name>avgClusterednessRegions</name>
			<value>0</value>
		</numericStateVariable>
		<numericStateVariable>
			<name>avgDensityRegions</name>
			<value>0</value>
		</numericStateVariable>
	</timepoint>
	<timepoint>
		<numericStateVariable>
			<name>avgClusterednessRegions</name>
			<value>0</value>
		</numericStateVariable>
		<numericStateVariable>
			<name>avgDensityRegions</name>
			<value>0</value>
		</numericStateVariable>
	</timepoint>
	<timepoint>
		<numericStateVariable>
			<name>avgClusterednessRegions</name>
			<value>0</value>
		</numericStateVariable>
		<numericStateVariable>
			<name>avgDensityRegions</name>
			<value>0</value>
		</numericStateVariable>
	</timepoint>
	<timepoint>
		<numericStateVariable>
			<name>avgClusterednessRegions</name>
			<value>0</value>
		</numericStateVariable>
		<numericStateVariable>
			<name>avgDensityRegions</name>
			<value>0</value>
		</numericStateVariable>
	</timepoint>
	<timepoint>
		<numericStateVariable>
			<name>avgClusterednessRegions</name>
			<value>0</value>
		</numericStateVariable>
		<numericStateVariable>
			<name>avgDensityRegions</name>
			<value>0</value>
		</numericStateVariable>
	</timepoint>
	<timepoint>
		<numericStateVariable>
			<name>avgClusterednessRegions</name>
			<value>0</value>
		</numericStateVariable>
		<numericStateVariable>
			<name>avgDensityRegions</name>
			<value>0</value>
		</numericStateVariable>
	</timepoint>
	<timepoint>
		<numericStateVariable>
			<name>avgClusterednessRegions</name>
			<value>0</value>
		</numericStateVariable>
		<numericStateVariable>
			<name>avgDensityRegions</name>
			<value>0</value>
		</numericStateVariable>
	</timepoint>
	<timepoint>
		<numericStateVariable>
			<name>avgClusterednessRegions</name>
			<value>0</value>
		</numericStateVariable>
		<numericStateVariable>
			<name>avgDensityRegions</name>
			<value>0</value>
		</numericStateVariable>
	</timepoint>
	<timepoint>
		<numericStateVariable>
			<name>avgClusterednessRegions</name>
			<value>0</value>
		</numericStateVariable>
		<numericStateVariable>
			<name>avgDensityRegions</name>
			<value>0</value>
		</numericStateVariable>
	</timepoint>
	<timepoint>
		<spatialEntity>
			<pseudo3D type="region">
				<clusteredness>1</clusteredness>
				<density>0.5366197359498595</density>
				<area>21538.5</area>
				<perimeter>847.3946299552917</perimeter>
				<distanceFromOrigin>43.01162633521314</distanceFromOrigin>
				<angle>84.25296689740316</angle>
				<shape>rectangular</shape>
				<triangleMeasure>0.5783030630515733</triangleMeasure>
				<rectangleMeasure>0.5914310409222189</rectangleMeasure>
				<circleMeasure>0.3623820919657019</circleMeasure>
				<centroid>
					<x>575.4513</x>
					<y>625.0367</y>
				</centroid>
			</pseudo3D>
		</spatialEntity>
		<numericStateVariable>
			<name>avgClusterednessRegions</name>
			<value>0</value>
		</numericStateVariable>
		<numericStateVariable>
			<name>avgDensityRegions</name>
			<value>0.5366197359498595</value>
		</numericStateVariable>
	</timepoint>
	<timepoint>
		<spatialEntity>
			<pseudo3D type="region">
				<clusteredness>0.9517739572633741</clusteredness>
				<density>0.5367329034522087</density>
				<area>28261.5</area>
				<perimeter>931.5647563934326</perimeter>
				<distanceFromOrigin>43.01162633521314</distanceFromOrigin>
				<angle>97.56929934321184</angle>
				<shape>rectangular</shape>
				<triangleMeasure>0.4941496598639456</triangleMeasure>
				<rectangleMeasure>0.5739023823756744</rectangleMeasure>
				<circleMeasure>0.3244814513346357</circleMeasure>
				<centroid>
					<x>561.1747</x>
					<y>623.0963</y>
				</centroid>
			</pseudo3D>
		</spatialEntity>
		<numericStateVariable>
			<name>avgClusterednessRegions</name>
			<value>0</value>
		</numericStateVariable>
		<numericStateVariable>
			<name>avgDensityRegions</name>
			<value>0.5367329034522087</value>
		</numericStateVariable>
	</timepoint>
	<timepoint>
		<spatialEntity>
			<pseudo3D type="region">
				<clusteredness>0.9616493416493417</clusteredness>
				<density>0.545133911309879</density>
				<area>34691.5</area>
				<perimeter>1035.26974105835</perimeter>
				<distanceFromOrigin>43.01162633521314</distanceFromOrigin>
				<angle>94.68689607451773</angle>
				<shape>rectangular</shape>
				<triangleMeasure>0.5522596256210961</triangleMeasure>
				<rectangleMeasure>0.593151242204684</rectangleMeasure>
				<circleMeasure>0.3534831838075004</circleMeasure>
				<centroid>
					<x>553.3831</x>
					<y>616.5481</y>
				</centroid>
			</pseudo3D>
		</spatialEntity>
		<numericStateVariable>
			<name>avgClusterednessRegions</name>
			<value>0</value>
		</numericStateVariable>
		<numericStateVariable>
			<name>avgDensityRegions</name>
			<value>0.545133911309879</value>
		</numericStateVariable>
	</timepoint>
	<timepoint>
		<spatialEntity>
			<pseudo3D type="region">
				<clusteredness>0.9657344388070783</clusteredness>
				<density>0.538411315458868</density>
				<area>39020.5</area>
				<perimeter>1123.600397825241</perimeter>
				<distanceFromOrigin>43.08131845707603</distanceFromOrigin>
				<angle>93.74916726439297</angle>
				<shape>rectangular</shape>
				<triangleMeasure>0.5389448532125258</triangleMeasure>
				<rectangleMeasure>0.5996145130841655</rectangleMeasure>
				<circleMeasure>0.3775372035130171</circleMeasure>
				<centroid>
					<x>546.1511</x>
					<y>611.7872</y>
				</centroid>
			</pseudo3D>
		</spatialEntity>
		<numericStateVariable>
			<name>avgClusterednessRegions</name>
			<value>0</value>
		</numericStateVariable>
		<numericStateVariable>
			<name>avgDensityRegions</name>
			<value>0.538411315458868</value>
		</numericStateVariable>
	</timepoint>
	<timepoint>
		<spatialEntity>
			<pseudo3D type="region">
				<clusteredness>0.9701152650664825</clusteredness>
				<density>0.5364130017801801</density>
				<area>44943.5</area>
				<perimeter>1356.411689758301</perimeter>
				<distanceFromOrigin>43.01162633521314</distanceFromOrigin>
				<angle>91.80639075854818</angle>
				<shape>rectangular</shape>
				<triangleMeasure>0.5116090946119245</triangleMeasure>
				<rectangleMeasure>0.6128318072641341</rectangleMeasure>
				<circleMeasure>0.3953947109761748</circleMeasure>
				<centroid>
					<x>539.8229</x>
					<y>604.2453</y>
				</centroid>
			</pseudo3D>
		</spatialEntity>
		<numericStateVariable>
			<name>avgClusterednessRegions</name>
			<value>0</value>
		</numericStateVariable>
		<numericStateVariable>
			<name>avgDensityRegions</name>
			<value>0.5364130017801801</value>
		</numericStateVariable>
	</timepoint>
	<timepoint>
		<spatialEntity>
			<pseudo3D type="region">
				<clusteredness>0.9780455896927651</clusteredness>
				<density>0.5440768052277544</density>
				<area>61678</area>
				<perimeter>1985.212236166</perimeter>
				<distanceFromOrigin>43.08131845707603</distanceFromOrigin>
				<angle>111.6951559387041</angle>
				<shape>rectangular</shape>
				<triangleMeasure>0.4560360023558557</triangleMeasure>
				<rectangleMeasure>0.4896026209433731</rectangleMeasure>
				<circleMeasure>0.2987335269234085</circleMeasure>
				<centroid>
					<x>556.587</x>
					<y>575.085</y>
				</centroid>
			</pseudo3D>
		</spatialEntity>
		<numericStateVariable>
			<name>avgClusterednessRegions</name>
			<value>0</value>
		</numericStateVariable>
		<numericStateVariable>
			<name>avgDensityRegions</name>
			<value>0.5440768052277544</value>
		</numericStateVariable>
	</timepoint>
	<timepoint>
		<spatialEntity>
			<pseudo3D type="region">
				<clusteredness>0.9804975278556437</clusteredness>
				<density>0.5405707952248912</density>
				<area>69606.5</area>
				<perimeter>2195.332439899445</perimeter>
				<distanceFromOrigin>43.08131845707603</distanceFromOrigin>
				<angle>110.4380832961013</angle>
				<shape>triangular</shape>
				<triangleMeasure>0.4746056828041395</triangleMeasure>
				<rectangleMeasure>0.4670701424690924</rectangleMeasure>
				<circleMeasure>0.2787712107199031</circleMeasure>
				<centroid>
					<x>552.4343</x>
					<y>567.4054</y>
				</centroid>
			</pseudo3D>
		</spatialEntity>
		<numericStateVariable>
			<name>avgClusterednessRegions</name>
			<value>0</value>
		</numericStateVariable>
		<numericStateVariable>
			<name>avgDensityRegions</name>
			<value>0.5405707952248912</value>
		</numericStateVariable>
	</timepoint>
	<timepoint>
		<spatialEntity>
			<pseudo3D type="region">
				<clusteredness>0.9381794264346746</clusteredness>
				<density>0.543356817365326</density>
				<area>77025</area>
				<perimeter>2113.978163957596</perimeter>
				<distanceFromOrigin>43.08131845707603</distanceFromOrigin>
				<angle>113.8295243100889</angle>
				<shape>rectangular</shape>
				<triangleMeasure>0.4673047806219431</triangleMeasure>
				<rectangleMeasure>0.4852863131165814</rectangleMeasure>
				<circleMeasure>0.3082659972572698</circleMeasure>
				<centroid>
					<x>543.5381</x>
					<y>559.7198</y>
				</centroid>
			</pseudo3D>
		</spatialEntity>
		<numericStateVariable>
			<name>avgClusterednessRegions</name>
			<value>0</value>
		</numericStateVariable>
		<numericStateVariable>
			<name>avgDensityRegions</name>
			<value>0.543356817365326</value>
		</numericStateVariable>
	</timepoint>
	<timepoint>
		<spatialEntity>
			<pseudo3D type="region">
				<clusteredness>0.984040253834316</clusteredness>
				<density>0.5490280888226133</density>
				<area>85365</area>
				<perimeter>2628.923095226288</perimeter>
				<distanceFromOrigin>43.08131845707603</distanceFromOrigin>
				<angle>112.2541899124205</angle>
				<shape>rectangular</shape>
				<triangleMeasure>0.4574813238836408</triangleMeasure>
				<rectangleMeasure>0.4928001171890398</rectangleMeasure>
				<circleMeasure>0.3536666175772658</circleMeasure>
				<centroid>
					<x>538.4498</x>
					<y>555.0913</y>
				</centroid>
			</pseudo3D>
		</spatialEntity>
		<numericStateVariable>
			<name>avgClusterednessRegions</name>
			<value>0</value>
		</numericStateVariable>
		<numericStateVariable>
			<name>avgDensityRegions</name>
			<value>0.5490280888226133</value>
		</numericStateVariable>
	</timepoint>
	<timepoint>
		<spatialEntity>
			<pseudo3D type="region">
				<clusteredness>0.9390363964073126</clusteredness>
				<density>0.5537182068414255</density>
				<area>92997</area>
				<perimeter>2475.781779766083</perimeter>
				<distanceFromOrigin>43.08131845707603</distanceFromOrigin>
				<angle>108.9399378267841</angle>
				<shape>rectangular</shape>
				<triangleMeasure>0.4586684191982353</triangleMeasure>
				<rectangleMeasure>0.5037632804985521</rectangleMeasure>
				<circleMeasure>0.3486681028973312</circleMeasure>
				<centroid>
					<x>534.2469</x>
					<y>540.2025</y>
				</centroid>
			</pseudo3D>
		</spatialEntity>
		<numericStateVariable>
			<name>avgClusterednessRegions</name>
			<value>0</value>
		</numericStateVariable>
		<numericStateVariable>
			<name>avgDensityRegions</name>
			<value>0.5537182068414255</value>
		</numericStateVariable>
	</timepoint>
	<timepoint>
		<spatialEntity>
			<pseudo3D type="region">
				<clusteredness>0.9186911028197666</clusteredness>
				<density>0.5601096672529965</density>
				<area>100706</area>
				<perimeter>2420.810313463211</perimeter>
				<distanceFromOrigin>43.08131845707603</distanceFromOrigin>
				<angle>107.2806900486733</angle>
				<shape>rectangular</shape>
				<triangleMeasure>0.4455347425608537</triangleMeasure>
				<rectangleMeasure>0.4939078644822947</rectangleMeasure>
				<circleMeasure>0.3568334279241244</circleMeasure>
				<centroid>
					<x>526.4133</x>
					<y>535.0707</y>
				</centroid>
			</pseudo3D>
		</spatialEntity>
		<numericStateVariable>
			<name>avgClusterednessRegions</name>
			<value>0</value>
		</numericStateVariable>
		<numericStateVariable>
			<name>avgDensityRegions</name>
			<value>0.5601096672529965</value>
		</numericStateVariable>
	</timepoint>
	<timepoint>
		<spatialEntity>
			<pseudo3D type="region">
				<clusteredness>0.9230376769484872</clusteredness>
				<density>0.5622319908304423</density>
				<area>106741</area>
				<perimeter>2477.972799062729</perimeter>
				<distanceFromOrigin>43.08131845707603</distanceFromOrigin>
				<angle>108.5518406542034</angle>
				<shape>rectangular</shape>
				<triangleMeasure>0.436602156326721</triangleMeasure>
				<rectangleMeasure>0.4992196477617808</rectangleMeasure>
				<circleMeasure>0.3868274733152692</circleMeasure>
				<centroid>
					<x>520.6002</x>
					<y>529.767</y>
				</centroid>
			</pseudo3D>
		</spatialEntity>
		<numericStateVariable>
			<name>avgClusterednessRegions</name>
			<value>0</value>
		</numericStateVariable>
		<numericStateVariable>
			<name>avgDensityRegions</name>
			<value>0.5622319908304423</value>
		</numericStateVariable>
	</timepoint>
	<timepoint>
		<spatialEntity>
			<pseudo3D type="region">
				<clusteredness>0.9288657644946127</clusteredness>
				<density>0.5690235578274684</density>
				<area>115863</area>
				<perimeter>2710.7104139328</perimeter>
				<distanceFromOrigin>43.08131845707603</distanceFromOrigin>
				<angle>109.4491417554828</angle>
				<shape>rectangular</shape>
				<triangleMeasure>0.3940044756232833</triangleMeasure>
				<rectangleMeasure>0.5140868207584744</rectangleMeasure>
				<circleMeasure>0.3623947287741876</circleMeasure>
				<centroid>
					<x>511.4103</x>
					<y>523.8642</y>
				</centroid>
			</pseudo3D>
		</spatialEntity>
		<numericStateVariable>
			<name>avgClusterednessRegions</name>
			<value>0</value>
		</numericStateVariable>
		<numericStateVariable>
			<name>avgDensityRegions</name>
			<value>0.5690235578274684</value>
		</numericStateVariable>
	</timepoint>
	<timepoint>
		<spatialEntity>
			<pseudo3D type="region">
				<clusteredness>0.932570525532028</clusteredness>
				<density>0.5713824391108558</density>
				<area>122744</area>
				<perimeter>2823.763122558594</perimeter>
				<distanceFromOrigin>43.08131845707603</distanceFromOrigin>
				<angle>110.225969212285</angle>
				<shape>rectangular</shape>
				<triangleMeasure>0.3970484354030865</triangleMeasure>
				<rectangleMeasure>0.523565881883735</rectangleMeasure>
				<circleMeasure>0.3817421798952382</circleMeasure>
				<centroid>
					<x>504.8462</x>
					<y>518.022</y>
				</centroid>
			</pseudo3D>
		</spatialEntity>
		<numericStateVariable>
			<name>avgClusterednessRegions</name>
			<value>0</value>
		</numericStateVariable>
		<numericStateVariable>
			<name>avgDensityRegions</name>
			<value>0.5713824391108558</value>
		</numericStateVariable>
	</timepoint>
	<timepoint>
		<spatialEntity>
			<pseudo3D type="region">
				<clusteredness>0.9363712620356894</clusteredness>
				<density>0.5728724362708956</density>
				<area>130606</area>
				<perimeter>2894.708290338516</perimeter>
				<distanceFromOrigin>43.08131845707603</distanceFromOrigin>
				<angle>109.4826351549837</angle>
				<shape>rectangular</shape>
				<triangleMeasure>0.401133395489261</triangleMeasure>
				<rectangleMeasure>0.5456297705488868</rectangleMeasure>
				<circleMeasure>0.385284523286649</circleMeasure>
				<centroid>
					<x>497.7398</x>
					<y>511.9566</y>
				</centroid>
			</pseudo3D>
		</spatialEntity>
		<numericStateVariable>
			<name>avgClusterednessRegions</name>
			<value>0</value>
		</numericStateVariable>
		<numericStateVariable>
			<name>avgDensityRegions</name>
			<value>0.5728724362708956</value>
		</numericStateVariable>
	</timepoint>
	<timepoint>
		<spatialEntity>
			<pseudo3D type="region">
				<clusteredness>0.9408049196947869</clusteredness>
				<density>0.5761873747225316</density>
				<area>141053</area>
				<perimeter>3046.97869682312</perimeter>
				<distanceFromOrigin>43.08131845707603</distanceFromOrigin>
				<angle>0</angle>
				<shape>rectangular</shape>
				<triangleMeasure>0.4001971507129247</triangleMeasure>
				<rectangleMeasure>0.5353084231721378</rectangleMeasure>
				<circleMeasure>0.417240310322993</circleMeasure>
				<centroid>
					<x>487.6686</x>
					<y>506.4839</y>
				</centroid>
			</pseudo3D>
		</spatialEntity>
		<numericStateVariable>
			<name>avgClusterednessRegions</name>
			<value>0</value>
		</numericStateVariable>
		<numericStateVariable>
			<name>avgDensityRegions</name>
			<value>0.5761873747225316</value>
		</numericStateVariable>
	</timepoint>
	<timepoint>
		<spatialEntity>
			<pseudo3D type="region">
				<clusteredness>0.9453844473367611</clusteredness>
				<density>0.5836205031697603</density>
				<area>153624.5</area>
				<perimeter>3191.852395772934</perimeter>
				<distanceFromOrigin>43.08131845707603</distanceFromOrigin>
				<angle>108.608276698846</angle>
				<shape>rectangular</shape>
				<triangleMeasure>0.413718881985884</triangleMeasure>
				<rectangleMeasure>0.5110502501461893</rectangleMeasure>
				<circleMeasure>0.3944826040958548</circleMeasure>
				<centroid>
					<x>474.3434</x>
					<y>502.6976</y>
				</centroid>
			</pseudo3D>
		</spatialEntity>
		<numericStateVariable>
			<name>avgClusterednessRegions</name>
			<value>0</value>
		</numericStateVariable>
		<numericStateVariable>
			<name>avgDensityRegions</name>
			<value>0.5836205031697603</value>
		</numericStateVariable>
	</timepoint>
	<timepoint>
		<spatialEntity>
			<pseudo3D type="region">
				<clusteredness>1</clusteredness>
				<density>0.6029757243539546</density>
				<area>22574</area>
				<perimeter>896.8061232566833</perimeter>
				<distanceFromOrigin>322.1490338337211</distanceFromOrigin>
				<angle>58.13647987607454</angle>
				<shape>triangular</shape>
				<triangleMeasure>0.6201930548007422</triangleMeasure>
				<rectangleMeasure>0.4860630438035445</rectangleMeasure>
				<circleMeasure>0.3761210177330887</circleMeasure>
				<centroid>
					<x>939.291</x>
					<y>313.2516</y>
				</centroid>
			</pseudo3D>
		</spatialEntity>
		<spatialEntity>
			<pseudo3D type="region">
				<clusteredness>0.949080435699348</clusteredness>
				<density>0.5872025789164729</density>
				<area>165419.5</area>
				<perimeter>3405.349379062653</perimeter>
				<distanceFromOrigin>43.08131845707603</distanceFromOrigin>
				<angle>112.1044658288737</angle>
				<shape>rectangular</shape>
				<triangleMeasure>0.4279905556930959</triangleMeasure>
				<rectangleMeasure>0.4783840679867311</rectangleMeasure>
				<circleMeasure>0.3807326546415749</circleMeasure>
				<centroid>
					<x>462.5292</x>
					<y>499.6699</y>
				</centroid>
			</pseudo3D>
		</spatialEntity>
		<numericStateVariable>
			<name>avgClusterednessRegions</name>
			<value>1023.8233810486</value>
		</numericStateVariable>
		<numericStateVariable>
			<name>avgDensityRegions</name>
			<value>0.5950891516352137</value>
		</numericStateVariable>
	</timepoint>
	<timepoint>
		<spatialEntity>
			<pseudo3D type="region">
				<clusteredness>1</clusteredness>
				<density>0.6057401502657138</density>
				<area>26331.5</area>
				<perimeter>908.9092814922333</perimeter>
				<distanceFromOrigin>322.1490338337211</distanceFromOrigin>
				<angle>59.16879904948578</angle>
				<shape>triangular</shape>
				<triangleMeasure>0.6370185456368122</triangleMeasure>
				<rectangleMeasure>0.5059260058718923</rectangleMeasure>
				<circleMeasure>0.3877329057051558</circleMeasure>
				<centroid>
					<x>942.6185</x>
					<y>300.8315</y>
				</centroid>
			</pseudo3D>
		</spatialEntity>
		<spatialEntity>
			<pseudo3D type="region">
				<clusteredness>0.9521284629325969</clusteredness>
				<density>0.5937839296387522</density>
				<area>176517</area>
				<perimeter>3432.360158920288</perimeter>
				<distanceFromOrigin>43.08131845707603</distanceFromOrigin>
				<angle>111.4604008965402</angle>
				<shape>rectangular</shape>
				<triangleMeasure>0.4419426909206306</triangleMeasure>
				<rectangleMeasure>0.4925084970895708</rectangleMeasure>
				<circleMeasure>0.3877304062380202</circleMeasure>
				<centroid>
					<x>452.6776</x>
					<y>495.4758</y>
				</centroid>
			</pseudo3D>
		</spatialEntity>
		<numericStateVariable>
			<name>avgClusterednessRegions</name>
			<value>1054.37836786197</value>
		</numericStateVariable>
		<numericStateVariable>
			<name>avgDensityRegions</name>
			<value>0.599762039952233</value>
		</numericStateVariable>
	</timepoint>
	<timepoint>
		<spatialEntity>
			<pseudo3D type="region">
				<clusteredness>1</clusteredness>
				<density>0.6132023170008986</density>
				<area>30336.5</area>
				<perimeter>920.5612242221832</perimeter>
				<distanceFromOrigin>322.1490338337211</distanceFromOrigin>
				<angle>58.25443228549566</angle>
				<shape>triangular</shape>
				<triangleMeasure>0.6676969953332577</triangleMeasure>
				<rectangleMeasure>0.5351776290251369</rectangleMeasure>
				<circleMeasure>0.4039883226641696</circleMeasure>
				<centroid>
					<x>945.8053</x>
					<y>288.3592</y>
				</centroid>
			</pseudo3D>
		</spatialEntity>
		<spatialEntity>
			<pseudo3D type="region">
				<clusteredness>0.9550114689072222</clusteredness>
				<density>0.5958993982054092</density>
				<area>188397.5</area>
				<perimeter>3567.222088575363</perimeter>
				<distanceFromOrigin>43.08131845707603</distanceFromOrigin>
				<angle>109.7629275117868</angle>
				<shape>rectangular</shape>
				<triangleMeasure>0.4503498534520856</triangleMeasure>
				<rectangleMeasure>0.4811108342828578</rectangleMeasure>
				<circleMeasure>0.3888186361977134</circleMeasure>
				<centroid>
					<x>443.0103</x>
					<y>489.81</y>
				</centroid>
			</pseudo3D>
		</spatialEntity>
		<numericStateVariable>
			<name>avgClusterednessRegions</name>
			<value>1083.301035388905</value>
		</numericStateVariable>
		<numericStateVariable>
			<name>avgDensityRegions</name>
			<value>0.6045508576031539</value>
		</numericStateVariable>
	</timepoint>
	<timepoint>
		<spatialEntity>
			<pseudo3D type="region">
				<clusteredness>1</clusteredness>
				<density>0.6154675503354156</density>
				<area>33531.5</area>
				<perimeter>967.9038941860199</perimeter>
				<distanceFromOrigin>322.1490338337211</distanceFromOrigin>
				<angle>56.42884156763229</angle>
				<shape>triangular</shape>
				<triangleMeasure>0.6489643259772495</triangleMeasure>
				<rectangleMeasure>0.542950038595718</rectangleMeasure>
				<circleMeasure>0.400719880960253</circleMeasure>
				<centroid>
					<x>948.1841</x>
					<y>278.8352</y>
				</centroid>
			</pseudo3D>
		</spatialEntity>
		<spatialEntity>
			<pseudo3D type="region">
				<clusteredness>0.9575511180198494</clusteredness>
				<density>0.5989438659476951</density>
				<area>200200</area>
				<perimeter>3674.257306337357</perimeter>
				<distanceFromOrigin>43.08131845707603</distanceFromOrigin>
				<angle>0</angle>
				<shape>rectangular</shape>
				<triangleMeasure>0.4582966764191108</triangleMeasure>
				<rectangleMeasure>0.4827924551621127</rectangleMeasure>
				<circleMeasure>0.4003374409376305</circleMeasure>
				<centroid>
					<x>432.7809</x>
					<y>486.2248</y>
				</centroid>
			</pseudo3D>
		</spatialEntity>
		<numericStateVariable>
			<name>avgClusterednessRegions</name>
			<value>1111.127125769292</value>
		</numericStateVariable>
		<numericStateVariable>
			<name>avgDensityRegions</name>
			<value>0.6072057081415554</value>
		</numericStateVariable>
	</timepoint>
	<timepoint>
		<spatialEntity>
			<pseudo3D type="region">
				<clusteredness>0.9599509031917438</clusteredness>
				<density>0.6015910916892486</density>
				<area>212728</area>
				<perimeter>3774.447649717331</perimeter>
				<distanceFromOrigin>43.08131845707603</distanceFromOrigin>
				<angle>97.19683295227898</angle>
				<shape>rectangular</shape>
				<triangleMeasure>0.4678578550602002</triangleMeasure>
				<rectangleMeasure>0.4788234131443164</rectangleMeasure>
				<circleMeasure>0.3918876511524485</circleMeasure>
				<centroid>
					<x>423.3512</x>
					<y>480.3112</y>
				</centroid>
			</pseudo3D>
		</spatialEntity>
		<spatialEntity>
			<pseudo3D type="region">
				<clusteredness>1</clusteredness>
				<density>0.6130185014315233</density>
				<area>37537</area>
				<perimeter>996.5329563617706</perimeter>
				<distanceFromOrigin>321.6286678764814</distanceFromOrigin>
				<angle>56.26783556128749</angle>
				<shape>triangular</shape>
				<triangleMeasure>0.6582461331908539</triangleMeasure>
				<rectangleMeasure>0.5742285225238426</rectangleMeasure>
				<circleMeasure>0.398319392894217</circleMeasure>
				<centroid>
					<x>949.3424</x>
					<y>266.4723</y>
				</centroid>
			</pseudo3D>
		</spatialEntity>
		<numericStateVariable>
			<name>avgClusterednessRegions</name>
			<value>1135.594695576235</value>
		</numericStateVariable>
		<numericStateVariable>
			<name>avgDensityRegions</name>
			<value>0.6073047965603859</value>
		</numericStateVariable>
	</timepoint>
	<timepoint>
		<spatialEntity>
			<pseudo3D type="region">
				<clusteredness>0.9614325787155636</clusteredness>
				<density>0.6017278384133434</density>
				<area>221241.5</area>
				<perimeter>3886.367094755173</perimeter>
				<distanceFromOrigin>43.08131845707603</distanceFromOrigin>
				<angle>97.57843248225879</angle>
				<shape>rectangular</shape>
				<triangleMeasure>0.4745482473155616</triangleMeasure>
				<rectangleMeasure>0.4885295681805432</rectangleMeasure>
				<circleMeasure>0.4042666559736659</circleMeasure>
				<centroid>
					<x>415.8465</x>
					<y>479.6749</y>
				</centroid>
			</pseudo3D>
		</spatialEntity>
		<spatialEntity>
			<pseudo3D type="region">
				<clusteredness>1</clusteredness>
				<density>0.6162414688278152</density>
				<area>39517.5</area>
				<perimeter>1024.778712272644</perimeter>
				<distanceFromOrigin>322.1490338337211</distanceFromOrigin>
				<angle>56.27684915698399</angle>
				<shape>triangular</shape>
				<triangleMeasure>0.6624478762860675</triangleMeasure>
				<rectangleMeasure>0.5854588776320527</rectangleMeasure>
				<circleMeasure>0.3950456419655419</circleMeasure>
				<centroid>
					<x>950.1775</x>
					<y>260.8309</y>
				</centroid>
			</pseudo3D>
		</spatialEntity>
		<numericStateVariable>
			<name>avgClusterednessRegions</name>
			<value>1154.819857754098</value>
		</numericStateVariable>
		<numericStateVariable>
			<name>avgDensityRegions</name>
			<value>0.6089846536205793</value>
		</numericStateVariable>
	</timepoint>
	<timepoint>
		<spatialEntity>
			<pseudo3D type="region">
				<clusteredness>0.9614325787155636</clusteredness>
				<density>0.6017278384133434</density>
				<area>221241.5</area>
				<perimeter>3886.367094755173</perimeter>
				<distanceFromOrigin>43.08131845707603</distanceFromOrigin>
				<angle>97.57843248225879</angle>
				<shape>rectangular</shape>
				<triangleMeasure>0.4745482473155616</triangleMeasure>
				<rectangleMeasure>0.4885295681805432</rectangleMeasure>
				<circleMeasure>0.4042666559736659</circleMeasure>
				<centroid>
					<x>415.8465</x>
					<y>479.6749</y>
				</centroid>
			</pseudo3D>
		</spatialEntity>
		<spatialEntity>
			<pseudo3D type="region">
				<clusteredness>1</clusteredness>
				<density>0.6162414688278152</density>
				<area>39517.5</area>
				<perimeter>1024.778712272644</perimeter>
				<distanceFromOrigin>322.1490338337211</distanceFromOrigin>
				<angle>56.27684915698399</angle>
				<shape>triangular</shape>
				<triangleMeasure>0.6624478762860675</triangleMeasure>
				<rectangleMeasure>0.5854588776320527</rectangleMeasure>
				<circleMeasure>0.3950456419655419</circleMeasure>
				<centroid>
					<x>950.1775</x>
					<y>260.8309</y>
				</centroid>
			</pseudo3D>
		</spatialEntity>
		<numericStateVariable>
			<name>avgClusterednessRegions</name>
			<value>1154.819857754098</value>
		</numericStateVariable>
		<numericStateVariable>
			<name>avgDensityRegions</name>
			<value>0.6089846536205793</value>
		</numericStateVariable>
	</timepoint>
	<timepoint>
		<spatialEntity>
			<pseudo3D type="region">
				<clusteredness>0.9614325787155636</clusteredness>
				<density>0.6017278384133434</density>
				<area>221241.5</area>
				<perimeter>3886.367094755173</perimeter>
				<distanceFromOrigin>43.08131845707603</distanceFromOrigin>
				<angle>97.57843248225879</angle>
				<shape>rectangular</shape>
				<triangleMeasure>0.4745482473155616</triangleMeasure>
				<rectangleMeasure>0.4885295681805432</rectangleMeasure>
				<circleMeasure>0.4042666559736659</circleMeasure>
				<centroid>
					<x>415.8465</x>
					<y>479.6749</y>
				</centroid>
			</pseudo3D>
		</spatialEntity>
		<spatialEntity>
			<pseudo3D type="region">
				<clusteredness>1</clusteredness>
				<density>0.6162414688278152</density>
				<area>39517.5</area>
				<perimeter>1024.778712272644</perimeter>
				<distanceFromOrigin>322.1490338337211</distanceFromOrigin>
				<angle>56.27684915698399</angle>
				<shape>triangular</shape>
				<triangleMeasure>0.6624478762860675</triangleMeasure>
				<rectangleMeasure>0.5854588776320527</rectangleMeasure>
				<circleMeasure>0.3950456419655419</circleMeasure>
				<centroid>
					<x>950.1775</x>
					<y>260.8309</y>
				</centroid>
			</pseudo3D>
		</spatialEntity>
		<numericStateVariable>
			<name>avgClusterednessRegions</name>
			<value>1154.819857754098</value>
		</numericStateVariable>
		<numericStateVariable>
			<name>avgDensityRegions</name>
			<value>0.6089846536205793</value>
		</numericStateVariable>
	</timepoint>
	<timepoint>
		<spatialEntity>
			<pseudo3D type="region">
				<clusteredness>0.9614325787155636</clusteredness>
				<density>0.6017278384133434</density>
				<area>221241.5</area>
				<perimeter>3886.367094755173</perimeter>
				<distanceFromOrigin>43.08131845707603</distanceFromOrigin>
				<angle>97.57843248225879</angle>
				<shape>rectangular</shape>
				<triangleMeasure>0.4745482473155616</triangleMeasure>
				<rectangleMeasure>0.4885295681805432</rectangleMeasure>
				<circleMeasure>0.4042666559736659</circleMeasure>
				<centroid>
					<x>415.8465</x>
					<y>479.6749</y>
				</centroid>
			</pseudo3D>
		</spatialEntity>
		<spatialEntity>
			<pseudo3D type="region">
				<clusteredness>1</clusteredness>
				<density>0.6162414688278152</density>
				<area>39517.5</area>
				<perimeter>1024.778712272644</perimeter>
				<distanceFromOrigin>322.1490338337211</distanceFromOrigin>
				<angle>56.27684915698399</angle>
				<shape>triangular</shape>
				<triangleMeasure>0.6624478762860675</triangleMeasure>
				<rectangleMeasure>0.5854588776320527</rectangleMeasure>
				<circleMeasure>0.3950456419655419</circleMeasure>
				<centroid>
					<x>950.1775</x>
					<y>260.8309</y>
				</centroid>
			</pseudo3D>
		</spatialEntity>
		<numericStateVariable>
			<name>avgClusterednessRegions</name>
			<value>1154.819857754098</value>
		</numericStateVariable>
		<numericStateVariable>
			<name>avgDensityRegions</name>
			<value>0.6089846536205793</value>
		</numericStateVariable>
	</timepoint>
	<timepoint>
		<spatialEntity>
			<pseudo3D type="region">
				<clusteredness>0.9614325787155636</clusteredness>
				<density>0.6017278384133434</density>
				<area>221241.5</area>
				<perimeter>3886.367094755173</perimeter>
				<distanceFromOrigin>43.08131845707603</distanceFromOrigin>
				<angle>97.57843248225879</angle>
				<shape>rectangular</shape>
				<triangleMeasure>0.4745482473155616</triangleMeasure>
				<rectangleMeasure>0.4885295681805432</rectangleMeasure>
				<circleMeasure>0.4042666559736659</circleMeasure>
				<centroid>
					<x>415.8465</x>
					<y>479.6749</y>
				</centroid>
			</pseudo3D>
		</spatialEntity>
		<spatialEntity>
			<pseudo3D type="region">
				<clusteredness>1</clusteredness>
				<density>0.6162414688278152</density>
				<area>39517.5</area>
				<perimeter>1024.778712272644</perimeter>
				<distanceFromOrigin>322.1490338337211</distanceFromOrigin>
				<angle>56.27684915698399</angle>
				<shape>triangular</shape>
				<triangleMeasure>0.6624478762860675</triangleMeasure>
				<rectangleMeasure>0.5854588776320527</rectangleMeasure>
				<circleMeasure>0.3950456419655419</circleMeasure>
				<centroid>
					<x>950.1775</x>
					<y>260.8309</y>
				</centroid>
			</pseudo3D>
		</spatialEntity>
		<numericStateVariable>
			<name>avgClusterednessRegions</name>
			<value>1154.819857754098</value>
		</numericStateVariable>
		<numericStateVariable>
			<name>avgDensityRegions</name>
			<value>0.6089846536205793</value>
		</numericStateVariable>
	</timepoint>
	<timepoint>
		<spatialEntity>
			<pseudo3D type="region">
				<clusteredness>0.9614325787155636</clusteredness>
				<density>0.6017278384133434</density>
				<area>221241.5</area>
				<perimeter>3886.367094755173</perimeter>
				<distanceFromOrigin>43.08131845707603</distanceFromOrigin>
				<angle>97.57843248225879</angle>
				<shape>rectangular</shape>
				<triangleMeasure>0.4745482473155616</triangleMeasure>
				<rectangleMeasure>0.4885295681805432</rectangleMeasure>
				<circleMeasure>0.4042666559736659</circleMeasure>
				<centroid>
					<x>415.8465</x>
					<y>479.6749</y>
				</centroid>
			</pseudo3D>
		</spatialEntity>
		<spatialEntity>
			<pseudo3D type="region">
				<clusteredness>1</clusteredness>
				<density>0.6162414688278152</density>
				<area>39517.5</area>
				<perimeter>1024.778712272644</perimeter>
				<distanceFromOrigin>322.1490338337211</distanceFromOrigin>
				<angle>56.27684915698399</angle>
				<shape>triangular</shape>
				<triangleMeasure>0.6624478762860675</triangleMeasure>
				<rectangleMeasure>0.5854588776320527</rectangleMeasure>
				<circleMeasure>0.3950456419655419</circleMeasure>
				<centroid>
					<x>950.1775</x>
					<y>260.8309</y>
				</centroid>
			</pseudo3D>
		</spatialEntity>
		<numericStateVariable>
			<name>avgClusterednessRegions</name>
			<value>1154.819857754098</value>
		</numericStateVariable>
		<numericStateVariable>
			<name>avgDensityRegions</name>
			<value>0.6089846536205793</value>
		</numericStateVariable>
	</timepoint>
	<timepoint>
		<spatialEntity>
			<pseudo3D type="region">
				<clusteredness>0.9614325787155636</clusteredness>
				<density>0.6017278384133434</density>
				<area>221241.5</area>
				<perimeter>3886.367094755173</perimeter>
				<distanceFromOrigin>43.08131845707603</distanceFromOrigin>
				<angle>97.57843248225879</angle>
				<shape>rectangular</shape>
				<triangleMeasure>0.4745482473155616</triangleMeasure>
				<rectangleMeasure>0.4885295681805432</rectangleMeasure>
				<circleMeasure>0.4042666559736659</circleMeasure>
				<centroid>
					<x>415.8465</x>
					<y>479.6749</y>
				</centroid>
			</pseudo3D>
		</spatialEntity>
		<spatialEntity>
			<pseudo3D type="region">
				<clusteredness>1</clusteredness>
				<density>0.6162414688278152</density>
				<area>39517.5</area>
				<perimeter>1024.778712272644</perimeter>
				<distanceFromOrigin>322.1490338337211</distanceFromOrigin>
				<angle>56.27684915698399</angle>
				<shape>triangular</shape>
				<triangleMeasure>0.6624478762860675</triangleMeasure>
				<rectangleMeasure>0.5854588776320527</rectangleMeasure>
				<circleMeasure>0.3950456419655419</circleMeasure>
				<centroid>
					<x>950.1775</x>
					<y>260.8309</y>
				</centroid>
			</pseudo3D>
		</spatialEntity>
		<numericStateVariable>
			<name>avgClusterednessRegions</name>
			<value>1154.819857754098</value>
		</numericStateVariable>
		<numericStateVariable>
			<name>avgDensityRegions</name>
			<value>0.6089846536205793</value>
		</numericStateVariable>
	</timepoint>
	<timepoint>
		<spatialEntity>
			<pseudo3D type="region">
				<clusteredness>0.9614325787155636</clusteredness>
				<density>0.6017278384133434</density>
				<area>221241.5</area>
				<perimeter>3886.367094755173</perimeter>
				<distanceFromOrigin>43.08131845707603</distanceFromOrigin>
				<angle>97.57843248225879</angle>
				<shape>rectangular</shape>
				<triangleMeasure>0.4745482473155616</triangleMeasure>
				<rectangleMeasure>0.4885295681805432</rectangleMeasure>
				<circleMeasure>0.4042666559736659</circleMeasure>
				<centroid>
					<x>415.8465</x>
					<y>479.6749</y>
				</centroid>
			</pseudo3D>
		</spatialEntity>
		<spatialEntity>
			<pseudo3D type="region">
				<clusteredness>1</clusteredness>
				<density>0.6162414688278152</density>
				<area>39517.5</area>
				<perimeter>1024.778712272644</perimeter>
				<distanceFromOrigin>322.1490338337211</distanceFromOrigin>
				<angle>56.27684915698399</angle>
				<shape>triangular</shape>
				<triangleMeasure>0.6624478762860675</triangleMeasure>
				<rectangleMeasure>0.5854588776320527</rectangleMeasure>
				<circleMeasure>0.3950456419655419</circleMeasure>
				<centroid>
					<x>950.1775</x>
					<y>260.8309</y>
				</centroid>
			</pseudo3D>
		</spatialEntity>
		<numericStateVariable>
			<name>avgClusterednessRegions</name>
			<value>1154.819857754098</value>
		</numericStateVariable>
		<numericStateVariable>
			<name>avgDensityRegions</name>
			<value>0.6089846536205793</value>
		</numericStateVariable>
	</timepoint>
	<timepoint>
		<spatialEntity>
			<pseudo3D type="region">
				<clusteredness>0.9614325787155636</clusteredness>
				<density>0.6017278384133434</density>
				<area>221241.5</area>
				<perimeter>3886.367094755173</perimeter>
				<distanceFromOrigin>43.08131845707603</distanceFromOrigin>
				<angle>97.57843248225879</angle>
				<shape>rectangular</shape>
				<triangleMeasure>0.4745482473155616</triangleMeasure>
				<rectangleMeasure>0.4885295681805432</rectangleMeasure>
				<circleMeasure>0.4042666559736659</circleMeasure>
				<centroid>
					<x>415.8465</x>
					<y>479.6749</y>
				</centroid>
			</pseudo3D>
		</spatialEntity>
		<spatialEntity>
			<pseudo3D type="region">
				<clusteredness>1</clusteredness>
				<density>0.6162414688278152</density>
				<area>39517.5</area>
				<perimeter>1024.778712272644</perimeter>
				<distanceFromOrigin>322.1490338337211</distanceFromOrigin>
				<angle>56.27684915698399</angle>
				<shape>triangular</shape>
				<triangleMeasure>0.6624478762860675</triangleMeasure>
				<rectangleMeasure>0.5854588776320527</rectangleMeasure>
				<circleMeasure>0.3950456419655419</circleMeasure>
				<centroid>
					<x>950.1775</x>
					<y>260.8309</y>
				</centroid>
			</pseudo3D>
		</spatialEntity>
		<numericStateVariable>
			<name>avgClusterednessRegions</name>
			<value>1154.819857754098</value>
		</numericStateVariable>
		<numericStateVariable>
			<name>avgDensityRegions</name>
			<value>0.6089846536205793</value>
		</numericStateVariable>
	</timepoint>
	<timepoint>
		<spatialEntity>
			<pseudo3D type="region">
				<clusteredness>0.9614325787155636</clusteredness>
				<density>0.6017278384133434</density>
				<area>221241.5</area>
				<perimeter>3886.367094755173</perimeter>
				<distanceFromOrigin>43.08131845707603</distanceFromOrigin>
				<angle>97.57843248225879</angle>
				<shape>rectangular</shape>
				<triangleMeasure>0.4745482473155616</triangleMeasure>
				<rectangleMeasure>0.4885295681805432</rectangleMeasure>
				<circleMeasure>0.4042666559736659</circleMeasure>
				<centroid>
					<x>415.8465</x>
					<y>479.6749</y>
				</centroid>
			</pseudo3D>
		</spatialEntity>
		<spatialEntity>
			<pseudo3D type="region">
				<clusteredness>1</clusteredness>
				<density>0.6162414688278152</density>
				<area>39517.5</area>
				<perimeter>1024.778712272644</perimeter>
				<distanceFromOrigin>322.1490338337211</distanceFromOrigin>
				<angle>56.27684915698399</angle>
				<shape>triangular</shape>
				<triangleMeasure>0.6624478762860675</triangleMeasure>
				<rectangleMeasure>0.5854588776320527</rectangleMeasure>
				<circleMeasure>0.3950456419655419</circleMeasure>
				<centroid>
					<x>950.1775</x>
					<y>260.8309</y>
				</centroid>
			</pseudo3D>
		</spatialEntity>
		<numericStateVariable>
			<name>avgClusterednessRegions</name>
			<value>1154.819857754098</value>
		</numericStateVariable>
		<numericStateVariable>
			<name>avgDensityRegions</name>
			<value>0.6089846536205793</value>
		</numericStateVariable>
	</timepoint>
	<timepoint>
		<spatialEntity>
			<pseudo3D type="region">
				<clusteredness>0.9614325787155636</clusteredness>
				<density>0.6017278384133434</density>
				<area>221241.5</area>
				<perimeter>3886.367094755173</perimeter>
				<distanceFromOrigin>43.08131845707603</distanceFromOrigin>
				<angle>97.57843248225879</angle>
				<shape>rectangular</shape>
				<triangleMeasure>0.4745482473155616</triangleMeasure>
				<rectangleMeasure>0.4885295681805432</rectangleMeasure>
				<circleMeasure>0.4042666559736659</circleMeasure>
				<centroid>
					<x>415.8465</x>
					<y>479.6749</y>
				</centroid>
			</pseudo3D>
		</spatialEntity>
		<spatialEntity>
			<pseudo3D type="region">
				<clusteredness>1</clusteredness>
				<density>0.6162414688278152</density>
				<area>39517.5</area>
				<perimeter>1024.778712272644</perimeter>
				<distanceFromOrigin>322.1490338337211</distanceFromOrigin>
				<angle>56.27684915698399</angle>
				<shape>triangular</shape>
				<triangleMeasure>0.6624478762860675</triangleMeasure>
				<rectangleMeasure>0.5854588776320527</rectangleMeasure>
				<circleMeasure>0.3950456419655419</circleMeasure>
				<centroid>
					<x>950.1775</x>
					<y>260.8309</y>
				</centroid>
			</pseudo3D>
		</spatialEntity>
		<numericStateVariable>
			<name>avgClusterednessRegions</name>
			<value>1154.819857754098</value>
		</numericStateVariable>
		<numericStateVariable>
			<name>avgDensityRegions</name>
			<value>0.6089846536205793</value>
		</numericStateVariable>
	</timepoint>
	<timepoint>
		<spatialEntity>
			<pseudo3D type="region">
				<clusteredness>0.9614325787155636</clusteredness>
				<density>0.6017278384133434</density>
				<area>221241.5</area>
				<perimeter>3886.367094755173</perimeter>
				<distanceFromOrigin>43.08131845707603</distanceFromOrigin>
				<angle>97.57843248225879</angle>
				<shape>rectangular</shape>
				<triangleMeasure>0.4745482473155616</triangleMeasure>
				<rectangleMeasure>0.4885295681805432</rectangleMeasure>
				<circleMeasure>0.4042666559736659</circleMeasure>
				<centroid>
					<x>415.8465</x>
					<y>479.6749</y>
				</centroid>
			</pseudo3D>
		</spatialEntity>
		<spatialEntity>
			<pseudo3D type="region">
				<clusteredness>1</clusteredness>
				<density>0.6162414688278152</density>
				<area>39517.5</area>
				<perimeter>1024.778712272644</perimeter>
				<distanceFromOrigin>322.1490338337211</distanceFromOrigin>
				<angle>56.27684915698399</angle>
				<shape>triangular</shape>
				<triangleMeasure>0.6624478762860675</triangleMeasure>
				<rectangleMeasure>0.5854588776320527</rectangleMeasure>
				<circleMeasure>0.3950456419655419</circleMeasure>
				<centroid>
					<x>950.1775</x>
					<y>260.8309</y>
				</centroid>
			</pseudo3D>
		</spatialEntity>
		<numericStateVariable>
			<name>avgClusterednessRegions</name>
			<value>1154.819857754098</value>
		</numericStateVariable>
		<numericStateVariable>
			<name>avgDensityRegions</name>
			<value>0.6089846536205793</value>
		</numericStateVariable>
	</timepoint>
	<timepoint>
		<spatialEntity>
			<pseudo3D type="region">
				<clusteredness>0.9614325787155636</clusteredness>
				<density>0.6017278384133434</density>
				<area>221241.5</area>
				<perimeter>3886.367094755173</perimeter>
				<distanceFromOrigin>43.08131845707603</distanceFromOrigin>
				<angle>97.57843248225879</angle>
				<shape>rectangular</shape>
				<triangleMeasure>0.4745482473155616</triangleMeasure>
				<rectangleMeasure>0.4885295681805432</rectangleMeasure>
				<circleMeasure>0.4042666559736659</circleMeasure>
				<centroid>
					<x>415.8465</x>
					<y>479.6749</y>
				</centroid>
			</pseudo3D>
		</spatialEntity>
		<spatialEntity>
			<pseudo3D type="region">
				<clusteredness>1</clusteredness>
				<density>0.6162414688278152</density>
				<area>39517.5</area>
				<perimeter>1024.778712272644</perimeter>
				<distanceFromOrigin>322.1490338337211</distanceFromOrigin>
				<angle>56.27684915698399</angle>
				<shape>triangular</shape>
				<triangleMeasure>0.6624478762860675</triangleMeasure>
				<rectangleMeasure>0.5854588776320527</rectangleMeasure>
				<circleMeasure>0.3950456419655419</circleMeasure>
				<centroid>
					<x>950.1775</x>
					<y>260.8309</y>
				</centroid>
			</pseudo3D>
		</spatialEntity>
		<numericStateVariable>
			<name>avgClusterednessRegions</name>
			<value>1154.819857754098</value>
		</numericStateVariable>
		<numericStateVariable>
			<name>avgDensityRegions</name>
			<value>0.6089846536205793</value>
		</numericStateVariable>
	</timepoint>
	<timepoint>
		<spatialEntity>
			<pseudo3D type="region">
				<clusteredness>0.9614325787155636</clusteredness>
				<density>0.6017278384133434</density>
				<area>221241.5</area>
				<perimeter>3886.367094755173</perimeter>
				<distanceFromOrigin>43.08131845707603</distanceFromOrigin>
				<angle>97.57843248225879</angle>
				<shape>rectangular</shape>
				<triangleMeasure>0.4745482473155616</triangleMeasure>
				<rectangleMeasure>0.4885295681805432</rectangleMeasure>
				<circleMeasure>0.4042666559736659</circleMeasure>
				<centroid>
					<x>415.8465</x>
					<y>479.6749</y>
				</centroid>
			</pseudo3D>
		</spatialEntity>
		<spatialEntity>
			<pseudo3D type="region">
				<clusteredness>1</clusteredness>
				<density>0.6162414688278152</density>
				<area>39517.5</area>
				<perimeter>1024.778712272644</perimeter>
				<distanceFromOrigin>322.1490338337211</distanceFromOrigin>
				<angle>56.27684915698399</angle>
				<shape>triangular</shape>
				<triangleMeasure>0.6624478762860675</triangleMeasure>
				<rectangleMeasure>0.5854588776320527</rectangleMeasure>
				<circleMeasure>0.3950456419655419</circleMeasure>
				<centroid>
					<x>950.1775</x>
					<y>260.8309</y>
				</centroid>
			</pseudo3D>
		</spatialEntity>
		<numericStateVariable>
			<name>avgClusterednessRegions</name>
			<value>1154.819857754098</value>
		</numericStateVariable>
		<numericStateVariable>
			<name>avgDensityRegions</name>
			<value>0.6089846536205793</value>
		</numericStateVariable>
	</timepoint>
	<timepoint>
		<spatialEntity>
			<pseudo3D type="region">
				<clusteredness>0.9614325787155636</clusteredness>
				<density>0.6017278384133434</density>
				<area>221241.5</area>
				<perimeter>3886.367094755173</perimeter>
				<distanceFromOrigin>43.08131845707603</distanceFromOrigin>
				<angle>97.57843248225879</angle>
				<shape>rectangular</shape>
				<triangleMeasure>0.4745482473155616</triangleMeasure>
				<rectangleMeasure>0.4885295681805432</rectangleMeasure>
				<circleMeasure>0.4042666559736659</circleMeasure>
				<centroid>
					<x>415.8465</x>
					<y>479.6749</y>
				</centroid>
			</pseudo3D>
		</spatialEntity>
		<spatialEntity>
			<pseudo3D type="region">
				<clusteredness>1</clusteredness>
				<density>0.6162414688278152</density>
				<area>39517.5</area>
				<perimeter>1024.778712272644</perimeter>
				<distanceFromOrigin>322.1490338337211</distanceFromOrigin>
				<angle>56.27684915698399</angle>
				<shape>triangular</shape>
				<triangleMeasure>0.6624478762860675</triangleMeasure>
				<rectangleMeasure>0.5854588776320527</rectangleMeasure>
				<circleMeasure>0.3950456419655419</circleMeasure>
				<centroid>
					<x>950.1775</x>
					<y>260.8309</y>
				</centroid>
			</pseudo3D>
		</spatialEntity>
		<numericStateVariable>
			<name>avgClusterednessRegions</name>
			<value>1154.819857754098</value>
		</numericStateVariable>
		<numericStateVariable>
			<name>avgDensityRegions</name>
			<value>0.6089846536205793</value>
		</numericStateVariable>
	</timepoint>
	<timepoint>
		<spatialEntity>
			<pseudo3D type="region">
				<clusteredness>0.9614325787155636</clusteredness>
				<density>0.6017278384133434</density>
				<area>221241.5</area>
				<perimeter>3886.367094755173</perimeter>
				<distanceFromOrigin>43.08131845707603</distanceFromOrigin>
				<angle>97.57843248225879</angle>
				<shape>rectangular</shape>
				<triangleMeasure>0.4745482473155616</triangleMeasure>
				<rectangleMeasure>0.4885295681805432</rectangleMeasure>
				<circleMeasure>0.4042666559736659</circleMeasure>
				<centroid>
					<x>415.8465</x>
					<y>479.6749</y>
				</centroid>
			</pseudo3D>
		</spatialEntity>
		<spatialEntity>
			<pseudo3D type="region">
				<clusteredness>1</clusteredness>
				<density>0.6162414688278152</density>
				<area>39517.5</area>
				<perimeter>1024.778712272644</perimeter>
				<distanceFromOrigin>322.1490338337211</distanceFromOrigin>
				<angle>56.27684915698399</angle>
				<shape>triangular</shape>
				<triangleMeasure>0.6624478762860675</triangleMeasure>
				<rectangleMeasure>0.5854588776320527</rectangleMeasure>
				<circleMeasure>0.3950456419655419</circleMeasure>
				<centroid>
					<x>950.1775</x>
					<y>260.8309</y>
				</centroid>
			</pseudo3D>
		</spatialEntity>
		<numericStateVariable>
			<name>avgClusterednessRegions</name>
			<value>1154.819857754098</value>
		</numericStateVariable>
		<numericStateVariable>
			<name>avgDensityRegions</name>
			<value>0.6089846536205793</value>
		</numericStateVariable>
	</timepoint>
	<timepoint>
		<spatialEntity>
			<pseudo3D type="region">
				<clusteredness>0.9614325787155636</clusteredness>
				<density>0.6017278384133434</density>
				<area>221241.5</area>
				<perimeter>3886.367094755173</perimeter>
				<distanceFromOrigin>43.08131845707603</distanceFromOrigin>
				<angle>97.57843248225879</angle>
				<shape>rectangular</shape>
				<triangleMeasure>0.4745482473155616</triangleMeasure>
				<rectangleMeasure>0.4885295681805432</rectangleMeasure>
				<circleMeasure>0.4042666559736659</circleMeasure>
				<centroid>
					<x>415.8465</x>
					<y>479.6749</y>
				</centroid>
			</pseudo3D>
		</spatialEntity>
		<spatialEntity>
			<pseudo3D type="region">
				<clusteredness>1</clusteredness>
				<density>0.6162414688278152</density>
				<area>39517.5</area>
				<perimeter>1024.778712272644</perimeter>
				<distanceFromOrigin>322.1490338337211</distanceFromOrigin>
				<angle>56.27684915698399</angle>
				<shape>triangular</shape>
				<triangleMeasure>0.6624478762860675</triangleMeasure>
				<rectangleMeasure>0.5854588776320527</rectangleMeasure>
				<circleMeasure>0.3950456419655419</circleMeasure>
				<centroid>
					<x>950.1775</x>
					<y>260.8309</y>
				</centroid>
			</pseudo3D>
		</spatialEntity>
		<numericStateVariable>
			<name>avgClusterednessRegions</name>
			<value>1154.819857754098</value>
		</numericStateVariable>
		<numericStateVariable>
			<name>avgDensityRegions</name>
			<value>0.6089846536205793</value>
		</numericStateVariable>
	</timepoint>
	<timepoint>
		<spatialEntity>
			<pseudo3D type="region">
				<clusteredness>0.9614325787155636</clusteredness>
				<density>0.6017278384133434</density>
				<area>221241.5</area>
				<perimeter>3886.367094755173</perimeter>
				<distanceFromOrigin>43.08131845707603</distanceFromOrigin>
				<angle>97.57843248225879</angle>
				<shape>rectangular</shape>
				<triangleMeasure>0.4745482473155616</triangleMeasure>
				<rectangleMeasure>0.4885295681805432</rectangleMeasure>
				<circleMeasure>0.4042666559736659</circleMeasure>
				<centroid>
					<x>415.8465</x>
					<y>479.6749</y>
				</centroid>
			</pseudo3D>
		</spatialEntity>
		<spatialEntity>
			<pseudo3D type="region">
				<clusteredness>1</clusteredness>
				<density>0.6162414688278152</density>
				<area>39517.5</area>
				<perimeter>1024.778712272644</perimeter>
				<distanceFromOrigin>322.1490338337211</distanceFromOrigin>
				<angle>56.27684915698399</angle>
				<shape>triangular</shape>
				<triangleMeasure>0.6624478762860675</triangleMeasure>
				<rectangleMeasure>0.5854588776320527</rectangleMeasure>
				<circleMeasure>0.3950456419655419</circleMeasure>
				<centroid>
					<x>950.1775</x>
					<y>260.8309</y>
				</centroid>
			</pseudo3D>
		</spatialEntity>
		<numericStateVariable>
			<name>avgClusterednessRegions</name>
			<value>1154.819857754098</value>
		</numericStateVariable>
		<numericStateVariable>
			<name>avgDensityRegions</name>
			<value>0.6089846536205793</value>
		</numericStateVariable>
	</timepoint>
	<timepoint>
		<spatialEntity>
			<pseudo3D type="region">
				<clusteredness>0.9614325787155636</clusteredness>
				<density>0.6017278384133434</density>
				<area>221241.5</area>
				<perimeter>3886.367094755173</perimeter>
				<distanceFromOrigin>43.08131845707603</distanceFromOrigin>
				<angle>97.57843248225879</angle>
				<shape>rectangular</shape>
				<triangleMeasure>0.4745482473155616</triangleMeasure>
				<rectangleMeasure>0.4885295681805432</rectangleMeasure>
				<circleMeasure>0.4042666559736659</circleMeasure>
				<centroid>
					<x>415.8465</x>
					<y>479.6749</y>
				</centroid>
			</pseudo3D>
		</spatialEntity>
		<spatialEntity>
			<pseudo3D type="region">
				<clusteredness>1</clusteredness>
				<density>0.6162414688278152</density>
				<area>39517.5</area>
				<perimeter>1024.778712272644</perimeter>
				<distanceFromOrigin>322.1490338337211</distanceFromOrigin>
				<angle>56.27684915698399</angle>
				<shape>triangular</shape>
				<triangleMeasure>0.6624478762860675</triangleMeasure>
				<rectangleMeasure>0.5854588776320527</rectangleMeasure>
				<circleMeasure>0.3950456419655419</circleMeasure>
				<centroid>
					<x>950.1775</x>
					<y>260.8309</y>
				</centroid>
			</pseudo3D>
		</spatialEntity>
		<numericStateVariable>
			<name>avgClusterednessRegions</name>
			<value>1154.819857754098</value>
		</numericStateVariable>
		<numericStateVariable>
			<name>avgDensityRegions</name>
			<value>0.6089846536205793</value>
		</numericStateVariable>
	</timepoint>
	<timepoint>
		<spatialEntity>
			<pseudo3D type="region">
				<clusteredness>0.9614325787155636</clusteredness>
				<density>0.6017278384133434</density>
				<area>221241.5</area>
				<perimeter>3886.367094755173</perimeter>
				<distanceFromOrigin>43.08131845707603</distanceFromOrigin>
				<angle>97.57843248225879</angle>
				<shape>rectangular</shape>
				<triangleMeasure>0.4745482473155616</triangleMeasure>
				<rectangleMeasure>0.4885295681805432</rectangleMeasure>
				<circleMeasure>0.4042666559736659</circleMeasure>
				<centroid>
					<x>415.8465</x>
					<y>479.6749</y>
				</centroid>
			</pseudo3D>
		</spatialEntity>
		<spatialEntity>
			<pseudo3D type="region">
				<clusteredness>1</clusteredness>
				<density>0.6162414688278152</density>
				<area>39517.5</area>
				<perimeter>1024.778712272644</perimeter>
				<distanceFromOrigin>322.1490338337211</distanceFromOrigin>
				<angle>56.27684915698399</angle>
				<shape>triangular</shape>
				<triangleMeasure>0.6624478762860675</triangleMeasure>
				<rectangleMeasure>0.5854588776320527</rectangleMeasure>
				<circleMeasure>0.3950456419655419</circleMeasure>
				<centroid>
					<x>950.1775</x>
					<y>260.8309</y>
				</centroid>
			</pseudo3D>
		</spatialEntity>
		<numericStateVariable>
			<name>avgClusterednessRegions</name>
			<value>1154.819857754098</value>
		</numericStateVariable>
		<numericStateVariable>
			<name>avgDensityRegions</name>
			<value>0.6089846536205793</value>
		</numericStateVariable>
	</timepoint>
	<timepoint>
		<spatialEntity>
			<pseudo3D type="region">
				<clusteredness>0.9614325787155636</clusteredness>
				<density>0.6017278384133434</density>
				<area>221241.5</area>
				<perimeter>3886.367094755173</perimeter>
				<distanceFromOrigin>43.08131845707603</distanceFromOrigin>
				<angle>97.57843248225879</angle>
				<shape>rectangular</shape>
				<triangleMeasure>0.4745482473155616</triangleMeasure>
				<rectangleMeasure>0.4885295681805432</rectangleMeasure>
				<circleMeasure>0.4042666559736659</circleMeasure>
				<centroid>
					<x>415.8465</x>
					<y>479.6749</y>
				</centroid>
			</pseudo3D>
		</spatialEntity>
		<spatialEntity>
			<pseudo3D type="region">
				<clusteredness>1</clusteredness>
				<density>0.6162414688278152</density>
				<area>39517.5</area>
				<perimeter>1024.778712272644</perimeter>
				<distanceFromOrigin>322.1490338337211</distanceFromOrigin>
				<angle>56.27684915698399</angle>
				<shape>triangular</shape>
				<triangleMeasure>0.6624478762860675</triangleMeasure>
				<rectangleMeasure>0.5854588776320527</rectangleMeasure>
				<circleMeasure>0.3950456419655419</circleMeasure>
				<centroid>
					<x>950.1775</x>
					<y>260.8309</y>
				</centroid>
			</pseudo3D>
		</spatialEntity>
		<numericStateVariable>
			<name>avgClusterednessRegions</name>
			<value>1154.819857754098</value>
		</numericStateVariable>
		<numericStateVariable>
			<name>avgDensityRegions</name>
			<value>0.6089846536205793</value>
		</numericStateVariable>
	</timepoint>
	<timepoint>
		<spatialEntity>
			<pseudo3D type="region">
				<clusteredness>0.9614325787155636</clusteredness>
				<density>0.6017278384133434</density>
				<area>221241.5</area>
				<perimeter>3886.367094755173</perimeter>
				<distanceFromOrigin>43.08131845707603</distanceFromOrigin>
				<angle>97.57843248225879</angle>
				<shape>rectangular</shape>
				<triangleMeasure>0.4745482473155616</triangleMeasure>
				<rectangleMeasure>0.4885295681805432</rectangleMeasure>
				<circleMeasure>0.4042666559736659</circleMeasure>
				<centroid>
					<x>415.8465</x>
					<y>479.6749</y>
				</centroid>
			</pseudo3D>
		</spatialEntity>
		<spatialEntity>
			<pseudo3D type="region">
				<clusteredness>1</clusteredness>
				<density>0.6162414688278152</density>
				<area>39517.5</area>
				<perimeter>1024.778712272644</perimeter>
				<distanceFromOrigin>322.1490338337211</distanceFromOrigin>
				<angle>56.27684915698399</angle>
				<shape>triangular</shape>
				<triangleMeasure>0.6624478762860675</triangleMeasure>
				<rectangleMeasure>0.5854588776320527</rectangleMeasure>
				<circleMeasure>0.3950456419655419</circleMeasure>
				<centroid>
					<x>950.1775</x>
					<y>260.8309</y>
				</centroid>
			</pseudo3D>
		</spatialEntity>
		<numericStateVariable>
			<name>avgClusterednessRegions</name>
			<value>1154.819857754098</value>
		</numericStateVariable>
		<numericStateVariable>
			<name>avgDensityRegions</name>
			<value>0.6089846536205793</value>
		</numericStateVariable>
	</timepoint>
	<timepoint>
		<spatialEntity>
			<pseudo3D type="region">
				<clusteredness>0.9614325787155636</clusteredness>
				<density>0.6017278384133434</density>
				<area>221241.5</area>
				<perimeter>3886.367094755173</perimeter>
				<distanceFromOrigin>43.08131845707603</distanceFromOrigin>
				<angle>97.57843248225879</angle>
				<shape>rectangular</shape>
				<triangleMeasure>0.4745482473155616</triangleMeasure>
				<rectangleMeasure>0.4885295681805432</rectangleMeasure>
				<circleMeasure>0.4042666559736659</circleMeasure>
				<centroid>
					<x>415.8465</x>
					<y>479.6749</y>
				</centroid>
			</pseudo3D>
		</spatialEntity>
		<spatialEntity>
			<pseudo3D type="region">
				<clusteredness>1</clusteredness>
				<density>0.6162414688278152</density>
				<area>39517.5</area>
				<perimeter>1024.778712272644</perimeter>
				<distanceFromOrigin>322.1490338337211</distanceFromOrigin>
				<angle>56.27684915698399</angle>
				<shape>triangular</shape>
				<triangleMeasure>0.6624478762860675</triangleMeasure>
				<rectangleMeasure>0.5854588776320527</rectangleMeasure>
				<circleMeasure>0.3950456419655419</circleMeasure>
				<centroid>
					<x>950.1775</x>
					<y>260.8309</y>
				</centroid>
			</pseudo3D>
		</spatialEntity>
		<numericStateVariable>
			<name>avgClusterednessRegions</name>
			<value>1154.819857754098</value>
		</numericStateVariable>
		<numericStateVariable>
			<name>avgDensityRegions</name>
			<value>0.6089846536205793</value>
		</numericStateVariable>
	</timepoint>
	<timepoint>
		<spatialEntity>
			<pseudo3D type="region">
				<clusteredness>0.9614325787155636</clusteredness>
				<density>0.6017278384133434</density>
				<area>221241.5</area>
				<perimeter>3886.367094755173</perimeter>
				<distanceFromOrigin>43.08131845707603</distanceFromOrigin>
				<angle>97.57843248225879</angle>
				<shape>rectangular</shape>
				<triangleMeasure>0.4745482473155616</triangleMeasure>
				<rectangleMeasure>0.4885295681805432</rectangleMeasure>
				<circleMeasure>0.4042666559736659</circleMeasure>
				<centroid>
					<x>415.8465</x>
					<y>479.6749</y>
				</centroid>
			</pseudo3D>
		</spatialEntity>
		<spatialEntity>
			<pseudo3D type="region">
				<clusteredness>1</clusteredness>
				<density>0.6162414688278152</density>
				<area>39517.5</area>
				<perimeter>1024.778712272644</perimeter>
				<distanceFromOrigin>322.1490338337211</distanceFromOrigin>
				<angle>56.27684915698399</angle>
				<shape>triangular</shape>
				<triangleMeasure>0.6624478762860675</triangleMeasure>
				<rectangleMeasure>0.5854588776320527</rectangleMeasure>
				<circleMeasure>0.3950456419655419</circleMeasure>
				<centroid>
					<x>950.1775</x>
					<y>260.8309</y>
				</centroid>
			</pseudo3D>
		</spatialEntity>
		<numericStateVariable>
			<name>avgClusterednessRegions</name>
			<value>1154.819857754098</value>
		</numericStateVariable>
		<numericStateVariable>
			<name>avgDensityRegions</name>
			<value>0.6089846536205793</value>
		</numericStateVariable>
	</timepoint>
	<timepoint>
		<spatialEntity>
			<pseudo3D type="region">
				<clusteredness>0.9614325787155636</clusteredness>
				<density>0.6017278384133434</density>
				<area>221241.5</area>
				<perimeter>3886.367094755173</perimeter>
				<distanceFromOrigin>43.08131845707603</distanceFromOrigin>
				<angle>97.57843248225879</angle>
				<shape>rectangular</shape>
				<triangleMeasure>0.4745482473155616</triangleMeasure>
				<rectangleMeasure>0.4885295681805432</rectangleMeasure>
				<circleMeasure>0.4042666559736659</circleMeasure>
				<centroid>
					<x>415.8465</x>
					<y>479.6749</y>
				</centroid>
			</pseudo3D>
		</spatialEntity>
		<spatialEntity>
			<pseudo3D type="region">
				<clusteredness>1</clusteredness>
				<density>0.6162414688278152</density>
				<area>39517.5</area>
				<perimeter>1024.778712272644</perimeter>
				<distanceFromOrigin>322.1490338337211</distanceFromOrigin>
				<angle>56.27684915698399</angle>
				<shape>triangular</shape>
				<triangleMeasure>0.6624478762860675</triangleMeasure>
				<rectangleMeasure>0.5854588776320527</rectangleMeasure>
				<circleMeasure>0.3950456419655419</circleMeasure>
				<centroid>
					<x>950.1775</x>
					<y>260.8309</y>
				</centroid>
			</pseudo3D>
		</spatialEntity>
		<numericStateVariable>
			<name>avgClusterednessRegions</name>
			<value>1154.819857754098</value>
		</numericStateVariable>
		<numericStateVariable>
			<name>avgDensityRegions</name>
			<value>0.6089846536205793</value>
		</numericStateVariable>
	</timepoint>
	<timepoint>
		<spatialEntity>
			<pseudo3D type="region">
				<clusteredness>0.9614325787155636</clusteredness>
				<density>0.6017278384133434</density>
				<area>221241.5</area>
				<perimeter>3886.367094755173</perimeter>
				<distanceFromOrigin>43.08131845707603</distanceFromOrigin>
				<angle>97.57843248225879</angle>
				<shape>rectangular</shape>
				<triangleMeasure>0.4745482473155616</triangleMeasure>
				<rectangleMeasure>0.4885295681805432</rectangleMeasure>
				<circleMeasure>0.4042666559736659</circleMeasure>
				<centroid>
					<x>415.8465</x>
					<y>479.6749</y>
				</centroid>
			</pseudo3D>
		</spatialEntity>
		<spatialEntity>
			<pseudo3D type="region">
				<clusteredness>1</clusteredness>
				<density>0.6162414688278152</density>
				<area>39517.5</area>
				<perimeter>1024.778712272644</perimeter>
				<distanceFromOrigin>322.1490338337211</distanceFromOrigin>
				<angle>56.27684915698399</angle>
				<shape>triangular</shape>
				<triangleMeasure>0.6624478762860675</triangleMeasure>
				<rectangleMeasure>0.5854588776320527</rectangleMeasure>
				<circleMeasure>0.3950456419655419</circleMeasure>
				<centroid>
					<x>950.1775</x>
					<y>260.8309</y>
				</centroid>
			</pseudo3D>
		</spatialEntity>
		<numericStateVariable>
			<name>avgClusterednessRegions</name>
			<value>1154.819857754098</value>
		</numericStateVariable>
		<numericStateVariable>
			<name>avgDensityRegions</name>
			<value>0.6089846536205793</value>
		</numericStateVariable>
	</timepoint>
	<timepoint>
		<spatialEntity>
			<pseudo3D type="region">
				<clusteredness>0.9614325787155636</clusteredness>
				<density>0.6017278384133434</density>
				<area>221241.5</area>
				<perimeter>3886.367094755173</perimeter>
				<distanceFromOrigin>43.08131845707603</distanceFromOrigin>
				<angle>97.57843248225879</angle>
				<shape>rectangular</shape>
				<triangleMeasure>0.4745482473155616</triangleMeasure>
				<rectangleMeasure>0.4885295681805432</rectangleMeasure>
				<circleMeasure>0.4042666559736659</circleMeasure>
				<centroid>
					<x>415.8465</x>
					<y>479.6749</y>
				</centroid>
			</pseudo3D>
		</spatialEntity>
		<spatialEntity>
			<pseudo3D type="region">
				<clusteredness>1</clusteredness>
				<density>0.6162414688278152</density>
				<area>39517.5</area>
				<perimeter>1024.778712272644</perimeter>
				<distanceFromOrigin>322.1490338337211</distanceFromOrigin>
				<angle>56.27684915698399</angle>
				<shape>triangular</shape>
				<triangleMeasure>0.6624478762860675</triangleMeasure>
				<rectangleMeasure>0.5854588776320527</rectangleMeasure>
				<circleMeasure>0.3950456419655419</circleMeasure>
				<centroid>
					<x>950.1775</x>
					<y>260.8309</y>
				</centroid>
			</pseudo3D>
		</spatialEntity>
		<numericStateVariable>
			<name>avgClusterednessRegions</name>
			<value>1154.819857754098</value>
		</numericStateVariable>
		<numericStateVariable>
			<name>avgDensityRegions</name>
			<value>0.6089846536205793</value>
		</numericStateVariable>
	</timepoint>
	<timepoint>
		<spatialEntity>
			<pseudo3D type="region">
				<clusteredness>0.9614325787155636</clusteredness>
				<density>0.6017278384133434</density>
				<area>221241.5</area>
				<perimeter>3886.367094755173</perimeter>
				<distanceFromOrigin>43.08131845707603</distanceFromOrigin>
				<angle>97.57843248225879</angle>
				<shape>rectangular</shape>
				<triangleMeasure>0.4745482473155616</triangleMeasure>
				<rectangleMeasure>0.4885295681805432</rectangleMeasure>
				<circleMeasure>0.4042666559736659</circleMeasure>
				<centroid>
					<x>415.8465</x>
					<y>479.6749</y>
				</centroid>
			</pseudo3D>
		</spatialEntity>
		<spatialEntity>
			<pseudo3D type="region">
				<clusteredness>1</clusteredness>
				<density>0.6162414688278152</density>
				<area>39517.5</area>
				<perimeter>1024.778712272644</perimeter>
				<distanceFromOrigin>322.1490338337211</distanceFromOrigin>
				<angle>56.27684915698399</angle>
				<shape>triangular</shape>
				<triangleMeasure>0.6624478762860675</triangleMeasure>
				<rectangleMeasure>0.5854588776320527</rectangleMeasure>
				<circleMeasure>0.3950456419655419</circleMeasure>
				<centroid>
					<x>950.1775</x>
					<y>260.8309</y>
				</centroid>
			</pseudo3D>
		</spatialEntity>
		<numericStateVariable>
			<name>avgClusterednessRegions</name>
			<value>1154.819857754098</value>
		</numericStateVariable>
		<numericStateVariable>
			<name>avgDensityRegions</name>
			<value>0.6089846536205793</value>
		</numericStateVariable>
	</timepoint>
	<timepoint>
		<spatialEntity>
			<pseudo3D type="region">
				<clusteredness>0.9614325787155636</clusteredness>
				<density>0.6017278384133434</density>
				<area>221241.5</area>
				<perimeter>3886.367094755173</perimeter>
				<distanceFromOrigin>43.08131845707603</distanceFromOrigin>
				<angle>97.57843248225879</angle>
				<shape>rectangular</shape>
				<triangleMeasure>0.4745482473155616</triangleMeasure>
				<rectangleMeasure>0.4885295681805432</rectangleMeasure>
				<circleMeasure>0.4042666559736659</circleMeasure>
				<centroid>
					<x>415.8465</x>
					<y>479.6749</y>
				</centroid>
			</pseudo3D>
		</spatialEntity>
		<spatialEntity>
			<pseudo3D type="region">
				<clusteredness>1</clusteredness>
				<density>0.6162414688278152</density>
				<area>39517.5</area>
				<perimeter>1024.778712272644</perimeter>
				<distanceFromOrigin>322.1490338337211</distanceFromOrigin>
				<angle>56.27684915698399</angle>
				<shape>triangular</shape>
				<triangleMeasure>0.6624478762860675</triangleMeasure>
				<rectangleMeasure>0.5854588776320527</rectangleMeasure>
				<circleMeasure>0.3950456419655419</circleMeasure>
				<centroid>
					<x>950.1775</x>
					<y>260.8309</y>
				</centroid>
			</pseudo3D>
		</spatialEntity>
		<numericStateVariable>
			<name>avgClusterednessRegions</name>
			<value>1154.819857754098</value>
		</numericStateVariable>
		<numericStateVariable>
			<name>avgDensityRegions</name>
			<value>0.6089846536205793</value>
		</numericStateVariable>
	</timepoint>
	<timepoint>
		<spatialEntity>
			<pseudo3D type="region">
				<clusteredness>0.9614325787155636</clusteredness>
				<density>0.6017278384133434</density>
				<area>221241.5</area>
				<perimeter>3886.367094755173</perimeter>
				<distanceFromOrigin>43.08131845707603</distanceFromOrigin>
				<angle>97.57843248225879</angle>
				<shape>rectangular</shape>
				<triangleMeasure>0.4745482473155616</triangleMeasure>
				<rectangleMeasure>0.4885295681805432</rectangleMeasure>
				<circleMeasure>0.4042666559736659</circleMeasure>
				<centroid>
					<x>415.8465</x>
					<y>479.6749</y>
				</centroid>
			</pseudo3D>
		</spatialEntity>
		<spatialEntity>
			<pseudo3D type="region">
				<clusteredness>1</clusteredness>
				<density>0.6162414688278152</density>
				<area>39517.5</area>
				<perimeter>1024.778712272644</perimeter>
				<distanceFromOrigin>322.1490338337211</distanceFromOrigin>
				<angle>56.27684915698399</angle>
				<shape>triangular</shape>
				<triangleMeasure>0.6624478762860675</triangleMeasure>
				<rectangleMeasure>0.5854588776320527</rectangleMeasure>
				<circleMeasure>0.3950456419655419</circleMeasure>
				<centroid>
					<x>950.1775</x>
					<y>260.8309</y>
				</centroid>
			</pseudo3D>
		</spatialEntity>
		<numericStateVariable>
			<name>avgClusterednessRegions</name>
			<value>1154.819857754098</value>
		</numericStateVariable>
		<numericStateVariable>
			<name>avgDensityRegions</name>
			<value>0.6089846536205793</value>
		</numericStateVariable>
	</timepoint>
	<timepoint>
		<spatialEntity>
			<pseudo3D type="region">
				<clusteredness>0.9614325787155636</clusteredness>
				<density>0.6017278384133434</density>
				<area>221241.5</area>
				<perimeter>3886.367094755173</perimeter>
				<distanceFromOrigin>43.08131845707603</distanceFromOrigin>
				<angle>97.57843248225879</angle>
				<shape>rectangular</shape>
				<triangleMeasure>0.4745482473155616</triangleMeasure>
				<rectangleMeasure>0.4885295681805432</rectangleMeasure>
				<circleMeasure>0.4042666559736659</circleMeasure>
				<centroid>
					<x>415.8465</x>
					<y>479.6749</y>
				</centroid>
			</pseudo3D>
		</spatialEntity>
		<spatialEntity>
			<pseudo3D type="region">
				<clusteredness>1</clusteredness>
				<density>0.6162414688278152</density>
				<area>39517.5</area>
				<perimeter>1024.778712272644</perimeter>
				<distanceFromOrigin>322.1490338337211</distanceFromOrigin>
				<angle>56.27684915698399</angle>
				<shape>triangular</shape>
				<triangleMeasure>0.6624478762860675</triangleMeasure>
				<rectangleMeasure>0.5854588776320527</rectangleMeasure>
				<circleMeasure>0.3950456419655419</circleMeasure>
				<centroid>
					<x>950.1775</x>
					<y>260.8309</y>
				</centroid>
			</pseudo3D>
		</spatialEntity>
		<numericStateVariable>
			<name>avgClusterednessRegions</name>
			<value>1154.819857754098</value>
		</numericStateVariable>
		<numericStateVariable>
			<name>avgDensityRegions</name>
			<value>0.6089846536205793</value>
		</numericStateVariable>
	</timepoint>
	<timepoint>
		<spatialEntity>
			<pseudo3D type="region">
				<clusteredness>0.9614325787155636</clusteredness>
				<density>0.6017278384133434</density>
				<area>221241.5</area>
				<perimeter>3886.367094755173</perimeter>
				<distanceFromOrigin>43.08131845707603</distanceFromOrigin>
				<angle>97.57843248225879</angle>
				<shape>rectangular</shape>
				<triangleMeasure>0.4745482473155616</triangleMeasure>
				<rectangleMeasure>0.4885295681805432</rectangleMeasure>
				<circleMeasure>0.4042666559736659</circleMeasure>
				<centroid>
					<x>415.8465</x>
					<y>479.6749</y>
				</centroid>
			</pseudo3D>
		</spatialEntity>
		<spatialEntity>
			<pseudo3D type="region">
				<clusteredness>1</clusteredness>
				<density>0.6162414688278152</density>
				<area>39517.5</area>
				<perimeter>1024.778712272644</perimeter>
				<distanceFromOrigin>322.1490338337211</distanceFromOrigin>
				<angle>56.27684915698399</angle>
				<shape>triangular</shape>
				<triangleMeasure>0.6624478762860675</triangleMeasure>
				<rectangleMeasure>0.5854588776320527</rectangleMeasure>
				<circleMeasure>0.3950456419655419</circleMeasure>
				<centroid>
					<x>950.1775</x>
					<y>260.8309</y>
				</centroid>
			</pseudo3D>
		</spatialEntity>
		<numericStateVariable>
			<name>avgClusterednessRegions</name>
			<value>1154.819857754098</value>
		</numericStateVariable>
		<numericStateVariable>
			<name>avgDensityRegions</name>
			<value>0.6089846536205793</value>
		</numericStateVariable>
	</timepoint>
	<timepoint>
		<spatialEntity>
			<pseudo3D type="region">
				<clusteredness>0.9614325787155636</clusteredness>
				<density>0.6017278384133434</density>
				<area>221241.5</area>
				<perimeter>3886.367094755173</perimeter>
				<distanceFromOrigin>43.08131845707603</distanceFromOrigin>
				<angle>97.57843248225879</angle>
				<shape>rectangular</shape>
				<triangleMeasure>0.4745482473155616</triangleMeasure>
				<rectangleMeasure>0.4885295681805432</rectangleMeasure>
				<circleMeasure>0.4042666559736659</circleMeasure>
				<centroid>
					<x>415.8465</x>
					<y>479.6749</y>
				</centroid>
			</pseudo3D>
		</spatialEntity>
		<spatialEntity>
			<pseudo3D type="region">
				<clusteredness>1</clusteredness>
				<density>0.6162414688278152</density>
				<area>39517.5</area>
				<perimeter>1024.778712272644</perimeter>
				<distanceFromOrigin>322.1490338337211</distanceFromOrigin>
				<angle>56.27684915698399</angle>
				<shape>triangular</shape>
				<triangleMeasure>0.6624478762860675</triangleMeasure>
				<rectangleMeasure>0.5854588776320527</rectangleMeasure>
				<circleMeasure>0.3950456419655419</circleMeasure>
				<centroid>
					<x>950.1775</x>
					<y>260.8309</y>
				</centroid>
			</pseudo3D>
		</spatialEntity>
		<numericStateVariable>
			<name>avgClusterednessRegions</name>
			<value>1154.819857754098</value>
		</numericStateVariable>
		<numericStateVariable>
			<name>avgDensityRegions</name>
			<value>0.6089846536205793</value>
		</numericStateVariable>
	</timepoint>
	<timepoint>
		<spatialEntity>
			<pseudo3D type="region">
				<clusteredness>0.9614325787155636</clusteredness>
				<density>0.6017278384133434</density>
				<area>221241.5</area>
				<perimeter>3886.367094755173</perimeter>
				<distanceFromOrigin>43.08131845707603</distanceFromOrigin>
				<angle>97.57843248225879</angle>
				<shape>rectangular</shape>
				<triangleMeasure>0.4745482473155616</triangleMeasure>
				<rectangleMeasure>0.4885295681805432</rectangleMeasure>
				<circleMeasure>0.4042666559736659</circleMeasure>
				<centroid>
					<x>415.8465</x>
					<y>479.6749</y>
				</centroid>
			</pseudo3D>
		</spatialEntity>
		<spatialEntity>
			<pseudo3D type="region">
				<clusteredness>1</clusteredness>
				<density>0.6162414688278152</density>
				<area>39517.5</area>
				<perimeter>1024.778712272644</perimeter>
				<distanceFromOrigin>322.1490338337211</distanceFromOrigin>
				<angle>56.27684915698399</angle>
				<shape>triangular</shape>
				<triangleMeasure>0.6624478762860675</triangleMeasure>
				<rectangleMeasure>0.5854588776320527</rectangleMeasure>
				<circleMeasure>0.3950456419655419</circleMeasure>
				<centroid>
					<x>950.1775</x>
					<y>260.8309</y>
				</centroid>
			</pseudo3D>
		</spatialEntity>
		<numericStateVariable>
			<name>avgClusterednessRegions</name>
			<value>1154.819857754098</value>
		</numericStateVariable>
		<numericStateVariable>
			<name>avgDensityRegions</name>
			<value>0.6089846536205793</value>
		</numericStateVariable>
	</timepoint>
	<timepoint>
		<spatialEntity>
			<pseudo3D type="region">
				<clusteredness>0.9614325787155636</clusteredness>
				<density>0.6017278384133434</density>
				<area>221241.5</area>
				<perimeter>3886.367094755173</perimeter>
				<distanceFromOrigin>43.08131845707603</distanceFromOrigin>
				<angle>97.57843248225879</angle>
				<shape>rectangular</shape>
				<triangleMeasure>0.4745482473155616</triangleMeasure>
				<rectangleMeasure>0.4885295681805432</rectangleMeasure>
				<circleMeasure>0.4042666559736659</circleMeasure>
				<centroid>
					<x>415.8465</x>
					<y>479.6749</y>
				</centroid>
			</pseudo3D>
		</spatialEntity>
		<spatialEntity>
			<pseudo3D type="region">
				<clusteredness>1</clusteredness>
				<density>0.6162414688278152</density>
				<area>39517.5</area>
				<perimeter>1024.778712272644</perimeter>
				<distanceFromOrigin>322.1490338337211</distanceFromOrigin>
				<angle>56.27684915698399</angle>
				<shape>triangular</shape>
				<triangleMeasure>0.6624478762860675</triangleMeasure>
				<rectangleMeasure>0.5854588776320527</rectangleMeasure>
				<circleMeasure>0.3950456419655419</circleMeasure>
				<centroid>
					<x>950.1775</x>
					<y>260.8309</y>
				</centroid>
			</pseudo3D>
		</spatialEntity>
		<numericStateVariable>
			<name>avgClusterednessRegions</name>
			<value>1154.819857754098</value>
		</numericStateVariable>
		<numericStateVariable>
			<name>avgDensityRegions</name>
			<value>0.6089846536205793</value>
		</numericStateVariable>
	</timepoint>
	<timepoint>
		<spatialEntity>
			<pseudo3D type="region">
				<clusteredness>0.9614325787155636</clusteredness>
				<density>0.6017278384133434</density>
				<area>221241.5</area>
				<perimeter>3886.367094755173</perimeter>
				<distanceFromOrigin>43.08131845707603</distanceFromOrigin>
				<angle>97.57843248225879</angle>
				<shape>rectangular</shape>
				<triangleMeasure>0.4745482473155616</triangleMeasure>
				<rectangleMeasure>0.4885295681805432</rectangleMeasure>
				<circleMeasure>0.4042666559736659</circleMeasure>
				<centroid>
					<x>415.8465</x>
					<y>479.6749</y>
				</centroid>
			</pseudo3D>
		</spatialEntity>
		<spatialEntity>
			<pseudo3D type="region">
				<clusteredness>1</clusteredness>
				<density>0.6162414688278152</density>
				<area>39517.5</area>
				<perimeter>1024.778712272644</perimeter>
				<distanceFromOrigin>322.1490338337211</distanceFromOrigin>
				<angle>56.27684915698399</angle>
				<shape>triangular</shape>
				<triangleMeasure>0.6624478762860675</triangleMeasure>
				<rectangleMeasure>0.5854588776320527</rectangleMeasure>
				<circleMeasure>0.3950456419655419</circleMeasure>
				<centroid>
					<x>950.1775</x>
					<y>260.8309</y>
				</centroid>
			</pseudo3D>
		</spatialEntity>
		<numericStateVariable>
			<name>avgClusterednessRegions</name>
			<value>1154.819857754098</value>
		</numericStateVariable>
		<numericStateVariable>
			<name>avgDensityRegions</name>
			<value>0.6089846536205793</value>
		</numericStateVariable>
	</timepoint>
	<timepoint>
		<spatialEntity>
			<pseudo3D type="region">
				<clusteredness>0.9614325787155636</clusteredness>
				<density>0.6017278384133434</density>
				<area>221241.5</area>
				<perimeter>3886.367094755173</perimeter>
				<distanceFromOrigin>43.08131845707603</distanceFromOrigin>
				<angle>97.57843248225879</angle>
				<shape>rectangular</shape>
				<triangleMeasure>0.4745482473155616</triangleMeasure>
				<rectangleMeasure>0.4885295681805432</rectangleMeasure>
				<circleMeasure>0.4042666559736659</circleMeasure>
				<centroid>
					<x>415.8465</x>
					<y>479.6749</y>
				</centroid>
			</pseudo3D>
		</spatialEntity>
		<spatialEntity>
			<pseudo3D type="region">
				<clusteredness>1</clusteredness>
				<density>0.6162414688278152</density>
				<area>39517.5</area>
				<perimeter>1024.778712272644</perimeter>
				<distanceFromOrigin>322.1490338337211</distanceFromOrigin>
				<angle>56.27684915698399</angle>
				<shape>triangular</shape>
				<triangleMeasure>0.6624478762860675</triangleMeasure>
				<rectangleMeasure>0.5854588776320527</rectangleMeasure>
				<circleMeasure>0.3950456419655419</circleMeasure>
				<centroid>
					<x>950.1775</x>
					<y>260.8309</y>
				</centroid>
			</pseudo3D>
		</spatialEntity>
		<numericStateVariable>
			<name>avgClusterednessRegions</name>
			<value>1154.819857754098</value>
		</numericStateVariable>
		<numericStateVariable>
			<name>avgDensityRegions</name>
			<value>0.6089846536205793</value>
		</numericStateVariable>
	</timepoint>
	<timepoint>
		<spatialEntity>
			<pseudo3D type="region">
				<clusteredness>0.9614325787155636</clusteredness>
				<density>0.6017278384133434</density>
				<area>221241.5</area>
				<perimeter>3886.367094755173</perimeter>
				<distanceFromOrigin>43.08131845707603</distanceFromOrigin>
				<angle>97.57843248225879</angle>
				<shape>rectangular</shape>
				<triangleMeasure>0.4745482473155616</triangleMeasure>
				<rectangleMeasure>0.4885295681805432</rectangleMeasure>
				<circleMeasure>0.4042666559736659</circleMeasure>
				<centroid>
					<x>415.8465</x>
					<y>479.6749</y>
				</centroid>
			</pseudo3D>
		</spatialEntity>
		<spatialEntity>
			<pseudo3D type="region">
				<clusteredness>1</clusteredness>
				<density>0.6162414688278152</density>
				<area>39517.5</area>
				<perimeter>1024.778712272644</perimeter>
				<distanceFromOrigin>322.1490338337211</distanceFromOrigin>
				<angle>56.27684915698399</angle>
				<shape>triangular</shape>
				<triangleMeasure>0.6624478762860675</triangleMeasure>
				<rectangleMeasure>0.5854588776320527</rectangleMeasure>
				<circleMeasure>0.3950456419655419</circleMeasure>
				<centroid>
					<x>950.1775</x>
					<y>260.8309</y>
				</centroid>
			</pseudo3D>
		</spatialEntity>
		<numericStateVariable>
			<name>avgClusterednessRegions</name>
			<value>1154.819857754098</value>
		</numericStateVariable>
		<numericStateVariable>
			<name>avgDensityRegions</name>
			<value>0.6089846536205793</value>
		</numericStateVariable>
	</timepoint>
	<timepoint>
		<spatialEntity>
			<pseudo3D type="region">
				<clusteredness>0.9614325787155636</clusteredness>
				<density>0.6017278384133434</density>
				<area>221241.5</area>
				<perimeter>3886.367094755173</perimeter>
				<distanceFromOrigin>43.08131845707603</distanceFromOrigin>
				<angle>97.57843248225879</angle>
				<shape>rectangular</shape>
				<triangleMeasure>0.4745482473155616</triangleMeasure>
				<rectangleMeasure>0.4885295681805432</rectangleMeasure>
				<circleMeasure>0.4042666559736659</circleMeasure>
				<centroid>
					<x>415.8465</x>
					<y>479.6749</y>
				</centroid>
			</pseudo3D>
		</spatialEntity>
		<spatialEntity>
			<pseudo3D type="region">
				<clusteredness>1</clusteredness>
				<density>0.6162414688278152</density>
				<area>39517.5</area>
				<perimeter>1024.778712272644</perimeter>
				<distanceFromOrigin>322.1490338337211</distanceFromOrigin>
				<angle>56.27684915698399</angle>
				<shape>triangular</shape>
				<triangleMeasure>0.6624478762860675</triangleMeasure>
				<rectangleMeasure>0.5854588776320527</rectangleMeasure>
				<circleMeasure>0.3950456419655419</circleMeasure>
				<centroid>
					<x>950.1775</x>
					<y>260.8309</y>
				</centroid>
			</pseudo3D>
		</spatialEntity>
		<numericStateVariable>
			<name>avgClusterednessRegions</name>
			<value>1154.819857754098</value>
		</numericStateVariable>
		<numericStateVariable>
			<name>avgDensityRegions</name>
			<value>0.6089846536205793</value>
		</numericStateVariable>
	</timepoint>
	<timepoint>
		<spatialEntity>
			<pseudo3D type="region">
				<clusteredness>0.9614325787155636</clusteredness>
				<density>0.6017278384133434</density>
				<area>221241.5</area>
				<perimeter>3886.367094755173</perimeter>
				<distanceFromOrigin>43.08131845707603</distanceFromOrigin>
				<angle>97.57843248225879</angle>
				<shape>rectangular</shape>
				<triangleMeasure>0.4745482473155616</triangleMeasure>
				<rectangleMeasure>0.4885295681805432</rectangleMeasure>
				<circleMeasure>0.4042666559736659</circleMeasure>
				<centroid>
					<x>415.8465</x>
					<y>479.6749</y>
				</centroid>
			</pseudo3D>
		</spatialEntity>
		<spatialEntity>
			<pseudo3D type="region">
				<clusteredness>1</clusteredness>
				<density>0.6162414688278152</density>
				<area>39517.5</area>
				<perimeter>1024.778712272644</perimeter>
				<distanceFromOrigin>322.1490338337211</distanceFromOrigin>
				<angle>56.27684915698399</angle>
				<shape>triangular</shape>
				<triangleMeasure>0.6624478762860675</triangleMeasure>
				<rectangleMeasure>0.5854588776320527</rectangleMeasure>
				<circleMeasure>0.3950456419655419</circleMeasure>
				<centroid>
					<x>950.1775</x>
					<y>260.8309</y>
				</centroid>
			</pseudo3D>
		</spatialEntity>
		<numericStateVariable>
			<name>avgClusterednessRegions</name>
			<value>1154.819857754098</value>
		</numericStateVariable>
		<numericStateVariable>
			<name>avgDensityRegions</name>
			<value>0.6089846536205793</value>
		</numericStateVariable>
	</timepoint>
	<timepoint>
		<spatialEntity>
			<pseudo3D type="region">
				<clusteredness>0.9614325787155636</clusteredness>
				<density>0.6017278384133434</density>
				<area>221241.5</area>
				<perimeter>3886.367094755173</perimeter>
				<distanceFromOrigin>43.08131845707603</distanceFromOrigin>
				<angle>97.57843248225879</angle>
				<shape>rectangular</shape>
				<triangleMeasure>0.4745482473155616</triangleMeasure>
				<rectangleMeasure>0.4885295681805432</rectangleMeasure>
				<circleMeasure>0.4042666559736659</circleMeasure>
				<centroid>
					<x>415.8465</x>
					<y>479.6749</y>
				</centroid>
			</pseudo3D>
		</spatialEntity>
		<spatialEntity>
			<pseudo3D type="region">
				<clusteredness>1</clusteredness>
				<density>0.6162414688278152</density>
				<area>39517.5</area>
				<perimeter>1024.778712272644</perimeter>
				<distanceFromOrigin>322.1490338337211</distanceFromOrigin>
				<angle>56.27684915698399</angle>
				<shape>triangular</shape>
				<triangleMeasure>0.6624478762860675</triangleMeasure>
				<rectangleMeasure>0.5854588776320527</rectangleMeasure>
				<circleMeasure>0.3950456419655419</circleMeasure>
				<centroid>
					<x>950.1775</x>
					<y>260.8309</y>
				</centroid>
			</pseudo3D>
		</spatialEntity>
		<numericStateVariable>
			<name>avgClusterednessRegions</name>
			<value>1154.819857754098</value>
		</numericStateVariable>
		<numericStateVariable>
			<name>avgDensityRegions</name>
			<value>0.6089846536205793</value>
		</numericStateVariable>
	</timepoint>
	<timepoint>
		<spatialEntity>
			<pseudo3D type="region">
				<clusteredness>0.9614325787155636</clusteredness>
				<density>0.6017278384133434</density>
				<area>221241.5</area>
				<perimeter>3886.367094755173</perimeter>
				<distanceFromOrigin>43.08131845707603</distanceFromOrigin>
				<angle>97.57843248225879</angle>
				<shape>rectangular</shape>
				<triangleMeasure>0.4745482473155616</triangleMeasure>
				<rectangleMeasure>0.4885295681805432</rectangleMeasure>
				<circleMeasure>0.4042666559736659</circleMeasure>
				<centroid>
					<x>415.8465</x>
					<y>479.6749</y>
				</centroid>
			</pseudo3D>
		</spatialEntity>
		<spatialEntity>
			<pseudo3D type="region">
				<clusteredness>1</clusteredness>
				<density>0.6162414688278152</density>
				<area>39517.5</area>
				<perimeter>1024.778712272644</perimeter>
				<distanceFromOrigin>322.1490338337211</distanceFromOrigin>
				<angle>56.27684915698399</angle>
				<shape>triangular</shape>
				<triangleMeasure>0.6624478762860675</triangleMeasure>
				<rectangleMeasure>0.5854588776320527</rectangleMeasure>
				<circleMeasure>0.3950456419655419</circleMeasure>
				<centroid>
					<x>950.1775</x>
					<y>260.8309</y>
				</centroid>
			</pseudo3D>
		</spatialEntity>
		<numericStateVariable>
			<name>avgClusterednessRegions</name>
			<value>1154.819857754098</value>
		</numericStateVariable>
		<numericStateVariable>
			<name>avgDensityRegions</name>
			<value>0.6089846536205793</value>
		</numericStateVariable>
	</timepoint>
	<timepoint>
		<spatialEntity>
			<pseudo3D type="region">
				<clusteredness>0.9614325787155636</clusteredness>
				<density>0.6017278384133434</density>
				<area>221241.5</area>
				<perimeter>3886.367094755173</perimeter>
				<distanceFromOrigin>43.08131845707603</distanceFromOrigin>
				<angle>97.57843248225879</angle>
				<shape>rectangular</shape>
				<triangleMeasure>0.4745482473155616</triangleMeasure>
				<rectangleMeasure>0.4885295681805432</rectangleMeasure>
				<circleMeasure>0.4042666559736659</circleMeasure>
				<centroid>
					<x>415.8465</x>
					<y>479.6749</y>
				</centroid>
			</pseudo3D>
		</spatialEntity>
		<spatialEntity>
			<pseudo3D type="region">
				<clusteredness>1</clusteredness>
				<density>0.6162414688278152</density>
				<area>39517.5</area>
				<perimeter>1024.778712272644</perimeter>
				<distanceFromOrigin>322.1490338337211</distanceFromOrigin>
				<angle>56.27684915698399</angle>
				<shape>triangular</shape>
				<triangleMeasure>0.6624478762860675</triangleMeasure>
				<rectangleMeasure>0.5854588776320527</rectangleMeasure>
				<circleMeasure>0.3950456419655419</circleMeasure>
				<centroid>
					<x>950.1775</x>
					<y>260.8309</y>
				</centroid>
			</pseudo3D>
		</spatialEntity>
		<numericStateVariable>
			<name>avgClusterednessRegions</name>
			<value>1154.819857754098</value>
		</numericStateVariable>
		<numericStateVariable>
			<name>avgDensityRegions</name>
			<value>0.6089846536205793</value>
		</numericStateVariable>
	</timepoint>
	<timepoint>
		<spatialEntity>
			<pseudo3D type="region">
				<clusteredness>0.9614325787155636</clusteredness>
				<density>0.6017278384133434</density>
				<area>221241.5</area>
				<perimeter>3886.367094755173</perimeter>
				<distanceFromOrigin>43.08131845707603</distanceFromOrigin>
				<angle>97.57843248225879</angle>
				<shape>rectangular</shape>
				<triangleMeasure>0.4745482473155616</triangleMeasure>
				<rectangleMeasure>0.4885295681805432</rectangleMeasure>
				<circleMeasure>0.4042666559736659</circleMeasure>
				<centroid>
					<x>415.8465</x>
					<y>479.6749</y>
				</centroid>
			</pseudo3D>
		</spatialEntity>
		<spatialEntity>
			<pseudo3D type="region">
				<clusteredness>1</clusteredness>
				<density>0.6162414688278152</density>
				<area>39517.5</area>
				<perimeter>1024.778712272644</perimeter>
				<distanceFromOrigin>322.1490338337211</distanceFromOrigin>
				<angle>56.27684915698399</angle>
				<shape>triangular</shape>
				<triangleMeasure>0.6624478762860675</triangleMeasure>
				<rectangleMeasure>0.5854588776320527</rectangleMeasure>
				<circleMeasure>0.3950456419655419</circleMeasure>
				<centroid>
					<x>950.1775</x>
					<y>260.8309</y>
				</centroid>
			</pseudo3D>
		</spatialEntity>
		<numericStateVariable>
			<name>avgClusterednessRegions</name>
			<value>1154.819857754098</value>
		</numericStateVariable>
		<numericStateVariable>
			<name>avgDensityRegions</name>
			<value>0.6089846536205793</value>
		</numericStateVariable>
	</timepoint>
	<timepoint>
		<spatialEntity>
			<pseudo3D type="region">
				<clusteredness>0.9614325787155636</clusteredness>
				<density>0.6017278384133434</density>
				<area>221241.5</area>
				<perimeter>3886.367094755173</perimeter>
				<distanceFromOrigin>43.08131845707603</distanceFromOrigin>
				<angle>97.57843248225879</angle>
				<shape>rectangular</shape>
				<triangleMeasure>0.4745482473155616</triangleMeasure>
				<rectangleMeasure>0.4885295681805432</rectangleMeasure>
				<circleMeasure>0.4042666559736659</circleMeasure>
				<centroid>
					<x>415.8465</x>
					<y>479.6749</y>
				</centroid>
			</pseudo3D>
		</spatialEntity>
		<spatialEntity>
			<pseudo3D type="region">
				<clusteredness>1</clusteredness>
				<density>0.6162414688278152</density>
				<area>39517.5</area>
				<perimeter>1024.778712272644</perimeter>
				<distanceFromOrigin>322.1490338337211</distanceFromOrigin>
				<angle>56.27684915698399</angle>
				<shape>triangular</shape>
				<triangleMeasure>0.6624478762860675</triangleMeasure>
				<rectangleMeasure>0.5854588776320527</rectangleMeasure>
				<circleMeasure>0.3950456419655419</circleMeasure>
				<centroid>
					<x>950.1775</x>
					<y>260.8309</y>
				</centroid>
			</pseudo3D>
		</spatialEntity>
		<numericStateVariable>
			<name>avgClusterednessRegions</name>
			<value>1154.819857754098</value>
		</numericStateVariable>
		<numericStateVariable>
			<name>avgDensityRegions</name>
			<value>0.6089846536205793</value>
		</numericStateVariable>
	</timepoint>
	<timepoint>
		<spatialEntity>
			<pseudo3D type="region">
				<clusteredness>0.9614325787155636</clusteredness>
				<density>0.6017278384133434</density>
				<area>221241.5</area>
				<perimeter>3886.367094755173</perimeter>
				<distanceFromOrigin>43.08131845707603</distanceFromOrigin>
				<angle>97.57843248225879</angle>
				<shape>rectangular</shape>
				<triangleMeasure>0.4745482473155616</triangleMeasure>
				<rectangleMeasure>0.4885295681805432</rectangleMeasure>
				<circleMeasure>0.4042666559736659</circleMeasure>
				<centroid>
					<x>415.8465</x>
					<y>479.6749</y>
				</centroid>
			</pseudo3D>
		</spatialEntity>
		<spatialEntity>
			<pseudo3D type="region">
				<clusteredness>1</clusteredness>
				<density>0.6162414688278152</density>
				<area>39517.5</area>
				<perimeter>1024.778712272644</perimeter>
				<distanceFromOrigin>322.1490338337211</distanceFromOrigin>
				<angle>56.27684915698399</angle>
				<shape>triangular</shape>
				<triangleMeasure>0.6624478762860675</triangleMeasure>
				<rectangleMeasure>0.5854588776320527</rectangleMeasure>
				<circleMeasure>0.3950456419655419</circleMeasure>
				<centroid>
					<x>950.1775</x>
					<y>260.8309</y>
				</centroid>
			</pseudo3D>
		</spatialEntity>
		<numericStateVariable>
			<name>avgClusterednessRegions</name>
			<value>1154.819857754098</value>
		</numericStateVariable>
		<numericStateVariable>
			<name>avgDensityRegions</name>
			<value>0.6089846536205793</value>
		</numericStateVariable>
	</timepoint>
	<timepoint>
		<spatialEntity>
			<pseudo3D type="region">
				<clusteredness>0.9614325787155636</clusteredness>
				<density>0.6017278384133434</density>
				<area>221241.5</area>
				<perimeter>3886.367094755173</perimeter>
				<distanceFromOrigin>43.08131845707603</distanceFromOrigin>
				<angle>97.57843248225879</angle>
				<shape>rectangular</shape>
				<triangleMeasure>0.4745482473155616</triangleMeasure>
				<rectangleMeasure>0.4885295681805432</rectangleMeasure>
				<circleMeasure>0.4042666559736659</circleMeasure>
				<centroid>
					<x>415.8465</x>
					<y>479.6749</y>
				</centroid>
			</pseudo3D>
		</spatialEntity>
		<spatialEntity>
			<pseudo3D type="region">
				<clusteredness>1</clusteredness>
				<density>0.6162414688278152</density>
				<area>39517.5</area>
				<perimeter>1024.778712272644</perimeter>
				<distanceFromOrigin>322.1490338337211</distanceFromOrigin>
				<angle>56.27684915698399</angle>
				<shape>triangular</shape>
				<triangleMeasure>0.6624478762860675</triangleMeasure>
				<rectangleMeasure>0.5854588776320527</rectangleMeasure>
				<circleMeasure>0.3950456419655419</circleMeasure>
				<centroid>
					<x>950.1775</x>
					<y>260.8309</y>
				</centroid>
			</pseudo3D>
		</spatialEntity>
		<numericStateVariable>
			<name>avgClusterednessRegions</name>
			<value>1154.819857754098</value>
		</numericStateVariable>
		<numericStateVariable>
			<name>avgDensityRegions</name>
			<value>0.6089846536205793</value>
		</numericStateVariable>
	</timepoint>
	<timepoint>
		<spatialEntity>
			<pseudo3D type="region">
				<clusteredness>0.9614325787155636</clusteredness>
				<density>0.6017278384133434</density>
				<area>221241.5</area>
				<perimeter>3886.367094755173</perimeter>
				<distanceFromOrigin>43.08131845707603</distanceFromOrigin>
				<angle>97.57843248225879</angle>
				<shape>rectangular</shape>
				<triangleMeasure>0.4745482473155616</triangleMeasure>
				<rectangleMeasure>0.4885295681805432</rectangleMeasure>
				<circleMeasure>0.4042666559736659</circleMeasure>
				<centroid>
					<x>415.8465</x>
					<y>479.6749</y>
				</centroid>
			</pseudo3D>
		</spatialEntity>
		<spatialEntity>
			<pseudo3D type="region">
				<clusteredness>1</clusteredness>
				<density>0.6162414688278152</density>
				<area>39517.5</area>
				<perimeter>1024.778712272644</perimeter>
				<distanceFromOrigin>322.1490338337211</distanceFromOrigin>
				<angle>56.27684915698399</angle>
				<shape>triangular</shape>
				<triangleMeasure>0.6624478762860675</triangleMeasure>
				<rectangleMeasure>0.5854588776320527</rectangleMeasure>
				<circleMeasure>0.3950456419655419</circleMeasure>
				<centroid>
					<x>950.1775</x>
					<y>260.8309</y>
				</centroid>
			</pseudo3D>
		</spatialEntity>
		<numericStateVariable>
			<name>avgClusterednessRegions</name>
			<value>1154.819857754098</value>
		</numericStateVariable>
		<numericStateVariable>
			<name>avgDensityRegions</name>
			<value>0.6089846536205793</value>
		</numericStateVariable>
	</timepoint>
	<timepoint>
		<spatialEntity>
			<pseudo3D type="region">
				<clusteredness>0.9614325787155636</clusteredness>
				<density>0.6017278384133434</density>
				<area>221241.5</area>
				<perimeter>3886.367094755173</perimeter>
				<distanceFromOrigin>43.08131845707603</distanceFromOrigin>
				<angle>97.57843248225879</angle>
				<shape>rectangular</shape>
				<triangleMeasure>0.4745482473155616</triangleMeasure>
				<rectangleMeasure>0.4885295681805432</rectangleMeasure>
				<circleMeasure>0.4042666559736659</circleMeasure>
				<centroid>
					<x>415.8465</x>
					<y>479.6749</y>
				</centroid>
			</pseudo3D>
		</spatialEntity>
		<spatialEntity>
			<pseudo3D type="region">
				<clusteredness>1</clusteredness>
				<density>0.6162414688278152</density>
				<area>39517.5</area>
				<perimeter>1024.778712272644</perimeter>
				<distanceFromOrigin>322.1490338337211</distanceFromOrigin>
				<angle>56.27684915698399</angle>
				<shape>triangular</shape>
				<triangleMeasure>0.6624478762860675</triangleMeasure>
				<rectangleMeasure>0.5854588776320527</rectangleMeasure>
				<circleMeasure>0.3950456419655419</circleMeasure>
				<centroid>
					<x>950.1775</x>
					<y>260.8309</y>
				</centroid>
			</pseudo3D>
		</spatialEntity>
		<numericStateVariable>
			<name>avgClusterednessRegions</name>
			<value>1154.819857754098</value>
		</numericStateVariable>
		<numericStateVariable>
			<name>avgDensityRegions</name>
			<value>0.6089846536205793</value>
		</numericStateVariable>
	</timepoint>
	<timepoint>
		<spatialEntity>
			<pseudo3D type="region">
				<clusteredness>0.9614325787155636</clusteredness>
				<density>0.6017278384133434</density>
				<area>221241.5</area>
				<perimeter>3886.367094755173</perimeter>
				<distanceFromOrigin>43.08131845707603</distanceFromOrigin>
				<angle>97.57843248225879</angle>
				<shape>rectangular</shape>
				<triangleMeasure>0.4745482473155616</triangleMeasure>
				<rectangleMeasure>0.4885295681805432</rectangleMeasure>
				<circleMeasure>0.4042666559736659</circleMeasure>
				<centroid>
					<x>415.8465</x>
					<y>479.6749</y>
				</centroid>
			</pseudo3D>
		</spatialEntity>
		<spatialEntity>
			<pseudo3D type="region">
				<clusteredness>1</clusteredness>
				<density>0.6162414688278152</density>
				<area>39517.5</area>
				<perimeter>1024.778712272644</perimeter>
				<distanceFromOrigin>322.1490338337211</distanceFromOrigin>
				<angle>56.27684915698399</angle>
				<shape>triangular</shape>
				<triangleMeasure>0.6624478762860675</triangleMeasure>
				<rectangleMeasure>0.5854588776320527</rectangleMeasure>
				<circleMeasure>0.3950456419655419</circleMeasure>
				<centroid>
					<x>950.1775</x>
					<y>260.8309</y>
				</centroid>
			</pseudo3D>
		</spatialEntity>
		<numericStateVariable>
			<name>avgClusterednessRegions</name>
			<value>1154.819857754098</value>
		</numericStateVariable>
		<numericStateVariable>
			<name>avgDensityRegions</name>
			<value>0.6089846536205793</value>
		</numericStateVariable>
	</timepoint>
	<timepoint>
		<spatialEntity>
			<pseudo3D type="region">
				<clusteredness>0.9614325787155636</clusteredness>
				<density>0.6017278384133434</density>
				<area>221241.5</area>
				<perimeter>3886.367094755173</perimeter>
				<distanceFromOrigin>43.08131845707603</distanceFromOrigin>
				<angle>97.57843248225879</angle>
				<shape>rectangular</shape>
				<triangleMeasure>0.4745482473155616</triangleMeasure>
				<rectangleMeasure>0.4885295681805432</rectangleMeasure>
				<circleMeasure>0.4042666559736659</circleMeasure>
				<centroid>
					<x>415.8465</x>
					<y>479.6749</y>
				</centroid>
			</pseudo3D>
		</spatialEntity>
		<spatialEntity>
			<pseudo3D type="region">
				<clusteredness>1</clusteredness>
				<density>0.6162414688278152</density>
				<area>39517.5</area>
				<perimeter>1024.778712272644</perimeter>
				<distanceFromOrigin>322.1490338337211</distanceFromOrigin>
				<angle>56.27684915698399</angle>
				<shape>triangular</shape>
				<triangleMeasure>0.6624478762860675</triangleMeasure>
				<rectangleMeasure>0.5854588776320527</rectangleMeasure>
				<circleMeasure>0.3950456419655419</circleMeasure>
				<centroid>
					<x>950.1775</x>
					<y>260.8309</y>
				</centroid>
			</pseudo3D>
		</spatialEntity>
		<numericStateVariable>
			<name>avgClusterednessRegions</name>
			<value>1154.819857754098</value>
		</numericStateVariable>
		<numericStateVariable>
			<name>avgDensityRegions</name>
			<value>0.6089846536205793</value>
		</numericStateVariable>
	</timepoint>
	<timepoint>
		<spatialEntity>
			<pseudo3D type="region">
				<clusteredness>0.9614325787155636</clusteredness>
				<density>0.6017278384133434</density>
				<area>221241.5</area>
				<perimeter>3886.367094755173</perimeter>
				<distanceFromOrigin>43.08131845707603</distanceFromOrigin>
				<angle>97.57843248225879</angle>
				<shape>rectangular</shape>
				<triangleMeasure>0.4745482473155616</triangleMeasure>
				<rectangleMeasure>0.4885295681805432</rectangleMeasure>
				<circleMeasure>0.4042666559736659</circleMeasure>
				<centroid>
					<x>415.8465</x>
					<y>479.6749</y>
				</centroid>
			</pseudo3D>
		</spatialEntity>
		<spatialEntity>
			<pseudo3D type="region">
				<clusteredness>1</clusteredness>
				<density>0.6162414688278152</density>
				<area>39517.5</area>
				<perimeter>1024.778712272644</perimeter>
				<distanceFromOrigin>322.1490338337211</distanceFromOrigin>
				<angle>56.27684915698399</angle>
				<shape>triangular</shape>
				<triangleMeasure>0.6624478762860675</triangleMeasure>
				<rectangleMeasure>0.5854588776320527</rectangleMeasure>
				<circleMeasure>0.3950456419655419</circleMeasure>
				<centroid>
					<x>950.1775</x>
					<y>260.8309</y>
				</centroid>
			</pseudo3D>
		</spatialEntity>
		<numericStateVariable>
			<name>avgClusterednessRegions</name>
			<value>1154.819857754098</value>
		</numericStateVariable>
		<numericStateVariable>
			<name>avgDensityRegions</name>
			<value>0.6089846536205793</value>
		</numericStateVariable>
	</timepoint>
	<timepoint>
		<spatialEntity>
			<pseudo3D type="region">
				<clusteredness>0.9614325787155636</clusteredness>
				<density>0.6017278384133434</density>
				<area>221241.5</area>
				<perimeter>3886.367094755173</perimeter>
				<distanceFromOrigin>43.08131845707603</distanceFromOrigin>
				<angle>97.57843248225879</angle>
				<shape>rectangular</shape>
				<triangleMeasure>0.4745482473155616</triangleMeasure>
				<rectangleMeasure>0.4885295681805432</rectangleMeasure>
				<circleMeasure>0.4042666559736659</circleMeasure>
				<centroid>
					<x>415.8465</x>
					<y>479.6749</y>
				</centroid>
			</pseudo3D>
		</spatialEntity>
		<spatialEntity>
			<pseudo3D type="region">
				<clusteredness>1</clusteredness>
				<density>0.6162414688278152</density>
				<area>39517.5</area>
				<perimeter>1024.778712272644</perimeter>
				<distanceFromOrigin>322.1490338337211</distanceFromOrigin>
				<angle>56.27684915698399</angle>
				<shape>triangular</shape>
				<triangleMeasure>0.6624478762860675</triangleMeasure>
				<rectangleMeasure>0.5854588776320527</rectangleMeasure>
				<circleMeasure>0.3950456419655419</circleMeasure>
				<centroid>
					<x>950.1775</x>
					<y>260.8309</y>
				</centroid>
			</pseudo3D>
		</spatialEntity>
		<numericStateVariable>
			<name>avgClusterednessRegions</name>
			<value>1154.819857754098</value>
		</numericStateVariable>
		<numericStateVariable>
			<name>avgDensityRegions</name>
			<value>0.6089846536205793</value>
		</numericStateVariable>
	</timepoint>
	<timepoint>
		<spatialEntity>
			<pseudo3D type="region">
				<clusteredness>0.9614325787155636</clusteredness>
				<density>0.6017278384133434</density>
				<area>221241.5</area>
				<perimeter>3886.367094755173</perimeter>
				<distanceFromOrigin>43.08131845707603</distanceFromOrigin>
				<angle>97.57843248225879</angle>
				<shape>rectangular</shape>
				<triangleMeasure>0.4745482473155616</triangleMeasure>
				<rectangleMeasure>0.4885295681805432</rectangleMeasure>
				<circleMeasure>0.4042666559736659</circleMeasure>
				<centroid>
					<x>415.8465</x>
					<y>479.6749</y>
				</centroid>
			</pseudo3D>
		</spatialEntity>
		<spatialEntity>
			<pseudo3D type="region">
				<clusteredness>1</clusteredness>
				<density>0.6162414688278152</density>
				<area>39517.5</area>
				<perimeter>1024.778712272644</perimeter>
				<distanceFromOrigin>322.1490338337211</distanceFromOrigin>
				<angle>56.27684915698399</angle>
				<shape>triangular</shape>
				<triangleMeasure>0.6624478762860675</triangleMeasure>
				<rectangleMeasure>0.5854588776320527</rectangleMeasure>
				<circleMeasure>0.3950456419655419</circleMeasure>
				<centroid>
					<x>950.1775</x>
					<y>260.8309</y>
				</centroid>
			</pseudo3D>
		</spatialEntity>
		<numericStateVariable>
			<name>avgClusterednessRegions</name>
			<value>1154.819857754098</value>
		</numericStateVariable>
		<numericStateVariable>
			<name>avgDensityRegions</name>
			<value>0.6089846536205793</value>
		</numericStateVariable>
	</timepoint>
	<timepoint>
		<spatialEntity>
			<pseudo3D type="region">
				<clusteredness>0.9614325787155636</clusteredness>
				<density>0.6017278384133434</density>
				<area>221241.5</area>
				<perimeter>3886.367094755173</perimeter>
				<distanceFromOrigin>43.08131845707603</distanceFromOrigin>
				<angle>97.57843248225879</angle>
				<shape>rectangular</shape>
				<triangleMeasure>0.4745482473155616</triangleMeasure>
				<rectangleMeasure>0.4885295681805432</rectangleMeasure>
				<circleMeasure>0.4042666559736659</circleMeasure>
				<centroid>
					<x>415.8465</x>
					<y>479.6749</y>
				</centroid>
			</pseudo3D>
		</spatialEntity>
		<spatialEntity>
			<pseudo3D type="region">
				<clusteredness>1</clusteredness>
				<density>0.6162414688278152</density>
				<area>39517.5</area>
				<perimeter>1024.778712272644</perimeter>
				<distanceFromOrigin>322.1490338337211</distanceFromOrigin>
				<angle>56.27684915698399</angle>
				<shape>triangular</shape>
				<triangleMeasure>0.6624478762860675</triangleMeasure>
				<rectangleMeasure>0.5854588776320527</rectangleMeasure>
				<circleMeasure>0.3950456419655419</circleMeasure>
				<centroid>
					<x>950.1775</x>
					<y>260.8309</y>
				</centroid>
			</pseudo3D>
		</spatialEntity>
		<numericStateVariable>
			<name>avgClusterednessRegions</name>
			<value>1154.819857754098</value>
		</numericStateVariable>
		<numericStateVariable>
			<name>avgDensityRegions</name>
			<value>0.6089846536205793</value>
		</numericStateVariable>
	</timepoint>
	<timepoint>
		<spatialEntity>
			<pseudo3D type="region">
				<clusteredness>0.9614325787155636</clusteredness>
				<density>0.6017278384133434</density>
				<area>221241.5</area>
				<perimeter>3886.367094755173</perimeter>
				<distanceFromOrigin>43.08131845707603</distanceFromOrigin>
				<angle>97.57843248225879</angle>
				<shape>rectangular</shape>
				<triangleMeasure>0.4745482473155616</triangleMeasure>
				<rectangleMeasure>0.4885295681805432</rectangleMeasure>
				<circleMeasure>0.4042666559736659</circleMeasure>
				<centroid>
					<x>415.8465</x>
					<y>479.6749</y>
				</centroid>
			</pseudo3D>
		</spatialEntity>
		<spatialEntity>
			<pseudo3D type="region">
				<clusteredness>1</clusteredness>
				<density>0.6162414688278152</density>
				<area>39517.5</area>
				<perimeter>1024.778712272644</perimeter>
				<distanceFromOrigin>322.1490338337211</distanceFromOrigin>
				<angle>56.27684915698399</angle>
				<shape>triangular</shape>
				<triangleMeasure>0.6624478762860675</triangleMeasure>
				<rectangleMeasure>0.5854588776320527</rectangleMeasure>
				<circleMeasure>0.3950456419655419</circleMeasure>
				<centroid>
					<x>950.1775</x>
					<y>260.8309</y>
				</centroid>
			</pseudo3D>
		</spatialEntity>
		<numericStateVariable>
			<name>avgClusterednessRegions</name>
			<value>1154.819857754098</value>
		</numericStateVariable>
		<numericStateVariable>
			<name>avgDensityRegions</name>
			<value>0.6089846536205793</value>
		</numericStateVariable>
	</timepoint>
	<timepoint>
		<spatialEntity>
			<pseudo3D type="region">
				<clusteredness>0.9614325787155636</clusteredness>
				<density>0.6017278384133434</density>
				<area>221241.5</area>
				<perimeter>3886.367094755173</perimeter>
				<distanceFromOrigin>43.08131845707603</distanceFromOrigin>
				<angle>97.57843248225879</angle>
				<shape>rectangular</shape>
				<triangleMeasure>0.4745482473155616</triangleMeasure>
				<rectangleMeasure>0.4885295681805432</rectangleMeasure>
				<circleMeasure>0.4042666559736659</circleMeasure>
				<centroid>
					<x>415.8465</x>
					<y>479.6749</y>
				</centroid>
			</pseudo3D>
		</spatialEntity>
		<spatialEntity>
			<pseudo3D type="region">
				<clusteredness>1</clusteredness>
				<density>0.6162414688278152</density>
				<area>39517.5</area>
				<perimeter>1024.778712272644</perimeter>
				<distanceFromOrigin>322.1490338337211</distanceFromOrigin>
				<angle>56.27684915698399</angle>
				<shape>triangular</shape>
				<triangleMeasure>0.6624478762860675</triangleMeasure>
				<rectangleMeasure>0.5854588776320527</rectangleMeasure>
				<circleMeasure>0.3950456419655419</circleMeasure>
				<centroid>
					<x>950.1775</x>
					<y>260.8309</y>
				</centroid>
			</pseudo3D>
		</spatialEntity>
		<numericStateVariable>
			<name>avgClusterednessRegions</name>
			<value>1154.819857754098</value>
		</numericStateVariable>
		<numericStateVariable>
			<name>avgDensityRegions</name>
			<value>0.6089846536205793</value>
		</numericStateVariable>
	</timepoint>
	<timepoint>
		<spatialEntity>
			<pseudo3D type="region">
				<clusteredness>0.9614325787155636</clusteredness>
				<density>0.6017278384133434</density>
				<area>221241.5</area>
				<perimeter>3886.367094755173</perimeter>
				<distanceFromOrigin>43.08131845707603</distanceFromOrigin>
				<angle>97.57843248225879</angle>
				<shape>rectangular</shape>
				<triangleMeasure>0.4745482473155616</triangleMeasure>
				<rectangleMeasure>0.4885295681805432</rectangleMeasure>
				<circleMeasure>0.4042666559736659</circleMeasure>
				<centroid>
					<x>415.8465</x>
					<y>479.6749</y>
				</centroid>
			</pseudo3D>
		</spatialEntity>
		<spatialEntity>
			<pseudo3D type="region">
				<clusteredness>1</clusteredness>
				<density>0.6162414688278152</density>
				<area>39517.5</area>
				<perimeter>1024.778712272644</perimeter>
				<distanceFromOrigin>322.1490338337211</distanceFromOrigin>
				<angle>56.27684915698399</angle>
				<shape>triangular</shape>
				<triangleMeasure>0.6624478762860675</triangleMeasure>
				<rectangleMeasure>0.5854588776320527</rectangleMeasure>
				<circleMeasure>0.3950456419655419</circleMeasure>
				<centroid>
					<x>950.1775</x>
					<y>260.8309</y>
				</centroid>
			</pseudo3D>
		</spatialEntity>
		<numericStateVariable>
			<name>avgClusterednessRegions</name>
			<value>1154.819857754098</value>
		</numericStateVariable>
		<numericStateVariable>
			<name>avgDensityRegions</name>
			<value>0.6089846536205793</value>
		</numericStateVariable>
	</timepoint>
	<timepoint>
		<spatialEntity>
			<pseudo3D type="region">
				<clusteredness>0.9614325787155636</clusteredness>
				<density>0.6017278384133434</density>
				<area>221241.5</area>
				<perimeter>3886.367094755173</perimeter>
				<distanceFromOrigin>43.08131845707603</distanceFromOrigin>
				<angle>97.57843248225879</angle>
				<shape>rectangular</shape>
				<triangleMeasure>0.4745482473155616</triangleMeasure>
				<rectangleMeasure>0.4885295681805432</rectangleMeasure>
				<circleMeasure>0.4042666559736659</circleMeasure>
				<centroid>
					<x>415.8465</x>
					<y>479.6749</y>
				</centroid>
			</pseudo3D>
		</spatialEntity>
		<spatialEntity>
			<pseudo3D type="region">
				<clusteredness>1</clusteredness>
				<density>0.6162414688278152</density>
				<area>39517.5</area>
				<perimeter>1024.778712272644</perimeter>
				<distanceFromOrigin>322.1490338337211</distanceFromOrigin>
				<angle>56.27684915698399</angle>
				<shape>triangular</shape>
				<triangleMeasure>0.6624478762860675</triangleMeasure>
				<rectangleMeasure>0.5854588776320527</rectangleMeasure>
				<circleMeasure>0.3950456419655419</circleMeasure>
				<centroid>
					<x>950.1775</x>
					<y>260.8309</y>
				</centroid>
			</pseudo3D>
		</spatialEntity>
		<numericStateVariable>
			<name>avgClusterednessRegions</name>
			<value>1154.819857754098</value>
		</numericStateVariable>
		<numericStateVariable>
			<name>avgDensityRegions</name>
			<value>0.6089846536205793</value>
		</numericStateVariable>
	</timepoint>
	<timepoint>
		<spatialEntity>
			<pseudo3D type="region">
				<clusteredness>0.9614325787155636</clusteredness>
				<density>0.6017278384133434</density>
				<area>221241.5</area>
				<perimeter>3886.367094755173</perimeter>
				<distanceFromOrigin>43.08131845707603</distanceFromOrigin>
				<angle>97.57843248225879</angle>
				<shape>rectangular</shape>
				<triangleMeasure>0.4745482473155616</triangleMeasure>
				<rectangleMeasure>0.4885295681805432</rectangleMeasure>
				<circleMeasure>0.4042666559736659</circleMeasure>
				<centroid>
					<x>415.8465</x>
					<y>479.6749</y>
				</centroid>
			</pseudo3D>
		</spatialEntity>
		<spatialEntity>
			<pseudo3D type="region">
				<clusteredness>1</clusteredness>
				<density>0.6162414688278152</density>
				<area>39517.5</area>
				<perimeter>1024.778712272644</perimeter>
				<distanceFromOrigin>322.1490338337211</distanceFromOrigin>
				<angle>56.27684915698399</angle>
				<shape>triangular</shape>
				<triangleMeasure>0.6624478762860675</triangleMeasure>
				<rectangleMeasure>0.5854588776320527</rectangleMeasure>
				<circleMeasure>0.3950456419655419</circleMeasure>
				<centroid>
					<x>950.1775</x>
					<y>260.8309</y>
				</centroid>
			</pseudo3D>
		</spatialEntity>
		<numericStateVariable>
			<name>avgClusterednessRegions</name>
			<value>1154.819857754098</value>
		</numericStateVariable>
		<numericStateVariable>
			<name>avgDensityRegions</name>
			<value>0.6089846536205793</value>
		</numericStateVariable>
	</timepoint>
	<timepoint>
		<spatialEntity>
			<pseudo3D type="region">
				<clusteredness>0.9614325787155636</clusteredness>
				<density>0.6017278384133434</density>
				<area>221241.5</area>
				<perimeter>3886.367094755173</perimeter>
				<distanceFromOrigin>43.08131845707603</distanceFromOrigin>
				<angle>97.57843248225879</angle>
				<shape>rectangular</shape>
				<triangleMeasure>0.4745482473155616</triangleMeasure>
				<rectangleMeasure>0.4885295681805432</rectangleMeasure>
				<circleMeasure>0.4042666559736659</circleMeasure>
				<centroid>
					<x>415.8465</x>
					<y>479.6749</y>
				</centroid>
			</pseudo3D>
		</spatialEntity>
		<spatialEntity>
			<pseudo3D type="region">
				<clusteredness>1</clusteredness>
				<density>0.6162414688278152</density>
				<area>39517.5</area>
				<perimeter>1024.778712272644</perimeter>
				<distanceFromOrigin>322.1490338337211</distanceFromOrigin>
				<angle>56.27684915698399</angle>
				<shape>triangular</shape>
				<triangleMeasure>0.6624478762860675</triangleMeasure>
				<rectangleMeasure>0.5854588776320527</rectangleMeasure>
				<circleMeasure>0.3950456419655419</circleMeasure>
				<centroid>
					<x>950.1775</x>
					<y>260.8309</y>
				</centroid>
			</pseudo3D>
		</spatialEntity>
		<numericStateVariable>
			<name>avgClusterednessRegions</name>
			<value>1154.819857754098</value>
		</numericStateVariable>
		<numericStateVariable>
			<name>avgDensityRegions</name>
			<value>0.6089846536205793</value>
		</numericStateVariable>
	</timepoint>
	<timepoint>
		<spatialEntity>
			<pseudo3D type="region">
				<clusteredness>0.9614325787155636</clusteredness>
				<density>0.6017278384133434</density>
				<area>221241.5</area>
				<perimeter>3886.367094755173</perimeter>
				<distanceFromOrigin>43.08131845707603</distanceFromOrigin>
				<angle>97.57843248225879</angle>
				<shape>rectangular</shape>
				<triangleMeasure>0.4745482473155616</triangleMeasure>
				<rectangleMeasure>0.4885295681805432</rectangleMeasure>
				<circleMeasure>0.4042666559736659</circleMeasure>
				<centroid>
					<x>415.8465</x>
					<y>479.6749</y>
				</centroid>
			</pseudo3D>
		</spatialEntity>
		<spatialEntity>
			<pseudo3D type="region">
				<clusteredness>1</clusteredness>
				<density>0.6162414688278152</density>
				<area>39517.5</area>
				<perimeter>1024.778712272644</perimeter>
				<distanceFromOrigin>322.1490338337211</distanceFromOrigin>
				<angle>56.27684915698399</angle>
				<shape>triangular</shape>
				<triangleMeasure>0.6624478762860675</triangleMeasure>
				<rectangleMeasure>0.5854588776320527</rectangleMeasure>
				<circleMeasure>0.3950456419655419</circleMeasure>
				<centroid>
					<x>950.1775</x>
					<y>260.8309</y>
				</centroid>
			</pseudo3D>
		</spatialEntity>
		<numericStateVariable>
			<name>avgClusterednessRegions</name>
			<value>1154.819857754098</value>
		</numericStateVariable>
		<numericStateVariable>
			<name>avgDensityRegions</name>
			<value>0.6089846536205793</value>
		</numericStateVariable>
	</timepoint>
	<timepoint>
		<spatialEntity>
			<pseudo3D type="region">
				<clusteredness>0.9614325787155636</clusteredness>
				<density>0.6017278384133434</density>
				<area>221241.5</area>
				<perimeter>3886.367094755173</perimeter>
				<distanceFromOrigin>43.08131845707603</distanceFromOrigin>
				<angle>97.57843248225879</angle>
				<shape>rectangular</shape>
				<triangleMeasure>0.4745482473155616</triangleMeasure>
				<rectangleMeasure>0.4885295681805432</rectangleMeasure>
				<circleMeasure>0.4042666559736659</circleMeasure>
				<centroid>
					<x>415.8465</x>
					<y>479.6749</y>
				</centroid>
			</pseudo3D>
		</spatialEntity>
		<spatialEntity>
			<pseudo3D type="region">
				<clusteredness>1</clusteredness>
				<density>0.6162414688278152</density>
				<area>39517.5</area>
				<perimeter>1024.778712272644</perimeter>
				<distanceFromOrigin>322.1490338337211</distanceFromOrigin>
				<angle>56.27684915698399</angle>
				<shape>triangular</shape>
				<triangleMeasure>0.6624478762860675</triangleMeasure>
				<rectangleMeasure>0.5854588776320527</rectangleMeasure>
				<circleMeasure>0.3950456419655419</circleMeasure>
				<centroid>
					<x>950.1775</x>
					<y>260.8309</y>
				</centroid>
			</pseudo3D>
		</spatialEntity>
		<numericStateVariable>
			<name>avgClusterednessRegions</name>
			<value>1154.819857754098</value>
		</numericStateVariable>
		<numericStateVariable>
			<name>avgDensityRegions</name>
			<value>0.6089846536205793</value>
		</numericStateVariable>
	</timepoint>
	<timepoint>
		<spatialEntity>
			<pseudo3D type="region">
				<clusteredness>0.9614325787155636</clusteredness>
				<density>0.6017278384133434</density>
				<area>221241.5</area>
				<perimeter>3886.367094755173</perimeter>
				<distanceFromOrigin>43.08131845707603</distanceFromOrigin>
				<angle>97.57843248225879</angle>
				<shape>rectangular</shape>
				<triangleMeasure>0.4745482473155616</triangleMeasure>
				<rectangleMeasure>0.4885295681805432</rectangleMeasure>
				<circleMeasure>0.4042666559736659</circleMeasure>
				<centroid>
					<x>415.8465</x>
					<y>479.6749</y>
				</centroid>
			</pseudo3D>
		</spatialEntity>
		<spatialEntity>
			<pseudo3D type="region">
				<clusteredness>1</clusteredness>
				<density>0.6162414688278152</density>
				<area>39517.5</area>
				<perimeter>1024.778712272644</perimeter>
				<distanceFromOrigin>322.1490338337211</distanceFromOrigin>
				<angle>56.27684915698399</angle>
				<shape>triangular</shape>
				<triangleMeasure>0.6624478762860675</triangleMeasure>
				<rectangleMeasure>0.5854588776320527</rectangleMeasure>
				<circleMeasure>0.3950456419655419</circleMeasure>
				<centroid>
					<x>950.1775</x>
					<y>260.8309</y>
				</centroid>
			</pseudo3D>
		</spatialEntity>
		<numericStateVariable>
			<name>avgClusterednessRegions</name>
			<value>1154.819857754098</value>
		</numericStateVariable>
		<numericStateVariable>
			<name>avgDensityRegions</name>
			<value>0.6089846536205793</value>
		</numericStateVariable>
	</timepoint>
	<timepoint>
		<spatialEntity>
			<pseudo3D type="region">
				<clusteredness>0.9614325787155636</clusteredness>
				<density>0.6017278384133434</density>
				<area>221241.5</area>
				<perimeter>3886.367094755173</perimeter>
				<distanceFromOrigin>43.08131845707603</distanceFromOrigin>
				<angle>97.57843248225879</angle>
				<shape>rectangular</shape>
				<triangleMeasure>0.4745482473155616</triangleMeasure>
				<rectangleMeasure>0.4885295681805432</rectangleMeasure>
				<circleMeasure>0.4042666559736659</circleMeasure>
				<centroid>
					<x>415.8465</x>
					<y>479.6749</y>
				</centroid>
			</pseudo3D>
		</spatialEntity>
		<spatialEntity>
			<pseudo3D type="region">
				<clusteredness>1</clusteredness>
				<density>0.6162414688278152</density>
				<area>39517.5</area>
				<perimeter>1024.778712272644</perimeter>
				<distanceFromOrigin>322.1490338337211</distanceFromOrigin>
				<angle>56.27684915698399</angle>
				<shape>triangular</shape>
				<triangleMeasure>0.6624478762860675</triangleMeasure>
				<rectangleMeasure>0.5854588776320527</rectangleMeasure>
				<circleMeasure>0.3950456419655419</circleMeasure>
				<centroid>
					<x>950.1775</x>
					<y>260.8309</y>
				</centroid>
			</pseudo3D>
		</spatialEntity>
		<numericStateVariable>
			<name>avgClusterednessRegions</name>
			<value>1154.819857754098</value>
		</numericStateVariable>
		<numericStateVariable>
			<name>avgDensityRegions</name>
			<value>0.6089846536205793</value>
		</numericStateVariable>
	</timepoint>
	<timepoint>
		<spatialEntity>
			<pseudo3D type="region">
				<clusteredness>0.9614325787155636</clusteredness>
				<density>0.6017278384133434</density>
				<area>221241.5</area>
				<perimeter>3886.367094755173</perimeter>
				<distanceFromOrigin>43.08131845707603</distanceFromOrigin>
				<angle>97.57843248225879</angle>
				<shape>rectangular</shape>
				<triangleMeasure>0.4745482473155616</triangleMeasure>
				<rectangleMeasure>0.4885295681805432</rectangleMeasure>
				<circleMeasure>0.4042666559736659</circleMeasure>
				<centroid>
					<x>415.8465</x>
					<y>479.6749</y>
				</centroid>
			</pseudo3D>
		</spatialEntity>
		<spatialEntity>
			<pseudo3D type="region">
				<clusteredness>1</clusteredness>
				<density>0.6162414688278152</density>
				<area>39517.5</area>
				<perimeter>1024.778712272644</perimeter>
				<distanceFromOrigin>322.1490338337211</distanceFromOrigin>
				<angle>56.27684915698399</angle>
				<shape>triangular</shape>
				<triangleMeasure>0.6624478762860675</triangleMeasure>
				<rectangleMeasure>0.5854588776320527</rectangleMeasure>
				<circleMeasure>0.3950456419655419</circleMeasure>
				<centroid>
					<x>950.1775</x>
					<y>260.8309</y>
				</centroid>
			</pseudo3D>
		</spatialEntity>
		<numericStateVariable>
			<name>avgClusterednessRegions</name>
			<value>1154.819857754098</value>
		</numericStateVariable>
		<numericStateVariable>
			<name>avgDensityRegions</name>
			<value>0.6089846536205793</value>
		</numericStateVariable>
	</timepoint>
</experiment>
