# Supplementary material for: Automatic validation of computational models using pseudo-3D spatio-temporal model checking
Source: BMC Syst Biol. 2014 Dec 2;8:124. doi: 10.1186/s12918-014-0124-0 (PMC4272535; doi:10.1186/s12918-014-0124-0)
Supplement: Additional file 8 — Dataset of STML files for the phase variation case study. The dataset of one thousand STML files corresponding to the stochastic simulations of the rectangular model for the phase variation case study. We recommend using the freely available 7zip software (Download link: http://www.7-zip.org/download.html) to extract this archive. [file 12918_2014_124_MOESM8_ESM.zip › phase_variation_stml_176.xml]

<?xml version="1.0" encoding="utf-8"?>
<!--Warning! This xml file was automatically generated by a C++ program using the Boost PropertyTree library.-->
<experiment>
	<timepoint>
		<numericStateVariable>
			<name>avgClusterednessRegions</name>
			<value>0</value>
		</numericStateVariable>
		<numericStateVariable>
			<name>avgDensityRegions</name>
			<value>0</value>
		</numericStateVariable>
	</timepoint>
	<timepoint>
		<numericStateVariable>
			<name>avgClusterednessRegions</name>
			<value>0</value>
		</numericStateVariable>
		<numericStateVariable>
			<name>avgDensityRegions</name>
			<value>0</value>
		</numericStateVariable>
	</timepoint>
	<timepoint>
		<numericStateVariable>
			<name>avgClusterednessRegions</name>
			<value>0</value>
		</numericStateVariable>
		<numericStateVariable>
			<name>avgDensityRegions</name>
			<value>0</value>
		</numericStateVariable>
	</timepoint>
	<timepoint>
		<numericStateVariable>
			<name>avgClusterednessRegions</name>
			<value>0</value>
		</numericStateVariable>
		<numericStateVariable>
			<name>avgDensityRegions</name>
			<value>0</value>
		</numericStateVariable>
	</timepoint>
	<timepoint>
		<numericStateVariable>
			<name>avgClusterednessRegions</name>
			<value>0</value>
		</numericStateVariable>
		<numericStateVariable>
			<name>avgDensityRegions</name>
			<value>0</value>
		</numericStateVariable>
	</timepoint>
	<timepoint>
		<numericStateVariable>
			<name>avgClusterednessRegions</name>
			<value>0</value>
		</numericStateVariable>
		<numericStateVariable>
			<name>avgDensityRegions</name>
			<value>0</value>
		</numericStateVariable>
	</timepoint>
	<timepoint>
		<numericStateVariable>
			<name>avgClusterednessRegions</name>
			<value>0</value>
		</numericStateVariable>
		<numericStateVariable>
			<name>avgDensityRegions</name>
			<value>0</value>
		</numericStateVariable>
	</timepoint>
	<timepoint>
		<numericStateVariable>
			<name>avgClusterednessRegions</name>
			<value>0</value>
		</numericStateVariable>
		<numericStateVariable>
			<name>avgDensityRegions</name>
			<value>0</value>
		</numericStateVariable>
	</timepoint>
	<timepoint>
		<numericStateVariable>
			<name>avgClusterednessRegions</name>
			<value>0</value>
		</numericStateVariable>
		<numericStateVariable>
			<name>avgDensityRegions</name>
			<value>0</value>
		</numericStateVariable>
	</timepoint>
	<timepoint>
		<numericStateVariable>
			<name>avgClusterednessRegions</name>
			<value>0</value>
		</numericStateVariable>
		<numericStateVariable>
			<name>avgDensityRegions</name>
			<value>0</value>
		</numericStateVariable>
	</timepoint>
	<timepoint>
		<numericStateVariable>
			<name>avgClusterednessRegions</name>
			<value>0</value>
		</numericStateVariable>
		<numericStateVariable>
			<name>avgDensityRegions</name>
			<value>0</value>
		</numericStateVariable>
	</timepoint>
	<timepoint>
		<numericStateVariable>
			<name>avgClusterednessRegions</name>
			<value>0</value>
		</numericStateVariable>
		<numericStateVariable>
			<name>avgDensityRegions</name>
			<value>0</value>
		</numericStateVariable>
	</timepoint>
	<timepoint>
		<numericStateVariable>
			<name>avgClusterednessRegions</name>
			<value>0</value>
		</numericStateVariable>
		<numericStateVariable>
			<name>avgDensityRegions</name>
			<value>0</value>
		</numericStateVariable>
	</timepoint>
	<timepoint>
		<numericStateVariable>
			<name>avgClusterednessRegions</name>
			<value>0</value>
		</numericStateVariable>
		<numericStateVariable>
			<name>avgDensityRegions</name>
			<value>0</value>
		</numericStateVariable>
	</timepoint>
	<timepoint>
		<numericStateVariable>
			<name>avgClusterednessRegions</name>
			<value>0</value>
		</numericStateVariable>
		<numericStateVariable>
			<name>avgDensityRegions</name>
			<value>0</value>
		</numericStateVariable>
	</timepoint>
	<timepoint>
		<numericStateVariable>
			<name>avgClusterednessRegions</name>
			<value>0</value>
		</numericStateVariable>
		<numericStateVariable>
			<name>avgDensityRegions</name>
			<value>0</value>
		</numericStateVariable>
	</timepoint>
	<timepoint>
		<numericStateVariable>
			<name>avgClusterednessRegions</name>
			<value>0</value>
		</numericStateVariable>
		<numericStateVariable>
			<name>avgDensityRegions</name>
			<value>0</value>
		</numericStateVariable>
	</timepoint>
	<timepoint>
		<numericStateVariable>
			<name>avgClusterednessRegions</name>
			<value>0</value>
		</numericStateVariable>
		<numericStateVariable>
			<name>avgDensityRegions</name>
			<value>0</value>
		</numericStateVariable>
	</timepoint>
	<timepoint>
		<numericStateVariable>
			<name>avgClusterednessRegions</name>
			<value>0</value>
		</numericStateVariable>
		<numericStateVariable>
			<name>avgDensityRegions</name>
			<value>0</value>
		</numericStateVariable>
	</timepoint>
	<timepoint>
		<numericStateVariable>
			<name>avgClusterednessRegions</name>
			<value>0</value>
		</numericStateVariable>
		<numericStateVariable>
			<name>avgDensityRegions</name>
			<value>0</value>
		</numericStateVariable>
	</timepoint>
	<timepoint>
		<numericStateVariable>
			<name>avgClusterednessRegions</name>
			<value>0</value>
		</numericStateVariable>
		<numericStateVariable>
			<name>avgDensityRegions</name>
			<value>0</value>
		</numericStateVariable>
	</timepoint>
	<timepoint>
		<numericStateVariable>
			<name>avgClusterednessRegions</name>
			<value>0</value>
		</numericStateVariable>
		<numericStateVariable>
			<name>avgDensityRegions</name>
			<value>0</value>
		</numericStateVariable>
	</timepoint>
	<timepoint>
		<numericStateVariable>
			<name>avgClusterednessRegions</name>
			<value>0</value>
		</numericStateVariable>
		<numericStateVariable>
			<name>avgDensityRegions</name>
			<value>0</value>
		</numericStateVariable>
	</timepoint>
	<timepoint>
		<numericStateVariable>
			<name>avgClusterednessRegions</name>
			<value>0</value>
		</numericStateVariable>
		<numericStateVariable>
			<name>avgDensityRegions</name>
			<value>0</value>
		</numericStateVariable>
	</timepoint>
	<timepoint>
		<numericStateVariable>
			<name>avgClusterednessRegions</name>
			<value>0</value>
		</numericStateVariable>
		<numericStateVariable>
			<name>avgDensityRegions</name>
			<value>0</value>
		</numericStateVariable>
	</timepoint>
	<timepoint>
		<numericStateVariable>
			<name>avgClusterednessRegions</name>
			<value>0</value>
		</numericStateVariable>
		<numericStateVariable>
			<name>avgDensityRegions</name>
			<value>0</value>
		</numericStateVariable>
	</timepoint>
	<timepoint>
		<numericStateVariable>
			<name>avgClusterednessRegions</name>
			<value>0</value>
		</numericStateVariable>
		<numericStateVariable>
			<name>avgDensityRegions</name>
			<value>0</value>
		</numericStateVariable>
	</timepoint>
	<timepoint>
		<numericStateVariable>
			<name>avgClusterednessRegions</name>
			<value>0</value>
		</numericStateVariable>
		<numericStateVariable>
			<name>avgDensityRegions</name>
			<value>0</value>
		</numericStateVariable>
	</timepoint>
	<timepoint>
		<numericStateVariable>
			<name>avgClusterednessRegions</name>
			<value>0</value>
		</numericStateVariable>
		<numericStateVariable>
			<name>avgDensityRegions</name>
			<value>0</value>
		</numericStateVariable>
	</timepoint>
	<timepoint>
		<numericStateVariable>
			<name>avgClusterednessRegions</name>
			<value>0</value>
		</numericStateVariable>
		<numericStateVariable>
			<name>avgDensityRegions</name>
			<value>0</value>
		</numericStateVariable>
	</timepoint>
	<timepoint>
		<numericStateVariable>
			<name>avgClusterednessRegions</name>
			<value>0</value>
		</numericStateVariable>
		<numericStateVariable>
			<name>avgDensityRegions</name>
			<value>0</value>
		</numericStateVariable>
	</timepoint>
	<timepoint>
		<numericStateVariable>
			<name>avgClusterednessRegions</name>
			<value>0</value>
		</numericStateVariable>
		<numericStateVariable>
			<name>avgDensityRegions</name>
			<value>0</value>
		</numericStateVariable>
	</timepoint>
	<timepoint>
		<spatialEntity>
			<pseudo3D type="region">
				<clusteredness>1</clusteredness>
				<density>0.6493632363620829</density>
				<area>22617.5</area>
				<perimeter>757.2855567932129</perimeter>
				<distanceFromOrigin>273.3660549519636</distanceFromOrigin>
				<angle>46.87785157477825</angle>
				<shape>triangular</shape>
				<triangleMeasure>0.6498738880463467</triangleMeasure>
				<rectangleMeasure>0.5688408235404497</rectangleMeasure>
				<circleMeasure>0.3813058396989108</circleMeasure>
				<centroid>
					<x>302.0867</x>
					<y>893.4155</y>
				</centroid>
			</pseudo3D>
		</spatialEntity>
		<numericStateVariable>
			<name>avgClusterednessRegions</name>
			<value>0</value>
		</numericStateVariable>
		<numericStateVariable>
			<name>avgDensityRegions</name>
			<value>0.6493632363620829</value>
		</numericStateVariable>
	</timepoint>
	<timepoint>
		<spatialEntity>
			<pseudo3D type="region">
				<clusteredness>1</clusteredness>
				<density>0.6516220732255369</density>
				<area>25636</area>
				<perimeter>846.4263072013855</perimeter>
				<distanceFromOrigin>273.3660549519636</distanceFromOrigin>
				<angle>46.63685861964864</angle>
				<shape>triangular</shape>
				<triangleMeasure>0.6793906658649984</triangleMeasure>
				<rectangleMeasure>0.5662903113493265</rectangleMeasure>
				<circleMeasure>0.3751732115789221</circleMeasure>
				<centroid>
					<x>291.004</x>
					<y>901.1854</y>
				</centroid>
			</pseudo3D>
		</spatialEntity>
		<numericStateVariable>
			<name>avgClusterednessRegions</name>
			<value>0</value>
		</numericStateVariable>
		<numericStateVariable>
			<name>avgDensityRegions</name>
			<value>0.6516220732255369</value>
		</numericStateVariable>
	</timepoint>
	<timepoint>
		<spatialEntity>
			<pseudo3D type="region">
				<clusteredness>1</clusteredness>
				<density>0.6607614188857439</density>
				<area>28676</area>
				<perimeter>828.630214214325</perimeter>
				<distanceFromOrigin>273.3660549519636</distanceFromOrigin>
				<angle>43.14396181847221</angle>
				<shape>triangular</shape>
				<triangleMeasure>0.7127172406936789</triangleMeasure>
				<rectangleMeasure>0.557132978074279</rectangleMeasure>
				<circleMeasure>0.3562977039592504</circleMeasure>
				<centroid>
					<x>280.1996</x>
					<y>910.1232</y>
				</centroid>
			</pseudo3D>
		</spatialEntity>
		<numericStateVariable>
			<name>avgClusterednessRegions</name>
			<value>0</value>
		</numericStateVariable>
		<numericStateVariable>
			<name>avgDensityRegions</name>
			<value>0.6607614188857439</value>
		</numericStateVariable>
	</timepoint>
	<timepoint>
		<spatialEntity>
			<pseudo3D type="region">
				<clusteredness>1</clusteredness>
				<density>0.6602551179590563</density>
				<area>32298</area>
				<perimeter>887.9887342453003</perimeter>
				<distanceFromOrigin>273.3660549519636</distanceFromOrigin>
				<angle>42.3008579724677</angle>
				<shape>triangular</shape>
				<triangleMeasure>0.7063073406250961</triangleMeasure>
				<rectangleMeasure>0.5659097647655006</rectangleMeasure>
				<circleMeasure>0.3571904016803714</circleMeasure>
				<centroid>
					<x>268.1563</x>
					<y>917.9462</y>
				</centroid>
			</pseudo3D>
		</spatialEntity>
		<numericStateVariable>
			<name>avgClusterednessRegions</name>
			<value>0</value>
		</numericStateVariable>
		<numericStateVariable>
			<name>avgDensityRegions</name>
			<value>0.6602551179590563</value>
		</numericStateVariable>
	</timepoint>
	<timepoint>
		<spatialEntity>
			<pseudo3D type="region">
				<clusteredness>1</clusteredness>
				<density>0.661922940832545</density>
				<area>33257.5</area>
				<perimeter>908.7670774459839</perimeter>
				<distanceFromOrigin>273.3660549519636</distanceFromOrigin>
				<angle>41.74780353257256</angle>
				<shape>triangular</shape>
				<triangleMeasure>0.7039299403712658</triangleMeasure>
				<rectangleMeasure>0.5613086459814729</rectangleMeasure>
				<circleMeasure>0.3554075187691189</circleMeasure>
				<centroid>
					<x>264.6296</x>
					<y>919.1281</y>
				</centroid>
			</pseudo3D>
		</spatialEntity>
		<numericStateVariable>
			<name>avgClusterednessRegions</name>
			<value>0</value>
		</numericStateVariable>
		<numericStateVariable>
			<name>avgDensityRegions</name>
			<value>0.661922940832545</value>
		</numericStateVariable>
	</timepoint>
	<timepoint>
		<spatialEntity>
			<pseudo3D type="region">
				<clusteredness>1</clusteredness>
				<density>0.661922940832545</density>
				<area>33257.5</area>
				<perimeter>908.7670774459839</perimeter>
				<distanceFromOrigin>273.3660549519636</distanceFromOrigin>
				<angle>41.74780353257256</angle>
				<shape>triangular</shape>
				<triangleMeasure>0.7039299403712658</triangleMeasure>
				<rectangleMeasure>0.5613086459814729</rectangleMeasure>
				<circleMeasure>0.3554075187691189</circleMeasure>
				<centroid>
					<x>264.6296</x>
					<y>919.1281</y>
				</centroid>
			</pseudo3D>
		</spatialEntity>
		<numericStateVariable>
			<name>avgClusterednessRegions</name>
			<value>0</value>
		</numericStateVariable>
		<numericStateVariable>
			<name>avgDensityRegions</name>
			<value>0.661922940832545</value>
		</numericStateVariable>
	</timepoint>
	<timepoint>
		<spatialEntity>
			<pseudo3D type="region">
				<clusteredness>1</clusteredness>
				<density>0.661922940832545</density>
				<area>33257.5</area>
				<perimeter>908.7670774459839</perimeter>
				<distanceFromOrigin>273.3660549519636</distanceFromOrigin>
				<angle>41.74780353257256</angle>
				<shape>triangular</shape>
				<triangleMeasure>0.7039299403712658</triangleMeasure>
				<rectangleMeasure>0.5613086459814729</rectangleMeasure>
				<circleMeasure>0.3554075187691189</circleMeasure>
				<centroid>
					<x>264.6296</x>
					<y>919.1281</y>
				</centroid>
			</pseudo3D>
		</spatialEntity>
		<numericStateVariable>
			<name>avgClusterednessRegions</name>
			<value>0</value>
		</numericStateVariable>
		<numericStateVariable>
			<name>avgDensityRegions</name>
			<value>0.661922940832545</value>
		</numericStateVariable>
	</timepoint>
	<timepoint>
		<spatialEntity>
			<pseudo3D type="region">
				<clusteredness>1</clusteredness>
				<density>0.661922940832545</density>
				<area>33257.5</area>
				<perimeter>908.7670774459839</perimeter>
				<distanceFromOrigin>273.3660549519636</distanceFromOrigin>
				<angle>41.74780353257256</angle>
				<shape>triangular</shape>
				<triangleMeasure>0.7039299403712658</triangleMeasure>
				<rectangleMeasure>0.5613086459814729</rectangleMeasure>
				<circleMeasure>0.3554075187691189</circleMeasure>
				<centroid>
					<x>264.6296</x>
					<y>919.1281</y>
				</centroid>
			</pseudo3D>
		</spatialEntity>
		<numericStateVariable>
			<name>avgClusterednessRegions</name>
			<value>0</value>
		</numericStateVariable>
		<numericStateVariable>
			<name>avgDensityRegions</name>
			<value>0.661922940832545</value>
		</numericStateVariable>
	</timepoint>
	<timepoint>
		<spatialEntity>
			<pseudo3D type="region">
				<clusteredness>1</clusteredness>
				<density>0.661922940832545</density>
				<area>33257.5</area>
				<perimeter>908.7670774459839</perimeter>
				<distanceFromOrigin>273.3660549519636</distanceFromOrigin>
				<angle>41.74780353257256</angle>
				<shape>triangular</shape>
				<triangleMeasure>0.7039299403712658</triangleMeasure>
				<rectangleMeasure>0.5613086459814729</rectangleMeasure>
				<circleMeasure>0.3554075187691189</circleMeasure>
				<centroid>
					<x>264.6296</x>
					<y>919.1281</y>
				</centroid>
			</pseudo3D>
		</spatialEntity>
		<numericStateVariable>
			<name>avgClusterednessRegions</name>
			<value>0</value>
		</numericStateVariable>
		<numericStateVariable>
			<name>avgDensityRegions</name>
			<value>0.661922940832545</value>
		</numericStateVariable>
	</timepoint>
	<timepoint>
		<spatialEntity>
			<pseudo3D type="region">
				<clusteredness>1</clusteredness>
				<density>0.661922940832545</density>
				<area>33257.5</area>
				<perimeter>908.7670774459839</perimeter>
				<distanceFromOrigin>273.3660549519636</distanceFromOrigin>
				<angle>41.74780353257256</angle>
				<shape>triangular</shape>
				<triangleMeasure>0.7039299403712658</triangleMeasure>
				<rectangleMeasure>0.5613086459814729</rectangleMeasure>
				<circleMeasure>0.3554075187691189</circleMeasure>
				<centroid>
					<x>264.6296</x>
					<y>919.1281</y>
				</centroid>
			</pseudo3D>
		</spatialEntity>
		<numericStateVariable>
			<name>avgClusterednessRegions</name>
			<value>0</value>
		</numericStateVariable>
		<numericStateVariable>
			<name>avgDensityRegions</name>
			<value>0.661922940832545</value>
		</numericStateVariable>
	</timepoint>
	<timepoint>
		<spatialEntity>
			<pseudo3D type="region">
				<clusteredness>1</clusteredness>
				<density>0.661922940832545</density>
				<area>33257.5</area>
				<perimeter>908.7670774459839</perimeter>
				<distanceFromOrigin>273.3660549519636</distanceFromOrigin>
				<angle>41.74780353257256</angle>
				<shape>triangular</shape>
				<triangleMeasure>0.7039299403712658</triangleMeasure>
				<rectangleMeasure>0.5613086459814729</rectangleMeasure>
				<circleMeasure>0.3554075187691189</circleMeasure>
				<centroid>
					<x>264.6296</x>
					<y>919.1281</y>
				</centroid>
			</pseudo3D>
		</spatialEntity>
		<numericStateVariable>
			<name>avgClusterednessRegions</name>
			<value>0</value>
		</numericStateVariable>
		<numericStateVariable>
			<name>avgDensityRegions</name>
			<value>0.661922940832545</value>
		</numericStateVariable>
	</timepoint>
	<timepoint>
		<spatialEntity>
			<pseudo3D type="region">
				<clusteredness>1</clusteredness>
				<density>0.661922940832545</density>
				<area>33257.5</area>
				<perimeter>908.7670774459839</perimeter>
				<distanceFromOrigin>273.3660549519636</distanceFromOrigin>
				<angle>41.74780353257256</angle>
				<shape>triangular</shape>
				<triangleMeasure>0.7039299403712658</triangleMeasure>
				<rectangleMeasure>0.5613086459814729</rectangleMeasure>
				<circleMeasure>0.3554075187691189</circleMeasure>
				<centroid>
					<x>264.6296</x>
					<y>919.1281</y>
				</centroid>
			</pseudo3D>
		</spatialEntity>
		<numericStateVariable>
			<name>avgClusterednessRegions</name>
			<value>0</value>
		</numericStateVariable>
		<numericStateVariable>
			<name>avgDensityRegions</name>
			<value>0.661922940832545</value>
		</numericStateVariable>
	</timepoint>
	<timepoint>
		<spatialEntity>
			<pseudo3D type="region">
				<clusteredness>1</clusteredness>
				<density>0.661922940832545</density>
				<area>33257.5</area>
				<perimeter>908.7670774459839</perimeter>
				<distanceFromOrigin>273.3660549519636</distanceFromOrigin>
				<angle>41.74780353257256</angle>
				<shape>triangular</shape>
				<triangleMeasure>0.7039299403712658</triangleMeasure>
				<rectangleMeasure>0.5613086459814729</rectangleMeasure>
				<circleMeasure>0.3554075187691189</circleMeasure>
				<centroid>
					<x>264.6296</x>
					<y>919.1281</y>
				</centroid>
			</pseudo3D>
		</spatialEntity>
		<numericStateVariable>
			<name>avgClusterednessRegions</name>
			<value>0</value>
		</numericStateVariable>
		<numericStateVariable>
			<name>avgDensityRegions</name>
			<value>0.661922940832545</value>
		</numericStateVariable>
	</timepoint>
	<timepoint>
		<spatialEntity>
			<pseudo3D type="region">
				<clusteredness>1</clusteredness>
				<density>0.661922940832545</density>
				<area>33257.5</area>
				<perimeter>908.7670774459839</perimeter>
				<distanceFromOrigin>273.3660549519636</distanceFromOrigin>
				<angle>41.74780353257256</angle>
				<shape>triangular</shape>
				<triangleMeasure>0.7039299403712658</triangleMeasure>
				<rectangleMeasure>0.5613086459814729</rectangleMeasure>
				<circleMeasure>0.3554075187691189</circleMeasure>
				<centroid>
					<x>264.6296</x>
					<y>919.1281</y>
				</centroid>
			</pseudo3D>
		</spatialEntity>
		<numericStateVariable>
			<name>avgClusterednessRegions</name>
			<value>0</value>
		</numericStateVariable>
		<numericStateVariable>
			<name>avgDensityRegions</name>
			<value>0.661922940832545</value>
		</numericStateVariable>
	</timepoint>
	<timepoint>
		<spatialEntity>
			<pseudo3D type="region">
				<clusteredness>1</clusteredness>
				<density>0.661922940832545</density>
				<area>33257.5</area>
				<perimeter>908.7670774459839</perimeter>
				<distanceFromOrigin>273.3660549519636</distanceFromOrigin>
				<angle>41.74780353257256</angle>
				<shape>triangular</shape>
				<triangleMeasure>0.7039299403712658</triangleMeasure>
				<rectangleMeasure>0.5613086459814729</rectangleMeasure>
				<circleMeasure>0.3554075187691189</circleMeasure>
				<centroid>
					<x>264.6296</x>
					<y>919.1281</y>
				</centroid>
			</pseudo3D>
		</spatialEntity>
		<numericStateVariable>
			<name>avgClusterednessRegions</name>
			<value>0</value>
		</numericStateVariable>
		<numericStateVariable>
			<name>avgDensityRegions</name>
			<value>0.661922940832545</value>
		</numericStateVariable>
	</timepoint>
	<timepoint>
		<spatialEntity>
			<pseudo3D type="region">
				<clusteredness>1</clusteredness>
				<density>0.661922940832545</density>
				<area>33257.5</area>
				<perimeter>908.7670774459839</perimeter>
				<distanceFromOrigin>273.3660549519636</distanceFromOrigin>
				<angle>41.74780353257256</angle>
				<shape>triangular</shape>
				<triangleMeasure>0.7039299403712658</triangleMeasure>
				<rectangleMeasure>0.5613086459814729</rectangleMeasure>
				<circleMeasure>0.3554075187691189</circleMeasure>
				<centroid>
					<x>264.6296</x>
					<y>919.1281</y>
				</centroid>
			</pseudo3D>
		</spatialEntity>
		<numericStateVariable>
			<name>avgClusterednessRegions</name>
			<value>0</value>
		</numericStateVariable>
		<numericStateVariable>
			<name>avgDensityRegions</name>
			<value>0.661922940832545</value>
		</numericStateVariable>
	</timepoint>
	<timepoint>
		<spatialEntity>
			<pseudo3D type="region">
				<clusteredness>1</clusteredness>
				<density>0.661922940832545</density>
				<area>33257.5</area>
				<perimeter>908.7670774459839</perimeter>
				<distanceFromOrigin>273.3660549519636</distanceFromOrigin>
				<angle>41.74780353257256</angle>
				<shape>triangular</shape>
				<triangleMeasure>0.7039299403712658</triangleMeasure>
				<rectangleMeasure>0.5613086459814729</rectangleMeasure>
				<circleMeasure>0.3554075187691189</circleMeasure>
				<centroid>
					<x>264.6296</x>
					<y>919.1281</y>
				</centroid>
			</pseudo3D>
		</spatialEntity>
		<numericStateVariable>
			<name>avgClusterednessRegions</name>
			<value>0</value>
		</numericStateVariable>
		<numericStateVariable>
			<name>avgDensityRegions</name>
			<value>0.661922940832545</value>
		</numericStateVariable>
	</timepoint>
	<timepoint>
		<spatialEntity>
			<pseudo3D type="region">
				<clusteredness>1</clusteredness>
				<density>0.661922940832545</density>
				<area>33257.5</area>
				<perimeter>908.7670774459839</perimeter>
				<distanceFromOrigin>273.3660549519636</distanceFromOrigin>
				<angle>41.74780353257256</angle>
				<shape>triangular</shape>
				<triangleMeasure>0.7039299403712658</triangleMeasure>
				<rectangleMeasure>0.5613086459814729</rectangleMeasure>
				<circleMeasure>0.3554075187691189</circleMeasure>
				<centroid>
					<x>264.6296</x>
					<y>919.1281</y>
				</centroid>
			</pseudo3D>
		</spatialEntity>
		<numericStateVariable>
			<name>avgClusterednessRegions</name>
			<value>0</value>
		</numericStateVariable>
		<numericStateVariable>
			<name>avgDensityRegions</name>
			<value>0.661922940832545</value>
		</numericStateVariable>
	</timepoint>
	<timepoint>
		<spatialEntity>
			<pseudo3D type="region">
				<clusteredness>1</clusteredness>
				<density>0.661922940832545</density>
				<area>33257.5</area>
				<perimeter>908.7670774459839</perimeter>
				<distanceFromOrigin>273.3660549519636</distanceFromOrigin>
				<angle>41.74780353257256</angle>
				<shape>triangular</shape>
				<triangleMeasure>0.7039299403712658</triangleMeasure>
				<rectangleMeasure>0.5613086459814729</rectangleMeasure>
				<circleMeasure>0.3554075187691189</circleMeasure>
				<centroid>
					<x>264.6296</x>
					<y>919.1281</y>
				</centroid>
			</pseudo3D>
		</spatialEntity>
		<numericStateVariable>
			<name>avgClusterednessRegions</name>
			<value>0</value>
		</numericStateVariable>
		<numericStateVariable>
			<name>avgDensityRegions</name>
			<value>0.661922940832545</value>
		</numericStateVariable>
	</timepoint>
	<timepoint>
		<spatialEntity>
			<pseudo3D type="region">
				<clusteredness>1</clusteredness>
				<density>0.661922940832545</density>
				<area>33257.5</area>
				<perimeter>908.7670774459839</perimeter>
				<distanceFromOrigin>273.3660549519636</distanceFromOrigin>
				<angle>41.74780353257256</angle>
				<shape>triangular</shape>
				<triangleMeasure>0.7039299403712658</triangleMeasure>
				<rectangleMeasure>0.5613086459814729</rectangleMeasure>
				<circleMeasure>0.3554075187691189</circleMeasure>
				<centroid>
					<x>264.6296</x>
					<y>919.1281</y>
				</centroid>
			</pseudo3D>
		</spatialEntity>
		<numericStateVariable>
			<name>avgClusterednessRegions</name>
			<value>0</value>
		</numericStateVariable>
		<numericStateVariable>
			<name>avgDensityRegions</name>
			<value>0.661922940832545</value>
		</numericStateVariable>
	</timepoint>
	<timepoint>
		<spatialEntity>
			<pseudo3D type="region">
				<clusteredness>1</clusteredness>
				<density>0.661922940832545</density>
				<area>33257.5</area>
				<perimeter>908.7670774459839</perimeter>
				<distanceFromOrigin>273.3660549519636</distanceFromOrigin>
				<angle>41.74780353257256</angle>
				<shape>triangular</shape>
				<triangleMeasure>0.7039299403712658</triangleMeasure>
				<rectangleMeasure>0.5613086459814729</rectangleMeasure>
				<circleMeasure>0.3554075187691189</circleMeasure>
				<centroid>
					<x>264.6296</x>
					<y>919.1281</y>
				</centroid>
			</pseudo3D>
		</spatialEntity>
		<numericStateVariable>
			<name>avgClusterednessRegions</name>
			<value>0</value>
		</numericStateVariable>
		<numericStateVariable>
			<name>avgDensityRegions</name>
			<value>0.661922940832545</value>
		</numericStateVariable>
	</timepoint>
	<timepoint>
		<spatialEntity>
			<pseudo3D type="region">
				<clusteredness>1</clusteredness>
				<density>0.661922940832545</density>
				<area>33257.5</area>
				<perimeter>908.7670774459839</perimeter>
				<distanceFromOrigin>273.3660549519636</distanceFromOrigin>
				<angle>41.74780353257256</angle>
				<shape>triangular</shape>
				<triangleMeasure>0.7039299403712658</triangleMeasure>
				<rectangleMeasure>0.5613086459814729</rectangleMeasure>
				<circleMeasure>0.3554075187691189</circleMeasure>
				<centroid>
					<x>264.6296</x>
					<y>919.1281</y>
				</centroid>
			</pseudo3D>
		</spatialEntity>
		<numericStateVariable>
			<name>avgClusterednessRegions</name>
			<value>0</value>
		</numericStateVariable>
		<numericStateVariable>
			<name>avgDensityRegions</name>
			<value>0.661922940832545</value>
		</numericStateVariable>
	</timepoint>
	<timepoint>
		<spatialEntity>
			<pseudo3D type="region">
				<clusteredness>1</clusteredness>
				<density>0.661922940832545</density>
				<area>33257.5</area>
				<perimeter>908.7670774459839</perimeter>
				<distanceFromOrigin>273.3660549519636</distanceFromOrigin>
				<angle>41.74780353257256</angle>
				<shape>triangular</shape>
				<triangleMeasure>0.7039299403712658</triangleMeasure>
				<rectangleMeasure>0.5613086459814729</rectangleMeasure>
				<circleMeasure>0.3554075187691189</circleMeasure>
				<centroid>
					<x>264.6296</x>
					<y>919.1281</y>
				</centroid>
			</pseudo3D>
		</spatialEntity>
		<numericStateVariable>
			<name>avgClusterednessRegions</name>
			<value>0</value>
		</numericStateVariable>
		<numericStateVariable>
			<name>avgDensityRegions</name>
			<value>0.661922940832545</value>
		</numericStateVariable>
	</timepoint>
	<timepoint>
		<spatialEntity>
			<pseudo3D type="region">
				<clusteredness>1</clusteredness>
				<density>0.661922940832545</density>
				<area>33257.5</area>
				<perimeter>908.7670774459839</perimeter>
				<distanceFromOrigin>273.3660549519636</distanceFromOrigin>
				<angle>41.74780353257256</angle>
				<shape>triangular</shape>
				<triangleMeasure>0.7039299403712658</triangleMeasure>
				<rectangleMeasure>0.5613086459814729</rectangleMeasure>
				<circleMeasure>0.3554075187691189</circleMeasure>
				<centroid>
					<x>264.6296</x>
					<y>919.1281</y>
				</centroid>
			</pseudo3D>
		</spatialEntity>
		<numericStateVariable>
			<name>avgClusterednessRegions</name>
			<value>0</value>
		</numericStateVariable>
		<numericStateVariable>
			<name>avgDensityRegions</name>
			<value>0.661922940832545</value>
		</numericStateVariable>
	</timepoint>
	<timepoint>
		<spatialEntity>
			<pseudo3D type="region">
				<clusteredness>1</clusteredness>
				<density>0.661922940832545</density>
				<area>33257.5</area>
				<perimeter>908.7670774459839</perimeter>
				<distanceFromOrigin>273.3660549519636</distanceFromOrigin>
				<angle>41.74780353257256</angle>
				<shape>triangular</shape>
				<triangleMeasure>0.7039299403712658</triangleMeasure>
				<rectangleMeasure>0.5613086459814729</rectangleMeasure>
				<circleMeasure>0.3554075187691189</circleMeasure>
				<centroid>
					<x>264.6296</x>
					<y>919.1281</y>
				</centroid>
			</pseudo3D>
		</spatialEntity>
		<numericStateVariable>
			<name>avgClusterednessRegions</name>
			<value>0</value>
		</numericStateVariable>
		<numericStateVariable>
			<name>avgDensityRegions</name>
			<value>0.661922940832545</value>
		</numericStateVariable>
	</timepoint>
	<timepoint>
		<spatialEntity>
			<pseudo3D type="region">
				<clusteredness>1</clusteredness>
				<density>0.661922940832545</density>
				<area>33257.5</area>
				<perimeter>908.7670774459839</perimeter>
				<distanceFromOrigin>273.3660549519636</distanceFromOrigin>
				<angle>41.74780353257256</angle>
				<shape>triangular</shape>
				<triangleMeasure>0.7039299403712658</triangleMeasure>
				<rectangleMeasure>0.5613086459814729</rectangleMeasure>
				<circleMeasure>0.3554075187691189</circleMeasure>
				<centroid>
					<x>264.6296</x>
					<y>919.1281</y>
				</centroid>
			</pseudo3D>
		</spatialEntity>
		<numericStateVariable>
			<name>avgClusterednessRegions</name>
			<value>0</value>
		</numericStateVariable>
		<numericStateVariable>
			<name>avgDensityRegions</name>
			<value>0.661922940832545</value>
		</numericStateVariable>
	</timepoint>
	<timepoint>
		<spatialEntity>
			<pseudo3D type="region">
				<clusteredness>1</clusteredness>
				<density>0.661922940832545</density>
				<area>33257.5</area>
				<perimeter>908.7670774459839</perimeter>
				<distanceFromOrigin>273.3660549519636</distanceFromOrigin>
				<angle>41.74780353257256</angle>
				<shape>triangular</shape>
				<triangleMeasure>0.7039299403712658</triangleMeasure>
				<rectangleMeasure>0.5613086459814729</rectangleMeasure>
				<circleMeasure>0.3554075187691189</circleMeasure>
				<centroid>
					<x>264.6296</x>
					<y>919.1281</y>
				</centroid>
			</pseudo3D>
		</spatialEntity>
		<numericStateVariable>
			<name>avgClusterednessRegions</name>
			<value>0</value>
		</numericStateVariable>
		<numericStateVariable>
			<name>avgDensityRegions</name>
			<value>0.661922940832545</value>
		</numericStateVariable>
	</timepoint>
	<timepoint>
		<spatialEntity>
			<pseudo3D type="region">
				<clusteredness>1</clusteredness>
				<density>0.661922940832545</density>
				<area>33257.5</area>
				<perimeter>908.7670774459839</perimeter>
				<distanceFromOrigin>273.3660549519636</distanceFromOrigin>
				<angle>41.74780353257256</angle>
				<shape>triangular</shape>
				<triangleMeasure>0.7039299403712658</triangleMeasure>
				<rectangleMeasure>0.5613086459814729</rectangleMeasure>
				<circleMeasure>0.3554075187691189</circleMeasure>
				<centroid>
					<x>264.6296</x>
					<y>919.1281</y>
				</centroid>
			</pseudo3D>
		</spatialEntity>
		<numericStateVariable>
			<name>avgClusterednessRegions</name>
			<value>0</value>
		</numericStateVariable>
		<numericStateVariable>
			<name>avgDensityRegions</name>
			<value>0.661922940832545</value>
		</numericStateVariable>
	</timepoint>
	<timepoint>
		<spatialEntity>
			<pseudo3D type="region">
				<clusteredness>1</clusteredness>
				<density>0.661922940832545</density>
				<area>33257.5</area>
				<perimeter>908.7670774459839</perimeter>
				<distanceFromOrigin>273.3660549519636</distanceFromOrigin>
				<angle>41.74780353257256</angle>
				<shape>triangular</shape>
				<triangleMeasure>0.7039299403712658</triangleMeasure>
				<rectangleMeasure>0.5613086459814729</rectangleMeasure>
				<circleMeasure>0.3554075187691189</circleMeasure>
				<centroid>
					<x>264.6296</x>
					<y>919.1281</y>
				</centroid>
			</pseudo3D>
		</spatialEntity>
		<numericStateVariable>
			<name>avgClusterednessRegions</name>
			<value>0</value>
		</numericStateVariable>
		<numericStateVariable>
			<name>avgDensityRegions</name>
			<value>0.661922940832545</value>
		</numericStateVariable>
	</timepoint>
	<timepoint>
		<spatialEntity>
			<pseudo3D type="region">
				<clusteredness>1</clusteredness>
				<density>0.661922940832545</density>
				<area>33257.5</area>
				<perimeter>908.7670774459839</perimeter>
				<distanceFromOrigin>273.3660549519636</distanceFromOrigin>
				<angle>41.74780353257256</angle>
				<shape>triangular</shape>
				<triangleMeasure>0.7039299403712658</triangleMeasure>
				<rectangleMeasure>0.5613086459814729</rectangleMeasure>
				<circleMeasure>0.3554075187691189</circleMeasure>
				<centroid>
					<x>264.6296</x>
					<y>919.1281</y>
				</centroid>
			</pseudo3D>
		</spatialEntity>
		<numericStateVariable>
			<name>avgClusterednessRegions</name>
			<value>0</value>
		</numericStateVariable>
		<numericStateVariable>
			<name>avgDensityRegions</name>
			<value>0.661922940832545</value>
		</numericStateVariable>
	</timepoint>
	<timepoint>
		<spatialEntity>
			<pseudo3D type="region">
				<clusteredness>1</clusteredness>
				<density>0.661922940832545</density>
				<area>33257.5</area>
				<perimeter>908.7670774459839</perimeter>
				<distanceFromOrigin>273.3660549519636</distanceFromOrigin>
				<angle>41.74780353257256</angle>
				<shape>triangular</shape>
				<triangleMeasure>0.7039299403712658</triangleMeasure>
				<rectangleMeasure>0.5613086459814729</rectangleMeasure>
				<circleMeasure>0.3554075187691189</circleMeasure>
				<centroid>
					<x>264.6296</x>
					<y>919.1281</y>
				</centroid>
			</pseudo3D>
		</spatialEntity>
		<numericStateVariable>
			<name>avgClusterednessRegions</name>
			<value>0</value>
		</numericStateVariable>
		<numericStateVariable>
			<name>avgDensityRegions</name>
			<value>0.661922940832545</value>
		</numericStateVariable>
	</timepoint>
	<timepoint>
		<spatialEntity>
			<pseudo3D type="region">
				<clusteredness>1</clusteredness>
				<density>0.661922940832545</density>
				<area>33257.5</area>
				<perimeter>908.7670774459839</perimeter>
				<distanceFromOrigin>273.3660549519636</distanceFromOrigin>
				<angle>41.74780353257256</angle>
				<shape>triangular</shape>
				<triangleMeasure>0.7039299403712658</triangleMeasure>
				<rectangleMeasure>0.5613086459814729</rectangleMeasure>
				<circleMeasure>0.3554075187691189</circleMeasure>
				<centroid>
					<x>264.6296</x>
					<y>919.1281</y>
				</centroid>
			</pseudo3D>
		</spatialEntity>
		<numericStateVariable>
			<name>avgClusterednessRegions</name>
			<value>0</value>
		</numericStateVariable>
		<numericStateVariable>
			<name>avgDensityRegions</name>
			<value>0.661922940832545</value>
		</numericStateVariable>
	</timepoint>
	<timepoint>
		<spatialEntity>
			<pseudo3D type="region">
				<clusteredness>1</clusteredness>
				<density>0.661922940832545</density>
				<area>33257.5</area>
				<perimeter>908.7670774459839</perimeter>
				<distanceFromOrigin>273.3660549519636</distanceFromOrigin>
				<angle>41.74780353257256</angle>
				<shape>triangular</shape>
				<triangleMeasure>0.7039299403712658</triangleMeasure>
				<rectangleMeasure>0.5613086459814729</rectangleMeasure>
				<circleMeasure>0.3554075187691189</circleMeasure>
				<centroid>
					<x>264.6296</x>
					<y>919.1281</y>
				</centroid>
			</pseudo3D>
		</spatialEntity>
		<numericStateVariable>
			<name>avgClusterednessRegions</name>
			<value>0</value>
		</numericStateVariable>
		<numericStateVariable>
			<name>avgDensityRegions</name>
			<value>0.661922940832545</value>
		</numericStateVariable>
	</timepoint>
	<timepoint>
		<spatialEntity>
			<pseudo3D type="region">
				<clusteredness>1</clusteredness>
				<density>0.661922940832545</density>
				<area>33257.5</area>
				<perimeter>908.7670774459839</perimeter>
				<distanceFromOrigin>273.3660549519636</distanceFromOrigin>
				<angle>41.74780353257256</angle>
				<shape>triangular</shape>
				<triangleMeasure>0.7039299403712658</triangleMeasure>
				<rectangleMeasure>0.5613086459814729</rectangleMeasure>
				<circleMeasure>0.3554075187691189</circleMeasure>
				<centroid>
					<x>264.6296</x>
					<y>919.1281</y>
				</centroid>
			</pseudo3D>
		</spatialEntity>
		<numericStateVariable>
			<name>avgClusterednessRegions</name>
			<value>0</value>
		</numericStateVariable>
		<numericStateVariable>
			<name>avgDensityRegions</name>
			<value>0.661922940832545</value>
		</numericStateVariable>
	</timepoint>
	<timepoint>
		<spatialEntity>
			<pseudo3D type="region">
				<clusteredness>1</clusteredness>
				<density>0.661922940832545</density>
				<area>33257.5</area>
				<perimeter>908.7670774459839</perimeter>
				<distanceFromOrigin>273.3660549519636</distanceFromOrigin>
				<angle>41.74780353257256</angle>
				<shape>triangular</shape>
				<triangleMeasure>0.7039299403712658</triangleMeasure>
				<rectangleMeasure>0.5613086459814729</rectangleMeasure>
				<circleMeasure>0.3554075187691189</circleMeasure>
				<centroid>
					<x>264.6296</x>
					<y>919.1281</y>
				</centroid>
			</pseudo3D>
		</spatialEntity>
		<numericStateVariable>
			<name>avgClusterednessRegions</name>
			<value>0</value>
		</numericStateVariable>
		<numericStateVariable>
			<name>avgDensityRegions</name>
			<value>0.661922940832545</value>
		</numericStateVariable>
	</timepoint>
	<timepoint>
		<spatialEntity>
			<pseudo3D type="region">
				<clusteredness>1</clusteredness>
				<density>0.661922940832545</density>
				<area>33257.5</area>
				<perimeter>908.7670774459839</perimeter>
				<distanceFromOrigin>273.3660549519636</distanceFromOrigin>
				<angle>41.74780353257256</angle>
				<shape>triangular</shape>
				<triangleMeasure>0.7039299403712658</triangleMeasure>
				<rectangleMeasure>0.5613086459814729</rectangleMeasure>
				<circleMeasure>0.3554075187691189</circleMeasure>
				<centroid>
					<x>264.6296</x>
					<y>919.1281</y>
				</centroid>
			</pseudo3D>
		</spatialEntity>
		<numericStateVariable>
			<name>avgClusterednessRegions</name>
			<value>0</value>
		</numericStateVariable>
		<numericStateVariable>
			<name>avgDensityRegions</name>
			<value>0.661922940832545</value>
		</numericStateVariable>
	</timepoint>
	<timepoint>
		<spatialEntity>
			<pseudo3D type="region">
				<clusteredness>1</clusteredness>
				<density>0.661922940832545</density>
				<area>33257.5</area>
				<perimeter>908.7670774459839</perimeter>
				<distanceFromOrigin>273.3660549519636</distanceFromOrigin>
				<angle>41.74780353257256</angle>
				<shape>triangular</shape>
				<triangleMeasure>0.7039299403712658</triangleMeasure>
				<rectangleMeasure>0.5613086459814729</rectangleMeasure>
				<circleMeasure>0.3554075187691189</circleMeasure>
				<centroid>
					<x>264.6296</x>
					<y>919.1281</y>
				</centroid>
			</pseudo3D>
		</spatialEntity>
		<numericStateVariable>
			<name>avgClusterednessRegions</name>
			<value>0</value>
		</numericStateVariable>
		<numericStateVariable>
			<name>avgDensityRegions</name>
			<value>0.661922940832545</value>
		</numericStateVariable>
	</timepoint>
	<timepoint>
		<spatialEntity>
			<pseudo3D type="region">
				<clusteredness>1</clusteredness>
				<density>0.661922940832545</density>
				<area>33257.5</area>
				<perimeter>908.7670774459839</perimeter>
				<distanceFromOrigin>273.3660549519636</distanceFromOrigin>
				<angle>41.74780353257256</angle>
				<shape>triangular</shape>
				<triangleMeasure>0.7039299403712658</triangleMeasure>
				<rectangleMeasure>0.5613086459814729</rectangleMeasure>
				<circleMeasure>0.3554075187691189</circleMeasure>
				<centroid>
					<x>264.6296</x>
					<y>919.1281</y>
				</centroid>
			</pseudo3D>
		</spatialEntity>
		<numericStateVariable>
			<name>avgClusterednessRegions</name>
			<value>0</value>
		</numericStateVariable>
		<numericStateVariable>
			<name>avgDensityRegions</name>
			<value>0.661922940832545</value>
		</numericStateVariable>
	</timepoint>
	<timepoint>
		<spatialEntity>
			<pseudo3D type="region">
				<clusteredness>1</clusteredness>
				<density>0.661922940832545</density>
				<area>33257.5</area>
				<perimeter>908.7670774459839</perimeter>
				<distanceFromOrigin>273.3660549519636</distanceFromOrigin>
				<angle>41.74780353257256</angle>
				<shape>triangular</shape>
				<triangleMeasure>0.7039299403712658</triangleMeasure>
				<rectangleMeasure>0.5613086459814729</rectangleMeasure>
				<circleMeasure>0.3554075187691189</circleMeasure>
				<centroid>
					<x>264.6296</x>
					<y>919.1281</y>
				</centroid>
			</pseudo3D>
		</spatialEntity>
		<numericStateVariable>
			<name>avgClusterednessRegions</name>
			<value>0</value>
		</numericStateVariable>
		<numericStateVariable>
			<name>avgDensityRegions</name>
			<value>0.661922940832545</value>
		</numericStateVariable>
	</timepoint>
	<timepoint>
		<spatialEntity>
			<pseudo3D type="region">
				<clusteredness>1</clusteredness>
				<density>0.661922940832545</density>
				<area>33257.5</area>
				<perimeter>908.7670774459839</perimeter>
				<distanceFromOrigin>273.3660549519636</distanceFromOrigin>
				<angle>41.74780353257256</angle>
				<shape>triangular</shape>
				<triangleMeasure>0.7039299403712658</triangleMeasure>
				<rectangleMeasure>0.5613086459814729</rectangleMeasure>
				<circleMeasure>0.3554075187691189</circleMeasure>
				<centroid>
					<x>264.6296</x>
					<y>919.1281</y>
				</centroid>
			</pseudo3D>
		</spatialEntity>
		<numericStateVariable>
			<name>avgClusterednessRegions</name>
			<value>0</value>
		</numericStateVariable>
		<numericStateVariable>
			<name>avgDensityRegions</name>
			<value>0.661922940832545</value>
		</numericStateVariable>
	</timepoint>
	<timepoint>
		<spatialEntity>
			<pseudo3D type="region">
				<clusteredness>1</clusteredness>
				<density>0.661922940832545</density>
				<area>33257.5</area>
				<perimeter>908.7670774459839</perimeter>
				<distanceFromOrigin>273.3660549519636</distanceFromOrigin>
				<angle>41.74780353257256</angle>
				<shape>triangular</shape>
				<triangleMeasure>0.7039299403712658</triangleMeasure>
				<rectangleMeasure>0.5613086459814729</rectangleMeasure>
				<circleMeasure>0.3554075187691189</circleMeasure>
				<centroid>
					<x>264.6296</x>
					<y>919.1281</y>
				</centroid>
			</pseudo3D>
		</spatialEntity>
		<numericStateVariable>
			<name>avgClusterednessRegions</name>
			<value>0</value>
		</numericStateVariable>
		<numericStateVariable>
			<name>avgDensityRegions</name>
			<value>0.661922940832545</value>
		</numericStateVariable>
	</timepoint>
	<timepoint>
		<spatialEntity>
			<pseudo3D type="region">
				<clusteredness>1</clusteredness>
				<density>0.661922940832545</density>
				<area>33257.5</area>
				<perimeter>908.7670774459839</perimeter>
				<distanceFromOrigin>273.3660549519636</distanceFromOrigin>
				<angle>41.74780353257256</angle>
				<shape>triangular</shape>
				<triangleMeasure>0.7039299403712658</triangleMeasure>
				<rectangleMeasure>0.5613086459814729</rectangleMeasure>
				<circleMeasure>0.3554075187691189</circleMeasure>
				<centroid>
					<x>264.6296</x>
					<y>919.1281</y>
				</centroid>
			</pseudo3D>
		</spatialEntity>
		<numericStateVariable>
			<name>avgClusterednessRegions</name>
			<value>0</value>
		</numericStateVariable>
		<numericStateVariable>
			<name>avgDensityRegions</name>
			<value>0.661922940832545</value>
		</numericStateVariable>
	</timepoint>
	<timepoint>
		<spatialEntity>
			<pseudo3D type="region">
				<clusteredness>1</clusteredness>
				<density>0.661922940832545</density>
				<area>33257.5</area>
				<perimeter>908.7670774459839</perimeter>
				<distanceFromOrigin>273.3660549519636</distanceFromOrigin>
				<angle>41.74780353257256</angle>
				<shape>triangular</shape>
				<triangleMeasure>0.7039299403712658</triangleMeasure>
				<rectangleMeasure>0.5613086459814729</rectangleMeasure>
				<circleMeasure>0.3554075187691189</circleMeasure>
				<centroid>
					<x>264.6296</x>
					<y>919.1281</y>
				</centroid>
			</pseudo3D>
		</spatialEntity>
		<numericStateVariable>
			<name>avgClusterednessRegions</name>
			<value>0</value>
		</numericStateVariable>
		<numericStateVariable>
			<name>avgDensityRegions</name>
			<value>0.661922940832545</value>
		</numericStateVariable>
	</timepoint>
	<timepoint>
		<spatialEntity>
			<pseudo3D type="region">
				<clusteredness>1</clusteredness>
				<density>0.661922940832545</density>
				<area>33257.5</area>
				<perimeter>908.7670774459839</perimeter>
				<distanceFromOrigin>273.3660549519636</distanceFromOrigin>
				<angle>41.74780353257256</angle>
				<shape>triangular</shape>
				<triangleMeasure>0.7039299403712658</triangleMeasure>
				<rectangleMeasure>0.5613086459814729</rectangleMeasure>
				<circleMeasure>0.3554075187691189</circleMeasure>
				<centroid>
					<x>264.6296</x>
					<y>919.1281</y>
				</centroid>
			</pseudo3D>
		</spatialEntity>
		<numericStateVariable>
			<name>avgClusterednessRegions</name>
			<value>0</value>
		</numericStateVariable>
		<numericStateVariable>
			<name>avgDensityRegions</name>
			<value>0.661922940832545</value>
		</numericStateVariable>
	</timepoint>
	<timepoint>
		<spatialEntity>
			<pseudo3D type="region">
				<clusteredness>1</clusteredness>
				<density>0.661922940832545</density>
				<area>33257.5</area>
				<perimeter>908.7670774459839</perimeter>
				<distanceFromOrigin>273.3660549519636</distanceFromOrigin>
				<angle>41.74780353257256</angle>
				<shape>triangular</shape>
				<triangleMeasure>0.7039299403712658</triangleMeasure>
				<rectangleMeasure>0.5613086459814729</rectangleMeasure>
				<circleMeasure>0.3554075187691189</circleMeasure>
				<centroid>
					<x>264.6296</x>
					<y>919.1281</y>
				</centroid>
			</pseudo3D>
		</spatialEntity>
		<numericStateVariable>
			<name>avgClusterednessRegions</name>
			<value>0</value>
		</numericStateVariable>
		<numericStateVariable>
			<name>avgDensityRegions</name>
			<value>0.661922940832545</value>
		</numericStateVariable>
	</timepoint>
	<timepoint>
		<spatialEntity>
			<pseudo3D type="region">
				<clusteredness>1</clusteredness>
				<density>0.661922940832545</density>
				<area>33257.5</area>
				<perimeter>908.7670774459839</perimeter>
				<distanceFromOrigin>273.3660549519636</distanceFromOrigin>
				<angle>41.74780353257256</angle>
				<shape>triangular</shape>
				<triangleMeasure>0.7039299403712658</triangleMeasure>
				<rectangleMeasure>0.5613086459814729</rectangleMeasure>
				<circleMeasure>0.3554075187691189</circleMeasure>
				<centroid>
					<x>264.6296</x>
					<y>919.1281</y>
				</centroid>
			</pseudo3D>
		</spatialEntity>
		<numericStateVariable>
			<name>avgClusterednessRegions</name>
			<value>0</value>
		</numericStateVariable>
		<numericStateVariable>
			<name>avgDensityRegions</name>
			<value>0.661922940832545</value>
		</numericStateVariable>
	</timepoint>
	<timepoint>
		<spatialEntity>
			<pseudo3D type="region">
				<clusteredness>1</clusteredness>
				<density>0.661922940832545</density>
				<area>33257.5</area>
				<perimeter>908.7670774459839</perimeter>
				<distanceFromOrigin>273.3660549519636</distanceFromOrigin>
				<angle>41.74780353257256</angle>
				<shape>triangular</shape>
				<triangleMeasure>0.7039299403712658</triangleMeasure>
				<rectangleMeasure>0.5613086459814729</rectangleMeasure>
				<circleMeasure>0.3554075187691189</circleMeasure>
				<centroid>
					<x>264.6296</x>
					<y>919.1281</y>
				</centroid>
			</pseudo3D>
		</spatialEntity>
		<numericStateVariable>
			<name>avgClusterednessRegions</name>
			<value>0</value>
		</numericStateVariable>
		<numericStateVariable>
			<name>avgDensityRegions</name>
			<value>0.661922940832545</value>
		</numericStateVariable>
	</timepoint>
	<timepoint>
		<spatialEntity>
			<pseudo3D type="region">
				<clusteredness>1</clusteredness>
				<density>0.661922940832545</density>
				<area>33257.5</area>
				<perimeter>908.7670774459839</perimeter>
				<distanceFromOrigin>273.3660549519636</distanceFromOrigin>
				<angle>41.74780353257256</angle>
				<shape>triangular</shape>
				<triangleMeasure>0.7039299403712658</triangleMeasure>
				<rectangleMeasure>0.5613086459814729</rectangleMeasure>
				<circleMeasure>0.3554075187691189</circleMeasure>
				<centroid>
					<x>264.6296</x>
					<y>919.1281</y>
				</centroid>
			</pseudo3D>
		</spatialEntity>
		<numericStateVariable>
			<name>avgClusterednessRegions</name>
			<value>0</value>
		</numericStateVariable>
		<numericStateVariable>
			<name>avgDensityRegions</name>
			<value>0.661922940832545</value>
		</numericStateVariable>
	</timepoint>
	<timepoint>
		<spatialEntity>
			<pseudo3D type="region">
				<clusteredness>1</clusteredness>
				<density>0.661922940832545</density>
				<area>33257.5</area>
				<perimeter>908.7670774459839</perimeter>
				<distanceFromOrigin>273.3660549519636</distanceFromOrigin>
				<angle>41.74780353257256</angle>
				<shape>triangular</shape>
				<triangleMeasure>0.7039299403712658</triangleMeasure>
				<rectangleMeasure>0.5613086459814729</rectangleMeasure>
				<circleMeasure>0.3554075187691189</circleMeasure>
				<centroid>
					<x>264.6296</x>
					<y>919.1281</y>
				</centroid>
			</pseudo3D>
		</spatialEntity>
		<numericStateVariable>
			<name>avgClusterednessRegions</name>
			<value>0</value>
		</numericStateVariable>
		<numericStateVariable>
			<name>avgDensityRegions</name>
			<value>0.661922940832545</value>
		</numericStateVariable>
	</timepoint>
	<timepoint>
		<spatialEntity>
			<pseudo3D type="region">
				<clusteredness>1</clusteredness>
				<density>0.661922940832545</density>
				<area>33257.5</area>
				<perimeter>908.7670774459839</perimeter>
				<distanceFromOrigin>273.3660549519636</distanceFromOrigin>
				<angle>41.74780353257256</angle>
				<shape>triangular</shape>
				<triangleMeasure>0.7039299403712658</triangleMeasure>
				<rectangleMeasure>0.5613086459814729</rectangleMeasure>
				<circleMeasure>0.3554075187691189</circleMeasure>
				<centroid>
					<x>264.6296</x>
					<y>919.1281</y>
				</centroid>
			</pseudo3D>
		</spatialEntity>
		<numericStateVariable>
			<name>avgClusterednessRegions</name>
			<value>0</value>
		</numericStateVariable>
		<numericStateVariable>
			<name>avgDensityRegions</name>
			<value>0.661922940832545</value>
		</numericStateVariable>
	</timepoint>
	<timepoint>
		<spatialEntity>
			<pseudo3D type="region">
				<clusteredness>1</clusteredness>
				<density>0.661922940832545</density>
				<area>33257.5</area>
				<perimeter>908.7670774459839</perimeter>
				<distanceFromOrigin>273.3660549519636</distanceFromOrigin>
				<angle>41.74780353257256</angle>
				<shape>triangular</shape>
				<triangleMeasure>0.7039299403712658</triangleMeasure>
				<rectangleMeasure>0.5613086459814729</rectangleMeasure>
				<circleMeasure>0.3554075187691189</circleMeasure>
				<centroid>
					<x>264.6296</x>
					<y>919.1281</y>
				</centroid>
			</pseudo3D>
		</spatialEntity>
		<numericStateVariable>
			<name>avgClusterednessRegions</name>
			<value>0</value>
		</numericStateVariable>
		<numericStateVariable>
			<name>avgDensityRegions</name>
			<value>0.661922940832545</value>
		</numericStateVariable>
	</timepoint>
	<timepoint>
		<spatialEntity>
			<pseudo3D type="region">
				<clusteredness>1</clusteredness>
				<density>0.661922940832545</density>
				<area>33257.5</area>
				<perimeter>908.7670774459839</perimeter>
				<distanceFromOrigin>273.3660549519636</distanceFromOrigin>
				<angle>41.74780353257256</angle>
				<shape>triangular</shape>
				<triangleMeasure>0.7039299403712658</triangleMeasure>
				<rectangleMeasure>0.5613086459814729</rectangleMeasure>
				<circleMeasure>0.3554075187691189</circleMeasure>
				<centroid>
					<x>264.6296</x>
					<y>919.1281</y>
				</centroid>
			</pseudo3D>
		</spatialEntity>
		<numericStateVariable>
			<name>avgClusterednessRegions</name>
			<value>0</value>
		</numericStateVariable>
		<numericStateVariable>
			<name>avgDensityRegions</name>
			<value>0.661922940832545</value>
		</numericStateVariable>
	</timepoint>
	<timepoint>
		<spatialEntity>
			<pseudo3D type="region">
				<clusteredness>1</clusteredness>
				<density>0.661922940832545</density>
				<area>33257.5</area>
				<perimeter>908.7670774459839</perimeter>
				<distanceFromOrigin>273.3660549519636</distanceFromOrigin>
				<angle>41.74780353257256</angle>
				<shape>triangular</shape>
				<triangleMeasure>0.7039299403712658</triangleMeasure>
				<rectangleMeasure>0.5613086459814729</rectangleMeasure>
				<circleMeasure>0.3554075187691189</circleMeasure>
				<centroid>
					<x>264.6296</x>
					<y>919.1281</y>
				</centroid>
			</pseudo3D>
		</spatialEntity>
		<numericStateVariable>
			<name>avgClusterednessRegions</name>
			<value>0</value>
		</numericStateVariable>
		<numericStateVariable>
			<name>avgDensityRegions</name>
			<value>0.661922940832545</value>
		</numericStateVariable>
	</timepoint>
	<timepoint>
		<spatialEntity>
			<pseudo3D type="region">
				<clusteredness>1</clusteredness>
				<density>0.661922940832545</density>
				<area>33257.5</area>
				<perimeter>908.7670774459839</perimeter>
				<distanceFromOrigin>273.3660549519636</distanceFromOrigin>
				<angle>41.74780353257256</angle>
				<shape>triangular</shape>
				<triangleMeasure>0.7039299403712658</triangleMeasure>
				<rectangleMeasure>0.5613086459814729</rectangleMeasure>
				<circleMeasure>0.3554075187691189</circleMeasure>
				<centroid>
					<x>264.6296</x>
					<y>919.1281</y>
				</centroid>
			</pseudo3D>
		</spatialEntity>
		<numericStateVariable>
			<name>avgClusterednessRegions</name>
			<value>0</value>
		</numericStateVariable>
		<numericStateVariable>
			<name>avgDensityRegions</name>
			<value>0.661922940832545</value>
		</numericStateVariable>
	</timepoint>
	<timepoint>
		<spatialEntity>
			<pseudo3D type="region">
				<clusteredness>1</clusteredness>
				<density>0.661922940832545</density>
				<area>33257.5</area>
				<perimeter>908.7670774459839</perimeter>
				<distanceFromOrigin>273.3660549519636</distanceFromOrigin>
				<angle>41.74780353257256</angle>
				<shape>triangular</shape>
				<triangleMeasure>0.7039299403712658</triangleMeasure>
				<rectangleMeasure>0.5613086459814729</rectangleMeasure>
				<circleMeasure>0.3554075187691189</circleMeasure>
				<centroid>
					<x>264.6296</x>
					<y>919.1281</y>
				</centroid>
			</pseudo3D>
		</spatialEntity>
		<numericStateVariable>
			<name>avgClusterednessRegions</name>
			<value>0</value>
		</numericStateVariable>
		<numericStateVariable>
			<name>avgDensityRegions</name>
			<value>0.661922940832545</value>
		</numericStateVariable>
	</timepoint>
	<timepoint>
		<spatialEntity>
			<pseudo3D type="region">
				<clusteredness>1</clusteredness>
				<density>0.661922940832545</density>
				<area>33257.5</area>
				<perimeter>908.7670774459839</perimeter>
				<distanceFromOrigin>273.3660549519636</distanceFromOrigin>
				<angle>41.74780353257256</angle>
				<shape>triangular</shape>
				<triangleMeasure>0.7039299403712658</triangleMeasure>
				<rectangleMeasure>0.5613086459814729</rectangleMeasure>
				<circleMeasure>0.3554075187691189</circleMeasure>
				<centroid>
					<x>264.6296</x>
					<y>919.1281</y>
				</centroid>
			</pseudo3D>
		</spatialEntity>
		<numericStateVariable>
			<name>avgClusterednessRegions</name>
			<value>0</value>
		</numericStateVariable>
		<numericStateVariable>
			<name>avgDensityRegions</name>
			<value>0.661922940832545</value>
		</numericStateVariable>
	</timepoint>
	<timepoint>
		<spatialEntity>
			<pseudo3D type="region">
				<clusteredness>1</clusteredness>
				<density>0.661922940832545</density>
				<area>33257.5</area>
				<perimeter>908.7670774459839</perimeter>
				<distanceFromOrigin>273.3660549519636</distanceFromOrigin>
				<angle>41.74780353257256</angle>
				<shape>triangular</shape>
				<triangleMeasure>0.7039299403712658</triangleMeasure>
				<rectangleMeasure>0.5613086459814729</rectangleMeasure>
				<circleMeasure>0.3554075187691189</circleMeasure>
				<centroid>
					<x>264.6296</x>
					<y>919.1281</y>
				</centroid>
			</pseudo3D>
		</spatialEntity>
		<numericStateVariable>
			<name>avgClusterednessRegions</name>
			<value>0</value>
		</numericStateVariable>
		<numericStateVariable>
			<name>avgDensityRegions</name>
			<value>0.661922940832545</value>
		</numericStateVariable>
	</timepoint>
	<timepoint>
		<spatialEntity>
			<pseudo3D type="region">
				<clusteredness>1</clusteredness>
				<density>0.661922940832545</density>
				<area>33257.5</area>
				<perimeter>908.7670774459839</perimeter>
				<distanceFromOrigin>273.3660549519636</distanceFromOrigin>
				<angle>41.74780353257256</angle>
				<shape>triangular</shape>
				<triangleMeasure>0.7039299403712658</triangleMeasure>
				<rectangleMeasure>0.5613086459814729</rectangleMeasure>
				<circleMeasure>0.3554075187691189</circleMeasure>
				<centroid>
					<x>264.6296</x>
					<y>919.1281</y>
				</centroid>
			</pseudo3D>
		</spatialEntity>
		<numericStateVariable>
			<name>avgClusterednessRegions</name>
			<value>0</value>
		</numericStateVariable>
		<numericStateVariable>
			<name>avgDensityRegions</name>
			<value>0.661922940832545</value>
		</numericStateVariable>
	</timepoint>
	<timepoint>
		<spatialEntity>
			<pseudo3D type="region">
				<clusteredness>1</clusteredness>
				<density>0.661922940832545</density>
				<area>33257.5</area>
				<perimeter>908.7670774459839</perimeter>
				<distanceFromOrigin>273.3660549519636</distanceFromOrigin>
				<angle>41.74780353257256</angle>
				<shape>triangular</shape>
				<triangleMeasure>0.7039299403712658</triangleMeasure>
				<rectangleMeasure>0.5613086459814729</rectangleMeasure>
				<circleMeasure>0.3554075187691189</circleMeasure>
				<centroid>
					<x>264.6296</x>
					<y>919.1281</y>
				</centroid>
			</pseudo3D>
		</spatialEntity>
		<numericStateVariable>
			<name>avgClusterednessRegions</name>
			<value>0</value>
		</numericStateVariable>
		<numericStateVariable>
			<name>avgDensityRegions</name>
			<value>0.661922940832545</value>
		</numericStateVariable>
	</timepoint>
	<timepoint>
		<spatialEntity>
			<pseudo3D type="region">
				<clusteredness>1</clusteredness>
				<density>0.661922940832545</density>
				<area>33257.5</area>
				<perimeter>908.7670774459839</perimeter>
				<distanceFromOrigin>273.3660549519636</distanceFromOrigin>
				<angle>41.74780353257256</angle>
				<shape>triangular</shape>
				<triangleMeasure>0.7039299403712658</triangleMeasure>
				<rectangleMeasure>0.5613086459814729</rectangleMeasure>
				<circleMeasure>0.3554075187691189</circleMeasure>
				<centroid>
					<x>264.6296</x>
					<y>919.1281</y>
				</centroid>
			</pseudo3D>
		</spatialEntity>
		<numericStateVariable>
			<name>avgClusterednessRegions</name>
			<value>0</value>
		</numericStateVariable>
		<numericStateVariable>
			<name>avgDensityRegions</name>
			<value>0.661922940832545</value>
		</numericStateVariable>
	</timepoint>
	<timepoint>
		<spatialEntity>
			<pseudo3D type="region">
				<clusteredness>1</clusteredness>
				<density>0.661922940832545</density>
				<area>33257.5</area>
				<perimeter>908.7670774459839</perimeter>
				<distanceFromOrigin>273.3660549519636</distanceFromOrigin>
				<angle>41.74780353257256</angle>
				<shape>triangular</shape>
				<triangleMeasure>0.7039299403712658</triangleMeasure>
				<rectangleMeasure>0.5613086459814729</rectangleMeasure>
				<circleMeasure>0.3554075187691189</circleMeasure>
				<centroid>
					<x>264.6296</x>
					<y>919.1281</y>
				</centroid>
			</pseudo3D>
		</spatialEntity>
		<numericStateVariable>
			<name>avgClusterednessRegions</name>
			<value>0</value>
		</numericStateVariable>
		<numericStateVariable>
			<name>avgDensityRegions</name>
			<value>0.661922940832545</value>
		</numericStateVariable>
	</timepoint>
	<timepoint>
		<spatialEntity>
			<pseudo3D type="region">
				<clusteredness>1</clusteredness>
				<density>0.661922940832545</density>
				<area>33257.5</area>
				<perimeter>908.7670774459839</perimeter>
				<distanceFromOrigin>273.3660549519636</distanceFromOrigin>
				<angle>41.74780353257256</angle>
				<shape>triangular</shape>
				<triangleMeasure>0.7039299403712658</triangleMeasure>
				<rectangleMeasure>0.5613086459814729</rectangleMeasure>
				<circleMeasure>0.3554075187691189</circleMeasure>
				<centroid>
					<x>264.6296</x>
					<y>919.1281</y>
				</centroid>
			</pseudo3D>
		</spatialEntity>
		<numericStateVariable>
			<name>avgClusterednessRegions</name>
			<value>0</value>
		</numericStateVariable>
		<numericStateVariable>
			<name>avgDensityRegions</name>
			<value>0.661922940832545</value>
		</numericStateVariable>
	</timepoint>
	<timepoint>
		<spatialEntity>
			<pseudo3D type="region">
				<clusteredness>1</clusteredness>
				<density>0.661922940832545</density>
				<area>33257.5</area>
				<perimeter>908.7670774459839</perimeter>
				<distanceFromOrigin>273.3660549519636</distanceFromOrigin>
				<angle>41.74780353257256</angle>
				<shape>triangular</shape>
				<triangleMeasure>0.7039299403712658</triangleMeasure>
				<rectangleMeasure>0.5613086459814729</rectangleMeasure>
				<circleMeasure>0.3554075187691189</circleMeasure>
				<centroid>
					<x>264.6296</x>
					<y>919.1281</y>
				</centroid>
			</pseudo3D>
		</spatialEntity>
		<numericStateVariable>
			<name>avgClusterednessRegions</name>
			<value>0</value>
		</numericStateVariable>
		<numericStateVariable>
			<name>avgDensityRegions</name>
			<value>0.661922940832545</value>
		</numericStateVariable>
	</timepoint>
	<timepoint>
		<spatialEntity>
			<pseudo3D type="region">
				<clusteredness>1</clusteredness>
				<density>0.661922940832545</density>
				<area>33257.5</area>
				<perimeter>908.7670774459839</perimeter>
				<distanceFromOrigin>273.3660549519636</distanceFromOrigin>
				<angle>41.74780353257256</angle>
				<shape>triangular</shape>
				<triangleMeasure>0.7039299403712658</triangleMeasure>
				<rectangleMeasure>0.5613086459814729</rectangleMeasure>
				<circleMeasure>0.3554075187691189</circleMeasure>
				<centroid>
					<x>264.6296</x>
					<y>919.1281</y>
				</centroid>
			</pseudo3D>
		</spatialEntity>
		<numericStateVariable>
			<name>avgClusterednessRegions</name>
			<value>0</value>
		</numericStateVariable>
		<numericStateVariable>
			<name>avgDensityRegions</name>
			<value>0.661922940832545</value>
		</numericStateVariable>
	</timepoint>
	<timepoint>
		<spatialEntity>
			<pseudo3D type="region">
				<clusteredness>1</clusteredness>
				<density>0.661922940832545</density>
				<area>33257.5</area>
				<perimeter>908.7670774459839</perimeter>
				<distanceFromOrigin>273.3660549519636</distanceFromOrigin>
				<angle>41.74780353257256</angle>
				<shape>triangular</shape>
				<triangleMeasure>0.7039299403712658</triangleMeasure>
				<rectangleMeasure>0.5613086459814729</rectangleMeasure>
				<circleMeasure>0.3554075187691189</circleMeasure>
				<centroid>
					<x>264.6296</x>
					<y>919.1281</y>
				</centroid>
			</pseudo3D>
		</spatialEntity>
		<numericStateVariable>
			<name>avgClusterednessRegions</name>
			<value>0</value>
		</numericStateVariable>
		<numericStateVariable>
			<name>avgDensityRegions</name>
			<value>0.661922940832545</value>
		</numericStateVariable>
	</timepoint>
	<timepoint>
		<spatialEntity>
			<pseudo3D type="region">
				<clusteredness>1</clusteredness>
				<density>0.661922940832545</density>
				<area>33257.5</area>
				<perimeter>908.7670774459839</perimeter>
				<distanceFromOrigin>273.3660549519636</distanceFromOrigin>
				<angle>41.74780353257256</angle>
				<shape>triangular</shape>
				<triangleMeasure>0.7039299403712658</triangleMeasure>
				<rectangleMeasure>0.5613086459814729</rectangleMeasure>
				<circleMeasure>0.3554075187691189</circleMeasure>
				<centroid>
					<x>264.6296</x>
					<y>919.1281</y>
				</centroid>
			</pseudo3D>
		</spatialEntity>
		<numericStateVariable>
			<name>avgClusterednessRegions</name>
			<value>0</value>
		</numericStateVariable>
		<numericStateVariable>
			<name>avgDensityRegions</name>
			<value>0.661922940832545</value>
		</numericStateVariable>
	</timepoint>
	<timepoint>
		<spatialEntity>
			<pseudo3D type="region">
				<clusteredness>1</clusteredness>
				<density>0.661922940832545</density>
				<area>33257.5</area>
				<perimeter>908.7670774459839</perimeter>
				<distanceFromOrigin>273.3660549519636</distanceFromOrigin>
				<angle>41.74780353257256</angle>
				<shape>triangular</shape>
				<triangleMeasure>0.7039299403712658</triangleMeasure>
				<rectangleMeasure>0.5613086459814729</rectangleMeasure>
				<circleMeasure>0.3554075187691189</circleMeasure>
				<centroid>
					<x>264.6296</x>
					<y>919.1281</y>
				</centroid>
			</pseudo3D>
		</spatialEntity>
		<numericStateVariable>
			<name>avgClusterednessRegions</name>
			<value>0</value>
		</numericStateVariable>
		<numericStateVariable>
			<name>avgDensityRegions</name>
			<value>0.661922940832545</value>
		</numericStateVariable>
	</timepoint>
	<timepoint>
		<spatialEntity>
			<pseudo3D type="region">
				<clusteredness>1</clusteredness>
				<density>0.661922940832545</density>
				<area>33257.5</area>
				<perimeter>908.7670774459839</perimeter>
				<distanceFromOrigin>273.3660549519636</distanceFromOrigin>
				<angle>41.74780353257256</angle>
				<shape>triangular</shape>
				<triangleMeasure>0.7039299403712658</triangleMeasure>
				<rectangleMeasure>0.5613086459814729</rectangleMeasure>
				<circleMeasure>0.3554075187691189</circleMeasure>
				<centroid>
					<x>264.6296</x>
					<y>919.1281</y>
				</centroid>
			</pseudo3D>
		</spatialEntity>
		<numericStateVariable>
			<name>avgClusterednessRegions</name>
			<value>0</value>
		</numericStateVariable>
		<numericStateVariable>
			<name>avgDensityRegions</name>
			<value>0.661922940832545</value>
		</numericStateVariable>
	</timepoint>
	<timepoint>
		<spatialEntity>
			<pseudo3D type="region">
				<clusteredness>1</clusteredness>
				<density>0.661922940832545</density>
				<area>33257.5</area>
				<perimeter>908.7670774459839</perimeter>
				<distanceFromOrigin>273.3660549519636</distanceFromOrigin>
				<angle>41.74780353257256</angle>
				<shape>triangular</shape>
				<triangleMeasure>0.7039299403712658</triangleMeasure>
				<rectangleMeasure>0.5613086459814729</rectangleMeasure>
				<circleMeasure>0.3554075187691189</circleMeasure>
				<centroid>
					<x>264.6296</x>
					<y>919.1281</y>
				</centroid>
			</pseudo3D>
		</spatialEntity>
		<numericStateVariable>
			<name>avgClusterednessRegions</name>
			<value>0</value>
		</numericStateVariable>
		<numericStateVariable>
			<name>avgDensityRegions</name>
			<value>0.661922940832545</value>
		</numericStateVariable>
	</timepoint>
</experiment>
