# Supplementary material for: Automatic validation of computational models using pseudo-3D spatio-temporal model checking
Source: BMC Syst Biol. 2014 Dec 2;8:124. doi: 10.1186/s12918-014-0124-0 (PMC4272535; doi:10.1186/s12918-014-0124-0)
Supplement: Additional file 8 — Dataset of STML files for the phase variation case study. The dataset of one thousand STML files corresponding to the stochastic simulations of the rectangular model for the phase variation case study. We recommend using the freely available 7zip software (Download link: http://www.7-zip.org/download.html) to extract this archive. [file 12918_2014_124_MOESM8_ESM.zip › phase_variation_stml_178.xml]

<?xml version="1.0" encoding="utf-8"?>
<!--Warning! This xml file was automatically generated by a C++ program using the Boost PropertyTree library.-->
<experiment>
	<timepoint>
		<numericStateVariable>
			<name>avgClusterednessRegions</name>
			<value>0</value>
		</numericStateVariable>
		<numericStateVariable>
			<name>avgDensityRegions</name>
			<value>0</value>
		</numericStateVariable>
	</timepoint>
	<timepoint>
		<numericStateVariable>
			<name>avgClusterednessRegions</name>
			<value>0</value>
		</numericStateVariable>
		<numericStateVariable>
			<name>avgDensityRegions</name>
			<value>0</value>
		</numericStateVariable>
	</timepoint>
	<timepoint>
		<numericStateVariable>
			<name>avgClusterednessRegions</name>
			<value>0</value>
		</numericStateVariable>
		<numericStateVariable>
			<name>avgDensityRegions</name>
			<value>0</value>
		</numericStateVariable>
	</timepoint>
	<timepoint>
		<numericStateVariable>
			<name>avgClusterednessRegions</name>
			<value>0</value>
		</numericStateVariable>
		<numericStateVariable>
			<name>avgDensityRegions</name>
			<value>0</value>
		</numericStateVariable>
	</timepoint>
	<timepoint>
		<numericStateVariable>
			<name>avgClusterednessRegions</name>
			<value>0</value>
		</numericStateVariable>
		<numericStateVariable>
			<name>avgDensityRegions</name>
			<value>0</value>
		</numericStateVariable>
	</timepoint>
	<timepoint>
		<numericStateVariable>
			<name>avgClusterednessRegions</name>
			<value>0</value>
		</numericStateVariable>
		<numericStateVariable>
			<name>avgDensityRegions</name>
			<value>0</value>
		</numericStateVariable>
	</timepoint>
	<timepoint>
		<numericStateVariable>
			<name>avgClusterednessRegions</name>
			<value>0</value>
		</numericStateVariable>
		<numericStateVariable>
			<name>avgDensityRegions</name>
			<value>0</value>
		</numericStateVariable>
	</timepoint>
	<timepoint>
		<numericStateVariable>
			<name>avgClusterednessRegions</name>
			<value>0</value>
		</numericStateVariable>
		<numericStateVariable>
			<name>avgDensityRegions</name>
			<value>0</value>
		</numericStateVariable>
	</timepoint>
	<timepoint>
		<numericStateVariable>
			<name>avgClusterednessRegions</name>
			<value>0</value>
		</numericStateVariable>
		<numericStateVariable>
			<name>avgDensityRegions</name>
			<value>0</value>
		</numericStateVariable>
	</timepoint>
	<timepoint>
		<numericStateVariable>
			<name>avgClusterednessRegions</name>
			<value>0</value>
		</numericStateVariable>
		<numericStateVariable>
			<name>avgDensityRegions</name>
			<value>0</value>
		</numericStateVariable>
	</timepoint>
	<timepoint>
		<numericStateVariable>
			<name>avgClusterednessRegions</name>
			<value>0</value>
		</numericStateVariable>
		<numericStateVariable>
			<name>avgDensityRegions</name>
			<value>0</value>
		</numericStateVariable>
	</timepoint>
	<timepoint>
		<numericStateVariable>
			<name>avgClusterednessRegions</name>
			<value>0</value>
		</numericStateVariable>
		<numericStateVariable>
			<name>avgDensityRegions</name>
			<value>0</value>
		</numericStateVariable>
	</timepoint>
	<timepoint>
		<numericStateVariable>
			<name>avgClusterednessRegions</name>
			<value>0</value>
		</numericStateVariable>
		<numericStateVariable>
			<name>avgDensityRegions</name>
			<value>0</value>
		</numericStateVariable>
	</timepoint>
	<timepoint>
		<numericStateVariable>
			<name>avgClusterednessRegions</name>
			<value>0</value>
		</numericStateVariable>
		<numericStateVariable>
			<name>avgDensityRegions</name>
			<value>0</value>
		</numericStateVariable>
	</timepoint>
	<timepoint>
		<numericStateVariable>
			<name>avgClusterednessRegions</name>
			<value>0</value>
		</numericStateVariable>
		<numericStateVariable>
			<name>avgDensityRegions</name>
			<value>0</value>
		</numericStateVariable>
	</timepoint>
	<timepoint>
		<numericStateVariable>
			<name>avgClusterednessRegions</name>
			<value>0</value>
		</numericStateVariable>
		<numericStateVariable>
			<name>avgDensityRegions</name>
			<value>0</value>
		</numericStateVariable>
	</timepoint>
	<timepoint>
		<numericStateVariable>
			<name>avgClusterednessRegions</name>
			<value>0</value>
		</numericStateVariable>
		<numericStateVariable>
			<name>avgDensityRegions</name>
			<value>0</value>
		</numericStateVariable>
	</timepoint>
	<timepoint>
		<numericStateVariable>
			<name>avgClusterednessRegions</name>
			<value>0</value>
		</numericStateVariable>
		<numericStateVariable>
			<name>avgDensityRegions</name>
			<value>0</value>
		</numericStateVariable>
	</timepoint>
	<timepoint>
		<numericStateVariable>
			<name>avgClusterednessRegions</name>
			<value>0</value>
		</numericStateVariable>
		<numericStateVariable>
			<name>avgDensityRegions</name>
			<value>0</value>
		</numericStateVariable>
	</timepoint>
	<timepoint>
		<numericStateVariable>
			<name>avgClusterednessRegions</name>
			<value>0</value>
		</numericStateVariable>
		<numericStateVariable>
			<name>avgDensityRegions</name>
			<value>0</value>
		</numericStateVariable>
	</timepoint>
	<timepoint>
		<numericStateVariable>
			<name>avgClusterednessRegions</name>
			<value>0</value>
		</numericStateVariable>
		<numericStateVariable>
			<name>avgDensityRegions</name>
			<value>0</value>
		</numericStateVariable>
	</timepoint>
	<timepoint>
		<numericStateVariable>
			<name>avgClusterednessRegions</name>
			<value>0</value>
		</numericStateVariable>
		<numericStateVariable>
			<name>avgDensityRegions</name>
			<value>0</value>
		</numericStateVariable>
	</timepoint>
	<timepoint>
		<spatialEntity>
			<pseudo3D type="region">
				<clusteredness>1</clusteredness>
				<density>0.5944312308777895</density>
				<area>21272.5</area>
				<perimeter>711.9463844299316</perimeter>
				<distanceFromOrigin>159.4521871910197</distanceFromOrigin>
				<angle>53.94748729752854</angle>
				<shape>triangular</shape>
				<triangleMeasure>0.7123184462768406</triangleMeasure>
				<rectangleMeasure>0.5394686346483304</rectangleMeasure>
				<circleMeasure>0.400234980732096</circleMeasure>
				<centroid>
					<x>713.2444</x>
					<y>405.3543</y>
				</centroid>
			</pseudo3D>
		</spatialEntity>
		<numericStateVariable>
			<name>avgClusterednessRegions</name>
			<value>0</value>
		</numericStateVariable>
		<numericStateVariable>
			<name>avgDensityRegions</name>
			<value>0.5944312308777895</value>
		</numericStateVariable>
	</timepoint>
	<timepoint>
		<spatialEntity>
			<pseudo3D type="region">
				<clusteredness>1</clusteredness>
				<density>0.583993648023848</density>
				<area>23387.5</area>
				<perimeter>757.2596626281738</perimeter>
				<distanceFromOrigin>159.4521871910197</distanceFromOrigin>
				<angle>52.80777074550333</angle>
				<shape>triangular</shape>
				<triangleMeasure>0.6988161956535949</triangleMeasure>
				<rectangleMeasure>0.5279087022670571</rectangleMeasure>
				<circleMeasure>0.4032497690180039</circleMeasure>
				<centroid>
					<x>713.2985</x>
					<y>396.9988</y>
				</centroid>
			</pseudo3D>
		</spatialEntity>
		<numericStateVariable>
			<name>avgClusterednessRegions</name>
			<value>0</value>
		</numericStateVariable>
		<numericStateVariable>
			<name>avgDensityRegions</name>
			<value>0.583993648023848</value>
		</numericStateVariable>
	</timepoint>
	<timepoint>
		<spatialEntity>
			<pseudo3D type="region">
				<clusteredness>1</clusteredness>
				<density>0.588055676967471</density>
				<area>26689</area>
				<perimeter>795.40079164505</perimeter>
				<distanceFromOrigin>160.2529250903084</distanceFromOrigin>
				<angle>53.54528189530085</angle>
				<shape>triangular</shape>
				<triangleMeasure>0.7361359516694436</triangleMeasure>
				<rectangleMeasure>0.5392394199745248</rectangleMeasure>
				<circleMeasure>0.4042332993872405</circleMeasure>
				<centroid>
					<x>712.9987</x>
					<y>385.0213</y>
				</centroid>
			</pseudo3D>
		</spatialEntity>
		<numericStateVariable>
			<name>avgClusterednessRegions</name>
			<value>0</value>
		</numericStateVariable>
		<numericStateVariable>
			<name>avgDensityRegions</name>
			<value>0.588055676967471</value>
		</numericStateVariable>
	</timepoint>
	<timepoint>
		<spatialEntity>
			<pseudo3D type="region">
				<clusteredness>1</clusteredness>
				<density>0.5883632283696762</density>
				<area>30239</area>
				<perimeter>915.7543315887451</perimeter>
				<distanceFromOrigin>160.2529250903084</distanceFromOrigin>
				<angle>55.13142241083129</angle>
				<shape>triangular</shape>
				<triangleMeasure>0.7318884371750024</triangleMeasure>
				<rectangleMeasure>0.4558511500295846</rectangleMeasure>
				<circleMeasure>0.3581608868225625</circleMeasure>
				<centroid>
					<x>711.7027</x>
					<y>373.6153</y>
				</centroid>
			</pseudo3D>
		</spatialEntity>
		<numericStateVariable>
			<name>avgClusterednessRegions</name>
			<value>0</value>
		</numericStateVariable>
		<numericStateVariable>
			<name>avgDensityRegions</name>
			<value>0.5883632283696762</value>
		</numericStateVariable>
	</timepoint>
	<timepoint>
		<spatialEntity>
			<pseudo3D type="region">
				<clusteredness>1</clusteredness>
				<density>0.5846491340999325</density>
				<area>33826</area>
				<perimeter>1000.780330181122</perimeter>
				<distanceFromOrigin>160.2529250903084</distanceFromOrigin>
				<angle>56.15802757947503</angle>
				<shape>triangular</shape>
				<triangleMeasure>0.7106839079893769</triangleMeasure>
				<rectangleMeasure>0.4613449123618689</rectangleMeasure>
				<circleMeasure>0.3611426859091326</circleMeasure>
				<centroid>
					<x>711.1033</x>
					<y>362.8262</y>
				</centroid>
			</pseudo3D>
		</spatialEntity>
		<numericStateVariable>
			<name>avgClusterednessRegions</name>
			<value>0</value>
		</numericStateVariable>
		<numericStateVariable>
			<name>avgDensityRegions</name>
			<value>0.5846491340999325</value>
		</numericStateVariable>
	</timepoint>
	<timepoint>
		<spatialEntity>
			<pseudo3D type="region">
				<clusteredness>1</clusteredness>
				<density>0.5831636209352365</density>
				<area>38326</area>
				<perimeter>1129.060951948166</perimeter>
				<distanceFromOrigin>160.2529250903084</distanceFromOrigin>
				<angle>56.31371432016109</angle>
				<shape>triangular</shape>
				<triangleMeasure>0.7044516460326231</triangleMeasure>
				<rectangleMeasure>0.4323767488277983</rectangleMeasure>
				<circleMeasure>0.3473427964211309</circleMeasure>
				<centroid>
					<x>710.2305</x>
					<y>350.1467</y>
				</centroid>
			</pseudo3D>
		</spatialEntity>
		<numericStateVariable>
			<name>avgClusterednessRegions</name>
			<value>0</value>
		</numericStateVariable>
		<numericStateVariable>
			<name>avgDensityRegions</name>
			<value>0.5831636209352365</value>
		</numericStateVariable>
	</timepoint>
	<timepoint>
		<spatialEntity>
			<pseudo3D type="region">
				<clusteredness>1</clusteredness>
				<density>0.5828007678039065</density>
				<area>43806</area>
				<perimeter>1172.729912757874</perimeter>
				<distanceFromOrigin>160.2529250903084</distanceFromOrigin>
				<angle>56.10804580589519</angle>
				<shape>triangular</shape>
				<triangleMeasure>0.701606727615074</triangleMeasure>
				<rectangleMeasure>0.4534832120401159</rectangleMeasure>
				<circleMeasure>0.3635587319165284</circleMeasure>
				<centroid>
					<x>711.127</x>
					<y>335.9379</y>
				</centroid>
			</pseudo3D>
		</spatialEntity>
		<numericStateVariable>
			<name>avgClusterednessRegions</name>
			<value>0</value>
		</numericStateVariable>
		<numericStateVariable>
			<name>avgDensityRegions</name>
			<value>0.5828007678039065</value>
		</numericStateVariable>
	</timepoint>
	<timepoint>
		<spatialEntity>
			<pseudo3D type="region">
				<clusteredness>1</clusteredness>
				<density>0.5755414864160173</density>
				<area>47483</area>
				<perimeter>1275.461331605911</perimeter>
				<distanceFromOrigin>160.2529250903084</distanceFromOrigin>
				<angle>56.40104247182433</angle>
				<shape>triangular</shape>
				<triangleMeasure>0.7040894439594373</triangleMeasure>
				<rectangleMeasure>0.4874414820703277</rectangleMeasure>
				<circleMeasure>0.3732759225045794</circleMeasure>
				<centroid>
					<x>706.9984</x>
					<y>326.7345</y>
				</centroid>
			</pseudo3D>
		</spatialEntity>
		<numericStateVariable>
			<name>avgClusterednessRegions</name>
			<value>0</value>
		</numericStateVariable>
		<numericStateVariable>
			<name>avgDensityRegions</name>
			<value>0.5755414864160173</value>
		</numericStateVariable>
	</timepoint>
	<timepoint>
		<spatialEntity>
			<pseudo3D type="region">
				<clusteredness>1</clusteredness>
				<density>0.5785799929093766</density>
				<area>52115</area>
				<perimeter>1320.465615987778</perimeter>
				<distanceFromOrigin>160.2529250903084</distanceFromOrigin>
				<angle>54.66696050808468</angle>
				<shape>triangular</shape>
				<triangleMeasure>0.689272644760564</triangleMeasure>
				<rectangleMeasure>0.5209473596169115</rectangleMeasure>
				<circleMeasure>0.4041069752863024</circleMeasure>
				<centroid>
					<x>706.2236</x>
					<y>315.1301</y>
				</centroid>
			</pseudo3D>
		</spatialEntity>
		<numericStateVariable>
			<name>avgClusterednessRegions</name>
			<value>0</value>
		</numericStateVariable>
		<numericStateVariable>
			<name>avgDensityRegions</name>
			<value>0.5785799929093766</value>
		</numericStateVariable>
	</timepoint>
	<timepoint>
		<spatialEntity>
			<pseudo3D type="region">
				<clusteredness>0.9620981700247021</clusteredness>
				<density>0.5763120620868034</density>
				<area>57253.5</area>
				<perimeter>1248.684623241425</perimeter>
				<distanceFromOrigin>160.2529250903084</distanceFromOrigin>
				<angle>55.77463700745506</angle>
				<shape>triangular</shape>
				<triangleMeasure>0.6767585689499839</triangleMeasure>
				<rectangleMeasure>0.5228263457264662</rectangleMeasure>
				<circleMeasure>0.3965574554108654</circleMeasure>
				<centroid>
					<x>701.3464</x>
					<y>301.048</y>
				</centroid>
			</pseudo3D>
		</spatialEntity>
		<numericStateVariable>
			<name>avgClusterednessRegions</name>
			<value>0</value>
		</numericStateVariable>
		<numericStateVariable>
			<name>avgDensityRegions</name>
			<value>0.5763120620868034</value>
		</numericStateVariable>
	</timepoint>
	<timepoint>
		<spatialEntity>
			<pseudo3D type="region">
				<clusteredness>0.9637195917367002</clusteredness>
				<density>0.5745055912990196</density>
				<area>60949</area>
				<perimeter>1315.4276304245</perimeter>
				<distanceFromOrigin>160.2529250903084</distanceFromOrigin>
				<angle>55.79983384579185</angle>
				<shape>triangular</shape>
				<triangleMeasure>0.7078306869089822</triangleMeasure>
				<rectangleMeasure>0.5139664789747328</rectangleMeasure>
				<circleMeasure>0.3819562683933624</circleMeasure>
				<centroid>
					<x>702.7951</x>
					<y>292.8274</y>
				</centroid>
			</pseudo3D>
		</spatialEntity>
		<numericStateVariable>
			<name>avgClusterednessRegions</name>
			<value>0</value>
		</numericStateVariable>
		<numericStateVariable>
			<name>avgDensityRegions</name>
			<value>0.5745055912990196</value>
		</numericStateVariable>
	</timepoint>
	<timepoint>
		<spatialEntity>
			<pseudo3D type="region">
				<clusteredness>0.9665149686668508</clusteredness>
				<density>0.5835537420029262</density>
				<area>66474</area>
				<perimeter>1427.068556547165</perimeter>
				<distanceFromOrigin>160.2529250903084</distanceFromOrigin>
				<angle>53.983013895368</angle>
				<shape>triangular</shape>
				<triangleMeasure>0.7022179189416659</triangleMeasure>
				<rectangleMeasure>0.4993770018547327</rectangleMeasure>
				<circleMeasure>0.3814486631785079</circleMeasure>
				<centroid>
					<x>703.9841</x>
					<y>280.9193</y>
				</centroid>
			</pseudo3D>
		</spatialEntity>
		<numericStateVariable>
			<name>avgClusterednessRegions</name>
			<value>0</value>
		</numericStateVariable>
		<numericStateVariable>
			<name>avgDensityRegions</name>
			<value>0.5835537420029262</value>
		</numericStateVariable>
	</timepoint>
	<timepoint>
		<spatialEntity>
			<pseudo3D type="region">
				<clusteredness>0.9682509047044632</clusteredness>
				<density>0.5797616436109985</density>
				<area>70234.5</area>
				<perimeter>1469.928430318832</perimeter>
				<distanceFromOrigin>160.2529250903084</distanceFromOrigin>
				<angle>53.6335576237609</angle>
				<shape>triangular</shape>
				<triangleMeasure>0.7097987743794523</triangleMeasure>
				<rectangleMeasure>0.5032154796194735</rectangleMeasure>
				<circleMeasure>0.3870111087358057</circleMeasure>
				<centroid>
					<x>703.156</x>
					<y>272.9604</y>
				</centroid>
			</pseudo3D>
		</spatialEntity>
		<numericStateVariable>
			<name>avgClusterednessRegions</name>
			<value>0</value>
		</numericStateVariable>
		<numericStateVariable>
			<name>avgDensityRegions</name>
			<value>0.5797616436109985</value>
		</numericStateVariable>
	</timepoint>
	<timepoint>
		<spatialEntity>
			<pseudo3D type="region">
				<clusteredness>0.9699684427405263</clusteredness>
				<density>0.5776130443382396</density>
				<area>74383</area>
				<perimeter>1686.543485879898</perimeter>
				<distanceFromOrigin>159.4521871910197</distanceFromOrigin>
				<angle>59.45403567382294</angle>
				<shape>triangular</shape>
				<triangleMeasure>0.6551994324050734</triangleMeasure>
				<rectangleMeasure>0.4390797214763076</rectangleMeasure>
				<circleMeasure>0.355276126748314</circleMeasure>
				<centroid>
					<x>694.9825</x>
					<y>266.1295</y>
				</centroid>
			</pseudo3D>
		</spatialEntity>
		<numericStateVariable>
			<name>avgClusterednessRegions</name>
			<value>0</value>
		</numericStateVariable>
		<numericStateVariable>
			<name>avgDensityRegions</name>
			<value>0.5776130443382396</value>
		</numericStateVariable>
	</timepoint>
	<timepoint>
		<spatialEntity>
			<pseudo3D type="region">
				<clusteredness>0.9699684427405263</clusteredness>
				<density>0.5776130443382396</density>
				<area>74383</area>
				<perimeter>1686.543485879898</perimeter>
				<distanceFromOrigin>159.4521871910197</distanceFromOrigin>
				<angle>59.45403567382294</angle>
				<shape>triangular</shape>
				<triangleMeasure>0.6551994324050734</triangleMeasure>
				<rectangleMeasure>0.4390797214763076</rectangleMeasure>
				<circleMeasure>0.355276126748314</circleMeasure>
				<centroid>
					<x>694.9825</x>
					<y>266.1295</y>
				</centroid>
			</pseudo3D>
		</spatialEntity>
		<numericStateVariable>
			<name>avgClusterednessRegions</name>
			<value>0</value>
		</numericStateVariable>
		<numericStateVariable>
			<name>avgDensityRegions</name>
			<value>0.5776130443382396</value>
		</numericStateVariable>
	</timepoint>
	<timepoint>
		<spatialEntity>
			<pseudo3D type="region">
				<clusteredness>0.9699684427405263</clusteredness>
				<density>0.5776130443382396</density>
				<area>74383</area>
				<perimeter>1686.543485879898</perimeter>
				<distanceFromOrigin>159.4521871910197</distanceFromOrigin>
				<angle>59.45403567382294</angle>
				<shape>triangular</shape>
				<triangleMeasure>0.6551994324050734</triangleMeasure>
				<rectangleMeasure>0.4390797214763076</rectangleMeasure>
				<circleMeasure>0.355276126748314</circleMeasure>
				<centroid>
					<x>694.9825</x>
					<y>266.1295</y>
				</centroid>
			</pseudo3D>
		</spatialEntity>
		<numericStateVariable>
			<name>avgClusterednessRegions</name>
			<value>0</value>
		</numericStateVariable>
		<numericStateVariable>
			<name>avgDensityRegions</name>
			<value>0.5776130443382396</value>
		</numericStateVariable>
	</timepoint>
	<timepoint>
		<spatialEntity>
			<pseudo3D type="region">
				<clusteredness>0.9699684427405263</clusteredness>
				<density>0.5776130443382396</density>
				<area>74383</area>
				<perimeter>1686.543485879898</perimeter>
				<distanceFromOrigin>159.4521871910197</distanceFromOrigin>
				<angle>59.45403567382294</angle>
				<shape>triangular</shape>
				<triangleMeasure>0.6551994324050734</triangleMeasure>
				<rectangleMeasure>0.4390797214763076</rectangleMeasure>
				<circleMeasure>0.355276126748314</circleMeasure>
				<centroid>
					<x>694.9825</x>
					<y>266.1295</y>
				</centroid>
			</pseudo3D>
		</spatialEntity>
		<numericStateVariable>
			<name>avgClusterednessRegions</name>
			<value>0</value>
		</numericStateVariable>
		<numericStateVariable>
			<name>avgDensityRegions</name>
			<value>0.5776130443382396</value>
		</numericStateVariable>
	</timepoint>
	<timepoint>
		<spatialEntity>
			<pseudo3D type="region">
				<clusteredness>0.9699684427405263</clusteredness>
				<density>0.5776130443382396</density>
				<area>74383</area>
				<perimeter>1686.543485879898</perimeter>
				<distanceFromOrigin>159.4521871910197</distanceFromOrigin>
				<angle>59.45403567382294</angle>
				<shape>triangular</shape>
				<triangleMeasure>0.6551994324050734</triangleMeasure>
				<rectangleMeasure>0.4390797214763076</rectangleMeasure>
				<circleMeasure>0.355276126748314</circleMeasure>
				<centroid>
					<x>694.9825</x>
					<y>266.1295</y>
				</centroid>
			</pseudo3D>
		</spatialEntity>
		<numericStateVariable>
			<name>avgClusterednessRegions</name>
			<value>0</value>
		</numericStateVariable>
		<numericStateVariable>
			<name>avgDensityRegions</name>
			<value>0.5776130443382396</value>
		</numericStateVariable>
	</timepoint>
	<timepoint>
		<spatialEntity>
			<pseudo3D type="region">
				<clusteredness>0.9699684427405263</clusteredness>
				<density>0.5776130443382396</density>
				<area>74383</area>
				<perimeter>1686.543485879898</perimeter>
				<distanceFromOrigin>159.4521871910197</distanceFromOrigin>
				<angle>59.45403567382294</angle>
				<shape>triangular</shape>
				<triangleMeasure>0.6551994324050734</triangleMeasure>
				<rectangleMeasure>0.4390797214763076</rectangleMeasure>
				<circleMeasure>0.355276126748314</circleMeasure>
				<centroid>
					<x>694.9825</x>
					<y>266.1295</y>
				</centroid>
			</pseudo3D>
		</spatialEntity>
		<numericStateVariable>
			<name>avgClusterednessRegions</name>
			<value>0</value>
		</numericStateVariable>
		<numericStateVariable>
			<name>avgDensityRegions</name>
			<value>0.5776130443382396</value>
		</numericStateVariable>
	</timepoint>
	<timepoint>
		<spatialEntity>
			<pseudo3D type="region">
				<clusteredness>0.9699684427405263</clusteredness>
				<density>0.5776130443382396</density>
				<area>74383</area>
				<perimeter>1686.543485879898</perimeter>
				<distanceFromOrigin>159.4521871910197</distanceFromOrigin>
				<angle>59.45403567382294</angle>
				<shape>triangular</shape>
				<triangleMeasure>0.6551994324050734</triangleMeasure>
				<rectangleMeasure>0.4390797214763076</rectangleMeasure>
				<circleMeasure>0.355276126748314</circleMeasure>
				<centroid>
					<x>694.9825</x>
					<y>266.1295</y>
				</centroid>
			</pseudo3D>
		</spatialEntity>
		<numericStateVariable>
			<name>avgClusterednessRegions</name>
			<value>0</value>
		</numericStateVariable>
		<numericStateVariable>
			<name>avgDensityRegions</name>
			<value>0.5776130443382396</value>
		</numericStateVariable>
	</timepoint>
	<timepoint>
		<spatialEntity>
			<pseudo3D type="region">
				<clusteredness>0.9699684427405263</clusteredness>
				<density>0.5776130443382396</density>
				<area>74383</area>
				<perimeter>1686.543485879898</perimeter>
				<distanceFromOrigin>159.4521871910197</distanceFromOrigin>
				<angle>59.45403567382294</angle>
				<shape>triangular</shape>
				<triangleMeasure>0.6551994324050734</triangleMeasure>
				<rectangleMeasure>0.4390797214763076</rectangleMeasure>
				<circleMeasure>0.355276126748314</circleMeasure>
				<centroid>
					<x>694.9825</x>
					<y>266.1295</y>
				</centroid>
			</pseudo3D>
		</spatialEntity>
		<numericStateVariable>
			<name>avgClusterednessRegions</name>
			<value>0</value>
		</numericStateVariable>
		<numericStateVariable>
			<name>avgDensityRegions</name>
			<value>0.5776130443382396</value>
		</numericStateVariable>
	</timepoint>
	<timepoint>
		<spatialEntity>
			<pseudo3D type="region">
				<clusteredness>0.9699684427405263</clusteredness>
				<density>0.5776130443382396</density>
				<area>74383</area>
				<perimeter>1686.543485879898</perimeter>
				<distanceFromOrigin>159.4521871910197</distanceFromOrigin>
				<angle>59.45403567382294</angle>
				<shape>triangular</shape>
				<triangleMeasure>0.6551994324050734</triangleMeasure>
				<rectangleMeasure>0.4390797214763076</rectangleMeasure>
				<circleMeasure>0.355276126748314</circleMeasure>
				<centroid>
					<x>694.9825</x>
					<y>266.1295</y>
				</centroid>
			</pseudo3D>
		</spatialEntity>
		<numericStateVariable>
			<name>avgClusterednessRegions</name>
			<value>0</value>
		</numericStateVariable>
		<numericStateVariable>
			<name>avgDensityRegions</name>
			<value>0.5776130443382396</value>
		</numericStateVariable>
	</timepoint>
	<timepoint>
		<spatialEntity>
			<pseudo3D type="region">
				<clusteredness>0.9699684427405263</clusteredness>
				<density>0.5776130443382396</density>
				<area>74383</area>
				<perimeter>1686.543485879898</perimeter>
				<distanceFromOrigin>159.4521871910197</distanceFromOrigin>
				<angle>59.45403567382294</angle>
				<shape>triangular</shape>
				<triangleMeasure>0.6551994324050734</triangleMeasure>
				<rectangleMeasure>0.4390797214763076</rectangleMeasure>
				<circleMeasure>0.355276126748314</circleMeasure>
				<centroid>
					<x>694.9825</x>
					<y>266.1295</y>
				</centroid>
			</pseudo3D>
		</spatialEntity>
		<numericStateVariable>
			<name>avgClusterednessRegions</name>
			<value>0</value>
		</numericStateVariable>
		<numericStateVariable>
			<name>avgDensityRegions</name>
			<value>0.5776130443382396</value>
		</numericStateVariable>
	</timepoint>
	<timepoint>
		<spatialEntity>
			<pseudo3D type="region">
				<clusteredness>0.9699684427405263</clusteredness>
				<density>0.5776130443382396</density>
				<area>74383</area>
				<perimeter>1686.543485879898</perimeter>
				<distanceFromOrigin>159.4521871910197</distanceFromOrigin>
				<angle>59.45403567382294</angle>
				<shape>triangular</shape>
				<triangleMeasure>0.6551994324050734</triangleMeasure>
				<rectangleMeasure>0.4390797214763076</rectangleMeasure>
				<circleMeasure>0.355276126748314</circleMeasure>
				<centroid>
					<x>694.9825</x>
					<y>266.1295</y>
				</centroid>
			</pseudo3D>
		</spatialEntity>
		<numericStateVariable>
			<name>avgClusterednessRegions</name>
			<value>0</value>
		</numericStateVariable>
		<numericStateVariable>
			<name>avgDensityRegions</name>
			<value>0.5776130443382396</value>
		</numericStateVariable>
	</timepoint>
	<timepoint>
		<spatialEntity>
			<pseudo3D type="region">
				<clusteredness>0.9699684427405263</clusteredness>
				<density>0.5776130443382396</density>
				<area>74383</area>
				<perimeter>1686.543485879898</perimeter>
				<distanceFromOrigin>159.4521871910197</distanceFromOrigin>
				<angle>59.45403567382294</angle>
				<shape>triangular</shape>
				<triangleMeasure>0.6551994324050734</triangleMeasure>
				<rectangleMeasure>0.4390797214763076</rectangleMeasure>
				<circleMeasure>0.355276126748314</circleMeasure>
				<centroid>
					<x>694.9825</x>
					<y>266.1295</y>
				</centroid>
			</pseudo3D>
		</spatialEntity>
		<numericStateVariable>
			<name>avgClusterednessRegions</name>
			<value>0</value>
		</numericStateVariable>
		<numericStateVariable>
			<name>avgDensityRegions</name>
			<value>0.5776130443382396</value>
		</numericStateVariable>
	</timepoint>
	<timepoint>
		<spatialEntity>
			<pseudo3D type="region">
				<clusteredness>0.9699684427405263</clusteredness>
				<density>0.5776130443382396</density>
				<area>74383</area>
				<perimeter>1686.543485879898</perimeter>
				<distanceFromOrigin>159.4521871910197</distanceFromOrigin>
				<angle>59.45403567382294</angle>
				<shape>triangular</shape>
				<triangleMeasure>0.6551994324050734</triangleMeasure>
				<rectangleMeasure>0.4390797214763076</rectangleMeasure>
				<circleMeasure>0.355276126748314</circleMeasure>
				<centroid>
					<x>694.9825</x>
					<y>266.1295</y>
				</centroid>
			</pseudo3D>
		</spatialEntity>
		<numericStateVariable>
			<name>avgClusterednessRegions</name>
			<value>0</value>
		</numericStateVariable>
		<numericStateVariable>
			<name>avgDensityRegions</name>
			<value>0.5776130443382396</value>
		</numericStateVariable>
	</timepoint>
	<timepoint>
		<spatialEntity>
			<pseudo3D type="region">
				<clusteredness>0.9699684427405263</clusteredness>
				<density>0.5776130443382396</density>
				<area>74383</area>
				<perimeter>1686.543485879898</perimeter>
				<distanceFromOrigin>159.4521871910197</distanceFromOrigin>
				<angle>59.45403567382294</angle>
				<shape>triangular</shape>
				<triangleMeasure>0.6551994324050734</triangleMeasure>
				<rectangleMeasure>0.4390797214763076</rectangleMeasure>
				<circleMeasure>0.355276126748314</circleMeasure>
				<centroid>
					<x>694.9825</x>
					<y>266.1295</y>
				</centroid>
			</pseudo3D>
		</spatialEntity>
		<numericStateVariable>
			<name>avgClusterednessRegions</name>
			<value>0</value>
		</numericStateVariable>
		<numericStateVariable>
			<name>avgDensityRegions</name>
			<value>0.5776130443382396</value>
		</numericStateVariable>
	</timepoint>
	<timepoint>
		<spatialEntity>
			<pseudo3D type="region">
				<clusteredness>0.9699684427405263</clusteredness>
				<density>0.5776130443382396</density>
				<area>74383</area>
				<perimeter>1686.543485879898</perimeter>
				<distanceFromOrigin>159.4521871910197</distanceFromOrigin>
				<angle>59.45403567382294</angle>
				<shape>triangular</shape>
				<triangleMeasure>0.6551994324050734</triangleMeasure>
				<rectangleMeasure>0.4390797214763076</rectangleMeasure>
				<circleMeasure>0.355276126748314</circleMeasure>
				<centroid>
					<x>694.9825</x>
					<y>266.1295</y>
				</centroid>
			</pseudo3D>
		</spatialEntity>
		<numericStateVariable>
			<name>avgClusterednessRegions</name>
			<value>0</value>
		</numericStateVariable>
		<numericStateVariable>
			<name>avgDensityRegions</name>
			<value>0.5776130443382396</value>
		</numericStateVariable>
	</timepoint>
	<timepoint>
		<spatialEntity>
			<pseudo3D type="region">
				<clusteredness>0.9699684427405263</clusteredness>
				<density>0.5776130443382396</density>
				<area>74383</area>
				<perimeter>1686.543485879898</perimeter>
				<distanceFromOrigin>159.4521871910197</distanceFromOrigin>
				<angle>59.45403567382294</angle>
				<shape>triangular</shape>
				<triangleMeasure>0.6551994324050734</triangleMeasure>
				<rectangleMeasure>0.4390797214763076</rectangleMeasure>
				<circleMeasure>0.355276126748314</circleMeasure>
				<centroid>
					<x>694.9825</x>
					<y>266.1295</y>
				</centroid>
			</pseudo3D>
		</spatialEntity>
		<numericStateVariable>
			<name>avgClusterednessRegions</name>
			<value>0</value>
		</numericStateVariable>
		<numericStateVariable>
			<name>avgDensityRegions</name>
			<value>0.5776130443382396</value>
		</numericStateVariable>
	</timepoint>
	<timepoint>
		<spatialEntity>
			<pseudo3D type="region">
				<clusteredness>0.9699684427405263</clusteredness>
				<density>0.5776130443382396</density>
				<area>74383</area>
				<perimeter>1686.543485879898</perimeter>
				<distanceFromOrigin>159.4521871910197</distanceFromOrigin>
				<angle>59.45403567382294</angle>
				<shape>triangular</shape>
				<triangleMeasure>0.6551994324050734</triangleMeasure>
				<rectangleMeasure>0.4390797214763076</rectangleMeasure>
				<circleMeasure>0.355276126748314</circleMeasure>
				<centroid>
					<x>694.9825</x>
					<y>266.1295</y>
				</centroid>
			</pseudo3D>
		</spatialEntity>
		<numericStateVariable>
			<name>avgClusterednessRegions</name>
			<value>0</value>
		</numericStateVariable>
		<numericStateVariable>
			<name>avgDensityRegions</name>
			<value>0.5776130443382396</value>
		</numericStateVariable>
	</timepoint>
	<timepoint>
		<spatialEntity>
			<pseudo3D type="region">
				<clusteredness>0.9699684427405263</clusteredness>
				<density>0.5776130443382396</density>
				<area>74383</area>
				<perimeter>1686.543485879898</perimeter>
				<distanceFromOrigin>159.4521871910197</distanceFromOrigin>
				<angle>59.45403567382294</angle>
				<shape>triangular</shape>
				<triangleMeasure>0.6551994324050734</triangleMeasure>
				<rectangleMeasure>0.4390797214763076</rectangleMeasure>
				<circleMeasure>0.355276126748314</circleMeasure>
				<centroid>
					<x>694.9825</x>
					<y>266.1295</y>
				</centroid>
			</pseudo3D>
		</spatialEntity>
		<numericStateVariable>
			<name>avgClusterednessRegions</name>
			<value>0</value>
		</numericStateVariable>
		<numericStateVariable>
			<name>avgDensityRegions</name>
			<value>0.5776130443382396</value>
		</numericStateVariable>
	</timepoint>
	<timepoint>
		<spatialEntity>
			<pseudo3D type="region">
				<clusteredness>0.9699684427405263</clusteredness>
				<density>0.5776130443382396</density>
				<area>74383</area>
				<perimeter>1686.543485879898</perimeter>
				<distanceFromOrigin>159.4521871910197</distanceFromOrigin>
				<angle>59.45403567382294</angle>
				<shape>triangular</shape>
				<triangleMeasure>0.6551994324050734</triangleMeasure>
				<rectangleMeasure>0.4390797214763076</rectangleMeasure>
				<circleMeasure>0.355276126748314</circleMeasure>
				<centroid>
					<x>694.9825</x>
					<y>266.1295</y>
				</centroid>
			</pseudo3D>
		</spatialEntity>
		<numericStateVariable>
			<name>avgClusterednessRegions</name>
			<value>0</value>
		</numericStateVariable>
		<numericStateVariable>
			<name>avgDensityRegions</name>
			<value>0.5776130443382396</value>
		</numericStateVariable>
	</timepoint>
	<timepoint>
		<spatialEntity>
			<pseudo3D type="region">
				<clusteredness>0.9699684427405263</clusteredness>
				<density>0.5776130443382396</density>
				<area>74383</area>
				<perimeter>1686.543485879898</perimeter>
				<distanceFromOrigin>159.4521871910197</distanceFromOrigin>
				<angle>59.45403567382294</angle>
				<shape>triangular</shape>
				<triangleMeasure>0.6551994324050734</triangleMeasure>
				<rectangleMeasure>0.4390797214763076</rectangleMeasure>
				<circleMeasure>0.355276126748314</circleMeasure>
				<centroid>
					<x>694.9825</x>
					<y>266.1295</y>
				</centroid>
			</pseudo3D>
		</spatialEntity>
		<numericStateVariable>
			<name>avgClusterednessRegions</name>
			<value>0</value>
		</numericStateVariable>
		<numericStateVariable>
			<name>avgDensityRegions</name>
			<value>0.5776130443382396</value>
		</numericStateVariable>
	</timepoint>
	<timepoint>
		<spatialEntity>
			<pseudo3D type="region">
				<clusteredness>0.9699684427405263</clusteredness>
				<density>0.5776130443382396</density>
				<area>74383</area>
				<perimeter>1686.543485879898</perimeter>
				<distanceFromOrigin>159.4521871910197</distanceFromOrigin>
				<angle>59.45403567382294</angle>
				<shape>triangular</shape>
				<triangleMeasure>0.6551994324050734</triangleMeasure>
				<rectangleMeasure>0.4390797214763076</rectangleMeasure>
				<circleMeasure>0.355276126748314</circleMeasure>
				<centroid>
					<x>694.9825</x>
					<y>266.1295</y>
				</centroid>
			</pseudo3D>
		</spatialEntity>
		<numericStateVariable>
			<name>avgClusterednessRegions</name>
			<value>0</value>
		</numericStateVariable>
		<numericStateVariable>
			<name>avgDensityRegions</name>
			<value>0.5776130443382396</value>
		</numericStateVariable>
	</timepoint>
	<timepoint>
		<spatialEntity>
			<pseudo3D type="region">
				<clusteredness>0.9699684427405263</clusteredness>
				<density>0.5776130443382396</density>
				<area>74383</area>
				<perimeter>1686.543485879898</perimeter>
				<distanceFromOrigin>159.4521871910197</distanceFromOrigin>
				<angle>59.45403567382294</angle>
				<shape>triangular</shape>
				<triangleMeasure>0.6551994324050734</triangleMeasure>
				<rectangleMeasure>0.4390797214763076</rectangleMeasure>
				<circleMeasure>0.355276126748314</circleMeasure>
				<centroid>
					<x>694.9825</x>
					<y>266.1295</y>
				</centroid>
			</pseudo3D>
		</spatialEntity>
		<numericStateVariable>
			<name>avgClusterednessRegions</name>
			<value>0</value>
		</numericStateVariable>
		<numericStateVariable>
			<name>avgDensityRegions</name>
			<value>0.5776130443382396</value>
		</numericStateVariable>
	</timepoint>
	<timepoint>
		<spatialEntity>
			<pseudo3D type="region">
				<clusteredness>0.9699684427405263</clusteredness>
				<density>0.5776130443382396</density>
				<area>74383</area>
				<perimeter>1686.543485879898</perimeter>
				<distanceFromOrigin>159.4521871910197</distanceFromOrigin>
				<angle>59.45403567382294</angle>
				<shape>triangular</shape>
				<triangleMeasure>0.6551994324050734</triangleMeasure>
				<rectangleMeasure>0.4390797214763076</rectangleMeasure>
				<circleMeasure>0.355276126748314</circleMeasure>
				<centroid>
					<x>694.9825</x>
					<y>266.1295</y>
				</centroid>
			</pseudo3D>
		</spatialEntity>
		<numericStateVariable>
			<name>avgClusterednessRegions</name>
			<value>0</value>
		</numericStateVariable>
		<numericStateVariable>
			<name>avgDensityRegions</name>
			<value>0.5776130443382396</value>
		</numericStateVariable>
	</timepoint>
	<timepoint>
		<spatialEntity>
			<pseudo3D type="region">
				<clusteredness>0.9699684427405263</clusteredness>
				<density>0.5776130443382396</density>
				<area>74383</area>
				<perimeter>1686.543485879898</perimeter>
				<distanceFromOrigin>159.4521871910197</distanceFromOrigin>
				<angle>59.45403567382294</angle>
				<shape>triangular</shape>
				<triangleMeasure>0.6551994324050734</triangleMeasure>
				<rectangleMeasure>0.4390797214763076</rectangleMeasure>
				<circleMeasure>0.355276126748314</circleMeasure>
				<centroid>
					<x>694.9825</x>
					<y>266.1295</y>
				</centroid>
			</pseudo3D>
		</spatialEntity>
		<numericStateVariable>
			<name>avgClusterednessRegions</name>
			<value>0</value>
		</numericStateVariable>
		<numericStateVariable>
			<name>avgDensityRegions</name>
			<value>0.5776130443382396</value>
		</numericStateVariable>
	</timepoint>
	<timepoint>
		<spatialEntity>
			<pseudo3D type="region">
				<clusteredness>0.9699684427405263</clusteredness>
				<density>0.5776130443382396</density>
				<area>74383</area>
				<perimeter>1686.543485879898</perimeter>
				<distanceFromOrigin>159.4521871910197</distanceFromOrigin>
				<angle>59.45403567382294</angle>
				<shape>triangular</shape>
				<triangleMeasure>0.6551994324050734</triangleMeasure>
				<rectangleMeasure>0.4390797214763076</rectangleMeasure>
				<circleMeasure>0.355276126748314</circleMeasure>
				<centroid>
					<x>694.9825</x>
					<y>266.1295</y>
				</centroid>
			</pseudo3D>
		</spatialEntity>
		<numericStateVariable>
			<name>avgClusterednessRegions</name>
			<value>0</value>
		</numericStateVariable>
		<numericStateVariable>
			<name>avgDensityRegions</name>
			<value>0.5776130443382396</value>
		</numericStateVariable>
	</timepoint>
	<timepoint>
		<spatialEntity>
			<pseudo3D type="region">
				<clusteredness>0.9699684427405263</clusteredness>
				<density>0.5776130443382396</density>
				<area>74383</area>
				<perimeter>1686.543485879898</perimeter>
				<distanceFromOrigin>159.4521871910197</distanceFromOrigin>
				<angle>59.45403567382294</angle>
				<shape>triangular</shape>
				<triangleMeasure>0.6551994324050734</triangleMeasure>
				<rectangleMeasure>0.4390797214763076</rectangleMeasure>
				<circleMeasure>0.355276126748314</circleMeasure>
				<centroid>
					<x>694.9825</x>
					<y>266.1295</y>
				</centroid>
			</pseudo3D>
		</spatialEntity>
		<numericStateVariable>
			<name>avgClusterednessRegions</name>
			<value>0</value>
		</numericStateVariable>
		<numericStateVariable>
			<name>avgDensityRegions</name>
			<value>0.5776130443382396</value>
		</numericStateVariable>
	</timepoint>
	<timepoint>
		<spatialEntity>
			<pseudo3D type="region">
				<clusteredness>0.9699684427405263</clusteredness>
				<density>0.5776130443382396</density>
				<area>74383</area>
				<perimeter>1686.543485879898</perimeter>
				<distanceFromOrigin>159.4521871910197</distanceFromOrigin>
				<angle>59.45403567382294</angle>
				<shape>triangular</shape>
				<triangleMeasure>0.6551994324050734</triangleMeasure>
				<rectangleMeasure>0.4390797214763076</rectangleMeasure>
				<circleMeasure>0.355276126748314</circleMeasure>
				<centroid>
					<x>694.9825</x>
					<y>266.1295</y>
				</centroid>
			</pseudo3D>
		</spatialEntity>
		<numericStateVariable>
			<name>avgClusterednessRegions</name>
			<value>0</value>
		</numericStateVariable>
		<numericStateVariable>
			<name>avgDensityRegions</name>
			<value>0.5776130443382396</value>
		</numericStateVariable>
	</timepoint>
	<timepoint>
		<spatialEntity>
			<pseudo3D type="region">
				<clusteredness>0.9699684427405263</clusteredness>
				<density>0.5776130443382396</density>
				<area>74383</area>
				<perimeter>1686.543485879898</perimeter>
				<distanceFromOrigin>159.4521871910197</distanceFromOrigin>
				<angle>59.45403567382294</angle>
				<shape>triangular</shape>
				<triangleMeasure>0.6551994324050734</triangleMeasure>
				<rectangleMeasure>0.4390797214763076</rectangleMeasure>
				<circleMeasure>0.355276126748314</circleMeasure>
				<centroid>
					<x>694.9825</x>
					<y>266.1295</y>
				</centroid>
			</pseudo3D>
		</spatialEntity>
		<numericStateVariable>
			<name>avgClusterednessRegions</name>
			<value>0</value>
		</numericStateVariable>
		<numericStateVariable>
			<name>avgDensityRegions</name>
			<value>0.5776130443382396</value>
		</numericStateVariable>
	</timepoint>
	<timepoint>
		<spatialEntity>
			<pseudo3D type="region">
				<clusteredness>0.9699684427405263</clusteredness>
				<density>0.5776130443382396</density>
				<area>74383</area>
				<perimeter>1686.543485879898</perimeter>
				<distanceFromOrigin>159.4521871910197</distanceFromOrigin>
				<angle>59.45403567382294</angle>
				<shape>triangular</shape>
				<triangleMeasure>0.6551994324050734</triangleMeasure>
				<rectangleMeasure>0.4390797214763076</rectangleMeasure>
				<circleMeasure>0.355276126748314</circleMeasure>
				<centroid>
					<x>694.9825</x>
					<y>266.1295</y>
				</centroid>
			</pseudo3D>
		</spatialEntity>
		<numericStateVariable>
			<name>avgClusterednessRegions</name>
			<value>0</value>
		</numericStateVariable>
		<numericStateVariable>
			<name>avgDensityRegions</name>
			<value>0.5776130443382396</value>
		</numericStateVariable>
	</timepoint>
	<timepoint>
		<spatialEntity>
			<pseudo3D type="region">
				<clusteredness>0.9699684427405263</clusteredness>
				<density>0.5776130443382396</density>
				<area>74383</area>
				<perimeter>1686.543485879898</perimeter>
				<distanceFromOrigin>159.4521871910197</distanceFromOrigin>
				<angle>59.45403567382294</angle>
				<shape>triangular</shape>
				<triangleMeasure>0.6551994324050734</triangleMeasure>
				<rectangleMeasure>0.4390797214763076</rectangleMeasure>
				<circleMeasure>0.355276126748314</circleMeasure>
				<centroid>
					<x>694.9825</x>
					<y>266.1295</y>
				</centroid>
			</pseudo3D>
		</spatialEntity>
		<numericStateVariable>
			<name>avgClusterednessRegions</name>
			<value>0</value>
		</numericStateVariable>
		<numericStateVariable>
			<name>avgDensityRegions</name>
			<value>0.5776130443382396</value>
		</numericStateVariable>
	</timepoint>
	<timepoint>
		<spatialEntity>
			<pseudo3D type="region">
				<clusteredness>0.9699684427405263</clusteredness>
				<density>0.5776130443382396</density>
				<area>74383</area>
				<perimeter>1686.543485879898</perimeter>
				<distanceFromOrigin>159.4521871910197</distanceFromOrigin>
				<angle>59.45403567382294</angle>
				<shape>triangular</shape>
				<triangleMeasure>0.6551994324050734</triangleMeasure>
				<rectangleMeasure>0.4390797214763076</rectangleMeasure>
				<circleMeasure>0.355276126748314</circleMeasure>
				<centroid>
					<x>694.9825</x>
					<y>266.1295</y>
				</centroid>
			</pseudo3D>
		</spatialEntity>
		<numericStateVariable>
			<name>avgClusterednessRegions</name>
			<value>0</value>
		</numericStateVariable>
		<numericStateVariable>
			<name>avgDensityRegions</name>
			<value>0.5776130443382396</value>
		</numericStateVariable>
	</timepoint>
	<timepoint>
		<spatialEntity>
			<pseudo3D type="region">
				<clusteredness>0.9699684427405263</clusteredness>
				<density>0.5776130443382396</density>
				<area>74383</area>
				<perimeter>1686.543485879898</perimeter>
				<distanceFromOrigin>159.4521871910197</distanceFromOrigin>
				<angle>59.45403567382294</angle>
				<shape>triangular</shape>
				<triangleMeasure>0.6551994324050734</triangleMeasure>
				<rectangleMeasure>0.4390797214763076</rectangleMeasure>
				<circleMeasure>0.355276126748314</circleMeasure>
				<centroid>
					<x>694.9825</x>
					<y>266.1295</y>
				</centroid>
			</pseudo3D>
		</spatialEntity>
		<numericStateVariable>
			<name>avgClusterednessRegions</name>
			<value>0</value>
		</numericStateVariable>
		<numericStateVariable>
			<name>avgDensityRegions</name>
			<value>0.5776130443382396</value>
		</numericStateVariable>
	</timepoint>
	<timepoint>
		<spatialEntity>
			<pseudo3D type="region">
				<clusteredness>0.9699684427405263</clusteredness>
				<density>0.5776130443382396</density>
				<area>74383</area>
				<perimeter>1686.543485879898</perimeter>
				<distanceFromOrigin>159.4521871910197</distanceFromOrigin>
				<angle>59.45403567382294</angle>
				<shape>triangular</shape>
				<triangleMeasure>0.6551994324050734</triangleMeasure>
				<rectangleMeasure>0.4390797214763076</rectangleMeasure>
				<circleMeasure>0.355276126748314</circleMeasure>
				<centroid>
					<x>694.9825</x>
					<y>266.1295</y>
				</centroid>
			</pseudo3D>
		</spatialEntity>
		<numericStateVariable>
			<name>avgClusterednessRegions</name>
			<value>0</value>
		</numericStateVariable>
		<numericStateVariable>
			<name>avgDensityRegions</name>
			<value>0.5776130443382396</value>
		</numericStateVariable>
	</timepoint>
	<timepoint>
		<spatialEntity>
			<pseudo3D type="region">
				<clusteredness>0.9699684427405263</clusteredness>
				<density>0.5776130443382396</density>
				<area>74383</area>
				<perimeter>1686.543485879898</perimeter>
				<distanceFromOrigin>159.4521871910197</distanceFromOrigin>
				<angle>59.45403567382294</angle>
				<shape>triangular</shape>
				<triangleMeasure>0.6551994324050734</triangleMeasure>
				<rectangleMeasure>0.4390797214763076</rectangleMeasure>
				<circleMeasure>0.355276126748314</circleMeasure>
				<centroid>
					<x>694.9825</x>
					<y>266.1295</y>
				</centroid>
			</pseudo3D>
		</spatialEntity>
		<numericStateVariable>
			<name>avgClusterednessRegions</name>
			<value>0</value>
		</numericStateVariable>
		<numericStateVariable>
			<name>avgDensityRegions</name>
			<value>0.5776130443382396</value>
		</numericStateVariable>
	</timepoint>
	<timepoint>
		<spatialEntity>
			<pseudo3D type="region">
				<clusteredness>0.9699684427405263</clusteredness>
				<density>0.5776130443382396</density>
				<area>74383</area>
				<perimeter>1686.543485879898</perimeter>
				<distanceFromOrigin>159.4521871910197</distanceFromOrigin>
				<angle>59.45403567382294</angle>
				<shape>triangular</shape>
				<triangleMeasure>0.6551994324050734</triangleMeasure>
				<rectangleMeasure>0.4390797214763076</rectangleMeasure>
				<circleMeasure>0.355276126748314</circleMeasure>
				<centroid>
					<x>694.9825</x>
					<y>266.1295</y>
				</centroid>
			</pseudo3D>
		</spatialEntity>
		<numericStateVariable>
			<name>avgClusterednessRegions</name>
			<value>0</value>
		</numericStateVariable>
		<numericStateVariable>
			<name>avgDensityRegions</name>
			<value>0.5776130443382396</value>
		</numericStateVariable>
	</timepoint>
	<timepoint>
		<spatialEntity>
			<pseudo3D type="region">
				<clusteredness>0.9699684427405263</clusteredness>
				<density>0.5776130443382396</density>
				<area>74383</area>
				<perimeter>1686.543485879898</perimeter>
				<distanceFromOrigin>159.4521871910197</distanceFromOrigin>
				<angle>59.45403567382294</angle>
				<shape>triangular</shape>
				<triangleMeasure>0.6551994324050734</triangleMeasure>
				<rectangleMeasure>0.4390797214763076</rectangleMeasure>
				<circleMeasure>0.355276126748314</circleMeasure>
				<centroid>
					<x>694.9825</x>
					<y>266.1295</y>
				</centroid>
			</pseudo3D>
		</spatialEntity>
		<numericStateVariable>
			<name>avgClusterednessRegions</name>
			<value>0</value>
		</numericStateVariable>
		<numericStateVariable>
			<name>avgDensityRegions</name>
			<value>0.5776130443382396</value>
		</numericStateVariable>
	</timepoint>
	<timepoint>
		<spatialEntity>
			<pseudo3D type="region">
				<clusteredness>0.9699684427405263</clusteredness>
				<density>0.5776130443382396</density>
				<area>74383</area>
				<perimeter>1686.543485879898</perimeter>
				<distanceFromOrigin>159.4521871910197</distanceFromOrigin>
				<angle>59.45403567382294</angle>
				<shape>triangular</shape>
				<triangleMeasure>0.6551994324050734</triangleMeasure>
				<rectangleMeasure>0.4390797214763076</rectangleMeasure>
				<circleMeasure>0.355276126748314</circleMeasure>
				<centroid>
					<x>694.9825</x>
					<y>266.1295</y>
				</centroid>
			</pseudo3D>
		</spatialEntity>
		<numericStateVariable>
			<name>avgClusterednessRegions</name>
			<value>0</value>
		</numericStateVariable>
		<numericStateVariable>
			<name>avgDensityRegions</name>
			<value>0.5776130443382396</value>
		</numericStateVariable>
	</timepoint>
	<timepoint>
		<spatialEntity>
			<pseudo3D type="region">
				<clusteredness>0.9699684427405263</clusteredness>
				<density>0.5776130443382396</density>
				<area>74383</area>
				<perimeter>1686.543485879898</perimeter>
				<distanceFromOrigin>159.4521871910197</distanceFromOrigin>
				<angle>59.45403567382294</angle>
				<shape>triangular</shape>
				<triangleMeasure>0.6551994324050734</triangleMeasure>
				<rectangleMeasure>0.4390797214763076</rectangleMeasure>
				<circleMeasure>0.355276126748314</circleMeasure>
				<centroid>
					<x>694.9825</x>
					<y>266.1295</y>
				</centroid>
			</pseudo3D>
		</spatialEntity>
		<numericStateVariable>
			<name>avgClusterednessRegions</name>
			<value>0</value>
		</numericStateVariable>
		<numericStateVariable>
			<name>avgDensityRegions</name>
			<value>0.5776130443382396</value>
		</numericStateVariable>
	</timepoint>
	<timepoint>
		<spatialEntity>
			<pseudo3D type="region">
				<clusteredness>0.9699684427405263</clusteredness>
				<density>0.5776130443382396</density>
				<area>74383</area>
				<perimeter>1686.543485879898</perimeter>
				<distanceFromOrigin>159.4521871910197</distanceFromOrigin>
				<angle>59.45403567382294</angle>
				<shape>triangular</shape>
				<triangleMeasure>0.6551994324050734</triangleMeasure>
				<rectangleMeasure>0.4390797214763076</rectangleMeasure>
				<circleMeasure>0.355276126748314</circleMeasure>
				<centroid>
					<x>694.9825</x>
					<y>266.1295</y>
				</centroid>
			</pseudo3D>
		</spatialEntity>
		<numericStateVariable>
			<name>avgClusterednessRegions</name>
			<value>0</value>
		</numericStateVariable>
		<numericStateVariable>
			<name>avgDensityRegions</name>
			<value>0.5776130443382396</value>
		</numericStateVariable>
	</timepoint>
	<timepoint>
		<spatialEntity>
			<pseudo3D type="region">
				<clusteredness>0.9699684427405263</clusteredness>
				<density>0.5776130443382396</density>
				<area>74383</area>
				<perimeter>1686.543485879898</perimeter>
				<distanceFromOrigin>159.4521871910197</distanceFromOrigin>
				<angle>59.45403567382294</angle>
				<shape>triangular</shape>
				<triangleMeasure>0.6551994324050734</triangleMeasure>
				<rectangleMeasure>0.4390797214763076</rectangleMeasure>
				<circleMeasure>0.355276126748314</circleMeasure>
				<centroid>
					<x>694.9825</x>
					<y>266.1295</y>
				</centroid>
			</pseudo3D>
		</spatialEntity>
		<numericStateVariable>
			<name>avgClusterednessRegions</name>
			<value>0</value>
		</numericStateVariable>
		<numericStateVariable>
			<name>avgDensityRegions</name>
			<value>0.5776130443382396</value>
		</numericStateVariable>
	</timepoint>
	<timepoint>
		<spatialEntity>
			<pseudo3D type="region">
				<clusteredness>0.9699684427405263</clusteredness>
				<density>0.5776130443382396</density>
				<area>74383</area>
				<perimeter>1686.543485879898</perimeter>
				<distanceFromOrigin>159.4521871910197</distanceFromOrigin>
				<angle>59.45403567382294</angle>
				<shape>triangular</shape>
				<triangleMeasure>0.6551994324050734</triangleMeasure>
				<rectangleMeasure>0.4390797214763076</rectangleMeasure>
				<circleMeasure>0.355276126748314</circleMeasure>
				<centroid>
					<x>694.9825</x>
					<y>266.1295</y>
				</centroid>
			</pseudo3D>
		</spatialEntity>
		<numericStateVariable>
			<name>avgClusterednessRegions</name>
			<value>0</value>
		</numericStateVariable>
		<numericStateVariable>
			<name>avgDensityRegions</name>
			<value>0.5776130443382396</value>
		</numericStateVariable>
	</timepoint>
	<timepoint>
		<spatialEntity>
			<pseudo3D type="region">
				<clusteredness>0.9699684427405263</clusteredness>
				<density>0.5776130443382396</density>
				<area>74383</area>
				<perimeter>1686.543485879898</perimeter>
				<distanceFromOrigin>159.4521871910197</distanceFromOrigin>
				<angle>59.45403567382294</angle>
				<shape>triangular</shape>
				<triangleMeasure>0.6551994324050734</triangleMeasure>
				<rectangleMeasure>0.4390797214763076</rectangleMeasure>
				<circleMeasure>0.355276126748314</circleMeasure>
				<centroid>
					<x>694.9825</x>
					<y>266.1295</y>
				</centroid>
			</pseudo3D>
		</spatialEntity>
		<numericStateVariable>
			<name>avgClusterednessRegions</name>
			<value>0</value>
		</numericStateVariable>
		<numericStateVariable>
			<name>avgDensityRegions</name>
			<value>0.5776130443382396</value>
		</numericStateVariable>
	</timepoint>
	<timepoint>
		<spatialEntity>
			<pseudo3D type="region">
				<clusteredness>0.9699684427405263</clusteredness>
				<density>0.5776130443382396</density>
				<area>74383</area>
				<perimeter>1686.543485879898</perimeter>
				<distanceFromOrigin>159.4521871910197</distanceFromOrigin>
				<angle>59.45403567382294</angle>
				<shape>triangular</shape>
				<triangleMeasure>0.6551994324050734</triangleMeasure>
				<rectangleMeasure>0.4390797214763076</rectangleMeasure>
				<circleMeasure>0.355276126748314</circleMeasure>
				<centroid>
					<x>694.9825</x>
					<y>266.1295</y>
				</centroid>
			</pseudo3D>
		</spatialEntity>
		<numericStateVariable>
			<name>avgClusterednessRegions</name>
			<value>0</value>
		</numericStateVariable>
		<numericStateVariable>
			<name>avgDensityRegions</name>
			<value>0.5776130443382396</value>
		</numericStateVariable>
	</timepoint>
	<timepoint>
		<spatialEntity>
			<pseudo3D type="region">
				<clusteredness>0.9699684427405263</clusteredness>
				<density>0.5776130443382396</density>
				<area>74383</area>
				<perimeter>1686.543485879898</perimeter>
				<distanceFromOrigin>159.4521871910197</distanceFromOrigin>
				<angle>59.45403567382294</angle>
				<shape>triangular</shape>
				<triangleMeasure>0.6551994324050734</triangleMeasure>
				<rectangleMeasure>0.4390797214763076</rectangleMeasure>
				<circleMeasure>0.355276126748314</circleMeasure>
				<centroid>
					<x>694.9825</x>
					<y>266.1295</y>
				</centroid>
			</pseudo3D>
		</spatialEntity>
		<numericStateVariable>
			<name>avgClusterednessRegions</name>
			<value>0</value>
		</numericStateVariable>
		<numericStateVariable>
			<name>avgDensityRegions</name>
			<value>0.5776130443382396</value>
		</numericStateVariable>
	</timepoint>
	<timepoint>
		<spatialEntity>
			<pseudo3D type="region">
				<clusteredness>0.9699684427405263</clusteredness>
				<density>0.5776130443382396</density>
				<area>74383</area>
				<perimeter>1686.543485879898</perimeter>
				<distanceFromOrigin>159.4521871910197</distanceFromOrigin>
				<angle>59.45403567382294</angle>
				<shape>triangular</shape>
				<triangleMeasure>0.6551994324050734</triangleMeasure>
				<rectangleMeasure>0.4390797214763076</rectangleMeasure>
				<circleMeasure>0.355276126748314</circleMeasure>
				<centroid>
					<x>694.9825</x>
					<y>266.1295</y>
				</centroid>
			</pseudo3D>
		</spatialEntity>
		<numericStateVariable>
			<name>avgClusterednessRegions</name>
			<value>0</value>
		</numericStateVariable>
		<numericStateVariable>
			<name>avgDensityRegions</name>
			<value>0.5776130443382396</value>
		</numericStateVariable>
	</timepoint>
	<timepoint>
		<spatialEntity>
			<pseudo3D type="region">
				<clusteredness>0.9699684427405263</clusteredness>
				<density>0.5776130443382396</density>
				<area>74383</area>
				<perimeter>1686.543485879898</perimeter>
				<distanceFromOrigin>159.4521871910197</distanceFromOrigin>
				<angle>59.45403567382294</angle>
				<shape>triangular</shape>
				<triangleMeasure>0.6551994324050734</triangleMeasure>
				<rectangleMeasure>0.4390797214763076</rectangleMeasure>
				<circleMeasure>0.355276126748314</circleMeasure>
				<centroid>
					<x>694.9825</x>
					<y>266.1295</y>
				</centroid>
			</pseudo3D>
		</spatialEntity>
		<numericStateVariable>
			<name>avgClusterednessRegions</name>
			<value>0</value>
		</numericStateVariable>
		<numericStateVariable>
			<name>avgDensityRegions</name>
			<value>0.5776130443382396</value>
		</numericStateVariable>
	</timepoint>
	<timepoint>
		<spatialEntity>
			<pseudo3D type="region">
				<clusteredness>0.9699684427405263</clusteredness>
				<density>0.5776130443382396</density>
				<area>74383</area>
				<perimeter>1686.543485879898</perimeter>
				<distanceFromOrigin>159.4521871910197</distanceFromOrigin>
				<angle>59.45403567382294</angle>
				<shape>triangular</shape>
				<triangleMeasure>0.6551994324050734</triangleMeasure>
				<rectangleMeasure>0.4390797214763076</rectangleMeasure>
				<circleMeasure>0.355276126748314</circleMeasure>
				<centroid>
					<x>694.9825</x>
					<y>266.1295</y>
				</centroid>
			</pseudo3D>
		</spatialEntity>
		<numericStateVariable>
			<name>avgClusterednessRegions</name>
			<value>0</value>
		</numericStateVariable>
		<numericStateVariable>
			<name>avgDensityRegions</name>
			<value>0.5776130443382396</value>
		</numericStateVariable>
	</timepoint>
	<timepoint>
		<spatialEntity>
			<pseudo3D type="region">
				<clusteredness>0.9699684427405263</clusteredness>
				<density>0.5776130443382396</density>
				<area>74383</area>
				<perimeter>1686.543485879898</perimeter>
				<distanceFromOrigin>159.4521871910197</distanceFromOrigin>
				<angle>59.45403567382294</angle>
				<shape>triangular</shape>
				<triangleMeasure>0.6551994324050734</triangleMeasure>
				<rectangleMeasure>0.4390797214763076</rectangleMeasure>
				<circleMeasure>0.355276126748314</circleMeasure>
				<centroid>
					<x>694.9825</x>
					<y>266.1295</y>
				</centroid>
			</pseudo3D>
		</spatialEntity>
		<numericStateVariable>
			<name>avgClusterednessRegions</name>
			<value>0</value>
		</numericStateVariable>
		<numericStateVariable>
			<name>avgDensityRegions</name>
			<value>0.5776130443382396</value>
		</numericStateVariable>
	</timepoint>
	<timepoint>
		<spatialEntity>
			<pseudo3D type="region">
				<clusteredness>0.9699684427405263</clusteredness>
				<density>0.5776130443382396</density>
				<area>74383</area>
				<perimeter>1686.543485879898</perimeter>
				<distanceFromOrigin>159.4521871910197</distanceFromOrigin>
				<angle>59.45403567382294</angle>
				<shape>triangular</shape>
				<triangleMeasure>0.6551994324050734</triangleMeasure>
				<rectangleMeasure>0.4390797214763076</rectangleMeasure>
				<circleMeasure>0.355276126748314</circleMeasure>
				<centroid>
					<x>694.9825</x>
					<y>266.1295</y>
				</centroid>
			</pseudo3D>
		</spatialEntity>
		<numericStateVariable>
			<name>avgClusterednessRegions</name>
			<value>0</value>
		</numericStateVariable>
		<numericStateVariable>
			<name>avgDensityRegions</name>
			<value>0.5776130443382396</value>
		</numericStateVariable>
	</timepoint>
	<timepoint>
		<spatialEntity>
			<pseudo3D type="region">
				<clusteredness>0.9699684427405263</clusteredness>
				<density>0.5776130443382396</density>
				<area>74383</area>
				<perimeter>1686.543485879898</perimeter>
				<distanceFromOrigin>159.4521871910197</distanceFromOrigin>
				<angle>59.45403567382294</angle>
				<shape>triangular</shape>
				<triangleMeasure>0.6551994324050734</triangleMeasure>
				<rectangleMeasure>0.4390797214763076</rectangleMeasure>
				<circleMeasure>0.355276126748314</circleMeasure>
				<centroid>
					<x>694.9825</x>
					<y>266.1295</y>
				</centroid>
			</pseudo3D>
		</spatialEntity>
		<numericStateVariable>
			<name>avgClusterednessRegions</name>
			<value>0</value>
		</numericStateVariable>
		<numericStateVariable>
			<name>avgDensityRegions</name>
			<value>0.5776130443382396</value>
		</numericStateVariable>
	</timepoint>
	<timepoint>
		<spatialEntity>
			<pseudo3D type="region">
				<clusteredness>0.9699684427405263</clusteredness>
				<density>0.5776130443382396</density>
				<area>74383</area>
				<perimeter>1686.543485879898</perimeter>
				<distanceFromOrigin>159.4521871910197</distanceFromOrigin>
				<angle>59.45403567382294</angle>
				<shape>triangular</shape>
				<triangleMeasure>0.6551994324050734</triangleMeasure>
				<rectangleMeasure>0.4390797214763076</rectangleMeasure>
				<circleMeasure>0.355276126748314</circleMeasure>
				<centroid>
					<x>694.9825</x>
					<y>266.1295</y>
				</centroid>
			</pseudo3D>
		</spatialEntity>
		<numericStateVariable>
			<name>avgClusterednessRegions</name>
			<value>0</value>
		</numericStateVariable>
		<numericStateVariable>
			<name>avgDensityRegions</name>
			<value>0.5776130443382396</value>
		</numericStateVariable>
	</timepoint>
	<timepoint>
		<spatialEntity>
			<pseudo3D type="region">
				<clusteredness>0.9699684427405263</clusteredness>
				<density>0.5776130443382396</density>
				<area>74383</area>
				<perimeter>1686.543485879898</perimeter>
				<distanceFromOrigin>159.4521871910197</distanceFromOrigin>
				<angle>59.45403567382294</angle>
				<shape>triangular</shape>
				<triangleMeasure>0.6551994324050734</triangleMeasure>
				<rectangleMeasure>0.4390797214763076</rectangleMeasure>
				<circleMeasure>0.355276126748314</circleMeasure>
				<centroid>
					<x>694.9825</x>
					<y>266.1295</y>
				</centroid>
			</pseudo3D>
		</spatialEntity>
		<numericStateVariable>
			<name>avgClusterednessRegions</name>
			<value>0</value>
		</numericStateVariable>
		<numericStateVariable>
			<name>avgDensityRegions</name>
			<value>0.5776130443382396</value>
		</numericStateVariable>
	</timepoint>
	<timepoint>
		<spatialEntity>
			<pseudo3D type="region">
				<clusteredness>0.9699684427405263</clusteredness>
				<density>0.5776130443382396</density>
				<area>74383</area>
				<perimeter>1686.543485879898</perimeter>
				<distanceFromOrigin>159.4521871910197</distanceFromOrigin>
				<angle>59.45403567382294</angle>
				<shape>triangular</shape>
				<triangleMeasure>0.6551994324050734</triangleMeasure>
				<rectangleMeasure>0.4390797214763076</rectangleMeasure>
				<circleMeasure>0.355276126748314</circleMeasure>
				<centroid>
					<x>694.9825</x>
					<y>266.1295</y>
				</centroid>
			</pseudo3D>
		</spatialEntity>
		<numericStateVariable>
			<name>avgClusterednessRegions</name>
			<value>0</value>
		</numericStateVariable>
		<numericStateVariable>
			<name>avgDensityRegions</name>
			<value>0.5776130443382396</value>
		</numericStateVariable>
	</timepoint>
	<timepoint>
		<spatialEntity>
			<pseudo3D type="region">
				<clusteredness>0.9699684427405263</clusteredness>
				<density>0.5776130443382396</density>
				<area>74383</area>
				<perimeter>1686.543485879898</perimeter>
				<distanceFromOrigin>159.4521871910197</distanceFromOrigin>
				<angle>59.45403567382294</angle>
				<shape>triangular</shape>
				<triangleMeasure>0.6551994324050734</triangleMeasure>
				<rectangleMeasure>0.4390797214763076</rectangleMeasure>
				<circleMeasure>0.355276126748314</circleMeasure>
				<centroid>
					<x>694.9825</x>
					<y>266.1295</y>
				</centroid>
			</pseudo3D>
		</spatialEntity>
		<numericStateVariable>
			<name>avgClusterednessRegions</name>
			<value>0</value>
		</numericStateVariable>
		<numericStateVariable>
			<name>avgDensityRegions</name>
			<value>0.5776130443382396</value>
		</numericStateVariable>
	</timepoint>
	<timepoint>
		<spatialEntity>
			<pseudo3D type="region">
				<clusteredness>0.9699684427405263</clusteredness>
				<density>0.5776130443382396</density>
				<area>74383</area>
				<perimeter>1686.543485879898</perimeter>
				<distanceFromOrigin>159.4521871910197</distanceFromOrigin>
				<angle>59.45403567382294</angle>
				<shape>triangular</shape>
				<triangleMeasure>0.6551994324050734</triangleMeasure>
				<rectangleMeasure>0.4390797214763076</rectangleMeasure>
				<circleMeasure>0.355276126748314</circleMeasure>
				<centroid>
					<x>694.9825</x>
					<y>266.1295</y>
				</centroid>
			</pseudo3D>
		</spatialEntity>
		<numericStateVariable>
			<name>avgClusterednessRegions</name>
			<value>0</value>
		</numericStateVariable>
		<numericStateVariable>
			<name>avgDensityRegions</name>
			<value>0.5776130443382396</value>
		</numericStateVariable>
	</timepoint>
	<timepoint>
		<spatialEntity>
			<pseudo3D type="region">
				<clusteredness>0.9699684427405263</clusteredness>
				<density>0.5776130443382396</density>
				<area>74383</area>
				<perimeter>1686.543485879898</perimeter>
				<distanceFromOrigin>159.4521871910197</distanceFromOrigin>
				<angle>59.45403567382294</angle>
				<shape>triangular</shape>
				<triangleMeasure>0.6551994324050734</triangleMeasure>
				<rectangleMeasure>0.4390797214763076</rectangleMeasure>
				<circleMeasure>0.355276126748314</circleMeasure>
				<centroid>
					<x>694.9825</x>
					<y>266.1295</y>
				</centroid>
			</pseudo3D>
		</spatialEntity>
		<numericStateVariable>
			<name>avgClusterednessRegions</name>
			<value>0</value>
		</numericStateVariable>
		<numericStateVariable>
			<name>avgDensityRegions</name>
			<value>0.5776130443382396</value>
		</numericStateVariable>
	</timepoint>
	<timepoint>
		<spatialEntity>
			<pseudo3D type="region">
				<clusteredness>0.9699684427405263</clusteredness>
				<density>0.5776130443382396</density>
				<area>74383</area>
				<perimeter>1686.543485879898</perimeter>
				<distanceFromOrigin>159.4521871910197</distanceFromOrigin>
				<angle>59.45403567382294</angle>
				<shape>triangular</shape>
				<triangleMeasure>0.6551994324050734</triangleMeasure>
				<rectangleMeasure>0.4390797214763076</rectangleMeasure>
				<circleMeasure>0.355276126748314</circleMeasure>
				<centroid>
					<x>694.9825</x>
					<y>266.1295</y>
				</centroid>
			</pseudo3D>
		</spatialEntity>
		<numericStateVariable>
			<name>avgClusterednessRegions</name>
			<value>0</value>
		</numericStateVariable>
		<numericStateVariable>
			<name>avgDensityRegions</name>
			<value>0.5776130443382396</value>
		</numericStateVariable>
	</timepoint>
	<timepoint>
		<spatialEntity>
			<pseudo3D type="region">
				<clusteredness>0.9699684427405263</clusteredness>
				<density>0.5776130443382396</density>
				<area>74383</area>
				<perimeter>1686.543485879898</perimeter>
				<distanceFromOrigin>159.4521871910197</distanceFromOrigin>
				<angle>59.45403567382294</angle>
				<shape>triangular</shape>
				<triangleMeasure>0.6551994324050734</triangleMeasure>
				<rectangleMeasure>0.4390797214763076</rectangleMeasure>
				<circleMeasure>0.355276126748314</circleMeasure>
				<centroid>
					<x>694.9825</x>
					<y>266.1295</y>
				</centroid>
			</pseudo3D>
		</spatialEntity>
		<numericStateVariable>
			<name>avgClusterednessRegions</name>
			<value>0</value>
		</numericStateVariable>
		<numericStateVariable>
			<name>avgDensityRegions</name>
			<value>0.5776130443382396</value>
		</numericStateVariable>
	</timepoint>
	<timepoint>
		<spatialEntity>
			<pseudo3D type="region">
				<clusteredness>0.9699684427405263</clusteredness>
				<density>0.5776130443382396</density>
				<area>74383</area>
				<perimeter>1686.543485879898</perimeter>
				<distanceFromOrigin>159.4521871910197</distanceFromOrigin>
				<angle>59.45403567382294</angle>
				<shape>triangular</shape>
				<triangleMeasure>0.6551994324050734</triangleMeasure>
				<rectangleMeasure>0.4390797214763076</rectangleMeasure>
				<circleMeasure>0.355276126748314</circleMeasure>
				<centroid>
					<x>694.9825</x>
					<y>266.1295</y>
				</centroid>
			</pseudo3D>
		</spatialEntity>
		<numericStateVariable>
			<name>avgClusterednessRegions</name>
			<value>0</value>
		</numericStateVariable>
		<numericStateVariable>
			<name>avgDensityRegions</name>
			<value>0.5776130443382396</value>
		</numericStateVariable>
	</timepoint>
	<timepoint>
		<spatialEntity>
			<pseudo3D type="region">
				<clusteredness>0.9699684427405263</clusteredness>
				<density>0.5776130443382396</density>
				<area>74383</area>
				<perimeter>1686.543485879898</perimeter>
				<distanceFromOrigin>159.4521871910197</distanceFromOrigin>
				<angle>59.45403567382294</angle>
				<shape>triangular</shape>
				<triangleMeasure>0.6551994324050734</triangleMeasure>
				<rectangleMeasure>0.4390797214763076</rectangleMeasure>
				<circleMeasure>0.355276126748314</circleMeasure>
				<centroid>
					<x>694.9825</x>
					<y>266.1295</y>
				</centroid>
			</pseudo3D>
		</spatialEntity>
		<numericStateVariable>
			<name>avgClusterednessRegions</name>
			<value>0</value>
		</numericStateVariable>
		<numericStateVariable>
			<name>avgDensityRegions</name>
			<value>0.5776130443382396</value>
		</numericStateVariable>
	</timepoint>
	<timepoint>
		<spatialEntity>
			<pseudo3D type="region">
				<clusteredness>0.9699684427405263</clusteredness>
				<density>0.5776130443382396</density>
				<area>74383</area>
				<perimeter>1686.543485879898</perimeter>
				<distanceFromOrigin>159.4521871910197</distanceFromOrigin>
				<angle>59.45403567382294</angle>
				<shape>triangular</shape>
				<triangleMeasure>0.6551994324050734</triangleMeasure>
				<rectangleMeasure>0.4390797214763076</rectangleMeasure>
				<circleMeasure>0.355276126748314</circleMeasure>
				<centroid>
					<x>694.9825</x>
					<y>266.1295</y>
				</centroid>
			</pseudo3D>
		</spatialEntity>
		<numericStateVariable>
			<name>avgClusterednessRegions</name>
			<value>0</value>
		</numericStateVariable>
		<numericStateVariable>
			<name>avgDensityRegions</name>
			<value>0.5776130443382396</value>
		</numericStateVariable>
	</timepoint>
	<timepoint>
		<spatialEntity>
			<pseudo3D type="region">
				<clusteredness>0.9699684427405263</clusteredness>
				<density>0.5776130443382396</density>
				<area>74383</area>
				<perimeter>1686.543485879898</perimeter>
				<distanceFromOrigin>159.4521871910197</distanceFromOrigin>
				<angle>59.45403567382294</angle>
				<shape>triangular</shape>
				<triangleMeasure>0.6551994324050734</triangleMeasure>
				<rectangleMeasure>0.4390797214763076</rectangleMeasure>
				<circleMeasure>0.355276126748314</circleMeasure>
				<centroid>
					<x>694.9825</x>
					<y>266.1295</y>
				</centroid>
			</pseudo3D>
		</spatialEntity>
		<numericStateVariable>
			<name>avgClusterednessRegions</name>
			<value>0</value>
		</numericStateVariable>
		<numericStateVariable>
			<name>avgDensityRegions</name>
			<value>0.5776130443382396</value>
		</numericStateVariable>
	</timepoint>
	<timepoint>
		<spatialEntity>
			<pseudo3D type="region">
				<clusteredness>0.9699684427405263</clusteredness>
				<density>0.5776130443382396</density>
				<area>74383</area>
				<perimeter>1686.543485879898</perimeter>
				<distanceFromOrigin>159.4521871910197</distanceFromOrigin>
				<angle>59.45403567382294</angle>
				<shape>triangular</shape>
				<triangleMeasure>0.6551994324050734</triangleMeasure>
				<rectangleMeasure>0.4390797214763076</rectangleMeasure>
				<circleMeasure>0.355276126748314</circleMeasure>
				<centroid>
					<x>694.9825</x>
					<y>266.1295</y>
				</centroid>
			</pseudo3D>
		</spatialEntity>
		<numericStateVariable>
			<name>avgClusterednessRegions</name>
			<value>0</value>
		</numericStateVariable>
		<numericStateVariable>
			<name>avgDensityRegions</name>
			<value>0.5776130443382396</value>
		</numericStateVariable>
	</timepoint>
	<timepoint>
		<spatialEntity>
			<pseudo3D type="region">
				<clusteredness>0.9699684427405263</clusteredness>
				<density>0.5776130443382396</density>
				<area>74383</area>
				<perimeter>1686.543485879898</perimeter>
				<distanceFromOrigin>159.4521871910197</distanceFromOrigin>
				<angle>59.45403567382294</angle>
				<shape>triangular</shape>
				<triangleMeasure>0.6551994324050734</triangleMeasure>
				<rectangleMeasure>0.4390797214763076</rectangleMeasure>
				<circleMeasure>0.355276126748314</circleMeasure>
				<centroid>
					<x>694.9825</x>
					<y>266.1295</y>
				</centroid>
			</pseudo3D>
		</spatialEntity>
		<numericStateVariable>
			<name>avgClusterednessRegions</name>
			<value>0</value>
		</numericStateVariable>
		<numericStateVariable>
			<name>avgDensityRegions</name>
			<value>0.5776130443382396</value>
		</numericStateVariable>
	</timepoint>
	<timepoint>
		<spatialEntity>
			<pseudo3D type="region">
				<clusteredness>0.9699684427405263</clusteredness>
				<density>0.5776130443382396</density>
				<area>74383</area>
				<perimeter>1686.543485879898</perimeter>
				<distanceFromOrigin>159.4521871910197</distanceFromOrigin>
				<angle>59.45403567382294</angle>
				<shape>triangular</shape>
				<triangleMeasure>0.6551994324050734</triangleMeasure>
				<rectangleMeasure>0.4390797214763076</rectangleMeasure>
				<circleMeasure>0.355276126748314</circleMeasure>
				<centroid>
					<x>694.9825</x>
					<y>266.1295</y>
				</centroid>
			</pseudo3D>
		</spatialEntity>
		<numericStateVariable>
			<name>avgClusterednessRegions</name>
			<value>0</value>
		</numericStateVariable>
		<numericStateVariable>
			<name>avgDensityRegions</name>
			<value>0.5776130443382396</value>
		</numericStateVariable>
	</timepoint>
	<timepoint>
		<spatialEntity>
			<pseudo3D type="region">
				<clusteredness>0.9699684427405263</clusteredness>
				<density>0.5776130443382396</density>
				<area>74383</area>
				<perimeter>1686.543485879898</perimeter>
				<distanceFromOrigin>159.4521871910197</distanceFromOrigin>
				<angle>59.45403567382294</angle>
				<shape>triangular</shape>
				<triangleMeasure>0.6551994324050734</triangleMeasure>
				<rectangleMeasure>0.4390797214763076</rectangleMeasure>
				<circleMeasure>0.355276126748314</circleMeasure>
				<centroid>
					<x>694.9825</x>
					<y>266.1295</y>
				</centroid>
			</pseudo3D>
		</spatialEntity>
		<numericStateVariable>
			<name>avgClusterednessRegions</name>
			<value>0</value>
		</numericStateVariable>
		<numericStateVariable>
			<name>avgDensityRegions</name>
			<value>0.5776130443382396</value>
		</numericStateVariable>
	</timepoint>
</experiment>
