# Supplementary material for: Automatic validation of computational models using pseudo-3D spatio-temporal model checking
Source: BMC Syst Biol. 2014 Dec 2;8:124. doi: 10.1186/s12918-014-0124-0 (PMC4272535; doi:10.1186/s12918-014-0124-0)
Supplement: Additional file 8 — Dataset of STML files for the phase variation case study. The dataset of one thousand STML files corresponding to the stochastic simulations of the rectangular model for the phase variation case study. We recommend using the freely available 7zip software (Download link: http://www.7-zip.org/download.html) to extract this archive. [file 12918_2014_124_MOESM8_ESM.zip › phase_variation_stml_179.xml]

<?xml version="1.0" encoding="utf-8"?>
<!--Warning! This xml file was automatically generated by a C++ program using the Boost PropertyTree library.-->
<experiment>
	<timepoint>
		<numericStateVariable>
			<name>avgClusterednessRegions</name>
			<value>0</value>
		</numericStateVariable>
		<numericStateVariable>
			<name>avgDensityRegions</name>
			<value>0</value>
		</numericStateVariable>
	</timepoint>
	<timepoint>
		<numericStateVariable>
			<name>avgClusterednessRegions</name>
			<value>0</value>
		</numericStateVariable>
		<numericStateVariable>
			<name>avgDensityRegions</name>
			<value>0</value>
		</numericStateVariable>
	</timepoint>
	<timepoint>
		<numericStateVariable>
			<name>avgClusterednessRegions</name>
			<value>0</value>
		</numericStateVariable>
		<numericStateVariable>
			<name>avgDensityRegions</name>
			<value>0</value>
		</numericStateVariable>
	</timepoint>
	<timepoint>
		<numericStateVariable>
			<name>avgClusterednessRegions</name>
			<value>0</value>
		</numericStateVariable>
		<numericStateVariable>
			<name>avgDensityRegions</name>
			<value>0</value>
		</numericStateVariable>
	</timepoint>
	<timepoint>
		<numericStateVariable>
			<name>avgClusterednessRegions</name>
			<value>0</value>
		</numericStateVariable>
		<numericStateVariable>
			<name>avgDensityRegions</name>
			<value>0</value>
		</numericStateVariable>
	</timepoint>
	<timepoint>
		<numericStateVariable>
			<name>avgClusterednessRegions</name>
			<value>0</value>
		</numericStateVariable>
		<numericStateVariable>
			<name>avgDensityRegions</name>
			<value>0</value>
		</numericStateVariable>
	</timepoint>
	<timepoint>
		<numericStateVariable>
			<name>avgClusterednessRegions</name>
			<value>0</value>
		</numericStateVariable>
		<numericStateVariable>
			<name>avgDensityRegions</name>
			<value>0</value>
		</numericStateVariable>
	</timepoint>
	<timepoint>
		<numericStateVariable>
			<name>avgClusterednessRegions</name>
			<value>0</value>
		</numericStateVariable>
		<numericStateVariable>
			<name>avgDensityRegions</name>
			<value>0</value>
		</numericStateVariable>
	</timepoint>
	<timepoint>
		<numericStateVariable>
			<name>avgClusterednessRegions</name>
			<value>0</value>
		</numericStateVariable>
		<numericStateVariable>
			<name>avgDensityRegions</name>
			<value>0</value>
		</numericStateVariable>
	</timepoint>
	<timepoint>
		<numericStateVariable>
			<name>avgClusterednessRegions</name>
			<value>0</value>
		</numericStateVariable>
		<numericStateVariable>
			<name>avgDensityRegions</name>
			<value>0</value>
		</numericStateVariable>
	</timepoint>
	<timepoint>
		<numericStateVariable>
			<name>avgClusterednessRegions</name>
			<value>0</value>
		</numericStateVariable>
		<numericStateVariable>
			<name>avgDensityRegions</name>
			<value>0</value>
		</numericStateVariable>
	</timepoint>
	<timepoint>
		<numericStateVariable>
			<name>avgClusterednessRegions</name>
			<value>0</value>
		</numericStateVariable>
		<numericStateVariable>
			<name>avgDensityRegions</name>
			<value>0</value>
		</numericStateVariable>
	</timepoint>
	<timepoint>
		<numericStateVariable>
			<name>avgClusterednessRegions</name>
			<value>0</value>
		</numericStateVariable>
		<numericStateVariable>
			<name>avgDensityRegions</name>
			<value>0</value>
		</numericStateVariable>
	</timepoint>
	<timepoint>
		<numericStateVariable>
			<name>avgClusterednessRegions</name>
			<value>0</value>
		</numericStateVariable>
		<numericStateVariable>
			<name>avgDensityRegions</name>
			<value>0</value>
		</numericStateVariable>
	</timepoint>
	<timepoint>
		<numericStateVariable>
			<name>avgClusterednessRegions</name>
			<value>0</value>
		</numericStateVariable>
		<numericStateVariable>
			<name>avgDensityRegions</name>
			<value>0</value>
		</numericStateVariable>
	</timepoint>
	<timepoint>
		<numericStateVariable>
			<name>avgClusterednessRegions</name>
			<value>0</value>
		</numericStateVariable>
		<numericStateVariable>
			<name>avgDensityRegions</name>
			<value>0</value>
		</numericStateVariable>
	</timepoint>
	<timepoint>
		<numericStateVariable>
			<name>avgClusterednessRegions</name>
			<value>0</value>
		</numericStateVariable>
		<numericStateVariable>
			<name>avgDensityRegions</name>
			<value>0</value>
		</numericStateVariable>
	</timepoint>
	<timepoint>
		<numericStateVariable>
			<name>avgClusterednessRegions</name>
			<value>0</value>
		</numericStateVariable>
		<numericStateVariable>
			<name>avgDensityRegions</name>
			<value>0</value>
		</numericStateVariable>
	</timepoint>
	<timepoint>
		<numericStateVariable>
			<name>avgClusterednessRegions</name>
			<value>0</value>
		</numericStateVariable>
		<numericStateVariable>
			<name>avgDensityRegions</name>
			<value>0</value>
		</numericStateVariable>
	</timepoint>
	<timepoint>
		<numericStateVariable>
			<name>avgClusterednessRegions</name>
			<value>0</value>
		</numericStateVariable>
		<numericStateVariable>
			<name>avgDensityRegions</name>
			<value>0</value>
		</numericStateVariable>
	</timepoint>
	<timepoint>
		<numericStateVariable>
			<name>avgClusterednessRegions</name>
			<value>0</value>
		</numericStateVariable>
		<numericStateVariable>
			<name>avgDensityRegions</name>
			<value>0</value>
		</numericStateVariable>
	</timepoint>
	<timepoint>
		<numericStateVariable>
			<name>avgClusterednessRegions</name>
			<value>0</value>
		</numericStateVariable>
		<numericStateVariable>
			<name>avgDensityRegions</name>
			<value>0</value>
		</numericStateVariable>
	</timepoint>
	<timepoint>
		<numericStateVariable>
			<name>avgClusterednessRegions</name>
			<value>0</value>
		</numericStateVariable>
		<numericStateVariable>
			<name>avgDensityRegions</name>
			<value>0</value>
		</numericStateVariable>
	</timepoint>
	<timepoint>
		<numericStateVariable>
			<name>avgClusterednessRegions</name>
			<value>0</value>
		</numericStateVariable>
		<numericStateVariable>
			<name>avgDensityRegions</name>
			<value>0</value>
		</numericStateVariable>
	</timepoint>
	<timepoint>
		<numericStateVariable>
			<name>avgClusterednessRegions</name>
			<value>0</value>
		</numericStateVariable>
		<numericStateVariable>
			<name>avgDensityRegions</name>
			<value>0</value>
		</numericStateVariable>
	</timepoint>
	<timepoint>
		<numericStateVariable>
			<name>avgClusterednessRegions</name>
			<value>0</value>
		</numericStateVariable>
		<numericStateVariable>
			<name>avgDensityRegions</name>
			<value>0</value>
		</numericStateVariable>
	</timepoint>
	<timepoint>
		<spatialEntity>
			<pseudo3D type="region">
				<clusteredness>1</clusteredness>
				<density>0.5787034032959811</density>
				<area>23202</area>
				<perimeter>857.9589405059814</perimeter>
				<distanceFromOrigin>206.6494616494318</distanceFromOrigin>
				<angle>58.03023330272669</angle>
				<shape>rectangular</shape>
				<triangleMeasure>0.5528736676401687</triangleMeasure>
				<rectangleMeasure>0.6036779183525665</rectangleMeasure>
				<circleMeasure>0.3881106874176666</circleMeasure>
				<centroid>
					<x>413.1469</x>
					<y>468.1434</y>
				</centroid>
			</pseudo3D>
		</spatialEntity>
		<numericStateVariable>
			<name>avgClusterednessRegions</name>
			<value>0</value>
		</numericStateVariable>
		<numericStateVariable>
			<name>avgDensityRegions</name>
			<value>0.5787034032959811</value>
		</numericStateVariable>
	</timepoint>
	<timepoint>
		<spatialEntity>
			<pseudo3D type="region">
				<clusteredness>1</clusteredness>
				<density>0.5923523687164359</density>
				<area>26670</area>
				<perimeter>902.1233005523682</perimeter>
				<distanceFromOrigin>206.5187642806338</distanceFromOrigin>
				<angle>54.31545298046841</angle>
				<shape>rectangular</shape>
				<triangleMeasure>0.5702335215314202</triangleMeasure>
				<rectangleMeasure>0.5737071879355047</rectangleMeasure>
				<circleMeasure>0.3769107542558251</circleMeasure>
				<centroid>
					<x>402.0644</x>
					<y>460.1689</y>
				</centroid>
			</pseudo3D>
		</spatialEntity>
		<numericStateVariable>
			<name>avgClusterednessRegions</name>
			<value>0</value>
		</numericStateVariable>
		<numericStateVariable>
			<name>avgDensityRegions</name>
			<value>0.5923523687164359</value>
		</numericStateVariable>
	</timepoint>
	<timepoint>
		<spatialEntity>
			<pseudo3D type="region">
				<clusteredness>1</clusteredness>
				<density>0.5960319964699212</density>
				<area>30165</area>
				<perimeter>935.484626531601</perimeter>
				<distanceFromOrigin>206.6494616494318</distanceFromOrigin>
				<angle>52.80843259846856</angle>
				<shape>triangular</shape>
				<triangleMeasure>0.6173615672469888</triangleMeasure>
				<rectangleMeasure>0.5781674234569654</rectangleMeasure>
				<circleMeasure>0.402471855859993</circleMeasure>
				<centroid>
					<x>390.4799</x>
					<y>454.9759</y>
				</centroid>
			</pseudo3D>
		</spatialEntity>
		<numericStateVariable>
			<name>avgClusterednessRegions</name>
			<value>0</value>
		</numericStateVariable>
		<numericStateVariable>
			<name>avgDensityRegions</name>
			<value>0.5960319964699212</value>
		</numericStateVariable>
	</timepoint>
	<timepoint>
		<spatialEntity>
			<pseudo3D type="region">
				<clusteredness>1</clusteredness>
				<density>0.6010713522191432</density>
				<area>33570</area>
				<perimeter>1035.925901651382</perimeter>
				<distanceFromOrigin>206.6494616494318</distanceFromOrigin>
				<angle>52.43386222291391</angle>
				<shape>triangular</shape>
				<triangleMeasure>0.6083999908250671</triangleMeasure>
				<rectangleMeasure>0.580602441782308</rectangleMeasure>
				<circleMeasure>0.3883917888266805</circleMeasure>
				<centroid>
					<x>380.6123</x>
					<y>448.9028</y>
				</centroid>
			</pseudo3D>
		</spatialEntity>
		<numericStateVariable>
			<name>avgClusterednessRegions</name>
			<value>0</value>
		</numericStateVariable>
		<numericStateVariable>
			<name>avgDensityRegions</name>
			<value>0.6010713522191432</value>
		</numericStateVariable>
	</timepoint>
	<timepoint>
		<spatialEntity>
			<pseudo3D type="region">
				<clusteredness>1</clusteredness>
				<density>0.6011414293221875</density>
				<area>21985</area>
				<perimeter>807.4855718612671</perimeter>
				<distanceFromOrigin>250.5992817228334</distanceFromOrigin>
				<angle>33.36108556427621</angle>
				<shape>triangular</shape>
				<triangleMeasure>0.735262764049547</triangleMeasure>
				<rectangleMeasure>0.4936481013595286</rectangleMeasure>
				<circleMeasure>0.2702954142572789</circleMeasure>
				<centroid>
					<x>1043.793</x>
					<y>961.3282</y>
				</centroid>
			</pseudo3D>
		</spatialEntity>
		<spatialEntity>
			<pseudo3D type="region">
				<clusteredness>1</clusteredness>
				<density>0.6063754466664069</density>
				<area>37256</area>
				<perimeter>1085.866850376129</perimeter>
				<distanceFromOrigin>206.6494616494318</distanceFromOrigin>
				<angle>49.71241129486486</angle>
				<shape>triangular</shape>
				<triangleMeasure>0.6279131438924609</triangleMeasure>
				<rectangleMeasure>0.5704542593109297</rectangleMeasure>
				<circleMeasure>0.3739747855092116</circleMeasure>
				<centroid>
					<x>371.2365</x>
					<y>440.8975</y>
				</centroid>
			</pseudo3D>
		</spatialEntity>
		<numericStateVariable>
			<name>avgClusterednessRegions</name>
			<value>1700.800658634404</value>
		</numericStateVariable>
		<numericStateVariable>
			<name>avgDensityRegions</name>
			<value>0.6037584379942972</value>
		</numericStateVariable>
	</timepoint>
	<timepoint>
		<spatialEntity>
			<pseudo3D type="region">
				<clusteredness>1</clusteredness>
				<density>0.6137442712071514</density>
				<area>24785</area>
				<perimeter>843.2742457389832</perimeter>
				<distanceFromOrigin>250.5992817228334</distanceFromOrigin>
				<angle>32.7244620214511</angle>
				<shape>triangular</shape>
				<triangleMeasure>0.7740232972112051</triangleMeasure>
				<rectangleMeasure>0.5162197764432909</rectangleMeasure>
				<circleMeasure>0.2653406240806819</circleMeasure>
				<centroid>
					<x>1052.401</x>
					<y>970.5377</y>
				</centroid>
			</pseudo3D>
		</spatialEntity>
		<spatialEntity>
			<pseudo3D type="region">
				<clusteredness>1</clusteredness>
				<density>0.6037455698459756</density>
				<area>41756</area>
				<perimeter>1080.277515888214</perimeter>
				<distanceFromOrigin>206.5187642806338</distanceFromOrigin>
				<angle>49.4700574719247</angle>
				<shape>triangular</shape>
				<triangleMeasure>0.6535245270025558</triangleMeasure>
				<rectangleMeasure>0.5632324051520773</rectangleMeasure>
				<circleMeasure>0.3987354856898106</circleMeasure>
				<centroid>
					<x>360.4994</x>
					<y>432.9448</y>
				</centroid>
			</pseudo3D>
		</spatialEntity>
		<numericStateVariable>
			<name>avgClusterednessRegions</name>
			<value>1752.408969278088</value>
		</numericStateVariable>
		<numericStateVariable>
			<name>avgDensityRegions</name>
			<value>0.6087449205265635</value>
		</numericStateVariable>
	</timepoint>
	<timepoint>
		<spatialEntity>
			<pseudo3D type="region">
				<clusteredness>1</clusteredness>
				<density>0.6114610805249753</density>
				<area>27386.5</area>
				<perimeter>858.9929938316345</perimeter>
				<distanceFromOrigin>250.5294393878691</distanceFromOrigin>
				<angle>32.85648911831066</angle>
				<shape>triangular</shape>
				<triangleMeasure>0.7759616644648998</triangleMeasure>
				<rectangleMeasure>0.5307821668789131</rectangleMeasure>
				<circleMeasure>0.2738545917355468</circleMeasure>
				<centroid>
					<x>1061.701</x>
					<y>976.5594</y>
				</centroid>
			</pseudo3D>
		</spatialEntity>
		<spatialEntity>
			<pseudo3D type="region">
				<clusteredness>1</clusteredness>
				<density>0.6137352052398449</density>
				<area>45750.5</area>
				<perimeter>1104.061396598816</perimeter>
				<distanceFromOrigin>206.6494616494318</distanceFromOrigin>
				<angle>48.18495427846194</angle>
				<shape>triangular</shape>
				<triangleMeasure>0.6610100656194317</triangleMeasure>
				<rectangleMeasure>0.6009141470739772</rectangleMeasure>
				<circleMeasure>0.3821206788674143</circleMeasure>
				<centroid>
					<x>350.8781</x>
					<y>424.9868</y>
				</centroid>
			</pseudo3D>
		</spatialEntity>
		<numericStateVariable>
			<name>avgClusterednessRegions</name>
			<value>1799.446444086132</value>
		</numericStateVariable>
		<numericStateVariable>
			<name>avgDensityRegions</name>
			<value>0.6125981428824101</value>
		</numericStateVariable>
	</timepoint>
	<timepoint>
		<spatialEntity>
			<pseudo3D type="region">
				<clusteredness>1</clusteredness>
				<density>0.6083273119862784</density>
				<area>29798</area>
				<perimeter>906.1018223762512</perimeter>
				<distanceFromOrigin>250.5992817228334</distanceFromOrigin>
				<angle>32.52416210754773</angle>
				<shape>triangular</shape>
				<triangleMeasure>0.7439596037774713</triangleMeasure>
				<rectangleMeasure>0.5395255819749809</rectangleMeasure>
				<circleMeasure>0.2651773448153135</circleMeasure>
				<centroid>
					<x>1068.799</x>
					<y>983.7637</y>
				</centroid>
			</pseudo3D>
		</spatialEntity>
		<spatialEntity>
			<pseudo3D type="region">
				<clusteredness>1</clusteredness>
				<density>0.6117576254326673</density>
				<area>50419</area>
				<perimeter>1251.968368530273</perimeter>
				<distanceFromOrigin>206.6494616494318</distanceFromOrigin>
				<angle>46.96596015107315</angle>
				<shape>triangular</shape>
				<triangleMeasure>0.6811600688671622</triangleMeasure>
				<rectangleMeasure>0.5749022080478962</rectangleMeasure>
				<circleMeasure>0.3781485454189935</circleMeasure>
				<centroid>
					<x>339.0621</x>
					<y>419.6653</y>
				</centroid>
			</pseudo3D>
		</spatialEntity>
		<numericStateVariable>
			<name>avgClusterednessRegions</name>
			<value>1844.692532822256</value>
		</numericStateVariable>
		<numericStateVariable>
			<name>avgDensityRegions</name>
			<value>0.6100424687094729</value>
		</numericStateVariable>
	</timepoint>
	<timepoint>
		<spatialEntity>
			<pseudo3D type="region">
				<clusteredness>1</clusteredness>
				<density>0.6130047871600819</density>
				<area>33123.5</area>
				<perimeter>991.2116296291351</perimeter>
				<distanceFromOrigin>250.5992817228334</distanceFromOrigin>
				<angle>33.84352554097666</angle>
				<shape>triangular</shape>
				<triangleMeasure>0.7364562344538166</triangleMeasure>
				<rectangleMeasure>0.5043953982304675</rectangleMeasure>
				<circleMeasure>0.28351979750728</circleMeasure>
				<centroid>
					<x>1079.399</x>
					<y>990.9077</y>
				</centroid>
			</pseudo3D>
		</spatialEntity>
		<spatialEntity>
			<pseudo3D type="region">
				<clusteredness>1</clusteredness>
				<density>0.6196526954559801</density>
				<area>54207.5</area>
				<perimeter>1219.350743293762</perimeter>
				<distanceFromOrigin>206.6494616494318</distanceFromOrigin>
				<angle>47.49196986812069</angle>
				<shape>triangular</shape>
				<triangleMeasure>0.6936716220828504</triangleMeasure>
				<rectangleMeasure>0.6093992377591165</rectangleMeasure>
				<circleMeasure>0.3732876488327206</circleMeasure>
				<centroid>
					<x>331.3247</x>
					<y>411.3689</y>
				</centroid>
			</pseudo3D>
		</spatialEntity>
		<numericStateVariable>
			<name>avgClusterednessRegions</name>
			<value>1892.596395160683</value>
		</numericStateVariable>
		<numericStateVariable>
			<name>avgDensityRegions</name>
			<value>0.6163287413080309</value>
		</numericStateVariable>
	</timepoint>
	<timepoint>
		<spatialEntity>
			<pseudo3D type="region">
				<clusteredness>1</clusteredness>
				<density>0.6227010762350282</density>
				<area>36713</area>
				<perimeter>1076.161518096924</perimeter>
				<distanceFromOrigin>250.5992817228334</distanceFromOrigin>
				<angle>33.86724721311086</angle>
				<shape>triangular</shape>
				<triangleMeasure>0.733586933988066</triangleMeasure>
				<rectangleMeasure>0.4773745407978909</rectangleMeasure>
				<circleMeasure>0.268283325799229</circleMeasure>
				<centroid>
					<x>1089.102</x>
					<y>1000.974</y>
				</centroid>
			</pseudo3D>
		</spatialEntity>
		<spatialEntity>
			<pseudo3D type="region">
				<clusteredness>1</clusteredness>
				<density>0.6192369607538636</density>
				<area>57418</area>
				<perimeter>1255.944651603699</perimeter>
				<distanceFromOrigin>206.5187642806338</distanceFromOrigin>
				<angle>46.41834886135333</angle>
				<shape>triangular</shape>
				<triangleMeasure>0.6908270029883339</triangleMeasure>
				<rectangleMeasure>0.6026102574467361</rectangleMeasure>
				<circleMeasure>0.3740236213425774</circleMeasure>
				<centroid>
					<x>323.7841</x>
					<y>407.2003</y>
				</centroid>
			</pseudo3D>
		</spatialEntity>
		<numericStateVariable>
			<name>avgClusterednessRegions</name>
			<value>1937.294889048305</value>
		</numericStateVariable>
		<numericStateVariable>
			<name>avgDensityRegions</name>
			<value>0.6209690184944459</value>
		</numericStateVariable>
	</timepoint>
	<timepoint>
		<spatialEntity>
			<pseudo3D type="region">
				<clusteredness>1</clusteredness>
				<density>0.6227010762350282</density>
				<area>36713</area>
				<perimeter>1076.161518096924</perimeter>
				<distanceFromOrigin>250.5992817228334</distanceFromOrigin>
				<angle>33.86724721311086</angle>
				<shape>triangular</shape>
				<triangleMeasure>0.733586933988066</triangleMeasure>
				<rectangleMeasure>0.4773745407978909</rectangleMeasure>
				<circleMeasure>0.268283325799229</circleMeasure>
				<centroid>
					<x>1089.102</x>
					<y>1000.974</y>
				</centroid>
			</pseudo3D>
		</spatialEntity>
		<spatialEntity>
			<pseudo3D type="region">
				<clusteredness>1</clusteredness>
				<density>0.6192369607538636</density>
				<area>57418</area>
				<perimeter>1255.944651603699</perimeter>
				<distanceFromOrigin>206.5187642806338</distanceFromOrigin>
				<angle>46.41834886135333</angle>
				<shape>triangular</shape>
				<triangleMeasure>0.6908270029883339</triangleMeasure>
				<rectangleMeasure>0.6026102574467361</rectangleMeasure>
				<circleMeasure>0.3740236213425774</circleMeasure>
				<centroid>
					<x>323.7841</x>
					<y>407.2003</y>
				</centroid>
			</pseudo3D>
		</spatialEntity>
		<numericStateVariable>
			<name>avgClusterednessRegions</name>
			<value>1937.294889048305</value>
		</numericStateVariable>
		<numericStateVariable>
			<name>avgDensityRegions</name>
			<value>0.6209690184944459</value>
		</numericStateVariable>
	</timepoint>
	<timepoint>
		<spatialEntity>
			<pseudo3D type="region">
				<clusteredness>1</clusteredness>
				<density>0.6227010762350282</density>
				<area>36713</area>
				<perimeter>1076.161518096924</perimeter>
				<distanceFromOrigin>250.5992817228334</distanceFromOrigin>
				<angle>33.86724721311086</angle>
				<shape>triangular</shape>
				<triangleMeasure>0.733586933988066</triangleMeasure>
				<rectangleMeasure>0.4773745407978909</rectangleMeasure>
				<circleMeasure>0.268283325799229</circleMeasure>
				<centroid>
					<x>1089.102</x>
					<y>1000.974</y>
				</centroid>
			</pseudo3D>
		</spatialEntity>
		<spatialEntity>
			<pseudo3D type="region">
				<clusteredness>1</clusteredness>
				<density>0.6192369607538636</density>
				<area>57418</area>
				<perimeter>1255.944651603699</perimeter>
				<distanceFromOrigin>206.5187642806338</distanceFromOrigin>
				<angle>46.41834886135333</angle>
				<shape>triangular</shape>
				<triangleMeasure>0.6908270029883339</triangleMeasure>
				<rectangleMeasure>0.6026102574467361</rectangleMeasure>
				<circleMeasure>0.3740236213425774</circleMeasure>
				<centroid>
					<x>323.7841</x>
					<y>407.2003</y>
				</centroid>
			</pseudo3D>
		</spatialEntity>
		<numericStateVariable>
			<name>avgClusterednessRegions</name>
			<value>1937.294889048305</value>
		</numericStateVariable>
		<numericStateVariable>
			<name>avgDensityRegions</name>
			<value>0.6209690184944459</value>
		</numericStateVariable>
	</timepoint>
	<timepoint>
		<spatialEntity>
			<pseudo3D type="region">
				<clusteredness>1</clusteredness>
				<density>0.6227010762350282</density>
				<area>36713</area>
				<perimeter>1076.161518096924</perimeter>
				<distanceFromOrigin>250.5992817228334</distanceFromOrigin>
				<angle>33.86724721311086</angle>
				<shape>triangular</shape>
				<triangleMeasure>0.733586933988066</triangleMeasure>
				<rectangleMeasure>0.4773745407978909</rectangleMeasure>
				<circleMeasure>0.268283325799229</circleMeasure>
				<centroid>
					<x>1089.102</x>
					<y>1000.974</y>
				</centroid>
			</pseudo3D>
		</spatialEntity>
		<spatialEntity>
			<pseudo3D type="region">
				<clusteredness>1</clusteredness>
				<density>0.6192369607538636</density>
				<area>57418</area>
				<perimeter>1255.944651603699</perimeter>
				<distanceFromOrigin>206.5187642806338</distanceFromOrigin>
				<angle>46.41834886135333</angle>
				<shape>triangular</shape>
				<triangleMeasure>0.6908270029883339</triangleMeasure>
				<rectangleMeasure>0.6026102574467361</rectangleMeasure>
				<circleMeasure>0.3740236213425774</circleMeasure>
				<centroid>
					<x>323.7841</x>
					<y>407.2003</y>
				</centroid>
			</pseudo3D>
		</spatialEntity>
		<numericStateVariable>
			<name>avgClusterednessRegions</name>
			<value>1937.294889048305</value>
		</numericStateVariable>
		<numericStateVariable>
			<name>avgDensityRegions</name>
			<value>0.6209690184944459</value>
		</numericStateVariable>
	</timepoint>
	<timepoint>
		<spatialEntity>
			<pseudo3D type="region">
				<clusteredness>1</clusteredness>
				<density>0.6227010762350282</density>
				<area>36713</area>
				<perimeter>1076.161518096924</perimeter>
				<distanceFromOrigin>250.5992817228334</distanceFromOrigin>
				<angle>33.86724721311086</angle>
				<shape>triangular</shape>
				<triangleMeasure>0.733586933988066</triangleMeasure>
				<rectangleMeasure>0.4773745407978909</rectangleMeasure>
				<circleMeasure>0.268283325799229</circleMeasure>
				<centroid>
					<x>1089.102</x>
					<y>1000.974</y>
				</centroid>
			</pseudo3D>
		</spatialEntity>
		<spatialEntity>
			<pseudo3D type="region">
				<clusteredness>1</clusteredness>
				<density>0.6192369607538636</density>
				<area>57418</area>
				<perimeter>1255.944651603699</perimeter>
				<distanceFromOrigin>206.5187642806338</distanceFromOrigin>
				<angle>46.41834886135333</angle>
				<shape>triangular</shape>
				<triangleMeasure>0.6908270029883339</triangleMeasure>
				<rectangleMeasure>0.6026102574467361</rectangleMeasure>
				<circleMeasure>0.3740236213425774</circleMeasure>
				<centroid>
					<x>323.7841</x>
					<y>407.2003</y>
				</centroid>
			</pseudo3D>
		</spatialEntity>
		<numericStateVariable>
			<name>avgClusterednessRegions</name>
			<value>1937.294889048305</value>
		</numericStateVariable>
		<numericStateVariable>
			<name>avgDensityRegions</name>
			<value>0.6209690184944459</value>
		</numericStateVariable>
	</timepoint>
	<timepoint>
		<spatialEntity>
			<pseudo3D type="region">
				<clusteredness>1</clusteredness>
				<density>0.6227010762350282</density>
				<area>36713</area>
				<perimeter>1076.161518096924</perimeter>
				<distanceFromOrigin>250.5992817228334</distanceFromOrigin>
				<angle>33.86724721311086</angle>
				<shape>triangular</shape>
				<triangleMeasure>0.733586933988066</triangleMeasure>
				<rectangleMeasure>0.4773745407978909</rectangleMeasure>
				<circleMeasure>0.268283325799229</circleMeasure>
				<centroid>
					<x>1089.102</x>
					<y>1000.974</y>
				</centroid>
			</pseudo3D>
		</spatialEntity>
		<spatialEntity>
			<pseudo3D type="region">
				<clusteredness>1</clusteredness>
				<density>0.6192369607538636</density>
				<area>57418</area>
				<perimeter>1255.944651603699</perimeter>
				<distanceFromOrigin>206.5187642806338</distanceFromOrigin>
				<angle>46.41834886135333</angle>
				<shape>triangular</shape>
				<triangleMeasure>0.6908270029883339</triangleMeasure>
				<rectangleMeasure>0.6026102574467361</rectangleMeasure>
				<circleMeasure>0.3740236213425774</circleMeasure>
				<centroid>
					<x>323.7841</x>
					<y>407.2003</y>
				</centroid>
			</pseudo3D>
		</spatialEntity>
		<numericStateVariable>
			<name>avgClusterednessRegions</name>
			<value>1937.294889048305</value>
		</numericStateVariable>
		<numericStateVariable>
			<name>avgDensityRegions</name>
			<value>0.6209690184944459</value>
		</numericStateVariable>
	</timepoint>
	<timepoint>
		<spatialEntity>
			<pseudo3D type="region">
				<clusteredness>1</clusteredness>
				<density>0.6227010762350282</density>
				<area>36713</area>
				<perimeter>1076.161518096924</perimeter>
				<distanceFromOrigin>250.5992817228334</distanceFromOrigin>
				<angle>33.86724721311086</angle>
				<shape>triangular</shape>
				<triangleMeasure>0.733586933988066</triangleMeasure>
				<rectangleMeasure>0.4773745407978909</rectangleMeasure>
				<circleMeasure>0.268283325799229</circleMeasure>
				<centroid>
					<x>1089.102</x>
					<y>1000.974</y>
				</centroid>
			</pseudo3D>
		</spatialEntity>
		<spatialEntity>
			<pseudo3D type="region">
				<clusteredness>1</clusteredness>
				<density>0.6192369607538636</density>
				<area>57418</area>
				<perimeter>1255.944651603699</perimeter>
				<distanceFromOrigin>206.5187642806338</distanceFromOrigin>
				<angle>46.41834886135333</angle>
				<shape>triangular</shape>
				<triangleMeasure>0.6908270029883339</triangleMeasure>
				<rectangleMeasure>0.6026102574467361</rectangleMeasure>
				<circleMeasure>0.3740236213425774</circleMeasure>
				<centroid>
					<x>323.7841</x>
					<y>407.2003</y>
				</centroid>
			</pseudo3D>
		</spatialEntity>
		<numericStateVariable>
			<name>avgClusterednessRegions</name>
			<value>1937.294889048305</value>
		</numericStateVariable>
		<numericStateVariable>
			<name>avgDensityRegions</name>
			<value>0.6209690184944459</value>
		</numericStateVariable>
	</timepoint>
	<timepoint>
		<spatialEntity>
			<pseudo3D type="region">
				<clusteredness>1</clusteredness>
				<density>0.6227010762350282</density>
				<area>36713</area>
				<perimeter>1076.161518096924</perimeter>
				<distanceFromOrigin>250.5992817228334</distanceFromOrigin>
				<angle>33.86724721311086</angle>
				<shape>triangular</shape>
				<triangleMeasure>0.733586933988066</triangleMeasure>
				<rectangleMeasure>0.4773745407978909</rectangleMeasure>
				<circleMeasure>0.268283325799229</circleMeasure>
				<centroid>
					<x>1089.102</x>
					<y>1000.974</y>
				</centroid>
			</pseudo3D>
		</spatialEntity>
		<spatialEntity>
			<pseudo3D type="region">
				<clusteredness>1</clusteredness>
				<density>0.6192369607538636</density>
				<area>57418</area>
				<perimeter>1255.944651603699</perimeter>
				<distanceFromOrigin>206.5187642806338</distanceFromOrigin>
				<angle>46.41834886135333</angle>
				<shape>triangular</shape>
				<triangleMeasure>0.6908270029883339</triangleMeasure>
				<rectangleMeasure>0.6026102574467361</rectangleMeasure>
				<circleMeasure>0.3740236213425774</circleMeasure>
				<centroid>
					<x>323.7841</x>
					<y>407.2003</y>
				</centroid>
			</pseudo3D>
		</spatialEntity>
		<numericStateVariable>
			<name>avgClusterednessRegions</name>
			<value>1937.294889048305</value>
		</numericStateVariable>
		<numericStateVariable>
			<name>avgDensityRegions</name>
			<value>0.6209690184944459</value>
		</numericStateVariable>
	</timepoint>
	<timepoint>
		<spatialEntity>
			<pseudo3D type="region">
				<clusteredness>1</clusteredness>
				<density>0.6227010762350282</density>
				<area>36713</area>
				<perimeter>1076.161518096924</perimeter>
				<distanceFromOrigin>250.5992817228334</distanceFromOrigin>
				<angle>33.86724721311086</angle>
				<shape>triangular</shape>
				<triangleMeasure>0.733586933988066</triangleMeasure>
				<rectangleMeasure>0.4773745407978909</rectangleMeasure>
				<circleMeasure>0.268283325799229</circleMeasure>
				<centroid>
					<x>1089.102</x>
					<y>1000.974</y>
				</centroid>
			</pseudo3D>
		</spatialEntity>
		<spatialEntity>
			<pseudo3D type="region">
				<clusteredness>1</clusteredness>
				<density>0.6192369607538636</density>
				<area>57418</area>
				<perimeter>1255.944651603699</perimeter>
				<distanceFromOrigin>206.5187642806338</distanceFromOrigin>
				<angle>46.41834886135333</angle>
				<shape>triangular</shape>
				<triangleMeasure>0.6908270029883339</triangleMeasure>
				<rectangleMeasure>0.6026102574467361</rectangleMeasure>
				<circleMeasure>0.3740236213425774</circleMeasure>
				<centroid>
					<x>323.7841</x>
					<y>407.2003</y>
				</centroid>
			</pseudo3D>
		</spatialEntity>
		<numericStateVariable>
			<name>avgClusterednessRegions</name>
			<value>1937.294889048305</value>
		</numericStateVariable>
		<numericStateVariable>
			<name>avgDensityRegions</name>
			<value>0.6209690184944459</value>
		</numericStateVariable>
	</timepoint>
	<timepoint>
		<spatialEntity>
			<pseudo3D type="region">
				<clusteredness>1</clusteredness>
				<density>0.6227010762350282</density>
				<area>36713</area>
				<perimeter>1076.161518096924</perimeter>
				<distanceFromOrigin>250.5992817228334</distanceFromOrigin>
				<angle>33.86724721311086</angle>
				<shape>triangular</shape>
				<triangleMeasure>0.733586933988066</triangleMeasure>
				<rectangleMeasure>0.4773745407978909</rectangleMeasure>
				<circleMeasure>0.268283325799229</circleMeasure>
				<centroid>
					<x>1089.102</x>
					<y>1000.974</y>
				</centroid>
			</pseudo3D>
		</spatialEntity>
		<spatialEntity>
			<pseudo3D type="region">
				<clusteredness>1</clusteredness>
				<density>0.6192369607538636</density>
				<area>57418</area>
				<perimeter>1255.944651603699</perimeter>
				<distanceFromOrigin>206.5187642806338</distanceFromOrigin>
				<angle>46.41834886135333</angle>
				<shape>triangular</shape>
				<triangleMeasure>0.6908270029883339</triangleMeasure>
				<rectangleMeasure>0.6026102574467361</rectangleMeasure>
				<circleMeasure>0.3740236213425774</circleMeasure>
				<centroid>
					<x>323.7841</x>
					<y>407.2003</y>
				</centroid>
			</pseudo3D>
		</spatialEntity>
		<numericStateVariable>
			<name>avgClusterednessRegions</name>
			<value>1937.294889048305</value>
		</numericStateVariable>
		<numericStateVariable>
			<name>avgDensityRegions</name>
			<value>0.6209690184944459</value>
		</numericStateVariable>
	</timepoint>
	<timepoint>
		<spatialEntity>
			<pseudo3D type="region">
				<clusteredness>1</clusteredness>
				<density>0.6227010762350282</density>
				<area>36713</area>
				<perimeter>1076.161518096924</perimeter>
				<distanceFromOrigin>250.5992817228334</distanceFromOrigin>
				<angle>33.86724721311086</angle>
				<shape>triangular</shape>
				<triangleMeasure>0.733586933988066</triangleMeasure>
				<rectangleMeasure>0.4773745407978909</rectangleMeasure>
				<circleMeasure>0.268283325799229</circleMeasure>
				<centroid>
					<x>1089.102</x>
					<y>1000.974</y>
				</centroid>
			</pseudo3D>
		</spatialEntity>
		<spatialEntity>
			<pseudo3D type="region">
				<clusteredness>1</clusteredness>
				<density>0.6192369607538636</density>
				<area>57418</area>
				<perimeter>1255.944651603699</perimeter>
				<distanceFromOrigin>206.5187642806338</distanceFromOrigin>
				<angle>46.41834886135333</angle>
				<shape>triangular</shape>
				<triangleMeasure>0.6908270029883339</triangleMeasure>
				<rectangleMeasure>0.6026102574467361</rectangleMeasure>
				<circleMeasure>0.3740236213425774</circleMeasure>
				<centroid>
					<x>323.7841</x>
					<y>407.2003</y>
				</centroid>
			</pseudo3D>
		</spatialEntity>
		<numericStateVariable>
			<name>avgClusterednessRegions</name>
			<value>1937.294889048305</value>
		</numericStateVariable>
		<numericStateVariable>
			<name>avgDensityRegions</name>
			<value>0.6209690184944459</value>
		</numericStateVariable>
	</timepoint>
	<timepoint>
		<spatialEntity>
			<pseudo3D type="region">
				<clusteredness>1</clusteredness>
				<density>0.6227010762350282</density>
				<area>36713</area>
				<perimeter>1076.161518096924</perimeter>
				<distanceFromOrigin>250.5992817228334</distanceFromOrigin>
				<angle>33.86724721311086</angle>
				<shape>triangular</shape>
				<triangleMeasure>0.733586933988066</triangleMeasure>
				<rectangleMeasure>0.4773745407978909</rectangleMeasure>
				<circleMeasure>0.268283325799229</circleMeasure>
				<centroid>
					<x>1089.102</x>
					<y>1000.974</y>
				</centroid>
			</pseudo3D>
		</spatialEntity>
		<spatialEntity>
			<pseudo3D type="region">
				<clusteredness>1</clusteredness>
				<density>0.6192369607538636</density>
				<area>57418</area>
				<perimeter>1255.944651603699</perimeter>
				<distanceFromOrigin>206.5187642806338</distanceFromOrigin>
				<angle>46.41834886135333</angle>
				<shape>triangular</shape>
				<triangleMeasure>0.6908270029883339</triangleMeasure>
				<rectangleMeasure>0.6026102574467361</rectangleMeasure>
				<circleMeasure>0.3740236213425774</circleMeasure>
				<centroid>
					<x>323.7841</x>
					<y>407.2003</y>
				</centroid>
			</pseudo3D>
		</spatialEntity>
		<numericStateVariable>
			<name>avgClusterednessRegions</name>
			<value>1937.294889048305</value>
		</numericStateVariable>
		<numericStateVariable>
			<name>avgDensityRegions</name>
			<value>0.6209690184944459</value>
		</numericStateVariable>
	</timepoint>
	<timepoint>
		<spatialEntity>
			<pseudo3D type="region">
				<clusteredness>1</clusteredness>
				<density>0.6227010762350282</density>
				<area>36713</area>
				<perimeter>1076.161518096924</perimeter>
				<distanceFromOrigin>250.5992817228334</distanceFromOrigin>
				<angle>33.86724721311086</angle>
				<shape>triangular</shape>
				<triangleMeasure>0.733586933988066</triangleMeasure>
				<rectangleMeasure>0.4773745407978909</rectangleMeasure>
				<circleMeasure>0.268283325799229</circleMeasure>
				<centroid>
					<x>1089.102</x>
					<y>1000.974</y>
				</centroid>
			</pseudo3D>
		</spatialEntity>
		<spatialEntity>
			<pseudo3D type="region">
				<clusteredness>1</clusteredness>
				<density>0.6192369607538636</density>
				<area>57418</area>
				<perimeter>1255.944651603699</perimeter>
				<distanceFromOrigin>206.5187642806338</distanceFromOrigin>
				<angle>46.41834886135333</angle>
				<shape>triangular</shape>
				<triangleMeasure>0.6908270029883339</triangleMeasure>
				<rectangleMeasure>0.6026102574467361</rectangleMeasure>
				<circleMeasure>0.3740236213425774</circleMeasure>
				<centroid>
					<x>323.7841</x>
					<y>407.2003</y>
				</centroid>
			</pseudo3D>
		</spatialEntity>
		<numericStateVariable>
			<name>avgClusterednessRegions</name>
			<value>1937.294889048305</value>
		</numericStateVariable>
		<numericStateVariable>
			<name>avgDensityRegions</name>
			<value>0.6209690184944459</value>
		</numericStateVariable>
	</timepoint>
	<timepoint>
		<spatialEntity>
			<pseudo3D type="region">
				<clusteredness>1</clusteredness>
				<density>0.6227010762350282</density>
				<area>36713</area>
				<perimeter>1076.161518096924</perimeter>
				<distanceFromOrigin>250.5992817228334</distanceFromOrigin>
				<angle>33.86724721311086</angle>
				<shape>triangular</shape>
				<triangleMeasure>0.733586933988066</triangleMeasure>
				<rectangleMeasure>0.4773745407978909</rectangleMeasure>
				<circleMeasure>0.268283325799229</circleMeasure>
				<centroid>
					<x>1089.102</x>
					<y>1000.974</y>
				</centroid>
			</pseudo3D>
		</spatialEntity>
		<spatialEntity>
			<pseudo3D type="region">
				<clusteredness>1</clusteredness>
				<density>0.6192369607538636</density>
				<area>57418</area>
				<perimeter>1255.944651603699</perimeter>
				<distanceFromOrigin>206.5187642806338</distanceFromOrigin>
				<angle>46.41834886135333</angle>
				<shape>triangular</shape>
				<triangleMeasure>0.6908270029883339</triangleMeasure>
				<rectangleMeasure>0.6026102574467361</rectangleMeasure>
				<circleMeasure>0.3740236213425774</circleMeasure>
				<centroid>
					<x>323.7841</x>
					<y>407.2003</y>
				</centroid>
			</pseudo3D>
		</spatialEntity>
		<numericStateVariable>
			<name>avgClusterednessRegions</name>
			<value>1937.294889048305</value>
		</numericStateVariable>
		<numericStateVariable>
			<name>avgDensityRegions</name>
			<value>0.6209690184944459</value>
		</numericStateVariable>
	</timepoint>
	<timepoint>
		<spatialEntity>
			<pseudo3D type="region">
				<clusteredness>1</clusteredness>
				<density>0.6227010762350282</density>
				<area>36713</area>
				<perimeter>1076.161518096924</perimeter>
				<distanceFromOrigin>250.5992817228334</distanceFromOrigin>
				<angle>33.86724721311086</angle>
				<shape>triangular</shape>
				<triangleMeasure>0.733586933988066</triangleMeasure>
				<rectangleMeasure>0.4773745407978909</rectangleMeasure>
				<circleMeasure>0.268283325799229</circleMeasure>
				<centroid>
					<x>1089.102</x>
					<y>1000.974</y>
				</centroid>
			</pseudo3D>
		</spatialEntity>
		<spatialEntity>
			<pseudo3D type="region">
				<clusteredness>1</clusteredness>
				<density>0.6192369607538636</density>
				<area>57418</area>
				<perimeter>1255.944651603699</perimeter>
				<distanceFromOrigin>206.5187642806338</distanceFromOrigin>
				<angle>46.41834886135333</angle>
				<shape>triangular</shape>
				<triangleMeasure>0.6908270029883339</triangleMeasure>
				<rectangleMeasure>0.6026102574467361</rectangleMeasure>
				<circleMeasure>0.3740236213425774</circleMeasure>
				<centroid>
					<x>323.7841</x>
					<y>407.2003</y>
				</centroid>
			</pseudo3D>
		</spatialEntity>
		<numericStateVariable>
			<name>avgClusterednessRegions</name>
			<value>1937.294889048305</value>
		</numericStateVariable>
		<numericStateVariable>
			<name>avgDensityRegions</name>
			<value>0.6209690184944459</value>
		</numericStateVariable>
	</timepoint>
	<timepoint>
		<spatialEntity>
			<pseudo3D type="region">
				<clusteredness>1</clusteredness>
				<density>0.6227010762350282</density>
				<area>36713</area>
				<perimeter>1076.161518096924</perimeter>
				<distanceFromOrigin>250.5992817228334</distanceFromOrigin>
				<angle>33.86724721311086</angle>
				<shape>triangular</shape>
				<triangleMeasure>0.733586933988066</triangleMeasure>
				<rectangleMeasure>0.4773745407978909</rectangleMeasure>
				<circleMeasure>0.268283325799229</circleMeasure>
				<centroid>
					<x>1089.102</x>
					<y>1000.974</y>
				</centroid>
			</pseudo3D>
		</spatialEntity>
		<spatialEntity>
			<pseudo3D type="region">
				<clusteredness>1</clusteredness>
				<density>0.6192369607538636</density>
				<area>57418</area>
				<perimeter>1255.944651603699</perimeter>
				<distanceFromOrigin>206.5187642806338</distanceFromOrigin>
				<angle>46.41834886135333</angle>
				<shape>triangular</shape>
				<triangleMeasure>0.6908270029883339</triangleMeasure>
				<rectangleMeasure>0.6026102574467361</rectangleMeasure>
				<circleMeasure>0.3740236213425774</circleMeasure>
				<centroid>
					<x>323.7841</x>
					<y>407.2003</y>
				</centroid>
			</pseudo3D>
		</spatialEntity>
		<numericStateVariable>
			<name>avgClusterednessRegions</name>
			<value>1937.294889048305</value>
		</numericStateVariable>
		<numericStateVariable>
			<name>avgDensityRegions</name>
			<value>0.6209690184944459</value>
		</numericStateVariable>
	</timepoint>
	<timepoint>
		<spatialEntity>
			<pseudo3D type="region">
				<clusteredness>1</clusteredness>
				<density>0.6227010762350282</density>
				<area>36713</area>
				<perimeter>1076.161518096924</perimeter>
				<distanceFromOrigin>250.5992817228334</distanceFromOrigin>
				<angle>33.86724721311086</angle>
				<shape>triangular</shape>
				<triangleMeasure>0.733586933988066</triangleMeasure>
				<rectangleMeasure>0.4773745407978909</rectangleMeasure>
				<circleMeasure>0.268283325799229</circleMeasure>
				<centroid>
					<x>1089.102</x>
					<y>1000.974</y>
				</centroid>
			</pseudo3D>
		</spatialEntity>
		<spatialEntity>
			<pseudo3D type="region">
				<clusteredness>1</clusteredness>
				<density>0.6192369607538636</density>
				<area>57418</area>
				<perimeter>1255.944651603699</perimeter>
				<distanceFromOrigin>206.5187642806338</distanceFromOrigin>
				<angle>46.41834886135333</angle>
				<shape>triangular</shape>
				<triangleMeasure>0.6908270029883339</triangleMeasure>
				<rectangleMeasure>0.6026102574467361</rectangleMeasure>
				<circleMeasure>0.3740236213425774</circleMeasure>
				<centroid>
					<x>323.7841</x>
					<y>407.2003</y>
				</centroid>
			</pseudo3D>
		</spatialEntity>
		<numericStateVariable>
			<name>avgClusterednessRegions</name>
			<value>1937.294889048305</value>
		</numericStateVariable>
		<numericStateVariable>
			<name>avgDensityRegions</name>
			<value>0.6209690184944459</value>
		</numericStateVariable>
	</timepoint>
	<timepoint>
		<spatialEntity>
			<pseudo3D type="region">
				<clusteredness>1</clusteredness>
				<density>0.6227010762350282</density>
				<area>36713</area>
				<perimeter>1076.161518096924</perimeter>
				<distanceFromOrigin>250.5992817228334</distanceFromOrigin>
				<angle>33.86724721311086</angle>
				<shape>triangular</shape>
				<triangleMeasure>0.733586933988066</triangleMeasure>
				<rectangleMeasure>0.4773745407978909</rectangleMeasure>
				<circleMeasure>0.268283325799229</circleMeasure>
				<centroid>
					<x>1089.102</x>
					<y>1000.974</y>
				</centroid>
			</pseudo3D>
		</spatialEntity>
		<spatialEntity>
			<pseudo3D type="region">
				<clusteredness>1</clusteredness>
				<density>0.6192369607538636</density>
				<area>57418</area>
				<perimeter>1255.944651603699</perimeter>
				<distanceFromOrigin>206.5187642806338</distanceFromOrigin>
				<angle>46.41834886135333</angle>
				<shape>triangular</shape>
				<triangleMeasure>0.6908270029883339</triangleMeasure>
				<rectangleMeasure>0.6026102574467361</rectangleMeasure>
				<circleMeasure>0.3740236213425774</circleMeasure>
				<centroid>
					<x>323.7841</x>
					<y>407.2003</y>
				</centroid>
			</pseudo3D>
		</spatialEntity>
		<numericStateVariable>
			<name>avgClusterednessRegions</name>
			<value>1937.294889048305</value>
		</numericStateVariable>
		<numericStateVariable>
			<name>avgDensityRegions</name>
			<value>0.6209690184944459</value>
		</numericStateVariable>
	</timepoint>
	<timepoint>
		<spatialEntity>
			<pseudo3D type="region">
				<clusteredness>1</clusteredness>
				<density>0.6227010762350282</density>
				<area>36713</area>
				<perimeter>1076.161518096924</perimeter>
				<distanceFromOrigin>250.5992817228334</distanceFromOrigin>
				<angle>33.86724721311086</angle>
				<shape>triangular</shape>
				<triangleMeasure>0.733586933988066</triangleMeasure>
				<rectangleMeasure>0.4773745407978909</rectangleMeasure>
				<circleMeasure>0.268283325799229</circleMeasure>
				<centroid>
					<x>1089.102</x>
					<y>1000.974</y>
				</centroid>
			</pseudo3D>
		</spatialEntity>
		<spatialEntity>
			<pseudo3D type="region">
				<clusteredness>1</clusteredness>
				<density>0.6192369607538636</density>
				<area>57418</area>
				<perimeter>1255.944651603699</perimeter>
				<distanceFromOrigin>206.5187642806338</distanceFromOrigin>
				<angle>46.41834886135333</angle>
				<shape>triangular</shape>
				<triangleMeasure>0.6908270029883339</triangleMeasure>
				<rectangleMeasure>0.6026102574467361</rectangleMeasure>
				<circleMeasure>0.3740236213425774</circleMeasure>
				<centroid>
					<x>323.7841</x>
					<y>407.2003</y>
				</centroid>
			</pseudo3D>
		</spatialEntity>
		<numericStateVariable>
			<name>avgClusterednessRegions</name>
			<value>1937.294889048305</value>
		</numericStateVariable>
		<numericStateVariable>
			<name>avgDensityRegions</name>
			<value>0.6209690184944459</value>
		</numericStateVariable>
	</timepoint>
	<timepoint>
		<spatialEntity>
			<pseudo3D type="region">
				<clusteredness>1</clusteredness>
				<density>0.6227010762350282</density>
				<area>36713</area>
				<perimeter>1076.161518096924</perimeter>
				<distanceFromOrigin>250.5992817228334</distanceFromOrigin>
				<angle>33.86724721311086</angle>
				<shape>triangular</shape>
				<triangleMeasure>0.733586933988066</triangleMeasure>
				<rectangleMeasure>0.4773745407978909</rectangleMeasure>
				<circleMeasure>0.268283325799229</circleMeasure>
				<centroid>
					<x>1089.102</x>
					<y>1000.974</y>
				</centroid>
			</pseudo3D>
		</spatialEntity>
		<spatialEntity>
			<pseudo3D type="region">
				<clusteredness>1</clusteredness>
				<density>0.6192369607538636</density>
				<area>57418</area>
				<perimeter>1255.944651603699</perimeter>
				<distanceFromOrigin>206.5187642806338</distanceFromOrigin>
				<angle>46.41834886135333</angle>
				<shape>triangular</shape>
				<triangleMeasure>0.6908270029883339</triangleMeasure>
				<rectangleMeasure>0.6026102574467361</rectangleMeasure>
				<circleMeasure>0.3740236213425774</circleMeasure>
				<centroid>
					<x>323.7841</x>
					<y>407.2003</y>
				</centroid>
			</pseudo3D>
		</spatialEntity>
		<numericStateVariable>
			<name>avgClusterednessRegions</name>
			<value>1937.294889048305</value>
		</numericStateVariable>
		<numericStateVariable>
			<name>avgDensityRegions</name>
			<value>0.6209690184944459</value>
		</numericStateVariable>
	</timepoint>
	<timepoint>
		<spatialEntity>
			<pseudo3D type="region">
				<clusteredness>1</clusteredness>
				<density>0.6227010762350282</density>
				<area>36713</area>
				<perimeter>1076.161518096924</perimeter>
				<distanceFromOrigin>250.5992817228334</distanceFromOrigin>
				<angle>33.86724721311086</angle>
				<shape>triangular</shape>
				<triangleMeasure>0.733586933988066</triangleMeasure>
				<rectangleMeasure>0.4773745407978909</rectangleMeasure>
				<circleMeasure>0.268283325799229</circleMeasure>
				<centroid>
					<x>1089.102</x>
					<y>1000.974</y>
				</centroid>
			</pseudo3D>
		</spatialEntity>
		<spatialEntity>
			<pseudo3D type="region">
				<clusteredness>1</clusteredness>
				<density>0.6192369607538636</density>
				<area>57418</area>
				<perimeter>1255.944651603699</perimeter>
				<distanceFromOrigin>206.5187642806338</distanceFromOrigin>
				<angle>46.41834886135333</angle>
				<shape>triangular</shape>
				<triangleMeasure>0.6908270029883339</triangleMeasure>
				<rectangleMeasure>0.6026102574467361</rectangleMeasure>
				<circleMeasure>0.3740236213425774</circleMeasure>
				<centroid>
					<x>323.7841</x>
					<y>407.2003</y>
				</centroid>
			</pseudo3D>
		</spatialEntity>
		<numericStateVariable>
			<name>avgClusterednessRegions</name>
			<value>1937.294889048305</value>
		</numericStateVariable>
		<numericStateVariable>
			<name>avgDensityRegions</name>
			<value>0.6209690184944459</value>
		</numericStateVariable>
	</timepoint>
	<timepoint>
		<spatialEntity>
			<pseudo3D type="region">
				<clusteredness>1</clusteredness>
				<density>0.6227010762350282</density>
				<area>36713</area>
				<perimeter>1076.161518096924</perimeter>
				<distanceFromOrigin>250.5992817228334</distanceFromOrigin>
				<angle>33.86724721311086</angle>
				<shape>triangular</shape>
				<triangleMeasure>0.733586933988066</triangleMeasure>
				<rectangleMeasure>0.4773745407978909</rectangleMeasure>
				<circleMeasure>0.268283325799229</circleMeasure>
				<centroid>
					<x>1089.102</x>
					<y>1000.974</y>
				</centroid>
			</pseudo3D>
		</spatialEntity>
		<spatialEntity>
			<pseudo3D type="region">
				<clusteredness>1</clusteredness>
				<density>0.6192369607538636</density>
				<area>57418</area>
				<perimeter>1255.944651603699</perimeter>
				<distanceFromOrigin>206.5187642806338</distanceFromOrigin>
				<angle>46.41834886135333</angle>
				<shape>triangular</shape>
				<triangleMeasure>0.6908270029883339</triangleMeasure>
				<rectangleMeasure>0.6026102574467361</rectangleMeasure>
				<circleMeasure>0.3740236213425774</circleMeasure>
				<centroid>
					<x>323.7841</x>
					<y>407.2003</y>
				</centroid>
			</pseudo3D>
		</spatialEntity>
		<numericStateVariable>
			<name>avgClusterednessRegions</name>
			<value>1937.294889048305</value>
		</numericStateVariable>
		<numericStateVariable>
			<name>avgDensityRegions</name>
			<value>0.6209690184944459</value>
		</numericStateVariable>
	</timepoint>
	<timepoint>
		<spatialEntity>
			<pseudo3D type="region">
				<clusteredness>1</clusteredness>
				<density>0.6227010762350282</density>
				<area>36713</area>
				<perimeter>1076.161518096924</perimeter>
				<distanceFromOrigin>250.5992817228334</distanceFromOrigin>
				<angle>33.86724721311086</angle>
				<shape>triangular</shape>
				<triangleMeasure>0.733586933988066</triangleMeasure>
				<rectangleMeasure>0.4773745407978909</rectangleMeasure>
				<circleMeasure>0.268283325799229</circleMeasure>
				<centroid>
					<x>1089.102</x>
					<y>1000.974</y>
				</centroid>
			</pseudo3D>
		</spatialEntity>
		<spatialEntity>
			<pseudo3D type="region">
				<clusteredness>1</clusteredness>
				<density>0.6192369607538636</density>
				<area>57418</area>
				<perimeter>1255.944651603699</perimeter>
				<distanceFromOrigin>206.5187642806338</distanceFromOrigin>
				<angle>46.41834886135333</angle>
				<shape>triangular</shape>
				<triangleMeasure>0.6908270029883339</triangleMeasure>
				<rectangleMeasure>0.6026102574467361</rectangleMeasure>
				<circleMeasure>0.3740236213425774</circleMeasure>
				<centroid>
					<x>323.7841</x>
					<y>407.2003</y>
				</centroid>
			</pseudo3D>
		</spatialEntity>
		<numericStateVariable>
			<name>avgClusterednessRegions</name>
			<value>1937.294889048305</value>
		</numericStateVariable>
		<numericStateVariable>
			<name>avgDensityRegions</name>
			<value>0.6209690184944459</value>
		</numericStateVariable>
	</timepoint>
	<timepoint>
		<spatialEntity>
			<pseudo3D type="region">
				<clusteredness>1</clusteredness>
				<density>0.6227010762350282</density>
				<area>36713</area>
				<perimeter>1076.161518096924</perimeter>
				<distanceFromOrigin>250.5992817228334</distanceFromOrigin>
				<angle>33.86724721311086</angle>
				<shape>triangular</shape>
				<triangleMeasure>0.733586933988066</triangleMeasure>
				<rectangleMeasure>0.4773745407978909</rectangleMeasure>
				<circleMeasure>0.268283325799229</circleMeasure>
				<centroid>
					<x>1089.102</x>
					<y>1000.974</y>
				</centroid>
			</pseudo3D>
		</spatialEntity>
		<spatialEntity>
			<pseudo3D type="region">
				<clusteredness>1</clusteredness>
				<density>0.6192369607538636</density>
				<area>57418</area>
				<perimeter>1255.944651603699</perimeter>
				<distanceFromOrigin>206.5187642806338</distanceFromOrigin>
				<angle>46.41834886135333</angle>
				<shape>triangular</shape>
				<triangleMeasure>0.6908270029883339</triangleMeasure>
				<rectangleMeasure>0.6026102574467361</rectangleMeasure>
				<circleMeasure>0.3740236213425774</circleMeasure>
				<centroid>
					<x>323.7841</x>
					<y>407.2003</y>
				</centroid>
			</pseudo3D>
		</spatialEntity>
		<numericStateVariable>
			<name>avgClusterednessRegions</name>
			<value>1937.294889048305</value>
		</numericStateVariable>
		<numericStateVariable>
			<name>avgDensityRegions</name>
			<value>0.6209690184944459</value>
		</numericStateVariable>
	</timepoint>
	<timepoint>
		<spatialEntity>
			<pseudo3D type="region">
				<clusteredness>1</clusteredness>
				<density>0.6227010762350282</density>
				<area>36713</area>
				<perimeter>1076.161518096924</perimeter>
				<distanceFromOrigin>250.5992817228334</distanceFromOrigin>
				<angle>33.86724721311086</angle>
				<shape>triangular</shape>
				<triangleMeasure>0.733586933988066</triangleMeasure>
				<rectangleMeasure>0.4773745407978909</rectangleMeasure>
				<circleMeasure>0.268283325799229</circleMeasure>
				<centroid>
					<x>1089.102</x>
					<y>1000.974</y>
				</centroid>
			</pseudo3D>
		</spatialEntity>
		<spatialEntity>
			<pseudo3D type="region">
				<clusteredness>1</clusteredness>
				<density>0.6192369607538636</density>
				<area>57418</area>
				<perimeter>1255.944651603699</perimeter>
				<distanceFromOrigin>206.5187642806338</distanceFromOrigin>
				<angle>46.41834886135333</angle>
				<shape>triangular</shape>
				<triangleMeasure>0.6908270029883339</triangleMeasure>
				<rectangleMeasure>0.6026102574467361</rectangleMeasure>
				<circleMeasure>0.3740236213425774</circleMeasure>
				<centroid>
					<x>323.7841</x>
					<y>407.2003</y>
				</centroid>
			</pseudo3D>
		</spatialEntity>
		<numericStateVariable>
			<name>avgClusterednessRegions</name>
			<value>1937.294889048305</value>
		</numericStateVariable>
		<numericStateVariable>
			<name>avgDensityRegions</name>
			<value>0.6209690184944459</value>
		</numericStateVariable>
	</timepoint>
	<timepoint>
		<spatialEntity>
			<pseudo3D type="region">
				<clusteredness>1</clusteredness>
				<density>0.6227010762350282</density>
				<area>36713</area>
				<perimeter>1076.161518096924</perimeter>
				<distanceFromOrigin>250.5992817228334</distanceFromOrigin>
				<angle>33.86724721311086</angle>
				<shape>triangular</shape>
				<triangleMeasure>0.733586933988066</triangleMeasure>
				<rectangleMeasure>0.4773745407978909</rectangleMeasure>
				<circleMeasure>0.268283325799229</circleMeasure>
				<centroid>
					<x>1089.102</x>
					<y>1000.974</y>
				</centroid>
			</pseudo3D>
		</spatialEntity>
		<spatialEntity>
			<pseudo3D type="region">
				<clusteredness>1</clusteredness>
				<density>0.6192369607538636</density>
				<area>57418</area>
				<perimeter>1255.944651603699</perimeter>
				<distanceFromOrigin>206.5187642806338</distanceFromOrigin>
				<angle>46.41834886135333</angle>
				<shape>triangular</shape>
				<triangleMeasure>0.6908270029883339</triangleMeasure>
				<rectangleMeasure>0.6026102574467361</rectangleMeasure>
				<circleMeasure>0.3740236213425774</circleMeasure>
				<centroid>
					<x>323.7841</x>
					<y>407.2003</y>
				</centroid>
			</pseudo3D>
		</spatialEntity>
		<numericStateVariable>
			<name>avgClusterednessRegions</name>
			<value>1937.294889048305</value>
		</numericStateVariable>
		<numericStateVariable>
			<name>avgDensityRegions</name>
			<value>0.6209690184944459</value>
		</numericStateVariable>
	</timepoint>
	<timepoint>
		<spatialEntity>
			<pseudo3D type="region">
				<clusteredness>1</clusteredness>
				<density>0.6227010762350282</density>
				<area>36713</area>
				<perimeter>1076.161518096924</perimeter>
				<distanceFromOrigin>250.5992817228334</distanceFromOrigin>
				<angle>33.86724721311086</angle>
				<shape>triangular</shape>
				<triangleMeasure>0.733586933988066</triangleMeasure>
				<rectangleMeasure>0.4773745407978909</rectangleMeasure>
				<circleMeasure>0.268283325799229</circleMeasure>
				<centroid>
					<x>1089.102</x>
					<y>1000.974</y>
				</centroid>
			</pseudo3D>
		</spatialEntity>
		<spatialEntity>
			<pseudo3D type="region">
				<clusteredness>1</clusteredness>
				<density>0.6192369607538636</density>
				<area>57418</area>
				<perimeter>1255.944651603699</perimeter>
				<distanceFromOrigin>206.5187642806338</distanceFromOrigin>
				<angle>46.41834886135333</angle>
				<shape>triangular</shape>
				<triangleMeasure>0.6908270029883339</triangleMeasure>
				<rectangleMeasure>0.6026102574467361</rectangleMeasure>
				<circleMeasure>0.3740236213425774</circleMeasure>
				<centroid>
					<x>323.7841</x>
					<y>407.2003</y>
				</centroid>
			</pseudo3D>
		</spatialEntity>
		<numericStateVariable>
			<name>avgClusterednessRegions</name>
			<value>1937.294889048305</value>
		</numericStateVariable>
		<numericStateVariable>
			<name>avgDensityRegions</name>
			<value>0.6209690184944459</value>
		</numericStateVariable>
	</timepoint>
	<timepoint>
		<spatialEntity>
			<pseudo3D type="region">
				<clusteredness>1</clusteredness>
				<density>0.6227010762350282</density>
				<area>36713</area>
				<perimeter>1076.161518096924</perimeter>
				<distanceFromOrigin>250.5992817228334</distanceFromOrigin>
				<angle>33.86724721311086</angle>
				<shape>triangular</shape>
				<triangleMeasure>0.733586933988066</triangleMeasure>
				<rectangleMeasure>0.4773745407978909</rectangleMeasure>
				<circleMeasure>0.268283325799229</circleMeasure>
				<centroid>
					<x>1089.102</x>
					<y>1000.974</y>
				</centroid>
			</pseudo3D>
		</spatialEntity>
		<spatialEntity>
			<pseudo3D type="region">
				<clusteredness>1</clusteredness>
				<density>0.6192369607538636</density>
				<area>57418</area>
				<perimeter>1255.944651603699</perimeter>
				<distanceFromOrigin>206.5187642806338</distanceFromOrigin>
				<angle>46.41834886135333</angle>
				<shape>triangular</shape>
				<triangleMeasure>0.6908270029883339</triangleMeasure>
				<rectangleMeasure>0.6026102574467361</rectangleMeasure>
				<circleMeasure>0.3740236213425774</circleMeasure>
				<centroid>
					<x>323.7841</x>
					<y>407.2003</y>
				</centroid>
			</pseudo3D>
		</spatialEntity>
		<numericStateVariable>
			<name>avgClusterednessRegions</name>
			<value>1937.294889048305</value>
		</numericStateVariable>
		<numericStateVariable>
			<name>avgDensityRegions</name>
			<value>0.6209690184944459</value>
		</numericStateVariable>
	</timepoint>
	<timepoint>
		<spatialEntity>
			<pseudo3D type="region">
				<clusteredness>1</clusteredness>
				<density>0.6227010762350282</density>
				<area>36713</area>
				<perimeter>1076.161518096924</perimeter>
				<distanceFromOrigin>250.5992817228334</distanceFromOrigin>
				<angle>33.86724721311086</angle>
				<shape>triangular</shape>
				<triangleMeasure>0.733586933988066</triangleMeasure>
				<rectangleMeasure>0.4773745407978909</rectangleMeasure>
				<circleMeasure>0.268283325799229</circleMeasure>
				<centroid>
					<x>1089.102</x>
					<y>1000.974</y>
				</centroid>
			</pseudo3D>
		</spatialEntity>
		<spatialEntity>
			<pseudo3D type="region">
				<clusteredness>1</clusteredness>
				<density>0.6192369607538636</density>
				<area>57418</area>
				<perimeter>1255.944651603699</perimeter>
				<distanceFromOrigin>206.5187642806338</distanceFromOrigin>
				<angle>46.41834886135333</angle>
				<shape>triangular</shape>
				<triangleMeasure>0.6908270029883339</triangleMeasure>
				<rectangleMeasure>0.6026102574467361</rectangleMeasure>
				<circleMeasure>0.3740236213425774</circleMeasure>
				<centroid>
					<x>323.7841</x>
					<y>407.2003</y>
				</centroid>
			</pseudo3D>
		</spatialEntity>
		<numericStateVariable>
			<name>avgClusterednessRegions</name>
			<value>1937.294889048305</value>
		</numericStateVariable>
		<numericStateVariable>
			<name>avgDensityRegions</name>
			<value>0.6209690184944459</value>
		</numericStateVariable>
	</timepoint>
	<timepoint>
		<spatialEntity>
			<pseudo3D type="region">
				<clusteredness>1</clusteredness>
				<density>0.6227010762350282</density>
				<area>36713</area>
				<perimeter>1076.161518096924</perimeter>
				<distanceFromOrigin>250.5992817228334</distanceFromOrigin>
				<angle>33.86724721311086</angle>
				<shape>triangular</shape>
				<triangleMeasure>0.733586933988066</triangleMeasure>
				<rectangleMeasure>0.4773745407978909</rectangleMeasure>
				<circleMeasure>0.268283325799229</circleMeasure>
				<centroid>
					<x>1089.102</x>
					<y>1000.974</y>
				</centroid>
			</pseudo3D>
		</spatialEntity>
		<spatialEntity>
			<pseudo3D type="region">
				<clusteredness>1</clusteredness>
				<density>0.6192369607538636</density>
				<area>57418</area>
				<perimeter>1255.944651603699</perimeter>
				<distanceFromOrigin>206.5187642806338</distanceFromOrigin>
				<angle>46.41834886135333</angle>
				<shape>triangular</shape>
				<triangleMeasure>0.6908270029883339</triangleMeasure>
				<rectangleMeasure>0.6026102574467361</rectangleMeasure>
				<circleMeasure>0.3740236213425774</circleMeasure>
				<centroid>
					<x>323.7841</x>
					<y>407.2003</y>
				</centroid>
			</pseudo3D>
		</spatialEntity>
		<numericStateVariable>
			<name>avgClusterednessRegions</name>
			<value>1937.294889048305</value>
		</numericStateVariable>
		<numericStateVariable>
			<name>avgDensityRegions</name>
			<value>0.6209690184944459</value>
		</numericStateVariable>
	</timepoint>
	<timepoint>
		<spatialEntity>
			<pseudo3D type="region">
				<clusteredness>1</clusteredness>
				<density>0.6227010762350282</density>
				<area>36713</area>
				<perimeter>1076.161518096924</perimeter>
				<distanceFromOrigin>250.5992817228334</distanceFromOrigin>
				<angle>33.86724721311086</angle>
				<shape>triangular</shape>
				<triangleMeasure>0.733586933988066</triangleMeasure>
				<rectangleMeasure>0.4773745407978909</rectangleMeasure>
				<circleMeasure>0.268283325799229</circleMeasure>
				<centroid>
					<x>1089.102</x>
					<y>1000.974</y>
				</centroid>
			</pseudo3D>
		</spatialEntity>
		<spatialEntity>
			<pseudo3D type="region">
				<clusteredness>1</clusteredness>
				<density>0.6192369607538636</density>
				<area>57418</area>
				<perimeter>1255.944651603699</perimeter>
				<distanceFromOrigin>206.5187642806338</distanceFromOrigin>
				<angle>46.41834886135333</angle>
				<shape>triangular</shape>
				<triangleMeasure>0.6908270029883339</triangleMeasure>
				<rectangleMeasure>0.6026102574467361</rectangleMeasure>
				<circleMeasure>0.3740236213425774</circleMeasure>
				<centroid>
					<x>323.7841</x>
					<y>407.2003</y>
				</centroid>
			</pseudo3D>
		</spatialEntity>
		<numericStateVariable>
			<name>avgClusterednessRegions</name>
			<value>1937.294889048305</value>
		</numericStateVariable>
		<numericStateVariable>
			<name>avgDensityRegions</name>
			<value>0.6209690184944459</value>
		</numericStateVariable>
	</timepoint>
	<timepoint>
		<spatialEntity>
			<pseudo3D type="region">
				<clusteredness>1</clusteredness>
				<density>0.6227010762350282</density>
				<area>36713</area>
				<perimeter>1076.161518096924</perimeter>
				<distanceFromOrigin>250.5992817228334</distanceFromOrigin>
				<angle>33.86724721311086</angle>
				<shape>triangular</shape>
				<triangleMeasure>0.733586933988066</triangleMeasure>
				<rectangleMeasure>0.4773745407978909</rectangleMeasure>
				<circleMeasure>0.268283325799229</circleMeasure>
				<centroid>
					<x>1089.102</x>
					<y>1000.974</y>
				</centroid>
			</pseudo3D>
		</spatialEntity>
		<spatialEntity>
			<pseudo3D type="region">
				<clusteredness>1</clusteredness>
				<density>0.6192369607538636</density>
				<area>57418</area>
				<perimeter>1255.944651603699</perimeter>
				<distanceFromOrigin>206.5187642806338</distanceFromOrigin>
				<angle>46.41834886135333</angle>
				<shape>triangular</shape>
				<triangleMeasure>0.6908270029883339</triangleMeasure>
				<rectangleMeasure>0.6026102574467361</rectangleMeasure>
				<circleMeasure>0.3740236213425774</circleMeasure>
				<centroid>
					<x>323.7841</x>
					<y>407.2003</y>
				</centroid>
			</pseudo3D>
		</spatialEntity>
		<numericStateVariable>
			<name>avgClusterednessRegions</name>
			<value>1937.294889048305</value>
		</numericStateVariable>
		<numericStateVariable>
			<name>avgDensityRegions</name>
			<value>0.6209690184944459</value>
		</numericStateVariable>
	</timepoint>
	<timepoint>
		<spatialEntity>
			<pseudo3D type="region">
				<clusteredness>1</clusteredness>
				<density>0.6227010762350282</density>
				<area>36713</area>
				<perimeter>1076.161518096924</perimeter>
				<distanceFromOrigin>250.5992817228334</distanceFromOrigin>
				<angle>33.86724721311086</angle>
				<shape>triangular</shape>
				<triangleMeasure>0.733586933988066</triangleMeasure>
				<rectangleMeasure>0.4773745407978909</rectangleMeasure>
				<circleMeasure>0.268283325799229</circleMeasure>
				<centroid>
					<x>1089.102</x>
					<y>1000.974</y>
				</centroid>
			</pseudo3D>
		</spatialEntity>
		<spatialEntity>
			<pseudo3D type="region">
				<clusteredness>1</clusteredness>
				<density>0.6192369607538636</density>
				<area>57418</area>
				<perimeter>1255.944651603699</perimeter>
				<distanceFromOrigin>206.5187642806338</distanceFromOrigin>
				<angle>46.41834886135333</angle>
				<shape>triangular</shape>
				<triangleMeasure>0.6908270029883339</triangleMeasure>
				<rectangleMeasure>0.6026102574467361</rectangleMeasure>
				<circleMeasure>0.3740236213425774</circleMeasure>
				<centroid>
					<x>323.7841</x>
					<y>407.2003</y>
				</centroid>
			</pseudo3D>
		</spatialEntity>
		<numericStateVariable>
			<name>avgClusterednessRegions</name>
			<value>1937.294889048305</value>
		</numericStateVariable>
		<numericStateVariable>
			<name>avgDensityRegions</name>
			<value>0.6209690184944459</value>
		</numericStateVariable>
	</timepoint>
	<timepoint>
		<spatialEntity>
			<pseudo3D type="region">
				<clusteredness>1</clusteredness>
				<density>0.6227010762350282</density>
				<area>36713</area>
				<perimeter>1076.161518096924</perimeter>
				<distanceFromOrigin>250.5992817228334</distanceFromOrigin>
				<angle>33.86724721311086</angle>
				<shape>triangular</shape>
				<triangleMeasure>0.733586933988066</triangleMeasure>
				<rectangleMeasure>0.4773745407978909</rectangleMeasure>
				<circleMeasure>0.268283325799229</circleMeasure>
				<centroid>
					<x>1089.102</x>
					<y>1000.974</y>
				</centroid>
			</pseudo3D>
		</spatialEntity>
		<spatialEntity>
			<pseudo3D type="region">
				<clusteredness>1</clusteredness>
				<density>0.6192369607538636</density>
				<area>57418</area>
				<perimeter>1255.944651603699</perimeter>
				<distanceFromOrigin>206.5187642806338</distanceFromOrigin>
				<angle>46.41834886135333</angle>
				<shape>triangular</shape>
				<triangleMeasure>0.6908270029883339</triangleMeasure>
				<rectangleMeasure>0.6026102574467361</rectangleMeasure>
				<circleMeasure>0.3740236213425774</circleMeasure>
				<centroid>
					<x>323.7841</x>
					<y>407.2003</y>
				</centroid>
			</pseudo3D>
		</spatialEntity>
		<numericStateVariable>
			<name>avgClusterednessRegions</name>
			<value>1937.294889048305</value>
		</numericStateVariable>
		<numericStateVariable>
			<name>avgDensityRegions</name>
			<value>0.6209690184944459</value>
		</numericStateVariable>
	</timepoint>
	<timepoint>
		<spatialEntity>
			<pseudo3D type="region">
				<clusteredness>1</clusteredness>
				<density>0.6227010762350282</density>
				<area>36713</area>
				<perimeter>1076.161518096924</perimeter>
				<distanceFromOrigin>250.5992817228334</distanceFromOrigin>
				<angle>33.86724721311086</angle>
				<shape>triangular</shape>
				<triangleMeasure>0.733586933988066</triangleMeasure>
				<rectangleMeasure>0.4773745407978909</rectangleMeasure>
				<circleMeasure>0.268283325799229</circleMeasure>
				<centroid>
					<x>1089.102</x>
					<y>1000.974</y>
				</centroid>
			</pseudo3D>
		</spatialEntity>
		<spatialEntity>
			<pseudo3D type="region">
				<clusteredness>1</clusteredness>
				<density>0.6192369607538636</density>
				<area>57418</area>
				<perimeter>1255.944651603699</perimeter>
				<distanceFromOrigin>206.5187642806338</distanceFromOrigin>
				<angle>46.41834886135333</angle>
				<shape>triangular</shape>
				<triangleMeasure>0.6908270029883339</triangleMeasure>
				<rectangleMeasure>0.6026102574467361</rectangleMeasure>
				<circleMeasure>0.3740236213425774</circleMeasure>
				<centroid>
					<x>323.7841</x>
					<y>407.2003</y>
				</centroid>
			</pseudo3D>
		</spatialEntity>
		<numericStateVariable>
			<name>avgClusterednessRegions</name>
			<value>1937.294889048305</value>
		</numericStateVariable>
		<numericStateVariable>
			<name>avgDensityRegions</name>
			<value>0.6209690184944459</value>
		</numericStateVariable>
	</timepoint>
	<timepoint>
		<spatialEntity>
			<pseudo3D type="region">
				<clusteredness>1</clusteredness>
				<density>0.6227010762350282</density>
				<area>36713</area>
				<perimeter>1076.161518096924</perimeter>
				<distanceFromOrigin>250.5992817228334</distanceFromOrigin>
				<angle>33.86724721311086</angle>
				<shape>triangular</shape>
				<triangleMeasure>0.733586933988066</triangleMeasure>
				<rectangleMeasure>0.4773745407978909</rectangleMeasure>
				<circleMeasure>0.268283325799229</circleMeasure>
				<centroid>
					<x>1089.102</x>
					<y>1000.974</y>
				</centroid>
			</pseudo3D>
		</spatialEntity>
		<spatialEntity>
			<pseudo3D type="region">
				<clusteredness>1</clusteredness>
				<density>0.6192369607538636</density>
				<area>57418</area>
				<perimeter>1255.944651603699</perimeter>
				<distanceFromOrigin>206.5187642806338</distanceFromOrigin>
				<angle>46.41834886135333</angle>
				<shape>triangular</shape>
				<triangleMeasure>0.6908270029883339</triangleMeasure>
				<rectangleMeasure>0.6026102574467361</rectangleMeasure>
				<circleMeasure>0.3740236213425774</circleMeasure>
				<centroid>
					<x>323.7841</x>
					<y>407.2003</y>
				</centroid>
			</pseudo3D>
		</spatialEntity>
		<numericStateVariable>
			<name>avgClusterednessRegions</name>
			<value>1937.294889048305</value>
		</numericStateVariable>
		<numericStateVariable>
			<name>avgDensityRegions</name>
			<value>0.6209690184944459</value>
		</numericStateVariable>
	</timepoint>
	<timepoint>
		<spatialEntity>
			<pseudo3D type="region">
				<clusteredness>1</clusteredness>
				<density>0.6227010762350282</density>
				<area>36713</area>
				<perimeter>1076.161518096924</perimeter>
				<distanceFromOrigin>250.5992817228334</distanceFromOrigin>
				<angle>33.86724721311086</angle>
				<shape>triangular</shape>
				<triangleMeasure>0.733586933988066</triangleMeasure>
				<rectangleMeasure>0.4773745407978909</rectangleMeasure>
				<circleMeasure>0.268283325799229</circleMeasure>
				<centroid>
					<x>1089.102</x>
					<y>1000.974</y>
				</centroid>
			</pseudo3D>
		</spatialEntity>
		<spatialEntity>
			<pseudo3D type="region">
				<clusteredness>1</clusteredness>
				<density>0.6192369607538636</density>
				<area>57418</area>
				<perimeter>1255.944651603699</perimeter>
				<distanceFromOrigin>206.5187642806338</distanceFromOrigin>
				<angle>46.41834886135333</angle>
				<shape>triangular</shape>
				<triangleMeasure>0.6908270029883339</triangleMeasure>
				<rectangleMeasure>0.6026102574467361</rectangleMeasure>
				<circleMeasure>0.3740236213425774</circleMeasure>
				<centroid>
					<x>323.7841</x>
					<y>407.2003</y>
				</centroid>
			</pseudo3D>
		</spatialEntity>
		<numericStateVariable>
			<name>avgClusterednessRegions</name>
			<value>1937.294889048305</value>
		</numericStateVariable>
		<numericStateVariable>
			<name>avgDensityRegions</name>
			<value>0.6209690184944459</value>
		</numericStateVariable>
	</timepoint>
	<timepoint>
		<spatialEntity>
			<pseudo3D type="region">
				<clusteredness>1</clusteredness>
				<density>0.6227010762350282</density>
				<area>36713</area>
				<perimeter>1076.161518096924</perimeter>
				<distanceFromOrigin>250.5992817228334</distanceFromOrigin>
				<angle>33.86724721311086</angle>
				<shape>triangular</shape>
				<triangleMeasure>0.733586933988066</triangleMeasure>
				<rectangleMeasure>0.4773745407978909</rectangleMeasure>
				<circleMeasure>0.268283325799229</circleMeasure>
				<centroid>
					<x>1089.102</x>
					<y>1000.974</y>
				</centroid>
			</pseudo3D>
		</spatialEntity>
		<spatialEntity>
			<pseudo3D type="region">
				<clusteredness>1</clusteredness>
				<density>0.6192369607538636</density>
				<area>57418</area>
				<perimeter>1255.944651603699</perimeter>
				<distanceFromOrigin>206.5187642806338</distanceFromOrigin>
				<angle>46.41834886135333</angle>
				<shape>triangular</shape>
				<triangleMeasure>0.6908270029883339</triangleMeasure>
				<rectangleMeasure>0.6026102574467361</rectangleMeasure>
				<circleMeasure>0.3740236213425774</circleMeasure>
				<centroid>
					<x>323.7841</x>
					<y>407.2003</y>
				</centroid>
			</pseudo3D>
		</spatialEntity>
		<numericStateVariable>
			<name>avgClusterednessRegions</name>
			<value>1937.294889048305</value>
		</numericStateVariable>
		<numericStateVariable>
			<name>avgDensityRegions</name>
			<value>0.6209690184944459</value>
		</numericStateVariable>
	</timepoint>
	<timepoint>
		<spatialEntity>
			<pseudo3D type="region">
				<clusteredness>1</clusteredness>
				<density>0.6227010762350282</density>
				<area>36713</area>
				<perimeter>1076.161518096924</perimeter>
				<distanceFromOrigin>250.5992817228334</distanceFromOrigin>
				<angle>33.86724721311086</angle>
				<shape>triangular</shape>
				<triangleMeasure>0.733586933988066</triangleMeasure>
				<rectangleMeasure>0.4773745407978909</rectangleMeasure>
				<circleMeasure>0.268283325799229</circleMeasure>
				<centroid>
					<x>1089.102</x>
					<y>1000.974</y>
				</centroid>
			</pseudo3D>
		</spatialEntity>
		<spatialEntity>
			<pseudo3D type="region">
				<clusteredness>1</clusteredness>
				<density>0.6192369607538636</density>
				<area>57418</area>
				<perimeter>1255.944651603699</perimeter>
				<distanceFromOrigin>206.5187642806338</distanceFromOrigin>
				<angle>46.41834886135333</angle>
				<shape>triangular</shape>
				<triangleMeasure>0.6908270029883339</triangleMeasure>
				<rectangleMeasure>0.6026102574467361</rectangleMeasure>
				<circleMeasure>0.3740236213425774</circleMeasure>
				<centroid>
					<x>323.7841</x>
					<y>407.2003</y>
				</centroid>
			</pseudo3D>
		</spatialEntity>
		<numericStateVariable>
			<name>avgClusterednessRegions</name>
			<value>1937.294889048305</value>
		</numericStateVariable>
		<numericStateVariable>
			<name>avgDensityRegions</name>
			<value>0.6209690184944459</value>
		</numericStateVariable>
	</timepoint>
	<timepoint>
		<spatialEntity>
			<pseudo3D type="region">
				<clusteredness>1</clusteredness>
				<density>0.6227010762350282</density>
				<area>36713</area>
				<perimeter>1076.161518096924</perimeter>
				<distanceFromOrigin>250.5992817228334</distanceFromOrigin>
				<angle>33.86724721311086</angle>
				<shape>triangular</shape>
				<triangleMeasure>0.733586933988066</triangleMeasure>
				<rectangleMeasure>0.4773745407978909</rectangleMeasure>
				<circleMeasure>0.268283325799229</circleMeasure>
				<centroid>
					<x>1089.102</x>
					<y>1000.974</y>
				</centroid>
			</pseudo3D>
		</spatialEntity>
		<spatialEntity>
			<pseudo3D type="region">
				<clusteredness>1</clusteredness>
				<density>0.6192369607538636</density>
				<area>57418</area>
				<perimeter>1255.944651603699</perimeter>
				<distanceFromOrigin>206.5187642806338</distanceFromOrigin>
				<angle>46.41834886135333</angle>
				<shape>triangular</shape>
				<triangleMeasure>0.6908270029883339</triangleMeasure>
				<rectangleMeasure>0.6026102574467361</rectangleMeasure>
				<circleMeasure>0.3740236213425774</circleMeasure>
				<centroid>
					<x>323.7841</x>
					<y>407.2003</y>
				</centroid>
			</pseudo3D>
		</spatialEntity>
		<numericStateVariable>
			<name>avgClusterednessRegions</name>
			<value>1937.294889048305</value>
		</numericStateVariable>
		<numericStateVariable>
			<name>avgDensityRegions</name>
			<value>0.6209690184944459</value>
		</numericStateVariable>
	</timepoint>
	<timepoint>
		<spatialEntity>
			<pseudo3D type="region">
				<clusteredness>1</clusteredness>
				<density>0.6227010762350282</density>
				<area>36713</area>
				<perimeter>1076.161518096924</perimeter>
				<distanceFromOrigin>250.5992817228334</distanceFromOrigin>
				<angle>33.86724721311086</angle>
				<shape>triangular</shape>
				<triangleMeasure>0.733586933988066</triangleMeasure>
				<rectangleMeasure>0.4773745407978909</rectangleMeasure>
				<circleMeasure>0.268283325799229</circleMeasure>
				<centroid>
					<x>1089.102</x>
					<y>1000.974</y>
				</centroid>
			</pseudo3D>
		</spatialEntity>
		<spatialEntity>
			<pseudo3D type="region">
				<clusteredness>1</clusteredness>
				<density>0.6192369607538636</density>
				<area>57418</area>
				<perimeter>1255.944651603699</perimeter>
				<distanceFromOrigin>206.5187642806338</distanceFromOrigin>
				<angle>46.41834886135333</angle>
				<shape>triangular</shape>
				<triangleMeasure>0.6908270029883339</triangleMeasure>
				<rectangleMeasure>0.6026102574467361</rectangleMeasure>
				<circleMeasure>0.3740236213425774</circleMeasure>
				<centroid>
					<x>323.7841</x>
					<y>407.2003</y>
				</centroid>
			</pseudo3D>
		</spatialEntity>
		<numericStateVariable>
			<name>avgClusterednessRegions</name>
			<value>1937.294889048305</value>
		</numericStateVariable>
		<numericStateVariable>
			<name>avgDensityRegions</name>
			<value>0.6209690184944459</value>
		</numericStateVariable>
	</timepoint>
	<timepoint>
		<spatialEntity>
			<pseudo3D type="region">
				<clusteredness>1</clusteredness>
				<density>0.6227010762350282</density>
				<area>36713</area>
				<perimeter>1076.161518096924</perimeter>
				<distanceFromOrigin>250.5992817228334</distanceFromOrigin>
				<angle>33.86724721311086</angle>
				<shape>triangular</shape>
				<triangleMeasure>0.733586933988066</triangleMeasure>
				<rectangleMeasure>0.4773745407978909</rectangleMeasure>
				<circleMeasure>0.268283325799229</circleMeasure>
				<centroid>
					<x>1089.102</x>
					<y>1000.974</y>
				</centroid>
			</pseudo3D>
		</spatialEntity>
		<spatialEntity>
			<pseudo3D type="region">
				<clusteredness>1</clusteredness>
				<density>0.6192369607538636</density>
				<area>57418</area>
				<perimeter>1255.944651603699</perimeter>
				<distanceFromOrigin>206.5187642806338</distanceFromOrigin>
				<angle>46.41834886135333</angle>
				<shape>triangular</shape>
				<triangleMeasure>0.6908270029883339</triangleMeasure>
				<rectangleMeasure>0.6026102574467361</rectangleMeasure>
				<circleMeasure>0.3740236213425774</circleMeasure>
				<centroid>
					<x>323.7841</x>
					<y>407.2003</y>
				</centroid>
			</pseudo3D>
		</spatialEntity>
		<numericStateVariable>
			<name>avgClusterednessRegions</name>
			<value>1937.294889048305</value>
		</numericStateVariable>
		<numericStateVariable>
			<name>avgDensityRegions</name>
			<value>0.6209690184944459</value>
		</numericStateVariable>
	</timepoint>
	<timepoint>
		<spatialEntity>
			<pseudo3D type="region">
				<clusteredness>1</clusteredness>
				<density>0.6227010762350282</density>
				<area>36713</area>
				<perimeter>1076.161518096924</perimeter>
				<distanceFromOrigin>250.5992817228334</distanceFromOrigin>
				<angle>33.86724721311086</angle>
				<shape>triangular</shape>
				<triangleMeasure>0.733586933988066</triangleMeasure>
				<rectangleMeasure>0.4773745407978909</rectangleMeasure>
				<circleMeasure>0.268283325799229</circleMeasure>
				<centroid>
					<x>1089.102</x>
					<y>1000.974</y>
				</centroid>
			</pseudo3D>
		</spatialEntity>
		<spatialEntity>
			<pseudo3D type="region">
				<clusteredness>1</clusteredness>
				<density>0.6192369607538636</density>
				<area>57418</area>
				<perimeter>1255.944651603699</perimeter>
				<distanceFromOrigin>206.5187642806338</distanceFromOrigin>
				<angle>46.41834886135333</angle>
				<shape>triangular</shape>
				<triangleMeasure>0.6908270029883339</triangleMeasure>
				<rectangleMeasure>0.6026102574467361</rectangleMeasure>
				<circleMeasure>0.3740236213425774</circleMeasure>
				<centroid>
					<x>323.7841</x>
					<y>407.2003</y>
				</centroid>
			</pseudo3D>
		</spatialEntity>
		<numericStateVariable>
			<name>avgClusterednessRegions</name>
			<value>1937.294889048305</value>
		</numericStateVariable>
		<numericStateVariable>
			<name>avgDensityRegions</name>
			<value>0.6209690184944459</value>
		</numericStateVariable>
	</timepoint>
	<timepoint>
		<spatialEntity>
			<pseudo3D type="region">
				<clusteredness>1</clusteredness>
				<density>0.6227010762350282</density>
				<area>36713</area>
				<perimeter>1076.161518096924</perimeter>
				<distanceFromOrigin>250.5992817228334</distanceFromOrigin>
				<angle>33.86724721311086</angle>
				<shape>triangular</shape>
				<triangleMeasure>0.733586933988066</triangleMeasure>
				<rectangleMeasure>0.4773745407978909</rectangleMeasure>
				<circleMeasure>0.268283325799229</circleMeasure>
				<centroid>
					<x>1089.102</x>
					<y>1000.974</y>
				</centroid>
			</pseudo3D>
		</spatialEntity>
		<spatialEntity>
			<pseudo3D type="region">
				<clusteredness>1</clusteredness>
				<density>0.6192369607538636</density>
				<area>57418</area>
				<perimeter>1255.944651603699</perimeter>
				<distanceFromOrigin>206.5187642806338</distanceFromOrigin>
				<angle>46.41834886135333</angle>
				<shape>triangular</shape>
				<triangleMeasure>0.6908270029883339</triangleMeasure>
				<rectangleMeasure>0.6026102574467361</rectangleMeasure>
				<circleMeasure>0.3740236213425774</circleMeasure>
				<centroid>
					<x>323.7841</x>
					<y>407.2003</y>
				</centroid>
			</pseudo3D>
		</spatialEntity>
		<numericStateVariable>
			<name>avgClusterednessRegions</name>
			<value>1937.294889048305</value>
		</numericStateVariable>
		<numericStateVariable>
			<name>avgDensityRegions</name>
			<value>0.6209690184944459</value>
		</numericStateVariable>
	</timepoint>
	<timepoint>
		<spatialEntity>
			<pseudo3D type="region">
				<clusteredness>1</clusteredness>
				<density>0.6227010762350282</density>
				<area>36713</area>
				<perimeter>1076.161518096924</perimeter>
				<distanceFromOrigin>250.5992817228334</distanceFromOrigin>
				<angle>33.86724721311086</angle>
				<shape>triangular</shape>
				<triangleMeasure>0.733586933988066</triangleMeasure>
				<rectangleMeasure>0.4773745407978909</rectangleMeasure>
				<circleMeasure>0.268283325799229</circleMeasure>
				<centroid>
					<x>1089.102</x>
					<y>1000.974</y>
				</centroid>
			</pseudo3D>
		</spatialEntity>
		<spatialEntity>
			<pseudo3D type="region">
				<clusteredness>1</clusteredness>
				<density>0.6192369607538636</density>
				<area>57418</area>
				<perimeter>1255.944651603699</perimeter>
				<distanceFromOrigin>206.5187642806338</distanceFromOrigin>
				<angle>46.41834886135333</angle>
				<shape>triangular</shape>
				<triangleMeasure>0.6908270029883339</triangleMeasure>
				<rectangleMeasure>0.6026102574467361</rectangleMeasure>
				<circleMeasure>0.3740236213425774</circleMeasure>
				<centroid>
					<x>323.7841</x>
					<y>407.2003</y>
				</centroid>
			</pseudo3D>
		</spatialEntity>
		<numericStateVariable>
			<name>avgClusterednessRegions</name>
			<value>1937.294889048305</value>
		</numericStateVariable>
		<numericStateVariable>
			<name>avgDensityRegions</name>
			<value>0.6209690184944459</value>
		</numericStateVariable>
	</timepoint>
	<timepoint>
		<spatialEntity>
			<pseudo3D type="region">
				<clusteredness>1</clusteredness>
				<density>0.6227010762350282</density>
				<area>36713</area>
				<perimeter>1076.161518096924</perimeter>
				<distanceFromOrigin>250.5992817228334</distanceFromOrigin>
				<angle>33.86724721311086</angle>
				<shape>triangular</shape>
				<triangleMeasure>0.733586933988066</triangleMeasure>
				<rectangleMeasure>0.4773745407978909</rectangleMeasure>
				<circleMeasure>0.268283325799229</circleMeasure>
				<centroid>
					<x>1089.102</x>
					<y>1000.974</y>
				</centroid>
			</pseudo3D>
		</spatialEntity>
		<spatialEntity>
			<pseudo3D type="region">
				<clusteredness>1</clusteredness>
				<density>0.6192369607538636</density>
				<area>57418</area>
				<perimeter>1255.944651603699</perimeter>
				<distanceFromOrigin>206.5187642806338</distanceFromOrigin>
				<angle>46.41834886135333</angle>
				<shape>triangular</shape>
				<triangleMeasure>0.6908270029883339</triangleMeasure>
				<rectangleMeasure>0.6026102574467361</rectangleMeasure>
				<circleMeasure>0.3740236213425774</circleMeasure>
				<centroid>
					<x>323.7841</x>
					<y>407.2003</y>
				</centroid>
			</pseudo3D>
		</spatialEntity>
		<numericStateVariable>
			<name>avgClusterednessRegions</name>
			<value>1937.294889048305</value>
		</numericStateVariable>
		<numericStateVariable>
			<name>avgDensityRegions</name>
			<value>0.6209690184944459</value>
		</numericStateVariable>
	</timepoint>
	<timepoint>
		<spatialEntity>
			<pseudo3D type="region">
				<clusteredness>1</clusteredness>
				<density>0.6227010762350282</density>
				<area>36713</area>
				<perimeter>1076.161518096924</perimeter>
				<distanceFromOrigin>250.5992817228334</distanceFromOrigin>
				<angle>33.86724721311086</angle>
				<shape>triangular</shape>
				<triangleMeasure>0.733586933988066</triangleMeasure>
				<rectangleMeasure>0.4773745407978909</rectangleMeasure>
				<circleMeasure>0.268283325799229</circleMeasure>
				<centroid>
					<x>1089.102</x>
					<y>1000.974</y>
				</centroid>
			</pseudo3D>
		</spatialEntity>
		<spatialEntity>
			<pseudo3D type="region">
				<clusteredness>1</clusteredness>
				<density>0.6192369607538636</density>
				<area>57418</area>
				<perimeter>1255.944651603699</perimeter>
				<distanceFromOrigin>206.5187642806338</distanceFromOrigin>
				<angle>46.41834886135333</angle>
				<shape>triangular</shape>
				<triangleMeasure>0.6908270029883339</triangleMeasure>
				<rectangleMeasure>0.6026102574467361</rectangleMeasure>
				<circleMeasure>0.3740236213425774</circleMeasure>
				<centroid>
					<x>323.7841</x>
					<y>407.2003</y>
				</centroid>
			</pseudo3D>
		</spatialEntity>
		<numericStateVariable>
			<name>avgClusterednessRegions</name>
			<value>1937.294889048305</value>
		</numericStateVariable>
		<numericStateVariable>
			<name>avgDensityRegions</name>
			<value>0.6209690184944459</value>
		</numericStateVariable>
	</timepoint>
	<timepoint>
		<spatialEntity>
			<pseudo3D type="region">
				<clusteredness>1</clusteredness>
				<density>0.6227010762350282</density>
				<area>36713</area>
				<perimeter>1076.161518096924</perimeter>
				<distanceFromOrigin>250.5992817228334</distanceFromOrigin>
				<angle>33.86724721311086</angle>
				<shape>triangular</shape>
				<triangleMeasure>0.733586933988066</triangleMeasure>
				<rectangleMeasure>0.4773745407978909</rectangleMeasure>
				<circleMeasure>0.268283325799229</circleMeasure>
				<centroid>
					<x>1089.102</x>
					<y>1000.974</y>
				</centroid>
			</pseudo3D>
		</spatialEntity>
		<spatialEntity>
			<pseudo3D type="region">
				<clusteredness>1</clusteredness>
				<density>0.6192369607538636</density>
				<area>57418</area>
				<perimeter>1255.944651603699</perimeter>
				<distanceFromOrigin>206.5187642806338</distanceFromOrigin>
				<angle>46.41834886135333</angle>
				<shape>triangular</shape>
				<triangleMeasure>0.6908270029883339</triangleMeasure>
				<rectangleMeasure>0.6026102574467361</rectangleMeasure>
				<circleMeasure>0.3740236213425774</circleMeasure>
				<centroid>
					<x>323.7841</x>
					<y>407.2003</y>
				</centroid>
			</pseudo3D>
		</spatialEntity>
		<numericStateVariable>
			<name>avgClusterednessRegions</name>
			<value>1937.294889048305</value>
		</numericStateVariable>
		<numericStateVariable>
			<name>avgDensityRegions</name>
			<value>0.6209690184944459</value>
		</numericStateVariable>
	</timepoint>
	<timepoint>
		<spatialEntity>
			<pseudo3D type="region">
				<clusteredness>1</clusteredness>
				<density>0.6227010762350282</density>
				<area>36713</area>
				<perimeter>1076.161518096924</perimeter>
				<distanceFromOrigin>250.5992817228334</distanceFromOrigin>
				<angle>33.86724721311086</angle>
				<shape>triangular</shape>
				<triangleMeasure>0.733586933988066</triangleMeasure>
				<rectangleMeasure>0.4773745407978909</rectangleMeasure>
				<circleMeasure>0.268283325799229</circleMeasure>
				<centroid>
					<x>1089.102</x>
					<y>1000.974</y>
				</centroid>
			</pseudo3D>
		</spatialEntity>
		<spatialEntity>
			<pseudo3D type="region">
				<clusteredness>1</clusteredness>
				<density>0.6192369607538636</density>
				<area>57418</area>
				<perimeter>1255.944651603699</perimeter>
				<distanceFromOrigin>206.5187642806338</distanceFromOrigin>
				<angle>46.41834886135333</angle>
				<shape>triangular</shape>
				<triangleMeasure>0.6908270029883339</triangleMeasure>
				<rectangleMeasure>0.6026102574467361</rectangleMeasure>
				<circleMeasure>0.3740236213425774</circleMeasure>
				<centroid>
					<x>323.7841</x>
					<y>407.2003</y>
				</centroid>
			</pseudo3D>
		</spatialEntity>
		<numericStateVariable>
			<name>avgClusterednessRegions</name>
			<value>1937.294889048305</value>
		</numericStateVariable>
		<numericStateVariable>
			<name>avgDensityRegions</name>
			<value>0.6209690184944459</value>
		</numericStateVariable>
	</timepoint>
	<timepoint>
		<spatialEntity>
			<pseudo3D type="region">
				<clusteredness>1</clusteredness>
				<density>0.6227010762350282</density>
				<area>36713</area>
				<perimeter>1076.161518096924</perimeter>
				<distanceFromOrigin>250.5992817228334</distanceFromOrigin>
				<angle>33.86724721311086</angle>
				<shape>triangular</shape>
				<triangleMeasure>0.733586933988066</triangleMeasure>
				<rectangleMeasure>0.4773745407978909</rectangleMeasure>
				<circleMeasure>0.268283325799229</circleMeasure>
				<centroid>
					<x>1089.102</x>
					<y>1000.974</y>
				</centroid>
			</pseudo3D>
		</spatialEntity>
		<spatialEntity>
			<pseudo3D type="region">
				<clusteredness>1</clusteredness>
				<density>0.6192369607538636</density>
				<area>57418</area>
				<perimeter>1255.944651603699</perimeter>
				<distanceFromOrigin>206.5187642806338</distanceFromOrigin>
				<angle>46.41834886135333</angle>
				<shape>triangular</shape>
				<triangleMeasure>0.6908270029883339</triangleMeasure>
				<rectangleMeasure>0.6026102574467361</rectangleMeasure>
				<circleMeasure>0.3740236213425774</circleMeasure>
				<centroid>
					<x>323.7841</x>
					<y>407.2003</y>
				</centroid>
			</pseudo3D>
		</spatialEntity>
		<numericStateVariable>
			<name>avgClusterednessRegions</name>
			<value>1937.294889048305</value>
		</numericStateVariable>
		<numericStateVariable>
			<name>avgDensityRegions</name>
			<value>0.6209690184944459</value>
		</numericStateVariable>
	</timepoint>
	<timepoint>
		<spatialEntity>
			<pseudo3D type="region">
				<clusteredness>1</clusteredness>
				<density>0.6227010762350282</density>
				<area>36713</area>
				<perimeter>1076.161518096924</perimeter>
				<distanceFromOrigin>250.5992817228334</distanceFromOrigin>
				<angle>33.86724721311086</angle>
				<shape>triangular</shape>
				<triangleMeasure>0.733586933988066</triangleMeasure>
				<rectangleMeasure>0.4773745407978909</rectangleMeasure>
				<circleMeasure>0.268283325799229</circleMeasure>
				<centroid>
					<x>1089.102</x>
					<y>1000.974</y>
				</centroid>
			</pseudo3D>
		</spatialEntity>
		<spatialEntity>
			<pseudo3D type="region">
				<clusteredness>1</clusteredness>
				<density>0.6192369607538636</density>
				<area>57418</area>
				<perimeter>1255.944651603699</perimeter>
				<distanceFromOrigin>206.5187642806338</distanceFromOrigin>
				<angle>46.41834886135333</angle>
				<shape>triangular</shape>
				<triangleMeasure>0.6908270029883339</triangleMeasure>
				<rectangleMeasure>0.6026102574467361</rectangleMeasure>
				<circleMeasure>0.3740236213425774</circleMeasure>
				<centroid>
					<x>323.7841</x>
					<y>407.2003</y>
				</centroid>
			</pseudo3D>
		</spatialEntity>
		<numericStateVariable>
			<name>avgClusterednessRegions</name>
			<value>1937.294889048305</value>
		</numericStateVariable>
		<numericStateVariable>
			<name>avgDensityRegions</name>
			<value>0.6209690184944459</value>
		</numericStateVariable>
	</timepoint>
	<timepoint>
		<spatialEntity>
			<pseudo3D type="region">
				<clusteredness>1</clusteredness>
				<density>0.6227010762350282</density>
				<area>36713</area>
				<perimeter>1076.161518096924</perimeter>
				<distanceFromOrigin>250.5992817228334</distanceFromOrigin>
				<angle>33.86724721311086</angle>
				<shape>triangular</shape>
				<triangleMeasure>0.733586933988066</triangleMeasure>
				<rectangleMeasure>0.4773745407978909</rectangleMeasure>
				<circleMeasure>0.268283325799229</circleMeasure>
				<centroid>
					<x>1089.102</x>
					<y>1000.974</y>
				</centroid>
			</pseudo3D>
		</spatialEntity>
		<spatialEntity>
			<pseudo3D type="region">
				<clusteredness>1</clusteredness>
				<density>0.6192369607538636</density>
				<area>57418</area>
				<perimeter>1255.944651603699</perimeter>
				<distanceFromOrigin>206.5187642806338</distanceFromOrigin>
				<angle>46.41834886135333</angle>
				<shape>triangular</shape>
				<triangleMeasure>0.6908270029883339</triangleMeasure>
				<rectangleMeasure>0.6026102574467361</rectangleMeasure>
				<circleMeasure>0.3740236213425774</circleMeasure>
				<centroid>
					<x>323.7841</x>
					<y>407.2003</y>
				</centroid>
			</pseudo3D>
		</spatialEntity>
		<numericStateVariable>
			<name>avgClusterednessRegions</name>
			<value>1937.294889048305</value>
		</numericStateVariable>
		<numericStateVariable>
			<name>avgDensityRegions</name>
			<value>0.6209690184944459</value>
		</numericStateVariable>
	</timepoint>
	<timepoint>
		<spatialEntity>
			<pseudo3D type="region">
				<clusteredness>1</clusteredness>
				<density>0.6227010762350282</density>
				<area>36713</area>
				<perimeter>1076.161518096924</perimeter>
				<distanceFromOrigin>250.5992817228334</distanceFromOrigin>
				<angle>33.86724721311086</angle>
				<shape>triangular</shape>
				<triangleMeasure>0.733586933988066</triangleMeasure>
				<rectangleMeasure>0.4773745407978909</rectangleMeasure>
				<circleMeasure>0.268283325799229</circleMeasure>
				<centroid>
					<x>1089.102</x>
					<y>1000.974</y>
				</centroid>
			</pseudo3D>
		</spatialEntity>
		<spatialEntity>
			<pseudo3D type="region">
				<clusteredness>1</clusteredness>
				<density>0.6192369607538636</density>
				<area>57418</area>
				<perimeter>1255.944651603699</perimeter>
				<distanceFromOrigin>206.5187642806338</distanceFromOrigin>
				<angle>46.41834886135333</angle>
				<shape>triangular</shape>
				<triangleMeasure>0.6908270029883339</triangleMeasure>
				<rectangleMeasure>0.6026102574467361</rectangleMeasure>
				<circleMeasure>0.3740236213425774</circleMeasure>
				<centroid>
					<x>323.7841</x>
					<y>407.2003</y>
				</centroid>
			</pseudo3D>
		</spatialEntity>
		<numericStateVariable>
			<name>avgClusterednessRegions</name>
			<value>1937.294889048305</value>
		</numericStateVariable>
		<numericStateVariable>
			<name>avgDensityRegions</name>
			<value>0.6209690184944459</value>
		</numericStateVariable>
	</timepoint>
	<timepoint>
		<spatialEntity>
			<pseudo3D type="region">
				<clusteredness>1</clusteredness>
				<density>0.6227010762350282</density>
				<area>36713</area>
				<perimeter>1076.161518096924</perimeter>
				<distanceFromOrigin>250.5992817228334</distanceFromOrigin>
				<angle>33.86724721311086</angle>
				<shape>triangular</shape>
				<triangleMeasure>0.733586933988066</triangleMeasure>
				<rectangleMeasure>0.4773745407978909</rectangleMeasure>
				<circleMeasure>0.268283325799229</circleMeasure>
				<centroid>
					<x>1089.102</x>
					<y>1000.974</y>
				</centroid>
			</pseudo3D>
		</spatialEntity>
		<spatialEntity>
			<pseudo3D type="region">
				<clusteredness>1</clusteredness>
				<density>0.6192369607538636</density>
				<area>57418</area>
				<perimeter>1255.944651603699</perimeter>
				<distanceFromOrigin>206.5187642806338</distanceFromOrigin>
				<angle>46.41834886135333</angle>
				<shape>triangular</shape>
				<triangleMeasure>0.6908270029883339</triangleMeasure>
				<rectangleMeasure>0.6026102574467361</rectangleMeasure>
				<circleMeasure>0.3740236213425774</circleMeasure>
				<centroid>
					<x>323.7841</x>
					<y>407.2003</y>
				</centroid>
			</pseudo3D>
		</spatialEntity>
		<numericStateVariable>
			<name>avgClusterednessRegions</name>
			<value>1937.294889048305</value>
		</numericStateVariable>
		<numericStateVariable>
			<name>avgDensityRegions</name>
			<value>0.6209690184944459</value>
		</numericStateVariable>
	</timepoint>
	<timepoint>
		<spatialEntity>
			<pseudo3D type="region">
				<clusteredness>1</clusteredness>
				<density>0.6227010762350282</density>
				<area>36713</area>
				<perimeter>1076.161518096924</perimeter>
				<distanceFromOrigin>250.5992817228334</distanceFromOrigin>
				<angle>33.86724721311086</angle>
				<shape>triangular</shape>
				<triangleMeasure>0.733586933988066</triangleMeasure>
				<rectangleMeasure>0.4773745407978909</rectangleMeasure>
				<circleMeasure>0.268283325799229</circleMeasure>
				<centroid>
					<x>1089.102</x>
					<y>1000.974</y>
				</centroid>
			</pseudo3D>
		</spatialEntity>
		<spatialEntity>
			<pseudo3D type="region">
				<clusteredness>1</clusteredness>
				<density>0.6192369607538636</density>
				<area>57418</area>
				<perimeter>1255.944651603699</perimeter>
				<distanceFromOrigin>206.5187642806338</distanceFromOrigin>
				<angle>46.41834886135333</angle>
				<shape>triangular</shape>
				<triangleMeasure>0.6908270029883339</triangleMeasure>
				<rectangleMeasure>0.6026102574467361</rectangleMeasure>
				<circleMeasure>0.3740236213425774</circleMeasure>
				<centroid>
					<x>323.7841</x>
					<y>407.2003</y>
				</centroid>
			</pseudo3D>
		</spatialEntity>
		<numericStateVariable>
			<name>avgClusterednessRegions</name>
			<value>1937.294889048305</value>
		</numericStateVariable>
		<numericStateVariable>
			<name>avgDensityRegions</name>
			<value>0.6209690184944459</value>
		</numericStateVariable>
	</timepoint>
	<timepoint>
		<spatialEntity>
			<pseudo3D type="region">
				<clusteredness>1</clusteredness>
				<density>0.6227010762350282</density>
				<area>36713</area>
				<perimeter>1076.161518096924</perimeter>
				<distanceFromOrigin>250.5992817228334</distanceFromOrigin>
				<angle>33.86724721311086</angle>
				<shape>triangular</shape>
				<triangleMeasure>0.733586933988066</triangleMeasure>
				<rectangleMeasure>0.4773745407978909</rectangleMeasure>
				<circleMeasure>0.268283325799229</circleMeasure>
				<centroid>
					<x>1089.102</x>
					<y>1000.974</y>
				</centroid>
			</pseudo3D>
		</spatialEntity>
		<spatialEntity>
			<pseudo3D type="region">
				<clusteredness>1</clusteredness>
				<density>0.6192369607538636</density>
				<area>57418</area>
				<perimeter>1255.944651603699</perimeter>
				<distanceFromOrigin>206.5187642806338</distanceFromOrigin>
				<angle>46.41834886135333</angle>
				<shape>triangular</shape>
				<triangleMeasure>0.6908270029883339</triangleMeasure>
				<rectangleMeasure>0.6026102574467361</rectangleMeasure>
				<circleMeasure>0.3740236213425774</circleMeasure>
				<centroid>
					<x>323.7841</x>
					<y>407.2003</y>
				</centroid>
			</pseudo3D>
		</spatialEntity>
		<numericStateVariable>
			<name>avgClusterednessRegions</name>
			<value>1937.294889048305</value>
		</numericStateVariable>
		<numericStateVariable>
			<name>avgDensityRegions</name>
			<value>0.6209690184944459</value>
		</numericStateVariable>
	</timepoint>
	<timepoint>
		<spatialEntity>
			<pseudo3D type="region">
				<clusteredness>1</clusteredness>
				<density>0.6227010762350282</density>
				<area>36713</area>
				<perimeter>1076.161518096924</perimeter>
				<distanceFromOrigin>250.5992817228334</distanceFromOrigin>
				<angle>33.86724721311086</angle>
				<shape>triangular</shape>
				<triangleMeasure>0.733586933988066</triangleMeasure>
				<rectangleMeasure>0.4773745407978909</rectangleMeasure>
				<circleMeasure>0.268283325799229</circleMeasure>
				<centroid>
					<x>1089.102</x>
					<y>1000.974</y>
				</centroid>
			</pseudo3D>
		</spatialEntity>
		<spatialEntity>
			<pseudo3D type="region">
				<clusteredness>1</clusteredness>
				<density>0.6192369607538636</density>
				<area>57418</area>
				<perimeter>1255.944651603699</perimeter>
				<distanceFromOrigin>206.5187642806338</distanceFromOrigin>
				<angle>46.41834886135333</angle>
				<shape>triangular</shape>
				<triangleMeasure>0.6908270029883339</triangleMeasure>
				<rectangleMeasure>0.6026102574467361</rectangleMeasure>
				<circleMeasure>0.3740236213425774</circleMeasure>
				<centroid>
					<x>323.7841</x>
					<y>407.2003</y>
				</centroid>
			</pseudo3D>
		</spatialEntity>
		<numericStateVariable>
			<name>avgClusterednessRegions</name>
			<value>1937.294889048305</value>
		</numericStateVariable>
		<numericStateVariable>
			<name>avgDensityRegions</name>
			<value>0.6209690184944459</value>
		</numericStateVariable>
	</timepoint>
	<timepoint>
		<spatialEntity>
			<pseudo3D type="region">
				<clusteredness>1</clusteredness>
				<density>0.6227010762350282</density>
				<area>36713</area>
				<perimeter>1076.161518096924</perimeter>
				<distanceFromOrigin>250.5992817228334</distanceFromOrigin>
				<angle>33.86724721311086</angle>
				<shape>triangular</shape>
				<triangleMeasure>0.733586933988066</triangleMeasure>
				<rectangleMeasure>0.4773745407978909</rectangleMeasure>
				<circleMeasure>0.268283325799229</circleMeasure>
				<centroid>
					<x>1089.102</x>
					<y>1000.974</y>
				</centroid>
			</pseudo3D>
		</spatialEntity>
		<spatialEntity>
			<pseudo3D type="region">
				<clusteredness>1</clusteredness>
				<density>0.6192369607538636</density>
				<area>57418</area>
				<perimeter>1255.944651603699</perimeter>
				<distanceFromOrigin>206.5187642806338</distanceFromOrigin>
				<angle>46.41834886135333</angle>
				<shape>triangular</shape>
				<triangleMeasure>0.6908270029883339</triangleMeasure>
				<rectangleMeasure>0.6026102574467361</rectangleMeasure>
				<circleMeasure>0.3740236213425774</circleMeasure>
				<centroid>
					<x>323.7841</x>
					<y>407.2003</y>
				</centroid>
			</pseudo3D>
		</spatialEntity>
		<numericStateVariable>
			<name>avgClusterednessRegions</name>
			<value>1937.294889048305</value>
		</numericStateVariable>
		<numericStateVariable>
			<name>avgDensityRegions</name>
			<value>0.6209690184944459</value>
		</numericStateVariable>
	</timepoint>
	<timepoint>
		<spatialEntity>
			<pseudo3D type="region">
				<clusteredness>1</clusteredness>
				<density>0.6227010762350282</density>
				<area>36713</area>
				<perimeter>1076.161518096924</perimeter>
				<distanceFromOrigin>250.5992817228334</distanceFromOrigin>
				<angle>33.86724721311086</angle>
				<shape>triangular</shape>
				<triangleMeasure>0.733586933988066</triangleMeasure>
				<rectangleMeasure>0.4773745407978909</rectangleMeasure>
				<circleMeasure>0.268283325799229</circleMeasure>
				<centroid>
					<x>1089.102</x>
					<y>1000.974</y>
				</centroid>
			</pseudo3D>
		</spatialEntity>
		<spatialEntity>
			<pseudo3D type="region">
				<clusteredness>1</clusteredness>
				<density>0.6192369607538636</density>
				<area>57418</area>
				<perimeter>1255.944651603699</perimeter>
				<distanceFromOrigin>206.5187642806338</distanceFromOrigin>
				<angle>46.41834886135333</angle>
				<shape>triangular</shape>
				<triangleMeasure>0.6908270029883339</triangleMeasure>
				<rectangleMeasure>0.6026102574467361</rectangleMeasure>
				<circleMeasure>0.3740236213425774</circleMeasure>
				<centroid>
					<x>323.7841</x>
					<y>407.2003</y>
				</centroid>
			</pseudo3D>
		</spatialEntity>
		<numericStateVariable>
			<name>avgClusterednessRegions</name>
			<value>1937.294889048305</value>
		</numericStateVariable>
		<numericStateVariable>
			<name>avgDensityRegions</name>
			<value>0.6209690184944459</value>
		</numericStateVariable>
	</timepoint>
	<timepoint>
		<spatialEntity>
			<pseudo3D type="region">
				<clusteredness>1</clusteredness>
				<density>0.6227010762350282</density>
				<area>36713</area>
				<perimeter>1076.161518096924</perimeter>
				<distanceFromOrigin>250.5992817228334</distanceFromOrigin>
				<angle>33.86724721311086</angle>
				<shape>triangular</shape>
				<triangleMeasure>0.733586933988066</triangleMeasure>
				<rectangleMeasure>0.4773745407978909</rectangleMeasure>
				<circleMeasure>0.268283325799229</circleMeasure>
				<centroid>
					<x>1089.102</x>
					<y>1000.974</y>
				</centroid>
			</pseudo3D>
		</spatialEntity>
		<spatialEntity>
			<pseudo3D type="region">
				<clusteredness>1</clusteredness>
				<density>0.6192369607538636</density>
				<area>57418</area>
				<perimeter>1255.944651603699</perimeter>
				<distanceFromOrigin>206.5187642806338</distanceFromOrigin>
				<angle>46.41834886135333</angle>
				<shape>triangular</shape>
				<triangleMeasure>0.6908270029883339</triangleMeasure>
				<rectangleMeasure>0.6026102574467361</rectangleMeasure>
				<circleMeasure>0.3740236213425774</circleMeasure>
				<centroid>
					<x>323.7841</x>
					<y>407.2003</y>
				</centroid>
			</pseudo3D>
		</spatialEntity>
		<numericStateVariable>
			<name>avgClusterednessRegions</name>
			<value>1937.294889048305</value>
		</numericStateVariable>
		<numericStateVariable>
			<name>avgDensityRegions</name>
			<value>0.6209690184944459</value>
		</numericStateVariable>
	</timepoint>
	<timepoint>
		<spatialEntity>
			<pseudo3D type="region">
				<clusteredness>1</clusteredness>
				<density>0.6227010762350282</density>
				<area>36713</area>
				<perimeter>1076.161518096924</perimeter>
				<distanceFromOrigin>250.5992817228334</distanceFromOrigin>
				<angle>33.86724721311086</angle>
				<shape>triangular</shape>
				<triangleMeasure>0.733586933988066</triangleMeasure>
				<rectangleMeasure>0.4773745407978909</rectangleMeasure>
				<circleMeasure>0.268283325799229</circleMeasure>
				<centroid>
					<x>1089.102</x>
					<y>1000.974</y>
				</centroid>
			</pseudo3D>
		</spatialEntity>
		<spatialEntity>
			<pseudo3D type="region">
				<clusteredness>1</clusteredness>
				<density>0.6192369607538636</density>
				<area>57418</area>
				<perimeter>1255.944651603699</perimeter>
				<distanceFromOrigin>206.5187642806338</distanceFromOrigin>
				<angle>46.41834886135333</angle>
				<shape>triangular</shape>
				<triangleMeasure>0.6908270029883339</triangleMeasure>
				<rectangleMeasure>0.6026102574467361</rectangleMeasure>
				<circleMeasure>0.3740236213425774</circleMeasure>
				<centroid>
					<x>323.7841</x>
					<y>407.2003</y>
				</centroid>
			</pseudo3D>
		</spatialEntity>
		<numericStateVariable>
			<name>avgClusterednessRegions</name>
			<value>1937.294889048305</value>
		</numericStateVariable>
		<numericStateVariable>
			<name>avgDensityRegions</name>
			<value>0.6209690184944459</value>
		</numericStateVariable>
	</timepoint>
	<timepoint>
		<spatialEntity>
			<pseudo3D type="region">
				<clusteredness>1</clusteredness>
				<density>0.6227010762350282</density>
				<area>36713</area>
				<perimeter>1076.161518096924</perimeter>
				<distanceFromOrigin>250.5992817228334</distanceFromOrigin>
				<angle>33.86724721311086</angle>
				<shape>triangular</shape>
				<triangleMeasure>0.733586933988066</triangleMeasure>
				<rectangleMeasure>0.4773745407978909</rectangleMeasure>
				<circleMeasure>0.268283325799229</circleMeasure>
				<centroid>
					<x>1089.102</x>
					<y>1000.974</y>
				</centroid>
			</pseudo3D>
		</spatialEntity>
		<spatialEntity>
			<pseudo3D type="region">
				<clusteredness>1</clusteredness>
				<density>0.6192369607538636</density>
				<area>57418</area>
				<perimeter>1255.944651603699</perimeter>
				<distanceFromOrigin>206.5187642806338</distanceFromOrigin>
				<angle>46.41834886135333</angle>
				<shape>triangular</shape>
				<triangleMeasure>0.6908270029883339</triangleMeasure>
				<rectangleMeasure>0.6026102574467361</rectangleMeasure>
				<circleMeasure>0.3740236213425774</circleMeasure>
				<centroid>
					<x>323.7841</x>
					<y>407.2003</y>
				</centroid>
			</pseudo3D>
		</spatialEntity>
		<numericStateVariable>
			<name>avgClusterednessRegions</name>
			<value>1937.294889048305</value>
		</numericStateVariable>
		<numericStateVariable>
			<name>avgDensityRegions</name>
			<value>0.6209690184944459</value>
		</numericStateVariable>
	</timepoint>
	<timepoint>
		<spatialEntity>
			<pseudo3D type="region">
				<clusteredness>1</clusteredness>
				<density>0.6227010762350282</density>
				<area>36713</area>
				<perimeter>1076.161518096924</perimeter>
				<distanceFromOrigin>250.5992817228334</distanceFromOrigin>
				<angle>33.86724721311086</angle>
				<shape>triangular</shape>
				<triangleMeasure>0.733586933988066</triangleMeasure>
				<rectangleMeasure>0.4773745407978909</rectangleMeasure>
				<circleMeasure>0.268283325799229</circleMeasure>
				<centroid>
					<x>1089.102</x>
					<y>1000.974</y>
				</centroid>
			</pseudo3D>
		</spatialEntity>
		<spatialEntity>
			<pseudo3D type="region">
				<clusteredness>1</clusteredness>
				<density>0.6192369607538636</density>
				<area>57418</area>
				<perimeter>1255.944651603699</perimeter>
				<distanceFromOrigin>206.5187642806338</distanceFromOrigin>
				<angle>46.41834886135333</angle>
				<shape>triangular</shape>
				<triangleMeasure>0.6908270029883339</triangleMeasure>
				<rectangleMeasure>0.6026102574467361</rectangleMeasure>
				<circleMeasure>0.3740236213425774</circleMeasure>
				<centroid>
					<x>323.7841</x>
					<y>407.2003</y>
				</centroid>
			</pseudo3D>
		</spatialEntity>
		<numericStateVariable>
			<name>avgClusterednessRegions</name>
			<value>1937.294889048305</value>
		</numericStateVariable>
		<numericStateVariable>
			<name>avgDensityRegions</name>
			<value>0.6209690184944459</value>
		</numericStateVariable>
	</timepoint>
	<timepoint>
		<spatialEntity>
			<pseudo3D type="region">
				<clusteredness>1</clusteredness>
				<density>0.6227010762350282</density>
				<area>36713</area>
				<perimeter>1076.161518096924</perimeter>
				<distanceFromOrigin>250.5992817228334</distanceFromOrigin>
				<angle>33.86724721311086</angle>
				<shape>triangular</shape>
				<triangleMeasure>0.733586933988066</triangleMeasure>
				<rectangleMeasure>0.4773745407978909</rectangleMeasure>
				<circleMeasure>0.268283325799229</circleMeasure>
				<centroid>
					<x>1089.102</x>
					<y>1000.974</y>
				</centroid>
			</pseudo3D>
		</spatialEntity>
		<spatialEntity>
			<pseudo3D type="region">
				<clusteredness>1</clusteredness>
				<density>0.6192369607538636</density>
				<area>57418</area>
				<perimeter>1255.944651603699</perimeter>
				<distanceFromOrigin>206.5187642806338</distanceFromOrigin>
				<angle>46.41834886135333</angle>
				<shape>triangular</shape>
				<triangleMeasure>0.6908270029883339</triangleMeasure>
				<rectangleMeasure>0.6026102574467361</rectangleMeasure>
				<circleMeasure>0.3740236213425774</circleMeasure>
				<centroid>
					<x>323.7841</x>
					<y>407.2003</y>
				</centroid>
			</pseudo3D>
		</spatialEntity>
		<numericStateVariable>
			<name>avgClusterednessRegions</name>
			<value>1937.294889048305</value>
		</numericStateVariable>
		<numericStateVariable>
			<name>avgDensityRegions</name>
			<value>0.6209690184944459</value>
		</numericStateVariable>
	</timepoint>
	<timepoint>
		<spatialEntity>
			<pseudo3D type="region">
				<clusteredness>1</clusteredness>
				<density>0.6227010762350282</density>
				<area>36713</area>
				<perimeter>1076.161518096924</perimeter>
				<distanceFromOrigin>250.5992817228334</distanceFromOrigin>
				<angle>33.86724721311086</angle>
				<shape>triangular</shape>
				<triangleMeasure>0.733586933988066</triangleMeasure>
				<rectangleMeasure>0.4773745407978909</rectangleMeasure>
				<circleMeasure>0.268283325799229</circleMeasure>
				<centroid>
					<x>1089.102</x>
					<y>1000.974</y>
				</centroid>
			</pseudo3D>
		</spatialEntity>
		<spatialEntity>
			<pseudo3D type="region">
				<clusteredness>1</clusteredness>
				<density>0.6192369607538636</density>
				<area>57418</area>
				<perimeter>1255.944651603699</perimeter>
				<distanceFromOrigin>206.5187642806338</distanceFromOrigin>
				<angle>46.41834886135333</angle>
				<shape>triangular</shape>
				<triangleMeasure>0.6908270029883339</triangleMeasure>
				<rectangleMeasure>0.6026102574467361</rectangleMeasure>
				<circleMeasure>0.3740236213425774</circleMeasure>
				<centroid>
					<x>323.7841</x>
					<y>407.2003</y>
				</centroid>
			</pseudo3D>
		</spatialEntity>
		<numericStateVariable>
			<name>avgClusterednessRegions</name>
			<value>1937.294889048305</value>
		</numericStateVariable>
		<numericStateVariable>
			<name>avgDensityRegions</name>
			<value>0.6209690184944459</value>
		</numericStateVariable>
	</timepoint>
	<timepoint>
		<spatialEntity>
			<pseudo3D type="region">
				<clusteredness>1</clusteredness>
				<density>0.6227010762350282</density>
				<area>36713</area>
				<perimeter>1076.161518096924</perimeter>
				<distanceFromOrigin>250.5992817228334</distanceFromOrigin>
				<angle>33.86724721311086</angle>
				<shape>triangular</shape>
				<triangleMeasure>0.733586933988066</triangleMeasure>
				<rectangleMeasure>0.4773745407978909</rectangleMeasure>
				<circleMeasure>0.268283325799229</circleMeasure>
				<centroid>
					<x>1089.102</x>
					<y>1000.974</y>
				</centroid>
			</pseudo3D>
		</spatialEntity>
		<spatialEntity>
			<pseudo3D type="region">
				<clusteredness>1</clusteredness>
				<density>0.6192369607538636</density>
				<area>57418</area>
				<perimeter>1255.944651603699</perimeter>
				<distanceFromOrigin>206.5187642806338</distanceFromOrigin>
				<angle>46.41834886135333</angle>
				<shape>triangular</shape>
				<triangleMeasure>0.6908270029883339</triangleMeasure>
				<rectangleMeasure>0.6026102574467361</rectangleMeasure>
				<circleMeasure>0.3740236213425774</circleMeasure>
				<centroid>
					<x>323.7841</x>
					<y>407.2003</y>
				</centroid>
			</pseudo3D>
		</spatialEntity>
		<numericStateVariable>
			<name>avgClusterednessRegions</name>
			<value>1937.294889048305</value>
		</numericStateVariable>
		<numericStateVariable>
			<name>avgDensityRegions</name>
			<value>0.6209690184944459</value>
		</numericStateVariable>
	</timepoint>
</experiment>
