# Supplementary material for: Automatic validation of computational models using pseudo-3D spatio-temporal model checking
Source: BMC Syst Biol. 2014 Dec 2;8:124. doi: 10.1186/s12918-014-0124-0 (PMC4272535; doi:10.1186/s12918-014-0124-0)
Supplement: Additional file 8 — Dataset of STML files for the phase variation case study. The dataset of one thousand STML files corresponding to the stochastic simulations of the rectangular model for the phase variation case study. We recommend using the freely available 7zip software (Download link: http://www.7-zip.org/download.html) to extract this archive. [file 12918_2014_124_MOESM8_ESM.zip › phase_variation_stml_18.xml]

<?xml version="1.0" encoding="utf-8"?>
<!--Warning! This xml file was automatically generated by a C++ program using the Boost PropertyTree library.-->
<experiment>
	<timepoint>
		<numericStateVariable>
			<name>avgClusterednessRegions</name>
			<value>0</value>
		</numericStateVariable>
		<numericStateVariable>
			<name>avgDensityRegions</name>
			<value>0</value>
		</numericStateVariable>
	</timepoint>
	<timepoint>
		<numericStateVariable>
			<name>avgClusterednessRegions</name>
			<value>0</value>
		</numericStateVariable>
		<numericStateVariable>
			<name>avgDensityRegions</name>
			<value>0</value>
		</numericStateVariable>
	</timepoint>
	<timepoint>
		<numericStateVariable>
			<name>avgClusterednessRegions</name>
			<value>0</value>
		</numericStateVariable>
		<numericStateVariable>
			<name>avgDensityRegions</name>
			<value>0</value>
		</numericStateVariable>
	</timepoint>
	<timepoint>
		<numericStateVariable>
			<name>avgClusterednessRegions</name>
			<value>0</value>
		</numericStateVariable>
		<numericStateVariable>
			<name>avgDensityRegions</name>
			<value>0</value>
		</numericStateVariable>
	</timepoint>
	<timepoint>
		<numericStateVariable>
			<name>avgClusterednessRegions</name>
			<value>0</value>
		</numericStateVariable>
		<numericStateVariable>
			<name>avgDensityRegions</name>
			<value>0</value>
		</numericStateVariable>
	</timepoint>
	<timepoint>
		<numericStateVariable>
			<name>avgClusterednessRegions</name>
			<value>0</value>
		</numericStateVariable>
		<numericStateVariable>
			<name>avgDensityRegions</name>
			<value>0</value>
		</numericStateVariable>
	</timepoint>
	<timepoint>
		<numericStateVariable>
			<name>avgClusterednessRegions</name>
			<value>0</value>
		</numericStateVariable>
		<numericStateVariable>
			<name>avgDensityRegions</name>
			<value>0</value>
		</numericStateVariable>
	</timepoint>
	<timepoint>
		<numericStateVariable>
			<name>avgClusterednessRegions</name>
			<value>0</value>
		</numericStateVariable>
		<numericStateVariable>
			<name>avgDensityRegions</name>
			<value>0</value>
		</numericStateVariable>
	</timepoint>
	<timepoint>
		<numericStateVariable>
			<name>avgClusterednessRegions</name>
			<value>0</value>
		</numericStateVariable>
		<numericStateVariable>
			<name>avgDensityRegions</name>
			<value>0</value>
		</numericStateVariable>
	</timepoint>
	<timepoint>
		<numericStateVariable>
			<name>avgClusterednessRegions</name>
			<value>0</value>
		</numericStateVariable>
		<numericStateVariable>
			<name>avgDensityRegions</name>
			<value>0</value>
		</numericStateVariable>
	</timepoint>
	<timepoint>
		<numericStateVariable>
			<name>avgClusterednessRegions</name>
			<value>0</value>
		</numericStateVariable>
		<numericStateVariable>
			<name>avgDensityRegions</name>
			<value>0</value>
		</numericStateVariable>
	</timepoint>
	<timepoint>
		<numericStateVariable>
			<name>avgClusterednessRegions</name>
			<value>0</value>
		</numericStateVariable>
		<numericStateVariable>
			<name>avgDensityRegions</name>
			<value>0</value>
		</numericStateVariable>
	</timepoint>
	<timepoint>
		<numericStateVariable>
			<name>avgClusterednessRegions</name>
			<value>0</value>
		</numericStateVariable>
		<numericStateVariable>
			<name>avgDensityRegions</name>
			<value>0</value>
		</numericStateVariable>
	</timepoint>
	<timepoint>
		<numericStateVariable>
			<name>avgClusterednessRegions</name>
			<value>0</value>
		</numericStateVariable>
		<numericStateVariable>
			<name>avgDensityRegions</name>
			<value>0</value>
		</numericStateVariable>
	</timepoint>
	<timepoint>
		<numericStateVariable>
			<name>avgClusterednessRegions</name>
			<value>0</value>
		</numericStateVariable>
		<numericStateVariable>
			<name>avgDensityRegions</name>
			<value>0</value>
		</numericStateVariable>
	</timepoint>
	<timepoint>
		<numericStateVariable>
			<name>avgClusterednessRegions</name>
			<value>0</value>
		</numericStateVariable>
		<numericStateVariable>
			<name>avgDensityRegions</name>
			<value>0</value>
		</numericStateVariable>
	</timepoint>
	<timepoint>
		<numericStateVariable>
			<name>avgClusterednessRegions</name>
			<value>0</value>
		</numericStateVariable>
		<numericStateVariable>
			<name>avgDensityRegions</name>
			<value>0</value>
		</numericStateVariable>
	</timepoint>
	<timepoint>
		<numericStateVariable>
			<name>avgClusterednessRegions</name>
			<value>0</value>
		</numericStateVariable>
		<numericStateVariable>
			<name>avgDensityRegions</name>
			<value>0</value>
		</numericStateVariable>
	</timepoint>
	<timepoint>
		<numericStateVariable>
			<name>avgClusterednessRegions</name>
			<value>0</value>
		</numericStateVariable>
		<numericStateVariable>
			<name>avgDensityRegions</name>
			<value>0</value>
		</numericStateVariable>
	</timepoint>
	<timepoint>
		<numericStateVariable>
			<name>avgClusterednessRegions</name>
			<value>0</value>
		</numericStateVariable>
		<numericStateVariable>
			<name>avgDensityRegions</name>
			<value>0</value>
		</numericStateVariable>
	</timepoint>
	<timepoint>
		<numericStateVariable>
			<name>avgClusterednessRegions</name>
			<value>0</value>
		</numericStateVariable>
		<numericStateVariable>
			<name>avgDensityRegions</name>
			<value>0</value>
		</numericStateVariable>
	</timepoint>
	<timepoint>
		<numericStateVariable>
			<name>avgClusterednessRegions</name>
			<value>0</value>
		</numericStateVariable>
		<numericStateVariable>
			<name>avgDensityRegions</name>
			<value>0</value>
		</numericStateVariable>
	</timepoint>
	<timepoint>
		<numericStateVariable>
			<name>avgClusterednessRegions</name>
			<value>0</value>
		</numericStateVariable>
		<numericStateVariable>
			<name>avgDensityRegions</name>
			<value>0</value>
		</numericStateVariable>
	</timepoint>
	<timepoint>
		<numericStateVariable>
			<name>avgClusterednessRegions</name>
			<value>0</value>
		</numericStateVariable>
		<numericStateVariable>
			<name>avgDensityRegions</name>
			<value>0</value>
		</numericStateVariable>
	</timepoint>
	<timepoint>
		<numericStateVariable>
			<name>avgClusterednessRegions</name>
			<value>0</value>
		</numericStateVariable>
		<numericStateVariable>
			<name>avgDensityRegions</name>
			<value>0</value>
		</numericStateVariable>
	</timepoint>
	<timepoint>
		<numericStateVariable>
			<name>avgClusterednessRegions</name>
			<value>0</value>
		</numericStateVariable>
		<numericStateVariable>
			<name>avgDensityRegions</name>
			<value>0</value>
		</numericStateVariable>
	</timepoint>
	<timepoint>
		<numericStateVariable>
			<name>avgClusterednessRegions</name>
			<value>0</value>
		</numericStateVariable>
		<numericStateVariable>
			<name>avgDensityRegions</name>
			<value>0</value>
		</numericStateVariable>
	</timepoint>
	<timepoint>
		<spatialEntity>
			<pseudo3D type="region">
				<clusteredness>1</clusteredness>
				<density>0.5920073018693236</density>
				<area>20578.5</area>
				<perimeter>791.5541515350342</perimeter>
				<distanceFromOrigin>155.929471236197</distanceFromOrigin>
				<angle>27.74915839714389</angle>
				<shape>triangular</shape>
				<triangleMeasure>0.7418449240031183</triangleMeasure>
				<rectangleMeasure>0.5348802475918389</rectangleMeasure>
				<circleMeasure>0.2359651516033409</circleMeasure>
				<centroid>
					<x>583.5321</x>
					<y>374.6794</y>
				</centroid>
			</pseudo3D>
		</spatialEntity>
		<numericStateVariable>
			<name>avgClusterednessRegions</name>
			<value>0</value>
		</numericStateVariable>
		<numericStateVariable>
			<name>avgDensityRegions</name>
			<value>0.5920073018693236</value>
		</numericStateVariable>
	</timepoint>
	<timepoint>
		<spatialEntity>
			<pseudo3D type="region">
				<clusteredness>1</clusteredness>
				<density>0.6023597806391744</density>
				<area>23248.5</area>
				<perimeter>852.9416284561157</perimeter>
				<distanceFromOrigin>155.929471236197</distanceFromOrigin>
				<angle>29.85554256188921</angle>
				<shape>triangular</shape>
				<triangleMeasure>0.7251920079464337</triangleMeasure>
				<rectangleMeasure>0.4808367875509528</rectangleMeasure>
				<circleMeasure>0.2354772255644054</circleMeasure>
				<centroid>
					<x>578.5991</x>
					<y>360.9258</y>
				</centroid>
			</pseudo3D>
		</spatialEntity>
		<numericStateVariable>
			<name>avgClusterednessRegions</name>
			<value>0</value>
		</numericStateVariable>
		<numericStateVariable>
			<name>avgDensityRegions</name>
			<value>0.6023597806391744</value>
		</numericStateVariable>
	</timepoint>
	<timepoint>
		<spatialEntity>
			<pseudo3D type="region">
				<clusteredness>1</clusteredness>
				<density>0.607032429821233</density>
				<area>25352.5</area>
				<perimeter>873.927472114563</perimeter>
				<distanceFromOrigin>155.929471236197</distanceFromOrigin>
				<angle>27.4385009812152</angle>
				<shape>triangular</shape>
				<triangleMeasure>0.7414759692983177</triangleMeasure>
				<rectangleMeasure>0.5586949781118461</rectangleMeasure>
				<circleMeasure>0.2315586597262323</circleMeasure>
				<centroid>
					<x>572.0883</x>
					<y>351.0577</y>
				</centroid>
			</pseudo3D>
		</spatialEntity>
		<numericStateVariable>
			<name>avgClusterednessRegions</name>
			<value>0</value>
		</numericStateVariable>
		<numericStateVariable>
			<name>avgDensityRegions</name>
			<value>0.607032429821233</value>
		</numericStateVariable>
	</timepoint>
	<timepoint>
		<spatialEntity>
			<pseudo3D type="region">
				<clusteredness>1</clusteredness>
				<density>0.6128382232668742</density>
				<area>28122</area>
				<perimeter>947.9891936779022</perimeter>
				<distanceFromOrigin>155.929471236197</distanceFromOrigin>
				<angle>28.89675789444553</angle>
				<shape>triangular</shape>
				<triangleMeasure>0.7192959739107498</triangleMeasure>
				<rectangleMeasure>0.5302422021775836</rectangleMeasure>
				<circleMeasure>0.2291536578894935</circleMeasure>
				<centroid>
					<x>565.5125</x>
					<y>338.7411</y>
				</centroid>
			</pseudo3D>
		</spatialEntity>
		<numericStateVariable>
			<name>avgClusterednessRegions</name>
			<value>0</value>
		</numericStateVariable>
		<numericStateVariable>
			<name>avgDensityRegions</name>
			<value>0.6128382232668742</value>
		</numericStateVariable>
	</timepoint>
	<timepoint>
		<spatialEntity>
			<pseudo3D type="region">
				<clusteredness>1</clusteredness>
				<density>0.6154657262629931</density>
				<area>30831</area>
				<perimeter>984.1607184410095</perimeter>
				<distanceFromOrigin>155.929471236197</distanceFromOrigin>
				<angle>26.80291362139816</angle>
				<shape>triangular</shape>
				<triangleMeasure>0.7646601086932934</triangleMeasure>
				<rectangleMeasure>0.5674845293639388</rectangleMeasure>
				<circleMeasure>0.2277806887542075</circleMeasure>
				<centroid>
					<x>559.6361</x>
					<y>326.8118</y>
				</centroid>
			</pseudo3D>
		</spatialEntity>
		<numericStateVariable>
			<name>avgClusterednessRegions</name>
			<value>0</value>
		</numericStateVariable>
		<numericStateVariable>
			<name>avgDensityRegions</name>
			<value>0.6154657262629931</value>
		</numericStateVariable>
	</timepoint>
	<timepoint>
		<spatialEntity>
			<pseudo3D type="region">
				<clusteredness>1</clusteredness>
				<density>0.6221305695245934</density>
				<area>34267</area>
				<perimeter>1052.117576122284</perimeter>
				<distanceFromOrigin>155.929471236197</distanceFromOrigin>
				<angle>26.25865955480728</angle>
				<shape>triangular</shape>
				<triangleMeasure>0.7788493876529092</triangleMeasure>
				<rectangleMeasure>0.5008354344321849</rectangleMeasure>
				<circleMeasure>0.2106787858653308</circleMeasure>
				<centroid>
					<x>551.8716</x>
					<y>313.0378</y>
				</centroid>
			</pseudo3D>
		</spatialEntity>
		<numericStateVariable>
			<name>avgClusterednessRegions</name>
			<value>0</value>
		</numericStateVariable>
		<numericStateVariable>
			<name>avgDensityRegions</name>
			<value>0.6221305695245934</value>
		</numericStateVariable>
	</timepoint>
	<timepoint>
		<spatialEntity>
			<pseudo3D type="region">
				<clusteredness>1</clusteredness>
				<density>0.6235852951379895</density>
				<area>36998</area>
				<perimeter>1086.467200279236</perimeter>
				<distanceFromOrigin>155.929471236197</distanceFromOrigin>
				<angle>26.59881268092574</angle>
				<shape>triangular</shape>
				<triangleMeasure>0.776742393302859</triangleMeasure>
				<rectangleMeasure>0.4998848914818536</rectangleMeasure>
				<circleMeasure>0.2130424827733896</circleMeasure>
				<centroid>
					<x>546.3188</x>
					<y>302.4026</y>
				</centroid>
			</pseudo3D>
		</spatialEntity>
		<numericStateVariable>
			<name>avgClusterednessRegions</name>
			<value>0</value>
		</numericStateVariable>
		<numericStateVariable>
			<name>avgDensityRegions</name>
			<value>0.6235852951379895</value>
		</numericStateVariable>
	</timepoint>
	<timepoint>
		<spatialEntity>
			<pseudo3D type="region">
				<clusteredness>1</clusteredness>
				<density>0.6302945447448126</density>
				<area>40587.5</area>
				<perimeter>1154.093576908112</perimeter>
				<distanceFromOrigin>155.929471236197</distanceFromOrigin>
				<angle>26.51796561936788</angle>
				<shape>triangular</shape>
				<triangleMeasure>0.7538765466208621</triangleMeasure>
				<rectangleMeasure>0.4943173768371699</rectangleMeasure>
				<circleMeasure>0.2055520303955621</circleMeasure>
				<centroid>
					<x>538.2768</x>
					<y>289.4971</y>
				</centroid>
			</pseudo3D>
		</spatialEntity>
		<numericStateVariable>
			<name>avgClusterednessRegions</name>
			<value>0</value>
		</numericStateVariable>
		<numericStateVariable>
			<name>avgDensityRegions</name>
			<value>0.6302945447448126</value>
		</numericStateVariable>
	</timepoint>
	<timepoint>
		<spatialEntity>
			<pseudo3D type="region">
				<clusteredness>1</clusteredness>
				<density>0.6321656824847779</density>
				<area>42169.5</area>
				<perimeter>1167.11927652359</perimeter>
				<distanceFromOrigin>155.929471236197</distanceFromOrigin>
				<angle>27.42101512976114</angle>
				<shape>triangular</shape>
				<triangleMeasure>0.7490004901109161</triangleMeasure>
				<rectangleMeasure>0.4899254205830913</rectangleMeasure>
				<circleMeasure>0.2131187925721849</circleMeasure>
				<centroid>
					<x>534.6409</x>
					<y>284.2233</y>
				</centroid>
			</pseudo3D>
		</spatialEntity>
		<numericStateVariable>
			<name>avgClusterednessRegions</name>
			<value>0</value>
		</numericStateVariable>
		<numericStateVariable>
			<name>avgDensityRegions</name>
			<value>0.6321656824847779</value>
		</numericStateVariable>
	</timepoint>
	<timepoint>
		<spatialEntity>
			<pseudo3D type="region">
				<clusteredness>1</clusteredness>
				<density>0.6321656824847779</density>
				<area>42169.5</area>
				<perimeter>1167.11927652359</perimeter>
				<distanceFromOrigin>155.929471236197</distanceFromOrigin>
				<angle>27.42101512976114</angle>
				<shape>triangular</shape>
				<triangleMeasure>0.7490004901109161</triangleMeasure>
				<rectangleMeasure>0.4899254205830913</rectangleMeasure>
				<circleMeasure>0.2131187925721849</circleMeasure>
				<centroid>
					<x>534.6409</x>
					<y>284.2233</y>
				</centroid>
			</pseudo3D>
		</spatialEntity>
		<numericStateVariable>
			<name>avgClusterednessRegions</name>
			<value>0</value>
		</numericStateVariable>
		<numericStateVariable>
			<name>avgDensityRegions</name>
			<value>0.6321656824847779</value>
		</numericStateVariable>
	</timepoint>
	<timepoint>
		<spatialEntity>
			<pseudo3D type="region">
				<clusteredness>1</clusteredness>
				<density>0.6321656824847779</density>
				<area>42169.5</area>
				<perimeter>1167.11927652359</perimeter>
				<distanceFromOrigin>155.929471236197</distanceFromOrigin>
				<angle>27.42101512976114</angle>
				<shape>triangular</shape>
				<triangleMeasure>0.7490004901109161</triangleMeasure>
				<rectangleMeasure>0.4899254205830913</rectangleMeasure>
				<circleMeasure>0.2131187925721849</circleMeasure>
				<centroid>
					<x>534.6409</x>
					<y>284.2233</y>
				</centroid>
			</pseudo3D>
		</spatialEntity>
		<numericStateVariable>
			<name>avgClusterednessRegions</name>
			<value>0</value>
		</numericStateVariable>
		<numericStateVariable>
			<name>avgDensityRegions</name>
			<value>0.6321656824847779</value>
		</numericStateVariable>
	</timepoint>
	<timepoint>
		<spatialEntity>
			<pseudo3D type="region">
				<clusteredness>1</clusteredness>
				<density>0.6321656824847779</density>
				<area>42169.5</area>
				<perimeter>1167.11927652359</perimeter>
				<distanceFromOrigin>155.929471236197</distanceFromOrigin>
				<angle>27.42101512976114</angle>
				<shape>triangular</shape>
				<triangleMeasure>0.7490004901109161</triangleMeasure>
				<rectangleMeasure>0.4899254205830913</rectangleMeasure>
				<circleMeasure>0.2131187925721849</circleMeasure>
				<centroid>
					<x>534.6409</x>
					<y>284.2233</y>
				</centroid>
			</pseudo3D>
		</spatialEntity>
		<numericStateVariable>
			<name>avgClusterednessRegions</name>
			<value>0</value>
		</numericStateVariable>
		<numericStateVariable>
			<name>avgDensityRegions</name>
			<value>0.6321656824847779</value>
		</numericStateVariable>
	</timepoint>
	<timepoint>
		<spatialEntity>
			<pseudo3D type="region">
				<clusteredness>1</clusteredness>
				<density>0.6321656824847779</density>
				<area>42169.5</area>
				<perimeter>1167.11927652359</perimeter>
				<distanceFromOrigin>155.929471236197</distanceFromOrigin>
				<angle>27.42101512976114</angle>
				<shape>triangular</shape>
				<triangleMeasure>0.7490004901109161</triangleMeasure>
				<rectangleMeasure>0.4899254205830913</rectangleMeasure>
				<circleMeasure>0.2131187925721849</circleMeasure>
				<centroid>
					<x>534.6409</x>
					<y>284.2233</y>
				</centroid>
			</pseudo3D>
		</spatialEntity>
		<numericStateVariable>
			<name>avgClusterednessRegions</name>
			<value>0</value>
		</numericStateVariable>
		<numericStateVariable>
			<name>avgDensityRegions</name>
			<value>0.6321656824847779</value>
		</numericStateVariable>
	</timepoint>
	<timepoint>
		<spatialEntity>
			<pseudo3D type="region">
				<clusteredness>1</clusteredness>
				<density>0.6321656824847779</density>
				<area>42169.5</area>
				<perimeter>1167.11927652359</perimeter>
				<distanceFromOrigin>155.929471236197</distanceFromOrigin>
				<angle>27.42101512976114</angle>
				<shape>triangular</shape>
				<triangleMeasure>0.7490004901109161</triangleMeasure>
				<rectangleMeasure>0.4899254205830913</rectangleMeasure>
				<circleMeasure>0.2131187925721849</circleMeasure>
				<centroid>
					<x>534.6409</x>
					<y>284.2233</y>
				</centroid>
			</pseudo3D>
		</spatialEntity>
		<numericStateVariable>
			<name>avgClusterednessRegions</name>
			<value>0</value>
		</numericStateVariable>
		<numericStateVariable>
			<name>avgDensityRegions</name>
			<value>0.6321656824847779</value>
		</numericStateVariable>
	</timepoint>
	<timepoint>
		<spatialEntity>
			<pseudo3D type="region">
				<clusteredness>1</clusteredness>
				<density>0.6321656824847779</density>
				<area>42169.5</area>
				<perimeter>1167.11927652359</perimeter>
				<distanceFromOrigin>155.929471236197</distanceFromOrigin>
				<angle>27.42101512976114</angle>
				<shape>triangular</shape>
				<triangleMeasure>0.7490004901109161</triangleMeasure>
				<rectangleMeasure>0.4899254205830913</rectangleMeasure>
				<circleMeasure>0.2131187925721849</circleMeasure>
				<centroid>
					<x>534.6409</x>
					<y>284.2233</y>
				</centroid>
			</pseudo3D>
		</spatialEntity>
		<numericStateVariable>
			<name>avgClusterednessRegions</name>
			<value>0</value>
		</numericStateVariable>
		<numericStateVariable>
			<name>avgDensityRegions</name>
			<value>0.6321656824847779</value>
		</numericStateVariable>
	</timepoint>
	<timepoint>
		<spatialEntity>
			<pseudo3D type="region">
				<clusteredness>1</clusteredness>
				<density>0.6321656824847779</density>
				<area>42169.5</area>
				<perimeter>1167.11927652359</perimeter>
				<distanceFromOrigin>155.929471236197</distanceFromOrigin>
				<angle>27.42101512976114</angle>
				<shape>triangular</shape>
				<triangleMeasure>0.7490004901109161</triangleMeasure>
				<rectangleMeasure>0.4899254205830913</rectangleMeasure>
				<circleMeasure>0.2131187925721849</circleMeasure>
				<centroid>
					<x>534.6409</x>
					<y>284.2233</y>
				</centroid>
			</pseudo3D>
		</spatialEntity>
		<numericStateVariable>
			<name>avgClusterednessRegions</name>
			<value>0</value>
		</numericStateVariable>
		<numericStateVariable>
			<name>avgDensityRegions</name>
			<value>0.6321656824847779</value>
		</numericStateVariable>
	</timepoint>
	<timepoint>
		<spatialEntity>
			<pseudo3D type="region">
				<clusteredness>1</clusteredness>
				<density>0.6321656824847779</density>
				<area>42169.5</area>
				<perimeter>1167.11927652359</perimeter>
				<distanceFromOrigin>155.929471236197</distanceFromOrigin>
				<angle>27.42101512976114</angle>
				<shape>triangular</shape>
				<triangleMeasure>0.7490004901109161</triangleMeasure>
				<rectangleMeasure>0.4899254205830913</rectangleMeasure>
				<circleMeasure>0.2131187925721849</circleMeasure>
				<centroid>
					<x>534.6409</x>
					<y>284.2233</y>
				</centroid>
			</pseudo3D>
		</spatialEntity>
		<numericStateVariable>
			<name>avgClusterednessRegions</name>
			<value>0</value>
		</numericStateVariable>
		<numericStateVariable>
			<name>avgDensityRegions</name>
			<value>0.6321656824847779</value>
		</numericStateVariable>
	</timepoint>
	<timepoint>
		<spatialEntity>
			<pseudo3D type="region">
				<clusteredness>1</clusteredness>
				<density>0.6321656824847779</density>
				<area>42169.5</area>
				<perimeter>1167.11927652359</perimeter>
				<distanceFromOrigin>155.929471236197</distanceFromOrigin>
				<angle>27.42101512976114</angle>
				<shape>triangular</shape>
				<triangleMeasure>0.7490004901109161</triangleMeasure>
				<rectangleMeasure>0.4899254205830913</rectangleMeasure>
				<circleMeasure>0.2131187925721849</circleMeasure>
				<centroid>
					<x>534.6409</x>
					<y>284.2233</y>
				</centroid>
			</pseudo3D>
		</spatialEntity>
		<numericStateVariable>
			<name>avgClusterednessRegions</name>
			<value>0</value>
		</numericStateVariable>
		<numericStateVariable>
			<name>avgDensityRegions</name>
			<value>0.6321656824847779</value>
		</numericStateVariable>
	</timepoint>
	<timepoint>
		<spatialEntity>
			<pseudo3D type="region">
				<clusteredness>1</clusteredness>
				<density>0.6321656824847779</density>
				<area>42169.5</area>
				<perimeter>1167.11927652359</perimeter>
				<distanceFromOrigin>155.929471236197</distanceFromOrigin>
				<angle>27.42101512976114</angle>
				<shape>triangular</shape>
				<triangleMeasure>0.7490004901109161</triangleMeasure>
				<rectangleMeasure>0.4899254205830913</rectangleMeasure>
				<circleMeasure>0.2131187925721849</circleMeasure>
				<centroid>
					<x>534.6409</x>
					<y>284.2233</y>
				</centroid>
			</pseudo3D>
		</spatialEntity>
		<numericStateVariable>
			<name>avgClusterednessRegions</name>
			<value>0</value>
		</numericStateVariable>
		<numericStateVariable>
			<name>avgDensityRegions</name>
			<value>0.6321656824847779</value>
		</numericStateVariable>
	</timepoint>
	<timepoint>
		<spatialEntity>
			<pseudo3D type="region">
				<clusteredness>1</clusteredness>
				<density>0.6321656824847779</density>
				<area>42169.5</area>
				<perimeter>1167.11927652359</perimeter>
				<distanceFromOrigin>155.929471236197</distanceFromOrigin>
				<angle>27.42101512976114</angle>
				<shape>triangular</shape>
				<triangleMeasure>0.7490004901109161</triangleMeasure>
				<rectangleMeasure>0.4899254205830913</rectangleMeasure>
				<circleMeasure>0.2131187925721849</circleMeasure>
				<centroid>
					<x>534.6409</x>
					<y>284.2233</y>
				</centroid>
			</pseudo3D>
		</spatialEntity>
		<numericStateVariable>
			<name>avgClusterednessRegions</name>
			<value>0</value>
		</numericStateVariable>
		<numericStateVariable>
			<name>avgDensityRegions</name>
			<value>0.6321656824847779</value>
		</numericStateVariable>
	</timepoint>
	<timepoint>
		<spatialEntity>
			<pseudo3D type="region">
				<clusteredness>1</clusteredness>
				<density>0.6321656824847779</density>
				<area>42169.5</area>
				<perimeter>1167.11927652359</perimeter>
				<distanceFromOrigin>155.929471236197</distanceFromOrigin>
				<angle>27.42101512976114</angle>
				<shape>triangular</shape>
				<triangleMeasure>0.7490004901109161</triangleMeasure>
				<rectangleMeasure>0.4899254205830913</rectangleMeasure>
				<circleMeasure>0.2131187925721849</circleMeasure>
				<centroid>
					<x>534.6409</x>
					<y>284.2233</y>
				</centroid>
			</pseudo3D>
		</spatialEntity>
		<numericStateVariable>
			<name>avgClusterednessRegions</name>
			<value>0</value>
		</numericStateVariable>
		<numericStateVariable>
			<name>avgDensityRegions</name>
			<value>0.6321656824847779</value>
		</numericStateVariable>
	</timepoint>
	<timepoint>
		<spatialEntity>
			<pseudo3D type="region">
				<clusteredness>1</clusteredness>
				<density>0.6321656824847779</density>
				<area>42169.5</area>
				<perimeter>1167.11927652359</perimeter>
				<distanceFromOrigin>155.929471236197</distanceFromOrigin>
				<angle>27.42101512976114</angle>
				<shape>triangular</shape>
				<triangleMeasure>0.7490004901109161</triangleMeasure>
				<rectangleMeasure>0.4899254205830913</rectangleMeasure>
				<circleMeasure>0.2131187925721849</circleMeasure>
				<centroid>
					<x>534.6409</x>
					<y>284.2233</y>
				</centroid>
			</pseudo3D>
		</spatialEntity>
		<numericStateVariable>
			<name>avgClusterednessRegions</name>
			<value>0</value>
		</numericStateVariable>
		<numericStateVariable>
			<name>avgDensityRegions</name>
			<value>0.6321656824847779</value>
		</numericStateVariable>
	</timepoint>
	<timepoint>
		<spatialEntity>
			<pseudo3D type="region">
				<clusteredness>1</clusteredness>
				<density>0.6321656824847779</density>
				<area>42169.5</area>
				<perimeter>1167.11927652359</perimeter>
				<distanceFromOrigin>155.929471236197</distanceFromOrigin>
				<angle>27.42101512976114</angle>
				<shape>triangular</shape>
				<triangleMeasure>0.7490004901109161</triangleMeasure>
				<rectangleMeasure>0.4899254205830913</rectangleMeasure>
				<circleMeasure>0.2131187925721849</circleMeasure>
				<centroid>
					<x>534.6409</x>
					<y>284.2233</y>
				</centroid>
			</pseudo3D>
		</spatialEntity>
		<numericStateVariable>
			<name>avgClusterednessRegions</name>
			<value>0</value>
		</numericStateVariable>
		<numericStateVariable>
			<name>avgDensityRegions</name>
			<value>0.6321656824847779</value>
		</numericStateVariable>
	</timepoint>
	<timepoint>
		<spatialEntity>
			<pseudo3D type="region">
				<clusteredness>1</clusteredness>
				<density>0.6321656824847779</density>
				<area>42169.5</area>
				<perimeter>1167.11927652359</perimeter>
				<distanceFromOrigin>155.929471236197</distanceFromOrigin>
				<angle>27.42101512976114</angle>
				<shape>triangular</shape>
				<triangleMeasure>0.7490004901109161</triangleMeasure>
				<rectangleMeasure>0.4899254205830913</rectangleMeasure>
				<circleMeasure>0.2131187925721849</circleMeasure>
				<centroid>
					<x>534.6409</x>
					<y>284.2233</y>
				</centroid>
			</pseudo3D>
		</spatialEntity>
		<numericStateVariable>
			<name>avgClusterednessRegions</name>
			<value>0</value>
		</numericStateVariable>
		<numericStateVariable>
			<name>avgDensityRegions</name>
			<value>0.6321656824847779</value>
		</numericStateVariable>
	</timepoint>
	<timepoint>
		<spatialEntity>
			<pseudo3D type="region">
				<clusteredness>1</clusteredness>
				<density>0.6321656824847779</density>
				<area>42169.5</area>
				<perimeter>1167.11927652359</perimeter>
				<distanceFromOrigin>155.929471236197</distanceFromOrigin>
				<angle>27.42101512976114</angle>
				<shape>triangular</shape>
				<triangleMeasure>0.7490004901109161</triangleMeasure>
				<rectangleMeasure>0.4899254205830913</rectangleMeasure>
				<circleMeasure>0.2131187925721849</circleMeasure>
				<centroid>
					<x>534.6409</x>
					<y>284.2233</y>
				</centroid>
			</pseudo3D>
		</spatialEntity>
		<numericStateVariable>
			<name>avgClusterednessRegions</name>
			<value>0</value>
		</numericStateVariable>
		<numericStateVariable>
			<name>avgDensityRegions</name>
			<value>0.6321656824847779</value>
		</numericStateVariable>
	</timepoint>
	<timepoint>
		<spatialEntity>
			<pseudo3D type="region">
				<clusteredness>1</clusteredness>
				<density>0.6321656824847779</density>
				<area>42169.5</area>
				<perimeter>1167.11927652359</perimeter>
				<distanceFromOrigin>155.929471236197</distanceFromOrigin>
				<angle>27.42101512976114</angle>
				<shape>triangular</shape>
				<triangleMeasure>0.7490004901109161</triangleMeasure>
				<rectangleMeasure>0.4899254205830913</rectangleMeasure>
				<circleMeasure>0.2131187925721849</circleMeasure>
				<centroid>
					<x>534.6409</x>
					<y>284.2233</y>
				</centroid>
			</pseudo3D>
		</spatialEntity>
		<numericStateVariable>
			<name>avgClusterednessRegions</name>
			<value>0</value>
		</numericStateVariable>
		<numericStateVariable>
			<name>avgDensityRegions</name>
			<value>0.6321656824847779</value>
		</numericStateVariable>
	</timepoint>
	<timepoint>
		<spatialEntity>
			<pseudo3D type="region">
				<clusteredness>1</clusteredness>
				<density>0.6321656824847779</density>
				<area>42169.5</area>
				<perimeter>1167.11927652359</perimeter>
				<distanceFromOrigin>155.929471236197</distanceFromOrigin>
				<angle>27.42101512976114</angle>
				<shape>triangular</shape>
				<triangleMeasure>0.7490004901109161</triangleMeasure>
				<rectangleMeasure>0.4899254205830913</rectangleMeasure>
				<circleMeasure>0.2131187925721849</circleMeasure>
				<centroid>
					<x>534.6409</x>
					<y>284.2233</y>
				</centroid>
			</pseudo3D>
		</spatialEntity>
		<numericStateVariable>
			<name>avgClusterednessRegions</name>
			<value>0</value>
		</numericStateVariable>
		<numericStateVariable>
			<name>avgDensityRegions</name>
			<value>0.6321656824847779</value>
		</numericStateVariable>
	</timepoint>
	<timepoint>
		<spatialEntity>
			<pseudo3D type="region">
				<clusteredness>1</clusteredness>
				<density>0.6321656824847779</density>
				<area>42169.5</area>
				<perimeter>1167.11927652359</perimeter>
				<distanceFromOrigin>155.929471236197</distanceFromOrigin>
				<angle>27.42101512976114</angle>
				<shape>triangular</shape>
				<triangleMeasure>0.7490004901109161</triangleMeasure>
				<rectangleMeasure>0.4899254205830913</rectangleMeasure>
				<circleMeasure>0.2131187925721849</circleMeasure>
				<centroid>
					<x>534.6409</x>
					<y>284.2233</y>
				</centroid>
			</pseudo3D>
		</spatialEntity>
		<numericStateVariable>
			<name>avgClusterednessRegions</name>
			<value>0</value>
		</numericStateVariable>
		<numericStateVariable>
			<name>avgDensityRegions</name>
			<value>0.6321656824847779</value>
		</numericStateVariable>
	</timepoint>
	<timepoint>
		<spatialEntity>
			<pseudo3D type="region">
				<clusteredness>1</clusteredness>
				<density>0.6321656824847779</density>
				<area>42169.5</area>
				<perimeter>1167.11927652359</perimeter>
				<distanceFromOrigin>155.929471236197</distanceFromOrigin>
				<angle>27.42101512976114</angle>
				<shape>triangular</shape>
				<triangleMeasure>0.7490004901109161</triangleMeasure>
				<rectangleMeasure>0.4899254205830913</rectangleMeasure>
				<circleMeasure>0.2131187925721849</circleMeasure>
				<centroid>
					<x>534.6409</x>
					<y>284.2233</y>
				</centroid>
			</pseudo3D>
		</spatialEntity>
		<numericStateVariable>
			<name>avgClusterednessRegions</name>
			<value>0</value>
		</numericStateVariable>
		<numericStateVariable>
			<name>avgDensityRegions</name>
			<value>0.6321656824847779</value>
		</numericStateVariable>
	</timepoint>
	<timepoint>
		<spatialEntity>
			<pseudo3D type="region">
				<clusteredness>1</clusteredness>
				<density>0.6321656824847779</density>
				<area>42169.5</area>
				<perimeter>1167.11927652359</perimeter>
				<distanceFromOrigin>155.929471236197</distanceFromOrigin>
				<angle>27.42101512976114</angle>
				<shape>triangular</shape>
				<triangleMeasure>0.7490004901109161</triangleMeasure>
				<rectangleMeasure>0.4899254205830913</rectangleMeasure>
				<circleMeasure>0.2131187925721849</circleMeasure>
				<centroid>
					<x>534.6409</x>
					<y>284.2233</y>
				</centroid>
			</pseudo3D>
		</spatialEntity>
		<numericStateVariable>
			<name>avgClusterednessRegions</name>
			<value>0</value>
		</numericStateVariable>
		<numericStateVariable>
			<name>avgDensityRegions</name>
			<value>0.6321656824847779</value>
		</numericStateVariable>
	</timepoint>
	<timepoint>
		<spatialEntity>
			<pseudo3D type="region">
				<clusteredness>1</clusteredness>
				<density>0.6321656824847779</density>
				<area>42169.5</area>
				<perimeter>1167.11927652359</perimeter>
				<distanceFromOrigin>155.929471236197</distanceFromOrigin>
				<angle>27.42101512976114</angle>
				<shape>triangular</shape>
				<triangleMeasure>0.7490004901109161</triangleMeasure>
				<rectangleMeasure>0.4899254205830913</rectangleMeasure>
				<circleMeasure>0.2131187925721849</circleMeasure>
				<centroid>
					<x>534.6409</x>
					<y>284.2233</y>
				</centroid>
			</pseudo3D>
		</spatialEntity>
		<numericStateVariable>
			<name>avgClusterednessRegions</name>
			<value>0</value>
		</numericStateVariable>
		<numericStateVariable>
			<name>avgDensityRegions</name>
			<value>0.6321656824847779</value>
		</numericStateVariable>
	</timepoint>
	<timepoint>
		<spatialEntity>
			<pseudo3D type="region">
				<clusteredness>1</clusteredness>
				<density>0.6321656824847779</density>
				<area>42169.5</area>
				<perimeter>1167.11927652359</perimeter>
				<distanceFromOrigin>155.929471236197</distanceFromOrigin>
				<angle>27.42101512976114</angle>
				<shape>triangular</shape>
				<triangleMeasure>0.7490004901109161</triangleMeasure>
				<rectangleMeasure>0.4899254205830913</rectangleMeasure>
				<circleMeasure>0.2131187925721849</circleMeasure>
				<centroid>
					<x>534.6409</x>
					<y>284.2233</y>
				</centroid>
			</pseudo3D>
		</spatialEntity>
		<numericStateVariable>
			<name>avgClusterednessRegions</name>
			<value>0</value>
		</numericStateVariable>
		<numericStateVariable>
			<name>avgDensityRegions</name>
			<value>0.6321656824847779</value>
		</numericStateVariable>
	</timepoint>
	<timepoint>
		<spatialEntity>
			<pseudo3D type="region">
				<clusteredness>1</clusteredness>
				<density>0.6321656824847779</density>
				<area>42169.5</area>
				<perimeter>1167.11927652359</perimeter>
				<distanceFromOrigin>155.929471236197</distanceFromOrigin>
				<angle>27.42101512976114</angle>
				<shape>triangular</shape>
				<triangleMeasure>0.7490004901109161</triangleMeasure>
				<rectangleMeasure>0.4899254205830913</rectangleMeasure>
				<circleMeasure>0.2131187925721849</circleMeasure>
				<centroid>
					<x>534.6409</x>
					<y>284.2233</y>
				</centroid>
			</pseudo3D>
		</spatialEntity>
		<numericStateVariable>
			<name>avgClusterednessRegions</name>
			<value>0</value>
		</numericStateVariable>
		<numericStateVariable>
			<name>avgDensityRegions</name>
			<value>0.6321656824847779</value>
		</numericStateVariable>
	</timepoint>
	<timepoint>
		<spatialEntity>
			<pseudo3D type="region">
				<clusteredness>1</clusteredness>
				<density>0.6321656824847779</density>
				<area>42169.5</area>
				<perimeter>1167.11927652359</perimeter>
				<distanceFromOrigin>155.929471236197</distanceFromOrigin>
				<angle>27.42101512976114</angle>
				<shape>triangular</shape>
				<triangleMeasure>0.7490004901109161</triangleMeasure>
				<rectangleMeasure>0.4899254205830913</rectangleMeasure>
				<circleMeasure>0.2131187925721849</circleMeasure>
				<centroid>
					<x>534.6409</x>
					<y>284.2233</y>
				</centroid>
			</pseudo3D>
		</spatialEntity>
		<numericStateVariable>
			<name>avgClusterednessRegions</name>
			<value>0</value>
		</numericStateVariable>
		<numericStateVariable>
			<name>avgDensityRegions</name>
			<value>0.6321656824847779</value>
		</numericStateVariable>
	</timepoint>
	<timepoint>
		<spatialEntity>
			<pseudo3D type="region">
				<clusteredness>1</clusteredness>
				<density>0.6321656824847779</density>
				<area>42169.5</area>
				<perimeter>1167.11927652359</perimeter>
				<distanceFromOrigin>155.929471236197</distanceFromOrigin>
				<angle>27.42101512976114</angle>
				<shape>triangular</shape>
				<triangleMeasure>0.7490004901109161</triangleMeasure>
				<rectangleMeasure>0.4899254205830913</rectangleMeasure>
				<circleMeasure>0.2131187925721849</circleMeasure>
				<centroid>
					<x>534.6409</x>
					<y>284.2233</y>
				</centroid>
			</pseudo3D>
		</spatialEntity>
		<numericStateVariable>
			<name>avgClusterednessRegions</name>
			<value>0</value>
		</numericStateVariable>
		<numericStateVariable>
			<name>avgDensityRegions</name>
			<value>0.6321656824847779</value>
		</numericStateVariable>
	</timepoint>
	<timepoint>
		<spatialEntity>
			<pseudo3D type="region">
				<clusteredness>1</clusteredness>
				<density>0.6321656824847779</density>
				<area>42169.5</area>
				<perimeter>1167.11927652359</perimeter>
				<distanceFromOrigin>155.929471236197</distanceFromOrigin>
				<angle>27.42101512976114</angle>
				<shape>triangular</shape>
				<triangleMeasure>0.7490004901109161</triangleMeasure>
				<rectangleMeasure>0.4899254205830913</rectangleMeasure>
				<circleMeasure>0.2131187925721849</circleMeasure>
				<centroid>
					<x>534.6409</x>
					<y>284.2233</y>
				</centroid>
			</pseudo3D>
		</spatialEntity>
		<numericStateVariable>
			<name>avgClusterednessRegions</name>
			<value>0</value>
		</numericStateVariable>
		<numericStateVariable>
			<name>avgDensityRegions</name>
			<value>0.6321656824847779</value>
		</numericStateVariable>
	</timepoint>
	<timepoint>
		<spatialEntity>
			<pseudo3D type="region">
				<clusteredness>1</clusteredness>
				<density>0.6321656824847779</density>
				<area>42169.5</area>
				<perimeter>1167.11927652359</perimeter>
				<distanceFromOrigin>155.929471236197</distanceFromOrigin>
				<angle>27.42101512976114</angle>
				<shape>triangular</shape>
				<triangleMeasure>0.7490004901109161</triangleMeasure>
				<rectangleMeasure>0.4899254205830913</rectangleMeasure>
				<circleMeasure>0.2131187925721849</circleMeasure>
				<centroid>
					<x>534.6409</x>
					<y>284.2233</y>
				</centroid>
			</pseudo3D>
		</spatialEntity>
		<numericStateVariable>
			<name>avgClusterednessRegions</name>
			<value>0</value>
		</numericStateVariable>
		<numericStateVariable>
			<name>avgDensityRegions</name>
			<value>0.6321656824847779</value>
		</numericStateVariable>
	</timepoint>
	<timepoint>
		<spatialEntity>
			<pseudo3D type="region">
				<clusteredness>1</clusteredness>
				<density>0.6321656824847779</density>
				<area>42169.5</area>
				<perimeter>1167.11927652359</perimeter>
				<distanceFromOrigin>155.929471236197</distanceFromOrigin>
				<angle>27.42101512976114</angle>
				<shape>triangular</shape>
				<triangleMeasure>0.7490004901109161</triangleMeasure>
				<rectangleMeasure>0.4899254205830913</rectangleMeasure>
				<circleMeasure>0.2131187925721849</circleMeasure>
				<centroid>
					<x>534.6409</x>
					<y>284.2233</y>
				</centroid>
			</pseudo3D>
		</spatialEntity>
		<numericStateVariable>
			<name>avgClusterednessRegions</name>
			<value>0</value>
		</numericStateVariable>
		<numericStateVariable>
			<name>avgDensityRegions</name>
			<value>0.6321656824847779</value>
		</numericStateVariable>
	</timepoint>
	<timepoint>
		<spatialEntity>
			<pseudo3D type="region">
				<clusteredness>1</clusteredness>
				<density>0.6321656824847779</density>
				<area>42169.5</area>
				<perimeter>1167.11927652359</perimeter>
				<distanceFromOrigin>155.929471236197</distanceFromOrigin>
				<angle>27.42101512976114</angle>
				<shape>triangular</shape>
				<triangleMeasure>0.7490004901109161</triangleMeasure>
				<rectangleMeasure>0.4899254205830913</rectangleMeasure>
				<circleMeasure>0.2131187925721849</circleMeasure>
				<centroid>
					<x>534.6409</x>
					<y>284.2233</y>
				</centroid>
			</pseudo3D>
		</spatialEntity>
		<numericStateVariable>
			<name>avgClusterednessRegions</name>
			<value>0</value>
		</numericStateVariable>
		<numericStateVariable>
			<name>avgDensityRegions</name>
			<value>0.6321656824847779</value>
		</numericStateVariable>
	</timepoint>
	<timepoint>
		<spatialEntity>
			<pseudo3D type="region">
				<clusteredness>1</clusteredness>
				<density>0.6321656824847779</density>
				<area>42169.5</area>
				<perimeter>1167.11927652359</perimeter>
				<distanceFromOrigin>155.929471236197</distanceFromOrigin>
				<angle>27.42101512976114</angle>
				<shape>triangular</shape>
				<triangleMeasure>0.7490004901109161</triangleMeasure>
				<rectangleMeasure>0.4899254205830913</rectangleMeasure>
				<circleMeasure>0.2131187925721849</circleMeasure>
				<centroid>
					<x>534.6409</x>
					<y>284.2233</y>
				</centroid>
			</pseudo3D>
		</spatialEntity>
		<numericStateVariable>
			<name>avgClusterednessRegions</name>
			<value>0</value>
		</numericStateVariable>
		<numericStateVariable>
			<name>avgDensityRegions</name>
			<value>0.6321656824847779</value>
		</numericStateVariable>
	</timepoint>
	<timepoint>
		<spatialEntity>
			<pseudo3D type="region">
				<clusteredness>1</clusteredness>
				<density>0.6321656824847779</density>
				<area>42169.5</area>
				<perimeter>1167.11927652359</perimeter>
				<distanceFromOrigin>155.929471236197</distanceFromOrigin>
				<angle>27.42101512976114</angle>
				<shape>triangular</shape>
				<triangleMeasure>0.7490004901109161</triangleMeasure>
				<rectangleMeasure>0.4899254205830913</rectangleMeasure>
				<circleMeasure>0.2131187925721849</circleMeasure>
				<centroid>
					<x>534.6409</x>
					<y>284.2233</y>
				</centroid>
			</pseudo3D>
		</spatialEntity>
		<numericStateVariable>
			<name>avgClusterednessRegions</name>
			<value>0</value>
		</numericStateVariable>
		<numericStateVariable>
			<name>avgDensityRegions</name>
			<value>0.6321656824847779</value>
		</numericStateVariable>
	</timepoint>
	<timepoint>
		<spatialEntity>
			<pseudo3D type="region">
				<clusteredness>1</clusteredness>
				<density>0.6321656824847779</density>
				<area>42169.5</area>
				<perimeter>1167.11927652359</perimeter>
				<distanceFromOrigin>155.929471236197</distanceFromOrigin>
				<angle>27.42101512976114</angle>
				<shape>triangular</shape>
				<triangleMeasure>0.7490004901109161</triangleMeasure>
				<rectangleMeasure>0.4899254205830913</rectangleMeasure>
				<circleMeasure>0.2131187925721849</circleMeasure>
				<centroid>
					<x>534.6409</x>
					<y>284.2233</y>
				</centroid>
			</pseudo3D>
		</spatialEntity>
		<numericStateVariable>
			<name>avgClusterednessRegions</name>
			<value>0</value>
		</numericStateVariable>
		<numericStateVariable>
			<name>avgDensityRegions</name>
			<value>0.6321656824847779</value>
		</numericStateVariable>
	</timepoint>
	<timepoint>
		<spatialEntity>
			<pseudo3D type="region">
				<clusteredness>1</clusteredness>
				<density>0.6321656824847779</density>
				<area>42169.5</area>
				<perimeter>1167.11927652359</perimeter>
				<distanceFromOrigin>155.929471236197</distanceFromOrigin>
				<angle>27.42101512976114</angle>
				<shape>triangular</shape>
				<triangleMeasure>0.7490004901109161</triangleMeasure>
				<rectangleMeasure>0.4899254205830913</rectangleMeasure>
				<circleMeasure>0.2131187925721849</circleMeasure>
				<centroid>
					<x>534.6409</x>
					<y>284.2233</y>
				</centroid>
			</pseudo3D>
		</spatialEntity>
		<numericStateVariable>
			<name>avgClusterednessRegions</name>
			<value>0</value>
		</numericStateVariable>
		<numericStateVariable>
			<name>avgDensityRegions</name>
			<value>0.6321656824847779</value>
		</numericStateVariable>
	</timepoint>
	<timepoint>
		<spatialEntity>
			<pseudo3D type="region">
				<clusteredness>1</clusteredness>
				<density>0.6321656824847779</density>
				<area>42169.5</area>
				<perimeter>1167.11927652359</perimeter>
				<distanceFromOrigin>155.929471236197</distanceFromOrigin>
				<angle>27.42101512976114</angle>
				<shape>triangular</shape>
				<triangleMeasure>0.7490004901109161</triangleMeasure>
				<rectangleMeasure>0.4899254205830913</rectangleMeasure>
				<circleMeasure>0.2131187925721849</circleMeasure>
				<centroid>
					<x>534.6409</x>
					<y>284.2233</y>
				</centroid>
			</pseudo3D>
		</spatialEntity>
		<numericStateVariable>
			<name>avgClusterednessRegions</name>
			<value>0</value>
		</numericStateVariable>
		<numericStateVariable>
			<name>avgDensityRegions</name>
			<value>0.6321656824847779</value>
		</numericStateVariable>
	</timepoint>
	<timepoint>
		<spatialEntity>
			<pseudo3D type="region">
				<clusteredness>1</clusteredness>
				<density>0.6321656824847779</density>
				<area>42169.5</area>
				<perimeter>1167.11927652359</perimeter>
				<distanceFromOrigin>155.929471236197</distanceFromOrigin>
				<angle>27.42101512976114</angle>
				<shape>triangular</shape>
				<triangleMeasure>0.7490004901109161</triangleMeasure>
				<rectangleMeasure>0.4899254205830913</rectangleMeasure>
				<circleMeasure>0.2131187925721849</circleMeasure>
				<centroid>
					<x>534.6409</x>
					<y>284.2233</y>
				</centroid>
			</pseudo3D>
		</spatialEntity>
		<numericStateVariable>
			<name>avgClusterednessRegions</name>
			<value>0</value>
		</numericStateVariable>
		<numericStateVariable>
			<name>avgDensityRegions</name>
			<value>0.6321656824847779</value>
		</numericStateVariable>
	</timepoint>
	<timepoint>
		<spatialEntity>
			<pseudo3D type="region">
				<clusteredness>1</clusteredness>
				<density>0.6321656824847779</density>
				<area>42169.5</area>
				<perimeter>1167.11927652359</perimeter>
				<distanceFromOrigin>155.929471236197</distanceFromOrigin>
				<angle>27.42101512976114</angle>
				<shape>triangular</shape>
				<triangleMeasure>0.7490004901109161</triangleMeasure>
				<rectangleMeasure>0.4899254205830913</rectangleMeasure>
				<circleMeasure>0.2131187925721849</circleMeasure>
				<centroid>
					<x>534.6409</x>
					<y>284.2233</y>
				</centroid>
			</pseudo3D>
		</spatialEntity>
		<numericStateVariable>
			<name>avgClusterednessRegions</name>
			<value>0</value>
		</numericStateVariable>
		<numericStateVariable>
			<name>avgDensityRegions</name>
			<value>0.6321656824847779</value>
		</numericStateVariable>
	</timepoint>
	<timepoint>
		<spatialEntity>
			<pseudo3D type="region">
				<clusteredness>1</clusteredness>
				<density>0.6321656824847779</density>
				<area>42169.5</area>
				<perimeter>1167.11927652359</perimeter>
				<distanceFromOrigin>155.929471236197</distanceFromOrigin>
				<angle>27.42101512976114</angle>
				<shape>triangular</shape>
				<triangleMeasure>0.7490004901109161</triangleMeasure>
				<rectangleMeasure>0.4899254205830913</rectangleMeasure>
				<circleMeasure>0.2131187925721849</circleMeasure>
				<centroid>
					<x>534.6409</x>
					<y>284.2233</y>
				</centroid>
			</pseudo3D>
		</spatialEntity>
		<numericStateVariable>
			<name>avgClusterednessRegions</name>
			<value>0</value>
		</numericStateVariable>
		<numericStateVariable>
			<name>avgDensityRegions</name>
			<value>0.6321656824847779</value>
		</numericStateVariable>
	</timepoint>
	<timepoint>
		<spatialEntity>
			<pseudo3D type="region">
				<clusteredness>1</clusteredness>
				<density>0.6321656824847779</density>
				<area>42169.5</area>
				<perimeter>1167.11927652359</perimeter>
				<distanceFromOrigin>155.929471236197</distanceFromOrigin>
				<angle>27.42101512976114</angle>
				<shape>triangular</shape>
				<triangleMeasure>0.7490004901109161</triangleMeasure>
				<rectangleMeasure>0.4899254205830913</rectangleMeasure>
				<circleMeasure>0.2131187925721849</circleMeasure>
				<centroid>
					<x>534.6409</x>
					<y>284.2233</y>
				</centroid>
			</pseudo3D>
		</spatialEntity>
		<numericStateVariable>
			<name>avgClusterednessRegions</name>
			<value>0</value>
		</numericStateVariable>
		<numericStateVariable>
			<name>avgDensityRegions</name>
			<value>0.6321656824847779</value>
		</numericStateVariable>
	</timepoint>
	<timepoint>
		<spatialEntity>
			<pseudo3D type="region">
				<clusteredness>1</clusteredness>
				<density>0.6321656824847779</density>
				<area>42169.5</area>
				<perimeter>1167.11927652359</perimeter>
				<distanceFromOrigin>155.929471236197</distanceFromOrigin>
				<angle>27.42101512976114</angle>
				<shape>triangular</shape>
				<triangleMeasure>0.7490004901109161</triangleMeasure>
				<rectangleMeasure>0.4899254205830913</rectangleMeasure>
				<circleMeasure>0.2131187925721849</circleMeasure>
				<centroid>
					<x>534.6409</x>
					<y>284.2233</y>
				</centroid>
			</pseudo3D>
		</spatialEntity>
		<numericStateVariable>
			<name>avgClusterednessRegions</name>
			<value>0</value>
		</numericStateVariable>
		<numericStateVariable>
			<name>avgDensityRegions</name>
			<value>0.6321656824847779</value>
		</numericStateVariable>
	</timepoint>
	<timepoint>
		<spatialEntity>
			<pseudo3D type="region">
				<clusteredness>1</clusteredness>
				<density>0.6321656824847779</density>
				<area>42169.5</area>
				<perimeter>1167.11927652359</perimeter>
				<distanceFromOrigin>155.929471236197</distanceFromOrigin>
				<angle>27.42101512976114</angle>
				<shape>triangular</shape>
				<triangleMeasure>0.7490004901109161</triangleMeasure>
				<rectangleMeasure>0.4899254205830913</rectangleMeasure>
				<circleMeasure>0.2131187925721849</circleMeasure>
				<centroid>
					<x>534.6409</x>
					<y>284.2233</y>
				</centroid>
			</pseudo3D>
		</spatialEntity>
		<numericStateVariable>
			<name>avgClusterednessRegions</name>
			<value>0</value>
		</numericStateVariable>
		<numericStateVariable>
			<name>avgDensityRegions</name>
			<value>0.6321656824847779</value>
		</numericStateVariable>
	</timepoint>
	<timepoint>
		<spatialEntity>
			<pseudo3D type="region">
				<clusteredness>1</clusteredness>
				<density>0.6321656824847779</density>
				<area>42169.5</area>
				<perimeter>1167.11927652359</perimeter>
				<distanceFromOrigin>155.929471236197</distanceFromOrigin>
				<angle>27.42101512976114</angle>
				<shape>triangular</shape>
				<triangleMeasure>0.7490004901109161</triangleMeasure>
				<rectangleMeasure>0.4899254205830913</rectangleMeasure>
				<circleMeasure>0.2131187925721849</circleMeasure>
				<centroid>
					<x>534.6409</x>
					<y>284.2233</y>
				</centroid>
			</pseudo3D>
		</spatialEntity>
		<numericStateVariable>
			<name>avgClusterednessRegions</name>
			<value>0</value>
		</numericStateVariable>
		<numericStateVariable>
			<name>avgDensityRegions</name>
			<value>0.6321656824847779</value>
		</numericStateVariable>
	</timepoint>
	<timepoint>
		<spatialEntity>
			<pseudo3D type="region">
				<clusteredness>1</clusteredness>
				<density>0.6321656824847779</density>
				<area>42169.5</area>
				<perimeter>1167.11927652359</perimeter>
				<distanceFromOrigin>155.929471236197</distanceFromOrigin>
				<angle>27.42101512976114</angle>
				<shape>triangular</shape>
				<triangleMeasure>0.7490004901109161</triangleMeasure>
				<rectangleMeasure>0.4899254205830913</rectangleMeasure>
				<circleMeasure>0.2131187925721849</circleMeasure>
				<centroid>
					<x>534.6409</x>
					<y>284.2233</y>
				</centroid>
			</pseudo3D>
		</spatialEntity>
		<numericStateVariable>
			<name>avgClusterednessRegions</name>
			<value>0</value>
		</numericStateVariable>
		<numericStateVariable>
			<name>avgDensityRegions</name>
			<value>0.6321656824847779</value>
		</numericStateVariable>
	</timepoint>
	<timepoint>
		<spatialEntity>
			<pseudo3D type="region">
				<clusteredness>1</clusteredness>
				<density>0.6321656824847779</density>
				<area>42169.5</area>
				<perimeter>1167.11927652359</perimeter>
				<distanceFromOrigin>155.929471236197</distanceFromOrigin>
				<angle>27.42101512976114</angle>
				<shape>triangular</shape>
				<triangleMeasure>0.7490004901109161</triangleMeasure>
				<rectangleMeasure>0.4899254205830913</rectangleMeasure>
				<circleMeasure>0.2131187925721849</circleMeasure>
				<centroid>
					<x>534.6409</x>
					<y>284.2233</y>
				</centroid>
			</pseudo3D>
		</spatialEntity>
		<numericStateVariable>
			<name>avgClusterednessRegions</name>
			<value>0</value>
		</numericStateVariable>
		<numericStateVariable>
			<name>avgDensityRegions</name>
			<value>0.6321656824847779</value>
		</numericStateVariable>
	</timepoint>
	<timepoint>
		<spatialEntity>
			<pseudo3D type="region">
				<clusteredness>1</clusteredness>
				<density>0.6321656824847779</density>
				<area>42169.5</area>
				<perimeter>1167.11927652359</perimeter>
				<distanceFromOrigin>155.929471236197</distanceFromOrigin>
				<angle>27.42101512976114</angle>
				<shape>triangular</shape>
				<triangleMeasure>0.7490004901109161</triangleMeasure>
				<rectangleMeasure>0.4899254205830913</rectangleMeasure>
				<circleMeasure>0.2131187925721849</circleMeasure>
				<centroid>
					<x>534.6409</x>
					<y>284.2233</y>
				</centroid>
			</pseudo3D>
		</spatialEntity>
		<numericStateVariable>
			<name>avgClusterednessRegions</name>
			<value>0</value>
		</numericStateVariable>
		<numericStateVariable>
			<name>avgDensityRegions</name>
			<value>0.6321656824847779</value>
		</numericStateVariable>
	</timepoint>
	<timepoint>
		<spatialEntity>
			<pseudo3D type="region">
				<clusteredness>1</clusteredness>
				<density>0.6321656824847779</density>
				<area>42169.5</area>
				<perimeter>1167.11927652359</perimeter>
				<distanceFromOrigin>155.929471236197</distanceFromOrigin>
				<angle>27.42101512976114</angle>
				<shape>triangular</shape>
				<triangleMeasure>0.7490004901109161</triangleMeasure>
				<rectangleMeasure>0.4899254205830913</rectangleMeasure>
				<circleMeasure>0.2131187925721849</circleMeasure>
				<centroid>
					<x>534.6409</x>
					<y>284.2233</y>
				</centroid>
			</pseudo3D>
		</spatialEntity>
		<numericStateVariable>
			<name>avgClusterednessRegions</name>
			<value>0</value>
		</numericStateVariable>
		<numericStateVariable>
			<name>avgDensityRegions</name>
			<value>0.6321656824847779</value>
		</numericStateVariable>
	</timepoint>
	<timepoint>
		<spatialEntity>
			<pseudo3D type="region">
				<clusteredness>1</clusteredness>
				<density>0.6321656824847779</density>
				<area>42169.5</area>
				<perimeter>1167.11927652359</perimeter>
				<distanceFromOrigin>155.929471236197</distanceFromOrigin>
				<angle>27.42101512976114</angle>
				<shape>triangular</shape>
				<triangleMeasure>0.7490004901109161</triangleMeasure>
				<rectangleMeasure>0.4899254205830913</rectangleMeasure>
				<circleMeasure>0.2131187925721849</circleMeasure>
				<centroid>
					<x>534.6409</x>
					<y>284.2233</y>
				</centroid>
			</pseudo3D>
		</spatialEntity>
		<numericStateVariable>
			<name>avgClusterednessRegions</name>
			<value>0</value>
		</numericStateVariable>
		<numericStateVariable>
			<name>avgDensityRegions</name>
			<value>0.6321656824847779</value>
		</numericStateVariable>
	</timepoint>
	<timepoint>
		<spatialEntity>
			<pseudo3D type="region">
				<clusteredness>1</clusteredness>
				<density>0.6321656824847779</density>
				<area>42169.5</area>
				<perimeter>1167.11927652359</perimeter>
				<distanceFromOrigin>155.929471236197</distanceFromOrigin>
				<angle>27.42101512976114</angle>
				<shape>triangular</shape>
				<triangleMeasure>0.7490004901109161</triangleMeasure>
				<rectangleMeasure>0.4899254205830913</rectangleMeasure>
				<circleMeasure>0.2131187925721849</circleMeasure>
				<centroid>
					<x>534.6409</x>
					<y>284.2233</y>
				</centroid>
			</pseudo3D>
		</spatialEntity>
		<numericStateVariable>
			<name>avgClusterednessRegions</name>
			<value>0</value>
		</numericStateVariable>
		<numericStateVariable>
			<name>avgDensityRegions</name>
			<value>0.6321656824847779</value>
		</numericStateVariable>
	</timepoint>
	<timepoint>
		<spatialEntity>
			<pseudo3D type="region">
				<clusteredness>1</clusteredness>
				<density>0.6321656824847779</density>
				<area>42169.5</area>
				<perimeter>1167.11927652359</perimeter>
				<distanceFromOrigin>155.929471236197</distanceFromOrigin>
				<angle>27.42101512976114</angle>
				<shape>triangular</shape>
				<triangleMeasure>0.7490004901109161</triangleMeasure>
				<rectangleMeasure>0.4899254205830913</rectangleMeasure>
				<circleMeasure>0.2131187925721849</circleMeasure>
				<centroid>
					<x>534.6409</x>
					<y>284.2233</y>
				</centroid>
			</pseudo3D>
		</spatialEntity>
		<numericStateVariable>
			<name>avgClusterednessRegions</name>
			<value>0</value>
		</numericStateVariable>
		<numericStateVariable>
			<name>avgDensityRegions</name>
			<value>0.6321656824847779</value>
		</numericStateVariable>
	</timepoint>
	<timepoint>
		<spatialEntity>
			<pseudo3D type="region">
				<clusteredness>1</clusteredness>
				<density>0.6321656824847779</density>
				<area>42169.5</area>
				<perimeter>1167.11927652359</perimeter>
				<distanceFromOrigin>155.929471236197</distanceFromOrigin>
				<angle>27.42101512976114</angle>
				<shape>triangular</shape>
				<triangleMeasure>0.7490004901109161</triangleMeasure>
				<rectangleMeasure>0.4899254205830913</rectangleMeasure>
				<circleMeasure>0.2131187925721849</circleMeasure>
				<centroid>
					<x>534.6409</x>
					<y>284.2233</y>
				</centroid>
			</pseudo3D>
		</spatialEntity>
		<numericStateVariable>
			<name>avgClusterednessRegions</name>
			<value>0</value>
		</numericStateVariable>
		<numericStateVariable>
			<name>avgDensityRegions</name>
			<value>0.6321656824847779</value>
		</numericStateVariable>
	</timepoint>
	<timepoint>
		<spatialEntity>
			<pseudo3D type="region">
				<clusteredness>1</clusteredness>
				<density>0.6321656824847779</density>
				<area>42169.5</area>
				<perimeter>1167.11927652359</perimeter>
				<distanceFromOrigin>155.929471236197</distanceFromOrigin>
				<angle>27.42101512976114</angle>
				<shape>triangular</shape>
				<triangleMeasure>0.7490004901109161</triangleMeasure>
				<rectangleMeasure>0.4899254205830913</rectangleMeasure>
				<circleMeasure>0.2131187925721849</circleMeasure>
				<centroid>
					<x>534.6409</x>
					<y>284.2233</y>
				</centroid>
			</pseudo3D>
		</spatialEntity>
		<numericStateVariable>
			<name>avgClusterednessRegions</name>
			<value>0</value>
		</numericStateVariable>
		<numericStateVariable>
			<name>avgDensityRegions</name>
			<value>0.6321656824847779</value>
		</numericStateVariable>
	</timepoint>
	<timepoint>
		<spatialEntity>
			<pseudo3D type="region">
				<clusteredness>1</clusteredness>
				<density>0.6321656824847779</density>
				<area>42169.5</area>
				<perimeter>1167.11927652359</perimeter>
				<distanceFromOrigin>155.929471236197</distanceFromOrigin>
				<angle>27.42101512976114</angle>
				<shape>triangular</shape>
				<triangleMeasure>0.7490004901109161</triangleMeasure>
				<rectangleMeasure>0.4899254205830913</rectangleMeasure>
				<circleMeasure>0.2131187925721849</circleMeasure>
				<centroid>
					<x>534.6409</x>
					<y>284.2233</y>
				</centroid>
			</pseudo3D>
		</spatialEntity>
		<numericStateVariable>
			<name>avgClusterednessRegions</name>
			<value>0</value>
		</numericStateVariable>
		<numericStateVariable>
			<name>avgDensityRegions</name>
			<value>0.6321656824847779</value>
		</numericStateVariable>
	</timepoint>
	<timepoint>
		<spatialEntity>
			<pseudo3D type="region">
				<clusteredness>1</clusteredness>
				<density>0.6321656824847779</density>
				<area>42169.5</area>
				<perimeter>1167.11927652359</perimeter>
				<distanceFromOrigin>155.929471236197</distanceFromOrigin>
				<angle>27.42101512976114</angle>
				<shape>triangular</shape>
				<triangleMeasure>0.7490004901109161</triangleMeasure>
				<rectangleMeasure>0.4899254205830913</rectangleMeasure>
				<circleMeasure>0.2131187925721849</circleMeasure>
				<centroid>
					<x>534.6409</x>
					<y>284.2233</y>
				</centroid>
			</pseudo3D>
		</spatialEntity>
		<numericStateVariable>
			<name>avgClusterednessRegions</name>
			<value>0</value>
		</numericStateVariable>
		<numericStateVariable>
			<name>avgDensityRegions</name>
			<value>0.6321656824847779</value>
		</numericStateVariable>
	</timepoint>
	<timepoint>
		<spatialEntity>
			<pseudo3D type="region">
				<clusteredness>1</clusteredness>
				<density>0.6321656824847779</density>
				<area>42169.5</area>
				<perimeter>1167.11927652359</perimeter>
				<distanceFromOrigin>155.929471236197</distanceFromOrigin>
				<angle>27.42101512976114</angle>
				<shape>triangular</shape>
				<triangleMeasure>0.7490004901109161</triangleMeasure>
				<rectangleMeasure>0.4899254205830913</rectangleMeasure>
				<circleMeasure>0.2131187925721849</circleMeasure>
				<centroid>
					<x>534.6409</x>
					<y>284.2233</y>
				</centroid>
			</pseudo3D>
		</spatialEntity>
		<numericStateVariable>
			<name>avgClusterednessRegions</name>
			<value>0</value>
		</numericStateVariable>
		<numericStateVariable>
			<name>avgDensityRegions</name>
			<value>0.6321656824847779</value>
		</numericStateVariable>
	</timepoint>
	<timepoint>
		<spatialEntity>
			<pseudo3D type="region">
				<clusteredness>1</clusteredness>
				<density>0.6321656824847779</density>
				<area>42169.5</area>
				<perimeter>1167.11927652359</perimeter>
				<distanceFromOrigin>155.929471236197</distanceFromOrigin>
				<angle>27.42101512976114</angle>
				<shape>triangular</shape>
				<triangleMeasure>0.7490004901109161</triangleMeasure>
				<rectangleMeasure>0.4899254205830913</rectangleMeasure>
				<circleMeasure>0.2131187925721849</circleMeasure>
				<centroid>
					<x>534.6409</x>
					<y>284.2233</y>
				</centroid>
			</pseudo3D>
		</spatialEntity>
		<numericStateVariable>
			<name>avgClusterednessRegions</name>
			<value>0</value>
		</numericStateVariable>
		<numericStateVariable>
			<name>avgDensityRegions</name>
			<value>0.6321656824847779</value>
		</numericStateVariable>
	</timepoint>
	<timepoint>
		<spatialEntity>
			<pseudo3D type="region">
				<clusteredness>1</clusteredness>
				<density>0.6321656824847779</density>
				<area>42169.5</area>
				<perimeter>1167.11927652359</perimeter>
				<distanceFromOrigin>155.929471236197</distanceFromOrigin>
				<angle>27.42101512976114</angle>
				<shape>triangular</shape>
				<triangleMeasure>0.7490004901109161</triangleMeasure>
				<rectangleMeasure>0.4899254205830913</rectangleMeasure>
				<circleMeasure>0.2131187925721849</circleMeasure>
				<centroid>
					<x>534.6409</x>
					<y>284.2233</y>
				</centroid>
			</pseudo3D>
		</spatialEntity>
		<numericStateVariable>
			<name>avgClusterednessRegions</name>
			<value>0</value>
		</numericStateVariable>
		<numericStateVariable>
			<name>avgDensityRegions</name>
			<value>0.6321656824847779</value>
		</numericStateVariable>
	</timepoint>
	<timepoint>
		<spatialEntity>
			<pseudo3D type="region">
				<clusteredness>1</clusteredness>
				<density>0.6321656824847779</density>
				<area>42169.5</area>
				<perimeter>1167.11927652359</perimeter>
				<distanceFromOrigin>155.929471236197</distanceFromOrigin>
				<angle>27.42101512976114</angle>
				<shape>triangular</shape>
				<triangleMeasure>0.7490004901109161</triangleMeasure>
				<rectangleMeasure>0.4899254205830913</rectangleMeasure>
				<circleMeasure>0.2131187925721849</circleMeasure>
				<centroid>
					<x>534.6409</x>
					<y>284.2233</y>
				</centroid>
			</pseudo3D>
		</spatialEntity>
		<numericStateVariable>
			<name>avgClusterednessRegions</name>
			<value>0</value>
		</numericStateVariable>
		<numericStateVariable>
			<name>avgDensityRegions</name>
			<value>0.6321656824847779</value>
		</numericStateVariable>
	</timepoint>
	<timepoint>
		<spatialEntity>
			<pseudo3D type="region">
				<clusteredness>1</clusteredness>
				<density>0.6321656824847779</density>
				<area>42169.5</area>
				<perimeter>1167.11927652359</perimeter>
				<distanceFromOrigin>155.929471236197</distanceFromOrigin>
				<angle>27.42101512976114</angle>
				<shape>triangular</shape>
				<triangleMeasure>0.7490004901109161</triangleMeasure>
				<rectangleMeasure>0.4899254205830913</rectangleMeasure>
				<circleMeasure>0.2131187925721849</circleMeasure>
				<centroid>
					<x>534.6409</x>
					<y>284.2233</y>
				</centroid>
			</pseudo3D>
		</spatialEntity>
		<numericStateVariable>
			<name>avgClusterednessRegions</name>
			<value>0</value>
		</numericStateVariable>
		<numericStateVariable>
			<name>avgDensityRegions</name>
			<value>0.6321656824847779</value>
		</numericStateVariable>
	</timepoint>
	<timepoint>
		<spatialEntity>
			<pseudo3D type="region">
				<clusteredness>1</clusteredness>
				<density>0.6321656824847779</density>
				<area>42169.5</area>
				<perimeter>1167.11927652359</perimeter>
				<distanceFromOrigin>155.929471236197</distanceFromOrigin>
				<angle>27.42101512976114</angle>
				<shape>triangular</shape>
				<triangleMeasure>0.7490004901109161</triangleMeasure>
				<rectangleMeasure>0.4899254205830913</rectangleMeasure>
				<circleMeasure>0.2131187925721849</circleMeasure>
				<centroid>
					<x>534.6409</x>
					<y>284.2233</y>
				</centroid>
			</pseudo3D>
		</spatialEntity>
		<numericStateVariable>
			<name>avgClusterednessRegions</name>
			<value>0</value>
		</numericStateVariable>
		<numericStateVariable>
			<name>avgDensityRegions</name>
			<value>0.6321656824847779</value>
		</numericStateVariable>
	</timepoint>
	<timepoint>
		<spatialEntity>
			<pseudo3D type="region">
				<clusteredness>1</clusteredness>
				<density>0.6321656824847779</density>
				<area>42169.5</area>
				<perimeter>1167.11927652359</perimeter>
				<distanceFromOrigin>155.929471236197</distanceFromOrigin>
				<angle>27.42101512976114</angle>
				<shape>triangular</shape>
				<triangleMeasure>0.7490004901109161</triangleMeasure>
				<rectangleMeasure>0.4899254205830913</rectangleMeasure>
				<circleMeasure>0.2131187925721849</circleMeasure>
				<centroid>
					<x>534.6409</x>
					<y>284.2233</y>
				</centroid>
			</pseudo3D>
		</spatialEntity>
		<numericStateVariable>
			<name>avgClusterednessRegions</name>
			<value>0</value>
		</numericStateVariable>
		<numericStateVariable>
			<name>avgDensityRegions</name>
			<value>0.6321656824847779</value>
		</numericStateVariable>
	</timepoint>
	<timepoint>
		<spatialEntity>
			<pseudo3D type="region">
				<clusteredness>1</clusteredness>
				<density>0.6321656824847779</density>
				<area>42169.5</area>
				<perimeter>1167.11927652359</perimeter>
				<distanceFromOrigin>155.929471236197</distanceFromOrigin>
				<angle>27.42101512976114</angle>
				<shape>triangular</shape>
				<triangleMeasure>0.7490004901109161</triangleMeasure>
				<rectangleMeasure>0.4899254205830913</rectangleMeasure>
				<circleMeasure>0.2131187925721849</circleMeasure>
				<centroid>
					<x>534.6409</x>
					<y>284.2233</y>
				</centroid>
			</pseudo3D>
		</spatialEntity>
		<numericStateVariable>
			<name>avgClusterednessRegions</name>
			<value>0</value>
		</numericStateVariable>
		<numericStateVariable>
			<name>avgDensityRegions</name>
			<value>0.6321656824847779</value>
		</numericStateVariable>
	</timepoint>
	<timepoint>
		<spatialEntity>
			<pseudo3D type="region">
				<clusteredness>1</clusteredness>
				<density>0.6321656824847779</density>
				<area>42169.5</area>
				<perimeter>1167.11927652359</perimeter>
				<distanceFromOrigin>155.929471236197</distanceFromOrigin>
				<angle>27.42101512976114</angle>
				<shape>triangular</shape>
				<triangleMeasure>0.7490004901109161</triangleMeasure>
				<rectangleMeasure>0.4899254205830913</rectangleMeasure>
				<circleMeasure>0.2131187925721849</circleMeasure>
				<centroid>
					<x>534.6409</x>
					<y>284.2233</y>
				</centroid>
			</pseudo3D>
		</spatialEntity>
		<numericStateVariable>
			<name>avgClusterednessRegions</name>
			<value>0</value>
		</numericStateVariable>
		<numericStateVariable>
			<name>avgDensityRegions</name>
			<value>0.6321656824847779</value>
		</numericStateVariable>
	</timepoint>
	<timepoint>
		<spatialEntity>
			<pseudo3D type="region">
				<clusteredness>1</clusteredness>
				<density>0.6321656824847779</density>
				<area>42169.5</area>
				<perimeter>1167.11927652359</perimeter>
				<distanceFromOrigin>155.929471236197</distanceFromOrigin>
				<angle>27.42101512976114</angle>
				<shape>triangular</shape>
				<triangleMeasure>0.7490004901109161</triangleMeasure>
				<rectangleMeasure>0.4899254205830913</rectangleMeasure>
				<circleMeasure>0.2131187925721849</circleMeasure>
				<centroid>
					<x>534.6409</x>
					<y>284.2233</y>
				</centroid>
			</pseudo3D>
		</spatialEntity>
		<numericStateVariable>
			<name>avgClusterednessRegions</name>
			<value>0</value>
		</numericStateVariable>
		<numericStateVariable>
			<name>avgDensityRegions</name>
			<value>0.6321656824847779</value>
		</numericStateVariable>
	</timepoint>
	<timepoint>
		<spatialEntity>
			<pseudo3D type="region">
				<clusteredness>1</clusteredness>
				<density>0.6321656824847779</density>
				<area>42169.5</area>
				<perimeter>1167.11927652359</perimeter>
				<distanceFromOrigin>155.929471236197</distanceFromOrigin>
				<angle>27.42101512976114</angle>
				<shape>triangular</shape>
				<triangleMeasure>0.7490004901109161</triangleMeasure>
				<rectangleMeasure>0.4899254205830913</rectangleMeasure>
				<circleMeasure>0.2131187925721849</circleMeasure>
				<centroid>
					<x>534.6409</x>
					<y>284.2233</y>
				</centroid>
			</pseudo3D>
		</spatialEntity>
		<numericStateVariable>
			<name>avgClusterednessRegions</name>
			<value>0</value>
		</numericStateVariable>
		<numericStateVariable>
			<name>avgDensityRegions</name>
			<value>0.6321656824847779</value>
		</numericStateVariable>
	</timepoint>
	<timepoint>
		<spatialEntity>
			<pseudo3D type="region">
				<clusteredness>1</clusteredness>
				<density>0.6321656824847779</density>
				<area>42169.5</area>
				<perimeter>1167.11927652359</perimeter>
				<distanceFromOrigin>155.929471236197</distanceFromOrigin>
				<angle>27.42101512976114</angle>
				<shape>triangular</shape>
				<triangleMeasure>0.7490004901109161</triangleMeasure>
				<rectangleMeasure>0.4899254205830913</rectangleMeasure>
				<circleMeasure>0.2131187925721849</circleMeasure>
				<centroid>
					<x>534.6409</x>
					<y>284.2233</y>
				</centroid>
			</pseudo3D>
		</spatialEntity>
		<numericStateVariable>
			<name>avgClusterednessRegions</name>
			<value>0</value>
		</numericStateVariable>
		<numericStateVariable>
			<name>avgDensityRegions</name>
			<value>0.6321656824847779</value>
		</numericStateVariable>
	</timepoint>
</experiment>
