# Supplementary material for: Automatic validation of computational models using pseudo-3D spatio-temporal model checking
Source: BMC Syst Biol. 2014 Dec 2;8:124. doi: 10.1186/s12918-014-0124-0 (PMC4272535; doi:10.1186/s12918-014-0124-0)
Supplement: Additional file 8 — Dataset of STML files for the phase variation case study. The dataset of one thousand STML files corresponding to the stochastic simulations of the rectangular model for the phase variation case study. We recommend using the freely available 7zip software (Download link: http://www.7-zip.org/download.html) to extract this archive. [file 12918_2014_124_MOESM8_ESM.zip › phase_variation_stml_182.xml]

<?xml version="1.0" encoding="utf-8"?>
<!--Warning! This xml file was automatically generated by a C++ program using the Boost PropertyTree library.-->
<experiment>
	<timepoint>
		<numericStateVariable>
			<name>avgClusterednessRegions</name>
			<value>0</value>
		</numericStateVariable>
		<numericStateVariable>
			<name>avgDensityRegions</name>
			<value>0</value>
		</numericStateVariable>
	</timepoint>
	<timepoint>
		<numericStateVariable>
			<name>avgClusterednessRegions</name>
			<value>0</value>
		</numericStateVariable>
		<numericStateVariable>
			<name>avgDensityRegions</name>
			<value>0</value>
		</numericStateVariable>
	</timepoint>
	<timepoint>
		<numericStateVariable>
			<name>avgClusterednessRegions</name>
			<value>0</value>
		</numericStateVariable>
		<numericStateVariable>
			<name>avgDensityRegions</name>
			<value>0</value>
		</numericStateVariable>
	</timepoint>
	<timepoint>
		<numericStateVariable>
			<name>avgClusterednessRegions</name>
			<value>0</value>
		</numericStateVariable>
		<numericStateVariable>
			<name>avgDensityRegions</name>
			<value>0</value>
		</numericStateVariable>
	</timepoint>
	<timepoint>
		<numericStateVariable>
			<name>avgClusterednessRegions</name>
			<value>0</value>
		</numericStateVariable>
		<numericStateVariable>
			<name>avgDensityRegions</name>
			<value>0</value>
		</numericStateVariable>
	</timepoint>
	<timepoint>
		<numericStateVariable>
			<name>avgClusterednessRegions</name>
			<value>0</value>
		</numericStateVariable>
		<numericStateVariable>
			<name>avgDensityRegions</name>
			<value>0</value>
		</numericStateVariable>
	</timepoint>
	<timepoint>
		<numericStateVariable>
			<name>avgClusterednessRegions</name>
			<value>0</value>
		</numericStateVariable>
		<numericStateVariable>
			<name>avgDensityRegions</name>
			<value>0</value>
		</numericStateVariable>
	</timepoint>
	<timepoint>
		<numericStateVariable>
			<name>avgClusterednessRegions</name>
			<value>0</value>
		</numericStateVariable>
		<numericStateVariable>
			<name>avgDensityRegions</name>
			<value>0</value>
		</numericStateVariable>
	</timepoint>
	<timepoint>
		<numericStateVariable>
			<name>avgClusterednessRegions</name>
			<value>0</value>
		</numericStateVariable>
		<numericStateVariable>
			<name>avgDensityRegions</name>
			<value>0</value>
		</numericStateVariable>
	</timepoint>
	<timepoint>
		<numericStateVariable>
			<name>avgClusterednessRegions</name>
			<value>0</value>
		</numericStateVariable>
		<numericStateVariable>
			<name>avgDensityRegions</name>
			<value>0</value>
		</numericStateVariable>
	</timepoint>
	<timepoint>
		<numericStateVariable>
			<name>avgClusterednessRegions</name>
			<value>0</value>
		</numericStateVariable>
		<numericStateVariable>
			<name>avgDensityRegions</name>
			<value>0</value>
		</numericStateVariable>
	</timepoint>
	<timepoint>
		<numericStateVariable>
			<name>avgClusterednessRegions</name>
			<value>0</value>
		</numericStateVariable>
		<numericStateVariable>
			<name>avgDensityRegions</name>
			<value>0</value>
		</numericStateVariable>
	</timepoint>
	<timepoint>
		<numericStateVariable>
			<name>avgClusterednessRegions</name>
			<value>0</value>
		</numericStateVariable>
		<numericStateVariable>
			<name>avgDensityRegions</name>
			<value>0</value>
		</numericStateVariable>
	</timepoint>
	<timepoint>
		<numericStateVariable>
			<name>avgClusterednessRegions</name>
			<value>0</value>
		</numericStateVariable>
		<numericStateVariable>
			<name>avgDensityRegions</name>
			<value>0</value>
		</numericStateVariable>
	</timepoint>
	<timepoint>
		<numericStateVariable>
			<name>avgClusterednessRegions</name>
			<value>0</value>
		</numericStateVariable>
		<numericStateVariable>
			<name>avgDensityRegions</name>
			<value>0</value>
		</numericStateVariable>
	</timepoint>
	<timepoint>
		<numericStateVariable>
			<name>avgClusterednessRegions</name>
			<value>0</value>
		</numericStateVariable>
		<numericStateVariable>
			<name>avgDensityRegions</name>
			<value>0</value>
		</numericStateVariable>
	</timepoint>
	<timepoint>
		<numericStateVariable>
			<name>avgClusterednessRegions</name>
			<value>0</value>
		</numericStateVariable>
		<numericStateVariable>
			<name>avgDensityRegions</name>
			<value>0</value>
		</numericStateVariable>
	</timepoint>
	<timepoint>
		<numericStateVariable>
			<name>avgClusterednessRegions</name>
			<value>0</value>
		</numericStateVariable>
		<numericStateVariable>
			<name>avgDensityRegions</name>
			<value>0</value>
		</numericStateVariable>
	</timepoint>
	<timepoint>
		<numericStateVariable>
			<name>avgClusterednessRegions</name>
			<value>0</value>
		</numericStateVariable>
		<numericStateVariable>
			<name>avgDensityRegions</name>
			<value>0</value>
		</numericStateVariable>
	</timepoint>
	<timepoint>
		<numericStateVariable>
			<name>avgClusterednessRegions</name>
			<value>0</value>
		</numericStateVariable>
		<numericStateVariable>
			<name>avgDensityRegions</name>
			<value>0</value>
		</numericStateVariable>
	</timepoint>
	<timepoint>
		<numericStateVariable>
			<name>avgClusterednessRegions</name>
			<value>0</value>
		</numericStateVariable>
		<numericStateVariable>
			<name>avgDensityRegions</name>
			<value>0</value>
		</numericStateVariable>
	</timepoint>
	<timepoint>
		<numericStateVariable>
			<name>avgClusterednessRegions</name>
			<value>0</value>
		</numericStateVariable>
		<numericStateVariable>
			<name>avgDensityRegions</name>
			<value>0</value>
		</numericStateVariable>
	</timepoint>
	<timepoint>
		<numericStateVariable>
			<name>avgClusterednessRegions</name>
			<value>0</value>
		</numericStateVariable>
		<numericStateVariable>
			<name>avgDensityRegions</name>
			<value>0</value>
		</numericStateVariable>
	</timepoint>
	<timepoint>
		<numericStateVariable>
			<name>avgClusterednessRegions</name>
			<value>0</value>
		</numericStateVariable>
		<numericStateVariable>
			<name>avgDensityRegions</name>
			<value>0</value>
		</numericStateVariable>
	</timepoint>
	<timepoint>
		<numericStateVariable>
			<name>avgClusterednessRegions</name>
			<value>0</value>
		</numericStateVariable>
		<numericStateVariable>
			<name>avgDensityRegions</name>
			<value>0</value>
		</numericStateVariable>
	</timepoint>
	<timepoint>
		<numericStateVariable>
			<name>avgClusterednessRegions</name>
			<value>0</value>
		</numericStateVariable>
		<numericStateVariable>
			<name>avgDensityRegions</name>
			<value>0</value>
		</numericStateVariable>
	</timepoint>
	<timepoint>
		<spatialEntity>
			<pseudo3D type="region">
				<clusteredness>1</clusteredness>
				<density>0.6294306421506878</density>
				<area>21919.5</area>
				<perimeter>682.2795586585999</perimeter>
				<distanceFromOrigin>232.7230113246217</distanceFromOrigin>
				<angle>72.14464590944462</angle>
				<shape>triangular</shape>
				<triangleMeasure>0.7905293006523277</triangleMeasure>
				<rectangleMeasure>0.5639213624337029</rectangleMeasure>
				<circleMeasure>0.4576491860155507</circleMeasure>
				<centroid>
					<x>796.6666</x>
					<y>1030.726</y>
				</centroid>
			</pseudo3D>
		</spatialEntity>
		<numericStateVariable>
			<name>avgClusterednessRegions</name>
			<value>0</value>
		</numericStateVariable>
		<numericStateVariable>
			<name>avgDensityRegions</name>
			<value>0.6294306421506878</value>
		</numericStateVariable>
	</timepoint>
	<timepoint>
		<spatialEntity>
			<pseudo3D type="region">
				<clusteredness>1</clusteredness>
				<density>0.607306682847206</density>
				<area>24494</area>
				<perimeter>717.5057244300842</perimeter>
				<distanceFromOrigin>232.5446193744332</distanceFromOrigin>
				<angle>70.9398831460356</angle>
				<shape>triangular</shape>
				<triangleMeasure>0.7469903401163456</triangleMeasure>
				<rectangleMeasure>0.5961454395966819</rectangleMeasure>
				<circleMeasure>0.4978528171396799</circleMeasure>
				<centroid>
					<x>800.0472</x>
					<y>1039.029</y>
				</centroid>
			</pseudo3D>
		</spatialEntity>
		<numericStateVariable>
			<name>avgClusterednessRegions</name>
			<value>0</value>
		</numericStateVariable>
		<numericStateVariable>
			<name>avgDensityRegions</name>
			<value>0.607306682847206</value>
		</numericStateVariable>
	</timepoint>
	<timepoint>
		<spatialEntity>
			<pseudo3D type="region">
				<clusteredness>1</clusteredness>
				<density>0.6101299781678073</density>
				<area>29150.5</area>
				<perimeter>891.7699172496796</perimeter>
				<distanceFromOrigin>232.7230113246217</distanceFromOrigin>
				<angle>69.12964199492649</angle>
				<shape>triangular</shape>
				<triangleMeasure>0.7622640029287171</triangleMeasure>
				<rectangleMeasure>0.5137023610394722</rectangleMeasure>
				<circleMeasure>0.4250926413411514</circleMeasure>
				<centroid>
					<x>798.3665</x>
					<y>1051.798</y>
				</centroid>
			</pseudo3D>
		</spatialEntity>
		<numericStateVariable>
			<name>avgClusterednessRegions</name>
			<value>0</value>
		</numericStateVariable>
		<numericStateVariable>
			<name>avgDensityRegions</name>
			<value>0.6101299781678073</value>
		</numericStateVariable>
	</timepoint>
	<timepoint>
		<spatialEntity>
			<pseudo3D type="region">
				<clusteredness>1</clusteredness>
				<density>0.6106932100081248</density>
				<area>31386</area>
				<perimeter>784.7709279060364</perimeter>
				<distanceFromOrigin>232.5446193744332</distanceFromOrigin>
				<angle>64.43457262508362</angle>
				<shape>triangular</shape>
				<triangleMeasure>0.7479423898958908</triangleMeasure>
				<rectangleMeasure>0.6357813599512506</rectangleMeasure>
				<circleMeasure>0.5253983978554542</circleMeasure>
				<centroid>
					<x>806.8475</x>
					<y>1058.262</y>
				</centroid>
			</pseudo3D>
		</spatialEntity>
		<spatialEntity>
			<pseudo3D type="region">
				<clusteredness>1</clusteredness>
				<density>0.6091888413501234</density>
				<area>22964</area>
				<perimeter>631.2843613624573</perimeter>
				<distanceFromOrigin>319.9531215662694</distanceFromOrigin>
				<angle>71.3057960255766</angle>
				<shape>triangular</shape>
				<triangleMeasure>0.7294573104755854</triangleMeasure>
				<rectangleMeasure>0.6950664782977942</rectangleMeasure>
				<circleMeasure>0.5959016585441996</circleMeasure>
				<centroid>
					<x>292.522</x>
					<y>534.0167</y>
				</centroid>
			</pseudo3D>
		</spatialEntity>
		<numericStateVariable>
			<name>avgClusterednessRegions</name>
			<value>1468.82782018452</value>
		</numericStateVariable>
		<numericStateVariable>
			<name>avgDensityRegions</name>
			<value>0.6099410256791241</value>
		</numericStateVariable>
	</timepoint>
	<timepoint>
		<spatialEntity>
			<pseudo3D type="region">
				<clusteredness>1</clusteredness>
				<density>0.6162003544650761</density>
				<area>34908</area>
				<perimeter>833.6268706321716</perimeter>
				<distanceFromOrigin>232.4177273789588</distanceFromOrigin>
				<angle>0</angle>
				<shape>triangular</shape>
				<triangleMeasure>0.7130229636778651</triangleMeasure>
				<rectangleMeasure>0.6538016042796398</rectangleMeasure>
				<circleMeasure>0.5186993576049996</circleMeasure>
				<centroid>
					<x>809.3927</x>
					<y>1067.984</y>
				</centroid>
			</pseudo3D>
		</spatialEntity>
		<spatialEntity>
			<pseudo3D type="region">
				<clusteredness>1</clusteredness>
				<density>0.6119407959123827</density>
				<area>26639</area>
				<perimeter>709.6294469833374</perimeter>
				<distanceFromOrigin>319.9531215662694</distanceFromOrigin>
				<angle>69.43409828997306</angle>
				<shape>triangular</shape>
				<triangleMeasure>0.7345776674766903</triangleMeasure>
				<rectangleMeasure>0.6582876276559834</rectangleMeasure>
				<circleMeasure>0.5203850210258053</circleMeasure>
				<centroid>
					<x>282.1511</x>
					<y>527.9562</y>
				</centroid>
			</pseudo3D>
		</spatialEntity>
		<numericStateVariable>
			<name>avgClusterednessRegions</name>
			<value>1509.455184470912</value>
		</numericStateVariable>
		<numericStateVariable>
			<name>avgDensityRegions</name>
			<value>0.6140705751887294</value>
		</numericStateVariable>
	</timepoint>
	<timepoint>
		<spatialEntity>
			<pseudo3D type="region">
				<clusteredness>1</clusteredness>
				<density>0.6215944677835653</density>
				<area>39081.5</area>
				<perimeter>862.156147480011</perimeter>
				<distanceFromOrigin>232.4177273789588</distanceFromOrigin>
				<angle>65.51967849675333</angle>
				<shape>triangular</shape>
				<triangleMeasure>0.7078362964992155</triangleMeasure>
				<rectangleMeasure>0.6811424858478045</rectangleMeasure>
				<circleMeasure>0.5259122861388991</circleMeasure>
				<centroid>
					<x>813.1639</x>
					<y>1078.898</y>
				</centroid>
			</pseudo3D>
		</spatialEntity>
		<spatialEntity>
			<pseudo3D type="region">
				<clusteredness>1</clusteredness>
				<density>0.5341949577118326</density>
				<area>20344.5</area>
				<perimeter>670.0721821784973</perimeter>
				<distanceFromOrigin>290.6148654146928</distanceFromOrigin>
				<angle>43.80354992358634</angle>
				<shape>rectangular</shape>
				<triangleMeasure>0.587223356737215</triangleMeasure>
				<rectangleMeasure>0.7257946377905441</rectangleMeasure>
				<circleMeasure>0.3487169619775406</circleMeasure>
				<centroid>
					<x>1088.932</x>
					<y>821.4968</y>
				</centroid>
			</pseudo3D>
		</spatialEntity>
		<spatialEntity>
			<pseudo3D type="region">
				<clusteredness>1</clusteredness>
				<density>0.6159331047193755</density>
				<area>29831</area>
				<perimeter>725.7210540771484</perimeter>
				<distanceFromOrigin>319.9531215662694</distanceFromOrigin>
				<angle>66.18066596735153</angle>
				<shape>triangular</shape>
				<triangleMeasure>0.7399906434507449</triangleMeasure>
				<rectangleMeasure>0.6993439566104208</rectangleMeasure>
				<circleMeasure>0.5771120976296286</circleMeasure>
				<centroid>
					<x>272.2766</x>
					<y>526.4757</y>
				</centroid>
			</pseudo3D>
		</spatialEntity>
		<numericStateVariable>
			<name>avgClusterednessRegions</name>
			<value>2018.67160216788</value>
		</numericStateVariable>
		<numericStateVariable>
			<name>avgDensityRegions</name>
			<value>0.5905741767382578</value>
		</numericStateVariable>
	</timepoint>
	<timepoint>
		<spatialEntity>
			<pseudo3D type="region">
				<clusteredness>1</clusteredness>
				<density>0.6252557514776904</density>
				<area>42241</area>
				<perimeter>941.8873527050018</perimeter>
				<distanceFromOrigin>232.4177273789588</distanceFromOrigin>
				<angle>66.01244392984792</angle>
				<shape>triangular</shape>
				<triangleMeasure>0.700955826225482</triangleMeasure>
				<rectangleMeasure>0.6285014776070148</rectangleMeasure>
				<circleMeasure>0.5194110992226226</circleMeasure>
				<centroid>
					<x>813.5906</x>
					<y>1087.367</y>
				</centroid>
			</pseudo3D>
		</spatialEntity>
		<spatialEntity>
			<pseudo3D type="region">
				<clusteredness>1</clusteredness>
				<density>0.5377013245652725</density>
				<area>21693</area>
				<perimeter>697.6390681266785</perimeter>
				<distanceFromOrigin>290.6148654146928</distanceFromOrigin>
				<angle>40.43224836295062</angle>
				<shape>rectangular</shape>
				<triangleMeasure>0.6093047260930473</triangleMeasure>
				<rectangleMeasure>0.7115930857915372</rectangleMeasure>
				<circleMeasure>0.3176843407671193</circleMeasure>
				<centroid>
					<x>1096.458</x>
					<y>824.3035</y>
				</centroid>
			</pseudo3D>
		</spatialEntity>
		<spatialEntity>
			<pseudo3D type="region">
				<clusteredness>1</clusteredness>
				<density>0.6149824332963817</density>
				<area>33084</area>
				<perimeter>780.2827677726746</perimeter>
				<distanceFromOrigin>319.9531215662694</distanceFromOrigin>
				<angle>64.06825883872214</angle>
				<shape>triangular</shape>
				<triangleMeasure>0.752465958472108</triangleMeasure>
				<rectangleMeasure>0.702677324204022</rectangleMeasure>
				<circleMeasure>0.5428279223011285</circleMeasure>
				<centroid>
					<x>263.9336</x>
					<y>519.598</y>
				</centroid>
			</pseudo3D>
		</spatialEntity>
		<numericStateVariable>
			<name>avgClusterednessRegions</name>
			<value>2063.06236180312</value>
		</numericStateVariable>
		<numericStateVariable>
			<name>avgDensityRegions</name>
			<value>0.592646503113115</value>
		</numericStateVariable>
	</timepoint>
	<timepoint>
		<spatialEntity>
			<pseudo3D type="region">
				<clusteredness>1</clusteredness>
				<density>0.6329370931939553</density>
				<area>45498</area>
				<perimeter>923.3435091972351</perimeter>
				<distanceFromOrigin>232.4177273789588</distanceFromOrigin>
				<angle>61.905993318566</angle>
				<shape>triangular</shape>
				<triangleMeasure>0.6945477513028113</triangleMeasure>
				<rectangleMeasure>0.6821835894836027</rectangleMeasure>
				<circleMeasure>0.4977188699183185</circleMeasure>
				<centroid>
					<x>817.4862</x>
					<y>1096.012</y>
				</centroid>
			</pseudo3D>
		</spatialEntity>
		<spatialEntity>
			<pseudo3D type="region">
				<clusteredness>1</clusteredness>
				<density>0.5361465656788389</density>
				<area>22622.5</area>
				<perimeter>722.7151708602905</perimeter>
				<distanceFromOrigin>290.6148654146928</distanceFromOrigin>
				<angle>38.82428994475346</angle>
				<shape>rectangular</shape>
				<triangleMeasure>0.6103796238836575</triangleMeasure>
				<rectangleMeasure>0.7093324452633262</rectangleMeasure>
				<circleMeasure>0.3097310273768804</circleMeasure>
				<centroid>
					<x>1101.839</x>
					<y>826.3583</y>
				</centroid>
			</pseudo3D>
		</spatialEntity>
		<spatialEntity>
			<pseudo3D type="region">
				<clusteredness>1</clusteredness>
				<density>0.6230780232578242</density>
				<area>37061</area>
				<perimeter>818.2899823188782</perimeter>
				<distanceFromOrigin>319.9531215662694</distanceFromOrigin>
				<angle>64.72617649739647</angle>
				<shape>triangular</shape>
				<triangleMeasure>0.7334565911874654</triangleMeasure>
				<rectangleMeasure>0.7296319062612688</rectangleMeasure>
				<circleMeasure>0.5398184756554666</circleMeasure>
				<centroid>
					<x>252.2174</x>
					<y>516.6234</y>
				</centroid>
			</pseudo3D>
		</spatialEntity>
		<numericStateVariable>
			<name>avgClusterednessRegions</name>
			<value>2105.655098612972</value>
		</numericStateVariable>
		<numericStateVariable>
			<name>avgDensityRegions</name>
			<value>0.5973872273768728</value>
		</numericStateVariable>
	</timepoint>
	<timepoint>
		<spatialEntity>
			<pseudo3D type="region">
				<clusteredness>1</clusteredness>
				<density>0.6372575192045142</density>
				<area>49729.5</area>
				<perimeter>1020.563321113586</perimeter>
				<distanceFromOrigin>232.5446193744332</distanceFromOrigin>
				<angle>64.02685982026325</angle>
				<shape>rectangular</shape>
				<triangleMeasure>0.6405097854856679</triangleMeasure>
				<rectangleMeasure>0.659765023511745</rectangleMeasure>
				<circleMeasure>0.4711483925339141</circleMeasure>
				<centroid>
					<x>817.759</x>
					<y>1106.91</y>
				</centroid>
			</pseudo3D>
		</spatialEntity>
		<spatialEntity>
			<pseudo3D type="region">
				<clusteredness>1</clusteredness>
				<density>0.5332278672092938</density>
				<area>24003</area>
				<perimeter>787.6557154655457</perimeter>
				<distanceFromOrigin>290.6148654146928</distanceFromOrigin>
				<angle>36.66269757115051</angle>
				<shape>rectangular</shape>
				<triangleMeasure>0.6162516046213093</triangleMeasure>
				<rectangleMeasure>0.6982523487220932</rectangleMeasure>
				<circleMeasure>0.2852057689116448</circleMeasure>
				<centroid>
					<x>1109.713</x>
					<y>830.6157</y>
				</centroid>
			</pseudo3D>
		</spatialEntity>
		<spatialEntity>
			<pseudo3D type="region">
				<clusteredness>1</clusteredness>
				<density>0.6246220205118034</density>
				<area>40544.5</area>
				<perimeter>847.1682829856873</perimeter>
				<distanceFromOrigin>319.9531215662694</distanceFromOrigin>
				<angle>0</angle>
				<shape>triangular</shape>
				<triangleMeasure>0.7429912777163434</triangleMeasure>
				<rectangleMeasure>0.7080983015356059</rectangleMeasure>
				<circleMeasure>0.5415913877908052</circleMeasure>
				<centroid>
					<x>243.3003</x>
					<y>512.6014</y>
				</centroid>
			</pseudo3D>
		</spatialEntity>
		<numericStateVariable>
			<name>avgClusterednessRegions</name>
			<value>2151.458652068561</value>
		</numericStateVariable>
		<numericStateVariable>
			<name>avgDensityRegions</name>
			<value>0.5983691356418704</value>
		</numericStateVariable>
	</timepoint>
	<timepoint>
		<spatialEntity>
			<pseudo3D type="region">
				<clusteredness>1</clusteredness>
				<density>0.6456036465033097</density>
				<area>51984</area>
				<perimeter>1045.398282051086</perimeter>
				<distanceFromOrigin>232.4177273789588</distanceFromOrigin>
				<angle>62.9063507856558</angle>
				<shape>triangular</shape>
				<triangleMeasure>0.6523901929378988</triangleMeasure>
				<rectangleMeasure>0.6435702525252868</rectangleMeasure>
				<circleMeasure>0.4672442658009929</circleMeasure>
				<centroid>
					<x>819.1523</x>
					<y>1112.779</y>
				</centroid>
			</pseudo3D>
		</spatialEntity>
		<spatialEntity>
			<pseudo3D type="region">
				<clusteredness>1</clusteredness>
				<density>0.531858379560193</density>
				<area>24250</area>
				<perimeter>779.9340062141418</perimeter>
				<distanceFromOrigin>290.6148654146928</distanceFromOrigin>
				<angle>35.15098548888297</angle>
				<shape>rectangular</shape>
				<triangleMeasure>0.6501057259569791</triangleMeasure>
				<rectangleMeasure>0.6890940433547602</rectangleMeasure>
				<circleMeasure>0.2709635056553494</circleMeasure>
				<centroid>
					<x>1111.462</x>
					<y>830.7398</y>
				</centroid>
			</pseudo3D>
		</spatialEntity>
		<spatialEntity>
			<pseudo3D type="region">
				<clusteredness>1</clusteredness>
				<density>0.6253490403211676</density>
				<area>42009.5</area>
				<perimeter>891.4741194248199</perimeter>
				<distanceFromOrigin>319.9531215662694</distanceFromOrigin>
				<angle>59.30998846100142</angle>
				<shape>triangular</shape>
				<triangleMeasure>0.7408870557060755</triangleMeasure>
				<rectangleMeasure>0.6802742190728982</rectangleMeasure>
				<circleMeasure>0.5269274777006151</circleMeasure>
				<centroid>
					<x>239.488</x>
					<y>510.7743</y>
				</centroid>
			</pseudo3D>
		</spatialEntity>
		<numericStateVariable>
			<name>avgClusterednessRegions</name>
			<value>2170.731681128857</value>
		</numericStateVariable>
		<numericStateVariable>
			<name>avgDensityRegions</name>
			<value>0.6009370221282234</value>
		</numericStateVariable>
	</timepoint>
	<timepoint>
		<spatialEntity>
			<pseudo3D type="region">
				<clusteredness>1</clusteredness>
				<density>0.6456036465033097</density>
				<area>51984</area>
				<perimeter>1045.398282051086</perimeter>
				<distanceFromOrigin>232.4177273789588</distanceFromOrigin>
				<angle>62.9063507856558</angle>
				<shape>triangular</shape>
				<triangleMeasure>0.6523901929378988</triangleMeasure>
				<rectangleMeasure>0.6435702525252868</rectangleMeasure>
				<circleMeasure>0.4672442658009929</circleMeasure>
				<centroid>
					<x>819.1523</x>
					<y>1112.779</y>
				</centroid>
			</pseudo3D>
		</spatialEntity>
		<spatialEntity>
			<pseudo3D type="region">
				<clusteredness>1</clusteredness>
				<density>0.531858379560193</density>
				<area>24250</area>
				<perimeter>779.9340062141418</perimeter>
				<distanceFromOrigin>290.6148654146928</distanceFromOrigin>
				<angle>35.15098548888297</angle>
				<shape>rectangular</shape>
				<triangleMeasure>0.6501057259569791</triangleMeasure>
				<rectangleMeasure>0.6890940433547602</rectangleMeasure>
				<circleMeasure>0.2709635056553494</circleMeasure>
				<centroid>
					<x>1111.462</x>
					<y>830.7398</y>
				</centroid>
			</pseudo3D>
		</spatialEntity>
		<spatialEntity>
			<pseudo3D type="region">
				<clusteredness>1</clusteredness>
				<density>0.6253490403211676</density>
				<area>42009.5</area>
				<perimeter>891.4741194248199</perimeter>
				<distanceFromOrigin>319.9531215662694</distanceFromOrigin>
				<angle>59.30998846100142</angle>
				<shape>triangular</shape>
				<triangleMeasure>0.7408870557060755</triangleMeasure>
				<rectangleMeasure>0.6802742190728982</rectangleMeasure>
				<circleMeasure>0.5269274777006151</circleMeasure>
				<centroid>
					<x>239.488</x>
					<y>510.7743</y>
				</centroid>
			</pseudo3D>
		</spatialEntity>
		<numericStateVariable>
			<name>avgClusterednessRegions</name>
			<value>2170.731681128857</value>
		</numericStateVariable>
		<numericStateVariable>
			<name>avgDensityRegions</name>
			<value>0.6009370221282234</value>
		</numericStateVariable>
	</timepoint>
	<timepoint>
		<spatialEntity>
			<pseudo3D type="region">
				<clusteredness>1</clusteredness>
				<density>0.6456036465033097</density>
				<area>51984</area>
				<perimeter>1045.398282051086</perimeter>
				<distanceFromOrigin>232.4177273789588</distanceFromOrigin>
				<angle>62.9063507856558</angle>
				<shape>triangular</shape>
				<triangleMeasure>0.6523901929378988</triangleMeasure>
				<rectangleMeasure>0.6435702525252868</rectangleMeasure>
				<circleMeasure>0.4672442658009929</circleMeasure>
				<centroid>
					<x>819.1523</x>
					<y>1112.779</y>
				</centroid>
			</pseudo3D>
		</spatialEntity>
		<spatialEntity>
			<pseudo3D type="region">
				<clusteredness>1</clusteredness>
				<density>0.531858379560193</density>
				<area>24250</area>
				<perimeter>779.9340062141418</perimeter>
				<distanceFromOrigin>290.6148654146928</distanceFromOrigin>
				<angle>35.15098548888297</angle>
				<shape>rectangular</shape>
				<triangleMeasure>0.6501057259569791</triangleMeasure>
				<rectangleMeasure>0.6890940433547602</rectangleMeasure>
				<circleMeasure>0.2709635056553494</circleMeasure>
				<centroid>
					<x>1111.462</x>
					<y>830.7398</y>
				</centroid>
			</pseudo3D>
		</spatialEntity>
		<spatialEntity>
			<pseudo3D type="region">
				<clusteredness>1</clusteredness>
				<density>0.6253490403211676</density>
				<area>42009.5</area>
				<perimeter>891.4741194248199</perimeter>
				<distanceFromOrigin>319.9531215662694</distanceFromOrigin>
				<angle>59.30998846100142</angle>
				<shape>triangular</shape>
				<triangleMeasure>0.7408870557060755</triangleMeasure>
				<rectangleMeasure>0.6802742190728982</rectangleMeasure>
				<circleMeasure>0.5269274777006151</circleMeasure>
				<centroid>
					<x>239.488</x>
					<y>510.7743</y>
				</centroid>
			</pseudo3D>
		</spatialEntity>
		<numericStateVariable>
			<name>avgClusterednessRegions</name>
			<value>2170.731681128857</value>
		</numericStateVariable>
		<numericStateVariable>
			<name>avgDensityRegions</name>
			<value>0.6009370221282234</value>
		</numericStateVariable>
	</timepoint>
	<timepoint>
		<spatialEntity>
			<pseudo3D type="region">
				<clusteredness>1</clusteredness>
				<density>0.6456036465033097</density>
				<area>51984</area>
				<perimeter>1045.398282051086</perimeter>
				<distanceFromOrigin>232.4177273789588</distanceFromOrigin>
				<angle>62.9063507856558</angle>
				<shape>triangular</shape>
				<triangleMeasure>0.6523901929378988</triangleMeasure>
				<rectangleMeasure>0.6435702525252868</rectangleMeasure>
				<circleMeasure>0.4672442658009929</circleMeasure>
				<centroid>
					<x>819.1523</x>
					<y>1112.779</y>
				</centroid>
			</pseudo3D>
		</spatialEntity>
		<spatialEntity>
			<pseudo3D type="region">
				<clusteredness>1</clusteredness>
				<density>0.531858379560193</density>
				<area>24250</area>
				<perimeter>779.9340062141418</perimeter>
				<distanceFromOrigin>290.6148654146928</distanceFromOrigin>
				<angle>35.15098548888297</angle>
				<shape>rectangular</shape>
				<triangleMeasure>0.6501057259569791</triangleMeasure>
				<rectangleMeasure>0.6890940433547602</rectangleMeasure>
				<circleMeasure>0.2709635056553494</circleMeasure>
				<centroid>
					<x>1111.462</x>
					<y>830.7398</y>
				</centroid>
			</pseudo3D>
		</spatialEntity>
		<spatialEntity>
			<pseudo3D type="region">
				<clusteredness>1</clusteredness>
				<density>0.6253490403211676</density>
				<area>42009.5</area>
				<perimeter>891.4741194248199</perimeter>
				<distanceFromOrigin>319.9531215662694</distanceFromOrigin>
				<angle>59.30998846100142</angle>
				<shape>triangular</shape>
				<triangleMeasure>0.7408870557060755</triangleMeasure>
				<rectangleMeasure>0.6802742190728982</rectangleMeasure>
				<circleMeasure>0.5269274777006151</circleMeasure>
				<centroid>
					<x>239.488</x>
					<y>510.7743</y>
				</centroid>
			</pseudo3D>
		</spatialEntity>
		<numericStateVariable>
			<name>avgClusterednessRegions</name>
			<value>2170.731681128857</value>
		</numericStateVariable>
		<numericStateVariable>
			<name>avgDensityRegions</name>
			<value>0.6009370221282234</value>
		</numericStateVariable>
	</timepoint>
	<timepoint>
		<spatialEntity>
			<pseudo3D type="region">
				<clusteredness>1</clusteredness>
				<density>0.6456036465033097</density>
				<area>51984</area>
				<perimeter>1045.398282051086</perimeter>
				<distanceFromOrigin>232.4177273789588</distanceFromOrigin>
				<angle>62.9063507856558</angle>
				<shape>triangular</shape>
				<triangleMeasure>0.6523901929378988</triangleMeasure>
				<rectangleMeasure>0.6435702525252868</rectangleMeasure>
				<circleMeasure>0.4672442658009929</circleMeasure>
				<centroid>
					<x>819.1523</x>
					<y>1112.779</y>
				</centroid>
			</pseudo3D>
		</spatialEntity>
		<spatialEntity>
			<pseudo3D type="region">
				<clusteredness>1</clusteredness>
				<density>0.531858379560193</density>
				<area>24250</area>
				<perimeter>779.9340062141418</perimeter>
				<distanceFromOrigin>290.6148654146928</distanceFromOrigin>
				<angle>35.15098548888297</angle>
				<shape>rectangular</shape>
				<triangleMeasure>0.6501057259569791</triangleMeasure>
				<rectangleMeasure>0.6890940433547602</rectangleMeasure>
				<circleMeasure>0.2709635056553494</circleMeasure>
				<centroid>
					<x>1111.462</x>
					<y>830.7398</y>
				</centroid>
			</pseudo3D>
		</spatialEntity>
		<spatialEntity>
			<pseudo3D type="region">
				<clusteredness>1</clusteredness>
				<density>0.6253490403211676</density>
				<area>42009.5</area>
				<perimeter>891.4741194248199</perimeter>
				<distanceFromOrigin>319.9531215662694</distanceFromOrigin>
				<angle>59.30998846100142</angle>
				<shape>triangular</shape>
				<triangleMeasure>0.7408870557060755</triangleMeasure>
				<rectangleMeasure>0.6802742190728982</rectangleMeasure>
				<circleMeasure>0.5269274777006151</circleMeasure>
				<centroid>
					<x>239.488</x>
					<y>510.7743</y>
				</centroid>
			</pseudo3D>
		</spatialEntity>
		<numericStateVariable>
			<name>avgClusterednessRegions</name>
			<value>2170.731681128857</value>
		</numericStateVariable>
		<numericStateVariable>
			<name>avgDensityRegions</name>
			<value>0.6009370221282234</value>
		</numericStateVariable>
	</timepoint>
	<timepoint>
		<spatialEntity>
			<pseudo3D type="region">
				<clusteredness>1</clusteredness>
				<density>0.6456036465033097</density>
				<area>51984</area>
				<perimeter>1045.398282051086</perimeter>
				<distanceFromOrigin>232.4177273789588</distanceFromOrigin>
				<angle>62.9063507856558</angle>
				<shape>triangular</shape>
				<triangleMeasure>0.6523901929378988</triangleMeasure>
				<rectangleMeasure>0.6435702525252868</rectangleMeasure>
				<circleMeasure>0.4672442658009929</circleMeasure>
				<centroid>
					<x>819.1523</x>
					<y>1112.779</y>
				</centroid>
			</pseudo3D>
		</spatialEntity>
		<spatialEntity>
			<pseudo3D type="region">
				<clusteredness>1</clusteredness>
				<density>0.531858379560193</density>
				<area>24250</area>
				<perimeter>779.9340062141418</perimeter>
				<distanceFromOrigin>290.6148654146928</distanceFromOrigin>
				<angle>35.15098548888297</angle>
				<shape>rectangular</shape>
				<triangleMeasure>0.6501057259569791</triangleMeasure>
				<rectangleMeasure>0.6890940433547602</rectangleMeasure>
				<circleMeasure>0.2709635056553494</circleMeasure>
				<centroid>
					<x>1111.462</x>
					<y>830.7398</y>
				</centroid>
			</pseudo3D>
		</spatialEntity>
		<spatialEntity>
			<pseudo3D type="region">
				<clusteredness>1</clusteredness>
				<density>0.6253490403211676</density>
				<area>42009.5</area>
				<perimeter>891.4741194248199</perimeter>
				<distanceFromOrigin>319.9531215662694</distanceFromOrigin>
				<angle>59.30998846100142</angle>
				<shape>triangular</shape>
				<triangleMeasure>0.7408870557060755</triangleMeasure>
				<rectangleMeasure>0.6802742190728982</rectangleMeasure>
				<circleMeasure>0.5269274777006151</circleMeasure>
				<centroid>
					<x>239.488</x>
					<y>510.7743</y>
				</centroid>
			</pseudo3D>
		</spatialEntity>
		<numericStateVariable>
			<name>avgClusterednessRegions</name>
			<value>2170.731681128857</value>
		</numericStateVariable>
		<numericStateVariable>
			<name>avgDensityRegions</name>
			<value>0.6009370221282234</value>
		</numericStateVariable>
	</timepoint>
	<timepoint>
		<spatialEntity>
			<pseudo3D type="region">
				<clusteredness>1</clusteredness>
				<density>0.6456036465033097</density>
				<area>51984</area>
				<perimeter>1045.398282051086</perimeter>
				<distanceFromOrigin>232.4177273789588</distanceFromOrigin>
				<angle>62.9063507856558</angle>
				<shape>triangular</shape>
				<triangleMeasure>0.6523901929378988</triangleMeasure>
				<rectangleMeasure>0.6435702525252868</rectangleMeasure>
				<circleMeasure>0.4672442658009929</circleMeasure>
				<centroid>
					<x>819.1523</x>
					<y>1112.779</y>
				</centroid>
			</pseudo3D>
		</spatialEntity>
		<spatialEntity>
			<pseudo3D type="region">
				<clusteredness>1</clusteredness>
				<density>0.531858379560193</density>
				<area>24250</area>
				<perimeter>779.9340062141418</perimeter>
				<distanceFromOrigin>290.6148654146928</distanceFromOrigin>
				<angle>35.15098548888297</angle>
				<shape>rectangular</shape>
				<triangleMeasure>0.6501057259569791</triangleMeasure>
				<rectangleMeasure>0.6890940433547602</rectangleMeasure>
				<circleMeasure>0.2709635056553494</circleMeasure>
				<centroid>
					<x>1111.462</x>
					<y>830.7398</y>
				</centroid>
			</pseudo3D>
		</spatialEntity>
		<spatialEntity>
			<pseudo3D type="region">
				<clusteredness>1</clusteredness>
				<density>0.6253490403211676</density>
				<area>42009.5</area>
				<perimeter>891.4741194248199</perimeter>
				<distanceFromOrigin>319.9531215662694</distanceFromOrigin>
				<angle>59.30998846100142</angle>
				<shape>triangular</shape>
				<triangleMeasure>0.7408870557060755</triangleMeasure>
				<rectangleMeasure>0.6802742190728982</rectangleMeasure>
				<circleMeasure>0.5269274777006151</circleMeasure>
				<centroid>
					<x>239.488</x>
					<y>510.7743</y>
				</centroid>
			</pseudo3D>
		</spatialEntity>
		<numericStateVariable>
			<name>avgClusterednessRegions</name>
			<value>2170.731681128857</value>
		</numericStateVariable>
		<numericStateVariable>
			<name>avgDensityRegions</name>
			<value>0.6009370221282234</value>
		</numericStateVariable>
	</timepoint>
	<timepoint>
		<spatialEntity>
			<pseudo3D type="region">
				<clusteredness>1</clusteredness>
				<density>0.6456036465033097</density>
				<area>51984</area>
				<perimeter>1045.398282051086</perimeter>
				<distanceFromOrigin>232.4177273789588</distanceFromOrigin>
				<angle>62.9063507856558</angle>
				<shape>triangular</shape>
				<triangleMeasure>0.6523901929378988</triangleMeasure>
				<rectangleMeasure>0.6435702525252868</rectangleMeasure>
				<circleMeasure>0.4672442658009929</circleMeasure>
				<centroid>
					<x>819.1523</x>
					<y>1112.779</y>
				</centroid>
			</pseudo3D>
		</spatialEntity>
		<spatialEntity>
			<pseudo3D type="region">
				<clusteredness>1</clusteredness>
				<density>0.531858379560193</density>
				<area>24250</area>
				<perimeter>779.9340062141418</perimeter>
				<distanceFromOrigin>290.6148654146928</distanceFromOrigin>
				<angle>35.15098548888297</angle>
				<shape>rectangular</shape>
				<triangleMeasure>0.6501057259569791</triangleMeasure>
				<rectangleMeasure>0.6890940433547602</rectangleMeasure>
				<circleMeasure>0.2709635056553494</circleMeasure>
				<centroid>
					<x>1111.462</x>
					<y>830.7398</y>
				</centroid>
			</pseudo3D>
		</spatialEntity>
		<spatialEntity>
			<pseudo3D type="region">
				<clusteredness>1</clusteredness>
				<density>0.6253490403211676</density>
				<area>42009.5</area>
				<perimeter>891.4741194248199</perimeter>
				<distanceFromOrigin>319.9531215662694</distanceFromOrigin>
				<angle>59.30998846100142</angle>
				<shape>triangular</shape>
				<triangleMeasure>0.7408870557060755</triangleMeasure>
				<rectangleMeasure>0.6802742190728982</rectangleMeasure>
				<circleMeasure>0.5269274777006151</circleMeasure>
				<centroid>
					<x>239.488</x>
					<y>510.7743</y>
				</centroid>
			</pseudo3D>
		</spatialEntity>
		<numericStateVariable>
			<name>avgClusterednessRegions</name>
			<value>2170.731681128857</value>
		</numericStateVariable>
		<numericStateVariable>
			<name>avgDensityRegions</name>
			<value>0.6009370221282234</value>
		</numericStateVariable>
	</timepoint>
	<timepoint>
		<spatialEntity>
			<pseudo3D type="region">
				<clusteredness>1</clusteredness>
				<density>0.6456036465033097</density>
				<area>51984</area>
				<perimeter>1045.398282051086</perimeter>
				<distanceFromOrigin>232.4177273789588</distanceFromOrigin>
				<angle>62.9063507856558</angle>
				<shape>triangular</shape>
				<triangleMeasure>0.6523901929378988</triangleMeasure>
				<rectangleMeasure>0.6435702525252868</rectangleMeasure>
				<circleMeasure>0.4672442658009929</circleMeasure>
				<centroid>
					<x>819.1523</x>
					<y>1112.779</y>
				</centroid>
			</pseudo3D>
		</spatialEntity>
		<spatialEntity>
			<pseudo3D type="region">
				<clusteredness>1</clusteredness>
				<density>0.531858379560193</density>
				<area>24250</area>
				<perimeter>779.9340062141418</perimeter>
				<distanceFromOrigin>290.6148654146928</distanceFromOrigin>
				<angle>35.15098548888297</angle>
				<shape>rectangular</shape>
				<triangleMeasure>0.6501057259569791</triangleMeasure>
				<rectangleMeasure>0.6890940433547602</rectangleMeasure>
				<circleMeasure>0.2709635056553494</circleMeasure>
				<centroid>
					<x>1111.462</x>
					<y>830.7398</y>
				</centroid>
			</pseudo3D>
		</spatialEntity>
		<spatialEntity>
			<pseudo3D type="region">
				<clusteredness>1</clusteredness>
				<density>0.6253490403211676</density>
				<area>42009.5</area>
				<perimeter>891.4741194248199</perimeter>
				<distanceFromOrigin>319.9531215662694</distanceFromOrigin>
				<angle>59.30998846100142</angle>
				<shape>triangular</shape>
				<triangleMeasure>0.7408870557060755</triangleMeasure>
				<rectangleMeasure>0.6802742190728982</rectangleMeasure>
				<circleMeasure>0.5269274777006151</circleMeasure>
				<centroid>
					<x>239.488</x>
					<y>510.7743</y>
				</centroid>
			</pseudo3D>
		</spatialEntity>
		<numericStateVariable>
			<name>avgClusterednessRegions</name>
			<value>2170.731681128857</value>
		</numericStateVariable>
		<numericStateVariable>
			<name>avgDensityRegions</name>
			<value>0.6009370221282234</value>
		</numericStateVariable>
	</timepoint>
	<timepoint>
		<spatialEntity>
			<pseudo3D type="region">
				<clusteredness>1</clusteredness>
				<density>0.6456036465033097</density>
				<area>51984</area>
				<perimeter>1045.398282051086</perimeter>
				<distanceFromOrigin>232.4177273789588</distanceFromOrigin>
				<angle>62.9063507856558</angle>
				<shape>triangular</shape>
				<triangleMeasure>0.6523901929378988</triangleMeasure>
				<rectangleMeasure>0.6435702525252868</rectangleMeasure>
				<circleMeasure>0.4672442658009929</circleMeasure>
				<centroid>
					<x>819.1523</x>
					<y>1112.779</y>
				</centroid>
			</pseudo3D>
		</spatialEntity>
		<spatialEntity>
			<pseudo3D type="region">
				<clusteredness>1</clusteredness>
				<density>0.531858379560193</density>
				<area>24250</area>
				<perimeter>779.9340062141418</perimeter>
				<distanceFromOrigin>290.6148654146928</distanceFromOrigin>
				<angle>35.15098548888297</angle>
				<shape>rectangular</shape>
				<triangleMeasure>0.6501057259569791</triangleMeasure>
				<rectangleMeasure>0.6890940433547602</rectangleMeasure>
				<circleMeasure>0.2709635056553494</circleMeasure>
				<centroid>
					<x>1111.462</x>
					<y>830.7398</y>
				</centroid>
			</pseudo3D>
		</spatialEntity>
		<spatialEntity>
			<pseudo3D type="region">
				<clusteredness>1</clusteredness>
				<density>0.6253490403211676</density>
				<area>42009.5</area>
				<perimeter>891.4741194248199</perimeter>
				<distanceFromOrigin>319.9531215662694</distanceFromOrigin>
				<angle>59.30998846100142</angle>
				<shape>triangular</shape>
				<triangleMeasure>0.7408870557060755</triangleMeasure>
				<rectangleMeasure>0.6802742190728982</rectangleMeasure>
				<circleMeasure>0.5269274777006151</circleMeasure>
				<centroid>
					<x>239.488</x>
					<y>510.7743</y>
				</centroid>
			</pseudo3D>
		</spatialEntity>
		<numericStateVariable>
			<name>avgClusterednessRegions</name>
			<value>2170.731681128857</value>
		</numericStateVariable>
		<numericStateVariable>
			<name>avgDensityRegions</name>
			<value>0.6009370221282234</value>
		</numericStateVariable>
	</timepoint>
	<timepoint>
		<spatialEntity>
			<pseudo3D type="region">
				<clusteredness>1</clusteredness>
				<density>0.6456036465033097</density>
				<area>51984</area>
				<perimeter>1045.398282051086</perimeter>
				<distanceFromOrigin>232.4177273789588</distanceFromOrigin>
				<angle>62.9063507856558</angle>
				<shape>triangular</shape>
				<triangleMeasure>0.6523901929378988</triangleMeasure>
				<rectangleMeasure>0.6435702525252868</rectangleMeasure>
				<circleMeasure>0.4672442658009929</circleMeasure>
				<centroid>
					<x>819.1523</x>
					<y>1112.779</y>
				</centroid>
			</pseudo3D>
		</spatialEntity>
		<spatialEntity>
			<pseudo3D type="region">
				<clusteredness>1</clusteredness>
				<density>0.531858379560193</density>
				<area>24250</area>
				<perimeter>779.9340062141418</perimeter>
				<distanceFromOrigin>290.6148654146928</distanceFromOrigin>
				<angle>35.15098548888297</angle>
				<shape>rectangular</shape>
				<triangleMeasure>0.6501057259569791</triangleMeasure>
				<rectangleMeasure>0.6890940433547602</rectangleMeasure>
				<circleMeasure>0.2709635056553494</circleMeasure>
				<centroid>
					<x>1111.462</x>
					<y>830.7398</y>
				</centroid>
			</pseudo3D>
		</spatialEntity>
		<spatialEntity>
			<pseudo3D type="region">
				<clusteredness>1</clusteredness>
				<density>0.6253490403211676</density>
				<area>42009.5</area>
				<perimeter>891.4741194248199</perimeter>
				<distanceFromOrigin>319.9531215662694</distanceFromOrigin>
				<angle>59.30998846100142</angle>
				<shape>triangular</shape>
				<triangleMeasure>0.7408870557060755</triangleMeasure>
				<rectangleMeasure>0.6802742190728982</rectangleMeasure>
				<circleMeasure>0.5269274777006151</circleMeasure>
				<centroid>
					<x>239.488</x>
					<y>510.7743</y>
				</centroid>
			</pseudo3D>
		</spatialEntity>
		<numericStateVariable>
			<name>avgClusterednessRegions</name>
			<value>2170.731681128857</value>
		</numericStateVariable>
		<numericStateVariable>
			<name>avgDensityRegions</name>
			<value>0.6009370221282234</value>
		</numericStateVariable>
	</timepoint>
	<timepoint>
		<spatialEntity>
			<pseudo3D type="region">
				<clusteredness>1</clusteredness>
				<density>0.6456036465033097</density>
				<area>51984</area>
				<perimeter>1045.398282051086</perimeter>
				<distanceFromOrigin>232.4177273789588</distanceFromOrigin>
				<angle>62.9063507856558</angle>
				<shape>triangular</shape>
				<triangleMeasure>0.6523901929378988</triangleMeasure>
				<rectangleMeasure>0.6435702525252868</rectangleMeasure>
				<circleMeasure>0.4672442658009929</circleMeasure>
				<centroid>
					<x>819.1523</x>
					<y>1112.779</y>
				</centroid>
			</pseudo3D>
		</spatialEntity>
		<spatialEntity>
			<pseudo3D type="region">
				<clusteredness>1</clusteredness>
				<density>0.531858379560193</density>
				<area>24250</area>
				<perimeter>779.9340062141418</perimeter>
				<distanceFromOrigin>290.6148654146928</distanceFromOrigin>
				<angle>35.15098548888297</angle>
				<shape>rectangular</shape>
				<triangleMeasure>0.6501057259569791</triangleMeasure>
				<rectangleMeasure>0.6890940433547602</rectangleMeasure>
				<circleMeasure>0.2709635056553494</circleMeasure>
				<centroid>
					<x>1111.462</x>
					<y>830.7398</y>
				</centroid>
			</pseudo3D>
		</spatialEntity>
		<spatialEntity>
			<pseudo3D type="region">
				<clusteredness>1</clusteredness>
				<density>0.6253490403211676</density>
				<area>42009.5</area>
				<perimeter>891.4741194248199</perimeter>
				<distanceFromOrigin>319.9531215662694</distanceFromOrigin>
				<angle>59.30998846100142</angle>
				<shape>triangular</shape>
				<triangleMeasure>0.7408870557060755</triangleMeasure>
				<rectangleMeasure>0.6802742190728982</rectangleMeasure>
				<circleMeasure>0.5269274777006151</circleMeasure>
				<centroid>
					<x>239.488</x>
					<y>510.7743</y>
				</centroid>
			</pseudo3D>
		</spatialEntity>
		<numericStateVariable>
			<name>avgClusterednessRegions</name>
			<value>2170.731681128857</value>
		</numericStateVariable>
		<numericStateVariable>
			<name>avgDensityRegions</name>
			<value>0.6009370221282234</value>
		</numericStateVariable>
	</timepoint>
	<timepoint>
		<spatialEntity>
			<pseudo3D type="region">
				<clusteredness>1</clusteredness>
				<density>0.6456036465033097</density>
				<area>51984</area>
				<perimeter>1045.398282051086</perimeter>
				<distanceFromOrigin>232.4177273789588</distanceFromOrigin>
				<angle>62.9063507856558</angle>
				<shape>triangular</shape>
				<triangleMeasure>0.6523901929378988</triangleMeasure>
				<rectangleMeasure>0.6435702525252868</rectangleMeasure>
				<circleMeasure>0.4672442658009929</circleMeasure>
				<centroid>
					<x>819.1523</x>
					<y>1112.779</y>
				</centroid>
			</pseudo3D>
		</spatialEntity>
		<spatialEntity>
			<pseudo3D type="region">
				<clusteredness>1</clusteredness>
				<density>0.531858379560193</density>
				<area>24250</area>
				<perimeter>779.9340062141418</perimeter>
				<distanceFromOrigin>290.6148654146928</distanceFromOrigin>
				<angle>35.15098548888297</angle>
				<shape>rectangular</shape>
				<triangleMeasure>0.6501057259569791</triangleMeasure>
				<rectangleMeasure>0.6890940433547602</rectangleMeasure>
				<circleMeasure>0.2709635056553494</circleMeasure>
				<centroid>
					<x>1111.462</x>
					<y>830.7398</y>
				</centroid>
			</pseudo3D>
		</spatialEntity>
		<spatialEntity>
			<pseudo3D type="region">
				<clusteredness>1</clusteredness>
				<density>0.6253490403211676</density>
				<area>42009.5</area>
				<perimeter>891.4741194248199</perimeter>
				<distanceFromOrigin>319.9531215662694</distanceFromOrigin>
				<angle>59.30998846100142</angle>
				<shape>triangular</shape>
				<triangleMeasure>0.7408870557060755</triangleMeasure>
				<rectangleMeasure>0.6802742190728982</rectangleMeasure>
				<circleMeasure>0.5269274777006151</circleMeasure>
				<centroid>
					<x>239.488</x>
					<y>510.7743</y>
				</centroid>
			</pseudo3D>
		</spatialEntity>
		<numericStateVariable>
			<name>avgClusterednessRegions</name>
			<value>2170.731681128857</value>
		</numericStateVariable>
		<numericStateVariable>
			<name>avgDensityRegions</name>
			<value>0.6009370221282234</value>
		</numericStateVariable>
	</timepoint>
	<timepoint>
		<spatialEntity>
			<pseudo3D type="region">
				<clusteredness>1</clusteredness>
				<density>0.6456036465033097</density>
				<area>51984</area>
				<perimeter>1045.398282051086</perimeter>
				<distanceFromOrigin>232.4177273789588</distanceFromOrigin>
				<angle>62.9063507856558</angle>
				<shape>triangular</shape>
				<triangleMeasure>0.6523901929378988</triangleMeasure>
				<rectangleMeasure>0.6435702525252868</rectangleMeasure>
				<circleMeasure>0.4672442658009929</circleMeasure>
				<centroid>
					<x>819.1523</x>
					<y>1112.779</y>
				</centroid>
			</pseudo3D>
		</spatialEntity>
		<spatialEntity>
			<pseudo3D type="region">
				<clusteredness>1</clusteredness>
				<density>0.531858379560193</density>
				<area>24250</area>
				<perimeter>779.9340062141418</perimeter>
				<distanceFromOrigin>290.6148654146928</distanceFromOrigin>
				<angle>35.15098548888297</angle>
				<shape>rectangular</shape>
				<triangleMeasure>0.6501057259569791</triangleMeasure>
				<rectangleMeasure>0.6890940433547602</rectangleMeasure>
				<circleMeasure>0.2709635056553494</circleMeasure>
				<centroid>
					<x>1111.462</x>
					<y>830.7398</y>
				</centroid>
			</pseudo3D>
		</spatialEntity>
		<spatialEntity>
			<pseudo3D type="region">
				<clusteredness>1</clusteredness>
				<density>0.6253490403211676</density>
				<area>42009.5</area>
				<perimeter>891.4741194248199</perimeter>
				<distanceFromOrigin>319.9531215662694</distanceFromOrigin>
				<angle>59.30998846100142</angle>
				<shape>triangular</shape>
				<triangleMeasure>0.7408870557060755</triangleMeasure>
				<rectangleMeasure>0.6802742190728982</rectangleMeasure>
				<circleMeasure>0.5269274777006151</circleMeasure>
				<centroid>
					<x>239.488</x>
					<y>510.7743</y>
				</centroid>
			</pseudo3D>
		</spatialEntity>
		<numericStateVariable>
			<name>avgClusterednessRegions</name>
			<value>2170.731681128857</value>
		</numericStateVariable>
		<numericStateVariable>
			<name>avgDensityRegions</name>
			<value>0.6009370221282234</value>
		</numericStateVariable>
	</timepoint>
	<timepoint>
		<spatialEntity>
			<pseudo3D type="region">
				<clusteredness>1</clusteredness>
				<density>0.6456036465033097</density>
				<area>51984</area>
				<perimeter>1045.398282051086</perimeter>
				<distanceFromOrigin>232.4177273789588</distanceFromOrigin>
				<angle>62.9063507856558</angle>
				<shape>triangular</shape>
				<triangleMeasure>0.6523901929378988</triangleMeasure>
				<rectangleMeasure>0.6435702525252868</rectangleMeasure>
				<circleMeasure>0.4672442658009929</circleMeasure>
				<centroid>
					<x>819.1523</x>
					<y>1112.779</y>
				</centroid>
			</pseudo3D>
		</spatialEntity>
		<spatialEntity>
			<pseudo3D type="region">
				<clusteredness>1</clusteredness>
				<density>0.531858379560193</density>
				<area>24250</area>
				<perimeter>779.9340062141418</perimeter>
				<distanceFromOrigin>290.6148654146928</distanceFromOrigin>
				<angle>35.15098548888297</angle>
				<shape>rectangular</shape>
				<triangleMeasure>0.6501057259569791</triangleMeasure>
				<rectangleMeasure>0.6890940433547602</rectangleMeasure>
				<circleMeasure>0.2709635056553494</circleMeasure>
				<centroid>
					<x>1111.462</x>
					<y>830.7398</y>
				</centroid>
			</pseudo3D>
		</spatialEntity>
		<spatialEntity>
			<pseudo3D type="region">
				<clusteredness>1</clusteredness>
				<density>0.6253490403211676</density>
				<area>42009.5</area>
				<perimeter>891.4741194248199</perimeter>
				<distanceFromOrigin>319.9531215662694</distanceFromOrigin>
				<angle>59.30998846100142</angle>
				<shape>triangular</shape>
				<triangleMeasure>0.7408870557060755</triangleMeasure>
				<rectangleMeasure>0.6802742190728982</rectangleMeasure>
				<circleMeasure>0.5269274777006151</circleMeasure>
				<centroid>
					<x>239.488</x>
					<y>510.7743</y>
				</centroid>
			</pseudo3D>
		</spatialEntity>
		<numericStateVariable>
			<name>avgClusterednessRegions</name>
			<value>2170.731681128857</value>
		</numericStateVariable>
		<numericStateVariable>
			<name>avgDensityRegions</name>
			<value>0.6009370221282234</value>
		</numericStateVariable>
	</timepoint>
	<timepoint>
		<spatialEntity>
			<pseudo3D type="region">
				<clusteredness>1</clusteredness>
				<density>0.6456036465033097</density>
				<area>51984</area>
				<perimeter>1045.398282051086</perimeter>
				<distanceFromOrigin>232.4177273789588</distanceFromOrigin>
				<angle>62.9063507856558</angle>
				<shape>triangular</shape>
				<triangleMeasure>0.6523901929378988</triangleMeasure>
				<rectangleMeasure>0.6435702525252868</rectangleMeasure>
				<circleMeasure>0.4672442658009929</circleMeasure>
				<centroid>
					<x>819.1523</x>
					<y>1112.779</y>
				</centroid>
			</pseudo3D>
		</spatialEntity>
		<spatialEntity>
			<pseudo3D type="region">
				<clusteredness>1</clusteredness>
				<density>0.531858379560193</density>
				<area>24250</area>
				<perimeter>779.9340062141418</perimeter>
				<distanceFromOrigin>290.6148654146928</distanceFromOrigin>
				<angle>35.15098548888297</angle>
				<shape>rectangular</shape>
				<triangleMeasure>0.6501057259569791</triangleMeasure>
				<rectangleMeasure>0.6890940433547602</rectangleMeasure>
				<circleMeasure>0.2709635056553494</circleMeasure>
				<centroid>
					<x>1111.462</x>
					<y>830.7398</y>
				</centroid>
			</pseudo3D>
		</spatialEntity>
		<spatialEntity>
			<pseudo3D type="region">
				<clusteredness>1</clusteredness>
				<density>0.6253490403211676</density>
				<area>42009.5</area>
				<perimeter>891.4741194248199</perimeter>
				<distanceFromOrigin>319.9531215662694</distanceFromOrigin>
				<angle>59.30998846100142</angle>
				<shape>triangular</shape>
				<triangleMeasure>0.7408870557060755</triangleMeasure>
				<rectangleMeasure>0.6802742190728982</rectangleMeasure>
				<circleMeasure>0.5269274777006151</circleMeasure>
				<centroid>
					<x>239.488</x>
					<y>510.7743</y>
				</centroid>
			</pseudo3D>
		</spatialEntity>
		<numericStateVariable>
			<name>avgClusterednessRegions</name>
			<value>2170.731681128857</value>
		</numericStateVariable>
		<numericStateVariable>
			<name>avgDensityRegions</name>
			<value>0.6009370221282234</value>
		</numericStateVariable>
	</timepoint>
	<timepoint>
		<spatialEntity>
			<pseudo3D type="region">
				<clusteredness>1</clusteredness>
				<density>0.6456036465033097</density>
				<area>51984</area>
				<perimeter>1045.398282051086</perimeter>
				<distanceFromOrigin>232.4177273789588</distanceFromOrigin>
				<angle>62.9063507856558</angle>
				<shape>triangular</shape>
				<triangleMeasure>0.6523901929378988</triangleMeasure>
				<rectangleMeasure>0.6435702525252868</rectangleMeasure>
				<circleMeasure>0.4672442658009929</circleMeasure>
				<centroid>
					<x>819.1523</x>
					<y>1112.779</y>
				</centroid>
			</pseudo3D>
		</spatialEntity>
		<spatialEntity>
			<pseudo3D type="region">
				<clusteredness>1</clusteredness>
				<density>0.531858379560193</density>
				<area>24250</area>
				<perimeter>779.9340062141418</perimeter>
				<distanceFromOrigin>290.6148654146928</distanceFromOrigin>
				<angle>35.15098548888297</angle>
				<shape>rectangular</shape>
				<triangleMeasure>0.6501057259569791</triangleMeasure>
				<rectangleMeasure>0.6890940433547602</rectangleMeasure>
				<circleMeasure>0.2709635056553494</circleMeasure>
				<centroid>
					<x>1111.462</x>
					<y>830.7398</y>
				</centroid>
			</pseudo3D>
		</spatialEntity>
		<spatialEntity>
			<pseudo3D type="region">
				<clusteredness>1</clusteredness>
				<density>0.6253490403211676</density>
				<area>42009.5</area>
				<perimeter>891.4741194248199</perimeter>
				<distanceFromOrigin>319.9531215662694</distanceFromOrigin>
				<angle>59.30998846100142</angle>
				<shape>triangular</shape>
				<triangleMeasure>0.7408870557060755</triangleMeasure>
				<rectangleMeasure>0.6802742190728982</rectangleMeasure>
				<circleMeasure>0.5269274777006151</circleMeasure>
				<centroid>
					<x>239.488</x>
					<y>510.7743</y>
				</centroid>
			</pseudo3D>
		</spatialEntity>
		<numericStateVariable>
			<name>avgClusterednessRegions</name>
			<value>2170.731681128857</value>
		</numericStateVariable>
		<numericStateVariable>
			<name>avgDensityRegions</name>
			<value>0.6009370221282234</value>
		</numericStateVariable>
	</timepoint>
	<timepoint>
		<spatialEntity>
			<pseudo3D type="region">
				<clusteredness>1</clusteredness>
				<density>0.6456036465033097</density>
				<area>51984</area>
				<perimeter>1045.398282051086</perimeter>
				<distanceFromOrigin>232.4177273789588</distanceFromOrigin>
				<angle>62.9063507856558</angle>
				<shape>triangular</shape>
				<triangleMeasure>0.6523901929378988</triangleMeasure>
				<rectangleMeasure>0.6435702525252868</rectangleMeasure>
				<circleMeasure>0.4672442658009929</circleMeasure>
				<centroid>
					<x>819.1523</x>
					<y>1112.779</y>
				</centroid>
			</pseudo3D>
		</spatialEntity>
		<spatialEntity>
			<pseudo3D type="region">
				<clusteredness>1</clusteredness>
				<density>0.531858379560193</density>
				<area>24250</area>
				<perimeter>779.9340062141418</perimeter>
				<distanceFromOrigin>290.6148654146928</distanceFromOrigin>
				<angle>35.15098548888297</angle>
				<shape>rectangular</shape>
				<triangleMeasure>0.6501057259569791</triangleMeasure>
				<rectangleMeasure>0.6890940433547602</rectangleMeasure>
				<circleMeasure>0.2709635056553494</circleMeasure>
				<centroid>
					<x>1111.462</x>
					<y>830.7398</y>
				</centroid>
			</pseudo3D>
		</spatialEntity>
		<spatialEntity>
			<pseudo3D type="region">
				<clusteredness>1</clusteredness>
				<density>0.6253490403211676</density>
				<area>42009.5</area>
				<perimeter>891.4741194248199</perimeter>
				<distanceFromOrigin>319.9531215662694</distanceFromOrigin>
				<angle>59.30998846100142</angle>
				<shape>triangular</shape>
				<triangleMeasure>0.7408870557060755</triangleMeasure>
				<rectangleMeasure>0.6802742190728982</rectangleMeasure>
				<circleMeasure>0.5269274777006151</circleMeasure>
				<centroid>
					<x>239.488</x>
					<y>510.7743</y>
				</centroid>
			</pseudo3D>
		</spatialEntity>
		<numericStateVariable>
			<name>avgClusterednessRegions</name>
			<value>2170.731681128857</value>
		</numericStateVariable>
		<numericStateVariable>
			<name>avgDensityRegions</name>
			<value>0.6009370221282234</value>
		</numericStateVariable>
	</timepoint>
	<timepoint>
		<spatialEntity>
			<pseudo3D type="region">
				<clusteredness>1</clusteredness>
				<density>0.6456036465033097</density>
				<area>51984</area>
				<perimeter>1045.398282051086</perimeter>
				<distanceFromOrigin>232.4177273789588</distanceFromOrigin>
				<angle>62.9063507856558</angle>
				<shape>triangular</shape>
				<triangleMeasure>0.6523901929378988</triangleMeasure>
				<rectangleMeasure>0.6435702525252868</rectangleMeasure>
				<circleMeasure>0.4672442658009929</circleMeasure>
				<centroid>
					<x>819.1523</x>
					<y>1112.779</y>
				</centroid>
			</pseudo3D>
		</spatialEntity>
		<spatialEntity>
			<pseudo3D type="region">
				<clusteredness>1</clusteredness>
				<density>0.531858379560193</density>
				<area>24250</area>
				<perimeter>779.9340062141418</perimeter>
				<distanceFromOrigin>290.6148654146928</distanceFromOrigin>
				<angle>35.15098548888297</angle>
				<shape>rectangular</shape>
				<triangleMeasure>0.6501057259569791</triangleMeasure>
				<rectangleMeasure>0.6890940433547602</rectangleMeasure>
				<circleMeasure>0.2709635056553494</circleMeasure>
				<centroid>
					<x>1111.462</x>
					<y>830.7398</y>
				</centroid>
			</pseudo3D>
		</spatialEntity>
		<spatialEntity>
			<pseudo3D type="region">
				<clusteredness>1</clusteredness>
				<density>0.6253490403211676</density>
				<area>42009.5</area>
				<perimeter>891.4741194248199</perimeter>
				<distanceFromOrigin>319.9531215662694</distanceFromOrigin>
				<angle>59.30998846100142</angle>
				<shape>triangular</shape>
				<triangleMeasure>0.7408870557060755</triangleMeasure>
				<rectangleMeasure>0.6802742190728982</rectangleMeasure>
				<circleMeasure>0.5269274777006151</circleMeasure>
				<centroid>
					<x>239.488</x>
					<y>510.7743</y>
				</centroid>
			</pseudo3D>
		</spatialEntity>
		<numericStateVariable>
			<name>avgClusterednessRegions</name>
			<value>2170.731681128857</value>
		</numericStateVariable>
		<numericStateVariable>
			<name>avgDensityRegions</name>
			<value>0.6009370221282234</value>
		</numericStateVariable>
	</timepoint>
	<timepoint>
		<spatialEntity>
			<pseudo3D type="region">
				<clusteredness>1</clusteredness>
				<density>0.6456036465033097</density>
				<area>51984</area>
				<perimeter>1045.398282051086</perimeter>
				<distanceFromOrigin>232.4177273789588</distanceFromOrigin>
				<angle>62.9063507856558</angle>
				<shape>triangular</shape>
				<triangleMeasure>0.6523901929378988</triangleMeasure>
				<rectangleMeasure>0.6435702525252868</rectangleMeasure>
				<circleMeasure>0.4672442658009929</circleMeasure>
				<centroid>
					<x>819.1523</x>
					<y>1112.779</y>
				</centroid>
			</pseudo3D>
		</spatialEntity>
		<spatialEntity>
			<pseudo3D type="region">
				<clusteredness>1</clusteredness>
				<density>0.531858379560193</density>
				<area>24250</area>
				<perimeter>779.9340062141418</perimeter>
				<distanceFromOrigin>290.6148654146928</distanceFromOrigin>
				<angle>35.15098548888297</angle>
				<shape>rectangular</shape>
				<triangleMeasure>0.6501057259569791</triangleMeasure>
				<rectangleMeasure>0.6890940433547602</rectangleMeasure>
				<circleMeasure>0.2709635056553494</circleMeasure>
				<centroid>
					<x>1111.462</x>
					<y>830.7398</y>
				</centroid>
			</pseudo3D>
		</spatialEntity>
		<spatialEntity>
			<pseudo3D type="region">
				<clusteredness>1</clusteredness>
				<density>0.6253490403211676</density>
				<area>42009.5</area>
				<perimeter>891.4741194248199</perimeter>
				<distanceFromOrigin>319.9531215662694</distanceFromOrigin>
				<angle>59.30998846100142</angle>
				<shape>triangular</shape>
				<triangleMeasure>0.7408870557060755</triangleMeasure>
				<rectangleMeasure>0.6802742190728982</rectangleMeasure>
				<circleMeasure>0.5269274777006151</circleMeasure>
				<centroid>
					<x>239.488</x>
					<y>510.7743</y>
				</centroid>
			</pseudo3D>
		</spatialEntity>
		<numericStateVariable>
			<name>avgClusterednessRegions</name>
			<value>2170.731681128857</value>
		</numericStateVariable>
		<numericStateVariable>
			<name>avgDensityRegions</name>
			<value>0.6009370221282234</value>
		</numericStateVariable>
	</timepoint>
	<timepoint>
		<spatialEntity>
			<pseudo3D type="region">
				<clusteredness>1</clusteredness>
				<density>0.6456036465033097</density>
				<area>51984</area>
				<perimeter>1045.398282051086</perimeter>
				<distanceFromOrigin>232.4177273789588</distanceFromOrigin>
				<angle>62.9063507856558</angle>
				<shape>triangular</shape>
				<triangleMeasure>0.6523901929378988</triangleMeasure>
				<rectangleMeasure>0.6435702525252868</rectangleMeasure>
				<circleMeasure>0.4672442658009929</circleMeasure>
				<centroid>
					<x>819.1523</x>
					<y>1112.779</y>
				</centroid>
			</pseudo3D>
		</spatialEntity>
		<spatialEntity>
			<pseudo3D type="region">
				<clusteredness>1</clusteredness>
				<density>0.531858379560193</density>
				<area>24250</area>
				<perimeter>779.9340062141418</perimeter>
				<distanceFromOrigin>290.6148654146928</distanceFromOrigin>
				<angle>35.15098548888297</angle>
				<shape>rectangular</shape>
				<triangleMeasure>0.6501057259569791</triangleMeasure>
				<rectangleMeasure>0.6890940433547602</rectangleMeasure>
				<circleMeasure>0.2709635056553494</circleMeasure>
				<centroid>
					<x>1111.462</x>
					<y>830.7398</y>
				</centroid>
			</pseudo3D>
		</spatialEntity>
		<spatialEntity>
			<pseudo3D type="region">
				<clusteredness>1</clusteredness>
				<density>0.6253490403211676</density>
				<area>42009.5</area>
				<perimeter>891.4741194248199</perimeter>
				<distanceFromOrigin>319.9531215662694</distanceFromOrigin>
				<angle>59.30998846100142</angle>
				<shape>triangular</shape>
				<triangleMeasure>0.7408870557060755</triangleMeasure>
				<rectangleMeasure>0.6802742190728982</rectangleMeasure>
				<circleMeasure>0.5269274777006151</circleMeasure>
				<centroid>
					<x>239.488</x>
					<y>510.7743</y>
				</centroid>
			</pseudo3D>
		</spatialEntity>
		<numericStateVariable>
			<name>avgClusterednessRegions</name>
			<value>2170.731681128857</value>
		</numericStateVariable>
		<numericStateVariable>
			<name>avgDensityRegions</name>
			<value>0.6009370221282234</value>
		</numericStateVariable>
	</timepoint>
	<timepoint>
		<spatialEntity>
			<pseudo3D type="region">
				<clusteredness>1</clusteredness>
				<density>0.6456036465033097</density>
				<area>51984</area>
				<perimeter>1045.398282051086</perimeter>
				<distanceFromOrigin>232.4177273789588</distanceFromOrigin>
				<angle>62.9063507856558</angle>
				<shape>triangular</shape>
				<triangleMeasure>0.6523901929378988</triangleMeasure>
				<rectangleMeasure>0.6435702525252868</rectangleMeasure>
				<circleMeasure>0.4672442658009929</circleMeasure>
				<centroid>
					<x>819.1523</x>
					<y>1112.779</y>
				</centroid>
			</pseudo3D>
		</spatialEntity>
		<spatialEntity>
			<pseudo3D type="region">
				<clusteredness>1</clusteredness>
				<density>0.531858379560193</density>
				<area>24250</area>
				<perimeter>779.9340062141418</perimeter>
				<distanceFromOrigin>290.6148654146928</distanceFromOrigin>
				<angle>35.15098548888297</angle>
				<shape>rectangular</shape>
				<triangleMeasure>0.6501057259569791</triangleMeasure>
				<rectangleMeasure>0.6890940433547602</rectangleMeasure>
				<circleMeasure>0.2709635056553494</circleMeasure>
				<centroid>
					<x>1111.462</x>
					<y>830.7398</y>
				</centroid>
			</pseudo3D>
		</spatialEntity>
		<spatialEntity>
			<pseudo3D type="region">
				<clusteredness>1</clusteredness>
				<density>0.6253490403211676</density>
				<area>42009.5</area>
				<perimeter>891.4741194248199</perimeter>
				<distanceFromOrigin>319.9531215662694</distanceFromOrigin>
				<angle>59.30998846100142</angle>
				<shape>triangular</shape>
				<triangleMeasure>0.7408870557060755</triangleMeasure>
				<rectangleMeasure>0.6802742190728982</rectangleMeasure>
				<circleMeasure>0.5269274777006151</circleMeasure>
				<centroid>
					<x>239.488</x>
					<y>510.7743</y>
				</centroid>
			</pseudo3D>
		</spatialEntity>
		<numericStateVariable>
			<name>avgClusterednessRegions</name>
			<value>2170.731681128857</value>
		</numericStateVariable>
		<numericStateVariable>
			<name>avgDensityRegions</name>
			<value>0.6009370221282234</value>
		</numericStateVariable>
	</timepoint>
	<timepoint>
		<spatialEntity>
			<pseudo3D type="region">
				<clusteredness>1</clusteredness>
				<density>0.6456036465033097</density>
				<area>51984</area>
				<perimeter>1045.398282051086</perimeter>
				<distanceFromOrigin>232.4177273789588</distanceFromOrigin>
				<angle>62.9063507856558</angle>
				<shape>triangular</shape>
				<triangleMeasure>0.6523901929378988</triangleMeasure>
				<rectangleMeasure>0.6435702525252868</rectangleMeasure>
				<circleMeasure>0.4672442658009929</circleMeasure>
				<centroid>
					<x>819.1523</x>
					<y>1112.779</y>
				</centroid>
			</pseudo3D>
		</spatialEntity>
		<spatialEntity>
			<pseudo3D type="region">
				<clusteredness>1</clusteredness>
				<density>0.531858379560193</density>
				<area>24250</area>
				<perimeter>779.9340062141418</perimeter>
				<distanceFromOrigin>290.6148654146928</distanceFromOrigin>
				<angle>35.15098548888297</angle>
				<shape>rectangular</shape>
				<triangleMeasure>0.6501057259569791</triangleMeasure>
				<rectangleMeasure>0.6890940433547602</rectangleMeasure>
				<circleMeasure>0.2709635056553494</circleMeasure>
				<centroid>
					<x>1111.462</x>
					<y>830.7398</y>
				</centroid>
			</pseudo3D>
		</spatialEntity>
		<spatialEntity>
			<pseudo3D type="region">
				<clusteredness>1</clusteredness>
				<density>0.6253490403211676</density>
				<area>42009.5</area>
				<perimeter>891.4741194248199</perimeter>
				<distanceFromOrigin>319.9531215662694</distanceFromOrigin>
				<angle>59.30998846100142</angle>
				<shape>triangular</shape>
				<triangleMeasure>0.7408870557060755</triangleMeasure>
				<rectangleMeasure>0.6802742190728982</rectangleMeasure>
				<circleMeasure>0.5269274777006151</circleMeasure>
				<centroid>
					<x>239.488</x>
					<y>510.7743</y>
				</centroid>
			</pseudo3D>
		</spatialEntity>
		<numericStateVariable>
			<name>avgClusterednessRegions</name>
			<value>2170.731681128857</value>
		</numericStateVariable>
		<numericStateVariable>
			<name>avgDensityRegions</name>
			<value>0.6009370221282234</value>
		</numericStateVariable>
	</timepoint>
	<timepoint>
		<spatialEntity>
			<pseudo3D type="region">
				<clusteredness>1</clusteredness>
				<density>0.6456036465033097</density>
				<area>51984</area>
				<perimeter>1045.398282051086</perimeter>
				<distanceFromOrigin>232.4177273789588</distanceFromOrigin>
				<angle>62.9063507856558</angle>
				<shape>triangular</shape>
				<triangleMeasure>0.6523901929378988</triangleMeasure>
				<rectangleMeasure>0.6435702525252868</rectangleMeasure>
				<circleMeasure>0.4672442658009929</circleMeasure>
				<centroid>
					<x>819.1523</x>
					<y>1112.779</y>
				</centroid>
			</pseudo3D>
		</spatialEntity>
		<spatialEntity>
			<pseudo3D type="region">
				<clusteredness>1</clusteredness>
				<density>0.531858379560193</density>
				<area>24250</area>
				<perimeter>779.9340062141418</perimeter>
				<distanceFromOrigin>290.6148654146928</distanceFromOrigin>
				<angle>35.15098548888297</angle>
				<shape>rectangular</shape>
				<triangleMeasure>0.6501057259569791</triangleMeasure>
				<rectangleMeasure>0.6890940433547602</rectangleMeasure>
				<circleMeasure>0.2709635056553494</circleMeasure>
				<centroid>
					<x>1111.462</x>
					<y>830.7398</y>
				</centroid>
			</pseudo3D>
		</spatialEntity>
		<spatialEntity>
			<pseudo3D type="region">
				<clusteredness>1</clusteredness>
				<density>0.6253490403211676</density>
				<area>42009.5</area>
				<perimeter>891.4741194248199</perimeter>
				<distanceFromOrigin>319.9531215662694</distanceFromOrigin>
				<angle>59.30998846100142</angle>
				<shape>triangular</shape>
				<triangleMeasure>0.7408870557060755</triangleMeasure>
				<rectangleMeasure>0.6802742190728982</rectangleMeasure>
				<circleMeasure>0.5269274777006151</circleMeasure>
				<centroid>
					<x>239.488</x>
					<y>510.7743</y>
				</centroid>
			</pseudo3D>
		</spatialEntity>
		<numericStateVariable>
			<name>avgClusterednessRegions</name>
			<value>2170.731681128857</value>
		</numericStateVariable>
		<numericStateVariable>
			<name>avgDensityRegions</name>
			<value>0.6009370221282234</value>
		</numericStateVariable>
	</timepoint>
	<timepoint>
		<spatialEntity>
			<pseudo3D type="region">
				<clusteredness>1</clusteredness>
				<density>0.6456036465033097</density>
				<area>51984</area>
				<perimeter>1045.398282051086</perimeter>
				<distanceFromOrigin>232.4177273789588</distanceFromOrigin>
				<angle>62.9063507856558</angle>
				<shape>triangular</shape>
				<triangleMeasure>0.6523901929378988</triangleMeasure>
				<rectangleMeasure>0.6435702525252868</rectangleMeasure>
				<circleMeasure>0.4672442658009929</circleMeasure>
				<centroid>
					<x>819.1523</x>
					<y>1112.779</y>
				</centroid>
			</pseudo3D>
		</spatialEntity>
		<spatialEntity>
			<pseudo3D type="region">
				<clusteredness>1</clusteredness>
				<density>0.531858379560193</density>
				<area>24250</area>
				<perimeter>779.9340062141418</perimeter>
				<distanceFromOrigin>290.6148654146928</distanceFromOrigin>
				<angle>35.15098548888297</angle>
				<shape>rectangular</shape>
				<triangleMeasure>0.6501057259569791</triangleMeasure>
				<rectangleMeasure>0.6890940433547602</rectangleMeasure>
				<circleMeasure>0.2709635056553494</circleMeasure>
				<centroid>
					<x>1111.462</x>
					<y>830.7398</y>
				</centroid>
			</pseudo3D>
		</spatialEntity>
		<spatialEntity>
			<pseudo3D type="region">
				<clusteredness>1</clusteredness>
				<density>0.6253490403211676</density>
				<area>42009.5</area>
				<perimeter>891.4741194248199</perimeter>
				<distanceFromOrigin>319.9531215662694</distanceFromOrigin>
				<angle>59.30998846100142</angle>
				<shape>triangular</shape>
				<triangleMeasure>0.7408870557060755</triangleMeasure>
				<rectangleMeasure>0.6802742190728982</rectangleMeasure>
				<circleMeasure>0.5269274777006151</circleMeasure>
				<centroid>
					<x>239.488</x>
					<y>510.7743</y>
				</centroid>
			</pseudo3D>
		</spatialEntity>
		<numericStateVariable>
			<name>avgClusterednessRegions</name>
			<value>2170.731681128857</value>
		</numericStateVariable>
		<numericStateVariable>
			<name>avgDensityRegions</name>
			<value>0.6009370221282234</value>
		</numericStateVariable>
	</timepoint>
	<timepoint>
		<spatialEntity>
			<pseudo3D type="region">
				<clusteredness>1</clusteredness>
				<density>0.6456036465033097</density>
				<area>51984</area>
				<perimeter>1045.398282051086</perimeter>
				<distanceFromOrigin>232.4177273789588</distanceFromOrigin>
				<angle>62.9063507856558</angle>
				<shape>triangular</shape>
				<triangleMeasure>0.6523901929378988</triangleMeasure>
				<rectangleMeasure>0.6435702525252868</rectangleMeasure>
				<circleMeasure>0.4672442658009929</circleMeasure>
				<centroid>
					<x>819.1523</x>
					<y>1112.779</y>
				</centroid>
			</pseudo3D>
		</spatialEntity>
		<spatialEntity>
			<pseudo3D type="region">
				<clusteredness>1</clusteredness>
				<density>0.531858379560193</density>
				<area>24250</area>
				<perimeter>779.9340062141418</perimeter>
				<distanceFromOrigin>290.6148654146928</distanceFromOrigin>
				<angle>35.15098548888297</angle>
				<shape>rectangular</shape>
				<triangleMeasure>0.6501057259569791</triangleMeasure>
				<rectangleMeasure>0.6890940433547602</rectangleMeasure>
				<circleMeasure>0.2709635056553494</circleMeasure>
				<centroid>
					<x>1111.462</x>
					<y>830.7398</y>
				</centroid>
			</pseudo3D>
		</spatialEntity>
		<spatialEntity>
			<pseudo3D type="region">
				<clusteredness>1</clusteredness>
				<density>0.6253490403211676</density>
				<area>42009.5</area>
				<perimeter>891.4741194248199</perimeter>
				<distanceFromOrigin>319.9531215662694</distanceFromOrigin>
				<angle>59.30998846100142</angle>
				<shape>triangular</shape>
				<triangleMeasure>0.7408870557060755</triangleMeasure>
				<rectangleMeasure>0.6802742190728982</rectangleMeasure>
				<circleMeasure>0.5269274777006151</circleMeasure>
				<centroid>
					<x>239.488</x>
					<y>510.7743</y>
				</centroid>
			</pseudo3D>
		</spatialEntity>
		<numericStateVariable>
			<name>avgClusterednessRegions</name>
			<value>2170.731681128857</value>
		</numericStateVariable>
		<numericStateVariable>
			<name>avgDensityRegions</name>
			<value>0.6009370221282234</value>
		</numericStateVariable>
	</timepoint>
	<timepoint>
		<spatialEntity>
			<pseudo3D type="region">
				<clusteredness>1</clusteredness>
				<density>0.6456036465033097</density>
				<area>51984</area>
				<perimeter>1045.398282051086</perimeter>
				<distanceFromOrigin>232.4177273789588</distanceFromOrigin>
				<angle>62.9063507856558</angle>
				<shape>triangular</shape>
				<triangleMeasure>0.6523901929378988</triangleMeasure>
				<rectangleMeasure>0.6435702525252868</rectangleMeasure>
				<circleMeasure>0.4672442658009929</circleMeasure>
				<centroid>
					<x>819.1523</x>
					<y>1112.779</y>
				</centroid>
			</pseudo3D>
		</spatialEntity>
		<spatialEntity>
			<pseudo3D type="region">
				<clusteredness>1</clusteredness>
				<density>0.531858379560193</density>
				<area>24250</area>
				<perimeter>779.9340062141418</perimeter>
				<distanceFromOrigin>290.6148654146928</distanceFromOrigin>
				<angle>35.15098548888297</angle>
				<shape>rectangular</shape>
				<triangleMeasure>0.6501057259569791</triangleMeasure>
				<rectangleMeasure>0.6890940433547602</rectangleMeasure>
				<circleMeasure>0.2709635056553494</circleMeasure>
				<centroid>
					<x>1111.462</x>
					<y>830.7398</y>
				</centroid>
			</pseudo3D>
		</spatialEntity>
		<spatialEntity>
			<pseudo3D type="region">
				<clusteredness>1</clusteredness>
				<density>0.6253490403211676</density>
				<area>42009.5</area>
				<perimeter>891.4741194248199</perimeter>
				<distanceFromOrigin>319.9531215662694</distanceFromOrigin>
				<angle>59.30998846100142</angle>
				<shape>triangular</shape>
				<triangleMeasure>0.7408870557060755</triangleMeasure>
				<rectangleMeasure>0.6802742190728982</rectangleMeasure>
				<circleMeasure>0.5269274777006151</circleMeasure>
				<centroid>
					<x>239.488</x>
					<y>510.7743</y>
				</centroid>
			</pseudo3D>
		</spatialEntity>
		<numericStateVariable>
			<name>avgClusterednessRegions</name>
			<value>2170.731681128857</value>
		</numericStateVariable>
		<numericStateVariable>
			<name>avgDensityRegions</name>
			<value>0.6009370221282234</value>
		</numericStateVariable>
	</timepoint>
	<timepoint>
		<spatialEntity>
			<pseudo3D type="region">
				<clusteredness>1</clusteredness>
				<density>0.6456036465033097</density>
				<area>51984</area>
				<perimeter>1045.398282051086</perimeter>
				<distanceFromOrigin>232.4177273789588</distanceFromOrigin>
				<angle>62.9063507856558</angle>
				<shape>triangular</shape>
				<triangleMeasure>0.6523901929378988</triangleMeasure>
				<rectangleMeasure>0.6435702525252868</rectangleMeasure>
				<circleMeasure>0.4672442658009929</circleMeasure>
				<centroid>
					<x>819.1523</x>
					<y>1112.779</y>
				</centroid>
			</pseudo3D>
		</spatialEntity>
		<spatialEntity>
			<pseudo3D type="region">
				<clusteredness>1</clusteredness>
				<density>0.531858379560193</density>
				<area>24250</area>
				<perimeter>779.9340062141418</perimeter>
				<distanceFromOrigin>290.6148654146928</distanceFromOrigin>
				<angle>35.15098548888297</angle>
				<shape>rectangular</shape>
				<triangleMeasure>0.6501057259569791</triangleMeasure>
				<rectangleMeasure>0.6890940433547602</rectangleMeasure>
				<circleMeasure>0.2709635056553494</circleMeasure>
				<centroid>
					<x>1111.462</x>
					<y>830.7398</y>
				</centroid>
			</pseudo3D>
		</spatialEntity>
		<spatialEntity>
			<pseudo3D type="region">
				<clusteredness>1</clusteredness>
				<density>0.6253490403211676</density>
				<area>42009.5</area>
				<perimeter>891.4741194248199</perimeter>
				<distanceFromOrigin>319.9531215662694</distanceFromOrigin>
				<angle>59.30998846100142</angle>
				<shape>triangular</shape>
				<triangleMeasure>0.7408870557060755</triangleMeasure>
				<rectangleMeasure>0.6802742190728982</rectangleMeasure>
				<circleMeasure>0.5269274777006151</circleMeasure>
				<centroid>
					<x>239.488</x>
					<y>510.7743</y>
				</centroid>
			</pseudo3D>
		</spatialEntity>
		<numericStateVariable>
			<name>avgClusterednessRegions</name>
			<value>2170.731681128857</value>
		</numericStateVariable>
		<numericStateVariable>
			<name>avgDensityRegions</name>
			<value>0.6009370221282234</value>
		</numericStateVariable>
	</timepoint>
	<timepoint>
		<spatialEntity>
			<pseudo3D type="region">
				<clusteredness>1</clusteredness>
				<density>0.6456036465033097</density>
				<area>51984</area>
				<perimeter>1045.398282051086</perimeter>
				<distanceFromOrigin>232.4177273789588</distanceFromOrigin>
				<angle>62.9063507856558</angle>
				<shape>triangular</shape>
				<triangleMeasure>0.6523901929378988</triangleMeasure>
				<rectangleMeasure>0.6435702525252868</rectangleMeasure>
				<circleMeasure>0.4672442658009929</circleMeasure>
				<centroid>
					<x>819.1523</x>
					<y>1112.779</y>
				</centroid>
			</pseudo3D>
		</spatialEntity>
		<spatialEntity>
			<pseudo3D type="region">
				<clusteredness>1</clusteredness>
				<density>0.531858379560193</density>
				<area>24250</area>
				<perimeter>779.9340062141418</perimeter>
				<distanceFromOrigin>290.6148654146928</distanceFromOrigin>
				<angle>35.15098548888297</angle>
				<shape>rectangular</shape>
				<triangleMeasure>0.6501057259569791</triangleMeasure>
				<rectangleMeasure>0.6890940433547602</rectangleMeasure>
				<circleMeasure>0.2709635056553494</circleMeasure>
				<centroid>
					<x>1111.462</x>
					<y>830.7398</y>
				</centroid>
			</pseudo3D>
		</spatialEntity>
		<spatialEntity>
			<pseudo3D type="region">
				<clusteredness>1</clusteredness>
				<density>0.6253490403211676</density>
				<area>42009.5</area>
				<perimeter>891.4741194248199</perimeter>
				<distanceFromOrigin>319.9531215662694</distanceFromOrigin>
				<angle>59.30998846100142</angle>
				<shape>triangular</shape>
				<triangleMeasure>0.7408870557060755</triangleMeasure>
				<rectangleMeasure>0.6802742190728982</rectangleMeasure>
				<circleMeasure>0.5269274777006151</circleMeasure>
				<centroid>
					<x>239.488</x>
					<y>510.7743</y>
				</centroid>
			</pseudo3D>
		</spatialEntity>
		<numericStateVariable>
			<name>avgClusterednessRegions</name>
			<value>2170.731681128857</value>
		</numericStateVariable>
		<numericStateVariable>
			<name>avgDensityRegions</name>
			<value>0.6009370221282234</value>
		</numericStateVariable>
	</timepoint>
	<timepoint>
		<spatialEntity>
			<pseudo3D type="region">
				<clusteredness>1</clusteredness>
				<density>0.6456036465033097</density>
				<area>51984</area>
				<perimeter>1045.398282051086</perimeter>
				<distanceFromOrigin>232.4177273789588</distanceFromOrigin>
				<angle>62.9063507856558</angle>
				<shape>triangular</shape>
				<triangleMeasure>0.6523901929378988</triangleMeasure>
				<rectangleMeasure>0.6435702525252868</rectangleMeasure>
				<circleMeasure>0.4672442658009929</circleMeasure>
				<centroid>
					<x>819.1523</x>
					<y>1112.779</y>
				</centroid>
			</pseudo3D>
		</spatialEntity>
		<spatialEntity>
			<pseudo3D type="region">
				<clusteredness>1</clusteredness>
				<density>0.531858379560193</density>
				<area>24250</area>
				<perimeter>779.9340062141418</perimeter>
				<distanceFromOrigin>290.6148654146928</distanceFromOrigin>
				<angle>35.15098548888297</angle>
				<shape>rectangular</shape>
				<triangleMeasure>0.6501057259569791</triangleMeasure>
				<rectangleMeasure>0.6890940433547602</rectangleMeasure>
				<circleMeasure>0.2709635056553494</circleMeasure>
				<centroid>
					<x>1111.462</x>
					<y>830.7398</y>
				</centroid>
			</pseudo3D>
		</spatialEntity>
		<spatialEntity>
			<pseudo3D type="region">
				<clusteredness>1</clusteredness>
				<density>0.6253490403211676</density>
				<area>42009.5</area>
				<perimeter>891.4741194248199</perimeter>
				<distanceFromOrigin>319.9531215662694</distanceFromOrigin>
				<angle>59.30998846100142</angle>
				<shape>triangular</shape>
				<triangleMeasure>0.7408870557060755</triangleMeasure>
				<rectangleMeasure>0.6802742190728982</rectangleMeasure>
				<circleMeasure>0.5269274777006151</circleMeasure>
				<centroid>
					<x>239.488</x>
					<y>510.7743</y>
				</centroid>
			</pseudo3D>
		</spatialEntity>
		<numericStateVariable>
			<name>avgClusterednessRegions</name>
			<value>2170.731681128857</value>
		</numericStateVariable>
		<numericStateVariable>
			<name>avgDensityRegions</name>
			<value>0.6009370221282234</value>
		</numericStateVariable>
	</timepoint>
	<timepoint>
		<spatialEntity>
			<pseudo3D type="region">
				<clusteredness>1</clusteredness>
				<density>0.6456036465033097</density>
				<area>51984</area>
				<perimeter>1045.398282051086</perimeter>
				<distanceFromOrigin>232.4177273789588</distanceFromOrigin>
				<angle>62.9063507856558</angle>
				<shape>triangular</shape>
				<triangleMeasure>0.6523901929378988</triangleMeasure>
				<rectangleMeasure>0.6435702525252868</rectangleMeasure>
				<circleMeasure>0.4672442658009929</circleMeasure>
				<centroid>
					<x>819.1523</x>
					<y>1112.779</y>
				</centroid>
			</pseudo3D>
		</spatialEntity>
		<spatialEntity>
			<pseudo3D type="region">
				<clusteredness>1</clusteredness>
				<density>0.531858379560193</density>
				<area>24250</area>
				<perimeter>779.9340062141418</perimeter>
				<distanceFromOrigin>290.6148654146928</distanceFromOrigin>
				<angle>35.15098548888297</angle>
				<shape>rectangular</shape>
				<triangleMeasure>0.6501057259569791</triangleMeasure>
				<rectangleMeasure>0.6890940433547602</rectangleMeasure>
				<circleMeasure>0.2709635056553494</circleMeasure>
				<centroid>
					<x>1111.462</x>
					<y>830.7398</y>
				</centroid>
			</pseudo3D>
		</spatialEntity>
		<spatialEntity>
			<pseudo3D type="region">
				<clusteredness>1</clusteredness>
				<density>0.6253490403211676</density>
				<area>42009.5</area>
				<perimeter>891.4741194248199</perimeter>
				<distanceFromOrigin>319.9531215662694</distanceFromOrigin>
				<angle>59.30998846100142</angle>
				<shape>triangular</shape>
				<triangleMeasure>0.7408870557060755</triangleMeasure>
				<rectangleMeasure>0.6802742190728982</rectangleMeasure>
				<circleMeasure>0.5269274777006151</circleMeasure>
				<centroid>
					<x>239.488</x>
					<y>510.7743</y>
				</centroid>
			</pseudo3D>
		</spatialEntity>
		<numericStateVariable>
			<name>avgClusterednessRegions</name>
			<value>2170.731681128857</value>
		</numericStateVariable>
		<numericStateVariable>
			<name>avgDensityRegions</name>
			<value>0.6009370221282234</value>
		</numericStateVariable>
	</timepoint>
	<timepoint>
		<spatialEntity>
			<pseudo3D type="region">
				<clusteredness>1</clusteredness>
				<density>0.6456036465033097</density>
				<area>51984</area>
				<perimeter>1045.398282051086</perimeter>
				<distanceFromOrigin>232.4177273789588</distanceFromOrigin>
				<angle>62.9063507856558</angle>
				<shape>triangular</shape>
				<triangleMeasure>0.6523901929378988</triangleMeasure>
				<rectangleMeasure>0.6435702525252868</rectangleMeasure>
				<circleMeasure>0.4672442658009929</circleMeasure>
				<centroid>
					<x>819.1523</x>
					<y>1112.779</y>
				</centroid>
			</pseudo3D>
		</spatialEntity>
		<spatialEntity>
			<pseudo3D type="region">
				<clusteredness>1</clusteredness>
				<density>0.531858379560193</density>
				<area>24250</area>
				<perimeter>779.9340062141418</perimeter>
				<distanceFromOrigin>290.6148654146928</distanceFromOrigin>
				<angle>35.15098548888297</angle>
				<shape>rectangular</shape>
				<triangleMeasure>0.6501057259569791</triangleMeasure>
				<rectangleMeasure>0.6890940433547602</rectangleMeasure>
				<circleMeasure>0.2709635056553494</circleMeasure>
				<centroid>
					<x>1111.462</x>
					<y>830.7398</y>
				</centroid>
			</pseudo3D>
		</spatialEntity>
		<spatialEntity>
			<pseudo3D type="region">
				<clusteredness>1</clusteredness>
				<density>0.6253490403211676</density>
				<area>42009.5</area>
				<perimeter>891.4741194248199</perimeter>
				<distanceFromOrigin>319.9531215662694</distanceFromOrigin>
				<angle>59.30998846100142</angle>
				<shape>triangular</shape>
				<triangleMeasure>0.7408870557060755</triangleMeasure>
				<rectangleMeasure>0.6802742190728982</rectangleMeasure>
				<circleMeasure>0.5269274777006151</circleMeasure>
				<centroid>
					<x>239.488</x>
					<y>510.7743</y>
				</centroid>
			</pseudo3D>
		</spatialEntity>
		<numericStateVariable>
			<name>avgClusterednessRegions</name>
			<value>2170.731681128857</value>
		</numericStateVariable>
		<numericStateVariable>
			<name>avgDensityRegions</name>
			<value>0.6009370221282234</value>
		</numericStateVariable>
	</timepoint>
	<timepoint>
		<spatialEntity>
			<pseudo3D type="region">
				<clusteredness>1</clusteredness>
				<density>0.6456036465033097</density>
				<area>51984</area>
				<perimeter>1045.398282051086</perimeter>
				<distanceFromOrigin>232.4177273789588</distanceFromOrigin>
				<angle>62.9063507856558</angle>
				<shape>triangular</shape>
				<triangleMeasure>0.6523901929378988</triangleMeasure>
				<rectangleMeasure>0.6435702525252868</rectangleMeasure>
				<circleMeasure>0.4672442658009929</circleMeasure>
				<centroid>
					<x>819.1523</x>
					<y>1112.779</y>
				</centroid>
			</pseudo3D>
		</spatialEntity>
		<spatialEntity>
			<pseudo3D type="region">
				<clusteredness>1</clusteredness>
				<density>0.531858379560193</density>
				<area>24250</area>
				<perimeter>779.9340062141418</perimeter>
				<distanceFromOrigin>290.6148654146928</distanceFromOrigin>
				<angle>35.15098548888297</angle>
				<shape>rectangular</shape>
				<triangleMeasure>0.6501057259569791</triangleMeasure>
				<rectangleMeasure>0.6890940433547602</rectangleMeasure>
				<circleMeasure>0.2709635056553494</circleMeasure>
				<centroid>
					<x>1111.462</x>
					<y>830.7398</y>
				</centroid>
			</pseudo3D>
		</spatialEntity>
		<spatialEntity>
			<pseudo3D type="region">
				<clusteredness>1</clusteredness>
				<density>0.6253490403211676</density>
				<area>42009.5</area>
				<perimeter>891.4741194248199</perimeter>
				<distanceFromOrigin>319.9531215662694</distanceFromOrigin>
				<angle>59.30998846100142</angle>
				<shape>triangular</shape>
				<triangleMeasure>0.7408870557060755</triangleMeasure>
				<rectangleMeasure>0.6802742190728982</rectangleMeasure>
				<circleMeasure>0.5269274777006151</circleMeasure>
				<centroid>
					<x>239.488</x>
					<y>510.7743</y>
				</centroid>
			</pseudo3D>
		</spatialEntity>
		<numericStateVariable>
			<name>avgClusterednessRegions</name>
			<value>2170.731681128857</value>
		</numericStateVariable>
		<numericStateVariable>
			<name>avgDensityRegions</name>
			<value>0.6009370221282234</value>
		</numericStateVariable>
	</timepoint>
	<timepoint>
		<spatialEntity>
			<pseudo3D type="region">
				<clusteredness>1</clusteredness>
				<density>0.6456036465033097</density>
				<area>51984</area>
				<perimeter>1045.398282051086</perimeter>
				<distanceFromOrigin>232.4177273789588</distanceFromOrigin>
				<angle>62.9063507856558</angle>
				<shape>triangular</shape>
				<triangleMeasure>0.6523901929378988</triangleMeasure>
				<rectangleMeasure>0.6435702525252868</rectangleMeasure>
				<circleMeasure>0.4672442658009929</circleMeasure>
				<centroid>
					<x>819.1523</x>
					<y>1112.779</y>
				</centroid>
			</pseudo3D>
		</spatialEntity>
		<spatialEntity>
			<pseudo3D type="region">
				<clusteredness>1</clusteredness>
				<density>0.531858379560193</density>
				<area>24250</area>
				<perimeter>779.9340062141418</perimeter>
				<distanceFromOrigin>290.6148654146928</distanceFromOrigin>
				<angle>35.15098548888297</angle>
				<shape>rectangular</shape>
				<triangleMeasure>0.6501057259569791</triangleMeasure>
				<rectangleMeasure>0.6890940433547602</rectangleMeasure>
				<circleMeasure>0.2709635056553494</circleMeasure>
				<centroid>
					<x>1111.462</x>
					<y>830.7398</y>
				</centroid>
			</pseudo3D>
		</spatialEntity>
		<spatialEntity>
			<pseudo3D type="region">
				<clusteredness>1</clusteredness>
				<density>0.6253490403211676</density>
				<area>42009.5</area>
				<perimeter>891.4741194248199</perimeter>
				<distanceFromOrigin>319.9531215662694</distanceFromOrigin>
				<angle>59.30998846100142</angle>
				<shape>triangular</shape>
				<triangleMeasure>0.7408870557060755</triangleMeasure>
				<rectangleMeasure>0.6802742190728982</rectangleMeasure>
				<circleMeasure>0.5269274777006151</circleMeasure>
				<centroid>
					<x>239.488</x>
					<y>510.7743</y>
				</centroid>
			</pseudo3D>
		</spatialEntity>
		<numericStateVariable>
			<name>avgClusterednessRegions</name>
			<value>2170.731681128857</value>
		</numericStateVariable>
		<numericStateVariable>
			<name>avgDensityRegions</name>
			<value>0.6009370221282234</value>
		</numericStateVariable>
	</timepoint>
	<timepoint>
		<spatialEntity>
			<pseudo3D type="region">
				<clusteredness>1</clusteredness>
				<density>0.6456036465033097</density>
				<area>51984</area>
				<perimeter>1045.398282051086</perimeter>
				<distanceFromOrigin>232.4177273789588</distanceFromOrigin>
				<angle>62.9063507856558</angle>
				<shape>triangular</shape>
				<triangleMeasure>0.6523901929378988</triangleMeasure>
				<rectangleMeasure>0.6435702525252868</rectangleMeasure>
				<circleMeasure>0.4672442658009929</circleMeasure>
				<centroid>
					<x>819.1523</x>
					<y>1112.779</y>
				</centroid>
			</pseudo3D>
		</spatialEntity>
		<spatialEntity>
			<pseudo3D type="region">
				<clusteredness>1</clusteredness>
				<density>0.531858379560193</density>
				<area>24250</area>
				<perimeter>779.9340062141418</perimeter>
				<distanceFromOrigin>290.6148654146928</distanceFromOrigin>
				<angle>35.15098548888297</angle>
				<shape>rectangular</shape>
				<triangleMeasure>0.6501057259569791</triangleMeasure>
				<rectangleMeasure>0.6890940433547602</rectangleMeasure>
				<circleMeasure>0.2709635056553494</circleMeasure>
				<centroid>
					<x>1111.462</x>
					<y>830.7398</y>
				</centroid>
			</pseudo3D>
		</spatialEntity>
		<spatialEntity>
			<pseudo3D type="region">
				<clusteredness>1</clusteredness>
				<density>0.6253490403211676</density>
				<area>42009.5</area>
				<perimeter>891.4741194248199</perimeter>
				<distanceFromOrigin>319.9531215662694</distanceFromOrigin>
				<angle>59.30998846100142</angle>
				<shape>triangular</shape>
				<triangleMeasure>0.7408870557060755</triangleMeasure>
				<rectangleMeasure>0.6802742190728982</rectangleMeasure>
				<circleMeasure>0.5269274777006151</circleMeasure>
				<centroid>
					<x>239.488</x>
					<y>510.7743</y>
				</centroid>
			</pseudo3D>
		</spatialEntity>
		<numericStateVariable>
			<name>avgClusterednessRegions</name>
			<value>2170.731681128857</value>
		</numericStateVariable>
		<numericStateVariable>
			<name>avgDensityRegions</name>
			<value>0.6009370221282234</value>
		</numericStateVariable>
	</timepoint>
	<timepoint>
		<spatialEntity>
			<pseudo3D type="region">
				<clusteredness>1</clusteredness>
				<density>0.6456036465033097</density>
				<area>51984</area>
				<perimeter>1045.398282051086</perimeter>
				<distanceFromOrigin>232.4177273789588</distanceFromOrigin>
				<angle>62.9063507856558</angle>
				<shape>triangular</shape>
				<triangleMeasure>0.6523901929378988</triangleMeasure>
				<rectangleMeasure>0.6435702525252868</rectangleMeasure>
				<circleMeasure>0.4672442658009929</circleMeasure>
				<centroid>
					<x>819.1523</x>
					<y>1112.779</y>
				</centroid>
			</pseudo3D>
		</spatialEntity>
		<spatialEntity>
			<pseudo3D type="region">
				<clusteredness>1</clusteredness>
				<density>0.531858379560193</density>
				<area>24250</area>
				<perimeter>779.9340062141418</perimeter>
				<distanceFromOrigin>290.6148654146928</distanceFromOrigin>
				<angle>35.15098548888297</angle>
				<shape>rectangular</shape>
				<triangleMeasure>0.6501057259569791</triangleMeasure>
				<rectangleMeasure>0.6890940433547602</rectangleMeasure>
				<circleMeasure>0.2709635056553494</circleMeasure>
				<centroid>
					<x>1111.462</x>
					<y>830.7398</y>
				</centroid>
			</pseudo3D>
		</spatialEntity>
		<spatialEntity>
			<pseudo3D type="region">
				<clusteredness>1</clusteredness>
				<density>0.6253490403211676</density>
				<area>42009.5</area>
				<perimeter>891.4741194248199</perimeter>
				<distanceFromOrigin>319.9531215662694</distanceFromOrigin>
				<angle>59.30998846100142</angle>
				<shape>triangular</shape>
				<triangleMeasure>0.7408870557060755</triangleMeasure>
				<rectangleMeasure>0.6802742190728982</rectangleMeasure>
				<circleMeasure>0.5269274777006151</circleMeasure>
				<centroid>
					<x>239.488</x>
					<y>510.7743</y>
				</centroid>
			</pseudo3D>
		</spatialEntity>
		<numericStateVariable>
			<name>avgClusterednessRegions</name>
			<value>2170.731681128857</value>
		</numericStateVariable>
		<numericStateVariable>
			<name>avgDensityRegions</name>
			<value>0.6009370221282234</value>
		</numericStateVariable>
	</timepoint>
	<timepoint>
		<spatialEntity>
			<pseudo3D type="region">
				<clusteredness>1</clusteredness>
				<density>0.6456036465033097</density>
				<area>51984</area>
				<perimeter>1045.398282051086</perimeter>
				<distanceFromOrigin>232.4177273789588</distanceFromOrigin>
				<angle>62.9063507856558</angle>
				<shape>triangular</shape>
				<triangleMeasure>0.6523901929378988</triangleMeasure>
				<rectangleMeasure>0.6435702525252868</rectangleMeasure>
				<circleMeasure>0.4672442658009929</circleMeasure>
				<centroid>
					<x>819.1523</x>
					<y>1112.779</y>
				</centroid>
			</pseudo3D>
		</spatialEntity>
		<spatialEntity>
			<pseudo3D type="region">
				<clusteredness>1</clusteredness>
				<density>0.531858379560193</density>
				<area>24250</area>
				<perimeter>779.9340062141418</perimeter>
				<distanceFromOrigin>290.6148654146928</distanceFromOrigin>
				<angle>35.15098548888297</angle>
				<shape>rectangular</shape>
				<triangleMeasure>0.6501057259569791</triangleMeasure>
				<rectangleMeasure>0.6890940433547602</rectangleMeasure>
				<circleMeasure>0.2709635056553494</circleMeasure>
				<centroid>
					<x>1111.462</x>
					<y>830.7398</y>
				</centroid>
			</pseudo3D>
		</spatialEntity>
		<spatialEntity>
			<pseudo3D type="region">
				<clusteredness>1</clusteredness>
				<density>0.6253490403211676</density>
				<area>42009.5</area>
				<perimeter>891.4741194248199</perimeter>
				<distanceFromOrigin>319.9531215662694</distanceFromOrigin>
				<angle>59.30998846100142</angle>
				<shape>triangular</shape>
				<triangleMeasure>0.7408870557060755</triangleMeasure>
				<rectangleMeasure>0.6802742190728982</rectangleMeasure>
				<circleMeasure>0.5269274777006151</circleMeasure>
				<centroid>
					<x>239.488</x>
					<y>510.7743</y>
				</centroid>
			</pseudo3D>
		</spatialEntity>
		<numericStateVariable>
			<name>avgClusterednessRegions</name>
			<value>2170.731681128857</value>
		</numericStateVariable>
		<numericStateVariable>
			<name>avgDensityRegions</name>
			<value>0.6009370221282234</value>
		</numericStateVariable>
	</timepoint>
	<timepoint>
		<spatialEntity>
			<pseudo3D type="region">
				<clusteredness>1</clusteredness>
				<density>0.6456036465033097</density>
				<area>51984</area>
				<perimeter>1045.398282051086</perimeter>
				<distanceFromOrigin>232.4177273789588</distanceFromOrigin>
				<angle>62.9063507856558</angle>
				<shape>triangular</shape>
				<triangleMeasure>0.6523901929378988</triangleMeasure>
				<rectangleMeasure>0.6435702525252868</rectangleMeasure>
				<circleMeasure>0.4672442658009929</circleMeasure>
				<centroid>
					<x>819.1523</x>
					<y>1112.779</y>
				</centroid>
			</pseudo3D>
		</spatialEntity>
		<spatialEntity>
			<pseudo3D type="region">
				<clusteredness>1</clusteredness>
				<density>0.531858379560193</density>
				<area>24250</area>
				<perimeter>779.9340062141418</perimeter>
				<distanceFromOrigin>290.6148654146928</distanceFromOrigin>
				<angle>35.15098548888297</angle>
				<shape>rectangular</shape>
				<triangleMeasure>0.6501057259569791</triangleMeasure>
				<rectangleMeasure>0.6890940433547602</rectangleMeasure>
				<circleMeasure>0.2709635056553494</circleMeasure>
				<centroid>
					<x>1111.462</x>
					<y>830.7398</y>
				</centroid>
			</pseudo3D>
		</spatialEntity>
		<spatialEntity>
			<pseudo3D type="region">
				<clusteredness>1</clusteredness>
				<density>0.6253490403211676</density>
				<area>42009.5</area>
				<perimeter>891.4741194248199</perimeter>
				<distanceFromOrigin>319.9531215662694</distanceFromOrigin>
				<angle>59.30998846100142</angle>
				<shape>triangular</shape>
				<triangleMeasure>0.7408870557060755</triangleMeasure>
				<rectangleMeasure>0.6802742190728982</rectangleMeasure>
				<circleMeasure>0.5269274777006151</circleMeasure>
				<centroid>
					<x>239.488</x>
					<y>510.7743</y>
				</centroid>
			</pseudo3D>
		</spatialEntity>
		<numericStateVariable>
			<name>avgClusterednessRegions</name>
			<value>2170.731681128857</value>
		</numericStateVariable>
		<numericStateVariable>
			<name>avgDensityRegions</name>
			<value>0.6009370221282234</value>
		</numericStateVariable>
	</timepoint>
	<timepoint>
		<spatialEntity>
			<pseudo3D type="region">
				<clusteredness>1</clusteredness>
				<density>0.6456036465033097</density>
				<area>51984</area>
				<perimeter>1045.398282051086</perimeter>
				<distanceFromOrigin>232.4177273789588</distanceFromOrigin>
				<angle>62.9063507856558</angle>
				<shape>triangular</shape>
				<triangleMeasure>0.6523901929378988</triangleMeasure>
				<rectangleMeasure>0.6435702525252868</rectangleMeasure>
				<circleMeasure>0.4672442658009929</circleMeasure>
				<centroid>
					<x>819.1523</x>
					<y>1112.779</y>
				</centroid>
			</pseudo3D>
		</spatialEntity>
		<spatialEntity>
			<pseudo3D type="region">
				<clusteredness>1</clusteredness>
				<density>0.531858379560193</density>
				<area>24250</area>
				<perimeter>779.9340062141418</perimeter>
				<distanceFromOrigin>290.6148654146928</distanceFromOrigin>
				<angle>35.15098548888297</angle>
				<shape>rectangular</shape>
				<triangleMeasure>0.6501057259569791</triangleMeasure>
				<rectangleMeasure>0.6890940433547602</rectangleMeasure>
				<circleMeasure>0.2709635056553494</circleMeasure>
				<centroid>
					<x>1111.462</x>
					<y>830.7398</y>
				</centroid>
			</pseudo3D>
		</spatialEntity>
		<spatialEntity>
			<pseudo3D type="region">
				<clusteredness>1</clusteredness>
				<density>0.6253490403211676</density>
				<area>42009.5</area>
				<perimeter>891.4741194248199</perimeter>
				<distanceFromOrigin>319.9531215662694</distanceFromOrigin>
				<angle>59.30998846100142</angle>
				<shape>triangular</shape>
				<triangleMeasure>0.7408870557060755</triangleMeasure>
				<rectangleMeasure>0.6802742190728982</rectangleMeasure>
				<circleMeasure>0.5269274777006151</circleMeasure>
				<centroid>
					<x>239.488</x>
					<y>510.7743</y>
				</centroid>
			</pseudo3D>
		</spatialEntity>
		<numericStateVariable>
			<name>avgClusterednessRegions</name>
			<value>2170.731681128857</value>
		</numericStateVariable>
		<numericStateVariable>
			<name>avgDensityRegions</name>
			<value>0.6009370221282234</value>
		</numericStateVariable>
	</timepoint>
	<timepoint>
		<spatialEntity>
			<pseudo3D type="region">
				<clusteredness>1</clusteredness>
				<density>0.6456036465033097</density>
				<area>51984</area>
				<perimeter>1045.398282051086</perimeter>
				<distanceFromOrigin>232.4177273789588</distanceFromOrigin>
				<angle>62.9063507856558</angle>
				<shape>triangular</shape>
				<triangleMeasure>0.6523901929378988</triangleMeasure>
				<rectangleMeasure>0.6435702525252868</rectangleMeasure>
				<circleMeasure>0.4672442658009929</circleMeasure>
				<centroid>
					<x>819.1523</x>
					<y>1112.779</y>
				</centroid>
			</pseudo3D>
		</spatialEntity>
		<spatialEntity>
			<pseudo3D type="region">
				<clusteredness>1</clusteredness>
				<density>0.531858379560193</density>
				<area>24250</area>
				<perimeter>779.9340062141418</perimeter>
				<distanceFromOrigin>290.6148654146928</distanceFromOrigin>
				<angle>35.15098548888297</angle>
				<shape>rectangular</shape>
				<triangleMeasure>0.6501057259569791</triangleMeasure>
				<rectangleMeasure>0.6890940433547602</rectangleMeasure>
				<circleMeasure>0.2709635056553494</circleMeasure>
				<centroid>
					<x>1111.462</x>
					<y>830.7398</y>
				</centroid>
			</pseudo3D>
		</spatialEntity>
		<spatialEntity>
			<pseudo3D type="region">
				<clusteredness>1</clusteredness>
				<density>0.6253490403211676</density>
				<area>42009.5</area>
				<perimeter>891.4741194248199</perimeter>
				<distanceFromOrigin>319.9531215662694</distanceFromOrigin>
				<angle>59.30998846100142</angle>
				<shape>triangular</shape>
				<triangleMeasure>0.7408870557060755</triangleMeasure>
				<rectangleMeasure>0.6802742190728982</rectangleMeasure>
				<circleMeasure>0.5269274777006151</circleMeasure>
				<centroid>
					<x>239.488</x>
					<y>510.7743</y>
				</centroid>
			</pseudo3D>
		</spatialEntity>
		<numericStateVariable>
			<name>avgClusterednessRegions</name>
			<value>2170.731681128857</value>
		</numericStateVariable>
		<numericStateVariable>
			<name>avgDensityRegions</name>
			<value>0.6009370221282234</value>
		</numericStateVariable>
	</timepoint>
	<timepoint>
		<spatialEntity>
			<pseudo3D type="region">
				<clusteredness>1</clusteredness>
				<density>0.6456036465033097</density>
				<area>51984</area>
				<perimeter>1045.398282051086</perimeter>
				<distanceFromOrigin>232.4177273789588</distanceFromOrigin>
				<angle>62.9063507856558</angle>
				<shape>triangular</shape>
				<triangleMeasure>0.6523901929378988</triangleMeasure>
				<rectangleMeasure>0.6435702525252868</rectangleMeasure>
				<circleMeasure>0.4672442658009929</circleMeasure>
				<centroid>
					<x>819.1523</x>
					<y>1112.779</y>
				</centroid>
			</pseudo3D>
		</spatialEntity>
		<spatialEntity>
			<pseudo3D type="region">
				<clusteredness>1</clusteredness>
				<density>0.531858379560193</density>
				<area>24250</area>
				<perimeter>779.9340062141418</perimeter>
				<distanceFromOrigin>290.6148654146928</distanceFromOrigin>
				<angle>35.15098548888297</angle>
				<shape>rectangular</shape>
				<triangleMeasure>0.6501057259569791</triangleMeasure>
				<rectangleMeasure>0.6890940433547602</rectangleMeasure>
				<circleMeasure>0.2709635056553494</circleMeasure>
				<centroid>
					<x>1111.462</x>
					<y>830.7398</y>
				</centroid>
			</pseudo3D>
		</spatialEntity>
		<spatialEntity>
			<pseudo3D type="region">
				<clusteredness>1</clusteredness>
				<density>0.6253490403211676</density>
				<area>42009.5</area>
				<perimeter>891.4741194248199</perimeter>
				<distanceFromOrigin>319.9531215662694</distanceFromOrigin>
				<angle>59.30998846100142</angle>
				<shape>triangular</shape>
				<triangleMeasure>0.7408870557060755</triangleMeasure>
				<rectangleMeasure>0.6802742190728982</rectangleMeasure>
				<circleMeasure>0.5269274777006151</circleMeasure>
				<centroid>
					<x>239.488</x>
					<y>510.7743</y>
				</centroid>
			</pseudo3D>
		</spatialEntity>
		<numericStateVariable>
			<name>avgClusterednessRegions</name>
			<value>2170.731681128857</value>
		</numericStateVariable>
		<numericStateVariable>
			<name>avgDensityRegions</name>
			<value>0.6009370221282234</value>
		</numericStateVariable>
	</timepoint>
	<timepoint>
		<spatialEntity>
			<pseudo3D type="region">
				<clusteredness>1</clusteredness>
				<density>0.6456036465033097</density>
				<area>51984</area>
				<perimeter>1045.398282051086</perimeter>
				<distanceFromOrigin>232.4177273789588</distanceFromOrigin>
				<angle>62.9063507856558</angle>
				<shape>triangular</shape>
				<triangleMeasure>0.6523901929378988</triangleMeasure>
				<rectangleMeasure>0.6435702525252868</rectangleMeasure>
				<circleMeasure>0.4672442658009929</circleMeasure>
				<centroid>
					<x>819.1523</x>
					<y>1112.779</y>
				</centroid>
			</pseudo3D>
		</spatialEntity>
		<spatialEntity>
			<pseudo3D type="region">
				<clusteredness>1</clusteredness>
				<density>0.531858379560193</density>
				<area>24250</area>
				<perimeter>779.9340062141418</perimeter>
				<distanceFromOrigin>290.6148654146928</distanceFromOrigin>
				<angle>35.15098548888297</angle>
				<shape>rectangular</shape>
				<triangleMeasure>0.6501057259569791</triangleMeasure>
				<rectangleMeasure>0.6890940433547602</rectangleMeasure>
				<circleMeasure>0.2709635056553494</circleMeasure>
				<centroid>
					<x>1111.462</x>
					<y>830.7398</y>
				</centroid>
			</pseudo3D>
		</spatialEntity>
		<spatialEntity>
			<pseudo3D type="region">
				<clusteredness>1</clusteredness>
				<density>0.6253490403211676</density>
				<area>42009.5</area>
				<perimeter>891.4741194248199</perimeter>
				<distanceFromOrigin>319.9531215662694</distanceFromOrigin>
				<angle>59.30998846100142</angle>
				<shape>triangular</shape>
				<triangleMeasure>0.7408870557060755</triangleMeasure>
				<rectangleMeasure>0.6802742190728982</rectangleMeasure>
				<circleMeasure>0.5269274777006151</circleMeasure>
				<centroid>
					<x>239.488</x>
					<y>510.7743</y>
				</centroid>
			</pseudo3D>
		</spatialEntity>
		<numericStateVariable>
			<name>avgClusterednessRegions</name>
			<value>2170.731681128857</value>
		</numericStateVariable>
		<numericStateVariable>
			<name>avgDensityRegions</name>
			<value>0.6009370221282234</value>
		</numericStateVariable>
	</timepoint>
	<timepoint>
		<spatialEntity>
			<pseudo3D type="region">
				<clusteredness>1</clusteredness>
				<density>0.6456036465033097</density>
				<area>51984</area>
				<perimeter>1045.398282051086</perimeter>
				<distanceFromOrigin>232.4177273789588</distanceFromOrigin>
				<angle>62.9063507856558</angle>
				<shape>triangular</shape>
				<triangleMeasure>0.6523901929378988</triangleMeasure>
				<rectangleMeasure>0.6435702525252868</rectangleMeasure>
				<circleMeasure>0.4672442658009929</circleMeasure>
				<centroid>
					<x>819.1523</x>
					<y>1112.779</y>
				</centroid>
			</pseudo3D>
		</spatialEntity>
		<spatialEntity>
			<pseudo3D type="region">
				<clusteredness>1</clusteredness>
				<density>0.531858379560193</density>
				<area>24250</area>
				<perimeter>779.9340062141418</perimeter>
				<distanceFromOrigin>290.6148654146928</distanceFromOrigin>
				<angle>35.15098548888297</angle>
				<shape>rectangular</shape>
				<triangleMeasure>0.6501057259569791</triangleMeasure>
				<rectangleMeasure>0.6890940433547602</rectangleMeasure>
				<circleMeasure>0.2709635056553494</circleMeasure>
				<centroid>
					<x>1111.462</x>
					<y>830.7398</y>
				</centroid>
			</pseudo3D>
		</spatialEntity>
		<spatialEntity>
			<pseudo3D type="region">
				<clusteredness>1</clusteredness>
				<density>0.6253490403211676</density>
				<area>42009.5</area>
				<perimeter>891.4741194248199</perimeter>
				<distanceFromOrigin>319.9531215662694</distanceFromOrigin>
				<angle>59.30998846100142</angle>
				<shape>triangular</shape>
				<triangleMeasure>0.7408870557060755</triangleMeasure>
				<rectangleMeasure>0.6802742190728982</rectangleMeasure>
				<circleMeasure>0.5269274777006151</circleMeasure>
				<centroid>
					<x>239.488</x>
					<y>510.7743</y>
				</centroid>
			</pseudo3D>
		</spatialEntity>
		<numericStateVariable>
			<name>avgClusterednessRegions</name>
			<value>2170.731681128857</value>
		</numericStateVariable>
		<numericStateVariable>
			<name>avgDensityRegions</name>
			<value>0.6009370221282234</value>
		</numericStateVariable>
	</timepoint>
	<timepoint>
		<spatialEntity>
			<pseudo3D type="region">
				<clusteredness>1</clusteredness>
				<density>0.6456036465033097</density>
				<area>51984</area>
				<perimeter>1045.398282051086</perimeter>
				<distanceFromOrigin>232.4177273789588</distanceFromOrigin>
				<angle>62.9063507856558</angle>
				<shape>triangular</shape>
				<triangleMeasure>0.6523901929378988</triangleMeasure>
				<rectangleMeasure>0.6435702525252868</rectangleMeasure>
				<circleMeasure>0.4672442658009929</circleMeasure>
				<centroid>
					<x>819.1523</x>
					<y>1112.779</y>
				</centroid>
			</pseudo3D>
		</spatialEntity>
		<spatialEntity>
			<pseudo3D type="region">
				<clusteredness>1</clusteredness>
				<density>0.531858379560193</density>
				<area>24250</area>
				<perimeter>779.9340062141418</perimeter>
				<distanceFromOrigin>290.6148654146928</distanceFromOrigin>
				<angle>35.15098548888297</angle>
				<shape>rectangular</shape>
				<triangleMeasure>0.6501057259569791</triangleMeasure>
				<rectangleMeasure>0.6890940433547602</rectangleMeasure>
				<circleMeasure>0.2709635056553494</circleMeasure>
				<centroid>
					<x>1111.462</x>
					<y>830.7398</y>
				</centroid>
			</pseudo3D>
		</spatialEntity>
		<spatialEntity>
			<pseudo3D type="region">
				<clusteredness>1</clusteredness>
				<density>0.6253490403211676</density>
				<area>42009.5</area>
				<perimeter>891.4741194248199</perimeter>
				<distanceFromOrigin>319.9531215662694</distanceFromOrigin>
				<angle>59.30998846100142</angle>
				<shape>triangular</shape>
				<triangleMeasure>0.7408870557060755</triangleMeasure>
				<rectangleMeasure>0.6802742190728982</rectangleMeasure>
				<circleMeasure>0.5269274777006151</circleMeasure>
				<centroid>
					<x>239.488</x>
					<y>510.7743</y>
				</centroid>
			</pseudo3D>
		</spatialEntity>
		<numericStateVariable>
			<name>avgClusterednessRegions</name>
			<value>2170.731681128857</value>
		</numericStateVariable>
		<numericStateVariable>
			<name>avgDensityRegions</name>
			<value>0.6009370221282234</value>
		</numericStateVariable>
	</timepoint>
	<timepoint>
		<spatialEntity>
			<pseudo3D type="region">
				<clusteredness>1</clusteredness>
				<density>0.6456036465033097</density>
				<area>51984</area>
				<perimeter>1045.398282051086</perimeter>
				<distanceFromOrigin>232.4177273789588</distanceFromOrigin>
				<angle>62.9063507856558</angle>
				<shape>triangular</shape>
				<triangleMeasure>0.6523901929378988</triangleMeasure>
				<rectangleMeasure>0.6435702525252868</rectangleMeasure>
				<circleMeasure>0.4672442658009929</circleMeasure>
				<centroid>
					<x>819.1523</x>
					<y>1112.779</y>
				</centroid>
			</pseudo3D>
		</spatialEntity>
		<spatialEntity>
			<pseudo3D type="region">
				<clusteredness>1</clusteredness>
				<density>0.531858379560193</density>
				<area>24250</area>
				<perimeter>779.9340062141418</perimeter>
				<distanceFromOrigin>290.6148654146928</distanceFromOrigin>
				<angle>35.15098548888297</angle>
				<shape>rectangular</shape>
				<triangleMeasure>0.6501057259569791</triangleMeasure>
				<rectangleMeasure>0.6890940433547602</rectangleMeasure>
				<circleMeasure>0.2709635056553494</circleMeasure>
				<centroid>
					<x>1111.462</x>
					<y>830.7398</y>
				</centroid>
			</pseudo3D>
		</spatialEntity>
		<spatialEntity>
			<pseudo3D type="region">
				<clusteredness>1</clusteredness>
				<density>0.6253490403211676</density>
				<area>42009.5</area>
				<perimeter>891.4741194248199</perimeter>
				<distanceFromOrigin>319.9531215662694</distanceFromOrigin>
				<angle>59.30998846100142</angle>
				<shape>triangular</shape>
				<triangleMeasure>0.7408870557060755</triangleMeasure>
				<rectangleMeasure>0.6802742190728982</rectangleMeasure>
				<circleMeasure>0.5269274777006151</circleMeasure>
				<centroid>
					<x>239.488</x>
					<y>510.7743</y>
				</centroid>
			</pseudo3D>
		</spatialEntity>
		<numericStateVariable>
			<name>avgClusterednessRegions</name>
			<value>2170.731681128857</value>
		</numericStateVariable>
		<numericStateVariable>
			<name>avgDensityRegions</name>
			<value>0.6009370221282234</value>
		</numericStateVariable>
	</timepoint>
	<timepoint>
		<spatialEntity>
			<pseudo3D type="region">
				<clusteredness>1</clusteredness>
				<density>0.6456036465033097</density>
				<area>51984</area>
				<perimeter>1045.398282051086</perimeter>
				<distanceFromOrigin>232.4177273789588</distanceFromOrigin>
				<angle>62.9063507856558</angle>
				<shape>triangular</shape>
				<triangleMeasure>0.6523901929378988</triangleMeasure>
				<rectangleMeasure>0.6435702525252868</rectangleMeasure>
				<circleMeasure>0.4672442658009929</circleMeasure>
				<centroid>
					<x>819.1523</x>
					<y>1112.779</y>
				</centroid>
			</pseudo3D>
		</spatialEntity>
		<spatialEntity>
			<pseudo3D type="region">
				<clusteredness>1</clusteredness>
				<density>0.531858379560193</density>
				<area>24250</area>
				<perimeter>779.9340062141418</perimeter>
				<distanceFromOrigin>290.6148654146928</distanceFromOrigin>
				<angle>35.15098548888297</angle>
				<shape>rectangular</shape>
				<triangleMeasure>0.6501057259569791</triangleMeasure>
				<rectangleMeasure>0.6890940433547602</rectangleMeasure>
				<circleMeasure>0.2709635056553494</circleMeasure>
				<centroid>
					<x>1111.462</x>
					<y>830.7398</y>
				</centroid>
			</pseudo3D>
		</spatialEntity>
		<spatialEntity>
			<pseudo3D type="region">
				<clusteredness>1</clusteredness>
				<density>0.6253490403211676</density>
				<area>42009.5</area>
				<perimeter>891.4741194248199</perimeter>
				<distanceFromOrigin>319.9531215662694</distanceFromOrigin>
				<angle>59.30998846100142</angle>
				<shape>triangular</shape>
				<triangleMeasure>0.7408870557060755</triangleMeasure>
				<rectangleMeasure>0.6802742190728982</rectangleMeasure>
				<circleMeasure>0.5269274777006151</circleMeasure>
				<centroid>
					<x>239.488</x>
					<y>510.7743</y>
				</centroid>
			</pseudo3D>
		</spatialEntity>
		<numericStateVariable>
			<name>avgClusterednessRegions</name>
			<value>2170.731681128857</value>
		</numericStateVariable>
		<numericStateVariable>
			<name>avgDensityRegions</name>
			<value>0.6009370221282234</value>
		</numericStateVariable>
	</timepoint>
	<timepoint>
		<spatialEntity>
			<pseudo3D type="region">
				<clusteredness>1</clusteredness>
				<density>0.6456036465033097</density>
				<area>51984</area>
				<perimeter>1045.398282051086</perimeter>
				<distanceFromOrigin>232.4177273789588</distanceFromOrigin>
				<angle>62.9063507856558</angle>
				<shape>triangular</shape>
				<triangleMeasure>0.6523901929378988</triangleMeasure>
				<rectangleMeasure>0.6435702525252868</rectangleMeasure>
				<circleMeasure>0.4672442658009929</circleMeasure>
				<centroid>
					<x>819.1523</x>
					<y>1112.779</y>
				</centroid>
			</pseudo3D>
		</spatialEntity>
		<spatialEntity>
			<pseudo3D type="region">
				<clusteredness>1</clusteredness>
				<density>0.531858379560193</density>
				<area>24250</area>
				<perimeter>779.9340062141418</perimeter>
				<distanceFromOrigin>290.6148654146928</distanceFromOrigin>
				<angle>35.15098548888297</angle>
				<shape>rectangular</shape>
				<triangleMeasure>0.6501057259569791</triangleMeasure>
				<rectangleMeasure>0.6890940433547602</rectangleMeasure>
				<circleMeasure>0.2709635056553494</circleMeasure>
				<centroid>
					<x>1111.462</x>
					<y>830.7398</y>
				</centroid>
			</pseudo3D>
		</spatialEntity>
		<spatialEntity>
			<pseudo3D type="region">
				<clusteredness>1</clusteredness>
				<density>0.6253490403211676</density>
				<area>42009.5</area>
				<perimeter>891.4741194248199</perimeter>
				<distanceFromOrigin>319.9531215662694</distanceFromOrigin>
				<angle>59.30998846100142</angle>
				<shape>triangular</shape>
				<triangleMeasure>0.7408870557060755</triangleMeasure>
				<rectangleMeasure>0.6802742190728982</rectangleMeasure>
				<circleMeasure>0.5269274777006151</circleMeasure>
				<centroid>
					<x>239.488</x>
					<y>510.7743</y>
				</centroid>
			</pseudo3D>
		</spatialEntity>
		<numericStateVariable>
			<name>avgClusterednessRegions</name>
			<value>2170.731681128857</value>
		</numericStateVariable>
		<numericStateVariable>
			<name>avgDensityRegions</name>
			<value>0.6009370221282234</value>
		</numericStateVariable>
	</timepoint>
	<timepoint>
		<spatialEntity>
			<pseudo3D type="region">
				<clusteredness>1</clusteredness>
				<density>0.6456036465033097</density>
				<area>51984</area>
				<perimeter>1045.398282051086</perimeter>
				<distanceFromOrigin>232.4177273789588</distanceFromOrigin>
				<angle>62.9063507856558</angle>
				<shape>triangular</shape>
				<triangleMeasure>0.6523901929378988</triangleMeasure>
				<rectangleMeasure>0.6435702525252868</rectangleMeasure>
				<circleMeasure>0.4672442658009929</circleMeasure>
				<centroid>
					<x>819.1523</x>
					<y>1112.779</y>
				</centroid>
			</pseudo3D>
		</spatialEntity>
		<spatialEntity>
			<pseudo3D type="region">
				<clusteredness>1</clusteredness>
				<density>0.531858379560193</density>
				<area>24250</area>
				<perimeter>779.9340062141418</perimeter>
				<distanceFromOrigin>290.6148654146928</distanceFromOrigin>
				<angle>35.15098548888297</angle>
				<shape>rectangular</shape>
				<triangleMeasure>0.6501057259569791</triangleMeasure>
				<rectangleMeasure>0.6890940433547602</rectangleMeasure>
				<circleMeasure>0.2709635056553494</circleMeasure>
				<centroid>
					<x>1111.462</x>
					<y>830.7398</y>
				</centroid>
			</pseudo3D>
		</spatialEntity>
		<spatialEntity>
			<pseudo3D type="region">
				<clusteredness>1</clusteredness>
				<density>0.6253490403211676</density>
				<area>42009.5</area>
				<perimeter>891.4741194248199</perimeter>
				<distanceFromOrigin>319.9531215662694</distanceFromOrigin>
				<angle>59.30998846100142</angle>
				<shape>triangular</shape>
				<triangleMeasure>0.7408870557060755</triangleMeasure>
				<rectangleMeasure>0.6802742190728982</rectangleMeasure>
				<circleMeasure>0.5269274777006151</circleMeasure>
				<centroid>
					<x>239.488</x>
					<y>510.7743</y>
				</centroid>
			</pseudo3D>
		</spatialEntity>
		<numericStateVariable>
			<name>avgClusterednessRegions</name>
			<value>2170.731681128857</value>
		</numericStateVariable>
		<numericStateVariable>
			<name>avgDensityRegions</name>
			<value>0.6009370221282234</value>
		</numericStateVariable>
	</timepoint>
	<timepoint>
		<spatialEntity>
			<pseudo3D type="region">
				<clusteredness>1</clusteredness>
				<density>0.6456036465033097</density>
				<area>51984</area>
				<perimeter>1045.398282051086</perimeter>
				<distanceFromOrigin>232.4177273789588</distanceFromOrigin>
				<angle>62.9063507856558</angle>
				<shape>triangular</shape>
				<triangleMeasure>0.6523901929378988</triangleMeasure>
				<rectangleMeasure>0.6435702525252868</rectangleMeasure>
				<circleMeasure>0.4672442658009929</circleMeasure>
				<centroid>
					<x>819.1523</x>
					<y>1112.779</y>
				</centroid>
			</pseudo3D>
		</spatialEntity>
		<spatialEntity>
			<pseudo3D type="region">
				<clusteredness>1</clusteredness>
				<density>0.531858379560193</density>
				<area>24250</area>
				<perimeter>779.9340062141418</perimeter>
				<distanceFromOrigin>290.6148654146928</distanceFromOrigin>
				<angle>35.15098548888297</angle>
				<shape>rectangular</shape>
				<triangleMeasure>0.6501057259569791</triangleMeasure>
				<rectangleMeasure>0.6890940433547602</rectangleMeasure>
				<circleMeasure>0.2709635056553494</circleMeasure>
				<centroid>
					<x>1111.462</x>
					<y>830.7398</y>
				</centroid>
			</pseudo3D>
		</spatialEntity>
		<spatialEntity>
			<pseudo3D type="region">
				<clusteredness>1</clusteredness>
				<density>0.6253490403211676</density>
				<area>42009.5</area>
				<perimeter>891.4741194248199</perimeter>
				<distanceFromOrigin>319.9531215662694</distanceFromOrigin>
				<angle>59.30998846100142</angle>
				<shape>triangular</shape>
				<triangleMeasure>0.7408870557060755</triangleMeasure>
				<rectangleMeasure>0.6802742190728982</rectangleMeasure>
				<circleMeasure>0.5269274777006151</circleMeasure>
				<centroid>
					<x>239.488</x>
					<y>510.7743</y>
				</centroid>
			</pseudo3D>
		</spatialEntity>
		<numericStateVariable>
			<name>avgClusterednessRegions</name>
			<value>2170.731681128857</value>
		</numericStateVariable>
		<numericStateVariable>
			<name>avgDensityRegions</name>
			<value>0.6009370221282234</value>
		</numericStateVariable>
	</timepoint>
	<timepoint>
		<spatialEntity>
			<pseudo3D type="region">
				<clusteredness>1</clusteredness>
				<density>0.6456036465033097</density>
				<area>51984</area>
				<perimeter>1045.398282051086</perimeter>
				<distanceFromOrigin>232.4177273789588</distanceFromOrigin>
				<angle>62.9063507856558</angle>
				<shape>triangular</shape>
				<triangleMeasure>0.6523901929378988</triangleMeasure>
				<rectangleMeasure>0.6435702525252868</rectangleMeasure>
				<circleMeasure>0.4672442658009929</circleMeasure>
				<centroid>
					<x>819.1523</x>
					<y>1112.779</y>
				</centroid>
			</pseudo3D>
		</spatialEntity>
		<spatialEntity>
			<pseudo3D type="region">
				<clusteredness>1</clusteredness>
				<density>0.531858379560193</density>
				<area>24250</area>
				<perimeter>779.9340062141418</perimeter>
				<distanceFromOrigin>290.6148654146928</distanceFromOrigin>
				<angle>35.15098548888297</angle>
				<shape>rectangular</shape>
				<triangleMeasure>0.6501057259569791</triangleMeasure>
				<rectangleMeasure>0.6890940433547602</rectangleMeasure>
				<circleMeasure>0.2709635056553494</circleMeasure>
				<centroid>
					<x>1111.462</x>
					<y>830.7398</y>
				</centroid>
			</pseudo3D>
		</spatialEntity>
		<spatialEntity>
			<pseudo3D type="region">
				<clusteredness>1</clusteredness>
				<density>0.6253490403211676</density>
				<area>42009.5</area>
				<perimeter>891.4741194248199</perimeter>
				<distanceFromOrigin>319.9531215662694</distanceFromOrigin>
				<angle>59.30998846100142</angle>
				<shape>triangular</shape>
				<triangleMeasure>0.7408870557060755</triangleMeasure>
				<rectangleMeasure>0.6802742190728982</rectangleMeasure>
				<circleMeasure>0.5269274777006151</circleMeasure>
				<centroid>
					<x>239.488</x>
					<y>510.7743</y>
				</centroid>
			</pseudo3D>
		</spatialEntity>
		<numericStateVariable>
			<name>avgClusterednessRegions</name>
			<value>2170.731681128857</value>
		</numericStateVariable>
		<numericStateVariable>
			<name>avgDensityRegions</name>
			<value>0.6009370221282234</value>
		</numericStateVariable>
	</timepoint>
	<timepoint>
		<spatialEntity>
			<pseudo3D type="region">
				<clusteredness>1</clusteredness>
				<density>0.6456036465033097</density>
				<area>51984</area>
				<perimeter>1045.398282051086</perimeter>
				<distanceFromOrigin>232.4177273789588</distanceFromOrigin>
				<angle>62.9063507856558</angle>
				<shape>triangular</shape>
				<triangleMeasure>0.6523901929378988</triangleMeasure>
				<rectangleMeasure>0.6435702525252868</rectangleMeasure>
				<circleMeasure>0.4672442658009929</circleMeasure>
				<centroid>
					<x>819.1523</x>
					<y>1112.779</y>
				</centroid>
			</pseudo3D>
		</spatialEntity>
		<spatialEntity>
			<pseudo3D type="region">
				<clusteredness>1</clusteredness>
				<density>0.531858379560193</density>
				<area>24250</area>
				<perimeter>779.9340062141418</perimeter>
				<distanceFromOrigin>290.6148654146928</distanceFromOrigin>
				<angle>35.15098548888297</angle>
				<shape>rectangular</shape>
				<triangleMeasure>0.6501057259569791</triangleMeasure>
				<rectangleMeasure>0.6890940433547602</rectangleMeasure>
				<circleMeasure>0.2709635056553494</circleMeasure>
				<centroid>
					<x>1111.462</x>
					<y>830.7398</y>
				</centroid>
			</pseudo3D>
		</spatialEntity>
		<spatialEntity>
			<pseudo3D type="region">
				<clusteredness>1</clusteredness>
				<density>0.6253490403211676</density>
				<area>42009.5</area>
				<perimeter>891.4741194248199</perimeter>
				<distanceFromOrigin>319.9531215662694</distanceFromOrigin>
				<angle>59.30998846100142</angle>
				<shape>triangular</shape>
				<triangleMeasure>0.7408870557060755</triangleMeasure>
				<rectangleMeasure>0.6802742190728982</rectangleMeasure>
				<circleMeasure>0.5269274777006151</circleMeasure>
				<centroid>
					<x>239.488</x>
					<y>510.7743</y>
				</centroid>
			</pseudo3D>
		</spatialEntity>
		<numericStateVariable>
			<name>avgClusterednessRegions</name>
			<value>2170.731681128857</value>
		</numericStateVariable>
		<numericStateVariable>
			<name>avgDensityRegions</name>
			<value>0.6009370221282234</value>
		</numericStateVariable>
	</timepoint>
	<timepoint>
		<spatialEntity>
			<pseudo3D type="region">
				<clusteredness>1</clusteredness>
				<density>0.6456036465033097</density>
				<area>51984</area>
				<perimeter>1045.398282051086</perimeter>
				<distanceFromOrigin>232.4177273789588</distanceFromOrigin>
				<angle>62.9063507856558</angle>
				<shape>triangular</shape>
				<triangleMeasure>0.6523901929378988</triangleMeasure>
				<rectangleMeasure>0.6435702525252868</rectangleMeasure>
				<circleMeasure>0.4672442658009929</circleMeasure>
				<centroid>
					<x>819.1523</x>
					<y>1112.779</y>
				</centroid>
			</pseudo3D>
		</spatialEntity>
		<spatialEntity>
			<pseudo3D type="region">
				<clusteredness>1</clusteredness>
				<density>0.531858379560193</density>
				<area>24250</area>
				<perimeter>779.9340062141418</perimeter>
				<distanceFromOrigin>290.6148654146928</distanceFromOrigin>
				<angle>35.15098548888297</angle>
				<shape>rectangular</shape>
				<triangleMeasure>0.6501057259569791</triangleMeasure>
				<rectangleMeasure>0.6890940433547602</rectangleMeasure>
				<circleMeasure>0.2709635056553494</circleMeasure>
				<centroid>
					<x>1111.462</x>
					<y>830.7398</y>
				</centroid>
			</pseudo3D>
		</spatialEntity>
		<spatialEntity>
			<pseudo3D type="region">
				<clusteredness>1</clusteredness>
				<density>0.6253490403211676</density>
				<area>42009.5</area>
				<perimeter>891.4741194248199</perimeter>
				<distanceFromOrigin>319.9531215662694</distanceFromOrigin>
				<angle>59.30998846100142</angle>
				<shape>triangular</shape>
				<triangleMeasure>0.7408870557060755</triangleMeasure>
				<rectangleMeasure>0.6802742190728982</rectangleMeasure>
				<circleMeasure>0.5269274777006151</circleMeasure>
				<centroid>
					<x>239.488</x>
					<y>510.7743</y>
				</centroid>
			</pseudo3D>
		</spatialEntity>
		<numericStateVariable>
			<name>avgClusterednessRegions</name>
			<value>2170.731681128857</value>
		</numericStateVariable>
		<numericStateVariable>
			<name>avgDensityRegions</name>
			<value>0.6009370221282234</value>
		</numericStateVariable>
	</timepoint>
	<timepoint>
		<spatialEntity>
			<pseudo3D type="region">
				<clusteredness>1</clusteredness>
				<density>0.6456036465033097</density>
				<area>51984</area>
				<perimeter>1045.398282051086</perimeter>
				<distanceFromOrigin>232.4177273789588</distanceFromOrigin>
				<angle>62.9063507856558</angle>
				<shape>triangular</shape>
				<triangleMeasure>0.6523901929378988</triangleMeasure>
				<rectangleMeasure>0.6435702525252868</rectangleMeasure>
				<circleMeasure>0.4672442658009929</circleMeasure>
				<centroid>
					<x>819.1523</x>
					<y>1112.779</y>
				</centroid>
			</pseudo3D>
		</spatialEntity>
		<spatialEntity>
			<pseudo3D type="region">
				<clusteredness>1</clusteredness>
				<density>0.531858379560193</density>
				<area>24250</area>
				<perimeter>779.9340062141418</perimeter>
				<distanceFromOrigin>290.6148654146928</distanceFromOrigin>
				<angle>35.15098548888297</angle>
				<shape>rectangular</shape>
				<triangleMeasure>0.6501057259569791</triangleMeasure>
				<rectangleMeasure>0.6890940433547602</rectangleMeasure>
				<circleMeasure>0.2709635056553494</circleMeasure>
				<centroid>
					<x>1111.462</x>
					<y>830.7398</y>
				</centroid>
			</pseudo3D>
		</spatialEntity>
		<spatialEntity>
			<pseudo3D type="region">
				<clusteredness>1</clusteredness>
				<density>0.6253490403211676</density>
				<area>42009.5</area>
				<perimeter>891.4741194248199</perimeter>
				<distanceFromOrigin>319.9531215662694</distanceFromOrigin>
				<angle>59.30998846100142</angle>
				<shape>triangular</shape>
				<triangleMeasure>0.7408870557060755</triangleMeasure>
				<rectangleMeasure>0.6802742190728982</rectangleMeasure>
				<circleMeasure>0.5269274777006151</circleMeasure>
				<centroid>
					<x>239.488</x>
					<y>510.7743</y>
				</centroid>
			</pseudo3D>
		</spatialEntity>
		<numericStateVariable>
			<name>avgClusterednessRegions</name>
			<value>2170.731681128857</value>
		</numericStateVariable>
		<numericStateVariable>
			<name>avgDensityRegions</name>
			<value>0.6009370221282234</value>
		</numericStateVariable>
	</timepoint>
	<timepoint>
		<spatialEntity>
			<pseudo3D type="region">
				<clusteredness>1</clusteredness>
				<density>0.6456036465033097</density>
				<area>51984</area>
				<perimeter>1045.398282051086</perimeter>
				<distanceFromOrigin>232.4177273789588</distanceFromOrigin>
				<angle>62.9063507856558</angle>
				<shape>triangular</shape>
				<triangleMeasure>0.6523901929378988</triangleMeasure>
				<rectangleMeasure>0.6435702525252868</rectangleMeasure>
				<circleMeasure>0.4672442658009929</circleMeasure>
				<centroid>
					<x>819.1523</x>
					<y>1112.779</y>
				</centroid>
			</pseudo3D>
		</spatialEntity>
		<spatialEntity>
			<pseudo3D type="region">
				<clusteredness>1</clusteredness>
				<density>0.531858379560193</density>
				<area>24250</area>
				<perimeter>779.9340062141418</perimeter>
				<distanceFromOrigin>290.6148654146928</distanceFromOrigin>
				<angle>35.15098548888297</angle>
				<shape>rectangular</shape>
				<triangleMeasure>0.6501057259569791</triangleMeasure>
				<rectangleMeasure>0.6890940433547602</rectangleMeasure>
				<circleMeasure>0.2709635056553494</circleMeasure>
				<centroid>
					<x>1111.462</x>
					<y>830.7398</y>
				</centroid>
			</pseudo3D>
		</spatialEntity>
		<spatialEntity>
			<pseudo3D type="region">
				<clusteredness>1</clusteredness>
				<density>0.6253490403211676</density>
				<area>42009.5</area>
				<perimeter>891.4741194248199</perimeter>
				<distanceFromOrigin>319.9531215662694</distanceFromOrigin>
				<angle>59.30998846100142</angle>
				<shape>triangular</shape>
				<triangleMeasure>0.7408870557060755</triangleMeasure>
				<rectangleMeasure>0.6802742190728982</rectangleMeasure>
				<circleMeasure>0.5269274777006151</circleMeasure>
				<centroid>
					<x>239.488</x>
					<y>510.7743</y>
				</centroid>
			</pseudo3D>
		</spatialEntity>
		<numericStateVariable>
			<name>avgClusterednessRegions</name>
			<value>2170.731681128857</value>
		</numericStateVariable>
		<numericStateVariable>
			<name>avgDensityRegions</name>
			<value>0.6009370221282234</value>
		</numericStateVariable>
	</timepoint>
	<timepoint>
		<spatialEntity>
			<pseudo3D type="region">
				<clusteredness>1</clusteredness>
				<density>0.6456036465033097</density>
				<area>51984</area>
				<perimeter>1045.398282051086</perimeter>
				<distanceFromOrigin>232.4177273789588</distanceFromOrigin>
				<angle>62.9063507856558</angle>
				<shape>triangular</shape>
				<triangleMeasure>0.6523901929378988</triangleMeasure>
				<rectangleMeasure>0.6435702525252868</rectangleMeasure>
				<circleMeasure>0.4672442658009929</circleMeasure>
				<centroid>
					<x>819.1523</x>
					<y>1112.779</y>
				</centroid>
			</pseudo3D>
		</spatialEntity>
		<spatialEntity>
			<pseudo3D type="region">
				<clusteredness>1</clusteredness>
				<density>0.531858379560193</density>
				<area>24250</area>
				<perimeter>779.9340062141418</perimeter>
				<distanceFromOrigin>290.6148654146928</distanceFromOrigin>
				<angle>35.15098548888297</angle>
				<shape>rectangular</shape>
				<triangleMeasure>0.6501057259569791</triangleMeasure>
				<rectangleMeasure>0.6890940433547602</rectangleMeasure>
				<circleMeasure>0.2709635056553494</circleMeasure>
				<centroid>
					<x>1111.462</x>
					<y>830.7398</y>
				</centroid>
			</pseudo3D>
		</spatialEntity>
		<spatialEntity>
			<pseudo3D type="region">
				<clusteredness>1</clusteredness>
				<density>0.6253490403211676</density>
				<area>42009.5</area>
				<perimeter>891.4741194248199</perimeter>
				<distanceFromOrigin>319.9531215662694</distanceFromOrigin>
				<angle>59.30998846100142</angle>
				<shape>triangular</shape>
				<triangleMeasure>0.7408870557060755</triangleMeasure>
				<rectangleMeasure>0.6802742190728982</rectangleMeasure>
				<circleMeasure>0.5269274777006151</circleMeasure>
				<centroid>
					<x>239.488</x>
					<y>510.7743</y>
				</centroid>
			</pseudo3D>
		</spatialEntity>
		<numericStateVariable>
			<name>avgClusterednessRegions</name>
			<value>2170.731681128857</value>
		</numericStateVariable>
		<numericStateVariable>
			<name>avgDensityRegions</name>
			<value>0.6009370221282234</value>
		</numericStateVariable>
	</timepoint>
	<timepoint>
		<spatialEntity>
			<pseudo3D type="region">
				<clusteredness>1</clusteredness>
				<density>0.6456036465033097</density>
				<area>51984</area>
				<perimeter>1045.398282051086</perimeter>
				<distanceFromOrigin>232.4177273789588</distanceFromOrigin>
				<angle>62.9063507856558</angle>
				<shape>triangular</shape>
				<triangleMeasure>0.6523901929378988</triangleMeasure>
				<rectangleMeasure>0.6435702525252868</rectangleMeasure>
				<circleMeasure>0.4672442658009929</circleMeasure>
				<centroid>
					<x>819.1523</x>
					<y>1112.779</y>
				</centroid>
			</pseudo3D>
		</spatialEntity>
		<spatialEntity>
			<pseudo3D type="region">
				<clusteredness>1</clusteredness>
				<density>0.531858379560193</density>
				<area>24250</area>
				<perimeter>779.9340062141418</perimeter>
				<distanceFromOrigin>290.6148654146928</distanceFromOrigin>
				<angle>35.15098548888297</angle>
				<shape>rectangular</shape>
				<triangleMeasure>0.6501057259569791</triangleMeasure>
				<rectangleMeasure>0.6890940433547602</rectangleMeasure>
				<circleMeasure>0.2709635056553494</circleMeasure>
				<centroid>
					<x>1111.462</x>
					<y>830.7398</y>
				</centroid>
			</pseudo3D>
		</spatialEntity>
		<spatialEntity>
			<pseudo3D type="region">
				<clusteredness>1</clusteredness>
				<density>0.6253490403211676</density>
				<area>42009.5</area>
				<perimeter>891.4741194248199</perimeter>
				<distanceFromOrigin>319.9531215662694</distanceFromOrigin>
				<angle>59.30998846100142</angle>
				<shape>triangular</shape>
				<triangleMeasure>0.7408870557060755</triangleMeasure>
				<rectangleMeasure>0.6802742190728982</rectangleMeasure>
				<circleMeasure>0.5269274777006151</circleMeasure>
				<centroid>
					<x>239.488</x>
					<y>510.7743</y>
				</centroid>
			</pseudo3D>
		</spatialEntity>
		<numericStateVariable>
			<name>avgClusterednessRegions</name>
			<value>2170.731681128857</value>
		</numericStateVariable>
		<numericStateVariable>
			<name>avgDensityRegions</name>
			<value>0.6009370221282234</value>
		</numericStateVariable>
	</timepoint>
	<timepoint>
		<spatialEntity>
			<pseudo3D type="region">
				<clusteredness>1</clusteredness>
				<density>0.6456036465033097</density>
				<area>51984</area>
				<perimeter>1045.398282051086</perimeter>
				<distanceFromOrigin>232.4177273789588</distanceFromOrigin>
				<angle>62.9063507856558</angle>
				<shape>triangular</shape>
				<triangleMeasure>0.6523901929378988</triangleMeasure>
				<rectangleMeasure>0.6435702525252868</rectangleMeasure>
				<circleMeasure>0.4672442658009929</circleMeasure>
				<centroid>
					<x>819.1523</x>
					<y>1112.779</y>
				</centroid>
			</pseudo3D>
		</spatialEntity>
		<spatialEntity>
			<pseudo3D type="region">
				<clusteredness>1</clusteredness>
				<density>0.531858379560193</density>
				<area>24250</area>
				<perimeter>779.9340062141418</perimeter>
				<distanceFromOrigin>290.6148654146928</distanceFromOrigin>
				<angle>35.15098548888297</angle>
				<shape>rectangular</shape>
				<triangleMeasure>0.6501057259569791</triangleMeasure>
				<rectangleMeasure>0.6890940433547602</rectangleMeasure>
				<circleMeasure>0.2709635056553494</circleMeasure>
				<centroid>
					<x>1111.462</x>
					<y>830.7398</y>
				</centroid>
			</pseudo3D>
		</spatialEntity>
		<spatialEntity>
			<pseudo3D type="region">
				<clusteredness>1</clusteredness>
				<density>0.6253490403211676</density>
				<area>42009.5</area>
				<perimeter>891.4741194248199</perimeter>
				<distanceFromOrigin>319.9531215662694</distanceFromOrigin>
				<angle>59.30998846100142</angle>
				<shape>triangular</shape>
				<triangleMeasure>0.7408870557060755</triangleMeasure>
				<rectangleMeasure>0.6802742190728982</rectangleMeasure>
				<circleMeasure>0.5269274777006151</circleMeasure>
				<centroid>
					<x>239.488</x>
					<y>510.7743</y>
				</centroid>
			</pseudo3D>
		</spatialEntity>
		<numericStateVariable>
			<name>avgClusterednessRegions</name>
			<value>2170.731681128857</value>
		</numericStateVariable>
		<numericStateVariable>
			<name>avgDensityRegions</name>
			<value>0.6009370221282234</value>
		</numericStateVariable>
	</timepoint>
	<timepoint>
		<spatialEntity>
			<pseudo3D type="region">
				<clusteredness>1</clusteredness>
				<density>0.6456036465033097</density>
				<area>51984</area>
				<perimeter>1045.398282051086</perimeter>
				<distanceFromOrigin>232.4177273789588</distanceFromOrigin>
				<angle>62.9063507856558</angle>
				<shape>triangular</shape>
				<triangleMeasure>0.6523901929378988</triangleMeasure>
				<rectangleMeasure>0.6435702525252868</rectangleMeasure>
				<circleMeasure>0.4672442658009929</circleMeasure>
				<centroid>
					<x>819.1523</x>
					<y>1112.779</y>
				</centroid>
			</pseudo3D>
		</spatialEntity>
		<spatialEntity>
			<pseudo3D type="region">
				<clusteredness>1</clusteredness>
				<density>0.531858379560193</density>
				<area>24250</area>
				<perimeter>779.9340062141418</perimeter>
				<distanceFromOrigin>290.6148654146928</distanceFromOrigin>
				<angle>35.15098548888297</angle>
				<shape>rectangular</shape>
				<triangleMeasure>0.6501057259569791</triangleMeasure>
				<rectangleMeasure>0.6890940433547602</rectangleMeasure>
				<circleMeasure>0.2709635056553494</circleMeasure>
				<centroid>
					<x>1111.462</x>
					<y>830.7398</y>
				</centroid>
			</pseudo3D>
		</spatialEntity>
		<spatialEntity>
			<pseudo3D type="region">
				<clusteredness>1</clusteredness>
				<density>0.6253490403211676</density>
				<area>42009.5</area>
				<perimeter>891.4741194248199</perimeter>
				<distanceFromOrigin>319.9531215662694</distanceFromOrigin>
				<angle>59.30998846100142</angle>
				<shape>triangular</shape>
				<triangleMeasure>0.7408870557060755</triangleMeasure>
				<rectangleMeasure>0.6802742190728982</rectangleMeasure>
				<circleMeasure>0.5269274777006151</circleMeasure>
				<centroid>
					<x>239.488</x>
					<y>510.7743</y>
				</centroid>
			</pseudo3D>
		</spatialEntity>
		<numericStateVariable>
			<name>avgClusterednessRegions</name>
			<value>2170.731681128857</value>
		</numericStateVariable>
		<numericStateVariable>
			<name>avgDensityRegions</name>
			<value>0.6009370221282234</value>
		</numericStateVariable>
	</timepoint>
	<timepoint>
		<spatialEntity>
			<pseudo3D type="region">
				<clusteredness>1</clusteredness>
				<density>0.6456036465033097</density>
				<area>51984</area>
				<perimeter>1045.398282051086</perimeter>
				<distanceFromOrigin>232.4177273789588</distanceFromOrigin>
				<angle>62.9063507856558</angle>
				<shape>triangular</shape>
				<triangleMeasure>0.6523901929378988</triangleMeasure>
				<rectangleMeasure>0.6435702525252868</rectangleMeasure>
				<circleMeasure>0.4672442658009929</circleMeasure>
				<centroid>
					<x>819.1523</x>
					<y>1112.779</y>
				</centroid>
			</pseudo3D>
		</spatialEntity>
		<spatialEntity>
			<pseudo3D type="region">
				<clusteredness>1</clusteredness>
				<density>0.531858379560193</density>
				<area>24250</area>
				<perimeter>779.9340062141418</perimeter>
				<distanceFromOrigin>290.6148654146928</distanceFromOrigin>
				<angle>35.15098548888297</angle>
				<shape>rectangular</shape>
				<triangleMeasure>0.6501057259569791</triangleMeasure>
				<rectangleMeasure>0.6890940433547602</rectangleMeasure>
				<circleMeasure>0.2709635056553494</circleMeasure>
				<centroid>
					<x>1111.462</x>
					<y>830.7398</y>
				</centroid>
			</pseudo3D>
		</spatialEntity>
		<spatialEntity>
			<pseudo3D type="region">
				<clusteredness>1</clusteredness>
				<density>0.6253490403211676</density>
				<area>42009.5</area>
				<perimeter>891.4741194248199</perimeter>
				<distanceFromOrigin>319.9531215662694</distanceFromOrigin>
				<angle>59.30998846100142</angle>
				<shape>triangular</shape>
				<triangleMeasure>0.7408870557060755</triangleMeasure>
				<rectangleMeasure>0.6802742190728982</rectangleMeasure>
				<circleMeasure>0.5269274777006151</circleMeasure>
				<centroid>
					<x>239.488</x>
					<y>510.7743</y>
				</centroid>
			</pseudo3D>
		</spatialEntity>
		<numericStateVariable>
			<name>avgClusterednessRegions</name>
			<value>2170.731681128857</value>
		</numericStateVariable>
		<numericStateVariable>
			<name>avgDensityRegions</name>
			<value>0.6009370221282234</value>
		</numericStateVariable>
	</timepoint>
	<timepoint>
		<spatialEntity>
			<pseudo3D type="region">
				<clusteredness>1</clusteredness>
				<density>0.6456036465033097</density>
				<area>51984</area>
				<perimeter>1045.398282051086</perimeter>
				<distanceFromOrigin>232.4177273789588</distanceFromOrigin>
				<angle>62.9063507856558</angle>
				<shape>triangular</shape>
				<triangleMeasure>0.6523901929378988</triangleMeasure>
				<rectangleMeasure>0.6435702525252868</rectangleMeasure>
				<circleMeasure>0.4672442658009929</circleMeasure>
				<centroid>
					<x>819.1523</x>
					<y>1112.779</y>
				</centroid>
			</pseudo3D>
		</spatialEntity>
		<spatialEntity>
			<pseudo3D type="region">
				<clusteredness>1</clusteredness>
				<density>0.531858379560193</density>
				<area>24250</area>
				<perimeter>779.9340062141418</perimeter>
				<distanceFromOrigin>290.6148654146928</distanceFromOrigin>
				<angle>35.15098548888297</angle>
				<shape>rectangular</shape>
				<triangleMeasure>0.6501057259569791</triangleMeasure>
				<rectangleMeasure>0.6890940433547602</rectangleMeasure>
				<circleMeasure>0.2709635056553494</circleMeasure>
				<centroid>
					<x>1111.462</x>
					<y>830.7398</y>
				</centroid>
			</pseudo3D>
		</spatialEntity>
		<spatialEntity>
			<pseudo3D type="region">
				<clusteredness>1</clusteredness>
				<density>0.6253490403211676</density>
				<area>42009.5</area>
				<perimeter>891.4741194248199</perimeter>
				<distanceFromOrigin>319.9531215662694</distanceFromOrigin>
				<angle>59.30998846100142</angle>
				<shape>triangular</shape>
				<triangleMeasure>0.7408870557060755</triangleMeasure>
				<rectangleMeasure>0.6802742190728982</rectangleMeasure>
				<circleMeasure>0.5269274777006151</circleMeasure>
				<centroid>
					<x>239.488</x>
					<y>510.7743</y>
				</centroid>
			</pseudo3D>
		</spatialEntity>
		<numericStateVariable>
			<name>avgClusterednessRegions</name>
			<value>2170.731681128857</value>
		</numericStateVariable>
		<numericStateVariable>
			<name>avgDensityRegions</name>
			<value>0.6009370221282234</value>
		</numericStateVariable>
	</timepoint>
	<timepoint>
		<spatialEntity>
			<pseudo3D type="region">
				<clusteredness>1</clusteredness>
				<density>0.6456036465033097</density>
				<area>51984</area>
				<perimeter>1045.398282051086</perimeter>
				<distanceFromOrigin>232.4177273789588</distanceFromOrigin>
				<angle>62.9063507856558</angle>
				<shape>triangular</shape>
				<triangleMeasure>0.6523901929378988</triangleMeasure>
				<rectangleMeasure>0.6435702525252868</rectangleMeasure>
				<circleMeasure>0.4672442658009929</circleMeasure>
				<centroid>
					<x>819.1523</x>
					<y>1112.779</y>
				</centroid>
			</pseudo3D>
		</spatialEntity>
		<spatialEntity>
			<pseudo3D type="region">
				<clusteredness>1</clusteredness>
				<density>0.531858379560193</density>
				<area>24250</area>
				<perimeter>779.9340062141418</perimeter>
				<distanceFromOrigin>290.6148654146928</distanceFromOrigin>
				<angle>35.15098548888297</angle>
				<shape>rectangular</shape>
				<triangleMeasure>0.6501057259569791</triangleMeasure>
				<rectangleMeasure>0.6890940433547602</rectangleMeasure>
				<circleMeasure>0.2709635056553494</circleMeasure>
				<centroid>
					<x>1111.462</x>
					<y>830.7398</y>
				</centroid>
			</pseudo3D>
		</spatialEntity>
		<spatialEntity>
			<pseudo3D type="region">
				<clusteredness>1</clusteredness>
				<density>0.6253490403211676</density>
				<area>42009.5</area>
				<perimeter>891.4741194248199</perimeter>
				<distanceFromOrigin>319.9531215662694</distanceFromOrigin>
				<angle>59.30998846100142</angle>
				<shape>triangular</shape>
				<triangleMeasure>0.7408870557060755</triangleMeasure>
				<rectangleMeasure>0.6802742190728982</rectangleMeasure>
				<circleMeasure>0.5269274777006151</circleMeasure>
				<centroid>
					<x>239.488</x>
					<y>510.7743</y>
				</centroid>
			</pseudo3D>
		</spatialEntity>
		<numericStateVariable>
			<name>avgClusterednessRegions</name>
			<value>2170.731681128857</value>
		</numericStateVariable>
		<numericStateVariable>
			<name>avgDensityRegions</name>
			<value>0.6009370221282234</value>
		</numericStateVariable>
	</timepoint>
	<timepoint>
		<spatialEntity>
			<pseudo3D type="region">
				<clusteredness>1</clusteredness>
				<density>0.6456036465033097</density>
				<area>51984</area>
				<perimeter>1045.398282051086</perimeter>
				<distanceFromOrigin>232.4177273789588</distanceFromOrigin>
				<angle>62.9063507856558</angle>
				<shape>triangular</shape>
				<triangleMeasure>0.6523901929378988</triangleMeasure>
				<rectangleMeasure>0.6435702525252868</rectangleMeasure>
				<circleMeasure>0.4672442658009929</circleMeasure>
				<centroid>
					<x>819.1523</x>
					<y>1112.779</y>
				</centroid>
			</pseudo3D>
		</spatialEntity>
		<spatialEntity>
			<pseudo3D type="region">
				<clusteredness>1</clusteredness>
				<density>0.531858379560193</density>
				<area>24250</area>
				<perimeter>779.9340062141418</perimeter>
				<distanceFromOrigin>290.6148654146928</distanceFromOrigin>
				<angle>35.15098548888297</angle>
				<shape>rectangular</shape>
				<triangleMeasure>0.6501057259569791</triangleMeasure>
				<rectangleMeasure>0.6890940433547602</rectangleMeasure>
				<circleMeasure>0.2709635056553494</circleMeasure>
				<centroid>
					<x>1111.462</x>
					<y>830.7398</y>
				</centroid>
			</pseudo3D>
		</spatialEntity>
		<spatialEntity>
			<pseudo3D type="region">
				<clusteredness>1</clusteredness>
				<density>0.6253490403211676</density>
				<area>42009.5</area>
				<perimeter>891.4741194248199</perimeter>
				<distanceFromOrigin>319.9531215662694</distanceFromOrigin>
				<angle>59.30998846100142</angle>
				<shape>triangular</shape>
				<triangleMeasure>0.7408870557060755</triangleMeasure>
				<rectangleMeasure>0.6802742190728982</rectangleMeasure>
				<circleMeasure>0.5269274777006151</circleMeasure>
				<centroid>
					<x>239.488</x>
					<y>510.7743</y>
				</centroid>
			</pseudo3D>
		</spatialEntity>
		<numericStateVariable>
			<name>avgClusterednessRegions</name>
			<value>2170.731681128857</value>
		</numericStateVariable>
		<numericStateVariable>
			<name>avgDensityRegions</name>
			<value>0.6009370221282234</value>
		</numericStateVariable>
	</timepoint>
	<timepoint>
		<spatialEntity>
			<pseudo3D type="region">
				<clusteredness>1</clusteredness>
				<density>0.6456036465033097</density>
				<area>51984</area>
				<perimeter>1045.398282051086</perimeter>
				<distanceFromOrigin>232.4177273789588</distanceFromOrigin>
				<angle>62.9063507856558</angle>
				<shape>triangular</shape>
				<triangleMeasure>0.6523901929378988</triangleMeasure>
				<rectangleMeasure>0.6435702525252868</rectangleMeasure>
				<circleMeasure>0.4672442658009929</circleMeasure>
				<centroid>
					<x>819.1523</x>
					<y>1112.779</y>
				</centroid>
			</pseudo3D>
		</spatialEntity>
		<spatialEntity>
			<pseudo3D type="region">
				<clusteredness>1</clusteredness>
				<density>0.531858379560193</density>
				<area>24250</area>
				<perimeter>779.9340062141418</perimeter>
				<distanceFromOrigin>290.6148654146928</distanceFromOrigin>
				<angle>35.15098548888297</angle>
				<shape>rectangular</shape>
				<triangleMeasure>0.6501057259569791</triangleMeasure>
				<rectangleMeasure>0.6890940433547602</rectangleMeasure>
				<circleMeasure>0.2709635056553494</circleMeasure>
				<centroid>
					<x>1111.462</x>
					<y>830.7398</y>
				</centroid>
			</pseudo3D>
		</spatialEntity>
		<spatialEntity>
			<pseudo3D type="region">
				<clusteredness>1</clusteredness>
				<density>0.6253490403211676</density>
				<area>42009.5</area>
				<perimeter>891.4741194248199</perimeter>
				<distanceFromOrigin>319.9531215662694</distanceFromOrigin>
				<angle>59.30998846100142</angle>
				<shape>triangular</shape>
				<triangleMeasure>0.7408870557060755</triangleMeasure>
				<rectangleMeasure>0.6802742190728982</rectangleMeasure>
				<circleMeasure>0.5269274777006151</circleMeasure>
				<centroid>
					<x>239.488</x>
					<y>510.7743</y>
				</centroid>
			</pseudo3D>
		</spatialEntity>
		<numericStateVariable>
			<name>avgClusterednessRegions</name>
			<value>2170.731681128857</value>
		</numericStateVariable>
		<numericStateVariable>
			<name>avgDensityRegions</name>
			<value>0.6009370221282234</value>
		</numericStateVariable>
	</timepoint>
	<timepoint>
		<spatialEntity>
			<pseudo3D type="region">
				<clusteredness>1</clusteredness>
				<density>0.6456036465033097</density>
				<area>51984</area>
				<perimeter>1045.398282051086</perimeter>
				<distanceFromOrigin>232.4177273789588</distanceFromOrigin>
				<angle>62.9063507856558</angle>
				<shape>triangular</shape>
				<triangleMeasure>0.6523901929378988</triangleMeasure>
				<rectangleMeasure>0.6435702525252868</rectangleMeasure>
				<circleMeasure>0.4672442658009929</circleMeasure>
				<centroid>
					<x>819.1523</x>
					<y>1112.779</y>
				</centroid>
			</pseudo3D>
		</spatialEntity>
		<spatialEntity>
			<pseudo3D type="region">
				<clusteredness>1</clusteredness>
				<density>0.531858379560193</density>
				<area>24250</area>
				<perimeter>779.9340062141418</perimeter>
				<distanceFromOrigin>290.6148654146928</distanceFromOrigin>
				<angle>35.15098548888297</angle>
				<shape>rectangular</shape>
				<triangleMeasure>0.6501057259569791</triangleMeasure>
				<rectangleMeasure>0.6890940433547602</rectangleMeasure>
				<circleMeasure>0.2709635056553494</circleMeasure>
				<centroid>
					<x>1111.462</x>
					<y>830.7398</y>
				</centroid>
			</pseudo3D>
		</spatialEntity>
		<spatialEntity>
			<pseudo3D type="region">
				<clusteredness>1</clusteredness>
				<density>0.6253490403211676</density>
				<area>42009.5</area>
				<perimeter>891.4741194248199</perimeter>
				<distanceFromOrigin>319.9531215662694</distanceFromOrigin>
				<angle>59.30998846100142</angle>
				<shape>triangular</shape>
				<triangleMeasure>0.7408870557060755</triangleMeasure>
				<rectangleMeasure>0.6802742190728982</rectangleMeasure>
				<circleMeasure>0.5269274777006151</circleMeasure>
				<centroid>
					<x>239.488</x>
					<y>510.7743</y>
				</centroid>
			</pseudo3D>
		</spatialEntity>
		<numericStateVariable>
			<name>avgClusterednessRegions</name>
			<value>2170.731681128857</value>
		</numericStateVariable>
		<numericStateVariable>
			<name>avgDensityRegions</name>
			<value>0.6009370221282234</value>
		</numericStateVariable>
	</timepoint>
	<timepoint>
		<spatialEntity>
			<pseudo3D type="region">
				<clusteredness>1</clusteredness>
				<density>0.6456036465033097</density>
				<area>51984</area>
				<perimeter>1045.398282051086</perimeter>
				<distanceFromOrigin>232.4177273789588</distanceFromOrigin>
				<angle>62.9063507856558</angle>
				<shape>triangular</shape>
				<triangleMeasure>0.6523901929378988</triangleMeasure>
				<rectangleMeasure>0.6435702525252868</rectangleMeasure>
				<circleMeasure>0.4672442658009929</circleMeasure>
				<centroid>
					<x>819.1523</x>
					<y>1112.779</y>
				</centroid>
			</pseudo3D>
		</spatialEntity>
		<spatialEntity>
			<pseudo3D type="region">
				<clusteredness>1</clusteredness>
				<density>0.531858379560193</density>
				<area>24250</area>
				<perimeter>779.9340062141418</perimeter>
				<distanceFromOrigin>290.6148654146928</distanceFromOrigin>
				<angle>35.15098548888297</angle>
				<shape>rectangular</shape>
				<triangleMeasure>0.6501057259569791</triangleMeasure>
				<rectangleMeasure>0.6890940433547602</rectangleMeasure>
				<circleMeasure>0.2709635056553494</circleMeasure>
				<centroid>
					<x>1111.462</x>
					<y>830.7398</y>
				</centroid>
			</pseudo3D>
		</spatialEntity>
		<spatialEntity>
			<pseudo3D type="region">
				<clusteredness>1</clusteredness>
				<density>0.6253490403211676</density>
				<area>42009.5</area>
				<perimeter>891.4741194248199</perimeter>
				<distanceFromOrigin>319.9531215662694</distanceFromOrigin>
				<angle>59.30998846100142</angle>
				<shape>triangular</shape>
				<triangleMeasure>0.7408870557060755</triangleMeasure>
				<rectangleMeasure>0.6802742190728982</rectangleMeasure>
				<circleMeasure>0.5269274777006151</circleMeasure>
				<centroid>
					<x>239.488</x>
					<y>510.7743</y>
				</centroid>
			</pseudo3D>
		</spatialEntity>
		<numericStateVariable>
			<name>avgClusterednessRegions</name>
			<value>2170.731681128857</value>
		</numericStateVariable>
		<numericStateVariable>
			<name>avgDensityRegions</name>
			<value>0.6009370221282234</value>
		</numericStateVariable>
	</timepoint>
	<timepoint>
		<spatialEntity>
			<pseudo3D type="region">
				<clusteredness>1</clusteredness>
				<density>0.6456036465033097</density>
				<area>51984</area>
				<perimeter>1045.398282051086</perimeter>
				<distanceFromOrigin>232.4177273789588</distanceFromOrigin>
				<angle>62.9063507856558</angle>
				<shape>triangular</shape>
				<triangleMeasure>0.6523901929378988</triangleMeasure>
				<rectangleMeasure>0.6435702525252868</rectangleMeasure>
				<circleMeasure>0.4672442658009929</circleMeasure>
				<centroid>
					<x>819.1523</x>
					<y>1112.779</y>
				</centroid>
			</pseudo3D>
		</spatialEntity>
		<spatialEntity>
			<pseudo3D type="region">
				<clusteredness>1</clusteredness>
				<density>0.531858379560193</density>
				<area>24250</area>
				<perimeter>779.9340062141418</perimeter>
				<distanceFromOrigin>290.6148654146928</distanceFromOrigin>
				<angle>35.15098548888297</angle>
				<shape>rectangular</shape>
				<triangleMeasure>0.6501057259569791</triangleMeasure>
				<rectangleMeasure>0.6890940433547602</rectangleMeasure>
				<circleMeasure>0.2709635056553494</circleMeasure>
				<centroid>
					<x>1111.462</x>
					<y>830.7398</y>
				</centroid>
			</pseudo3D>
		</spatialEntity>
		<spatialEntity>
			<pseudo3D type="region">
				<clusteredness>1</clusteredness>
				<density>0.6253490403211676</density>
				<area>42009.5</area>
				<perimeter>891.4741194248199</perimeter>
				<distanceFromOrigin>319.9531215662694</distanceFromOrigin>
				<angle>59.30998846100142</angle>
				<shape>triangular</shape>
				<triangleMeasure>0.7408870557060755</triangleMeasure>
				<rectangleMeasure>0.6802742190728982</rectangleMeasure>
				<circleMeasure>0.5269274777006151</circleMeasure>
				<centroid>
					<x>239.488</x>
					<y>510.7743</y>
				</centroid>
			</pseudo3D>
		</spatialEntity>
		<numericStateVariable>
			<name>avgClusterednessRegions</name>
			<value>2170.731681128857</value>
		</numericStateVariable>
		<numericStateVariable>
			<name>avgDensityRegions</name>
			<value>0.6009370221282234</value>
		</numericStateVariable>
	</timepoint>
</experiment>
