# Supplementary material for: Automatic validation of computational models using pseudo-3D spatio-temporal model checking
Source: BMC Syst Biol. 2014 Dec 2;8:124. doi: 10.1186/s12918-014-0124-0 (PMC4272535; doi:10.1186/s12918-014-0124-0)
Supplement: Additional file 8 — Dataset of STML files for the phase variation case study. The dataset of one thousand STML files corresponding to the stochastic simulations of the rectangular model for the phase variation case study. We recommend using the freely available 7zip software (Download link: http://www.7-zip.org/download.html) to extract this archive. [file 12918_2014_124_MOESM8_ESM.zip › phase_variation_stml_183.xml]

<?xml version="1.0" encoding="utf-8"?>
<!--Warning! This xml file was automatically generated by a C++ program using the Boost PropertyTree library.-->
<experiment>
	<timepoint>
		<numericStateVariable>
			<name>avgClusterednessRegions</name>
			<value>0</value>
		</numericStateVariable>
		<numericStateVariable>
			<name>avgDensityRegions</name>
			<value>0</value>
		</numericStateVariable>
	</timepoint>
	<timepoint>
		<numericStateVariable>
			<name>avgClusterednessRegions</name>
			<value>0</value>
		</numericStateVariable>
		<numericStateVariable>
			<name>avgDensityRegions</name>
			<value>0</value>
		</numericStateVariable>
	</timepoint>
	<timepoint>
		<numericStateVariable>
			<name>avgClusterednessRegions</name>
			<value>0</value>
		</numericStateVariable>
		<numericStateVariable>
			<name>avgDensityRegions</name>
			<value>0</value>
		</numericStateVariable>
	</timepoint>
	<timepoint>
		<numericStateVariable>
			<name>avgClusterednessRegions</name>
			<value>0</value>
		</numericStateVariable>
		<numericStateVariable>
			<name>avgDensityRegions</name>
			<value>0</value>
		</numericStateVariable>
	</timepoint>
	<timepoint>
		<numericStateVariable>
			<name>avgClusterednessRegions</name>
			<value>0</value>
		</numericStateVariable>
		<numericStateVariable>
			<name>avgDensityRegions</name>
			<value>0</value>
		</numericStateVariable>
	</timepoint>
	<timepoint>
		<numericStateVariable>
			<name>avgClusterednessRegions</name>
			<value>0</value>
		</numericStateVariable>
		<numericStateVariable>
			<name>avgDensityRegions</name>
			<value>0</value>
		</numericStateVariable>
	</timepoint>
	<timepoint>
		<numericStateVariable>
			<name>avgClusterednessRegions</name>
			<value>0</value>
		</numericStateVariable>
		<numericStateVariable>
			<name>avgDensityRegions</name>
			<value>0</value>
		</numericStateVariable>
	</timepoint>
	<timepoint>
		<numericStateVariable>
			<name>avgClusterednessRegions</name>
			<value>0</value>
		</numericStateVariable>
		<numericStateVariable>
			<name>avgDensityRegions</name>
			<value>0</value>
		</numericStateVariable>
	</timepoint>
	<timepoint>
		<numericStateVariable>
			<name>avgClusterednessRegions</name>
			<value>0</value>
		</numericStateVariable>
		<numericStateVariable>
			<name>avgDensityRegions</name>
			<value>0</value>
		</numericStateVariable>
	</timepoint>
	<timepoint>
		<numericStateVariable>
			<name>avgClusterednessRegions</name>
			<value>0</value>
		</numericStateVariable>
		<numericStateVariable>
			<name>avgDensityRegions</name>
			<value>0</value>
		</numericStateVariable>
	</timepoint>
	<timepoint>
		<numericStateVariable>
			<name>avgClusterednessRegions</name>
			<value>0</value>
		</numericStateVariable>
		<numericStateVariable>
			<name>avgDensityRegions</name>
			<value>0</value>
		</numericStateVariable>
	</timepoint>
	<timepoint>
		<numericStateVariable>
			<name>avgClusterednessRegions</name>
			<value>0</value>
		</numericStateVariable>
		<numericStateVariable>
			<name>avgDensityRegions</name>
			<value>0</value>
		</numericStateVariable>
	</timepoint>
	<timepoint>
		<numericStateVariable>
			<name>avgClusterednessRegions</name>
			<value>0</value>
		</numericStateVariable>
		<numericStateVariable>
			<name>avgDensityRegions</name>
			<value>0</value>
		</numericStateVariable>
	</timepoint>
	<timepoint>
		<numericStateVariable>
			<name>avgClusterednessRegions</name>
			<value>0</value>
		</numericStateVariable>
		<numericStateVariable>
			<name>avgDensityRegions</name>
			<value>0</value>
		</numericStateVariable>
	</timepoint>
	<timepoint>
		<numericStateVariable>
			<name>avgClusterednessRegions</name>
			<value>0</value>
		</numericStateVariable>
		<numericStateVariable>
			<name>avgDensityRegions</name>
			<value>0</value>
		</numericStateVariable>
	</timepoint>
	<timepoint>
		<numericStateVariable>
			<name>avgClusterednessRegions</name>
			<value>0</value>
		</numericStateVariable>
		<numericStateVariable>
			<name>avgDensityRegions</name>
			<value>0</value>
		</numericStateVariable>
	</timepoint>
	<timepoint>
		<numericStateVariable>
			<name>avgClusterednessRegions</name>
			<value>0</value>
		</numericStateVariable>
		<numericStateVariable>
			<name>avgDensityRegions</name>
			<value>0</value>
		</numericStateVariable>
	</timepoint>
	<timepoint>
		<numericStateVariable>
			<name>avgClusterednessRegions</name>
			<value>0</value>
		</numericStateVariable>
		<numericStateVariable>
			<name>avgDensityRegions</name>
			<value>0</value>
		</numericStateVariable>
	</timepoint>
	<timepoint>
		<numericStateVariable>
			<name>avgClusterednessRegions</name>
			<value>0</value>
		</numericStateVariable>
		<numericStateVariable>
			<name>avgDensityRegions</name>
			<value>0</value>
		</numericStateVariable>
	</timepoint>
	<timepoint>
		<numericStateVariable>
			<name>avgClusterednessRegions</name>
			<value>0</value>
		</numericStateVariable>
		<numericStateVariable>
			<name>avgDensityRegions</name>
			<value>0</value>
		</numericStateVariable>
	</timepoint>
	<timepoint>
		<numericStateVariable>
			<name>avgClusterednessRegions</name>
			<value>0</value>
		</numericStateVariable>
		<numericStateVariable>
			<name>avgDensityRegions</name>
			<value>0</value>
		</numericStateVariable>
	</timepoint>
	<timepoint>
		<numericStateVariable>
			<name>avgClusterednessRegions</name>
			<value>0</value>
		</numericStateVariable>
		<numericStateVariable>
			<name>avgDensityRegions</name>
			<value>0</value>
		</numericStateVariable>
	</timepoint>
	<timepoint>
		<numericStateVariable>
			<name>avgClusterednessRegions</name>
			<value>0</value>
		</numericStateVariable>
		<numericStateVariable>
			<name>avgDensityRegions</name>
			<value>0</value>
		</numericStateVariable>
	</timepoint>
	<timepoint>
		<numericStateVariable>
			<name>avgClusterednessRegions</name>
			<value>0</value>
		</numericStateVariable>
		<numericStateVariable>
			<name>avgDensityRegions</name>
			<value>0</value>
		</numericStateVariable>
	</timepoint>
	<timepoint>
		<numericStateVariable>
			<name>avgClusterednessRegions</name>
			<value>0</value>
		</numericStateVariable>
		<numericStateVariable>
			<name>avgDensityRegions</name>
			<value>0</value>
		</numericStateVariable>
	</timepoint>
	<timepoint>
		<numericStateVariable>
			<name>avgClusterednessRegions</name>
			<value>0</value>
		</numericStateVariable>
		<numericStateVariable>
			<name>avgDensityRegions</name>
			<value>0</value>
		</numericStateVariable>
	</timepoint>
	<timepoint>
		<numericStateVariable>
			<name>avgClusterednessRegions</name>
			<value>0</value>
		</numericStateVariable>
		<numericStateVariable>
			<name>avgDensityRegions</name>
			<value>0</value>
		</numericStateVariable>
	</timepoint>
	<timepoint>
		<numericStateVariable>
			<name>avgClusterednessRegions</name>
			<value>0</value>
		</numericStateVariable>
		<numericStateVariable>
			<name>avgDensityRegions</name>
			<value>0</value>
		</numericStateVariable>
	</timepoint>
	<timepoint>
		<numericStateVariable>
			<name>avgClusterednessRegions</name>
			<value>0</value>
		</numericStateVariable>
		<numericStateVariable>
			<name>avgDensityRegions</name>
			<value>0</value>
		</numericStateVariable>
	</timepoint>
	<timepoint>
		<numericStateVariable>
			<name>avgClusterednessRegions</name>
			<value>0</value>
		</numericStateVariable>
		<numericStateVariable>
			<name>avgDensityRegions</name>
			<value>0</value>
		</numericStateVariable>
	</timepoint>
	<timepoint>
		<numericStateVariable>
			<name>avgClusterednessRegions</name>
			<value>0</value>
		</numericStateVariable>
		<numericStateVariable>
			<name>avgDensityRegions</name>
			<value>0</value>
		</numericStateVariable>
	</timepoint>
	<timepoint>
		<numericStateVariable>
			<name>avgClusterednessRegions</name>
			<value>0</value>
		</numericStateVariable>
		<numericStateVariable>
			<name>avgDensityRegions</name>
			<value>0</value>
		</numericStateVariable>
	</timepoint>
	<timepoint>
		<numericStateVariable>
			<name>avgClusterednessRegions</name>
			<value>0</value>
		</numericStateVariable>
		<numericStateVariable>
			<name>avgDensityRegions</name>
			<value>0</value>
		</numericStateVariable>
	</timepoint>
	<timepoint>
		<numericStateVariable>
			<name>avgClusterednessRegions</name>
			<value>0</value>
		</numericStateVariable>
		<numericStateVariable>
			<name>avgDensityRegions</name>
			<value>0</value>
		</numericStateVariable>
	</timepoint>
	<timepoint>
		<spatialEntity>
			<pseudo3D type="region">
				<clusteredness>1</clusteredness>
				<density>0.5106311568138852</density>
				<area>20544</area>
				<perimeter>744.908203125</perimeter>
				<distanceFromOrigin>298.104008694952</distanceFromOrigin>
				<angle>49.79838937500094</angle>
				<shape>triangular</shape>
				<triangleMeasure>0.7025856633229952</triangleMeasure>
				<rectangleMeasure>0.4803900801824788</rectangleMeasure>
				<circleMeasure>0.3570776978026116</circleMeasure>
				<centroid>
					<x>525.3969</x>
					<y>1126.692</y>
				</centroid>
			</pseudo3D>
		</spatialEntity>
		<numericStateVariable>
			<name>avgClusterednessRegions</name>
			<value>0</value>
		</numericStateVariable>
		<numericStateVariable>
			<name>avgDensityRegions</name>
			<value>0.5106311568138852</value>
		</numericStateVariable>
	</timepoint>
	<timepoint>
		<spatialEntity>
			<pseudo3D type="region">
				<clusteredness>1</clusteredness>
				<density>0.5172388273491215</density>
				<area>24300.5</area>
				<perimeter>782.5926423072815</perimeter>
				<distanceFromOrigin>298.104008694952</distanceFromOrigin>
				<angle>48.00184496500502</angle>
				<shape>triangular</shape>
				<triangleMeasure>0.718296224588577</triangleMeasure>
				<rectangleMeasure>0.5155129255527243</rectangleMeasure>
				<circleMeasure>0.3801298281880963</circleMeasure>
				<centroid>
					<x>521.9785</x>
					<y>1140.763</y>
				</centroid>
			</pseudo3D>
		</spatialEntity>
		<numericStateVariable>
			<name>avgClusterednessRegions</name>
			<value>0</value>
		</numericStateVariable>
		<numericStateVariable>
			<name>avgDensityRegions</name>
			<value>0.5172388273491215</value>
		</numericStateVariable>
	</timepoint>
	<timepoint>
		<spatialEntity>
			<pseudo3D type="region">
				<clusteredness>1</clusteredness>
				<density>0.5132689909685232</density>
				<area>24139.5</area>
				<perimeter>776.7653350830078</perimeter>
				<distanceFromOrigin>298.104008694952</distanceFromOrigin>
				<angle>48.00184496500502</angle>
				<shape>triangular</shape>
				<triangleMeasure>0.7156672182270638</triangleMeasure>
				<rectangleMeasure>0.5133412220997881</rectangleMeasure>
				<circleMeasure>0.377150547409405</circleMeasure>
				<centroid>
					<x>521.6207</x>
					<y>1140.114</y>
				</centroid>
			</pseudo3D>
		</spatialEntity>
		<numericStateVariable>
			<name>avgClusterednessRegions</name>
			<value>0</value>
		</numericStateVariable>
		<numericStateVariable>
			<name>avgDensityRegions</name>
			<value>0.5132689909685232</value>
		</numericStateVariable>
	</timepoint>
	<timepoint>
		<spatialEntity>
			<pseudo3D type="region">
				<clusteredness>1</clusteredness>
				<density>0.5132689909685232</density>
				<area>24139.5</area>
				<perimeter>776.7653350830078</perimeter>
				<distanceFromOrigin>298.104008694952</distanceFromOrigin>
				<angle>48.00184496500502</angle>
				<shape>triangular</shape>
				<triangleMeasure>0.7156672182270638</triangleMeasure>
				<rectangleMeasure>0.5133412220997881</rectangleMeasure>
				<circleMeasure>0.377150547409405</circleMeasure>
				<centroid>
					<x>521.6207</x>
					<y>1140.114</y>
				</centroid>
			</pseudo3D>
		</spatialEntity>
		<numericStateVariable>
			<name>avgClusterednessRegions</name>
			<value>0</value>
		</numericStateVariable>
		<numericStateVariable>
			<name>avgDensityRegions</name>
			<value>0.5132689909685232</value>
		</numericStateVariable>
	</timepoint>
	<timepoint>
		<spatialEntity>
			<pseudo3D type="region">
				<clusteredness>1</clusteredness>
				<density>0.5132689909685232</density>
				<area>24139.5</area>
				<perimeter>776.7653350830078</perimeter>
				<distanceFromOrigin>298.104008694952</distanceFromOrigin>
				<angle>48.00184496500502</angle>
				<shape>triangular</shape>
				<triangleMeasure>0.7156672182270638</triangleMeasure>
				<rectangleMeasure>0.5133412220997881</rectangleMeasure>
				<circleMeasure>0.377150547409405</circleMeasure>
				<centroid>
					<x>521.6207</x>
					<y>1140.114</y>
				</centroid>
			</pseudo3D>
		</spatialEntity>
		<numericStateVariable>
			<name>avgClusterednessRegions</name>
			<value>0</value>
		</numericStateVariable>
		<numericStateVariable>
			<name>avgDensityRegions</name>
			<value>0.5132689909685232</value>
		</numericStateVariable>
	</timepoint>
	<timepoint>
		<spatialEntity>
			<pseudo3D type="region">
				<clusteredness>1</clusteredness>
				<density>0.5132689909685232</density>
				<area>24139.5</area>
				<perimeter>776.7653350830078</perimeter>
				<distanceFromOrigin>298.104008694952</distanceFromOrigin>
				<angle>48.00184496500502</angle>
				<shape>triangular</shape>
				<triangleMeasure>0.7156672182270638</triangleMeasure>
				<rectangleMeasure>0.5133412220997881</rectangleMeasure>
				<circleMeasure>0.377150547409405</circleMeasure>
				<centroid>
					<x>521.6207</x>
					<y>1140.114</y>
				</centroid>
			</pseudo3D>
		</spatialEntity>
		<numericStateVariable>
			<name>avgClusterednessRegions</name>
			<value>0</value>
		</numericStateVariable>
		<numericStateVariable>
			<name>avgDensityRegions</name>
			<value>0.5132689909685232</value>
		</numericStateVariable>
	</timepoint>
	<timepoint>
		<spatialEntity>
			<pseudo3D type="region">
				<clusteredness>1</clusteredness>
				<density>0.5132689909685232</density>
				<area>24139.5</area>
				<perimeter>776.7653350830078</perimeter>
				<distanceFromOrigin>298.104008694952</distanceFromOrigin>
				<angle>48.00184496500502</angle>
				<shape>triangular</shape>
				<triangleMeasure>0.7156672182270638</triangleMeasure>
				<rectangleMeasure>0.5133412220997881</rectangleMeasure>
				<circleMeasure>0.377150547409405</circleMeasure>
				<centroid>
					<x>521.6207</x>
					<y>1140.114</y>
				</centroid>
			</pseudo3D>
		</spatialEntity>
		<numericStateVariable>
			<name>avgClusterednessRegions</name>
			<value>0</value>
		</numericStateVariable>
		<numericStateVariable>
			<name>avgDensityRegions</name>
			<value>0.5132689909685232</value>
		</numericStateVariable>
	</timepoint>
	<timepoint>
		<spatialEntity>
			<pseudo3D type="region">
				<clusteredness>1</clusteredness>
				<density>0.5132689909685232</density>
				<area>24139.5</area>
				<perimeter>776.7653350830078</perimeter>
				<distanceFromOrigin>298.104008694952</distanceFromOrigin>
				<angle>48.00184496500502</angle>
				<shape>triangular</shape>
				<triangleMeasure>0.7156672182270638</triangleMeasure>
				<rectangleMeasure>0.5133412220997881</rectangleMeasure>
				<circleMeasure>0.377150547409405</circleMeasure>
				<centroid>
					<x>521.6207</x>
					<y>1140.114</y>
				</centroid>
			</pseudo3D>
		</spatialEntity>
		<numericStateVariable>
			<name>avgClusterednessRegions</name>
			<value>0</value>
		</numericStateVariable>
		<numericStateVariable>
			<name>avgDensityRegions</name>
			<value>0.5132689909685232</value>
		</numericStateVariable>
	</timepoint>
	<timepoint>
		<spatialEntity>
			<pseudo3D type="region">
				<clusteredness>1</clusteredness>
				<density>0.5132689909685232</density>
				<area>24139.5</area>
				<perimeter>776.7653350830078</perimeter>
				<distanceFromOrigin>298.104008694952</distanceFromOrigin>
				<angle>48.00184496500502</angle>
				<shape>triangular</shape>
				<triangleMeasure>0.7156672182270638</triangleMeasure>
				<rectangleMeasure>0.5133412220997881</rectangleMeasure>
				<circleMeasure>0.377150547409405</circleMeasure>
				<centroid>
					<x>521.6207</x>
					<y>1140.114</y>
				</centroid>
			</pseudo3D>
		</spatialEntity>
		<numericStateVariable>
			<name>avgClusterednessRegions</name>
			<value>0</value>
		</numericStateVariable>
		<numericStateVariable>
			<name>avgDensityRegions</name>
			<value>0.5132689909685232</value>
		</numericStateVariable>
	</timepoint>
	<timepoint>
		<spatialEntity>
			<pseudo3D type="region">
				<clusteredness>1</clusteredness>
				<density>0.5132689909685232</density>
				<area>24139.5</area>
				<perimeter>776.7653350830078</perimeter>
				<distanceFromOrigin>298.104008694952</distanceFromOrigin>
				<angle>48.00184496500502</angle>
				<shape>triangular</shape>
				<triangleMeasure>0.7156672182270638</triangleMeasure>
				<rectangleMeasure>0.5133412220997881</rectangleMeasure>
				<circleMeasure>0.377150547409405</circleMeasure>
				<centroid>
					<x>521.6207</x>
					<y>1140.114</y>
				</centroid>
			</pseudo3D>
		</spatialEntity>
		<numericStateVariable>
			<name>avgClusterednessRegions</name>
			<value>0</value>
		</numericStateVariable>
		<numericStateVariable>
			<name>avgDensityRegions</name>
			<value>0.5132689909685232</value>
		</numericStateVariable>
	</timepoint>
	<timepoint>
		<spatialEntity>
			<pseudo3D type="region">
				<clusteredness>1</clusteredness>
				<density>0.5132689909685232</density>
				<area>24139.5</area>
				<perimeter>776.7653350830078</perimeter>
				<distanceFromOrigin>298.104008694952</distanceFromOrigin>
				<angle>48.00184496500502</angle>
				<shape>triangular</shape>
				<triangleMeasure>0.7156672182270638</triangleMeasure>
				<rectangleMeasure>0.5133412220997881</rectangleMeasure>
				<circleMeasure>0.377150547409405</circleMeasure>
				<centroid>
					<x>521.6207</x>
					<y>1140.114</y>
				</centroid>
			</pseudo3D>
		</spatialEntity>
		<numericStateVariable>
			<name>avgClusterednessRegions</name>
			<value>0</value>
		</numericStateVariable>
		<numericStateVariable>
			<name>avgDensityRegions</name>
			<value>0.5132689909685232</value>
		</numericStateVariable>
	</timepoint>
	<timepoint>
		<spatialEntity>
			<pseudo3D type="region">
				<clusteredness>1</clusteredness>
				<density>0.5132689909685232</density>
				<area>24139.5</area>
				<perimeter>776.7653350830078</perimeter>
				<distanceFromOrigin>298.104008694952</distanceFromOrigin>
				<angle>48.00184496500502</angle>
				<shape>triangular</shape>
				<triangleMeasure>0.7156672182270638</triangleMeasure>
				<rectangleMeasure>0.5133412220997881</rectangleMeasure>
				<circleMeasure>0.377150547409405</circleMeasure>
				<centroid>
					<x>521.6207</x>
					<y>1140.114</y>
				</centroid>
			</pseudo3D>
		</spatialEntity>
		<numericStateVariable>
			<name>avgClusterednessRegions</name>
			<value>0</value>
		</numericStateVariable>
		<numericStateVariable>
			<name>avgDensityRegions</name>
			<value>0.5132689909685232</value>
		</numericStateVariable>
	</timepoint>
	<timepoint>
		<spatialEntity>
			<pseudo3D type="region">
				<clusteredness>1</clusteredness>
				<density>0.5132689909685232</density>
				<area>24139.5</area>
				<perimeter>776.7653350830078</perimeter>
				<distanceFromOrigin>298.104008694952</distanceFromOrigin>
				<angle>48.00184496500502</angle>
				<shape>triangular</shape>
				<triangleMeasure>0.7156672182270638</triangleMeasure>
				<rectangleMeasure>0.5133412220997881</rectangleMeasure>
				<circleMeasure>0.377150547409405</circleMeasure>
				<centroid>
					<x>521.6207</x>
					<y>1140.114</y>
				</centroid>
			</pseudo3D>
		</spatialEntity>
		<numericStateVariable>
			<name>avgClusterednessRegions</name>
			<value>0</value>
		</numericStateVariable>
		<numericStateVariable>
			<name>avgDensityRegions</name>
			<value>0.5132689909685232</value>
		</numericStateVariable>
	</timepoint>
	<timepoint>
		<spatialEntity>
			<pseudo3D type="region">
				<clusteredness>1</clusteredness>
				<density>0.5132689909685232</density>
				<area>24139.5</area>
				<perimeter>776.7653350830078</perimeter>
				<distanceFromOrigin>298.104008694952</distanceFromOrigin>
				<angle>48.00184496500502</angle>
				<shape>triangular</shape>
				<triangleMeasure>0.7156672182270638</triangleMeasure>
				<rectangleMeasure>0.5133412220997881</rectangleMeasure>
				<circleMeasure>0.377150547409405</circleMeasure>
				<centroid>
					<x>521.6207</x>
					<y>1140.114</y>
				</centroid>
			</pseudo3D>
		</spatialEntity>
		<numericStateVariable>
			<name>avgClusterednessRegions</name>
			<value>0</value>
		</numericStateVariable>
		<numericStateVariable>
			<name>avgDensityRegions</name>
			<value>0.5132689909685232</value>
		</numericStateVariable>
	</timepoint>
	<timepoint>
		<spatialEntity>
			<pseudo3D type="region">
				<clusteredness>1</clusteredness>
				<density>0.5132689909685232</density>
				<area>24139.5</area>
				<perimeter>776.7653350830078</perimeter>
				<distanceFromOrigin>298.104008694952</distanceFromOrigin>
				<angle>48.00184496500502</angle>
				<shape>triangular</shape>
				<triangleMeasure>0.7156672182270638</triangleMeasure>
				<rectangleMeasure>0.5133412220997881</rectangleMeasure>
				<circleMeasure>0.377150547409405</circleMeasure>
				<centroid>
					<x>521.6207</x>
					<y>1140.114</y>
				</centroid>
			</pseudo3D>
		</spatialEntity>
		<numericStateVariable>
			<name>avgClusterednessRegions</name>
			<value>0</value>
		</numericStateVariable>
		<numericStateVariable>
			<name>avgDensityRegions</name>
			<value>0.5132689909685232</value>
		</numericStateVariable>
	</timepoint>
	<timepoint>
		<spatialEntity>
			<pseudo3D type="region">
				<clusteredness>1</clusteredness>
				<density>0.5132689909685232</density>
				<area>24139.5</area>
				<perimeter>776.7653350830078</perimeter>
				<distanceFromOrigin>298.104008694952</distanceFromOrigin>
				<angle>48.00184496500502</angle>
				<shape>triangular</shape>
				<triangleMeasure>0.7156672182270638</triangleMeasure>
				<rectangleMeasure>0.5133412220997881</rectangleMeasure>
				<circleMeasure>0.377150547409405</circleMeasure>
				<centroid>
					<x>521.6207</x>
					<y>1140.114</y>
				</centroid>
			</pseudo3D>
		</spatialEntity>
		<numericStateVariable>
			<name>avgClusterednessRegions</name>
			<value>0</value>
		</numericStateVariable>
		<numericStateVariable>
			<name>avgDensityRegions</name>
			<value>0.5132689909685232</value>
		</numericStateVariable>
	</timepoint>
	<timepoint>
		<spatialEntity>
			<pseudo3D type="region">
				<clusteredness>1</clusteredness>
				<density>0.5132689909685232</density>
				<area>24139.5</area>
				<perimeter>776.7653350830078</perimeter>
				<distanceFromOrigin>298.104008694952</distanceFromOrigin>
				<angle>48.00184496500502</angle>
				<shape>triangular</shape>
				<triangleMeasure>0.7156672182270638</triangleMeasure>
				<rectangleMeasure>0.5133412220997881</rectangleMeasure>
				<circleMeasure>0.377150547409405</circleMeasure>
				<centroid>
					<x>521.6207</x>
					<y>1140.114</y>
				</centroid>
			</pseudo3D>
		</spatialEntity>
		<numericStateVariable>
			<name>avgClusterednessRegions</name>
			<value>0</value>
		</numericStateVariable>
		<numericStateVariable>
			<name>avgDensityRegions</name>
			<value>0.5132689909685232</value>
		</numericStateVariable>
	</timepoint>
	<timepoint>
		<spatialEntity>
			<pseudo3D type="region">
				<clusteredness>1</clusteredness>
				<density>0.5132689909685232</density>
				<area>24139.5</area>
				<perimeter>776.7653350830078</perimeter>
				<distanceFromOrigin>298.104008694952</distanceFromOrigin>
				<angle>48.00184496500502</angle>
				<shape>triangular</shape>
				<triangleMeasure>0.7156672182270638</triangleMeasure>
				<rectangleMeasure>0.5133412220997881</rectangleMeasure>
				<circleMeasure>0.377150547409405</circleMeasure>
				<centroid>
					<x>521.6207</x>
					<y>1140.114</y>
				</centroid>
			</pseudo3D>
		</spatialEntity>
		<numericStateVariable>
			<name>avgClusterednessRegions</name>
			<value>0</value>
		</numericStateVariable>
		<numericStateVariable>
			<name>avgDensityRegions</name>
			<value>0.5132689909685232</value>
		</numericStateVariable>
	</timepoint>
	<timepoint>
		<spatialEntity>
			<pseudo3D type="region">
				<clusteredness>1</clusteredness>
				<density>0.5132689909685232</density>
				<area>24139.5</area>
				<perimeter>776.7653350830078</perimeter>
				<distanceFromOrigin>298.104008694952</distanceFromOrigin>
				<angle>48.00184496500502</angle>
				<shape>triangular</shape>
				<triangleMeasure>0.7156672182270638</triangleMeasure>
				<rectangleMeasure>0.5133412220997881</rectangleMeasure>
				<circleMeasure>0.377150547409405</circleMeasure>
				<centroid>
					<x>521.6207</x>
					<y>1140.114</y>
				</centroid>
			</pseudo3D>
		</spatialEntity>
		<numericStateVariable>
			<name>avgClusterednessRegions</name>
			<value>0</value>
		</numericStateVariable>
		<numericStateVariable>
			<name>avgDensityRegions</name>
			<value>0.5132689909685232</value>
		</numericStateVariable>
	</timepoint>
	<timepoint>
		<spatialEntity>
			<pseudo3D type="region">
				<clusteredness>1</clusteredness>
				<density>0.5132689909685232</density>
				<area>24139.5</area>
				<perimeter>776.7653350830078</perimeter>
				<distanceFromOrigin>298.104008694952</distanceFromOrigin>
				<angle>48.00184496500502</angle>
				<shape>triangular</shape>
				<triangleMeasure>0.7156672182270638</triangleMeasure>
				<rectangleMeasure>0.5133412220997881</rectangleMeasure>
				<circleMeasure>0.377150547409405</circleMeasure>
				<centroid>
					<x>521.6207</x>
					<y>1140.114</y>
				</centroid>
			</pseudo3D>
		</spatialEntity>
		<numericStateVariable>
			<name>avgClusterednessRegions</name>
			<value>0</value>
		</numericStateVariable>
		<numericStateVariable>
			<name>avgDensityRegions</name>
			<value>0.5132689909685232</value>
		</numericStateVariable>
	</timepoint>
	<timepoint>
		<spatialEntity>
			<pseudo3D type="region">
				<clusteredness>1</clusteredness>
				<density>0.5132689909685232</density>
				<area>24139.5</area>
				<perimeter>776.7653350830078</perimeter>
				<distanceFromOrigin>298.104008694952</distanceFromOrigin>
				<angle>48.00184496500502</angle>
				<shape>triangular</shape>
				<triangleMeasure>0.7156672182270638</triangleMeasure>
				<rectangleMeasure>0.5133412220997881</rectangleMeasure>
				<circleMeasure>0.377150547409405</circleMeasure>
				<centroid>
					<x>521.6207</x>
					<y>1140.114</y>
				</centroid>
			</pseudo3D>
		</spatialEntity>
		<numericStateVariable>
			<name>avgClusterednessRegions</name>
			<value>0</value>
		</numericStateVariable>
		<numericStateVariable>
			<name>avgDensityRegions</name>
			<value>0.5132689909685232</value>
		</numericStateVariable>
	</timepoint>
	<timepoint>
		<spatialEntity>
			<pseudo3D type="region">
				<clusteredness>1</clusteredness>
				<density>0.5132689909685232</density>
				<area>24139.5</area>
				<perimeter>776.7653350830078</perimeter>
				<distanceFromOrigin>298.104008694952</distanceFromOrigin>
				<angle>48.00184496500502</angle>
				<shape>triangular</shape>
				<triangleMeasure>0.7156672182270638</triangleMeasure>
				<rectangleMeasure>0.5133412220997881</rectangleMeasure>
				<circleMeasure>0.377150547409405</circleMeasure>
				<centroid>
					<x>521.6207</x>
					<y>1140.114</y>
				</centroid>
			</pseudo3D>
		</spatialEntity>
		<numericStateVariable>
			<name>avgClusterednessRegions</name>
			<value>0</value>
		</numericStateVariable>
		<numericStateVariable>
			<name>avgDensityRegions</name>
			<value>0.5132689909685232</value>
		</numericStateVariable>
	</timepoint>
	<timepoint>
		<spatialEntity>
			<pseudo3D type="region">
				<clusteredness>1</clusteredness>
				<density>0.5132689909685232</density>
				<area>24139.5</area>
				<perimeter>776.7653350830078</perimeter>
				<distanceFromOrigin>298.104008694952</distanceFromOrigin>
				<angle>48.00184496500502</angle>
				<shape>triangular</shape>
				<triangleMeasure>0.7156672182270638</triangleMeasure>
				<rectangleMeasure>0.5133412220997881</rectangleMeasure>
				<circleMeasure>0.377150547409405</circleMeasure>
				<centroid>
					<x>521.6207</x>
					<y>1140.114</y>
				</centroid>
			</pseudo3D>
		</spatialEntity>
		<numericStateVariable>
			<name>avgClusterednessRegions</name>
			<value>0</value>
		</numericStateVariable>
		<numericStateVariable>
			<name>avgDensityRegions</name>
			<value>0.5132689909685232</value>
		</numericStateVariable>
	</timepoint>
	<timepoint>
		<spatialEntity>
			<pseudo3D type="region">
				<clusteredness>1</clusteredness>
				<density>0.5132689909685232</density>
				<area>24139.5</area>
				<perimeter>776.7653350830078</perimeter>
				<distanceFromOrigin>298.104008694952</distanceFromOrigin>
				<angle>48.00184496500502</angle>
				<shape>triangular</shape>
				<triangleMeasure>0.7156672182270638</triangleMeasure>
				<rectangleMeasure>0.5133412220997881</rectangleMeasure>
				<circleMeasure>0.377150547409405</circleMeasure>
				<centroid>
					<x>521.6207</x>
					<y>1140.114</y>
				</centroid>
			</pseudo3D>
		</spatialEntity>
		<numericStateVariable>
			<name>avgClusterednessRegions</name>
			<value>0</value>
		</numericStateVariable>
		<numericStateVariable>
			<name>avgDensityRegions</name>
			<value>0.5132689909685232</value>
		</numericStateVariable>
	</timepoint>
	<timepoint>
		<spatialEntity>
			<pseudo3D type="region">
				<clusteredness>1</clusteredness>
				<density>0.5132689909685232</density>
				<area>24139.5</area>
				<perimeter>776.7653350830078</perimeter>
				<distanceFromOrigin>298.104008694952</distanceFromOrigin>
				<angle>48.00184496500502</angle>
				<shape>triangular</shape>
				<triangleMeasure>0.7156672182270638</triangleMeasure>
				<rectangleMeasure>0.5133412220997881</rectangleMeasure>
				<circleMeasure>0.377150547409405</circleMeasure>
				<centroid>
					<x>521.6207</x>
					<y>1140.114</y>
				</centroid>
			</pseudo3D>
		</spatialEntity>
		<numericStateVariable>
			<name>avgClusterednessRegions</name>
			<value>0</value>
		</numericStateVariable>
		<numericStateVariable>
			<name>avgDensityRegions</name>
			<value>0.5132689909685232</value>
		</numericStateVariable>
	</timepoint>
	<timepoint>
		<spatialEntity>
			<pseudo3D type="region">
				<clusteredness>1</clusteredness>
				<density>0.5132689909685232</density>
				<area>24139.5</area>
				<perimeter>776.7653350830078</perimeter>
				<distanceFromOrigin>298.104008694952</distanceFromOrigin>
				<angle>48.00184496500502</angle>
				<shape>triangular</shape>
				<triangleMeasure>0.7156672182270638</triangleMeasure>
				<rectangleMeasure>0.5133412220997881</rectangleMeasure>
				<circleMeasure>0.377150547409405</circleMeasure>
				<centroid>
					<x>521.6207</x>
					<y>1140.114</y>
				</centroid>
			</pseudo3D>
		</spatialEntity>
		<numericStateVariable>
			<name>avgClusterednessRegions</name>
			<value>0</value>
		</numericStateVariable>
		<numericStateVariable>
			<name>avgDensityRegions</name>
			<value>0.5132689909685232</value>
		</numericStateVariable>
	</timepoint>
	<timepoint>
		<spatialEntity>
			<pseudo3D type="region">
				<clusteredness>1</clusteredness>
				<density>0.5132689909685232</density>
				<area>24139.5</area>
				<perimeter>776.7653350830078</perimeter>
				<distanceFromOrigin>298.104008694952</distanceFromOrigin>
				<angle>48.00184496500502</angle>
				<shape>triangular</shape>
				<triangleMeasure>0.7156672182270638</triangleMeasure>
				<rectangleMeasure>0.5133412220997881</rectangleMeasure>
				<circleMeasure>0.377150547409405</circleMeasure>
				<centroid>
					<x>521.6207</x>
					<y>1140.114</y>
				</centroid>
			</pseudo3D>
		</spatialEntity>
		<numericStateVariable>
			<name>avgClusterednessRegions</name>
			<value>0</value>
		</numericStateVariable>
		<numericStateVariable>
			<name>avgDensityRegions</name>
			<value>0.5132689909685232</value>
		</numericStateVariable>
	</timepoint>
	<timepoint>
		<spatialEntity>
			<pseudo3D type="region">
				<clusteredness>1</clusteredness>
				<density>0.5132689909685232</density>
				<area>24139.5</area>
				<perimeter>776.7653350830078</perimeter>
				<distanceFromOrigin>298.104008694952</distanceFromOrigin>
				<angle>48.00184496500502</angle>
				<shape>triangular</shape>
				<triangleMeasure>0.7156672182270638</triangleMeasure>
				<rectangleMeasure>0.5133412220997881</rectangleMeasure>
				<circleMeasure>0.377150547409405</circleMeasure>
				<centroid>
					<x>521.6207</x>
					<y>1140.114</y>
				</centroid>
			</pseudo3D>
		</spatialEntity>
		<numericStateVariable>
			<name>avgClusterednessRegions</name>
			<value>0</value>
		</numericStateVariable>
		<numericStateVariable>
			<name>avgDensityRegions</name>
			<value>0.5132689909685232</value>
		</numericStateVariable>
	</timepoint>
	<timepoint>
		<spatialEntity>
			<pseudo3D type="region">
				<clusteredness>1</clusteredness>
				<density>0.5132689909685232</density>
				<area>24139.5</area>
				<perimeter>776.7653350830078</perimeter>
				<distanceFromOrigin>298.104008694952</distanceFromOrigin>
				<angle>48.00184496500502</angle>
				<shape>triangular</shape>
				<triangleMeasure>0.7156672182270638</triangleMeasure>
				<rectangleMeasure>0.5133412220997881</rectangleMeasure>
				<circleMeasure>0.377150547409405</circleMeasure>
				<centroid>
					<x>521.6207</x>
					<y>1140.114</y>
				</centroid>
			</pseudo3D>
		</spatialEntity>
		<numericStateVariable>
			<name>avgClusterednessRegions</name>
			<value>0</value>
		</numericStateVariable>
		<numericStateVariable>
			<name>avgDensityRegions</name>
			<value>0.5132689909685232</value>
		</numericStateVariable>
	</timepoint>
	<timepoint>
		<spatialEntity>
			<pseudo3D type="region">
				<clusteredness>1</clusteredness>
				<density>0.5132689909685232</density>
				<area>24139.5</area>
				<perimeter>776.7653350830078</perimeter>
				<distanceFromOrigin>298.104008694952</distanceFromOrigin>
				<angle>48.00184496500502</angle>
				<shape>triangular</shape>
				<triangleMeasure>0.7156672182270638</triangleMeasure>
				<rectangleMeasure>0.5133412220997881</rectangleMeasure>
				<circleMeasure>0.377150547409405</circleMeasure>
				<centroid>
					<x>521.6207</x>
					<y>1140.114</y>
				</centroid>
			</pseudo3D>
		</spatialEntity>
		<numericStateVariable>
			<name>avgClusterednessRegions</name>
			<value>0</value>
		</numericStateVariable>
		<numericStateVariable>
			<name>avgDensityRegions</name>
			<value>0.5132689909685232</value>
		</numericStateVariable>
	</timepoint>
	<timepoint>
		<spatialEntity>
			<pseudo3D type="region">
				<clusteredness>1</clusteredness>
				<density>0.5132689909685232</density>
				<area>24139.5</area>
				<perimeter>776.7653350830078</perimeter>
				<distanceFromOrigin>298.104008694952</distanceFromOrigin>
				<angle>48.00184496500502</angle>
				<shape>triangular</shape>
				<triangleMeasure>0.7156672182270638</triangleMeasure>
				<rectangleMeasure>0.5133412220997881</rectangleMeasure>
				<circleMeasure>0.377150547409405</circleMeasure>
				<centroid>
					<x>521.6207</x>
					<y>1140.114</y>
				</centroid>
			</pseudo3D>
		</spatialEntity>
		<numericStateVariable>
			<name>avgClusterednessRegions</name>
			<value>0</value>
		</numericStateVariable>
		<numericStateVariable>
			<name>avgDensityRegions</name>
			<value>0.5132689909685232</value>
		</numericStateVariable>
	</timepoint>
	<timepoint>
		<spatialEntity>
			<pseudo3D type="region">
				<clusteredness>1</clusteredness>
				<density>0.5132689909685232</density>
				<area>24139.5</area>
				<perimeter>776.7653350830078</perimeter>
				<distanceFromOrigin>298.104008694952</distanceFromOrigin>
				<angle>48.00184496500502</angle>
				<shape>triangular</shape>
				<triangleMeasure>0.7156672182270638</triangleMeasure>
				<rectangleMeasure>0.5133412220997881</rectangleMeasure>
				<circleMeasure>0.377150547409405</circleMeasure>
				<centroid>
					<x>521.6207</x>
					<y>1140.114</y>
				</centroid>
			</pseudo3D>
		</spatialEntity>
		<numericStateVariable>
			<name>avgClusterednessRegions</name>
			<value>0</value>
		</numericStateVariable>
		<numericStateVariable>
			<name>avgDensityRegions</name>
			<value>0.5132689909685232</value>
		</numericStateVariable>
	</timepoint>
	<timepoint>
		<spatialEntity>
			<pseudo3D type="region">
				<clusteredness>1</clusteredness>
				<density>0.5132689909685232</density>
				<area>24139.5</area>
				<perimeter>776.7653350830078</perimeter>
				<distanceFromOrigin>298.104008694952</distanceFromOrigin>
				<angle>48.00184496500502</angle>
				<shape>triangular</shape>
				<triangleMeasure>0.7156672182270638</triangleMeasure>
				<rectangleMeasure>0.5133412220997881</rectangleMeasure>
				<circleMeasure>0.377150547409405</circleMeasure>
				<centroid>
					<x>521.6207</x>
					<y>1140.114</y>
				</centroid>
			</pseudo3D>
		</spatialEntity>
		<numericStateVariable>
			<name>avgClusterednessRegions</name>
			<value>0</value>
		</numericStateVariable>
		<numericStateVariable>
			<name>avgDensityRegions</name>
			<value>0.5132689909685232</value>
		</numericStateVariable>
	</timepoint>
	<timepoint>
		<spatialEntity>
			<pseudo3D type="region">
				<clusteredness>1</clusteredness>
				<density>0.5132689909685232</density>
				<area>24139.5</area>
				<perimeter>776.7653350830078</perimeter>
				<distanceFromOrigin>298.104008694952</distanceFromOrigin>
				<angle>48.00184496500502</angle>
				<shape>triangular</shape>
				<triangleMeasure>0.7156672182270638</triangleMeasure>
				<rectangleMeasure>0.5133412220997881</rectangleMeasure>
				<circleMeasure>0.377150547409405</circleMeasure>
				<centroid>
					<x>521.6207</x>
					<y>1140.114</y>
				</centroid>
			</pseudo3D>
		</spatialEntity>
		<numericStateVariable>
			<name>avgClusterednessRegions</name>
			<value>0</value>
		</numericStateVariable>
		<numericStateVariable>
			<name>avgDensityRegions</name>
			<value>0.5132689909685232</value>
		</numericStateVariable>
	</timepoint>
	<timepoint>
		<spatialEntity>
			<pseudo3D type="region">
				<clusteredness>1</clusteredness>
				<density>0.5132689909685232</density>
				<area>24139.5</area>
				<perimeter>776.7653350830078</perimeter>
				<distanceFromOrigin>298.104008694952</distanceFromOrigin>
				<angle>48.00184496500502</angle>
				<shape>triangular</shape>
				<triangleMeasure>0.7156672182270638</triangleMeasure>
				<rectangleMeasure>0.5133412220997881</rectangleMeasure>
				<circleMeasure>0.377150547409405</circleMeasure>
				<centroid>
					<x>521.6207</x>
					<y>1140.114</y>
				</centroid>
			</pseudo3D>
		</spatialEntity>
		<numericStateVariable>
			<name>avgClusterednessRegions</name>
			<value>0</value>
		</numericStateVariable>
		<numericStateVariable>
			<name>avgDensityRegions</name>
			<value>0.5132689909685232</value>
		</numericStateVariable>
	</timepoint>
	<timepoint>
		<spatialEntity>
			<pseudo3D type="region">
				<clusteredness>1</clusteredness>
				<density>0.5132689909685232</density>
				<area>24139.5</area>
				<perimeter>776.7653350830078</perimeter>
				<distanceFromOrigin>298.104008694952</distanceFromOrigin>
				<angle>48.00184496500502</angle>
				<shape>triangular</shape>
				<triangleMeasure>0.7156672182270638</triangleMeasure>
				<rectangleMeasure>0.5133412220997881</rectangleMeasure>
				<circleMeasure>0.377150547409405</circleMeasure>
				<centroid>
					<x>521.6207</x>
					<y>1140.114</y>
				</centroid>
			</pseudo3D>
		</spatialEntity>
		<numericStateVariable>
			<name>avgClusterednessRegions</name>
			<value>0</value>
		</numericStateVariable>
		<numericStateVariable>
			<name>avgDensityRegions</name>
			<value>0.5132689909685232</value>
		</numericStateVariable>
	</timepoint>
	<timepoint>
		<spatialEntity>
			<pseudo3D type="region">
				<clusteredness>1</clusteredness>
				<density>0.5132689909685232</density>
				<area>24139.5</area>
				<perimeter>776.7653350830078</perimeter>
				<distanceFromOrigin>298.104008694952</distanceFromOrigin>
				<angle>48.00184496500502</angle>
				<shape>triangular</shape>
				<triangleMeasure>0.7156672182270638</triangleMeasure>
				<rectangleMeasure>0.5133412220997881</rectangleMeasure>
				<circleMeasure>0.377150547409405</circleMeasure>
				<centroid>
					<x>521.6207</x>
					<y>1140.114</y>
				</centroid>
			</pseudo3D>
		</spatialEntity>
		<numericStateVariable>
			<name>avgClusterednessRegions</name>
			<value>0</value>
		</numericStateVariable>
		<numericStateVariable>
			<name>avgDensityRegions</name>
			<value>0.5132689909685232</value>
		</numericStateVariable>
	</timepoint>
	<timepoint>
		<spatialEntity>
			<pseudo3D type="region">
				<clusteredness>1</clusteredness>
				<density>0.5132689909685232</density>
				<area>24139.5</area>
				<perimeter>776.7653350830078</perimeter>
				<distanceFromOrigin>298.104008694952</distanceFromOrigin>
				<angle>48.00184496500502</angle>
				<shape>triangular</shape>
				<triangleMeasure>0.7156672182270638</triangleMeasure>
				<rectangleMeasure>0.5133412220997881</rectangleMeasure>
				<circleMeasure>0.377150547409405</circleMeasure>
				<centroid>
					<x>521.6207</x>
					<y>1140.114</y>
				</centroid>
			</pseudo3D>
		</spatialEntity>
		<numericStateVariable>
			<name>avgClusterednessRegions</name>
			<value>0</value>
		</numericStateVariable>
		<numericStateVariable>
			<name>avgDensityRegions</name>
			<value>0.5132689909685232</value>
		</numericStateVariable>
	</timepoint>
	<timepoint>
		<spatialEntity>
			<pseudo3D type="region">
				<clusteredness>1</clusteredness>
				<density>0.5132689909685232</density>
				<area>24139.5</area>
				<perimeter>776.7653350830078</perimeter>
				<distanceFromOrigin>298.104008694952</distanceFromOrigin>
				<angle>48.00184496500502</angle>
				<shape>triangular</shape>
				<triangleMeasure>0.7156672182270638</triangleMeasure>
				<rectangleMeasure>0.5133412220997881</rectangleMeasure>
				<circleMeasure>0.377150547409405</circleMeasure>
				<centroid>
					<x>521.6207</x>
					<y>1140.114</y>
				</centroid>
			</pseudo3D>
		</spatialEntity>
		<numericStateVariable>
			<name>avgClusterednessRegions</name>
			<value>0</value>
		</numericStateVariable>
		<numericStateVariable>
			<name>avgDensityRegions</name>
			<value>0.5132689909685232</value>
		</numericStateVariable>
	</timepoint>
	<timepoint>
		<spatialEntity>
			<pseudo3D type="region">
				<clusteredness>1</clusteredness>
				<density>0.5132689909685232</density>
				<area>24139.5</area>
				<perimeter>776.7653350830078</perimeter>
				<distanceFromOrigin>298.104008694952</distanceFromOrigin>
				<angle>48.00184496500502</angle>
				<shape>triangular</shape>
				<triangleMeasure>0.7156672182270638</triangleMeasure>
				<rectangleMeasure>0.5133412220997881</rectangleMeasure>
				<circleMeasure>0.377150547409405</circleMeasure>
				<centroid>
					<x>521.6207</x>
					<y>1140.114</y>
				</centroid>
			</pseudo3D>
		</spatialEntity>
		<numericStateVariable>
			<name>avgClusterednessRegions</name>
			<value>0</value>
		</numericStateVariable>
		<numericStateVariable>
			<name>avgDensityRegions</name>
			<value>0.5132689909685232</value>
		</numericStateVariable>
	</timepoint>
	<timepoint>
		<spatialEntity>
			<pseudo3D type="region">
				<clusteredness>1</clusteredness>
				<density>0.5132689909685232</density>
				<area>24139.5</area>
				<perimeter>776.7653350830078</perimeter>
				<distanceFromOrigin>298.104008694952</distanceFromOrigin>
				<angle>48.00184496500502</angle>
				<shape>triangular</shape>
				<triangleMeasure>0.7156672182270638</triangleMeasure>
				<rectangleMeasure>0.5133412220997881</rectangleMeasure>
				<circleMeasure>0.377150547409405</circleMeasure>
				<centroid>
					<x>521.6207</x>
					<y>1140.114</y>
				</centroid>
			</pseudo3D>
		</spatialEntity>
		<numericStateVariable>
			<name>avgClusterednessRegions</name>
			<value>0</value>
		</numericStateVariable>
		<numericStateVariable>
			<name>avgDensityRegions</name>
			<value>0.5132689909685232</value>
		</numericStateVariable>
	</timepoint>
	<timepoint>
		<spatialEntity>
			<pseudo3D type="region">
				<clusteredness>1</clusteredness>
				<density>0.5132689909685232</density>
				<area>24139.5</area>
				<perimeter>776.7653350830078</perimeter>
				<distanceFromOrigin>298.104008694952</distanceFromOrigin>
				<angle>48.00184496500502</angle>
				<shape>triangular</shape>
				<triangleMeasure>0.7156672182270638</triangleMeasure>
				<rectangleMeasure>0.5133412220997881</rectangleMeasure>
				<circleMeasure>0.377150547409405</circleMeasure>
				<centroid>
					<x>521.6207</x>
					<y>1140.114</y>
				</centroid>
			</pseudo3D>
		</spatialEntity>
		<numericStateVariable>
			<name>avgClusterednessRegions</name>
			<value>0</value>
		</numericStateVariable>
		<numericStateVariable>
			<name>avgDensityRegions</name>
			<value>0.5132689909685232</value>
		</numericStateVariable>
	</timepoint>
	<timepoint>
		<spatialEntity>
			<pseudo3D type="region">
				<clusteredness>1</clusteredness>
				<density>0.5132689909685232</density>
				<area>24139.5</area>
				<perimeter>776.7653350830078</perimeter>
				<distanceFromOrigin>298.104008694952</distanceFromOrigin>
				<angle>48.00184496500502</angle>
				<shape>triangular</shape>
				<triangleMeasure>0.7156672182270638</triangleMeasure>
				<rectangleMeasure>0.5133412220997881</rectangleMeasure>
				<circleMeasure>0.377150547409405</circleMeasure>
				<centroid>
					<x>521.6207</x>
					<y>1140.114</y>
				</centroid>
			</pseudo3D>
		</spatialEntity>
		<numericStateVariable>
			<name>avgClusterednessRegions</name>
			<value>0</value>
		</numericStateVariable>
		<numericStateVariable>
			<name>avgDensityRegions</name>
			<value>0.5132689909685232</value>
		</numericStateVariable>
	</timepoint>
	<timepoint>
		<spatialEntity>
			<pseudo3D type="region">
				<clusteredness>1</clusteredness>
				<density>0.5132689909685232</density>
				<area>24139.5</area>
				<perimeter>776.7653350830078</perimeter>
				<distanceFromOrigin>298.104008694952</distanceFromOrigin>
				<angle>48.00184496500502</angle>
				<shape>triangular</shape>
				<triangleMeasure>0.7156672182270638</triangleMeasure>
				<rectangleMeasure>0.5133412220997881</rectangleMeasure>
				<circleMeasure>0.377150547409405</circleMeasure>
				<centroid>
					<x>521.6207</x>
					<y>1140.114</y>
				</centroid>
			</pseudo3D>
		</spatialEntity>
		<numericStateVariable>
			<name>avgClusterednessRegions</name>
			<value>0</value>
		</numericStateVariable>
		<numericStateVariable>
			<name>avgDensityRegions</name>
			<value>0.5132689909685232</value>
		</numericStateVariable>
	</timepoint>
	<timepoint>
		<spatialEntity>
			<pseudo3D type="region">
				<clusteredness>1</clusteredness>
				<density>0.5132689909685232</density>
				<area>24139.5</area>
				<perimeter>776.7653350830078</perimeter>
				<distanceFromOrigin>298.104008694952</distanceFromOrigin>
				<angle>48.00184496500502</angle>
				<shape>triangular</shape>
				<triangleMeasure>0.7156672182270638</triangleMeasure>
				<rectangleMeasure>0.5133412220997881</rectangleMeasure>
				<circleMeasure>0.377150547409405</circleMeasure>
				<centroid>
					<x>521.6207</x>
					<y>1140.114</y>
				</centroid>
			</pseudo3D>
		</spatialEntity>
		<numericStateVariable>
			<name>avgClusterednessRegions</name>
			<value>0</value>
		</numericStateVariable>
		<numericStateVariable>
			<name>avgDensityRegions</name>
			<value>0.5132689909685232</value>
		</numericStateVariable>
	</timepoint>
	<timepoint>
		<spatialEntity>
			<pseudo3D type="region">
				<clusteredness>1</clusteredness>
				<density>0.5132689909685232</density>
				<area>24139.5</area>
				<perimeter>776.7653350830078</perimeter>
				<distanceFromOrigin>298.104008694952</distanceFromOrigin>
				<angle>48.00184496500502</angle>
				<shape>triangular</shape>
				<triangleMeasure>0.7156672182270638</triangleMeasure>
				<rectangleMeasure>0.5133412220997881</rectangleMeasure>
				<circleMeasure>0.377150547409405</circleMeasure>
				<centroid>
					<x>521.6207</x>
					<y>1140.114</y>
				</centroid>
			</pseudo3D>
		</spatialEntity>
		<numericStateVariable>
			<name>avgClusterednessRegions</name>
			<value>0</value>
		</numericStateVariable>
		<numericStateVariable>
			<name>avgDensityRegions</name>
			<value>0.5132689909685232</value>
		</numericStateVariable>
	</timepoint>
	<timepoint>
		<spatialEntity>
			<pseudo3D type="region">
				<clusteredness>1</clusteredness>
				<density>0.5132689909685232</density>
				<area>24139.5</area>
				<perimeter>776.7653350830078</perimeter>
				<distanceFromOrigin>298.104008694952</distanceFromOrigin>
				<angle>48.00184496500502</angle>
				<shape>triangular</shape>
				<triangleMeasure>0.7156672182270638</triangleMeasure>
				<rectangleMeasure>0.5133412220997881</rectangleMeasure>
				<circleMeasure>0.377150547409405</circleMeasure>
				<centroid>
					<x>521.6207</x>
					<y>1140.114</y>
				</centroid>
			</pseudo3D>
		</spatialEntity>
		<numericStateVariable>
			<name>avgClusterednessRegions</name>
			<value>0</value>
		</numericStateVariable>
		<numericStateVariable>
			<name>avgDensityRegions</name>
			<value>0.5132689909685232</value>
		</numericStateVariable>
	</timepoint>
	<timepoint>
		<spatialEntity>
			<pseudo3D type="region">
				<clusteredness>1</clusteredness>
				<density>0.5132689909685232</density>
				<area>24139.5</area>
				<perimeter>776.7653350830078</perimeter>
				<distanceFromOrigin>298.104008694952</distanceFromOrigin>
				<angle>48.00184496500502</angle>
				<shape>triangular</shape>
				<triangleMeasure>0.7156672182270638</triangleMeasure>
				<rectangleMeasure>0.5133412220997881</rectangleMeasure>
				<circleMeasure>0.377150547409405</circleMeasure>
				<centroid>
					<x>521.6207</x>
					<y>1140.114</y>
				</centroid>
			</pseudo3D>
		</spatialEntity>
		<numericStateVariable>
			<name>avgClusterednessRegions</name>
			<value>0</value>
		</numericStateVariable>
		<numericStateVariable>
			<name>avgDensityRegions</name>
			<value>0.5132689909685232</value>
		</numericStateVariable>
	</timepoint>
	<timepoint>
		<spatialEntity>
			<pseudo3D type="region">
				<clusteredness>1</clusteredness>
				<density>0.5132689909685232</density>
				<area>24139.5</area>
				<perimeter>776.7653350830078</perimeter>
				<distanceFromOrigin>298.104008694952</distanceFromOrigin>
				<angle>48.00184496500502</angle>
				<shape>triangular</shape>
				<triangleMeasure>0.7156672182270638</triangleMeasure>
				<rectangleMeasure>0.5133412220997881</rectangleMeasure>
				<circleMeasure>0.377150547409405</circleMeasure>
				<centroid>
					<x>521.6207</x>
					<y>1140.114</y>
				</centroid>
			</pseudo3D>
		</spatialEntity>
		<numericStateVariable>
			<name>avgClusterednessRegions</name>
			<value>0</value>
		</numericStateVariable>
		<numericStateVariable>
			<name>avgDensityRegions</name>
			<value>0.5132689909685232</value>
		</numericStateVariable>
	</timepoint>
	<timepoint>
		<spatialEntity>
			<pseudo3D type="region">
				<clusteredness>1</clusteredness>
				<density>0.5132689909685232</density>
				<area>24139.5</area>
				<perimeter>776.7653350830078</perimeter>
				<distanceFromOrigin>298.104008694952</distanceFromOrigin>
				<angle>48.00184496500502</angle>
				<shape>triangular</shape>
				<triangleMeasure>0.7156672182270638</triangleMeasure>
				<rectangleMeasure>0.5133412220997881</rectangleMeasure>
				<circleMeasure>0.377150547409405</circleMeasure>
				<centroid>
					<x>521.6207</x>
					<y>1140.114</y>
				</centroid>
			</pseudo3D>
		</spatialEntity>
		<numericStateVariable>
			<name>avgClusterednessRegions</name>
			<value>0</value>
		</numericStateVariable>
		<numericStateVariable>
			<name>avgDensityRegions</name>
			<value>0.5132689909685232</value>
		</numericStateVariable>
	</timepoint>
	<timepoint>
		<spatialEntity>
			<pseudo3D type="region">
				<clusteredness>1</clusteredness>
				<density>0.5132689909685232</density>
				<area>24139.5</area>
				<perimeter>776.7653350830078</perimeter>
				<distanceFromOrigin>298.104008694952</distanceFromOrigin>
				<angle>48.00184496500502</angle>
				<shape>triangular</shape>
				<triangleMeasure>0.7156672182270638</triangleMeasure>
				<rectangleMeasure>0.5133412220997881</rectangleMeasure>
				<circleMeasure>0.377150547409405</circleMeasure>
				<centroid>
					<x>521.6207</x>
					<y>1140.114</y>
				</centroid>
			</pseudo3D>
		</spatialEntity>
		<numericStateVariable>
			<name>avgClusterednessRegions</name>
			<value>0</value>
		</numericStateVariable>
		<numericStateVariable>
			<name>avgDensityRegions</name>
			<value>0.5132689909685232</value>
		</numericStateVariable>
	</timepoint>
	<timepoint>
		<spatialEntity>
			<pseudo3D type="region">
				<clusteredness>1</clusteredness>
				<density>0.5132689909685232</density>
				<area>24139.5</area>
				<perimeter>776.7653350830078</perimeter>
				<distanceFromOrigin>298.104008694952</distanceFromOrigin>
				<angle>48.00184496500502</angle>
				<shape>triangular</shape>
				<triangleMeasure>0.7156672182270638</triangleMeasure>
				<rectangleMeasure>0.5133412220997881</rectangleMeasure>
				<circleMeasure>0.377150547409405</circleMeasure>
				<centroid>
					<x>521.6207</x>
					<y>1140.114</y>
				</centroid>
			</pseudo3D>
		</spatialEntity>
		<numericStateVariable>
			<name>avgClusterednessRegions</name>
			<value>0</value>
		</numericStateVariable>
		<numericStateVariable>
			<name>avgDensityRegions</name>
			<value>0.5132689909685232</value>
		</numericStateVariable>
	</timepoint>
	<timepoint>
		<spatialEntity>
			<pseudo3D type="region">
				<clusteredness>1</clusteredness>
				<density>0.5132689909685232</density>
				<area>24139.5</area>
				<perimeter>776.7653350830078</perimeter>
				<distanceFromOrigin>298.104008694952</distanceFromOrigin>
				<angle>48.00184496500502</angle>
				<shape>triangular</shape>
				<triangleMeasure>0.7156672182270638</triangleMeasure>
				<rectangleMeasure>0.5133412220997881</rectangleMeasure>
				<circleMeasure>0.377150547409405</circleMeasure>
				<centroid>
					<x>521.6207</x>
					<y>1140.114</y>
				</centroid>
			</pseudo3D>
		</spatialEntity>
		<numericStateVariable>
			<name>avgClusterednessRegions</name>
			<value>0</value>
		</numericStateVariable>
		<numericStateVariable>
			<name>avgDensityRegions</name>
			<value>0.5132689909685232</value>
		</numericStateVariable>
	</timepoint>
	<timepoint>
		<spatialEntity>
			<pseudo3D type="region">
				<clusteredness>1</clusteredness>
				<density>0.5132689909685232</density>
				<area>24139.5</area>
				<perimeter>776.7653350830078</perimeter>
				<distanceFromOrigin>298.104008694952</distanceFromOrigin>
				<angle>48.00184496500502</angle>
				<shape>triangular</shape>
				<triangleMeasure>0.7156672182270638</triangleMeasure>
				<rectangleMeasure>0.5133412220997881</rectangleMeasure>
				<circleMeasure>0.377150547409405</circleMeasure>
				<centroid>
					<x>521.6207</x>
					<y>1140.114</y>
				</centroid>
			</pseudo3D>
		</spatialEntity>
		<numericStateVariable>
			<name>avgClusterednessRegions</name>
			<value>0</value>
		</numericStateVariable>
		<numericStateVariable>
			<name>avgDensityRegions</name>
			<value>0.5132689909685232</value>
		</numericStateVariable>
	</timepoint>
	<timepoint>
		<spatialEntity>
			<pseudo3D type="region">
				<clusteredness>1</clusteredness>
				<density>0.5132689909685232</density>
				<area>24139.5</area>
				<perimeter>776.7653350830078</perimeter>
				<distanceFromOrigin>298.104008694952</distanceFromOrigin>
				<angle>48.00184496500502</angle>
				<shape>triangular</shape>
				<triangleMeasure>0.7156672182270638</triangleMeasure>
				<rectangleMeasure>0.5133412220997881</rectangleMeasure>
				<circleMeasure>0.377150547409405</circleMeasure>
				<centroid>
					<x>521.6207</x>
					<y>1140.114</y>
				</centroid>
			</pseudo3D>
		</spatialEntity>
		<numericStateVariable>
			<name>avgClusterednessRegions</name>
			<value>0</value>
		</numericStateVariable>
		<numericStateVariable>
			<name>avgDensityRegions</name>
			<value>0.5132689909685232</value>
		</numericStateVariable>
	</timepoint>
	<timepoint>
		<spatialEntity>
			<pseudo3D type="region">
				<clusteredness>1</clusteredness>
				<density>0.5132689909685232</density>
				<area>24139.5</area>
				<perimeter>776.7653350830078</perimeter>
				<distanceFromOrigin>298.104008694952</distanceFromOrigin>
				<angle>48.00184496500502</angle>
				<shape>triangular</shape>
				<triangleMeasure>0.7156672182270638</triangleMeasure>
				<rectangleMeasure>0.5133412220997881</rectangleMeasure>
				<circleMeasure>0.377150547409405</circleMeasure>
				<centroid>
					<x>521.6207</x>
					<y>1140.114</y>
				</centroid>
			</pseudo3D>
		</spatialEntity>
		<numericStateVariable>
			<name>avgClusterednessRegions</name>
			<value>0</value>
		</numericStateVariable>
		<numericStateVariable>
			<name>avgDensityRegions</name>
			<value>0.5132689909685232</value>
		</numericStateVariable>
	</timepoint>
	<timepoint>
		<spatialEntity>
			<pseudo3D type="region">
				<clusteredness>1</clusteredness>
				<density>0.5132689909685232</density>
				<area>24139.5</area>
				<perimeter>776.7653350830078</perimeter>
				<distanceFromOrigin>298.104008694952</distanceFromOrigin>
				<angle>48.00184496500502</angle>
				<shape>triangular</shape>
				<triangleMeasure>0.7156672182270638</triangleMeasure>
				<rectangleMeasure>0.5133412220997881</rectangleMeasure>
				<circleMeasure>0.377150547409405</circleMeasure>
				<centroid>
					<x>521.6207</x>
					<y>1140.114</y>
				</centroid>
			</pseudo3D>
		</spatialEntity>
		<numericStateVariable>
			<name>avgClusterednessRegions</name>
			<value>0</value>
		</numericStateVariable>
		<numericStateVariable>
			<name>avgDensityRegions</name>
			<value>0.5132689909685232</value>
		</numericStateVariable>
	</timepoint>
	<timepoint>
		<spatialEntity>
			<pseudo3D type="region">
				<clusteredness>1</clusteredness>
				<density>0.5132689909685232</density>
				<area>24139.5</area>
				<perimeter>776.7653350830078</perimeter>
				<distanceFromOrigin>298.104008694952</distanceFromOrigin>
				<angle>48.00184496500502</angle>
				<shape>triangular</shape>
				<triangleMeasure>0.7156672182270638</triangleMeasure>
				<rectangleMeasure>0.5133412220997881</rectangleMeasure>
				<circleMeasure>0.377150547409405</circleMeasure>
				<centroid>
					<x>521.6207</x>
					<y>1140.114</y>
				</centroid>
			</pseudo3D>
		</spatialEntity>
		<numericStateVariable>
			<name>avgClusterednessRegions</name>
			<value>0</value>
		</numericStateVariable>
		<numericStateVariable>
			<name>avgDensityRegions</name>
			<value>0.5132689909685232</value>
		</numericStateVariable>
	</timepoint>
	<timepoint>
		<spatialEntity>
			<pseudo3D type="region">
				<clusteredness>1</clusteredness>
				<density>0.5132689909685232</density>
				<area>24139.5</area>
				<perimeter>776.7653350830078</perimeter>
				<distanceFromOrigin>298.104008694952</distanceFromOrigin>
				<angle>48.00184496500502</angle>
				<shape>triangular</shape>
				<triangleMeasure>0.7156672182270638</triangleMeasure>
				<rectangleMeasure>0.5133412220997881</rectangleMeasure>
				<circleMeasure>0.377150547409405</circleMeasure>
				<centroid>
					<x>521.6207</x>
					<y>1140.114</y>
				</centroid>
			</pseudo3D>
		</spatialEntity>
		<numericStateVariable>
			<name>avgClusterednessRegions</name>
			<value>0</value>
		</numericStateVariable>
		<numericStateVariable>
			<name>avgDensityRegions</name>
			<value>0.5132689909685232</value>
		</numericStateVariable>
	</timepoint>
	<timepoint>
		<spatialEntity>
			<pseudo3D type="region">
				<clusteredness>1</clusteredness>
				<density>0.5132689909685232</density>
				<area>24139.5</area>
				<perimeter>776.7653350830078</perimeter>
				<distanceFromOrigin>298.104008694952</distanceFromOrigin>
				<angle>48.00184496500502</angle>
				<shape>triangular</shape>
				<triangleMeasure>0.7156672182270638</triangleMeasure>
				<rectangleMeasure>0.5133412220997881</rectangleMeasure>
				<circleMeasure>0.377150547409405</circleMeasure>
				<centroid>
					<x>521.6207</x>
					<y>1140.114</y>
				</centroid>
			</pseudo3D>
		</spatialEntity>
		<numericStateVariable>
			<name>avgClusterednessRegions</name>
			<value>0</value>
		</numericStateVariable>
		<numericStateVariable>
			<name>avgDensityRegions</name>
			<value>0.5132689909685232</value>
		</numericStateVariable>
	</timepoint>
	<timepoint>
		<spatialEntity>
			<pseudo3D type="region">
				<clusteredness>1</clusteredness>
				<density>0.5132689909685232</density>
				<area>24139.5</area>
				<perimeter>776.7653350830078</perimeter>
				<distanceFromOrigin>298.104008694952</distanceFromOrigin>
				<angle>48.00184496500502</angle>
				<shape>triangular</shape>
				<triangleMeasure>0.7156672182270638</triangleMeasure>
				<rectangleMeasure>0.5133412220997881</rectangleMeasure>
				<circleMeasure>0.377150547409405</circleMeasure>
				<centroid>
					<x>521.6207</x>
					<y>1140.114</y>
				</centroid>
			</pseudo3D>
		</spatialEntity>
		<numericStateVariable>
			<name>avgClusterednessRegions</name>
			<value>0</value>
		</numericStateVariable>
		<numericStateVariable>
			<name>avgDensityRegions</name>
			<value>0.5132689909685232</value>
		</numericStateVariable>
	</timepoint>
	<timepoint>
		<spatialEntity>
			<pseudo3D type="region">
				<clusteredness>1</clusteredness>
				<density>0.5132689909685232</density>
				<area>24139.5</area>
				<perimeter>776.7653350830078</perimeter>
				<distanceFromOrigin>298.104008694952</distanceFromOrigin>
				<angle>48.00184496500502</angle>
				<shape>triangular</shape>
				<triangleMeasure>0.7156672182270638</triangleMeasure>
				<rectangleMeasure>0.5133412220997881</rectangleMeasure>
				<circleMeasure>0.377150547409405</circleMeasure>
				<centroid>
					<x>521.6207</x>
					<y>1140.114</y>
				</centroid>
			</pseudo3D>
		</spatialEntity>
		<numericStateVariable>
			<name>avgClusterednessRegions</name>
			<value>0</value>
		</numericStateVariable>
		<numericStateVariable>
			<name>avgDensityRegions</name>
			<value>0.5132689909685232</value>
		</numericStateVariable>
	</timepoint>
	<timepoint>
		<spatialEntity>
			<pseudo3D type="region">
				<clusteredness>1</clusteredness>
				<density>0.5132689909685232</density>
				<area>24139.5</area>
				<perimeter>776.7653350830078</perimeter>
				<distanceFromOrigin>298.104008694952</distanceFromOrigin>
				<angle>48.00184496500502</angle>
				<shape>triangular</shape>
				<triangleMeasure>0.7156672182270638</triangleMeasure>
				<rectangleMeasure>0.5133412220997881</rectangleMeasure>
				<circleMeasure>0.377150547409405</circleMeasure>
				<centroid>
					<x>521.6207</x>
					<y>1140.114</y>
				</centroid>
			</pseudo3D>
		</spatialEntity>
		<numericStateVariable>
			<name>avgClusterednessRegions</name>
			<value>0</value>
		</numericStateVariable>
		<numericStateVariable>
			<name>avgDensityRegions</name>
			<value>0.5132689909685232</value>
		</numericStateVariable>
	</timepoint>
	<timepoint>
		<spatialEntity>
			<pseudo3D type="region">
				<clusteredness>1</clusteredness>
				<density>0.5132689909685232</density>
				<area>24139.5</area>
				<perimeter>776.7653350830078</perimeter>
				<distanceFromOrigin>298.104008694952</distanceFromOrigin>
				<angle>48.00184496500502</angle>
				<shape>triangular</shape>
				<triangleMeasure>0.7156672182270638</triangleMeasure>
				<rectangleMeasure>0.5133412220997881</rectangleMeasure>
				<circleMeasure>0.377150547409405</circleMeasure>
				<centroid>
					<x>521.6207</x>
					<y>1140.114</y>
				</centroid>
			</pseudo3D>
		</spatialEntity>
		<numericStateVariable>
			<name>avgClusterednessRegions</name>
			<value>0</value>
		</numericStateVariable>
		<numericStateVariable>
			<name>avgDensityRegions</name>
			<value>0.5132689909685232</value>
		</numericStateVariable>
	</timepoint>
	<timepoint>
		<spatialEntity>
			<pseudo3D type="region">
				<clusteredness>1</clusteredness>
				<density>0.5132689909685232</density>
				<area>24139.5</area>
				<perimeter>776.7653350830078</perimeter>
				<distanceFromOrigin>298.104008694952</distanceFromOrigin>
				<angle>48.00184496500502</angle>
				<shape>triangular</shape>
				<triangleMeasure>0.7156672182270638</triangleMeasure>
				<rectangleMeasure>0.5133412220997881</rectangleMeasure>
				<circleMeasure>0.377150547409405</circleMeasure>
				<centroid>
					<x>521.6207</x>
					<y>1140.114</y>
				</centroid>
			</pseudo3D>
		</spatialEntity>
		<numericStateVariable>
			<name>avgClusterednessRegions</name>
			<value>0</value>
		</numericStateVariable>
		<numericStateVariable>
			<name>avgDensityRegions</name>
			<value>0.5132689909685232</value>
		</numericStateVariable>
	</timepoint>
	<timepoint>
		<spatialEntity>
			<pseudo3D type="region">
				<clusteredness>1</clusteredness>
				<density>0.5132689909685232</density>
				<area>24139.5</area>
				<perimeter>776.7653350830078</perimeter>
				<distanceFromOrigin>298.104008694952</distanceFromOrigin>
				<angle>48.00184496500502</angle>
				<shape>triangular</shape>
				<triangleMeasure>0.7156672182270638</triangleMeasure>
				<rectangleMeasure>0.5133412220997881</rectangleMeasure>
				<circleMeasure>0.377150547409405</circleMeasure>
				<centroid>
					<x>521.6207</x>
					<y>1140.114</y>
				</centroid>
			</pseudo3D>
		</spatialEntity>
		<numericStateVariable>
			<name>avgClusterednessRegions</name>
			<value>0</value>
		</numericStateVariable>
		<numericStateVariable>
			<name>avgDensityRegions</name>
			<value>0.5132689909685232</value>
		</numericStateVariable>
	</timepoint>
	<timepoint>
		<spatialEntity>
			<pseudo3D type="region">
				<clusteredness>1</clusteredness>
				<density>0.5132689909685232</density>
				<area>24139.5</area>
				<perimeter>776.7653350830078</perimeter>
				<distanceFromOrigin>298.104008694952</distanceFromOrigin>
				<angle>48.00184496500502</angle>
				<shape>triangular</shape>
				<triangleMeasure>0.7156672182270638</triangleMeasure>
				<rectangleMeasure>0.5133412220997881</rectangleMeasure>
				<circleMeasure>0.377150547409405</circleMeasure>
				<centroid>
					<x>521.6207</x>
					<y>1140.114</y>
				</centroid>
			</pseudo3D>
		</spatialEntity>
		<numericStateVariable>
			<name>avgClusterednessRegions</name>
			<value>0</value>
		</numericStateVariable>
		<numericStateVariable>
			<name>avgDensityRegions</name>
			<value>0.5132689909685232</value>
		</numericStateVariable>
	</timepoint>
</experiment>
