# Supplementary material for: Automatic validation of computational models using pseudo-3D spatio-temporal model checking
Source: BMC Syst Biol. 2014 Dec 2;8:124. doi: 10.1186/s12918-014-0124-0 (PMC4272535; doi:10.1186/s12918-014-0124-0)
Supplement: Additional file 8 — Dataset of STML files for the phase variation case study. The dataset of one thousand STML files corresponding to the stochastic simulations of the rectangular model for the phase variation case study. We recommend using the freely available 7zip software (Download link: http://www.7-zip.org/download.html) to extract this archive. [file 12918_2014_124_MOESM8_ESM.zip › phase_variation_stml_184.xml]

<?xml version="1.0" encoding="utf-8"?>
<!--Warning! This xml file was automatically generated by a C++ program using the Boost PropertyTree library.-->
<experiment>
	<timepoint>
		<numericStateVariable>
			<name>avgClusterednessRegions</name>
			<value>0</value>
		</numericStateVariable>
		<numericStateVariable>
			<name>avgDensityRegions</name>
			<value>0</value>
		</numericStateVariable>
	</timepoint>
	<timepoint>
		<numericStateVariable>
			<name>avgClusterednessRegions</name>
			<value>0</value>
		</numericStateVariable>
		<numericStateVariable>
			<name>avgDensityRegions</name>
			<value>0</value>
		</numericStateVariable>
	</timepoint>
	<timepoint>
		<numericStateVariable>
			<name>avgClusterednessRegions</name>
			<value>0</value>
		</numericStateVariable>
		<numericStateVariable>
			<name>avgDensityRegions</name>
			<value>0</value>
		</numericStateVariable>
	</timepoint>
	<timepoint>
		<numericStateVariable>
			<name>avgClusterednessRegions</name>
			<value>0</value>
		</numericStateVariable>
		<numericStateVariable>
			<name>avgDensityRegions</name>
			<value>0</value>
		</numericStateVariable>
	</timepoint>
	<timepoint>
		<numericStateVariable>
			<name>avgClusterednessRegions</name>
			<value>0</value>
		</numericStateVariable>
		<numericStateVariable>
			<name>avgDensityRegions</name>
			<value>0</value>
		</numericStateVariable>
	</timepoint>
	<timepoint>
		<numericStateVariable>
			<name>avgClusterednessRegions</name>
			<value>0</value>
		</numericStateVariable>
		<numericStateVariable>
			<name>avgDensityRegions</name>
			<value>0</value>
		</numericStateVariable>
	</timepoint>
	<timepoint>
		<numericStateVariable>
			<name>avgClusterednessRegions</name>
			<value>0</value>
		</numericStateVariable>
		<numericStateVariable>
			<name>avgDensityRegions</name>
			<value>0</value>
		</numericStateVariable>
	</timepoint>
	<timepoint>
		<numericStateVariable>
			<name>avgClusterednessRegions</name>
			<value>0</value>
		</numericStateVariable>
		<numericStateVariable>
			<name>avgDensityRegions</name>
			<value>0</value>
		</numericStateVariable>
	</timepoint>
	<timepoint>
		<numericStateVariable>
			<name>avgClusterednessRegions</name>
			<value>0</value>
		</numericStateVariable>
		<numericStateVariable>
			<name>avgDensityRegions</name>
			<value>0</value>
		</numericStateVariable>
	</timepoint>
	<timepoint>
		<numericStateVariable>
			<name>avgClusterednessRegions</name>
			<value>0</value>
		</numericStateVariable>
		<numericStateVariable>
			<name>avgDensityRegions</name>
			<value>0</value>
		</numericStateVariable>
	</timepoint>
	<timepoint>
		<numericStateVariable>
			<name>avgClusterednessRegions</name>
			<value>0</value>
		</numericStateVariable>
		<numericStateVariable>
			<name>avgDensityRegions</name>
			<value>0</value>
		</numericStateVariable>
	</timepoint>
	<timepoint>
		<numericStateVariable>
			<name>avgClusterednessRegions</name>
			<value>0</value>
		</numericStateVariable>
		<numericStateVariable>
			<name>avgDensityRegions</name>
			<value>0</value>
		</numericStateVariable>
	</timepoint>
	<timepoint>
		<numericStateVariable>
			<name>avgClusterednessRegions</name>
			<value>0</value>
		</numericStateVariable>
		<numericStateVariable>
			<name>avgDensityRegions</name>
			<value>0</value>
		</numericStateVariable>
	</timepoint>
	<timepoint>
		<numericStateVariable>
			<name>avgClusterednessRegions</name>
			<value>0</value>
		</numericStateVariable>
		<numericStateVariable>
			<name>avgDensityRegions</name>
			<value>0</value>
		</numericStateVariable>
	</timepoint>
	<timepoint>
		<numericStateVariable>
			<name>avgClusterednessRegions</name>
			<value>0</value>
		</numericStateVariable>
		<numericStateVariable>
			<name>avgDensityRegions</name>
			<value>0</value>
		</numericStateVariable>
	</timepoint>
	<timepoint>
		<numericStateVariable>
			<name>avgClusterednessRegions</name>
			<value>0</value>
		</numericStateVariable>
		<numericStateVariable>
			<name>avgDensityRegions</name>
			<value>0</value>
		</numericStateVariable>
	</timepoint>
	<timepoint>
		<numericStateVariable>
			<name>avgClusterednessRegions</name>
			<value>0</value>
		</numericStateVariable>
		<numericStateVariable>
			<name>avgDensityRegions</name>
			<value>0</value>
		</numericStateVariable>
	</timepoint>
	<timepoint>
		<numericStateVariable>
			<name>avgClusterednessRegions</name>
			<value>0</value>
		</numericStateVariable>
		<numericStateVariable>
			<name>avgDensityRegions</name>
			<value>0</value>
		</numericStateVariable>
	</timepoint>
	<timepoint>
		<numericStateVariable>
			<name>avgClusterednessRegions</name>
			<value>0</value>
		</numericStateVariable>
		<numericStateVariable>
			<name>avgDensityRegions</name>
			<value>0</value>
		</numericStateVariable>
	</timepoint>
	<timepoint>
		<numericStateVariable>
			<name>avgClusterednessRegions</name>
			<value>0</value>
		</numericStateVariable>
		<numericStateVariable>
			<name>avgDensityRegions</name>
			<value>0</value>
		</numericStateVariable>
	</timepoint>
	<timepoint>
		<numericStateVariable>
			<name>avgClusterednessRegions</name>
			<value>0</value>
		</numericStateVariable>
		<numericStateVariable>
			<name>avgDensityRegions</name>
			<value>0</value>
		</numericStateVariable>
	</timepoint>
	<timepoint>
		<numericStateVariable>
			<name>avgClusterednessRegions</name>
			<value>0</value>
		</numericStateVariable>
		<numericStateVariable>
			<name>avgDensityRegions</name>
			<value>0</value>
		</numericStateVariable>
	</timepoint>
	<timepoint>
		<numericStateVariable>
			<name>avgClusterednessRegions</name>
			<value>0</value>
		</numericStateVariable>
		<numericStateVariable>
			<name>avgDensityRegions</name>
			<value>0</value>
		</numericStateVariable>
	</timepoint>
	<timepoint>
		<numericStateVariable>
			<name>avgClusterednessRegions</name>
			<value>0</value>
		</numericStateVariable>
		<numericStateVariable>
			<name>avgDensityRegions</name>
			<value>0</value>
		</numericStateVariable>
	</timepoint>
	<timepoint>
		<numericStateVariable>
			<name>avgClusterednessRegions</name>
			<value>0</value>
		</numericStateVariable>
		<numericStateVariable>
			<name>avgDensityRegions</name>
			<value>0</value>
		</numericStateVariable>
	</timepoint>
	<timepoint>
		<numericStateVariable>
			<name>avgClusterednessRegions</name>
			<value>0</value>
		</numericStateVariable>
		<numericStateVariable>
			<name>avgDensityRegions</name>
			<value>0</value>
		</numericStateVariable>
	</timepoint>
	<timepoint>
		<numericStateVariable>
			<name>avgClusterednessRegions</name>
			<value>0</value>
		</numericStateVariable>
		<numericStateVariable>
			<name>avgDensityRegions</name>
			<value>0</value>
		</numericStateVariable>
	</timepoint>
	<timepoint>
		<numericStateVariable>
			<name>avgClusterednessRegions</name>
			<value>0</value>
		</numericStateVariable>
		<numericStateVariable>
			<name>avgDensityRegions</name>
			<value>0</value>
		</numericStateVariable>
	</timepoint>
	<timepoint>
		<numericStateVariable>
			<name>avgClusterednessRegions</name>
			<value>0</value>
		</numericStateVariable>
		<numericStateVariable>
			<name>avgDensityRegions</name>
			<value>0</value>
		</numericStateVariable>
	</timepoint>
	<timepoint>
		<numericStateVariable>
			<name>avgClusterednessRegions</name>
			<value>0</value>
		</numericStateVariable>
		<numericStateVariable>
			<name>avgDensityRegions</name>
			<value>0</value>
		</numericStateVariable>
	</timepoint>
	<timepoint>
		<spatialEntity>
			<pseudo3D type="region">
				<clusteredness>1</clusteredness>
				<density>0.6290824135115111</density>
				<area>21426</area>
				<perimeter>765.389452457428</perimeter>
				<distanceFromOrigin>187.5793165570234</distanceFromOrigin>
				<angle>31.96562209058488</angle>
				<shape>rectangular</shape>
				<triangleMeasure>0.5541374093183846</triangleMeasure>
				<rectangleMeasure>0.6580031075184095</rectangleMeasure>
				<circleMeasure>0.2716044720420724</circleMeasure>
				<centroid>
					<x>468.9238</x>
					<y>999.8091</y>
				</centroid>
			</pseudo3D>
		</spatialEntity>
		<numericStateVariable>
			<name>avgClusterednessRegions</name>
			<value>0</value>
		</numericStateVariable>
		<numericStateVariable>
			<name>avgDensityRegions</name>
			<value>0.6290824135115111</value>
		</numericStateVariable>
	</timepoint>
	<timepoint>
		<spatialEntity>
			<pseudo3D type="region">
				<clusteredness>1</clusteredness>
				<density>0.6358108505625975</density>
				<area>23317.5</area>
				<perimeter>803.4745950698853</perimeter>
				<distanceFromOrigin>187.5793165570234</distanceFromOrigin>
				<angle>30.25576365494333</angle>
				<shape>rectangular</shape>
				<triangleMeasure>0.5648542216448722</triangleMeasure>
				<rectangleMeasure>0.6586238661779684</rectangleMeasure>
				<circleMeasure>0.2630270965890375</circleMeasure>
				<centroid>
					<x>461.8531</x>
					<y>1008.578</y>
				</centroid>
			</pseudo3D>
		</spatialEntity>
		<spatialEntity>
			<pseudo3D type="region">
				<clusteredness>1</clusteredness>
				<density>0.6795765003098819</density>
				<area>22950</area>
				<perimeter>615.3679056167603</perimeter>
				<distanceFromOrigin>361.4000553403389</distanceFromOrigin>
				<angle>67.90811787105149</angle>
				<shape>triangular</shape>
				<triangleMeasure>0.8519761112580568</triangleMeasure>
				<rectangleMeasure>0.6373434303899302</rectangleMeasure>
				<circleMeasure>0.540526186842477</circleMeasure>
				<centroid>
					<x>1140.895</x>
					<y>595.568</y>
				</centroid>
			</pseudo3D>
		</spatialEntity>
		<numericStateVariable>
			<name>avgClusterednessRegions</name>
			<value>1589.560104184743</value>
		</numericStateVariable>
		<numericStateVariable>
			<name>avgDensityRegions</name>
			<value>0.6576936754362397</value>
		</numericStateVariable>
	</timepoint>
	<timepoint>
		<spatialEntity>
			<pseudo3D type="region">
				<clusteredness>1</clusteredness>
				<density>0.6301345473129397</density>
				<area>24635</area>
				<perimeter>822.7858686447144</perimeter>
				<distanceFromOrigin>187.5793165570234</distanceFromOrigin>
				<angle>30.00624567161532</angle>
				<shape>rectangular</shape>
				<triangleMeasure>0.5801786048099951</triangleMeasure>
				<rectangleMeasure>0.6797129938784918</rectangleMeasure>
				<circleMeasure>0.2522907698900209</circleMeasure>
				<centroid>
					<x>457.8645</x>
					<y>1014.976</y>
				</centroid>
			</pseudo3D>
		</spatialEntity>
		<spatialEntity>
			<pseudo3D type="region">
				<clusteredness>1</clusteredness>
				<density>0.6819535890400666</density>
				<area>26840</area>
				<perimeter>696.4886977672577</perimeter>
				<distanceFromOrigin>361.4000553403389</distanceFromOrigin>
				<angle>67.99867147497169</angle>
				<shape>triangular</shape>
				<triangleMeasure>0.857579908858171</triangleMeasure>
				<rectangleMeasure>0.5984657729827244</rectangleMeasure>
				<circleMeasure>0.5063247673814171</circleMeasure>
				<centroid>
					<x>1151.461</x>
					<y>594.3113</y>
				</centroid>
			</pseudo3D>
		</spatialEntity>
		<numericStateVariable>
			<name>avgClusterednessRegions</name>
			<value>1622.387886765909</value>
		</numericStateVariable>
		<numericStateVariable>
			<name>avgDensityRegions</name>
			<value>0.6560440681765032</value>
		</numericStateVariable>
	</timepoint>
	<timepoint>
		<spatialEntity>
			<pseudo3D type="region">
				<clusteredness>1</clusteredness>
				<density>0.6356475911631621</density>
				<area>27230.5</area>
				<perimeter>914.8813953399658</perimeter>
				<distanceFromOrigin>187.8776197422141</distanceFromOrigin>
				<angle>29.34160692236625</angle>
				<shape>rectangular</shape>
				<triangleMeasure>0.6051297863445515</triangleMeasure>
				<rectangleMeasure>0.6250015017591651</rectangleMeasure>
				<circleMeasure>0.2449533496171171</circleMeasure>
				<centroid>
					<x>448.5871</x>
					<y>1025.978</y>
				</centroid>
			</pseudo3D>
		</spatialEntity>
		<spatialEntity>
			<pseudo3D type="region">
				<clusteredness>1</clusteredness>
				<density>0.6920207678058566</density>
				<area>31696</area>
				<perimeter>724.1506509780884</perimeter>
				<distanceFromOrigin>361.4000553403389</distanceFromOrigin>
				<angle>67.28481715391618</angle>
				<shape>triangular</shape>
				<triangleMeasure>0.8103103918805344</triangleMeasure>
				<rectangleMeasure>0.6714714646126739</rectangleMeasure>
				<circleMeasure>0.565613855743326</circleMeasure>
				<centroid>
					<x>1164.553</x>
					<y>593.8719</y>
				</centroid>
			</pseudo3D>
		</spatialEntity>
		<numericStateVariable>
			<name>avgClusterednessRegions</name>
			<value>1672.510771967901</value>
		</numericStateVariable>
		<numericStateVariable>
			<name>avgDensityRegions</name>
			<value>0.6638341794845093</value>
		</numericStateVariable>
	</timepoint>
	<timepoint>
		<spatialEntity>
			<pseudo3D type="region">
				<clusteredness>1</clusteredness>
				<density>0.6472437997192326</density>
				<area>31605</area>
				<perimeter>1059.416226148605</perimeter>
				<distanceFromOrigin>187.5793165570234</distanceFromOrigin>
				<angle>35.04167162943213</angle>
				<shape>triangular</shape>
				<triangleMeasure>0.5917022673261418</triangleMeasure>
				<rectangleMeasure>0.4458783006973792</rectangleMeasure>
				<circleMeasure>0.2422377214876701</circleMeasure>
				<centroid>
					<x>433.2652</x>
					<y>1041.963</y>
				</centroid>
			</pseudo3D>
		</spatialEntity>
		<spatialEntity>
			<pseudo3D type="region">
				<clusteredness>1</clusteredness>
				<density>0.6985653572341771</density>
				<area>36097</area>
				<perimeter>764.1519622802734</perimeter>
				<distanceFromOrigin>361.4000553403389</distanceFromOrigin>
				<angle>65.72606418470393</angle>
				<shape>triangular</shape>
				<triangleMeasure>0.8386776369862019</triangleMeasure>
				<rectangleMeasure>0.6659354527391265</rectangleMeasure>
				<circleMeasure>0.5704668347133475</circleMeasure>
				<centroid>
					<x>1175.341</x>
					<y>591.5328</y>
				</centroid>
			</pseudo3D>
		</spatialEntity>
		<spatialEntity>
			<pseudo3D type="region">
				<clusteredness>1</clusteredness>
				<density>0.5685070421486742</density>
				<area>20762.5</area>
				<perimeter>710.1393694877625</perimeter>
				<distanceFromOrigin>336.9525189103058</distanceFromOrigin>
				<angle>38.1414132788785</angle>
				<shape>triangular</shape>
				<triangleMeasure>0.7293725025249198</triangleMeasure>
				<rectangleMeasure>0.5776124324034141</rectangleMeasure>
				<circleMeasure>0.3212814669402603</circleMeasure>
				<centroid>
					<x>914.842</x>
					<y>261.4204</y>
				</centroid>
			</pseudo3D>
		</spatialEntity>
		<numericStateVariable>
			<name>avgClusterednessRegions</name>
			<value>2205.746121887201</value>
		</numericStateVariable>
		<numericStateVariable>
			<name>avgDensityRegions</name>
			<value>0.6381053997006947</value>
		</numericStateVariable>
	</timepoint>
	<timepoint>
		<spatialEntity>
			<pseudo3D type="region">
				<clusteredness>1</clusteredness>
				<density>0.6489618330698737</density>
				<area>34270</area>
				<perimeter>1048.488021850586</perimeter>
				<distanceFromOrigin>187.8776197422141</distanceFromOrigin>
				<angle>33.03809066866978</angle>
				<shape>triangular</shape>
				<triangleMeasure>0.6214039386257082</triangleMeasure>
				<rectangleMeasure>0.5011398161533781</rectangleMeasure>
				<circleMeasure>0.2443582171604319</circleMeasure>
				<centroid>
					<x>425.1603</x>
					<y>1051.49</y>
				</centroid>
			</pseudo3D>
		</spatialEntity>
		<spatialEntity>
			<pseudo3D type="region">
				<clusteredness>1</clusteredness>
				<density>0.6987994007355294</density>
				<area>41307.5</area>
				<perimeter>854.5112380981445</perimeter>
				<distanceFromOrigin>361.4000553403389</distanceFromOrigin>
				<angle>64.55673616826357</angle>
				<shape>triangular</shape>
				<triangleMeasure>0.8361186242981953</triangleMeasure>
				<rectangleMeasure>0.6142381322855944</rectangleMeasure>
				<circleMeasure>0.5171340814826826</circleMeasure>
				<centroid>
					<x>1187.549</x>
					<y>594.0043</y>
				</centroid>
			</pseudo3D>
		</spatialEntity>
		<spatialEntity>
			<pseudo3D type="region">
				<clusteredness>1</clusteredness>
				<density>0.5646347380872208</density>
				<area>22381.5</area>
				<perimeter>735.9594135284424</perimeter>
				<distanceFromOrigin>336.9525189103058</distanceFromOrigin>
				<angle>37.09174691635698</angle>
				<shape>triangular</shape>
				<triangleMeasure>0.7357676471313396</triangleMeasure>
				<rectangleMeasure>0.5993895910364556</rectangleMeasure>
				<circleMeasure>0.3042654812031582</circleMeasure>
				<centroid>
					<x>918.1841</x>
					<y>254.0491</y>
				</centroid>
			</pseudo3D>
		</spatialEntity>
		<numericStateVariable>
			<name>avgClusterednessRegions</name>
			<value>2260.396333046094</value>
		</numericStateVariable>
		<numericStateVariable>
			<name>avgDensityRegions</name>
			<value>0.637465323964208</value>
		</numericStateVariable>
	</timepoint>
	<timepoint>
		<spatialEntity>
			<pseudo3D type="region">
				<clusteredness>1</clusteredness>
				<density>0.6480809375065323</density>
				<area>34254</area>
				<perimeter>1049.697069644928</perimeter>
				<distanceFromOrigin>187.8776197422141</distanceFromOrigin>
				<angle>33.03809066866978</angle>
				<shape>triangular</shape>
				<triangleMeasure>0.6221778221778221</triangleMeasure>
				<rectangleMeasure>0.5007787204861738</rectangleMeasure>
				<circleMeasure>0.2446614762303073</circleMeasure>
				<centroid>
					<x>425.1104</x>
					<y>1051.409</y>
				</centroid>
			</pseudo3D>
		</spatialEntity>
		<spatialEntity>
			<pseudo3D type="region">
				<clusteredness>1</clusteredness>
				<density>0.701454973052789</density>
				<area>41887.5</area>
				<perimeter>847.1427006721497</perimeter>
				<distanceFromOrigin>361.4000553403389</distanceFromOrigin>
				<angle>65.51787995619193</angle>
				<shape>triangular</shape>
				<triangleMeasure>0.8452111009940247</triangleMeasure>
				<rectangleMeasure>0.6221495978759467</rectangleMeasure>
				<circleMeasure>0.5316278926753828</circleMeasure>
				<centroid>
					<x>1188.95</x>
					<y>594.1291</y>
				</centroid>
			</pseudo3D>
		</spatialEntity>
		<spatialEntity>
			<pseudo3D type="region">
				<clusteredness>1</clusteredness>
				<density>0.5598218304527349</density>
				<area>22283</area>
				<perimeter>733.5476417541504</perimeter>
				<distanceFromOrigin>336.9525189103058</distanceFromOrigin>
				<angle>36.75980599098965</angle>
				<shape>triangular</shape>
				<triangleMeasure>0.7306762579607229</triangleMeasure>
				<rectangleMeasure>0.6017037934318177</rectangleMeasure>
				<circleMeasure>0.3033697492286693</circleMeasure>
				<centroid>
					<x>918.1327</x>
					<y>254.5187</y>
				</centroid>
			</pseudo3D>
		</spatialEntity>
		<numericStateVariable>
			<name>avgClusterednessRegions</name>
			<value>2261.698730406716</value>
		</numericStateVariable>
		<numericStateVariable>
			<name>avgDensityRegions</name>
			<value>0.6364525803373521</value>
		</numericStateVariable>
	</timepoint>
	<timepoint>
		<spatialEntity>
			<pseudo3D type="region">
				<clusteredness>1</clusteredness>
				<density>0.6480809375065323</density>
				<area>34254</area>
				<perimeter>1049.697069644928</perimeter>
				<distanceFromOrigin>187.8776197422141</distanceFromOrigin>
				<angle>33.03809066866978</angle>
				<shape>triangular</shape>
				<triangleMeasure>0.6221778221778221</triangleMeasure>
				<rectangleMeasure>0.5007787204861738</rectangleMeasure>
				<circleMeasure>0.2446614762303073</circleMeasure>
				<centroid>
					<x>425.1104</x>
					<y>1051.409</y>
				</centroid>
			</pseudo3D>
		</spatialEntity>
		<spatialEntity>
			<pseudo3D type="region">
				<clusteredness>1</clusteredness>
				<density>0.701454973052789</density>
				<area>41887.5</area>
				<perimeter>847.1427006721497</perimeter>
				<distanceFromOrigin>361.4000553403389</distanceFromOrigin>
				<angle>65.51787995619193</angle>
				<shape>triangular</shape>
				<triangleMeasure>0.8452111009940247</triangleMeasure>
				<rectangleMeasure>0.6221495978759467</rectangleMeasure>
				<circleMeasure>0.5316278926753828</circleMeasure>
				<centroid>
					<x>1188.95</x>
					<y>594.1291</y>
				</centroid>
			</pseudo3D>
		</spatialEntity>
		<spatialEntity>
			<pseudo3D type="region">
				<clusteredness>1</clusteredness>
				<density>0.5598218304527349</density>
				<area>22283</area>
				<perimeter>733.5476417541504</perimeter>
				<distanceFromOrigin>336.9525189103058</distanceFromOrigin>
				<angle>36.75980599098965</angle>
				<shape>triangular</shape>
				<triangleMeasure>0.7306762579607229</triangleMeasure>
				<rectangleMeasure>0.6017037934318177</rectangleMeasure>
				<circleMeasure>0.3033697492286693</circleMeasure>
				<centroid>
					<x>918.1327</x>
					<y>254.5187</y>
				</centroid>
			</pseudo3D>
		</spatialEntity>
		<numericStateVariable>
			<name>avgClusterednessRegions</name>
			<value>2261.698730406716</value>
		</numericStateVariable>
		<numericStateVariable>
			<name>avgDensityRegions</name>
			<value>0.6364525803373521</value>
		</numericStateVariable>
	</timepoint>
	<timepoint>
		<spatialEntity>
			<pseudo3D type="region">
				<clusteredness>1</clusteredness>
				<density>0.6480809375065323</density>
				<area>34254</area>
				<perimeter>1049.697069644928</perimeter>
				<distanceFromOrigin>187.8776197422141</distanceFromOrigin>
				<angle>33.03809066866978</angle>
				<shape>triangular</shape>
				<triangleMeasure>0.6221778221778221</triangleMeasure>
				<rectangleMeasure>0.5007787204861738</rectangleMeasure>
				<circleMeasure>0.2446614762303073</circleMeasure>
				<centroid>
					<x>425.1104</x>
					<y>1051.409</y>
				</centroid>
			</pseudo3D>
		</spatialEntity>
		<spatialEntity>
			<pseudo3D type="region">
				<clusteredness>1</clusteredness>
				<density>0.701454973052789</density>
				<area>41887.5</area>
				<perimeter>847.1427006721497</perimeter>
				<distanceFromOrigin>361.4000553403389</distanceFromOrigin>
				<angle>65.51787995619193</angle>
				<shape>triangular</shape>
				<triangleMeasure>0.8452111009940247</triangleMeasure>
				<rectangleMeasure>0.6221495978759467</rectangleMeasure>
				<circleMeasure>0.5316278926753828</circleMeasure>
				<centroid>
					<x>1188.95</x>
					<y>594.1291</y>
				</centroid>
			</pseudo3D>
		</spatialEntity>
		<spatialEntity>
			<pseudo3D type="region">
				<clusteredness>1</clusteredness>
				<density>0.5598218304527349</density>
				<area>22283</area>
				<perimeter>733.5476417541504</perimeter>
				<distanceFromOrigin>336.9525189103058</distanceFromOrigin>
				<angle>36.75980599098965</angle>
				<shape>triangular</shape>
				<triangleMeasure>0.7306762579607229</triangleMeasure>
				<rectangleMeasure>0.6017037934318177</rectangleMeasure>
				<circleMeasure>0.3033697492286693</circleMeasure>
				<centroid>
					<x>918.1327</x>
					<y>254.5187</y>
				</centroid>
			</pseudo3D>
		</spatialEntity>
		<numericStateVariable>
			<name>avgClusterednessRegions</name>
			<value>2261.698730406716</value>
		</numericStateVariable>
		<numericStateVariable>
			<name>avgDensityRegions</name>
			<value>0.6364525803373521</value>
		</numericStateVariable>
	</timepoint>
	<timepoint>
		<spatialEntity>
			<pseudo3D type="region">
				<clusteredness>1</clusteredness>
				<density>0.6480809375065323</density>
				<area>34254</area>
				<perimeter>1049.697069644928</perimeter>
				<distanceFromOrigin>187.8776197422141</distanceFromOrigin>
				<angle>33.03809066866978</angle>
				<shape>triangular</shape>
				<triangleMeasure>0.6221778221778221</triangleMeasure>
				<rectangleMeasure>0.5007787204861738</rectangleMeasure>
				<circleMeasure>0.2446614762303073</circleMeasure>
				<centroid>
					<x>425.1104</x>
					<y>1051.409</y>
				</centroid>
			</pseudo3D>
		</spatialEntity>
		<spatialEntity>
			<pseudo3D type="region">
				<clusteredness>1</clusteredness>
				<density>0.701454973052789</density>
				<area>41887.5</area>
				<perimeter>847.1427006721497</perimeter>
				<distanceFromOrigin>361.4000553403389</distanceFromOrigin>
				<angle>65.51787995619193</angle>
				<shape>triangular</shape>
				<triangleMeasure>0.8452111009940247</triangleMeasure>
				<rectangleMeasure>0.6221495978759467</rectangleMeasure>
				<circleMeasure>0.5316278926753828</circleMeasure>
				<centroid>
					<x>1188.95</x>
					<y>594.1291</y>
				</centroid>
			</pseudo3D>
		</spatialEntity>
		<spatialEntity>
			<pseudo3D type="region">
				<clusteredness>1</clusteredness>
				<density>0.5598218304527349</density>
				<area>22283</area>
				<perimeter>733.5476417541504</perimeter>
				<distanceFromOrigin>336.9525189103058</distanceFromOrigin>
				<angle>36.75980599098965</angle>
				<shape>triangular</shape>
				<triangleMeasure>0.7306762579607229</triangleMeasure>
				<rectangleMeasure>0.6017037934318177</rectangleMeasure>
				<circleMeasure>0.3033697492286693</circleMeasure>
				<centroid>
					<x>918.1327</x>
					<y>254.5187</y>
				</centroid>
			</pseudo3D>
		</spatialEntity>
		<numericStateVariable>
			<name>avgClusterednessRegions</name>
			<value>2261.698730406716</value>
		</numericStateVariable>
		<numericStateVariable>
			<name>avgDensityRegions</name>
			<value>0.6364525803373521</value>
		</numericStateVariable>
	</timepoint>
	<timepoint>
		<spatialEntity>
			<pseudo3D type="region">
				<clusteredness>1</clusteredness>
				<density>0.6480809375065323</density>
				<area>34254</area>
				<perimeter>1049.697069644928</perimeter>
				<distanceFromOrigin>187.8776197422141</distanceFromOrigin>
				<angle>33.03809066866978</angle>
				<shape>triangular</shape>
				<triangleMeasure>0.6221778221778221</triangleMeasure>
				<rectangleMeasure>0.5007787204861738</rectangleMeasure>
				<circleMeasure>0.2446614762303073</circleMeasure>
				<centroid>
					<x>425.1104</x>
					<y>1051.409</y>
				</centroid>
			</pseudo3D>
		</spatialEntity>
		<spatialEntity>
			<pseudo3D type="region">
				<clusteredness>1</clusteredness>
				<density>0.701454973052789</density>
				<area>41887.5</area>
				<perimeter>847.1427006721497</perimeter>
				<distanceFromOrigin>361.4000553403389</distanceFromOrigin>
				<angle>65.51787995619193</angle>
				<shape>triangular</shape>
				<triangleMeasure>0.8452111009940247</triangleMeasure>
				<rectangleMeasure>0.6221495978759467</rectangleMeasure>
				<circleMeasure>0.5316278926753828</circleMeasure>
				<centroid>
					<x>1188.95</x>
					<y>594.1291</y>
				</centroid>
			</pseudo3D>
		</spatialEntity>
		<spatialEntity>
			<pseudo3D type="region">
				<clusteredness>1</clusteredness>
				<density>0.5598218304527349</density>
				<area>22283</area>
				<perimeter>733.5476417541504</perimeter>
				<distanceFromOrigin>336.9525189103058</distanceFromOrigin>
				<angle>36.75980599098965</angle>
				<shape>triangular</shape>
				<triangleMeasure>0.7306762579607229</triangleMeasure>
				<rectangleMeasure>0.6017037934318177</rectangleMeasure>
				<circleMeasure>0.3033697492286693</circleMeasure>
				<centroid>
					<x>918.1327</x>
					<y>254.5187</y>
				</centroid>
			</pseudo3D>
		</spatialEntity>
		<numericStateVariable>
			<name>avgClusterednessRegions</name>
			<value>2261.698730406716</value>
		</numericStateVariable>
		<numericStateVariable>
			<name>avgDensityRegions</name>
			<value>0.6364525803373521</value>
		</numericStateVariable>
	</timepoint>
	<timepoint>
		<spatialEntity>
			<pseudo3D type="region">
				<clusteredness>1</clusteredness>
				<density>0.6480809375065323</density>
				<area>34254</area>
				<perimeter>1049.697069644928</perimeter>
				<distanceFromOrigin>187.8776197422141</distanceFromOrigin>
				<angle>33.03809066866978</angle>
				<shape>triangular</shape>
				<triangleMeasure>0.6221778221778221</triangleMeasure>
				<rectangleMeasure>0.5007787204861738</rectangleMeasure>
				<circleMeasure>0.2446614762303073</circleMeasure>
				<centroid>
					<x>425.1104</x>
					<y>1051.409</y>
				</centroid>
			</pseudo3D>
		</spatialEntity>
		<spatialEntity>
			<pseudo3D type="region">
				<clusteredness>1</clusteredness>
				<density>0.701454973052789</density>
				<area>41887.5</area>
				<perimeter>847.1427006721497</perimeter>
				<distanceFromOrigin>361.4000553403389</distanceFromOrigin>
				<angle>65.51787995619193</angle>
				<shape>triangular</shape>
				<triangleMeasure>0.8452111009940247</triangleMeasure>
				<rectangleMeasure>0.6221495978759467</rectangleMeasure>
				<circleMeasure>0.5316278926753828</circleMeasure>
				<centroid>
					<x>1188.95</x>
					<y>594.1291</y>
				</centroid>
			</pseudo3D>
		</spatialEntity>
		<spatialEntity>
			<pseudo3D type="region">
				<clusteredness>1</clusteredness>
				<density>0.5598218304527349</density>
				<area>22283</area>
				<perimeter>733.5476417541504</perimeter>
				<distanceFromOrigin>336.9525189103058</distanceFromOrigin>
				<angle>36.75980599098965</angle>
				<shape>triangular</shape>
				<triangleMeasure>0.7306762579607229</triangleMeasure>
				<rectangleMeasure>0.6017037934318177</rectangleMeasure>
				<circleMeasure>0.3033697492286693</circleMeasure>
				<centroid>
					<x>918.1327</x>
					<y>254.5187</y>
				</centroid>
			</pseudo3D>
		</spatialEntity>
		<numericStateVariable>
			<name>avgClusterednessRegions</name>
			<value>2261.698730406716</value>
		</numericStateVariable>
		<numericStateVariable>
			<name>avgDensityRegions</name>
			<value>0.6364525803373521</value>
		</numericStateVariable>
	</timepoint>
	<timepoint>
		<spatialEntity>
			<pseudo3D type="region">
				<clusteredness>1</clusteredness>
				<density>0.6480809375065323</density>
				<area>34254</area>
				<perimeter>1049.697069644928</perimeter>
				<distanceFromOrigin>187.8776197422141</distanceFromOrigin>
				<angle>33.03809066866978</angle>
				<shape>triangular</shape>
				<triangleMeasure>0.6221778221778221</triangleMeasure>
				<rectangleMeasure>0.5007787204861738</rectangleMeasure>
				<circleMeasure>0.2446614762303073</circleMeasure>
				<centroid>
					<x>425.1104</x>
					<y>1051.409</y>
				</centroid>
			</pseudo3D>
		</spatialEntity>
		<spatialEntity>
			<pseudo3D type="region">
				<clusteredness>1</clusteredness>
				<density>0.701454973052789</density>
				<area>41887.5</area>
				<perimeter>847.1427006721497</perimeter>
				<distanceFromOrigin>361.4000553403389</distanceFromOrigin>
				<angle>65.51787995619193</angle>
				<shape>triangular</shape>
				<triangleMeasure>0.8452111009940247</triangleMeasure>
				<rectangleMeasure>0.6221495978759467</rectangleMeasure>
				<circleMeasure>0.5316278926753828</circleMeasure>
				<centroid>
					<x>1188.95</x>
					<y>594.1291</y>
				</centroid>
			</pseudo3D>
		</spatialEntity>
		<spatialEntity>
			<pseudo3D type="region">
				<clusteredness>1</clusteredness>
				<density>0.5598218304527349</density>
				<area>22283</area>
				<perimeter>733.5476417541504</perimeter>
				<distanceFromOrigin>336.9525189103058</distanceFromOrigin>
				<angle>36.75980599098965</angle>
				<shape>triangular</shape>
				<triangleMeasure>0.7306762579607229</triangleMeasure>
				<rectangleMeasure>0.6017037934318177</rectangleMeasure>
				<circleMeasure>0.3033697492286693</circleMeasure>
				<centroid>
					<x>918.1327</x>
					<y>254.5187</y>
				</centroid>
			</pseudo3D>
		</spatialEntity>
		<numericStateVariable>
			<name>avgClusterednessRegions</name>
			<value>2261.698730406716</value>
		</numericStateVariable>
		<numericStateVariable>
			<name>avgDensityRegions</name>
			<value>0.6364525803373521</value>
		</numericStateVariable>
	</timepoint>
	<timepoint>
		<spatialEntity>
			<pseudo3D type="region">
				<clusteredness>1</clusteredness>
				<density>0.6480809375065323</density>
				<area>34254</area>
				<perimeter>1049.697069644928</perimeter>
				<distanceFromOrigin>187.8776197422141</distanceFromOrigin>
				<angle>33.03809066866978</angle>
				<shape>triangular</shape>
				<triangleMeasure>0.6221778221778221</triangleMeasure>
				<rectangleMeasure>0.5007787204861738</rectangleMeasure>
				<circleMeasure>0.2446614762303073</circleMeasure>
				<centroid>
					<x>425.1104</x>
					<y>1051.409</y>
				</centroid>
			</pseudo3D>
		</spatialEntity>
		<spatialEntity>
			<pseudo3D type="region">
				<clusteredness>1</clusteredness>
				<density>0.701454973052789</density>
				<area>41887.5</area>
				<perimeter>847.1427006721497</perimeter>
				<distanceFromOrigin>361.4000553403389</distanceFromOrigin>
				<angle>65.51787995619193</angle>
				<shape>triangular</shape>
				<triangleMeasure>0.8452111009940247</triangleMeasure>
				<rectangleMeasure>0.6221495978759467</rectangleMeasure>
				<circleMeasure>0.5316278926753828</circleMeasure>
				<centroid>
					<x>1188.95</x>
					<y>594.1291</y>
				</centroid>
			</pseudo3D>
		</spatialEntity>
		<spatialEntity>
			<pseudo3D type="region">
				<clusteredness>1</clusteredness>
				<density>0.5598218304527349</density>
				<area>22283</area>
				<perimeter>733.5476417541504</perimeter>
				<distanceFromOrigin>336.9525189103058</distanceFromOrigin>
				<angle>36.75980599098965</angle>
				<shape>triangular</shape>
				<triangleMeasure>0.7306762579607229</triangleMeasure>
				<rectangleMeasure>0.6017037934318177</rectangleMeasure>
				<circleMeasure>0.3033697492286693</circleMeasure>
				<centroid>
					<x>918.1327</x>
					<y>254.5187</y>
				</centroid>
			</pseudo3D>
		</spatialEntity>
		<numericStateVariable>
			<name>avgClusterednessRegions</name>
			<value>2261.698730406716</value>
		</numericStateVariable>
		<numericStateVariable>
			<name>avgDensityRegions</name>
			<value>0.6364525803373521</value>
		</numericStateVariable>
	</timepoint>
	<timepoint>
		<spatialEntity>
			<pseudo3D type="region">
				<clusteredness>1</clusteredness>
				<density>0.6480809375065323</density>
				<area>34254</area>
				<perimeter>1049.697069644928</perimeter>
				<distanceFromOrigin>187.8776197422141</distanceFromOrigin>
				<angle>33.03809066866978</angle>
				<shape>triangular</shape>
				<triangleMeasure>0.6221778221778221</triangleMeasure>
				<rectangleMeasure>0.5007787204861738</rectangleMeasure>
				<circleMeasure>0.2446614762303073</circleMeasure>
				<centroid>
					<x>425.1104</x>
					<y>1051.409</y>
				</centroid>
			</pseudo3D>
		</spatialEntity>
		<spatialEntity>
			<pseudo3D type="region">
				<clusteredness>1</clusteredness>
				<density>0.701454973052789</density>
				<area>41887.5</area>
				<perimeter>847.1427006721497</perimeter>
				<distanceFromOrigin>361.4000553403389</distanceFromOrigin>
				<angle>65.51787995619193</angle>
				<shape>triangular</shape>
				<triangleMeasure>0.8452111009940247</triangleMeasure>
				<rectangleMeasure>0.6221495978759467</rectangleMeasure>
				<circleMeasure>0.5316278926753828</circleMeasure>
				<centroid>
					<x>1188.95</x>
					<y>594.1291</y>
				</centroid>
			</pseudo3D>
		</spatialEntity>
		<spatialEntity>
			<pseudo3D type="region">
				<clusteredness>1</clusteredness>
				<density>0.5598218304527349</density>
				<area>22283</area>
				<perimeter>733.5476417541504</perimeter>
				<distanceFromOrigin>336.9525189103058</distanceFromOrigin>
				<angle>36.75980599098965</angle>
				<shape>triangular</shape>
				<triangleMeasure>0.7306762579607229</triangleMeasure>
				<rectangleMeasure>0.6017037934318177</rectangleMeasure>
				<circleMeasure>0.3033697492286693</circleMeasure>
				<centroid>
					<x>918.1327</x>
					<y>254.5187</y>
				</centroid>
			</pseudo3D>
		</spatialEntity>
		<numericStateVariable>
			<name>avgClusterednessRegions</name>
			<value>2261.698730406716</value>
		</numericStateVariable>
		<numericStateVariable>
			<name>avgDensityRegions</name>
			<value>0.6364525803373521</value>
		</numericStateVariable>
	</timepoint>
	<timepoint>
		<spatialEntity>
			<pseudo3D type="region">
				<clusteredness>1</clusteredness>
				<density>0.6480809375065323</density>
				<area>34254</area>
				<perimeter>1049.697069644928</perimeter>
				<distanceFromOrigin>187.8776197422141</distanceFromOrigin>
				<angle>33.03809066866978</angle>
				<shape>triangular</shape>
				<triangleMeasure>0.6221778221778221</triangleMeasure>
				<rectangleMeasure>0.5007787204861738</rectangleMeasure>
				<circleMeasure>0.2446614762303073</circleMeasure>
				<centroid>
					<x>425.1104</x>
					<y>1051.409</y>
				</centroid>
			</pseudo3D>
		</spatialEntity>
		<spatialEntity>
			<pseudo3D type="region">
				<clusteredness>1</clusteredness>
				<density>0.701454973052789</density>
				<area>41887.5</area>
				<perimeter>847.1427006721497</perimeter>
				<distanceFromOrigin>361.4000553403389</distanceFromOrigin>
				<angle>65.51787995619193</angle>
				<shape>triangular</shape>
				<triangleMeasure>0.8452111009940247</triangleMeasure>
				<rectangleMeasure>0.6221495978759467</rectangleMeasure>
				<circleMeasure>0.5316278926753828</circleMeasure>
				<centroid>
					<x>1188.95</x>
					<y>594.1291</y>
				</centroid>
			</pseudo3D>
		</spatialEntity>
		<spatialEntity>
			<pseudo3D type="region">
				<clusteredness>1</clusteredness>
				<density>0.5598218304527349</density>
				<area>22283</area>
				<perimeter>733.5476417541504</perimeter>
				<distanceFromOrigin>336.9525189103058</distanceFromOrigin>
				<angle>36.75980599098965</angle>
				<shape>triangular</shape>
				<triangleMeasure>0.7306762579607229</triangleMeasure>
				<rectangleMeasure>0.6017037934318177</rectangleMeasure>
				<circleMeasure>0.3033697492286693</circleMeasure>
				<centroid>
					<x>918.1327</x>
					<y>254.5187</y>
				</centroid>
			</pseudo3D>
		</spatialEntity>
		<numericStateVariable>
			<name>avgClusterednessRegions</name>
			<value>2261.698730406716</value>
		</numericStateVariable>
		<numericStateVariable>
			<name>avgDensityRegions</name>
			<value>0.6364525803373521</value>
		</numericStateVariable>
	</timepoint>
	<timepoint>
		<spatialEntity>
			<pseudo3D type="region">
				<clusteredness>1</clusteredness>
				<density>0.6480809375065323</density>
				<area>34254</area>
				<perimeter>1049.697069644928</perimeter>
				<distanceFromOrigin>187.8776197422141</distanceFromOrigin>
				<angle>33.03809066866978</angle>
				<shape>triangular</shape>
				<triangleMeasure>0.6221778221778221</triangleMeasure>
				<rectangleMeasure>0.5007787204861738</rectangleMeasure>
				<circleMeasure>0.2446614762303073</circleMeasure>
				<centroid>
					<x>425.1104</x>
					<y>1051.409</y>
				</centroid>
			</pseudo3D>
		</spatialEntity>
		<spatialEntity>
			<pseudo3D type="region">
				<clusteredness>1</clusteredness>
				<density>0.701454973052789</density>
				<area>41887.5</area>
				<perimeter>847.1427006721497</perimeter>
				<distanceFromOrigin>361.4000553403389</distanceFromOrigin>
				<angle>65.51787995619193</angle>
				<shape>triangular</shape>
				<triangleMeasure>0.8452111009940247</triangleMeasure>
				<rectangleMeasure>0.6221495978759467</rectangleMeasure>
				<circleMeasure>0.5316278926753828</circleMeasure>
				<centroid>
					<x>1188.95</x>
					<y>594.1291</y>
				</centroid>
			</pseudo3D>
		</spatialEntity>
		<spatialEntity>
			<pseudo3D type="region">
				<clusteredness>1</clusteredness>
				<density>0.5598218304527349</density>
				<area>22283</area>
				<perimeter>733.5476417541504</perimeter>
				<distanceFromOrigin>336.9525189103058</distanceFromOrigin>
				<angle>36.75980599098965</angle>
				<shape>triangular</shape>
				<triangleMeasure>0.7306762579607229</triangleMeasure>
				<rectangleMeasure>0.6017037934318177</rectangleMeasure>
				<circleMeasure>0.3033697492286693</circleMeasure>
				<centroid>
					<x>918.1327</x>
					<y>254.5187</y>
				</centroid>
			</pseudo3D>
		</spatialEntity>
		<numericStateVariable>
			<name>avgClusterednessRegions</name>
			<value>2261.698730406716</value>
		</numericStateVariable>
		<numericStateVariable>
			<name>avgDensityRegions</name>
			<value>0.6364525803373521</value>
		</numericStateVariable>
	</timepoint>
	<timepoint>
		<spatialEntity>
			<pseudo3D type="region">
				<clusteredness>1</clusteredness>
				<density>0.6480809375065323</density>
				<area>34254</area>
				<perimeter>1049.697069644928</perimeter>
				<distanceFromOrigin>187.8776197422141</distanceFromOrigin>
				<angle>33.03809066866978</angle>
				<shape>triangular</shape>
				<triangleMeasure>0.6221778221778221</triangleMeasure>
				<rectangleMeasure>0.5007787204861738</rectangleMeasure>
				<circleMeasure>0.2446614762303073</circleMeasure>
				<centroid>
					<x>425.1104</x>
					<y>1051.409</y>
				</centroid>
			</pseudo3D>
		</spatialEntity>
		<spatialEntity>
			<pseudo3D type="region">
				<clusteredness>1</clusteredness>
				<density>0.701454973052789</density>
				<area>41887.5</area>
				<perimeter>847.1427006721497</perimeter>
				<distanceFromOrigin>361.4000553403389</distanceFromOrigin>
				<angle>65.51787995619193</angle>
				<shape>triangular</shape>
				<triangleMeasure>0.8452111009940247</triangleMeasure>
				<rectangleMeasure>0.6221495978759467</rectangleMeasure>
				<circleMeasure>0.5316278926753828</circleMeasure>
				<centroid>
					<x>1188.95</x>
					<y>594.1291</y>
				</centroid>
			</pseudo3D>
		</spatialEntity>
		<spatialEntity>
			<pseudo3D type="region">
				<clusteredness>1</clusteredness>
				<density>0.5598218304527349</density>
				<area>22283</area>
				<perimeter>733.5476417541504</perimeter>
				<distanceFromOrigin>336.9525189103058</distanceFromOrigin>
				<angle>36.75980599098965</angle>
				<shape>triangular</shape>
				<triangleMeasure>0.7306762579607229</triangleMeasure>
				<rectangleMeasure>0.6017037934318177</rectangleMeasure>
				<circleMeasure>0.3033697492286693</circleMeasure>
				<centroid>
					<x>918.1327</x>
					<y>254.5187</y>
				</centroid>
			</pseudo3D>
		</spatialEntity>
		<numericStateVariable>
			<name>avgClusterednessRegions</name>
			<value>2261.698730406716</value>
		</numericStateVariable>
		<numericStateVariable>
			<name>avgDensityRegions</name>
			<value>0.6364525803373521</value>
		</numericStateVariable>
	</timepoint>
	<timepoint>
		<spatialEntity>
			<pseudo3D type="region">
				<clusteredness>1</clusteredness>
				<density>0.6480809375065323</density>
				<area>34254</area>
				<perimeter>1049.697069644928</perimeter>
				<distanceFromOrigin>187.8776197422141</distanceFromOrigin>
				<angle>33.03809066866978</angle>
				<shape>triangular</shape>
				<triangleMeasure>0.6221778221778221</triangleMeasure>
				<rectangleMeasure>0.5007787204861738</rectangleMeasure>
				<circleMeasure>0.2446614762303073</circleMeasure>
				<centroid>
					<x>425.1104</x>
					<y>1051.409</y>
				</centroid>
			</pseudo3D>
		</spatialEntity>
		<spatialEntity>
			<pseudo3D type="region">
				<clusteredness>1</clusteredness>
				<density>0.701454973052789</density>
				<area>41887.5</area>
				<perimeter>847.1427006721497</perimeter>
				<distanceFromOrigin>361.4000553403389</distanceFromOrigin>
				<angle>65.51787995619193</angle>
				<shape>triangular</shape>
				<triangleMeasure>0.8452111009940247</triangleMeasure>
				<rectangleMeasure>0.6221495978759467</rectangleMeasure>
				<circleMeasure>0.5316278926753828</circleMeasure>
				<centroid>
					<x>1188.95</x>
					<y>594.1291</y>
				</centroid>
			</pseudo3D>
		</spatialEntity>
		<spatialEntity>
			<pseudo3D type="region">
				<clusteredness>1</clusteredness>
				<density>0.5598218304527349</density>
				<area>22283</area>
				<perimeter>733.5476417541504</perimeter>
				<distanceFromOrigin>336.9525189103058</distanceFromOrigin>
				<angle>36.75980599098965</angle>
				<shape>triangular</shape>
				<triangleMeasure>0.7306762579607229</triangleMeasure>
				<rectangleMeasure>0.6017037934318177</rectangleMeasure>
				<circleMeasure>0.3033697492286693</circleMeasure>
				<centroid>
					<x>918.1327</x>
					<y>254.5187</y>
				</centroid>
			</pseudo3D>
		</spatialEntity>
		<numericStateVariable>
			<name>avgClusterednessRegions</name>
			<value>2261.698730406716</value>
		</numericStateVariable>
		<numericStateVariable>
			<name>avgDensityRegions</name>
			<value>0.6364525803373521</value>
		</numericStateVariable>
	</timepoint>
	<timepoint>
		<spatialEntity>
			<pseudo3D type="region">
				<clusteredness>1</clusteredness>
				<density>0.6480809375065323</density>
				<area>34254</area>
				<perimeter>1049.697069644928</perimeter>
				<distanceFromOrigin>187.8776197422141</distanceFromOrigin>
				<angle>33.03809066866978</angle>
				<shape>triangular</shape>
				<triangleMeasure>0.6221778221778221</triangleMeasure>
				<rectangleMeasure>0.5007787204861738</rectangleMeasure>
				<circleMeasure>0.2446614762303073</circleMeasure>
				<centroid>
					<x>425.1104</x>
					<y>1051.409</y>
				</centroid>
			</pseudo3D>
		</spatialEntity>
		<spatialEntity>
			<pseudo3D type="region">
				<clusteredness>1</clusteredness>
				<density>0.701454973052789</density>
				<area>41887.5</area>
				<perimeter>847.1427006721497</perimeter>
				<distanceFromOrigin>361.4000553403389</distanceFromOrigin>
				<angle>65.51787995619193</angle>
				<shape>triangular</shape>
				<triangleMeasure>0.8452111009940247</triangleMeasure>
				<rectangleMeasure>0.6221495978759467</rectangleMeasure>
				<circleMeasure>0.5316278926753828</circleMeasure>
				<centroid>
					<x>1188.95</x>
					<y>594.1291</y>
				</centroid>
			</pseudo3D>
		</spatialEntity>
		<spatialEntity>
			<pseudo3D type="region">
				<clusteredness>1</clusteredness>
				<density>0.5598218304527349</density>
				<area>22283</area>
				<perimeter>733.5476417541504</perimeter>
				<distanceFromOrigin>336.9525189103058</distanceFromOrigin>
				<angle>36.75980599098965</angle>
				<shape>triangular</shape>
				<triangleMeasure>0.7306762579607229</triangleMeasure>
				<rectangleMeasure>0.6017037934318177</rectangleMeasure>
				<circleMeasure>0.3033697492286693</circleMeasure>
				<centroid>
					<x>918.1327</x>
					<y>254.5187</y>
				</centroid>
			</pseudo3D>
		</spatialEntity>
		<numericStateVariable>
			<name>avgClusterednessRegions</name>
			<value>2261.698730406716</value>
		</numericStateVariable>
		<numericStateVariable>
			<name>avgDensityRegions</name>
			<value>0.6364525803373521</value>
		</numericStateVariable>
	</timepoint>
	<timepoint>
		<spatialEntity>
			<pseudo3D type="region">
				<clusteredness>1</clusteredness>
				<density>0.6480809375065323</density>
				<area>34254</area>
				<perimeter>1049.697069644928</perimeter>
				<distanceFromOrigin>187.8776197422141</distanceFromOrigin>
				<angle>33.03809066866978</angle>
				<shape>triangular</shape>
				<triangleMeasure>0.6221778221778221</triangleMeasure>
				<rectangleMeasure>0.5007787204861738</rectangleMeasure>
				<circleMeasure>0.2446614762303073</circleMeasure>
				<centroid>
					<x>425.1104</x>
					<y>1051.409</y>
				</centroid>
			</pseudo3D>
		</spatialEntity>
		<spatialEntity>
			<pseudo3D type="region">
				<clusteredness>1</clusteredness>
				<density>0.701454973052789</density>
				<area>41887.5</area>
				<perimeter>847.1427006721497</perimeter>
				<distanceFromOrigin>361.4000553403389</distanceFromOrigin>
				<angle>65.51787995619193</angle>
				<shape>triangular</shape>
				<triangleMeasure>0.8452111009940247</triangleMeasure>
				<rectangleMeasure>0.6221495978759467</rectangleMeasure>
				<circleMeasure>0.5316278926753828</circleMeasure>
				<centroid>
					<x>1188.95</x>
					<y>594.1291</y>
				</centroid>
			</pseudo3D>
		</spatialEntity>
		<spatialEntity>
			<pseudo3D type="region">
				<clusteredness>1</clusteredness>
				<density>0.5598218304527349</density>
				<area>22283</area>
				<perimeter>733.5476417541504</perimeter>
				<distanceFromOrigin>336.9525189103058</distanceFromOrigin>
				<angle>36.75980599098965</angle>
				<shape>triangular</shape>
				<triangleMeasure>0.7306762579607229</triangleMeasure>
				<rectangleMeasure>0.6017037934318177</rectangleMeasure>
				<circleMeasure>0.3033697492286693</circleMeasure>
				<centroid>
					<x>918.1327</x>
					<y>254.5187</y>
				</centroid>
			</pseudo3D>
		</spatialEntity>
		<numericStateVariable>
			<name>avgClusterednessRegions</name>
			<value>2261.698730406716</value>
		</numericStateVariable>
		<numericStateVariable>
			<name>avgDensityRegions</name>
			<value>0.6364525803373521</value>
		</numericStateVariable>
	</timepoint>
	<timepoint>
		<spatialEntity>
			<pseudo3D type="region">
				<clusteredness>1</clusteredness>
				<density>0.6480809375065323</density>
				<area>34254</area>
				<perimeter>1049.697069644928</perimeter>
				<distanceFromOrigin>187.8776197422141</distanceFromOrigin>
				<angle>33.03809066866978</angle>
				<shape>triangular</shape>
				<triangleMeasure>0.6221778221778221</triangleMeasure>
				<rectangleMeasure>0.5007787204861738</rectangleMeasure>
				<circleMeasure>0.2446614762303073</circleMeasure>
				<centroid>
					<x>425.1104</x>
					<y>1051.409</y>
				</centroid>
			</pseudo3D>
		</spatialEntity>
		<spatialEntity>
			<pseudo3D type="region">
				<clusteredness>1</clusteredness>
				<density>0.701454973052789</density>
				<area>41887.5</area>
				<perimeter>847.1427006721497</perimeter>
				<distanceFromOrigin>361.4000553403389</distanceFromOrigin>
				<angle>65.51787995619193</angle>
				<shape>triangular</shape>
				<triangleMeasure>0.8452111009940247</triangleMeasure>
				<rectangleMeasure>0.6221495978759467</rectangleMeasure>
				<circleMeasure>0.5316278926753828</circleMeasure>
				<centroid>
					<x>1188.95</x>
					<y>594.1291</y>
				</centroid>
			</pseudo3D>
		</spatialEntity>
		<spatialEntity>
			<pseudo3D type="region">
				<clusteredness>1</clusteredness>
				<density>0.5598218304527349</density>
				<area>22283</area>
				<perimeter>733.5476417541504</perimeter>
				<distanceFromOrigin>336.9525189103058</distanceFromOrigin>
				<angle>36.75980599098965</angle>
				<shape>triangular</shape>
				<triangleMeasure>0.7306762579607229</triangleMeasure>
				<rectangleMeasure>0.6017037934318177</rectangleMeasure>
				<circleMeasure>0.3033697492286693</circleMeasure>
				<centroid>
					<x>918.1327</x>
					<y>254.5187</y>
				</centroid>
			</pseudo3D>
		</spatialEntity>
		<numericStateVariable>
			<name>avgClusterednessRegions</name>
			<value>2261.698730406716</value>
		</numericStateVariable>
		<numericStateVariable>
			<name>avgDensityRegions</name>
			<value>0.6364525803373521</value>
		</numericStateVariable>
	</timepoint>
	<timepoint>
		<spatialEntity>
			<pseudo3D type="region">
				<clusteredness>1</clusteredness>
				<density>0.6480809375065323</density>
				<area>34254</area>
				<perimeter>1049.697069644928</perimeter>
				<distanceFromOrigin>187.8776197422141</distanceFromOrigin>
				<angle>33.03809066866978</angle>
				<shape>triangular</shape>
				<triangleMeasure>0.6221778221778221</triangleMeasure>
				<rectangleMeasure>0.5007787204861738</rectangleMeasure>
				<circleMeasure>0.2446614762303073</circleMeasure>
				<centroid>
					<x>425.1104</x>
					<y>1051.409</y>
				</centroid>
			</pseudo3D>
		</spatialEntity>
		<spatialEntity>
			<pseudo3D type="region">
				<clusteredness>1</clusteredness>
				<density>0.701454973052789</density>
				<area>41887.5</area>
				<perimeter>847.1427006721497</perimeter>
				<distanceFromOrigin>361.4000553403389</distanceFromOrigin>
				<angle>65.51787995619193</angle>
				<shape>triangular</shape>
				<triangleMeasure>0.8452111009940247</triangleMeasure>
				<rectangleMeasure>0.6221495978759467</rectangleMeasure>
				<circleMeasure>0.5316278926753828</circleMeasure>
				<centroid>
					<x>1188.95</x>
					<y>594.1291</y>
				</centroid>
			</pseudo3D>
		</spatialEntity>
		<spatialEntity>
			<pseudo3D type="region">
				<clusteredness>1</clusteredness>
				<density>0.5598218304527349</density>
				<area>22283</area>
				<perimeter>733.5476417541504</perimeter>
				<distanceFromOrigin>336.9525189103058</distanceFromOrigin>
				<angle>36.75980599098965</angle>
				<shape>triangular</shape>
				<triangleMeasure>0.7306762579607229</triangleMeasure>
				<rectangleMeasure>0.6017037934318177</rectangleMeasure>
				<circleMeasure>0.3033697492286693</circleMeasure>
				<centroid>
					<x>918.1327</x>
					<y>254.5187</y>
				</centroid>
			</pseudo3D>
		</spatialEntity>
		<numericStateVariable>
			<name>avgClusterednessRegions</name>
			<value>2261.698730406716</value>
		</numericStateVariable>
		<numericStateVariable>
			<name>avgDensityRegions</name>
			<value>0.6364525803373521</value>
		</numericStateVariable>
	</timepoint>
	<timepoint>
		<spatialEntity>
			<pseudo3D type="region">
				<clusteredness>1</clusteredness>
				<density>0.6480809375065323</density>
				<area>34254</area>
				<perimeter>1049.697069644928</perimeter>
				<distanceFromOrigin>187.8776197422141</distanceFromOrigin>
				<angle>33.03809066866978</angle>
				<shape>triangular</shape>
				<triangleMeasure>0.6221778221778221</triangleMeasure>
				<rectangleMeasure>0.5007787204861738</rectangleMeasure>
				<circleMeasure>0.2446614762303073</circleMeasure>
				<centroid>
					<x>425.1104</x>
					<y>1051.409</y>
				</centroid>
			</pseudo3D>
		</spatialEntity>
		<spatialEntity>
			<pseudo3D type="region">
				<clusteredness>1</clusteredness>
				<density>0.701454973052789</density>
				<area>41887.5</area>
				<perimeter>847.1427006721497</perimeter>
				<distanceFromOrigin>361.4000553403389</distanceFromOrigin>
				<angle>65.51787995619193</angle>
				<shape>triangular</shape>
				<triangleMeasure>0.8452111009940247</triangleMeasure>
				<rectangleMeasure>0.6221495978759467</rectangleMeasure>
				<circleMeasure>0.5316278926753828</circleMeasure>
				<centroid>
					<x>1188.95</x>
					<y>594.1291</y>
				</centroid>
			</pseudo3D>
		</spatialEntity>
		<spatialEntity>
			<pseudo3D type="region">
				<clusteredness>1</clusteredness>
				<density>0.5598218304527349</density>
				<area>22283</area>
				<perimeter>733.5476417541504</perimeter>
				<distanceFromOrigin>336.9525189103058</distanceFromOrigin>
				<angle>36.75980599098965</angle>
				<shape>triangular</shape>
				<triangleMeasure>0.7306762579607229</triangleMeasure>
				<rectangleMeasure>0.6017037934318177</rectangleMeasure>
				<circleMeasure>0.3033697492286693</circleMeasure>
				<centroid>
					<x>918.1327</x>
					<y>254.5187</y>
				</centroid>
			</pseudo3D>
		</spatialEntity>
		<numericStateVariable>
			<name>avgClusterednessRegions</name>
			<value>2261.698730406716</value>
		</numericStateVariable>
		<numericStateVariable>
			<name>avgDensityRegions</name>
			<value>0.6364525803373521</value>
		</numericStateVariable>
	</timepoint>
	<timepoint>
		<spatialEntity>
			<pseudo3D type="region">
				<clusteredness>1</clusteredness>
				<density>0.6480809375065323</density>
				<area>34254</area>
				<perimeter>1049.697069644928</perimeter>
				<distanceFromOrigin>187.8776197422141</distanceFromOrigin>
				<angle>33.03809066866978</angle>
				<shape>triangular</shape>
				<triangleMeasure>0.6221778221778221</triangleMeasure>
				<rectangleMeasure>0.5007787204861738</rectangleMeasure>
				<circleMeasure>0.2446614762303073</circleMeasure>
				<centroid>
					<x>425.1104</x>
					<y>1051.409</y>
				</centroid>
			</pseudo3D>
		</spatialEntity>
		<spatialEntity>
			<pseudo3D type="region">
				<clusteredness>1</clusteredness>
				<density>0.701454973052789</density>
				<area>41887.5</area>
				<perimeter>847.1427006721497</perimeter>
				<distanceFromOrigin>361.4000553403389</distanceFromOrigin>
				<angle>65.51787995619193</angle>
				<shape>triangular</shape>
				<triangleMeasure>0.8452111009940247</triangleMeasure>
				<rectangleMeasure>0.6221495978759467</rectangleMeasure>
				<circleMeasure>0.5316278926753828</circleMeasure>
				<centroid>
					<x>1188.95</x>
					<y>594.1291</y>
				</centroid>
			</pseudo3D>
		</spatialEntity>
		<spatialEntity>
			<pseudo3D type="region">
				<clusteredness>1</clusteredness>
				<density>0.5598218304527349</density>
				<area>22283</area>
				<perimeter>733.5476417541504</perimeter>
				<distanceFromOrigin>336.9525189103058</distanceFromOrigin>
				<angle>36.75980599098965</angle>
				<shape>triangular</shape>
				<triangleMeasure>0.7306762579607229</triangleMeasure>
				<rectangleMeasure>0.6017037934318177</rectangleMeasure>
				<circleMeasure>0.3033697492286693</circleMeasure>
				<centroid>
					<x>918.1327</x>
					<y>254.5187</y>
				</centroid>
			</pseudo3D>
		</spatialEntity>
		<numericStateVariable>
			<name>avgClusterednessRegions</name>
			<value>2261.698730406716</value>
		</numericStateVariable>
		<numericStateVariable>
			<name>avgDensityRegions</name>
			<value>0.6364525803373521</value>
		</numericStateVariable>
	</timepoint>
	<timepoint>
		<spatialEntity>
			<pseudo3D type="region">
				<clusteredness>1</clusteredness>
				<density>0.6480809375065323</density>
				<area>34254</area>
				<perimeter>1049.697069644928</perimeter>
				<distanceFromOrigin>187.8776197422141</distanceFromOrigin>
				<angle>33.03809066866978</angle>
				<shape>triangular</shape>
				<triangleMeasure>0.6221778221778221</triangleMeasure>
				<rectangleMeasure>0.5007787204861738</rectangleMeasure>
				<circleMeasure>0.2446614762303073</circleMeasure>
				<centroid>
					<x>425.1104</x>
					<y>1051.409</y>
				</centroid>
			</pseudo3D>
		</spatialEntity>
		<spatialEntity>
			<pseudo3D type="region">
				<clusteredness>1</clusteredness>
				<density>0.701454973052789</density>
				<area>41887.5</area>
				<perimeter>847.1427006721497</perimeter>
				<distanceFromOrigin>361.4000553403389</distanceFromOrigin>
				<angle>65.51787995619193</angle>
				<shape>triangular</shape>
				<triangleMeasure>0.8452111009940247</triangleMeasure>
				<rectangleMeasure>0.6221495978759467</rectangleMeasure>
				<circleMeasure>0.5316278926753828</circleMeasure>
				<centroid>
					<x>1188.95</x>
					<y>594.1291</y>
				</centroid>
			</pseudo3D>
		</spatialEntity>
		<spatialEntity>
			<pseudo3D type="region">
				<clusteredness>1</clusteredness>
				<density>0.5598218304527349</density>
				<area>22283</area>
				<perimeter>733.5476417541504</perimeter>
				<distanceFromOrigin>336.9525189103058</distanceFromOrigin>
				<angle>36.75980599098965</angle>
				<shape>triangular</shape>
				<triangleMeasure>0.7306762579607229</triangleMeasure>
				<rectangleMeasure>0.6017037934318177</rectangleMeasure>
				<circleMeasure>0.3033697492286693</circleMeasure>
				<centroid>
					<x>918.1327</x>
					<y>254.5187</y>
				</centroid>
			</pseudo3D>
		</spatialEntity>
		<numericStateVariable>
			<name>avgClusterednessRegions</name>
			<value>2261.698730406716</value>
		</numericStateVariable>
		<numericStateVariable>
			<name>avgDensityRegions</name>
			<value>0.6364525803373521</value>
		</numericStateVariable>
	</timepoint>
	<timepoint>
		<spatialEntity>
			<pseudo3D type="region">
				<clusteredness>1</clusteredness>
				<density>0.6480809375065323</density>
				<area>34254</area>
				<perimeter>1049.697069644928</perimeter>
				<distanceFromOrigin>187.8776197422141</distanceFromOrigin>
				<angle>33.03809066866978</angle>
				<shape>triangular</shape>
				<triangleMeasure>0.6221778221778221</triangleMeasure>
				<rectangleMeasure>0.5007787204861738</rectangleMeasure>
				<circleMeasure>0.2446614762303073</circleMeasure>
				<centroid>
					<x>425.1104</x>
					<y>1051.409</y>
				</centroid>
			</pseudo3D>
		</spatialEntity>
		<spatialEntity>
			<pseudo3D type="region">
				<clusteredness>1</clusteredness>
				<density>0.701454973052789</density>
				<area>41887.5</area>
				<perimeter>847.1427006721497</perimeter>
				<distanceFromOrigin>361.4000553403389</distanceFromOrigin>
				<angle>65.51787995619193</angle>
				<shape>triangular</shape>
				<triangleMeasure>0.8452111009940247</triangleMeasure>
				<rectangleMeasure>0.6221495978759467</rectangleMeasure>
				<circleMeasure>0.5316278926753828</circleMeasure>
				<centroid>
					<x>1188.95</x>
					<y>594.1291</y>
				</centroid>
			</pseudo3D>
		</spatialEntity>
		<spatialEntity>
			<pseudo3D type="region">
				<clusteredness>1</clusteredness>
				<density>0.5598218304527349</density>
				<area>22283</area>
				<perimeter>733.5476417541504</perimeter>
				<distanceFromOrigin>336.9525189103058</distanceFromOrigin>
				<angle>36.75980599098965</angle>
				<shape>triangular</shape>
				<triangleMeasure>0.7306762579607229</triangleMeasure>
				<rectangleMeasure>0.6017037934318177</rectangleMeasure>
				<circleMeasure>0.3033697492286693</circleMeasure>
				<centroid>
					<x>918.1327</x>
					<y>254.5187</y>
				</centroid>
			</pseudo3D>
		</spatialEntity>
		<numericStateVariable>
			<name>avgClusterednessRegions</name>
			<value>2261.698730406716</value>
		</numericStateVariable>
		<numericStateVariable>
			<name>avgDensityRegions</name>
			<value>0.6364525803373521</value>
		</numericStateVariable>
	</timepoint>
	<timepoint>
		<spatialEntity>
			<pseudo3D type="region">
				<clusteredness>1</clusteredness>
				<density>0.6480809375065323</density>
				<area>34254</area>
				<perimeter>1049.697069644928</perimeter>
				<distanceFromOrigin>187.8776197422141</distanceFromOrigin>
				<angle>33.03809066866978</angle>
				<shape>triangular</shape>
				<triangleMeasure>0.6221778221778221</triangleMeasure>
				<rectangleMeasure>0.5007787204861738</rectangleMeasure>
				<circleMeasure>0.2446614762303073</circleMeasure>
				<centroid>
					<x>425.1104</x>
					<y>1051.409</y>
				</centroid>
			</pseudo3D>
		</spatialEntity>
		<spatialEntity>
			<pseudo3D type="region">
				<clusteredness>1</clusteredness>
				<density>0.701454973052789</density>
				<area>41887.5</area>
				<perimeter>847.1427006721497</perimeter>
				<distanceFromOrigin>361.4000553403389</distanceFromOrigin>
				<angle>65.51787995619193</angle>
				<shape>triangular</shape>
				<triangleMeasure>0.8452111009940247</triangleMeasure>
				<rectangleMeasure>0.6221495978759467</rectangleMeasure>
				<circleMeasure>0.5316278926753828</circleMeasure>
				<centroid>
					<x>1188.95</x>
					<y>594.1291</y>
				</centroid>
			</pseudo3D>
		</spatialEntity>
		<spatialEntity>
			<pseudo3D type="region">
				<clusteredness>1</clusteredness>
				<density>0.5598218304527349</density>
				<area>22283</area>
				<perimeter>733.5476417541504</perimeter>
				<distanceFromOrigin>336.9525189103058</distanceFromOrigin>
				<angle>36.75980599098965</angle>
				<shape>triangular</shape>
				<triangleMeasure>0.7306762579607229</triangleMeasure>
				<rectangleMeasure>0.6017037934318177</rectangleMeasure>
				<circleMeasure>0.3033697492286693</circleMeasure>
				<centroid>
					<x>918.1327</x>
					<y>254.5187</y>
				</centroid>
			</pseudo3D>
		</spatialEntity>
		<numericStateVariable>
			<name>avgClusterednessRegions</name>
			<value>2261.698730406716</value>
		</numericStateVariable>
		<numericStateVariable>
			<name>avgDensityRegions</name>
			<value>0.6364525803373521</value>
		</numericStateVariable>
	</timepoint>
	<timepoint>
		<spatialEntity>
			<pseudo3D type="region">
				<clusteredness>1</clusteredness>
				<density>0.6480809375065323</density>
				<area>34254</area>
				<perimeter>1049.697069644928</perimeter>
				<distanceFromOrigin>187.8776197422141</distanceFromOrigin>
				<angle>33.03809066866978</angle>
				<shape>triangular</shape>
				<triangleMeasure>0.6221778221778221</triangleMeasure>
				<rectangleMeasure>0.5007787204861738</rectangleMeasure>
				<circleMeasure>0.2446614762303073</circleMeasure>
				<centroid>
					<x>425.1104</x>
					<y>1051.409</y>
				</centroid>
			</pseudo3D>
		</spatialEntity>
		<spatialEntity>
			<pseudo3D type="region">
				<clusteredness>1</clusteredness>
				<density>0.701454973052789</density>
				<area>41887.5</area>
				<perimeter>847.1427006721497</perimeter>
				<distanceFromOrigin>361.4000553403389</distanceFromOrigin>
				<angle>65.51787995619193</angle>
				<shape>triangular</shape>
				<triangleMeasure>0.8452111009940247</triangleMeasure>
				<rectangleMeasure>0.6221495978759467</rectangleMeasure>
				<circleMeasure>0.5316278926753828</circleMeasure>
				<centroid>
					<x>1188.95</x>
					<y>594.1291</y>
				</centroid>
			</pseudo3D>
		</spatialEntity>
		<spatialEntity>
			<pseudo3D type="region">
				<clusteredness>1</clusteredness>
				<density>0.5598218304527349</density>
				<area>22283</area>
				<perimeter>733.5476417541504</perimeter>
				<distanceFromOrigin>336.9525189103058</distanceFromOrigin>
				<angle>36.75980599098965</angle>
				<shape>triangular</shape>
				<triangleMeasure>0.7306762579607229</triangleMeasure>
				<rectangleMeasure>0.6017037934318177</rectangleMeasure>
				<circleMeasure>0.3033697492286693</circleMeasure>
				<centroid>
					<x>918.1327</x>
					<y>254.5187</y>
				</centroid>
			</pseudo3D>
		</spatialEntity>
		<numericStateVariable>
			<name>avgClusterednessRegions</name>
			<value>2261.698730406716</value>
		</numericStateVariable>
		<numericStateVariable>
			<name>avgDensityRegions</name>
			<value>0.6364525803373521</value>
		</numericStateVariable>
	</timepoint>
	<timepoint>
		<spatialEntity>
			<pseudo3D type="region">
				<clusteredness>1</clusteredness>
				<density>0.6480809375065323</density>
				<area>34254</area>
				<perimeter>1049.697069644928</perimeter>
				<distanceFromOrigin>187.8776197422141</distanceFromOrigin>
				<angle>33.03809066866978</angle>
				<shape>triangular</shape>
				<triangleMeasure>0.6221778221778221</triangleMeasure>
				<rectangleMeasure>0.5007787204861738</rectangleMeasure>
				<circleMeasure>0.2446614762303073</circleMeasure>
				<centroid>
					<x>425.1104</x>
					<y>1051.409</y>
				</centroid>
			</pseudo3D>
		</spatialEntity>
		<spatialEntity>
			<pseudo3D type="region">
				<clusteredness>1</clusteredness>
				<density>0.701454973052789</density>
				<area>41887.5</area>
				<perimeter>847.1427006721497</perimeter>
				<distanceFromOrigin>361.4000553403389</distanceFromOrigin>
				<angle>65.51787995619193</angle>
				<shape>triangular</shape>
				<triangleMeasure>0.8452111009940247</triangleMeasure>
				<rectangleMeasure>0.6221495978759467</rectangleMeasure>
				<circleMeasure>0.5316278926753828</circleMeasure>
				<centroid>
					<x>1188.95</x>
					<y>594.1291</y>
				</centroid>
			</pseudo3D>
		</spatialEntity>
		<spatialEntity>
			<pseudo3D type="region">
				<clusteredness>1</clusteredness>
				<density>0.5598218304527349</density>
				<area>22283</area>
				<perimeter>733.5476417541504</perimeter>
				<distanceFromOrigin>336.9525189103058</distanceFromOrigin>
				<angle>36.75980599098965</angle>
				<shape>triangular</shape>
				<triangleMeasure>0.7306762579607229</triangleMeasure>
				<rectangleMeasure>0.6017037934318177</rectangleMeasure>
				<circleMeasure>0.3033697492286693</circleMeasure>
				<centroid>
					<x>918.1327</x>
					<y>254.5187</y>
				</centroid>
			</pseudo3D>
		</spatialEntity>
		<numericStateVariable>
			<name>avgClusterednessRegions</name>
			<value>2261.698730406716</value>
		</numericStateVariable>
		<numericStateVariable>
			<name>avgDensityRegions</name>
			<value>0.6364525803373521</value>
		</numericStateVariable>
	</timepoint>
	<timepoint>
		<spatialEntity>
			<pseudo3D type="region">
				<clusteredness>1</clusteredness>
				<density>0.6480809375065323</density>
				<area>34254</area>
				<perimeter>1049.697069644928</perimeter>
				<distanceFromOrigin>187.8776197422141</distanceFromOrigin>
				<angle>33.03809066866978</angle>
				<shape>triangular</shape>
				<triangleMeasure>0.6221778221778221</triangleMeasure>
				<rectangleMeasure>0.5007787204861738</rectangleMeasure>
				<circleMeasure>0.2446614762303073</circleMeasure>
				<centroid>
					<x>425.1104</x>
					<y>1051.409</y>
				</centroid>
			</pseudo3D>
		</spatialEntity>
		<spatialEntity>
			<pseudo3D type="region">
				<clusteredness>1</clusteredness>
				<density>0.701454973052789</density>
				<area>41887.5</area>
				<perimeter>847.1427006721497</perimeter>
				<distanceFromOrigin>361.4000553403389</distanceFromOrigin>
				<angle>65.51787995619193</angle>
				<shape>triangular</shape>
				<triangleMeasure>0.8452111009940247</triangleMeasure>
				<rectangleMeasure>0.6221495978759467</rectangleMeasure>
				<circleMeasure>0.5316278926753828</circleMeasure>
				<centroid>
					<x>1188.95</x>
					<y>594.1291</y>
				</centroid>
			</pseudo3D>
		</spatialEntity>
		<spatialEntity>
			<pseudo3D type="region">
				<clusteredness>1</clusteredness>
				<density>0.5598218304527349</density>
				<area>22283</area>
				<perimeter>733.5476417541504</perimeter>
				<distanceFromOrigin>336.9525189103058</distanceFromOrigin>
				<angle>36.75980599098965</angle>
				<shape>triangular</shape>
				<triangleMeasure>0.7306762579607229</triangleMeasure>
				<rectangleMeasure>0.6017037934318177</rectangleMeasure>
				<circleMeasure>0.3033697492286693</circleMeasure>
				<centroid>
					<x>918.1327</x>
					<y>254.5187</y>
				</centroid>
			</pseudo3D>
		</spatialEntity>
		<numericStateVariable>
			<name>avgClusterednessRegions</name>
			<value>2261.698730406716</value>
		</numericStateVariable>
		<numericStateVariable>
			<name>avgDensityRegions</name>
			<value>0.6364525803373521</value>
		</numericStateVariable>
	</timepoint>
	<timepoint>
		<spatialEntity>
			<pseudo3D type="region">
				<clusteredness>1</clusteredness>
				<density>0.6480809375065323</density>
				<area>34254</area>
				<perimeter>1049.697069644928</perimeter>
				<distanceFromOrigin>187.8776197422141</distanceFromOrigin>
				<angle>33.03809066866978</angle>
				<shape>triangular</shape>
				<triangleMeasure>0.6221778221778221</triangleMeasure>
				<rectangleMeasure>0.5007787204861738</rectangleMeasure>
				<circleMeasure>0.2446614762303073</circleMeasure>
				<centroid>
					<x>425.1104</x>
					<y>1051.409</y>
				</centroid>
			</pseudo3D>
		</spatialEntity>
		<spatialEntity>
			<pseudo3D type="region">
				<clusteredness>1</clusteredness>
				<density>0.701454973052789</density>
				<area>41887.5</area>
				<perimeter>847.1427006721497</perimeter>
				<distanceFromOrigin>361.4000553403389</distanceFromOrigin>
				<angle>65.51787995619193</angle>
				<shape>triangular</shape>
				<triangleMeasure>0.8452111009940247</triangleMeasure>
				<rectangleMeasure>0.6221495978759467</rectangleMeasure>
				<circleMeasure>0.5316278926753828</circleMeasure>
				<centroid>
					<x>1188.95</x>
					<y>594.1291</y>
				</centroid>
			</pseudo3D>
		</spatialEntity>
		<spatialEntity>
			<pseudo3D type="region">
				<clusteredness>1</clusteredness>
				<density>0.5598218304527349</density>
				<area>22283</area>
				<perimeter>733.5476417541504</perimeter>
				<distanceFromOrigin>336.9525189103058</distanceFromOrigin>
				<angle>36.75980599098965</angle>
				<shape>triangular</shape>
				<triangleMeasure>0.7306762579607229</triangleMeasure>
				<rectangleMeasure>0.6017037934318177</rectangleMeasure>
				<circleMeasure>0.3033697492286693</circleMeasure>
				<centroid>
					<x>918.1327</x>
					<y>254.5187</y>
				</centroid>
			</pseudo3D>
		</spatialEntity>
		<numericStateVariable>
			<name>avgClusterednessRegions</name>
			<value>2261.698730406716</value>
		</numericStateVariable>
		<numericStateVariable>
			<name>avgDensityRegions</name>
			<value>0.6364525803373521</value>
		</numericStateVariable>
	</timepoint>
	<timepoint>
		<spatialEntity>
			<pseudo3D type="region">
				<clusteredness>1</clusteredness>
				<density>0.6480809375065323</density>
				<area>34254</area>
				<perimeter>1049.697069644928</perimeter>
				<distanceFromOrigin>187.8776197422141</distanceFromOrigin>
				<angle>33.03809066866978</angle>
				<shape>triangular</shape>
				<triangleMeasure>0.6221778221778221</triangleMeasure>
				<rectangleMeasure>0.5007787204861738</rectangleMeasure>
				<circleMeasure>0.2446614762303073</circleMeasure>
				<centroid>
					<x>425.1104</x>
					<y>1051.409</y>
				</centroid>
			</pseudo3D>
		</spatialEntity>
		<spatialEntity>
			<pseudo3D type="region">
				<clusteredness>1</clusteredness>
				<density>0.701454973052789</density>
				<area>41887.5</area>
				<perimeter>847.1427006721497</perimeter>
				<distanceFromOrigin>361.4000553403389</distanceFromOrigin>
				<angle>65.51787995619193</angle>
				<shape>triangular</shape>
				<triangleMeasure>0.8452111009940247</triangleMeasure>
				<rectangleMeasure>0.6221495978759467</rectangleMeasure>
				<circleMeasure>0.5316278926753828</circleMeasure>
				<centroid>
					<x>1188.95</x>
					<y>594.1291</y>
				</centroid>
			</pseudo3D>
		</spatialEntity>
		<spatialEntity>
			<pseudo3D type="region">
				<clusteredness>1</clusteredness>
				<density>0.5598218304527349</density>
				<area>22283</area>
				<perimeter>733.5476417541504</perimeter>
				<distanceFromOrigin>336.9525189103058</distanceFromOrigin>
				<angle>36.75980599098965</angle>
				<shape>triangular</shape>
				<triangleMeasure>0.7306762579607229</triangleMeasure>
				<rectangleMeasure>0.6017037934318177</rectangleMeasure>
				<circleMeasure>0.3033697492286693</circleMeasure>
				<centroid>
					<x>918.1327</x>
					<y>254.5187</y>
				</centroid>
			</pseudo3D>
		</spatialEntity>
		<numericStateVariable>
			<name>avgClusterednessRegions</name>
			<value>2261.698730406716</value>
		</numericStateVariable>
		<numericStateVariable>
			<name>avgDensityRegions</name>
			<value>0.6364525803373521</value>
		</numericStateVariable>
	</timepoint>
	<timepoint>
		<spatialEntity>
			<pseudo3D type="region">
				<clusteredness>1</clusteredness>
				<density>0.6480809375065323</density>
				<area>34254</area>
				<perimeter>1049.697069644928</perimeter>
				<distanceFromOrigin>187.8776197422141</distanceFromOrigin>
				<angle>33.03809066866978</angle>
				<shape>triangular</shape>
				<triangleMeasure>0.6221778221778221</triangleMeasure>
				<rectangleMeasure>0.5007787204861738</rectangleMeasure>
				<circleMeasure>0.2446614762303073</circleMeasure>
				<centroid>
					<x>425.1104</x>
					<y>1051.409</y>
				</centroid>
			</pseudo3D>
		</spatialEntity>
		<spatialEntity>
			<pseudo3D type="region">
				<clusteredness>1</clusteredness>
				<density>0.701454973052789</density>
				<area>41887.5</area>
				<perimeter>847.1427006721497</perimeter>
				<distanceFromOrigin>361.4000553403389</distanceFromOrigin>
				<angle>65.51787995619193</angle>
				<shape>triangular</shape>
				<triangleMeasure>0.8452111009940247</triangleMeasure>
				<rectangleMeasure>0.6221495978759467</rectangleMeasure>
				<circleMeasure>0.5316278926753828</circleMeasure>
				<centroid>
					<x>1188.95</x>
					<y>594.1291</y>
				</centroid>
			</pseudo3D>
		</spatialEntity>
		<spatialEntity>
			<pseudo3D type="region">
				<clusteredness>1</clusteredness>
				<density>0.5598218304527349</density>
				<area>22283</area>
				<perimeter>733.5476417541504</perimeter>
				<distanceFromOrigin>336.9525189103058</distanceFromOrigin>
				<angle>36.75980599098965</angle>
				<shape>triangular</shape>
				<triangleMeasure>0.7306762579607229</triangleMeasure>
				<rectangleMeasure>0.6017037934318177</rectangleMeasure>
				<circleMeasure>0.3033697492286693</circleMeasure>
				<centroid>
					<x>918.1327</x>
					<y>254.5187</y>
				</centroid>
			</pseudo3D>
		</spatialEntity>
		<numericStateVariable>
			<name>avgClusterednessRegions</name>
			<value>2261.698730406716</value>
		</numericStateVariable>
		<numericStateVariable>
			<name>avgDensityRegions</name>
			<value>0.6364525803373521</value>
		</numericStateVariable>
	</timepoint>
	<timepoint>
		<spatialEntity>
			<pseudo3D type="region">
				<clusteredness>1</clusteredness>
				<density>0.6480809375065323</density>
				<area>34254</area>
				<perimeter>1049.697069644928</perimeter>
				<distanceFromOrigin>187.8776197422141</distanceFromOrigin>
				<angle>33.03809066866978</angle>
				<shape>triangular</shape>
				<triangleMeasure>0.6221778221778221</triangleMeasure>
				<rectangleMeasure>0.5007787204861738</rectangleMeasure>
				<circleMeasure>0.2446614762303073</circleMeasure>
				<centroid>
					<x>425.1104</x>
					<y>1051.409</y>
				</centroid>
			</pseudo3D>
		</spatialEntity>
		<spatialEntity>
			<pseudo3D type="region">
				<clusteredness>1</clusteredness>
				<density>0.701454973052789</density>
				<area>41887.5</area>
				<perimeter>847.1427006721497</perimeter>
				<distanceFromOrigin>361.4000553403389</distanceFromOrigin>
				<angle>65.51787995619193</angle>
				<shape>triangular</shape>
				<triangleMeasure>0.8452111009940247</triangleMeasure>
				<rectangleMeasure>0.6221495978759467</rectangleMeasure>
				<circleMeasure>0.5316278926753828</circleMeasure>
				<centroid>
					<x>1188.95</x>
					<y>594.1291</y>
				</centroid>
			</pseudo3D>
		</spatialEntity>
		<spatialEntity>
			<pseudo3D type="region">
				<clusteredness>1</clusteredness>
				<density>0.5598218304527349</density>
				<area>22283</area>
				<perimeter>733.5476417541504</perimeter>
				<distanceFromOrigin>336.9525189103058</distanceFromOrigin>
				<angle>36.75980599098965</angle>
				<shape>triangular</shape>
				<triangleMeasure>0.7306762579607229</triangleMeasure>
				<rectangleMeasure>0.6017037934318177</rectangleMeasure>
				<circleMeasure>0.3033697492286693</circleMeasure>
				<centroid>
					<x>918.1327</x>
					<y>254.5187</y>
				</centroid>
			</pseudo3D>
		</spatialEntity>
		<numericStateVariable>
			<name>avgClusterednessRegions</name>
			<value>2261.698730406716</value>
		</numericStateVariable>
		<numericStateVariable>
			<name>avgDensityRegions</name>
			<value>0.6364525803373521</value>
		</numericStateVariable>
	</timepoint>
	<timepoint>
		<spatialEntity>
			<pseudo3D type="region">
				<clusteredness>1</clusteredness>
				<density>0.6480809375065323</density>
				<area>34254</area>
				<perimeter>1049.697069644928</perimeter>
				<distanceFromOrigin>187.8776197422141</distanceFromOrigin>
				<angle>33.03809066866978</angle>
				<shape>triangular</shape>
				<triangleMeasure>0.6221778221778221</triangleMeasure>
				<rectangleMeasure>0.5007787204861738</rectangleMeasure>
				<circleMeasure>0.2446614762303073</circleMeasure>
				<centroid>
					<x>425.1104</x>
					<y>1051.409</y>
				</centroid>
			</pseudo3D>
		</spatialEntity>
		<spatialEntity>
			<pseudo3D type="region">
				<clusteredness>1</clusteredness>
				<density>0.701454973052789</density>
				<area>41887.5</area>
				<perimeter>847.1427006721497</perimeter>
				<distanceFromOrigin>361.4000553403389</distanceFromOrigin>
				<angle>65.51787995619193</angle>
				<shape>triangular</shape>
				<triangleMeasure>0.8452111009940247</triangleMeasure>
				<rectangleMeasure>0.6221495978759467</rectangleMeasure>
				<circleMeasure>0.5316278926753828</circleMeasure>
				<centroid>
					<x>1188.95</x>
					<y>594.1291</y>
				</centroid>
			</pseudo3D>
		</spatialEntity>
		<spatialEntity>
			<pseudo3D type="region">
				<clusteredness>1</clusteredness>
				<density>0.5598218304527349</density>
				<area>22283</area>
				<perimeter>733.5476417541504</perimeter>
				<distanceFromOrigin>336.9525189103058</distanceFromOrigin>
				<angle>36.75980599098965</angle>
				<shape>triangular</shape>
				<triangleMeasure>0.7306762579607229</triangleMeasure>
				<rectangleMeasure>0.6017037934318177</rectangleMeasure>
				<circleMeasure>0.3033697492286693</circleMeasure>
				<centroid>
					<x>918.1327</x>
					<y>254.5187</y>
				</centroid>
			</pseudo3D>
		</spatialEntity>
		<numericStateVariable>
			<name>avgClusterednessRegions</name>
			<value>2261.698730406716</value>
		</numericStateVariable>
		<numericStateVariable>
			<name>avgDensityRegions</name>
			<value>0.6364525803373521</value>
		</numericStateVariable>
	</timepoint>
	<timepoint>
		<spatialEntity>
			<pseudo3D type="region">
				<clusteredness>1</clusteredness>
				<density>0.6480809375065323</density>
				<area>34254</area>
				<perimeter>1049.697069644928</perimeter>
				<distanceFromOrigin>187.8776197422141</distanceFromOrigin>
				<angle>33.03809066866978</angle>
				<shape>triangular</shape>
				<triangleMeasure>0.6221778221778221</triangleMeasure>
				<rectangleMeasure>0.5007787204861738</rectangleMeasure>
				<circleMeasure>0.2446614762303073</circleMeasure>
				<centroid>
					<x>425.1104</x>
					<y>1051.409</y>
				</centroid>
			</pseudo3D>
		</spatialEntity>
		<spatialEntity>
			<pseudo3D type="region">
				<clusteredness>1</clusteredness>
				<density>0.701454973052789</density>
				<area>41887.5</area>
				<perimeter>847.1427006721497</perimeter>
				<distanceFromOrigin>361.4000553403389</distanceFromOrigin>
				<angle>65.51787995619193</angle>
				<shape>triangular</shape>
				<triangleMeasure>0.8452111009940247</triangleMeasure>
				<rectangleMeasure>0.6221495978759467</rectangleMeasure>
				<circleMeasure>0.5316278926753828</circleMeasure>
				<centroid>
					<x>1188.95</x>
					<y>594.1291</y>
				</centroid>
			</pseudo3D>
		</spatialEntity>
		<spatialEntity>
			<pseudo3D type="region">
				<clusteredness>1</clusteredness>
				<density>0.5598218304527349</density>
				<area>22283</area>
				<perimeter>733.5476417541504</perimeter>
				<distanceFromOrigin>336.9525189103058</distanceFromOrigin>
				<angle>36.75980599098965</angle>
				<shape>triangular</shape>
				<triangleMeasure>0.7306762579607229</triangleMeasure>
				<rectangleMeasure>0.6017037934318177</rectangleMeasure>
				<circleMeasure>0.3033697492286693</circleMeasure>
				<centroid>
					<x>918.1327</x>
					<y>254.5187</y>
				</centroid>
			</pseudo3D>
		</spatialEntity>
		<numericStateVariable>
			<name>avgClusterednessRegions</name>
			<value>2261.698730406716</value>
		</numericStateVariable>
		<numericStateVariable>
			<name>avgDensityRegions</name>
			<value>0.6364525803373521</value>
		</numericStateVariable>
	</timepoint>
	<timepoint>
		<spatialEntity>
			<pseudo3D type="region">
				<clusteredness>1</clusteredness>
				<density>0.6480809375065323</density>
				<area>34254</area>
				<perimeter>1049.697069644928</perimeter>
				<distanceFromOrigin>187.8776197422141</distanceFromOrigin>
				<angle>33.03809066866978</angle>
				<shape>triangular</shape>
				<triangleMeasure>0.6221778221778221</triangleMeasure>
				<rectangleMeasure>0.5007787204861738</rectangleMeasure>
				<circleMeasure>0.2446614762303073</circleMeasure>
				<centroid>
					<x>425.1104</x>
					<y>1051.409</y>
				</centroid>
			</pseudo3D>
		</spatialEntity>
		<spatialEntity>
			<pseudo3D type="region">
				<clusteredness>1</clusteredness>
				<density>0.701454973052789</density>
				<area>41887.5</area>
				<perimeter>847.1427006721497</perimeter>
				<distanceFromOrigin>361.4000553403389</distanceFromOrigin>
				<angle>65.51787995619193</angle>
				<shape>triangular</shape>
				<triangleMeasure>0.8452111009940247</triangleMeasure>
				<rectangleMeasure>0.6221495978759467</rectangleMeasure>
				<circleMeasure>0.5316278926753828</circleMeasure>
				<centroid>
					<x>1188.95</x>
					<y>594.1291</y>
				</centroid>
			</pseudo3D>
		</spatialEntity>
		<spatialEntity>
			<pseudo3D type="region">
				<clusteredness>1</clusteredness>
				<density>0.5598218304527349</density>
				<area>22283</area>
				<perimeter>733.5476417541504</perimeter>
				<distanceFromOrigin>336.9525189103058</distanceFromOrigin>
				<angle>36.75980599098965</angle>
				<shape>triangular</shape>
				<triangleMeasure>0.7306762579607229</triangleMeasure>
				<rectangleMeasure>0.6017037934318177</rectangleMeasure>
				<circleMeasure>0.3033697492286693</circleMeasure>
				<centroid>
					<x>918.1327</x>
					<y>254.5187</y>
				</centroid>
			</pseudo3D>
		</spatialEntity>
		<numericStateVariable>
			<name>avgClusterednessRegions</name>
			<value>2261.698730406716</value>
		</numericStateVariable>
		<numericStateVariable>
			<name>avgDensityRegions</name>
			<value>0.6364525803373521</value>
		</numericStateVariable>
	</timepoint>
	<timepoint>
		<spatialEntity>
			<pseudo3D type="region">
				<clusteredness>1</clusteredness>
				<density>0.6480809375065323</density>
				<area>34254</area>
				<perimeter>1049.697069644928</perimeter>
				<distanceFromOrigin>187.8776197422141</distanceFromOrigin>
				<angle>33.03809066866978</angle>
				<shape>triangular</shape>
				<triangleMeasure>0.6221778221778221</triangleMeasure>
				<rectangleMeasure>0.5007787204861738</rectangleMeasure>
				<circleMeasure>0.2446614762303073</circleMeasure>
				<centroid>
					<x>425.1104</x>
					<y>1051.409</y>
				</centroid>
			</pseudo3D>
		</spatialEntity>
		<spatialEntity>
			<pseudo3D type="region">
				<clusteredness>1</clusteredness>
				<density>0.701454973052789</density>
				<area>41887.5</area>
				<perimeter>847.1427006721497</perimeter>
				<distanceFromOrigin>361.4000553403389</distanceFromOrigin>
				<angle>65.51787995619193</angle>
				<shape>triangular</shape>
				<triangleMeasure>0.8452111009940247</triangleMeasure>
				<rectangleMeasure>0.6221495978759467</rectangleMeasure>
				<circleMeasure>0.5316278926753828</circleMeasure>
				<centroid>
					<x>1188.95</x>
					<y>594.1291</y>
				</centroid>
			</pseudo3D>
		</spatialEntity>
		<spatialEntity>
			<pseudo3D type="region">
				<clusteredness>1</clusteredness>
				<density>0.5598218304527349</density>
				<area>22283</area>
				<perimeter>733.5476417541504</perimeter>
				<distanceFromOrigin>336.9525189103058</distanceFromOrigin>
				<angle>36.75980599098965</angle>
				<shape>triangular</shape>
				<triangleMeasure>0.7306762579607229</triangleMeasure>
				<rectangleMeasure>0.6017037934318177</rectangleMeasure>
				<circleMeasure>0.3033697492286693</circleMeasure>
				<centroid>
					<x>918.1327</x>
					<y>254.5187</y>
				</centroid>
			</pseudo3D>
		</spatialEntity>
		<numericStateVariable>
			<name>avgClusterednessRegions</name>
			<value>2261.698730406716</value>
		</numericStateVariable>
		<numericStateVariable>
			<name>avgDensityRegions</name>
			<value>0.6364525803373521</value>
		</numericStateVariable>
	</timepoint>
	<timepoint>
		<spatialEntity>
			<pseudo3D type="region">
				<clusteredness>1</clusteredness>
				<density>0.6480809375065323</density>
				<area>34254</area>
				<perimeter>1049.697069644928</perimeter>
				<distanceFromOrigin>187.8776197422141</distanceFromOrigin>
				<angle>33.03809066866978</angle>
				<shape>triangular</shape>
				<triangleMeasure>0.6221778221778221</triangleMeasure>
				<rectangleMeasure>0.5007787204861738</rectangleMeasure>
				<circleMeasure>0.2446614762303073</circleMeasure>
				<centroid>
					<x>425.1104</x>
					<y>1051.409</y>
				</centroid>
			</pseudo3D>
		</spatialEntity>
		<spatialEntity>
			<pseudo3D type="region">
				<clusteredness>1</clusteredness>
				<density>0.701454973052789</density>
				<area>41887.5</area>
				<perimeter>847.1427006721497</perimeter>
				<distanceFromOrigin>361.4000553403389</distanceFromOrigin>
				<angle>65.51787995619193</angle>
				<shape>triangular</shape>
				<triangleMeasure>0.8452111009940247</triangleMeasure>
				<rectangleMeasure>0.6221495978759467</rectangleMeasure>
				<circleMeasure>0.5316278926753828</circleMeasure>
				<centroid>
					<x>1188.95</x>
					<y>594.1291</y>
				</centroid>
			</pseudo3D>
		</spatialEntity>
		<spatialEntity>
			<pseudo3D type="region">
				<clusteredness>1</clusteredness>
				<density>0.5598218304527349</density>
				<area>22283</area>
				<perimeter>733.5476417541504</perimeter>
				<distanceFromOrigin>336.9525189103058</distanceFromOrigin>
				<angle>36.75980599098965</angle>
				<shape>triangular</shape>
				<triangleMeasure>0.7306762579607229</triangleMeasure>
				<rectangleMeasure>0.6017037934318177</rectangleMeasure>
				<circleMeasure>0.3033697492286693</circleMeasure>
				<centroid>
					<x>918.1327</x>
					<y>254.5187</y>
				</centroid>
			</pseudo3D>
		</spatialEntity>
		<numericStateVariable>
			<name>avgClusterednessRegions</name>
			<value>2261.698730406716</value>
		</numericStateVariable>
		<numericStateVariable>
			<name>avgDensityRegions</name>
			<value>0.6364525803373521</value>
		</numericStateVariable>
	</timepoint>
	<timepoint>
		<spatialEntity>
			<pseudo3D type="region">
				<clusteredness>1</clusteredness>
				<density>0.6480809375065323</density>
				<area>34254</area>
				<perimeter>1049.697069644928</perimeter>
				<distanceFromOrigin>187.8776197422141</distanceFromOrigin>
				<angle>33.03809066866978</angle>
				<shape>triangular</shape>
				<triangleMeasure>0.6221778221778221</triangleMeasure>
				<rectangleMeasure>0.5007787204861738</rectangleMeasure>
				<circleMeasure>0.2446614762303073</circleMeasure>
				<centroid>
					<x>425.1104</x>
					<y>1051.409</y>
				</centroid>
			</pseudo3D>
		</spatialEntity>
		<spatialEntity>
			<pseudo3D type="region">
				<clusteredness>1</clusteredness>
				<density>0.701454973052789</density>
				<area>41887.5</area>
				<perimeter>847.1427006721497</perimeter>
				<distanceFromOrigin>361.4000553403389</distanceFromOrigin>
				<angle>65.51787995619193</angle>
				<shape>triangular</shape>
				<triangleMeasure>0.8452111009940247</triangleMeasure>
				<rectangleMeasure>0.6221495978759467</rectangleMeasure>
				<circleMeasure>0.5316278926753828</circleMeasure>
				<centroid>
					<x>1188.95</x>
					<y>594.1291</y>
				</centroid>
			</pseudo3D>
		</spatialEntity>
		<spatialEntity>
			<pseudo3D type="region">
				<clusteredness>1</clusteredness>
				<density>0.5598218304527349</density>
				<area>22283</area>
				<perimeter>733.5476417541504</perimeter>
				<distanceFromOrigin>336.9525189103058</distanceFromOrigin>
				<angle>36.75980599098965</angle>
				<shape>triangular</shape>
				<triangleMeasure>0.7306762579607229</triangleMeasure>
				<rectangleMeasure>0.6017037934318177</rectangleMeasure>
				<circleMeasure>0.3033697492286693</circleMeasure>
				<centroid>
					<x>918.1327</x>
					<y>254.5187</y>
				</centroid>
			</pseudo3D>
		</spatialEntity>
		<numericStateVariable>
			<name>avgClusterednessRegions</name>
			<value>2261.698730406716</value>
		</numericStateVariable>
		<numericStateVariable>
			<name>avgDensityRegions</name>
			<value>0.6364525803373521</value>
		</numericStateVariable>
	</timepoint>
	<timepoint>
		<spatialEntity>
			<pseudo3D type="region">
				<clusteredness>1</clusteredness>
				<density>0.6480809375065323</density>
				<area>34254</area>
				<perimeter>1049.697069644928</perimeter>
				<distanceFromOrigin>187.8776197422141</distanceFromOrigin>
				<angle>33.03809066866978</angle>
				<shape>triangular</shape>
				<triangleMeasure>0.6221778221778221</triangleMeasure>
				<rectangleMeasure>0.5007787204861738</rectangleMeasure>
				<circleMeasure>0.2446614762303073</circleMeasure>
				<centroid>
					<x>425.1104</x>
					<y>1051.409</y>
				</centroid>
			</pseudo3D>
		</spatialEntity>
		<spatialEntity>
			<pseudo3D type="region">
				<clusteredness>1</clusteredness>
				<density>0.701454973052789</density>
				<area>41887.5</area>
				<perimeter>847.1427006721497</perimeter>
				<distanceFromOrigin>361.4000553403389</distanceFromOrigin>
				<angle>65.51787995619193</angle>
				<shape>triangular</shape>
				<triangleMeasure>0.8452111009940247</triangleMeasure>
				<rectangleMeasure>0.6221495978759467</rectangleMeasure>
				<circleMeasure>0.5316278926753828</circleMeasure>
				<centroid>
					<x>1188.95</x>
					<y>594.1291</y>
				</centroid>
			</pseudo3D>
		</spatialEntity>
		<spatialEntity>
			<pseudo3D type="region">
				<clusteredness>1</clusteredness>
				<density>0.5598218304527349</density>
				<area>22283</area>
				<perimeter>733.5476417541504</perimeter>
				<distanceFromOrigin>336.9525189103058</distanceFromOrigin>
				<angle>36.75980599098965</angle>
				<shape>triangular</shape>
				<triangleMeasure>0.7306762579607229</triangleMeasure>
				<rectangleMeasure>0.6017037934318177</rectangleMeasure>
				<circleMeasure>0.3033697492286693</circleMeasure>
				<centroid>
					<x>918.1327</x>
					<y>254.5187</y>
				</centroid>
			</pseudo3D>
		</spatialEntity>
		<numericStateVariable>
			<name>avgClusterednessRegions</name>
			<value>2261.698730406716</value>
		</numericStateVariable>
		<numericStateVariable>
			<name>avgDensityRegions</name>
			<value>0.6364525803373521</value>
		</numericStateVariable>
	</timepoint>
	<timepoint>
		<spatialEntity>
			<pseudo3D type="region">
				<clusteredness>1</clusteredness>
				<density>0.6480809375065323</density>
				<area>34254</area>
				<perimeter>1049.697069644928</perimeter>
				<distanceFromOrigin>187.8776197422141</distanceFromOrigin>
				<angle>33.03809066866978</angle>
				<shape>triangular</shape>
				<triangleMeasure>0.6221778221778221</triangleMeasure>
				<rectangleMeasure>0.5007787204861738</rectangleMeasure>
				<circleMeasure>0.2446614762303073</circleMeasure>
				<centroid>
					<x>425.1104</x>
					<y>1051.409</y>
				</centroid>
			</pseudo3D>
		</spatialEntity>
		<spatialEntity>
			<pseudo3D type="region">
				<clusteredness>1</clusteredness>
				<density>0.701454973052789</density>
				<area>41887.5</area>
				<perimeter>847.1427006721497</perimeter>
				<distanceFromOrigin>361.4000553403389</distanceFromOrigin>
				<angle>65.51787995619193</angle>
				<shape>triangular</shape>
				<triangleMeasure>0.8452111009940247</triangleMeasure>
				<rectangleMeasure>0.6221495978759467</rectangleMeasure>
				<circleMeasure>0.5316278926753828</circleMeasure>
				<centroid>
					<x>1188.95</x>
					<y>594.1291</y>
				</centroid>
			</pseudo3D>
		</spatialEntity>
		<spatialEntity>
			<pseudo3D type="region">
				<clusteredness>1</clusteredness>
				<density>0.5598218304527349</density>
				<area>22283</area>
				<perimeter>733.5476417541504</perimeter>
				<distanceFromOrigin>336.9525189103058</distanceFromOrigin>
				<angle>36.75980599098965</angle>
				<shape>triangular</shape>
				<triangleMeasure>0.7306762579607229</triangleMeasure>
				<rectangleMeasure>0.6017037934318177</rectangleMeasure>
				<circleMeasure>0.3033697492286693</circleMeasure>
				<centroid>
					<x>918.1327</x>
					<y>254.5187</y>
				</centroid>
			</pseudo3D>
		</spatialEntity>
		<numericStateVariable>
			<name>avgClusterednessRegions</name>
			<value>2261.698730406716</value>
		</numericStateVariable>
		<numericStateVariable>
			<name>avgDensityRegions</name>
			<value>0.6364525803373521</value>
		</numericStateVariable>
	</timepoint>
	<timepoint>
		<spatialEntity>
			<pseudo3D type="region">
				<clusteredness>1</clusteredness>
				<density>0.6480809375065323</density>
				<area>34254</area>
				<perimeter>1049.697069644928</perimeter>
				<distanceFromOrigin>187.8776197422141</distanceFromOrigin>
				<angle>33.03809066866978</angle>
				<shape>triangular</shape>
				<triangleMeasure>0.6221778221778221</triangleMeasure>
				<rectangleMeasure>0.5007787204861738</rectangleMeasure>
				<circleMeasure>0.2446614762303073</circleMeasure>
				<centroid>
					<x>425.1104</x>
					<y>1051.409</y>
				</centroid>
			</pseudo3D>
		</spatialEntity>
		<spatialEntity>
			<pseudo3D type="region">
				<clusteredness>1</clusteredness>
				<density>0.701454973052789</density>
				<area>41887.5</area>
				<perimeter>847.1427006721497</perimeter>
				<distanceFromOrigin>361.4000553403389</distanceFromOrigin>
				<angle>65.51787995619193</angle>
				<shape>triangular</shape>
				<triangleMeasure>0.8452111009940247</triangleMeasure>
				<rectangleMeasure>0.6221495978759467</rectangleMeasure>
				<circleMeasure>0.5316278926753828</circleMeasure>
				<centroid>
					<x>1188.95</x>
					<y>594.1291</y>
				</centroid>
			</pseudo3D>
		</spatialEntity>
		<spatialEntity>
			<pseudo3D type="region">
				<clusteredness>1</clusteredness>
				<density>0.5598218304527349</density>
				<area>22283</area>
				<perimeter>733.5476417541504</perimeter>
				<distanceFromOrigin>336.9525189103058</distanceFromOrigin>
				<angle>36.75980599098965</angle>
				<shape>triangular</shape>
				<triangleMeasure>0.7306762579607229</triangleMeasure>
				<rectangleMeasure>0.6017037934318177</rectangleMeasure>
				<circleMeasure>0.3033697492286693</circleMeasure>
				<centroid>
					<x>918.1327</x>
					<y>254.5187</y>
				</centroid>
			</pseudo3D>
		</spatialEntity>
		<numericStateVariable>
			<name>avgClusterednessRegions</name>
			<value>2261.698730406716</value>
		</numericStateVariable>
		<numericStateVariable>
			<name>avgDensityRegions</name>
			<value>0.6364525803373521</value>
		</numericStateVariable>
	</timepoint>
	<timepoint>
		<spatialEntity>
			<pseudo3D type="region">
				<clusteredness>1</clusteredness>
				<density>0.6480809375065323</density>
				<area>34254</area>
				<perimeter>1049.697069644928</perimeter>
				<distanceFromOrigin>187.8776197422141</distanceFromOrigin>
				<angle>33.03809066866978</angle>
				<shape>triangular</shape>
				<triangleMeasure>0.6221778221778221</triangleMeasure>
				<rectangleMeasure>0.5007787204861738</rectangleMeasure>
				<circleMeasure>0.2446614762303073</circleMeasure>
				<centroid>
					<x>425.1104</x>
					<y>1051.409</y>
				</centroid>
			</pseudo3D>
		</spatialEntity>
		<spatialEntity>
			<pseudo3D type="region">
				<clusteredness>1</clusteredness>
				<density>0.701454973052789</density>
				<area>41887.5</area>
				<perimeter>847.1427006721497</perimeter>
				<distanceFromOrigin>361.4000553403389</distanceFromOrigin>
				<angle>65.51787995619193</angle>
				<shape>triangular</shape>
				<triangleMeasure>0.8452111009940247</triangleMeasure>
				<rectangleMeasure>0.6221495978759467</rectangleMeasure>
				<circleMeasure>0.5316278926753828</circleMeasure>
				<centroid>
					<x>1188.95</x>
					<y>594.1291</y>
				</centroid>
			</pseudo3D>
		</spatialEntity>
		<spatialEntity>
			<pseudo3D type="region">
				<clusteredness>1</clusteredness>
				<density>0.5598218304527349</density>
				<area>22283</area>
				<perimeter>733.5476417541504</perimeter>
				<distanceFromOrigin>336.9525189103058</distanceFromOrigin>
				<angle>36.75980599098965</angle>
				<shape>triangular</shape>
				<triangleMeasure>0.7306762579607229</triangleMeasure>
				<rectangleMeasure>0.6017037934318177</rectangleMeasure>
				<circleMeasure>0.3033697492286693</circleMeasure>
				<centroid>
					<x>918.1327</x>
					<y>254.5187</y>
				</centroid>
			</pseudo3D>
		</spatialEntity>
		<numericStateVariable>
			<name>avgClusterednessRegions</name>
			<value>2261.698730406716</value>
		</numericStateVariable>
		<numericStateVariable>
			<name>avgDensityRegions</name>
			<value>0.6364525803373521</value>
		</numericStateVariable>
	</timepoint>
	<timepoint>
		<spatialEntity>
			<pseudo3D type="region">
				<clusteredness>1</clusteredness>
				<density>0.6480809375065323</density>
				<area>34254</area>
				<perimeter>1049.697069644928</perimeter>
				<distanceFromOrigin>187.8776197422141</distanceFromOrigin>
				<angle>33.03809066866978</angle>
				<shape>triangular</shape>
				<triangleMeasure>0.6221778221778221</triangleMeasure>
				<rectangleMeasure>0.5007787204861738</rectangleMeasure>
				<circleMeasure>0.2446614762303073</circleMeasure>
				<centroid>
					<x>425.1104</x>
					<y>1051.409</y>
				</centroid>
			</pseudo3D>
		</spatialEntity>
		<spatialEntity>
			<pseudo3D type="region">
				<clusteredness>1</clusteredness>
				<density>0.701454973052789</density>
				<area>41887.5</area>
				<perimeter>847.1427006721497</perimeter>
				<distanceFromOrigin>361.4000553403389</distanceFromOrigin>
				<angle>65.51787995619193</angle>
				<shape>triangular</shape>
				<triangleMeasure>0.8452111009940247</triangleMeasure>
				<rectangleMeasure>0.6221495978759467</rectangleMeasure>
				<circleMeasure>0.5316278926753828</circleMeasure>
				<centroid>
					<x>1188.95</x>
					<y>594.1291</y>
				</centroid>
			</pseudo3D>
		</spatialEntity>
		<spatialEntity>
			<pseudo3D type="region">
				<clusteredness>1</clusteredness>
				<density>0.5598218304527349</density>
				<area>22283</area>
				<perimeter>733.5476417541504</perimeter>
				<distanceFromOrigin>336.9525189103058</distanceFromOrigin>
				<angle>36.75980599098965</angle>
				<shape>triangular</shape>
				<triangleMeasure>0.7306762579607229</triangleMeasure>
				<rectangleMeasure>0.6017037934318177</rectangleMeasure>
				<circleMeasure>0.3033697492286693</circleMeasure>
				<centroid>
					<x>918.1327</x>
					<y>254.5187</y>
				</centroid>
			</pseudo3D>
		</spatialEntity>
		<numericStateVariable>
			<name>avgClusterednessRegions</name>
			<value>2261.698730406716</value>
		</numericStateVariable>
		<numericStateVariable>
			<name>avgDensityRegions</name>
			<value>0.6364525803373521</value>
		</numericStateVariable>
	</timepoint>
	<timepoint>
		<spatialEntity>
			<pseudo3D type="region">
				<clusteredness>1</clusteredness>
				<density>0.6480809375065323</density>
				<area>34254</area>
				<perimeter>1049.697069644928</perimeter>
				<distanceFromOrigin>187.8776197422141</distanceFromOrigin>
				<angle>33.03809066866978</angle>
				<shape>triangular</shape>
				<triangleMeasure>0.6221778221778221</triangleMeasure>
				<rectangleMeasure>0.5007787204861738</rectangleMeasure>
				<circleMeasure>0.2446614762303073</circleMeasure>
				<centroid>
					<x>425.1104</x>
					<y>1051.409</y>
				</centroid>
			</pseudo3D>
		</spatialEntity>
		<spatialEntity>
			<pseudo3D type="region">
				<clusteredness>1</clusteredness>
				<density>0.701454973052789</density>
				<area>41887.5</area>
				<perimeter>847.1427006721497</perimeter>
				<distanceFromOrigin>361.4000553403389</distanceFromOrigin>
				<angle>65.51787995619193</angle>
				<shape>triangular</shape>
				<triangleMeasure>0.8452111009940247</triangleMeasure>
				<rectangleMeasure>0.6221495978759467</rectangleMeasure>
				<circleMeasure>0.5316278926753828</circleMeasure>
				<centroid>
					<x>1188.95</x>
					<y>594.1291</y>
				</centroid>
			</pseudo3D>
		</spatialEntity>
		<spatialEntity>
			<pseudo3D type="region">
				<clusteredness>1</clusteredness>
				<density>0.5598218304527349</density>
				<area>22283</area>
				<perimeter>733.5476417541504</perimeter>
				<distanceFromOrigin>336.9525189103058</distanceFromOrigin>
				<angle>36.75980599098965</angle>
				<shape>triangular</shape>
				<triangleMeasure>0.7306762579607229</triangleMeasure>
				<rectangleMeasure>0.6017037934318177</rectangleMeasure>
				<circleMeasure>0.3033697492286693</circleMeasure>
				<centroid>
					<x>918.1327</x>
					<y>254.5187</y>
				</centroid>
			</pseudo3D>
		</spatialEntity>
		<numericStateVariable>
			<name>avgClusterednessRegions</name>
			<value>2261.698730406716</value>
		</numericStateVariable>
		<numericStateVariable>
			<name>avgDensityRegions</name>
			<value>0.6364525803373521</value>
		</numericStateVariable>
	</timepoint>
	<timepoint>
		<spatialEntity>
			<pseudo3D type="region">
				<clusteredness>1</clusteredness>
				<density>0.6480809375065323</density>
				<area>34254</area>
				<perimeter>1049.697069644928</perimeter>
				<distanceFromOrigin>187.8776197422141</distanceFromOrigin>
				<angle>33.03809066866978</angle>
				<shape>triangular</shape>
				<triangleMeasure>0.6221778221778221</triangleMeasure>
				<rectangleMeasure>0.5007787204861738</rectangleMeasure>
				<circleMeasure>0.2446614762303073</circleMeasure>
				<centroid>
					<x>425.1104</x>
					<y>1051.409</y>
				</centroid>
			</pseudo3D>
		</spatialEntity>
		<spatialEntity>
			<pseudo3D type="region">
				<clusteredness>1</clusteredness>
				<density>0.701454973052789</density>
				<area>41887.5</area>
				<perimeter>847.1427006721497</perimeter>
				<distanceFromOrigin>361.4000553403389</distanceFromOrigin>
				<angle>65.51787995619193</angle>
				<shape>triangular</shape>
				<triangleMeasure>0.8452111009940247</triangleMeasure>
				<rectangleMeasure>0.6221495978759467</rectangleMeasure>
				<circleMeasure>0.5316278926753828</circleMeasure>
				<centroid>
					<x>1188.95</x>
					<y>594.1291</y>
				</centroid>
			</pseudo3D>
		</spatialEntity>
		<spatialEntity>
			<pseudo3D type="region">
				<clusteredness>1</clusteredness>
				<density>0.5598218304527349</density>
				<area>22283</area>
				<perimeter>733.5476417541504</perimeter>
				<distanceFromOrigin>336.9525189103058</distanceFromOrigin>
				<angle>36.75980599098965</angle>
				<shape>triangular</shape>
				<triangleMeasure>0.7306762579607229</triangleMeasure>
				<rectangleMeasure>0.6017037934318177</rectangleMeasure>
				<circleMeasure>0.3033697492286693</circleMeasure>
				<centroid>
					<x>918.1327</x>
					<y>254.5187</y>
				</centroid>
			</pseudo3D>
		</spatialEntity>
		<numericStateVariable>
			<name>avgClusterednessRegions</name>
			<value>2261.698730406716</value>
		</numericStateVariable>
		<numericStateVariable>
			<name>avgDensityRegions</name>
			<value>0.6364525803373521</value>
		</numericStateVariable>
	</timepoint>
	<timepoint>
		<spatialEntity>
			<pseudo3D type="region">
				<clusteredness>1</clusteredness>
				<density>0.6480809375065323</density>
				<area>34254</area>
				<perimeter>1049.697069644928</perimeter>
				<distanceFromOrigin>187.8776197422141</distanceFromOrigin>
				<angle>33.03809066866978</angle>
				<shape>triangular</shape>
				<triangleMeasure>0.6221778221778221</triangleMeasure>
				<rectangleMeasure>0.5007787204861738</rectangleMeasure>
				<circleMeasure>0.2446614762303073</circleMeasure>
				<centroid>
					<x>425.1104</x>
					<y>1051.409</y>
				</centroid>
			</pseudo3D>
		</spatialEntity>
		<spatialEntity>
			<pseudo3D type="region">
				<clusteredness>1</clusteredness>
				<density>0.701454973052789</density>
				<area>41887.5</area>
				<perimeter>847.1427006721497</perimeter>
				<distanceFromOrigin>361.4000553403389</distanceFromOrigin>
				<angle>65.51787995619193</angle>
				<shape>triangular</shape>
				<triangleMeasure>0.8452111009940247</triangleMeasure>
				<rectangleMeasure>0.6221495978759467</rectangleMeasure>
				<circleMeasure>0.5316278926753828</circleMeasure>
				<centroid>
					<x>1188.95</x>
					<y>594.1291</y>
				</centroid>
			</pseudo3D>
		</spatialEntity>
		<spatialEntity>
			<pseudo3D type="region">
				<clusteredness>1</clusteredness>
				<density>0.5598218304527349</density>
				<area>22283</area>
				<perimeter>733.5476417541504</perimeter>
				<distanceFromOrigin>336.9525189103058</distanceFromOrigin>
				<angle>36.75980599098965</angle>
				<shape>triangular</shape>
				<triangleMeasure>0.7306762579607229</triangleMeasure>
				<rectangleMeasure>0.6017037934318177</rectangleMeasure>
				<circleMeasure>0.3033697492286693</circleMeasure>
				<centroid>
					<x>918.1327</x>
					<y>254.5187</y>
				</centroid>
			</pseudo3D>
		</spatialEntity>
		<numericStateVariable>
			<name>avgClusterednessRegions</name>
			<value>2261.698730406716</value>
		</numericStateVariable>
		<numericStateVariable>
			<name>avgDensityRegions</name>
			<value>0.6364525803373521</value>
		</numericStateVariable>
	</timepoint>
	<timepoint>
		<spatialEntity>
			<pseudo3D type="region">
				<clusteredness>1</clusteredness>
				<density>0.6480809375065323</density>
				<area>34254</area>
				<perimeter>1049.697069644928</perimeter>
				<distanceFromOrigin>187.8776197422141</distanceFromOrigin>
				<angle>33.03809066866978</angle>
				<shape>triangular</shape>
				<triangleMeasure>0.6221778221778221</triangleMeasure>
				<rectangleMeasure>0.5007787204861738</rectangleMeasure>
				<circleMeasure>0.2446614762303073</circleMeasure>
				<centroid>
					<x>425.1104</x>
					<y>1051.409</y>
				</centroid>
			</pseudo3D>
		</spatialEntity>
		<spatialEntity>
			<pseudo3D type="region">
				<clusteredness>1</clusteredness>
				<density>0.701454973052789</density>
				<area>41887.5</area>
				<perimeter>847.1427006721497</perimeter>
				<distanceFromOrigin>361.4000553403389</distanceFromOrigin>
				<angle>65.51787995619193</angle>
				<shape>triangular</shape>
				<triangleMeasure>0.8452111009940247</triangleMeasure>
				<rectangleMeasure>0.6221495978759467</rectangleMeasure>
				<circleMeasure>0.5316278926753828</circleMeasure>
				<centroid>
					<x>1188.95</x>
					<y>594.1291</y>
				</centroid>
			</pseudo3D>
		</spatialEntity>
		<spatialEntity>
			<pseudo3D type="region">
				<clusteredness>1</clusteredness>
				<density>0.5598218304527349</density>
				<area>22283</area>
				<perimeter>733.5476417541504</perimeter>
				<distanceFromOrigin>336.9525189103058</distanceFromOrigin>
				<angle>36.75980599098965</angle>
				<shape>triangular</shape>
				<triangleMeasure>0.7306762579607229</triangleMeasure>
				<rectangleMeasure>0.6017037934318177</rectangleMeasure>
				<circleMeasure>0.3033697492286693</circleMeasure>
				<centroid>
					<x>918.1327</x>
					<y>254.5187</y>
				</centroid>
			</pseudo3D>
		</spatialEntity>
		<numericStateVariable>
			<name>avgClusterednessRegions</name>
			<value>2261.698730406716</value>
		</numericStateVariable>
		<numericStateVariable>
			<name>avgDensityRegions</name>
			<value>0.6364525803373521</value>
		</numericStateVariable>
	</timepoint>
	<timepoint>
		<spatialEntity>
			<pseudo3D type="region">
				<clusteredness>1</clusteredness>
				<density>0.6480809375065323</density>
				<area>34254</area>
				<perimeter>1049.697069644928</perimeter>
				<distanceFromOrigin>187.8776197422141</distanceFromOrigin>
				<angle>33.03809066866978</angle>
				<shape>triangular</shape>
				<triangleMeasure>0.6221778221778221</triangleMeasure>
				<rectangleMeasure>0.5007787204861738</rectangleMeasure>
				<circleMeasure>0.2446614762303073</circleMeasure>
				<centroid>
					<x>425.1104</x>
					<y>1051.409</y>
				</centroid>
			</pseudo3D>
		</spatialEntity>
		<spatialEntity>
			<pseudo3D type="region">
				<clusteredness>1</clusteredness>
				<density>0.701454973052789</density>
				<area>41887.5</area>
				<perimeter>847.1427006721497</perimeter>
				<distanceFromOrigin>361.4000553403389</distanceFromOrigin>
				<angle>65.51787995619193</angle>
				<shape>triangular</shape>
				<triangleMeasure>0.8452111009940247</triangleMeasure>
				<rectangleMeasure>0.6221495978759467</rectangleMeasure>
				<circleMeasure>0.5316278926753828</circleMeasure>
				<centroid>
					<x>1188.95</x>
					<y>594.1291</y>
				</centroid>
			</pseudo3D>
		</spatialEntity>
		<spatialEntity>
			<pseudo3D type="region">
				<clusteredness>1</clusteredness>
				<density>0.5598218304527349</density>
				<area>22283</area>
				<perimeter>733.5476417541504</perimeter>
				<distanceFromOrigin>336.9525189103058</distanceFromOrigin>
				<angle>36.75980599098965</angle>
				<shape>triangular</shape>
				<triangleMeasure>0.7306762579607229</triangleMeasure>
				<rectangleMeasure>0.6017037934318177</rectangleMeasure>
				<circleMeasure>0.3033697492286693</circleMeasure>
				<centroid>
					<x>918.1327</x>
					<y>254.5187</y>
				</centroid>
			</pseudo3D>
		</spatialEntity>
		<numericStateVariable>
			<name>avgClusterednessRegions</name>
			<value>2261.698730406716</value>
		</numericStateVariable>
		<numericStateVariable>
			<name>avgDensityRegions</name>
			<value>0.6364525803373521</value>
		</numericStateVariable>
	</timepoint>
	<timepoint>
		<spatialEntity>
			<pseudo3D type="region">
				<clusteredness>1</clusteredness>
				<density>0.6480809375065323</density>
				<area>34254</area>
				<perimeter>1049.697069644928</perimeter>
				<distanceFromOrigin>187.8776197422141</distanceFromOrigin>
				<angle>33.03809066866978</angle>
				<shape>triangular</shape>
				<triangleMeasure>0.6221778221778221</triangleMeasure>
				<rectangleMeasure>0.5007787204861738</rectangleMeasure>
				<circleMeasure>0.2446614762303073</circleMeasure>
				<centroid>
					<x>425.1104</x>
					<y>1051.409</y>
				</centroid>
			</pseudo3D>
		</spatialEntity>
		<spatialEntity>
			<pseudo3D type="region">
				<clusteredness>1</clusteredness>
				<density>0.701454973052789</density>
				<area>41887.5</area>
				<perimeter>847.1427006721497</perimeter>
				<distanceFromOrigin>361.4000553403389</distanceFromOrigin>
				<angle>65.51787995619193</angle>
				<shape>triangular</shape>
				<triangleMeasure>0.8452111009940247</triangleMeasure>
				<rectangleMeasure>0.6221495978759467</rectangleMeasure>
				<circleMeasure>0.5316278926753828</circleMeasure>
				<centroid>
					<x>1188.95</x>
					<y>594.1291</y>
				</centroid>
			</pseudo3D>
		</spatialEntity>
		<spatialEntity>
			<pseudo3D type="region">
				<clusteredness>1</clusteredness>
				<density>0.5598218304527349</density>
				<area>22283</area>
				<perimeter>733.5476417541504</perimeter>
				<distanceFromOrigin>336.9525189103058</distanceFromOrigin>
				<angle>36.75980599098965</angle>
				<shape>triangular</shape>
				<triangleMeasure>0.7306762579607229</triangleMeasure>
				<rectangleMeasure>0.6017037934318177</rectangleMeasure>
				<circleMeasure>0.3033697492286693</circleMeasure>
				<centroid>
					<x>918.1327</x>
					<y>254.5187</y>
				</centroid>
			</pseudo3D>
		</spatialEntity>
		<numericStateVariable>
			<name>avgClusterednessRegions</name>
			<value>2261.698730406716</value>
		</numericStateVariable>
		<numericStateVariable>
			<name>avgDensityRegions</name>
			<value>0.6364525803373521</value>
		</numericStateVariable>
	</timepoint>
	<timepoint>
		<spatialEntity>
			<pseudo3D type="region">
				<clusteredness>1</clusteredness>
				<density>0.6480809375065323</density>
				<area>34254</area>
				<perimeter>1049.697069644928</perimeter>
				<distanceFromOrigin>187.8776197422141</distanceFromOrigin>
				<angle>33.03809066866978</angle>
				<shape>triangular</shape>
				<triangleMeasure>0.6221778221778221</triangleMeasure>
				<rectangleMeasure>0.5007787204861738</rectangleMeasure>
				<circleMeasure>0.2446614762303073</circleMeasure>
				<centroid>
					<x>425.1104</x>
					<y>1051.409</y>
				</centroid>
			</pseudo3D>
		</spatialEntity>
		<spatialEntity>
			<pseudo3D type="region">
				<clusteredness>1</clusteredness>
				<density>0.701454973052789</density>
				<area>41887.5</area>
				<perimeter>847.1427006721497</perimeter>
				<distanceFromOrigin>361.4000553403389</distanceFromOrigin>
				<angle>65.51787995619193</angle>
				<shape>triangular</shape>
				<triangleMeasure>0.8452111009940247</triangleMeasure>
				<rectangleMeasure>0.6221495978759467</rectangleMeasure>
				<circleMeasure>0.5316278926753828</circleMeasure>
				<centroid>
					<x>1188.95</x>
					<y>594.1291</y>
				</centroid>
			</pseudo3D>
		</spatialEntity>
		<spatialEntity>
			<pseudo3D type="region">
				<clusteredness>1</clusteredness>
				<density>0.5598218304527349</density>
				<area>22283</area>
				<perimeter>733.5476417541504</perimeter>
				<distanceFromOrigin>336.9525189103058</distanceFromOrigin>
				<angle>36.75980599098965</angle>
				<shape>triangular</shape>
				<triangleMeasure>0.7306762579607229</triangleMeasure>
				<rectangleMeasure>0.6017037934318177</rectangleMeasure>
				<circleMeasure>0.3033697492286693</circleMeasure>
				<centroid>
					<x>918.1327</x>
					<y>254.5187</y>
				</centroid>
			</pseudo3D>
		</spatialEntity>
		<numericStateVariable>
			<name>avgClusterednessRegions</name>
			<value>2261.698730406716</value>
		</numericStateVariable>
		<numericStateVariable>
			<name>avgDensityRegions</name>
			<value>0.6364525803373521</value>
		</numericStateVariable>
	</timepoint>
	<timepoint>
		<spatialEntity>
			<pseudo3D type="region">
				<clusteredness>1</clusteredness>
				<density>0.6480809375065323</density>
				<area>34254</area>
				<perimeter>1049.697069644928</perimeter>
				<distanceFromOrigin>187.8776197422141</distanceFromOrigin>
				<angle>33.03809066866978</angle>
				<shape>triangular</shape>
				<triangleMeasure>0.6221778221778221</triangleMeasure>
				<rectangleMeasure>0.5007787204861738</rectangleMeasure>
				<circleMeasure>0.2446614762303073</circleMeasure>
				<centroid>
					<x>425.1104</x>
					<y>1051.409</y>
				</centroid>
			</pseudo3D>
		</spatialEntity>
		<spatialEntity>
			<pseudo3D type="region">
				<clusteredness>1</clusteredness>
				<density>0.701454973052789</density>
				<area>41887.5</area>
				<perimeter>847.1427006721497</perimeter>
				<distanceFromOrigin>361.4000553403389</distanceFromOrigin>
				<angle>65.51787995619193</angle>
				<shape>triangular</shape>
				<triangleMeasure>0.8452111009940247</triangleMeasure>
				<rectangleMeasure>0.6221495978759467</rectangleMeasure>
				<circleMeasure>0.5316278926753828</circleMeasure>
				<centroid>
					<x>1188.95</x>
					<y>594.1291</y>
				</centroid>
			</pseudo3D>
		</spatialEntity>
		<spatialEntity>
			<pseudo3D type="region">
				<clusteredness>1</clusteredness>
				<density>0.5598218304527349</density>
				<area>22283</area>
				<perimeter>733.5476417541504</perimeter>
				<distanceFromOrigin>336.9525189103058</distanceFromOrigin>
				<angle>36.75980599098965</angle>
				<shape>triangular</shape>
				<triangleMeasure>0.7306762579607229</triangleMeasure>
				<rectangleMeasure>0.6017037934318177</rectangleMeasure>
				<circleMeasure>0.3033697492286693</circleMeasure>
				<centroid>
					<x>918.1327</x>
					<y>254.5187</y>
				</centroid>
			</pseudo3D>
		</spatialEntity>
		<numericStateVariable>
			<name>avgClusterednessRegions</name>
			<value>2261.698730406716</value>
		</numericStateVariable>
		<numericStateVariable>
			<name>avgDensityRegions</name>
			<value>0.6364525803373521</value>
		</numericStateVariable>
	</timepoint>
	<timepoint>
		<spatialEntity>
			<pseudo3D type="region">
				<clusteredness>1</clusteredness>
				<density>0.6480809375065323</density>
				<area>34254</area>
				<perimeter>1049.697069644928</perimeter>
				<distanceFromOrigin>187.8776197422141</distanceFromOrigin>
				<angle>33.03809066866978</angle>
				<shape>triangular</shape>
				<triangleMeasure>0.6221778221778221</triangleMeasure>
				<rectangleMeasure>0.5007787204861738</rectangleMeasure>
				<circleMeasure>0.2446614762303073</circleMeasure>
				<centroid>
					<x>425.1104</x>
					<y>1051.409</y>
				</centroid>
			</pseudo3D>
		</spatialEntity>
		<spatialEntity>
			<pseudo3D type="region">
				<clusteredness>1</clusteredness>
				<density>0.701454973052789</density>
				<area>41887.5</area>
				<perimeter>847.1427006721497</perimeter>
				<distanceFromOrigin>361.4000553403389</distanceFromOrigin>
				<angle>65.51787995619193</angle>
				<shape>triangular</shape>
				<triangleMeasure>0.8452111009940247</triangleMeasure>
				<rectangleMeasure>0.6221495978759467</rectangleMeasure>
				<circleMeasure>0.5316278926753828</circleMeasure>
				<centroid>
					<x>1188.95</x>
					<y>594.1291</y>
				</centroid>
			</pseudo3D>
		</spatialEntity>
		<spatialEntity>
			<pseudo3D type="region">
				<clusteredness>1</clusteredness>
				<density>0.5598218304527349</density>
				<area>22283</area>
				<perimeter>733.5476417541504</perimeter>
				<distanceFromOrigin>336.9525189103058</distanceFromOrigin>
				<angle>36.75980599098965</angle>
				<shape>triangular</shape>
				<triangleMeasure>0.7306762579607229</triangleMeasure>
				<rectangleMeasure>0.6017037934318177</rectangleMeasure>
				<circleMeasure>0.3033697492286693</circleMeasure>
				<centroid>
					<x>918.1327</x>
					<y>254.5187</y>
				</centroid>
			</pseudo3D>
		</spatialEntity>
		<numericStateVariable>
			<name>avgClusterednessRegions</name>
			<value>2261.698730406716</value>
		</numericStateVariable>
		<numericStateVariable>
			<name>avgDensityRegions</name>
			<value>0.6364525803373521</value>
		</numericStateVariable>
	</timepoint>
	<timepoint>
		<spatialEntity>
			<pseudo3D type="region">
				<clusteredness>1</clusteredness>
				<density>0.6480809375065323</density>
				<area>34254</area>
				<perimeter>1049.697069644928</perimeter>
				<distanceFromOrigin>187.8776197422141</distanceFromOrigin>
				<angle>33.03809066866978</angle>
				<shape>triangular</shape>
				<triangleMeasure>0.6221778221778221</triangleMeasure>
				<rectangleMeasure>0.5007787204861738</rectangleMeasure>
				<circleMeasure>0.2446614762303073</circleMeasure>
				<centroid>
					<x>425.1104</x>
					<y>1051.409</y>
				</centroid>
			</pseudo3D>
		</spatialEntity>
		<spatialEntity>
			<pseudo3D type="region">
				<clusteredness>1</clusteredness>
				<density>0.701454973052789</density>
				<area>41887.5</area>
				<perimeter>847.1427006721497</perimeter>
				<distanceFromOrigin>361.4000553403389</distanceFromOrigin>
				<angle>65.51787995619193</angle>
				<shape>triangular</shape>
				<triangleMeasure>0.8452111009940247</triangleMeasure>
				<rectangleMeasure>0.6221495978759467</rectangleMeasure>
				<circleMeasure>0.5316278926753828</circleMeasure>
				<centroid>
					<x>1188.95</x>
					<y>594.1291</y>
				</centroid>
			</pseudo3D>
		</spatialEntity>
		<spatialEntity>
			<pseudo3D type="region">
				<clusteredness>1</clusteredness>
				<density>0.5598218304527349</density>
				<area>22283</area>
				<perimeter>733.5476417541504</perimeter>
				<distanceFromOrigin>336.9525189103058</distanceFromOrigin>
				<angle>36.75980599098965</angle>
				<shape>triangular</shape>
				<triangleMeasure>0.7306762579607229</triangleMeasure>
				<rectangleMeasure>0.6017037934318177</rectangleMeasure>
				<circleMeasure>0.3033697492286693</circleMeasure>
				<centroid>
					<x>918.1327</x>
					<y>254.5187</y>
				</centroid>
			</pseudo3D>
		</spatialEntity>
		<numericStateVariable>
			<name>avgClusterednessRegions</name>
			<value>2261.698730406716</value>
		</numericStateVariable>
		<numericStateVariable>
			<name>avgDensityRegions</name>
			<value>0.6364525803373521</value>
		</numericStateVariable>
	</timepoint>
	<timepoint>
		<spatialEntity>
			<pseudo3D type="region">
				<clusteredness>1</clusteredness>
				<density>0.6480809375065323</density>
				<area>34254</area>
				<perimeter>1049.697069644928</perimeter>
				<distanceFromOrigin>187.8776197422141</distanceFromOrigin>
				<angle>33.03809066866978</angle>
				<shape>triangular</shape>
				<triangleMeasure>0.6221778221778221</triangleMeasure>
				<rectangleMeasure>0.5007787204861738</rectangleMeasure>
				<circleMeasure>0.2446614762303073</circleMeasure>
				<centroid>
					<x>425.1104</x>
					<y>1051.409</y>
				</centroid>
			</pseudo3D>
		</spatialEntity>
		<spatialEntity>
			<pseudo3D type="region">
				<clusteredness>1</clusteredness>
				<density>0.701454973052789</density>
				<area>41887.5</area>
				<perimeter>847.1427006721497</perimeter>
				<distanceFromOrigin>361.4000553403389</distanceFromOrigin>
				<angle>65.51787995619193</angle>
				<shape>triangular</shape>
				<triangleMeasure>0.8452111009940247</triangleMeasure>
				<rectangleMeasure>0.6221495978759467</rectangleMeasure>
				<circleMeasure>0.5316278926753828</circleMeasure>
				<centroid>
					<x>1188.95</x>
					<y>594.1291</y>
				</centroid>
			</pseudo3D>
		</spatialEntity>
		<spatialEntity>
			<pseudo3D type="region">
				<clusteredness>1</clusteredness>
				<density>0.5598218304527349</density>
				<area>22283</area>
				<perimeter>733.5476417541504</perimeter>
				<distanceFromOrigin>336.9525189103058</distanceFromOrigin>
				<angle>36.75980599098965</angle>
				<shape>triangular</shape>
				<triangleMeasure>0.7306762579607229</triangleMeasure>
				<rectangleMeasure>0.6017037934318177</rectangleMeasure>
				<circleMeasure>0.3033697492286693</circleMeasure>
				<centroid>
					<x>918.1327</x>
					<y>254.5187</y>
				</centroid>
			</pseudo3D>
		</spatialEntity>
		<numericStateVariable>
			<name>avgClusterednessRegions</name>
			<value>2261.698730406716</value>
		</numericStateVariable>
		<numericStateVariable>
			<name>avgDensityRegions</name>
			<value>0.6364525803373521</value>
		</numericStateVariable>
	</timepoint>
	<timepoint>
		<spatialEntity>
			<pseudo3D type="region">
				<clusteredness>1</clusteredness>
				<density>0.6480809375065323</density>
				<area>34254</area>
				<perimeter>1049.697069644928</perimeter>
				<distanceFromOrigin>187.8776197422141</distanceFromOrigin>
				<angle>33.03809066866978</angle>
				<shape>triangular</shape>
				<triangleMeasure>0.6221778221778221</triangleMeasure>
				<rectangleMeasure>0.5007787204861738</rectangleMeasure>
				<circleMeasure>0.2446614762303073</circleMeasure>
				<centroid>
					<x>425.1104</x>
					<y>1051.409</y>
				</centroid>
			</pseudo3D>
		</spatialEntity>
		<spatialEntity>
			<pseudo3D type="region">
				<clusteredness>1</clusteredness>
				<density>0.701454973052789</density>
				<area>41887.5</area>
				<perimeter>847.1427006721497</perimeter>
				<distanceFromOrigin>361.4000553403389</distanceFromOrigin>
				<angle>65.51787995619193</angle>
				<shape>triangular</shape>
				<triangleMeasure>0.8452111009940247</triangleMeasure>
				<rectangleMeasure>0.6221495978759467</rectangleMeasure>
				<circleMeasure>0.5316278926753828</circleMeasure>
				<centroid>
					<x>1188.95</x>
					<y>594.1291</y>
				</centroid>
			</pseudo3D>
		</spatialEntity>
		<spatialEntity>
			<pseudo3D type="region">
				<clusteredness>1</clusteredness>
				<density>0.5598218304527349</density>
				<area>22283</area>
				<perimeter>733.5476417541504</perimeter>
				<distanceFromOrigin>336.9525189103058</distanceFromOrigin>
				<angle>36.75980599098965</angle>
				<shape>triangular</shape>
				<triangleMeasure>0.7306762579607229</triangleMeasure>
				<rectangleMeasure>0.6017037934318177</rectangleMeasure>
				<circleMeasure>0.3033697492286693</circleMeasure>
				<centroid>
					<x>918.1327</x>
					<y>254.5187</y>
				</centroid>
			</pseudo3D>
		</spatialEntity>
		<numericStateVariable>
			<name>avgClusterednessRegions</name>
			<value>2261.698730406716</value>
		</numericStateVariable>
		<numericStateVariable>
			<name>avgDensityRegions</name>
			<value>0.6364525803373521</value>
		</numericStateVariable>
	</timepoint>
	<timepoint>
		<spatialEntity>
			<pseudo3D type="region">
				<clusteredness>1</clusteredness>
				<density>0.6480809375065323</density>
				<area>34254</area>
				<perimeter>1049.697069644928</perimeter>
				<distanceFromOrigin>187.8776197422141</distanceFromOrigin>
				<angle>33.03809066866978</angle>
				<shape>triangular</shape>
				<triangleMeasure>0.6221778221778221</triangleMeasure>
				<rectangleMeasure>0.5007787204861738</rectangleMeasure>
				<circleMeasure>0.2446614762303073</circleMeasure>
				<centroid>
					<x>425.1104</x>
					<y>1051.409</y>
				</centroid>
			</pseudo3D>
		</spatialEntity>
		<spatialEntity>
			<pseudo3D type="region">
				<clusteredness>1</clusteredness>
				<density>0.701454973052789</density>
				<area>41887.5</area>
				<perimeter>847.1427006721497</perimeter>
				<distanceFromOrigin>361.4000553403389</distanceFromOrigin>
				<angle>65.51787995619193</angle>
				<shape>triangular</shape>
				<triangleMeasure>0.8452111009940247</triangleMeasure>
				<rectangleMeasure>0.6221495978759467</rectangleMeasure>
				<circleMeasure>0.5316278926753828</circleMeasure>
				<centroid>
					<x>1188.95</x>
					<y>594.1291</y>
				</centroid>
			</pseudo3D>
		</spatialEntity>
		<spatialEntity>
			<pseudo3D type="region">
				<clusteredness>1</clusteredness>
				<density>0.5598218304527349</density>
				<area>22283</area>
				<perimeter>733.5476417541504</perimeter>
				<distanceFromOrigin>336.9525189103058</distanceFromOrigin>
				<angle>36.75980599098965</angle>
				<shape>triangular</shape>
				<triangleMeasure>0.7306762579607229</triangleMeasure>
				<rectangleMeasure>0.6017037934318177</rectangleMeasure>
				<circleMeasure>0.3033697492286693</circleMeasure>
				<centroid>
					<x>918.1327</x>
					<y>254.5187</y>
				</centroid>
			</pseudo3D>
		</spatialEntity>
		<numericStateVariable>
			<name>avgClusterednessRegions</name>
			<value>2261.698730406716</value>
		</numericStateVariable>
		<numericStateVariable>
			<name>avgDensityRegions</name>
			<value>0.6364525803373521</value>
		</numericStateVariable>
	</timepoint>
	<timepoint>
		<spatialEntity>
			<pseudo3D type="region">
				<clusteredness>1</clusteredness>
				<density>0.6480809375065323</density>
				<area>34254</area>
				<perimeter>1049.697069644928</perimeter>
				<distanceFromOrigin>187.8776197422141</distanceFromOrigin>
				<angle>33.03809066866978</angle>
				<shape>triangular</shape>
				<triangleMeasure>0.6221778221778221</triangleMeasure>
				<rectangleMeasure>0.5007787204861738</rectangleMeasure>
				<circleMeasure>0.2446614762303073</circleMeasure>
				<centroid>
					<x>425.1104</x>
					<y>1051.409</y>
				</centroid>
			</pseudo3D>
		</spatialEntity>
		<spatialEntity>
			<pseudo3D type="region">
				<clusteredness>1</clusteredness>
				<density>0.701454973052789</density>
				<area>41887.5</area>
				<perimeter>847.1427006721497</perimeter>
				<distanceFromOrigin>361.4000553403389</distanceFromOrigin>
				<angle>65.51787995619193</angle>
				<shape>triangular</shape>
				<triangleMeasure>0.8452111009940247</triangleMeasure>
				<rectangleMeasure>0.6221495978759467</rectangleMeasure>
				<circleMeasure>0.5316278926753828</circleMeasure>
				<centroid>
					<x>1188.95</x>
					<y>594.1291</y>
				</centroid>
			</pseudo3D>
		</spatialEntity>
		<spatialEntity>
			<pseudo3D type="region">
				<clusteredness>1</clusteredness>
				<density>0.5598218304527349</density>
				<area>22283</area>
				<perimeter>733.5476417541504</perimeter>
				<distanceFromOrigin>336.9525189103058</distanceFromOrigin>
				<angle>36.75980599098965</angle>
				<shape>triangular</shape>
				<triangleMeasure>0.7306762579607229</triangleMeasure>
				<rectangleMeasure>0.6017037934318177</rectangleMeasure>
				<circleMeasure>0.3033697492286693</circleMeasure>
				<centroid>
					<x>918.1327</x>
					<y>254.5187</y>
				</centroid>
			</pseudo3D>
		</spatialEntity>
		<numericStateVariable>
			<name>avgClusterednessRegions</name>
			<value>2261.698730406716</value>
		</numericStateVariable>
		<numericStateVariable>
			<name>avgDensityRegions</name>
			<value>0.6364525803373521</value>
		</numericStateVariable>
	</timepoint>
	<timepoint>
		<spatialEntity>
			<pseudo3D type="region">
				<clusteredness>1</clusteredness>
				<density>0.6480809375065323</density>
				<area>34254</area>
				<perimeter>1049.697069644928</perimeter>
				<distanceFromOrigin>187.8776197422141</distanceFromOrigin>
				<angle>33.03809066866978</angle>
				<shape>triangular</shape>
				<triangleMeasure>0.6221778221778221</triangleMeasure>
				<rectangleMeasure>0.5007787204861738</rectangleMeasure>
				<circleMeasure>0.2446614762303073</circleMeasure>
				<centroid>
					<x>425.1104</x>
					<y>1051.409</y>
				</centroid>
			</pseudo3D>
		</spatialEntity>
		<spatialEntity>
			<pseudo3D type="region">
				<clusteredness>1</clusteredness>
				<density>0.701454973052789</density>
				<area>41887.5</area>
				<perimeter>847.1427006721497</perimeter>
				<distanceFromOrigin>361.4000553403389</distanceFromOrigin>
				<angle>65.51787995619193</angle>
				<shape>triangular</shape>
				<triangleMeasure>0.8452111009940247</triangleMeasure>
				<rectangleMeasure>0.6221495978759467</rectangleMeasure>
				<circleMeasure>0.5316278926753828</circleMeasure>
				<centroid>
					<x>1188.95</x>
					<y>594.1291</y>
				</centroid>
			</pseudo3D>
		</spatialEntity>
		<spatialEntity>
			<pseudo3D type="region">
				<clusteredness>1</clusteredness>
				<density>0.5598218304527349</density>
				<area>22283</area>
				<perimeter>733.5476417541504</perimeter>
				<distanceFromOrigin>336.9525189103058</distanceFromOrigin>
				<angle>36.75980599098965</angle>
				<shape>triangular</shape>
				<triangleMeasure>0.7306762579607229</triangleMeasure>
				<rectangleMeasure>0.6017037934318177</rectangleMeasure>
				<circleMeasure>0.3033697492286693</circleMeasure>
				<centroid>
					<x>918.1327</x>
					<y>254.5187</y>
				</centroid>
			</pseudo3D>
		</spatialEntity>
		<numericStateVariable>
			<name>avgClusterednessRegions</name>
			<value>2261.698730406716</value>
		</numericStateVariable>
		<numericStateVariable>
			<name>avgDensityRegions</name>
			<value>0.6364525803373521</value>
		</numericStateVariable>
	</timepoint>
	<timepoint>
		<spatialEntity>
			<pseudo3D type="region">
				<clusteredness>1</clusteredness>
				<density>0.6480809375065323</density>
				<area>34254</area>
				<perimeter>1049.697069644928</perimeter>
				<distanceFromOrigin>187.8776197422141</distanceFromOrigin>
				<angle>33.03809066866978</angle>
				<shape>triangular</shape>
				<triangleMeasure>0.6221778221778221</triangleMeasure>
				<rectangleMeasure>0.5007787204861738</rectangleMeasure>
				<circleMeasure>0.2446614762303073</circleMeasure>
				<centroid>
					<x>425.1104</x>
					<y>1051.409</y>
				</centroid>
			</pseudo3D>
		</spatialEntity>
		<spatialEntity>
			<pseudo3D type="region">
				<clusteredness>1</clusteredness>
				<density>0.701454973052789</density>
				<area>41887.5</area>
				<perimeter>847.1427006721497</perimeter>
				<distanceFromOrigin>361.4000553403389</distanceFromOrigin>
				<angle>65.51787995619193</angle>
				<shape>triangular</shape>
				<triangleMeasure>0.8452111009940247</triangleMeasure>
				<rectangleMeasure>0.6221495978759467</rectangleMeasure>
				<circleMeasure>0.5316278926753828</circleMeasure>
				<centroid>
					<x>1188.95</x>
					<y>594.1291</y>
				</centroid>
			</pseudo3D>
		</spatialEntity>
		<spatialEntity>
			<pseudo3D type="region">
				<clusteredness>1</clusteredness>
				<density>0.5598218304527349</density>
				<area>22283</area>
				<perimeter>733.5476417541504</perimeter>
				<distanceFromOrigin>336.9525189103058</distanceFromOrigin>
				<angle>36.75980599098965</angle>
				<shape>triangular</shape>
				<triangleMeasure>0.7306762579607229</triangleMeasure>
				<rectangleMeasure>0.6017037934318177</rectangleMeasure>
				<circleMeasure>0.3033697492286693</circleMeasure>
				<centroid>
					<x>918.1327</x>
					<y>254.5187</y>
				</centroid>
			</pseudo3D>
		</spatialEntity>
		<numericStateVariable>
			<name>avgClusterednessRegions</name>
			<value>2261.698730406716</value>
		</numericStateVariable>
		<numericStateVariable>
			<name>avgDensityRegions</name>
			<value>0.6364525803373521</value>
		</numericStateVariable>
	</timepoint>
	<timepoint>
		<spatialEntity>
			<pseudo3D type="region">
				<clusteredness>1</clusteredness>
				<density>0.6480809375065323</density>
				<area>34254</area>
				<perimeter>1049.697069644928</perimeter>
				<distanceFromOrigin>187.8776197422141</distanceFromOrigin>
				<angle>33.03809066866978</angle>
				<shape>triangular</shape>
				<triangleMeasure>0.6221778221778221</triangleMeasure>
				<rectangleMeasure>0.5007787204861738</rectangleMeasure>
				<circleMeasure>0.2446614762303073</circleMeasure>
				<centroid>
					<x>425.1104</x>
					<y>1051.409</y>
				</centroid>
			</pseudo3D>
		</spatialEntity>
		<spatialEntity>
			<pseudo3D type="region">
				<clusteredness>1</clusteredness>
				<density>0.701454973052789</density>
				<area>41887.5</area>
				<perimeter>847.1427006721497</perimeter>
				<distanceFromOrigin>361.4000553403389</distanceFromOrigin>
				<angle>65.51787995619193</angle>
				<shape>triangular</shape>
				<triangleMeasure>0.8452111009940247</triangleMeasure>
				<rectangleMeasure>0.6221495978759467</rectangleMeasure>
				<circleMeasure>0.5316278926753828</circleMeasure>
				<centroid>
					<x>1188.95</x>
					<y>594.1291</y>
				</centroid>
			</pseudo3D>
		</spatialEntity>
		<spatialEntity>
			<pseudo3D type="region">
				<clusteredness>1</clusteredness>
				<density>0.5598218304527349</density>
				<area>22283</area>
				<perimeter>733.5476417541504</perimeter>
				<distanceFromOrigin>336.9525189103058</distanceFromOrigin>
				<angle>36.75980599098965</angle>
				<shape>triangular</shape>
				<triangleMeasure>0.7306762579607229</triangleMeasure>
				<rectangleMeasure>0.6017037934318177</rectangleMeasure>
				<circleMeasure>0.3033697492286693</circleMeasure>
				<centroid>
					<x>918.1327</x>
					<y>254.5187</y>
				</centroid>
			</pseudo3D>
		</spatialEntity>
		<numericStateVariable>
			<name>avgClusterednessRegions</name>
			<value>2261.698730406716</value>
		</numericStateVariable>
		<numericStateVariable>
			<name>avgDensityRegions</name>
			<value>0.6364525803373521</value>
		</numericStateVariable>
	</timepoint>
	<timepoint>
		<spatialEntity>
			<pseudo3D type="region">
				<clusteredness>1</clusteredness>
				<density>0.6480809375065323</density>
				<area>34254</area>
				<perimeter>1049.697069644928</perimeter>
				<distanceFromOrigin>187.8776197422141</distanceFromOrigin>
				<angle>33.03809066866978</angle>
				<shape>triangular</shape>
				<triangleMeasure>0.6221778221778221</triangleMeasure>
				<rectangleMeasure>0.5007787204861738</rectangleMeasure>
				<circleMeasure>0.2446614762303073</circleMeasure>
				<centroid>
					<x>425.1104</x>
					<y>1051.409</y>
				</centroid>
			</pseudo3D>
		</spatialEntity>
		<spatialEntity>
			<pseudo3D type="region">
				<clusteredness>1</clusteredness>
				<density>0.701454973052789</density>
				<area>41887.5</area>
				<perimeter>847.1427006721497</perimeter>
				<distanceFromOrigin>361.4000553403389</distanceFromOrigin>
				<angle>65.51787995619193</angle>
				<shape>triangular</shape>
				<triangleMeasure>0.8452111009940247</triangleMeasure>
				<rectangleMeasure>0.6221495978759467</rectangleMeasure>
				<circleMeasure>0.5316278926753828</circleMeasure>
				<centroid>
					<x>1188.95</x>
					<y>594.1291</y>
				</centroid>
			</pseudo3D>
		</spatialEntity>
		<spatialEntity>
			<pseudo3D type="region">
				<clusteredness>1</clusteredness>
				<density>0.5598218304527349</density>
				<area>22283</area>
				<perimeter>733.5476417541504</perimeter>
				<distanceFromOrigin>336.9525189103058</distanceFromOrigin>
				<angle>36.75980599098965</angle>
				<shape>triangular</shape>
				<triangleMeasure>0.7306762579607229</triangleMeasure>
				<rectangleMeasure>0.6017037934318177</rectangleMeasure>
				<circleMeasure>0.3033697492286693</circleMeasure>
				<centroid>
					<x>918.1327</x>
					<y>254.5187</y>
				</centroid>
			</pseudo3D>
		</spatialEntity>
		<numericStateVariable>
			<name>avgClusterednessRegions</name>
			<value>2261.698730406716</value>
		</numericStateVariable>
		<numericStateVariable>
			<name>avgDensityRegions</name>
			<value>0.6364525803373521</value>
		</numericStateVariable>
	</timepoint>
	<timepoint>
		<spatialEntity>
			<pseudo3D type="region">
				<clusteredness>1</clusteredness>
				<density>0.6480809375065323</density>
				<area>34254</area>
				<perimeter>1049.697069644928</perimeter>
				<distanceFromOrigin>187.8776197422141</distanceFromOrigin>
				<angle>33.03809066866978</angle>
				<shape>triangular</shape>
				<triangleMeasure>0.6221778221778221</triangleMeasure>
				<rectangleMeasure>0.5007787204861738</rectangleMeasure>
				<circleMeasure>0.2446614762303073</circleMeasure>
				<centroid>
					<x>425.1104</x>
					<y>1051.409</y>
				</centroid>
			</pseudo3D>
		</spatialEntity>
		<spatialEntity>
			<pseudo3D type="region">
				<clusteredness>1</clusteredness>
				<density>0.701454973052789</density>
				<area>41887.5</area>
				<perimeter>847.1427006721497</perimeter>
				<distanceFromOrigin>361.4000553403389</distanceFromOrigin>
				<angle>65.51787995619193</angle>
				<shape>triangular</shape>
				<triangleMeasure>0.8452111009940247</triangleMeasure>
				<rectangleMeasure>0.6221495978759467</rectangleMeasure>
				<circleMeasure>0.5316278926753828</circleMeasure>
				<centroid>
					<x>1188.95</x>
					<y>594.1291</y>
				</centroid>
			</pseudo3D>
		</spatialEntity>
		<spatialEntity>
			<pseudo3D type="region">
				<clusteredness>1</clusteredness>
				<density>0.5598218304527349</density>
				<area>22283</area>
				<perimeter>733.5476417541504</perimeter>
				<distanceFromOrigin>336.9525189103058</distanceFromOrigin>
				<angle>36.75980599098965</angle>
				<shape>triangular</shape>
				<triangleMeasure>0.7306762579607229</triangleMeasure>
				<rectangleMeasure>0.6017037934318177</rectangleMeasure>
				<circleMeasure>0.3033697492286693</circleMeasure>
				<centroid>
					<x>918.1327</x>
					<y>254.5187</y>
				</centroid>
			</pseudo3D>
		</spatialEntity>
		<numericStateVariable>
			<name>avgClusterednessRegions</name>
			<value>2261.698730406716</value>
		</numericStateVariable>
		<numericStateVariable>
			<name>avgDensityRegions</name>
			<value>0.6364525803373521</value>
		</numericStateVariable>
	</timepoint>
	<timepoint>
		<spatialEntity>
			<pseudo3D type="region">
				<clusteredness>1</clusteredness>
				<density>0.6480809375065323</density>
				<area>34254</area>
				<perimeter>1049.697069644928</perimeter>
				<distanceFromOrigin>187.8776197422141</distanceFromOrigin>
				<angle>33.03809066866978</angle>
				<shape>triangular</shape>
				<triangleMeasure>0.6221778221778221</triangleMeasure>
				<rectangleMeasure>0.5007787204861738</rectangleMeasure>
				<circleMeasure>0.2446614762303073</circleMeasure>
				<centroid>
					<x>425.1104</x>
					<y>1051.409</y>
				</centroid>
			</pseudo3D>
		</spatialEntity>
		<spatialEntity>
			<pseudo3D type="region">
				<clusteredness>1</clusteredness>
				<density>0.701454973052789</density>
				<area>41887.5</area>
				<perimeter>847.1427006721497</perimeter>
				<distanceFromOrigin>361.4000553403389</distanceFromOrigin>
				<angle>65.51787995619193</angle>
				<shape>triangular</shape>
				<triangleMeasure>0.8452111009940247</triangleMeasure>
				<rectangleMeasure>0.6221495978759467</rectangleMeasure>
				<circleMeasure>0.5316278926753828</circleMeasure>
				<centroid>
					<x>1188.95</x>
					<y>594.1291</y>
				</centroid>
			</pseudo3D>
		</spatialEntity>
		<spatialEntity>
			<pseudo3D type="region">
				<clusteredness>1</clusteredness>
				<density>0.5598218304527349</density>
				<area>22283</area>
				<perimeter>733.5476417541504</perimeter>
				<distanceFromOrigin>336.9525189103058</distanceFromOrigin>
				<angle>36.75980599098965</angle>
				<shape>triangular</shape>
				<triangleMeasure>0.7306762579607229</triangleMeasure>
				<rectangleMeasure>0.6017037934318177</rectangleMeasure>
				<circleMeasure>0.3033697492286693</circleMeasure>
				<centroid>
					<x>918.1327</x>
					<y>254.5187</y>
				</centroid>
			</pseudo3D>
		</spatialEntity>
		<numericStateVariable>
			<name>avgClusterednessRegions</name>
			<value>2261.698730406716</value>
		</numericStateVariable>
		<numericStateVariable>
			<name>avgDensityRegions</name>
			<value>0.6364525803373521</value>
		</numericStateVariable>
	</timepoint>
	<timepoint>
		<spatialEntity>
			<pseudo3D type="region">
				<clusteredness>1</clusteredness>
				<density>0.6480809375065323</density>
				<area>34254</area>
				<perimeter>1049.697069644928</perimeter>
				<distanceFromOrigin>187.8776197422141</distanceFromOrigin>
				<angle>33.03809066866978</angle>
				<shape>triangular</shape>
				<triangleMeasure>0.6221778221778221</triangleMeasure>
				<rectangleMeasure>0.5007787204861738</rectangleMeasure>
				<circleMeasure>0.2446614762303073</circleMeasure>
				<centroid>
					<x>425.1104</x>
					<y>1051.409</y>
				</centroid>
			</pseudo3D>
		</spatialEntity>
		<spatialEntity>
			<pseudo3D type="region">
				<clusteredness>1</clusteredness>
				<density>0.701454973052789</density>
				<area>41887.5</area>
				<perimeter>847.1427006721497</perimeter>
				<distanceFromOrigin>361.4000553403389</distanceFromOrigin>
				<angle>65.51787995619193</angle>
				<shape>triangular</shape>
				<triangleMeasure>0.8452111009940247</triangleMeasure>
				<rectangleMeasure>0.6221495978759467</rectangleMeasure>
				<circleMeasure>0.5316278926753828</circleMeasure>
				<centroid>
					<x>1188.95</x>
					<y>594.1291</y>
				</centroid>
			</pseudo3D>
		</spatialEntity>
		<spatialEntity>
			<pseudo3D type="region">
				<clusteredness>1</clusteredness>
				<density>0.5598218304527349</density>
				<area>22283</area>
				<perimeter>733.5476417541504</perimeter>
				<distanceFromOrigin>336.9525189103058</distanceFromOrigin>
				<angle>36.75980599098965</angle>
				<shape>triangular</shape>
				<triangleMeasure>0.7306762579607229</triangleMeasure>
				<rectangleMeasure>0.6017037934318177</rectangleMeasure>
				<circleMeasure>0.3033697492286693</circleMeasure>
				<centroid>
					<x>918.1327</x>
					<y>254.5187</y>
				</centroid>
			</pseudo3D>
		</spatialEntity>
		<numericStateVariable>
			<name>avgClusterednessRegions</name>
			<value>2261.698730406716</value>
		</numericStateVariable>
		<numericStateVariable>
			<name>avgDensityRegions</name>
			<value>0.6364525803373521</value>
		</numericStateVariable>
	</timepoint>
	<timepoint>
		<spatialEntity>
			<pseudo3D type="region">
				<clusteredness>1</clusteredness>
				<density>0.6480809375065323</density>
				<area>34254</area>
				<perimeter>1049.697069644928</perimeter>
				<distanceFromOrigin>187.8776197422141</distanceFromOrigin>
				<angle>33.03809066866978</angle>
				<shape>triangular</shape>
				<triangleMeasure>0.6221778221778221</triangleMeasure>
				<rectangleMeasure>0.5007787204861738</rectangleMeasure>
				<circleMeasure>0.2446614762303073</circleMeasure>
				<centroid>
					<x>425.1104</x>
					<y>1051.409</y>
				</centroid>
			</pseudo3D>
		</spatialEntity>
		<spatialEntity>
			<pseudo3D type="region">
				<clusteredness>1</clusteredness>
				<density>0.701454973052789</density>
				<area>41887.5</area>
				<perimeter>847.1427006721497</perimeter>
				<distanceFromOrigin>361.4000553403389</distanceFromOrigin>
				<angle>65.51787995619193</angle>
				<shape>triangular</shape>
				<triangleMeasure>0.8452111009940247</triangleMeasure>
				<rectangleMeasure>0.6221495978759467</rectangleMeasure>
				<circleMeasure>0.5316278926753828</circleMeasure>
				<centroid>
					<x>1188.95</x>
					<y>594.1291</y>
				</centroid>
			</pseudo3D>
		</spatialEntity>
		<spatialEntity>
			<pseudo3D type="region">
				<clusteredness>1</clusteredness>
				<density>0.5598218304527349</density>
				<area>22283</area>
				<perimeter>733.5476417541504</perimeter>
				<distanceFromOrigin>336.9525189103058</distanceFromOrigin>
				<angle>36.75980599098965</angle>
				<shape>triangular</shape>
				<triangleMeasure>0.7306762579607229</triangleMeasure>
				<rectangleMeasure>0.6017037934318177</rectangleMeasure>
				<circleMeasure>0.3033697492286693</circleMeasure>
				<centroid>
					<x>918.1327</x>
					<y>254.5187</y>
				</centroid>
			</pseudo3D>
		</spatialEntity>
		<numericStateVariable>
			<name>avgClusterednessRegions</name>
			<value>2261.698730406716</value>
		</numericStateVariable>
		<numericStateVariable>
			<name>avgDensityRegions</name>
			<value>0.6364525803373521</value>
		</numericStateVariable>
	</timepoint>
	<timepoint>
		<spatialEntity>
			<pseudo3D type="region">
				<clusteredness>1</clusteredness>
				<density>0.6480809375065323</density>
				<area>34254</area>
				<perimeter>1049.697069644928</perimeter>
				<distanceFromOrigin>187.8776197422141</distanceFromOrigin>
				<angle>33.03809066866978</angle>
				<shape>triangular</shape>
				<triangleMeasure>0.6221778221778221</triangleMeasure>
				<rectangleMeasure>0.5007787204861738</rectangleMeasure>
				<circleMeasure>0.2446614762303073</circleMeasure>
				<centroid>
					<x>425.1104</x>
					<y>1051.409</y>
				</centroid>
			</pseudo3D>
		</spatialEntity>
		<spatialEntity>
			<pseudo3D type="region">
				<clusteredness>1</clusteredness>
				<density>0.701454973052789</density>
				<area>41887.5</area>
				<perimeter>847.1427006721497</perimeter>
				<distanceFromOrigin>361.4000553403389</distanceFromOrigin>
				<angle>65.51787995619193</angle>
				<shape>triangular</shape>
				<triangleMeasure>0.8452111009940247</triangleMeasure>
				<rectangleMeasure>0.6221495978759467</rectangleMeasure>
				<circleMeasure>0.5316278926753828</circleMeasure>
				<centroid>
					<x>1188.95</x>
					<y>594.1291</y>
				</centroid>
			</pseudo3D>
		</spatialEntity>
		<spatialEntity>
			<pseudo3D type="region">
				<clusteredness>1</clusteredness>
				<density>0.5598218304527349</density>
				<area>22283</area>
				<perimeter>733.5476417541504</perimeter>
				<distanceFromOrigin>336.9525189103058</distanceFromOrigin>
				<angle>36.75980599098965</angle>
				<shape>triangular</shape>
				<triangleMeasure>0.7306762579607229</triangleMeasure>
				<rectangleMeasure>0.6017037934318177</rectangleMeasure>
				<circleMeasure>0.3033697492286693</circleMeasure>
				<centroid>
					<x>918.1327</x>
					<y>254.5187</y>
				</centroid>
			</pseudo3D>
		</spatialEntity>
		<numericStateVariable>
			<name>avgClusterednessRegions</name>
			<value>2261.698730406716</value>
		</numericStateVariable>
		<numericStateVariable>
			<name>avgDensityRegions</name>
			<value>0.6364525803373521</value>
		</numericStateVariable>
	</timepoint>
	<timepoint>
		<spatialEntity>
			<pseudo3D type="region">
				<clusteredness>1</clusteredness>
				<density>0.6480809375065323</density>
				<area>34254</area>
				<perimeter>1049.697069644928</perimeter>
				<distanceFromOrigin>187.8776197422141</distanceFromOrigin>
				<angle>33.03809066866978</angle>
				<shape>triangular</shape>
				<triangleMeasure>0.6221778221778221</triangleMeasure>
				<rectangleMeasure>0.5007787204861738</rectangleMeasure>
				<circleMeasure>0.2446614762303073</circleMeasure>
				<centroid>
					<x>425.1104</x>
					<y>1051.409</y>
				</centroid>
			</pseudo3D>
		</spatialEntity>
		<spatialEntity>
			<pseudo3D type="region">
				<clusteredness>1</clusteredness>
				<density>0.701454973052789</density>
				<area>41887.5</area>
				<perimeter>847.1427006721497</perimeter>
				<distanceFromOrigin>361.4000553403389</distanceFromOrigin>
				<angle>65.51787995619193</angle>
				<shape>triangular</shape>
				<triangleMeasure>0.8452111009940247</triangleMeasure>
				<rectangleMeasure>0.6221495978759467</rectangleMeasure>
				<circleMeasure>0.5316278926753828</circleMeasure>
				<centroid>
					<x>1188.95</x>
					<y>594.1291</y>
				</centroid>
			</pseudo3D>
		</spatialEntity>
		<spatialEntity>
			<pseudo3D type="region">
				<clusteredness>1</clusteredness>
				<density>0.5598218304527349</density>
				<area>22283</area>
				<perimeter>733.5476417541504</perimeter>
				<distanceFromOrigin>336.9525189103058</distanceFromOrigin>
				<angle>36.75980599098965</angle>
				<shape>triangular</shape>
				<triangleMeasure>0.7306762579607229</triangleMeasure>
				<rectangleMeasure>0.6017037934318177</rectangleMeasure>
				<circleMeasure>0.3033697492286693</circleMeasure>
				<centroid>
					<x>918.1327</x>
					<y>254.5187</y>
				</centroid>
			</pseudo3D>
		</spatialEntity>
		<numericStateVariable>
			<name>avgClusterednessRegions</name>
			<value>2261.698730406716</value>
		</numericStateVariable>
		<numericStateVariable>
			<name>avgDensityRegions</name>
			<value>0.6364525803373521</value>
		</numericStateVariable>
	</timepoint>
	<timepoint>
		<spatialEntity>
			<pseudo3D type="region">
				<clusteredness>1</clusteredness>
				<density>0.6480809375065323</density>
				<area>34254</area>
				<perimeter>1049.697069644928</perimeter>
				<distanceFromOrigin>187.8776197422141</distanceFromOrigin>
				<angle>33.03809066866978</angle>
				<shape>triangular</shape>
				<triangleMeasure>0.6221778221778221</triangleMeasure>
				<rectangleMeasure>0.5007787204861738</rectangleMeasure>
				<circleMeasure>0.2446614762303073</circleMeasure>
				<centroid>
					<x>425.1104</x>
					<y>1051.409</y>
				</centroid>
			</pseudo3D>
		</spatialEntity>
		<spatialEntity>
			<pseudo3D type="region">
				<clusteredness>1</clusteredness>
				<density>0.701454973052789</density>
				<area>41887.5</area>
				<perimeter>847.1427006721497</perimeter>
				<distanceFromOrigin>361.4000553403389</distanceFromOrigin>
				<angle>65.51787995619193</angle>
				<shape>triangular</shape>
				<triangleMeasure>0.8452111009940247</triangleMeasure>
				<rectangleMeasure>0.6221495978759467</rectangleMeasure>
				<circleMeasure>0.5316278926753828</circleMeasure>
				<centroid>
					<x>1188.95</x>
					<y>594.1291</y>
				</centroid>
			</pseudo3D>
		</spatialEntity>
		<spatialEntity>
			<pseudo3D type="region">
				<clusteredness>1</clusteredness>
				<density>0.5598218304527349</density>
				<area>22283</area>
				<perimeter>733.5476417541504</perimeter>
				<distanceFromOrigin>336.9525189103058</distanceFromOrigin>
				<angle>36.75980599098965</angle>
				<shape>triangular</shape>
				<triangleMeasure>0.7306762579607229</triangleMeasure>
				<rectangleMeasure>0.6017037934318177</rectangleMeasure>
				<circleMeasure>0.3033697492286693</circleMeasure>
				<centroid>
					<x>918.1327</x>
					<y>254.5187</y>
				</centroid>
			</pseudo3D>
		</spatialEntity>
		<numericStateVariable>
			<name>avgClusterednessRegions</name>
			<value>2261.698730406716</value>
		</numericStateVariable>
		<numericStateVariable>
			<name>avgDensityRegions</name>
			<value>0.6364525803373521</value>
		</numericStateVariable>
	</timepoint>
</experiment>
