# Supplementary material for: Automatic validation of computational models using pseudo-3D spatio-temporal model checking
Source: BMC Syst Biol. 2014 Dec 2;8:124. doi: 10.1186/s12918-014-0124-0 (PMC4272535; doi:10.1186/s12918-014-0124-0)
Supplement: Additional file 8 — Dataset of STML files for the phase variation case study. The dataset of one thousand STML files corresponding to the stochastic simulations of the rectangular model for the phase variation case study. We recommend using the freely available 7zip software (Download link: http://www.7-zip.org/download.html) to extract this archive. [file 12918_2014_124_MOESM8_ESM.zip › phase_variation_stml_186.xml]

<?xml version="1.0" encoding="utf-8"?>
<!--Warning! This xml file was automatically generated by a C++ program using the Boost PropertyTree library.-->
<experiment>
	<timepoint>
		<numericStateVariable>
			<name>avgClusterednessRegions</name>
			<value>0</value>
		</numericStateVariable>
		<numericStateVariable>
			<name>avgDensityRegions</name>
			<value>0</value>
		</numericStateVariable>
	</timepoint>
	<timepoint>
		<numericStateVariable>
			<name>avgClusterednessRegions</name>
			<value>0</value>
		</numericStateVariable>
		<numericStateVariable>
			<name>avgDensityRegions</name>
			<value>0</value>
		</numericStateVariable>
	</timepoint>
	<timepoint>
		<numericStateVariable>
			<name>avgClusterednessRegions</name>
			<value>0</value>
		</numericStateVariable>
		<numericStateVariable>
			<name>avgDensityRegions</name>
			<value>0</value>
		</numericStateVariable>
	</timepoint>
	<timepoint>
		<numericStateVariable>
			<name>avgClusterednessRegions</name>
			<value>0</value>
		</numericStateVariable>
		<numericStateVariable>
			<name>avgDensityRegions</name>
			<value>0</value>
		</numericStateVariable>
	</timepoint>
	<timepoint>
		<numericStateVariable>
			<name>avgClusterednessRegions</name>
			<value>0</value>
		</numericStateVariable>
		<numericStateVariable>
			<name>avgDensityRegions</name>
			<value>0</value>
		</numericStateVariable>
	</timepoint>
	<timepoint>
		<numericStateVariable>
			<name>avgClusterednessRegions</name>
			<value>0</value>
		</numericStateVariable>
		<numericStateVariable>
			<name>avgDensityRegions</name>
			<value>0</value>
		</numericStateVariable>
	</timepoint>
	<timepoint>
		<numericStateVariable>
			<name>avgClusterednessRegions</name>
			<value>0</value>
		</numericStateVariable>
		<numericStateVariable>
			<name>avgDensityRegions</name>
			<value>0</value>
		</numericStateVariable>
	</timepoint>
	<timepoint>
		<numericStateVariable>
			<name>avgClusterednessRegions</name>
			<value>0</value>
		</numericStateVariable>
		<numericStateVariable>
			<name>avgDensityRegions</name>
			<value>0</value>
		</numericStateVariable>
	</timepoint>
	<timepoint>
		<numericStateVariable>
			<name>avgClusterednessRegions</name>
			<value>0</value>
		</numericStateVariable>
		<numericStateVariable>
			<name>avgDensityRegions</name>
			<value>0</value>
		</numericStateVariable>
	</timepoint>
	<timepoint>
		<numericStateVariable>
			<name>avgClusterednessRegions</name>
			<value>0</value>
		</numericStateVariable>
		<numericStateVariable>
			<name>avgDensityRegions</name>
			<value>0</value>
		</numericStateVariable>
	</timepoint>
	<timepoint>
		<numericStateVariable>
			<name>avgClusterednessRegions</name>
			<value>0</value>
		</numericStateVariable>
		<numericStateVariable>
			<name>avgDensityRegions</name>
			<value>0</value>
		</numericStateVariable>
	</timepoint>
	<timepoint>
		<numericStateVariable>
			<name>avgClusterednessRegions</name>
			<value>0</value>
		</numericStateVariable>
		<numericStateVariable>
			<name>avgDensityRegions</name>
			<value>0</value>
		</numericStateVariable>
	</timepoint>
	<timepoint>
		<numericStateVariable>
			<name>avgClusterednessRegions</name>
			<value>0</value>
		</numericStateVariable>
		<numericStateVariable>
			<name>avgDensityRegions</name>
			<value>0</value>
		</numericStateVariable>
	</timepoint>
	<timepoint>
		<numericStateVariable>
			<name>avgClusterednessRegions</name>
			<value>0</value>
		</numericStateVariable>
		<numericStateVariable>
			<name>avgDensityRegions</name>
			<value>0</value>
		</numericStateVariable>
	</timepoint>
	<timepoint>
		<numericStateVariable>
			<name>avgClusterednessRegions</name>
			<value>0</value>
		</numericStateVariable>
		<numericStateVariable>
			<name>avgDensityRegions</name>
			<value>0</value>
		</numericStateVariable>
	</timepoint>
	<timepoint>
		<numericStateVariable>
			<name>avgClusterednessRegions</name>
			<value>0</value>
		</numericStateVariable>
		<numericStateVariable>
			<name>avgDensityRegions</name>
			<value>0</value>
		</numericStateVariable>
	</timepoint>
	<timepoint>
		<numericStateVariable>
			<name>avgClusterednessRegions</name>
			<value>0</value>
		</numericStateVariable>
		<numericStateVariable>
			<name>avgDensityRegions</name>
			<value>0</value>
		</numericStateVariable>
	</timepoint>
	<timepoint>
		<numericStateVariable>
			<name>avgClusterednessRegions</name>
			<value>0</value>
		</numericStateVariable>
		<numericStateVariable>
			<name>avgDensityRegions</name>
			<value>0</value>
		</numericStateVariable>
	</timepoint>
	<timepoint>
		<numericStateVariable>
			<name>avgClusterednessRegions</name>
			<value>0</value>
		</numericStateVariable>
		<numericStateVariable>
			<name>avgDensityRegions</name>
			<value>0</value>
		</numericStateVariable>
	</timepoint>
	<timepoint>
		<numericStateVariable>
			<name>avgClusterednessRegions</name>
			<value>0</value>
		</numericStateVariable>
		<numericStateVariable>
			<name>avgDensityRegions</name>
			<value>0</value>
		</numericStateVariable>
	</timepoint>
	<timepoint>
		<numericStateVariable>
			<name>avgClusterednessRegions</name>
			<value>0</value>
		</numericStateVariable>
		<numericStateVariable>
			<name>avgDensityRegions</name>
			<value>0</value>
		</numericStateVariable>
	</timepoint>
	<timepoint>
		<numericStateVariable>
			<name>avgClusterednessRegions</name>
			<value>0</value>
		</numericStateVariable>
		<numericStateVariable>
			<name>avgDensityRegions</name>
			<value>0</value>
		</numericStateVariable>
	</timepoint>
	<timepoint>
		<numericStateVariable>
			<name>avgClusterednessRegions</name>
			<value>0</value>
		</numericStateVariable>
		<numericStateVariable>
			<name>avgDensityRegions</name>
			<value>0</value>
		</numericStateVariable>
	</timepoint>
	<timepoint>
		<numericStateVariable>
			<name>avgClusterednessRegions</name>
			<value>0</value>
		</numericStateVariable>
		<numericStateVariable>
			<name>avgDensityRegions</name>
			<value>0</value>
		</numericStateVariable>
	</timepoint>
	<timepoint>
		<numericStateVariable>
			<name>avgClusterednessRegions</name>
			<value>0</value>
		</numericStateVariable>
		<numericStateVariable>
			<name>avgDensityRegions</name>
			<value>0</value>
		</numericStateVariable>
	</timepoint>
	<timepoint>
		<numericStateVariable>
			<name>avgClusterednessRegions</name>
			<value>0</value>
		</numericStateVariable>
		<numericStateVariable>
			<name>avgDensityRegions</name>
			<value>0</value>
		</numericStateVariable>
	</timepoint>
	<timepoint>
		<numericStateVariable>
			<name>avgClusterednessRegions</name>
			<value>0</value>
		</numericStateVariable>
		<numericStateVariable>
			<name>avgDensityRegions</name>
			<value>0</value>
		</numericStateVariable>
	</timepoint>
	<timepoint>
		<numericStateVariable>
			<name>avgClusterednessRegions</name>
			<value>0</value>
		</numericStateVariable>
		<numericStateVariable>
			<name>avgDensityRegions</name>
			<value>0</value>
		</numericStateVariable>
	</timepoint>
	<timepoint>
		<spatialEntity>
			<pseudo3D type="region">
				<clusteredness>1</clusteredness>
				<density>0.5399997084064596</density>
				<area>21171</area>
				<perimeter>804.9100649356842</perimeter>
				<distanceFromOrigin>309.5238278388273</distanceFromOrigin>
				<angle>59.40586444305344</angle>
				<shape>rectangular</shape>
				<triangleMeasure>0.5815255225147662</triangleMeasure>
				<rectangleMeasure>0.6641985319993012</rectangleMeasure>
				<circleMeasure>0.4830201501391827</circleMeasure>
				<centroid>
					<x>451.7774</x>
					<y>332.7991</y>
				</centroid>
			</pseudo3D>
		</spatialEntity>
		<numericStateVariable>
			<name>avgClusterednessRegions</name>
			<value>0</value>
		</numericStateVariable>
		<numericStateVariable>
			<name>avgDensityRegions</name>
			<value>0.5399997084064596</value>
		</numericStateVariable>
	</timepoint>
	<timepoint>
		<spatialEntity>
			<pseudo3D type="region">
				<clusteredness>1</clusteredness>
				<density>0.5420252219010927</density>
				<area>23096</area>
				<perimeter>843.525239944458</perimeter>
				<distanceFromOrigin>309.5238278388273</distanceFromOrigin>
				<angle>56.99780168960498</angle>
				<shape>rectangular</shape>
				<triangleMeasure>0.5852580031580265</triangleMeasure>
				<rectangleMeasure>0.6688795311692723</rectangleMeasure>
				<circleMeasure>0.4564499338244061</circleMeasure>
				<centroid>
					<x>445.0823</x>
					<y>327.8974</y>
				</centroid>
			</pseudo3D>
		</spatialEntity>
		<numericStateVariable>
			<name>avgClusterednessRegions</name>
			<value>0</value>
		</numericStateVariable>
		<numericStateVariable>
			<name>avgDensityRegions</name>
			<value>0.5420252219010927</value>
		</numericStateVariable>
	</timepoint>
	<timepoint>
		<spatialEntity>
			<pseudo3D type="region">
				<clusteredness>1</clusteredness>
				<density>0.5526881340329559</density>
				<area>26206.5</area>
				<perimeter>961.3722882270813</perimeter>
				<distanceFromOrigin>309.5238278388273</distanceFromOrigin>
				<angle>53.47608314737539</angle>
				<shape>rectangular</shape>
				<triangleMeasure>0.5696440234308532</triangleMeasure>
				<rectangleMeasure>0.6267969977412802</rectangleMeasure>
				<circleMeasure>0.4266747144050711</circleMeasure>
				<centroid>
					<x>437.0675</x>
					<y>317.7052</y>
				</centroid>
			</pseudo3D>
		</spatialEntity>
		<numericStateVariable>
			<name>avgClusterednessRegions</name>
			<value>0</value>
		</numericStateVariable>
		<numericStateVariable>
			<name>avgDensityRegions</name>
			<value>0.5526881340329559</value>
		</numericStateVariable>
	</timepoint>
	<timepoint>
		<spatialEntity>
			<pseudo3D type="region">
				<clusteredness>1</clusteredness>
				<density>0.5550798186366224</density>
				<area>28403.5</area>
				<perimeter>1051.214416265488</perimeter>
				<distanceFromOrigin>309.5238278388273</distanceFromOrigin>
				<angle>50.91870850383669</angle>
				<shape>rectangular</shape>
				<triangleMeasure>0.5521251434737987</triangleMeasure>
				<rectangleMeasure>0.5954078734101881</rectangleMeasure>
				<circleMeasure>0.3949264026580723</circleMeasure>
				<centroid>
					<x>430.0873</x>
					<y>311.382</y>
				</centroid>
			</pseudo3D>
		</spatialEntity>
		<numericStateVariable>
			<name>avgClusterednessRegions</name>
			<value>0</value>
		</numericStateVariable>
		<numericStateVariable>
			<name>avgDensityRegions</name>
			<value>0.5550798186366224</value>
		</numericStateVariable>
	</timepoint>
	<timepoint>
		<spatialEntity>
			<pseudo3D type="region">
				<clusteredness>1</clusteredness>
				<density>0.555443068519595</density>
				<area>31673</area>
				<perimeter>1186.106335639954</perimeter>
				<distanceFromOrigin>309.5238278388273</distanceFromOrigin>
				<angle>54.11889906425677</angle>
				<shape>triangular</shape>
				<triangleMeasure>0.5672500431648798</triangleMeasure>
				<rectangleMeasure>0.5031603403596215</rectangleMeasure>
				<circleMeasure>0.3724412353445318</circleMeasure>
				<centroid>
					<x>425.0274</x>
					<y>300.0071</y>
				</centroid>
			</pseudo3D>
		</spatialEntity>
		<numericStateVariable>
			<name>avgClusterednessRegions</name>
			<value>0</value>
		</numericStateVariable>
		<numericStateVariable>
			<name>avgDensityRegions</name>
			<value>0.555443068519595</value>
		</numericStateVariable>
	</timepoint>
	<timepoint>
		<spatialEntity>
			<pseudo3D type="region">
				<clusteredness>1</clusteredness>
				<density>0.5507500597323545</density>
				<area>34568</area>
				<perimeter>1317.966034412384</perimeter>
				<distanceFromOrigin>309.5238278388273</distanceFromOrigin>
				<angle>53.01215400578225</angle>
				<shape>triangular</shape>
				<triangleMeasure>0.5700584990006238</triangleMeasure>
				<rectangleMeasure>0.5081212392924228</rectangleMeasure>
				<circleMeasure>0.3718191912920322</circleMeasure>
				<centroid>
					<x>418.0548</x>
					<y>291.7152</y>
				</centroid>
			</pseudo3D>
		</spatialEntity>
		<numericStateVariable>
			<name>avgClusterednessRegions</name>
			<value>0</value>
		</numericStateVariable>
		<numericStateVariable>
			<name>avgDensityRegions</name>
			<value>0.5507500597323545</value>
		</numericStateVariable>
	</timepoint>
	<timepoint>
		<spatialEntity>
			<pseudo3D type="region">
				<clusteredness>0.8967111606779818</clusteredness>
				<density>0.5503393481234046</density>
				<area>38594</area>
				<perimeter>1146.52517747879</perimeter>
				<distanceFromOrigin>309.5238278388273</distanceFromOrigin>
				<angle>55.30006643428608</angle>
				<shape>triangular</shape>
				<triangleMeasure>0.5938202226931616</triangleMeasure>
				<rectangleMeasure>0.4702783172827305</rectangleMeasure>
				<circleMeasure>0.3681528297418565</circleMeasure>
				<centroid>
					<x>409.5034</x>
					<y>272.5023</y>
				</centroid>
			</pseudo3D>
		</spatialEntity>
		<numericStateVariable>
			<name>avgClusterednessRegions</name>
			<value>0</value>
		</numericStateVariable>
		<numericStateVariable>
			<name>avgDensityRegions</name>
			<value>0.5503393481234046</value>
		</numericStateVariable>
	</timepoint>
	<timepoint>
		<spatialEntity>
			<pseudo3D type="region">
				<clusteredness>1</clusteredness>
				<density>0.5551227456156591</density>
				<area>38809.5</area>
				<perimeter>1369.751392364502</perimeter>
				<distanceFromOrigin>309.5238278388273</distanceFromOrigin>
				<angle>55.87292715578908</angle>
				<shape>triangular</shape>
				<triangleMeasure>0.5987953735865504</triangleMeasure>
				<rectangleMeasure>0.4380464264579331</rectangleMeasure>
				<circleMeasure>0.3545310873252007</circleMeasure>
				<centroid>
					<x>412.8827</x>
					<y>278.184</y>
				</centroid>
			</pseudo3D>
		</spatialEntity>
		<numericStateVariable>
			<name>avgClusterednessRegions</name>
			<value>0</value>
		</numericStateVariable>
		<numericStateVariable>
			<name>avgDensityRegions</name>
			<value>0.5551227456156591</value>
		</numericStateVariable>
	</timepoint>
	<timepoint>
		<spatialEntity>
			<pseudo3D type="region">
				<clusteredness>1</clusteredness>
				<density>0.5551227456156591</density>
				<area>38809.5</area>
				<perimeter>1369.751392364502</perimeter>
				<distanceFromOrigin>309.5238278388273</distanceFromOrigin>
				<angle>55.87292715578908</angle>
				<shape>triangular</shape>
				<triangleMeasure>0.5987953735865504</triangleMeasure>
				<rectangleMeasure>0.4380464264579331</rectangleMeasure>
				<circleMeasure>0.3545310873252007</circleMeasure>
				<centroid>
					<x>412.8827</x>
					<y>278.184</y>
				</centroid>
			</pseudo3D>
		</spatialEntity>
		<numericStateVariable>
			<name>avgClusterednessRegions</name>
			<value>0</value>
		</numericStateVariable>
		<numericStateVariable>
			<name>avgDensityRegions</name>
			<value>0.5551227456156591</value>
		</numericStateVariable>
	</timepoint>
	<timepoint>
		<spatialEntity>
			<pseudo3D type="region">
				<clusteredness>1</clusteredness>
				<density>0.5551227456156591</density>
				<area>38809.5</area>
				<perimeter>1369.751392364502</perimeter>
				<distanceFromOrigin>309.5238278388273</distanceFromOrigin>
				<angle>55.87292715578908</angle>
				<shape>triangular</shape>
				<triangleMeasure>0.5987953735865504</triangleMeasure>
				<rectangleMeasure>0.4380464264579331</rectangleMeasure>
				<circleMeasure>0.3545310873252007</circleMeasure>
				<centroid>
					<x>412.8827</x>
					<y>278.184</y>
				</centroid>
			</pseudo3D>
		</spatialEntity>
		<numericStateVariable>
			<name>avgClusterednessRegions</name>
			<value>0</value>
		</numericStateVariable>
		<numericStateVariable>
			<name>avgDensityRegions</name>
			<value>0.5551227456156591</value>
		</numericStateVariable>
	</timepoint>
	<timepoint>
		<spatialEntity>
			<pseudo3D type="region">
				<clusteredness>1</clusteredness>
				<density>0.5551227456156591</density>
				<area>38809.5</area>
				<perimeter>1369.751392364502</perimeter>
				<distanceFromOrigin>309.5238278388273</distanceFromOrigin>
				<angle>55.87292715578908</angle>
				<shape>triangular</shape>
				<triangleMeasure>0.5987953735865504</triangleMeasure>
				<rectangleMeasure>0.4380464264579331</rectangleMeasure>
				<circleMeasure>0.3545310873252007</circleMeasure>
				<centroid>
					<x>412.8827</x>
					<y>278.184</y>
				</centroid>
			</pseudo3D>
		</spatialEntity>
		<numericStateVariable>
			<name>avgClusterednessRegions</name>
			<value>0</value>
		</numericStateVariable>
		<numericStateVariable>
			<name>avgDensityRegions</name>
			<value>0.5551227456156591</value>
		</numericStateVariable>
	</timepoint>
	<timepoint>
		<spatialEntity>
			<pseudo3D type="region">
				<clusteredness>1</clusteredness>
				<density>0.5551227456156591</density>
				<area>38809.5</area>
				<perimeter>1369.751392364502</perimeter>
				<distanceFromOrigin>309.5238278388273</distanceFromOrigin>
				<angle>55.87292715578908</angle>
				<shape>triangular</shape>
				<triangleMeasure>0.5987953735865504</triangleMeasure>
				<rectangleMeasure>0.4380464264579331</rectangleMeasure>
				<circleMeasure>0.3545310873252007</circleMeasure>
				<centroid>
					<x>412.8827</x>
					<y>278.184</y>
				</centroid>
			</pseudo3D>
		</spatialEntity>
		<numericStateVariable>
			<name>avgClusterednessRegions</name>
			<value>0</value>
		</numericStateVariable>
		<numericStateVariable>
			<name>avgDensityRegions</name>
			<value>0.5551227456156591</value>
		</numericStateVariable>
	</timepoint>
	<timepoint>
		<spatialEntity>
			<pseudo3D type="region">
				<clusteredness>1</clusteredness>
				<density>0.5551227456156591</density>
				<area>38809.5</area>
				<perimeter>1369.751392364502</perimeter>
				<distanceFromOrigin>309.5238278388273</distanceFromOrigin>
				<angle>55.87292715578908</angle>
				<shape>triangular</shape>
				<triangleMeasure>0.5987953735865504</triangleMeasure>
				<rectangleMeasure>0.4380464264579331</rectangleMeasure>
				<circleMeasure>0.3545310873252007</circleMeasure>
				<centroid>
					<x>412.8827</x>
					<y>278.184</y>
				</centroid>
			</pseudo3D>
		</spatialEntity>
		<numericStateVariable>
			<name>avgClusterednessRegions</name>
			<value>0</value>
		</numericStateVariable>
		<numericStateVariable>
			<name>avgDensityRegions</name>
			<value>0.5551227456156591</value>
		</numericStateVariable>
	</timepoint>
	<timepoint>
		<spatialEntity>
			<pseudo3D type="region">
				<clusteredness>1</clusteredness>
				<density>0.5551227456156591</density>
				<area>38809.5</area>
				<perimeter>1369.751392364502</perimeter>
				<distanceFromOrigin>309.5238278388273</distanceFromOrigin>
				<angle>55.87292715578908</angle>
				<shape>triangular</shape>
				<triangleMeasure>0.5987953735865504</triangleMeasure>
				<rectangleMeasure>0.4380464264579331</rectangleMeasure>
				<circleMeasure>0.3545310873252007</circleMeasure>
				<centroid>
					<x>412.8827</x>
					<y>278.184</y>
				</centroid>
			</pseudo3D>
		</spatialEntity>
		<numericStateVariable>
			<name>avgClusterednessRegions</name>
			<value>0</value>
		</numericStateVariable>
		<numericStateVariable>
			<name>avgDensityRegions</name>
			<value>0.5551227456156591</value>
		</numericStateVariable>
	</timepoint>
	<timepoint>
		<spatialEntity>
			<pseudo3D type="region">
				<clusteredness>1</clusteredness>
				<density>0.5551227456156591</density>
				<area>38809.5</area>
				<perimeter>1369.751392364502</perimeter>
				<distanceFromOrigin>309.5238278388273</distanceFromOrigin>
				<angle>55.87292715578908</angle>
				<shape>triangular</shape>
				<triangleMeasure>0.5987953735865504</triangleMeasure>
				<rectangleMeasure>0.4380464264579331</rectangleMeasure>
				<circleMeasure>0.3545310873252007</circleMeasure>
				<centroid>
					<x>412.8827</x>
					<y>278.184</y>
				</centroid>
			</pseudo3D>
		</spatialEntity>
		<numericStateVariable>
			<name>avgClusterednessRegions</name>
			<value>0</value>
		</numericStateVariable>
		<numericStateVariable>
			<name>avgDensityRegions</name>
			<value>0.5551227456156591</value>
		</numericStateVariable>
	</timepoint>
	<timepoint>
		<spatialEntity>
			<pseudo3D type="region">
				<clusteredness>1</clusteredness>
				<density>0.5551227456156591</density>
				<area>38809.5</area>
				<perimeter>1369.751392364502</perimeter>
				<distanceFromOrigin>309.5238278388273</distanceFromOrigin>
				<angle>55.87292715578908</angle>
				<shape>triangular</shape>
				<triangleMeasure>0.5987953735865504</triangleMeasure>
				<rectangleMeasure>0.4380464264579331</rectangleMeasure>
				<circleMeasure>0.3545310873252007</circleMeasure>
				<centroid>
					<x>412.8827</x>
					<y>278.184</y>
				</centroid>
			</pseudo3D>
		</spatialEntity>
		<numericStateVariable>
			<name>avgClusterednessRegions</name>
			<value>0</value>
		</numericStateVariable>
		<numericStateVariable>
			<name>avgDensityRegions</name>
			<value>0.5551227456156591</value>
		</numericStateVariable>
	</timepoint>
	<timepoint>
		<spatialEntity>
			<pseudo3D type="region">
				<clusteredness>1</clusteredness>
				<density>0.5551227456156591</density>
				<area>38809.5</area>
				<perimeter>1369.751392364502</perimeter>
				<distanceFromOrigin>309.5238278388273</distanceFromOrigin>
				<angle>55.87292715578908</angle>
				<shape>triangular</shape>
				<triangleMeasure>0.5987953735865504</triangleMeasure>
				<rectangleMeasure>0.4380464264579331</rectangleMeasure>
				<circleMeasure>0.3545310873252007</circleMeasure>
				<centroid>
					<x>412.8827</x>
					<y>278.184</y>
				</centroid>
			</pseudo3D>
		</spatialEntity>
		<numericStateVariable>
			<name>avgClusterednessRegions</name>
			<value>0</value>
		</numericStateVariable>
		<numericStateVariable>
			<name>avgDensityRegions</name>
			<value>0.5551227456156591</value>
		</numericStateVariable>
	</timepoint>
	<timepoint>
		<spatialEntity>
			<pseudo3D type="region">
				<clusteredness>1</clusteredness>
				<density>0.5551227456156591</density>
				<area>38809.5</area>
				<perimeter>1369.751392364502</perimeter>
				<distanceFromOrigin>309.5238278388273</distanceFromOrigin>
				<angle>55.87292715578908</angle>
				<shape>triangular</shape>
				<triangleMeasure>0.5987953735865504</triangleMeasure>
				<rectangleMeasure>0.4380464264579331</rectangleMeasure>
				<circleMeasure>0.3545310873252007</circleMeasure>
				<centroid>
					<x>412.8827</x>
					<y>278.184</y>
				</centroid>
			</pseudo3D>
		</spatialEntity>
		<numericStateVariable>
			<name>avgClusterednessRegions</name>
			<value>0</value>
		</numericStateVariable>
		<numericStateVariable>
			<name>avgDensityRegions</name>
			<value>0.5551227456156591</value>
		</numericStateVariable>
	</timepoint>
	<timepoint>
		<spatialEntity>
			<pseudo3D type="region">
				<clusteredness>1</clusteredness>
				<density>0.5551227456156591</density>
				<area>38809.5</area>
				<perimeter>1369.751392364502</perimeter>
				<distanceFromOrigin>309.5238278388273</distanceFromOrigin>
				<angle>55.87292715578908</angle>
				<shape>triangular</shape>
				<triangleMeasure>0.5987953735865504</triangleMeasure>
				<rectangleMeasure>0.4380464264579331</rectangleMeasure>
				<circleMeasure>0.3545310873252007</circleMeasure>
				<centroid>
					<x>412.8827</x>
					<y>278.184</y>
				</centroid>
			</pseudo3D>
		</spatialEntity>
		<numericStateVariable>
			<name>avgClusterednessRegions</name>
			<value>0</value>
		</numericStateVariable>
		<numericStateVariable>
			<name>avgDensityRegions</name>
			<value>0.5551227456156591</value>
		</numericStateVariable>
	</timepoint>
	<timepoint>
		<spatialEntity>
			<pseudo3D type="region">
				<clusteredness>1</clusteredness>
				<density>0.5551227456156591</density>
				<area>38809.5</area>
				<perimeter>1369.751392364502</perimeter>
				<distanceFromOrigin>309.5238278388273</distanceFromOrigin>
				<angle>55.87292715578908</angle>
				<shape>triangular</shape>
				<triangleMeasure>0.5987953735865504</triangleMeasure>
				<rectangleMeasure>0.4380464264579331</rectangleMeasure>
				<circleMeasure>0.3545310873252007</circleMeasure>
				<centroid>
					<x>412.8827</x>
					<y>278.184</y>
				</centroid>
			</pseudo3D>
		</spatialEntity>
		<numericStateVariable>
			<name>avgClusterednessRegions</name>
			<value>0</value>
		</numericStateVariable>
		<numericStateVariable>
			<name>avgDensityRegions</name>
			<value>0.5551227456156591</value>
		</numericStateVariable>
	</timepoint>
	<timepoint>
		<spatialEntity>
			<pseudo3D type="region">
				<clusteredness>1</clusteredness>
				<density>0.5551227456156591</density>
				<area>38809.5</area>
				<perimeter>1369.751392364502</perimeter>
				<distanceFromOrigin>309.5238278388273</distanceFromOrigin>
				<angle>55.87292715578908</angle>
				<shape>triangular</shape>
				<triangleMeasure>0.5987953735865504</triangleMeasure>
				<rectangleMeasure>0.4380464264579331</rectangleMeasure>
				<circleMeasure>0.3545310873252007</circleMeasure>
				<centroid>
					<x>412.8827</x>
					<y>278.184</y>
				</centroid>
			</pseudo3D>
		</spatialEntity>
		<numericStateVariable>
			<name>avgClusterednessRegions</name>
			<value>0</value>
		</numericStateVariable>
		<numericStateVariable>
			<name>avgDensityRegions</name>
			<value>0.5551227456156591</value>
		</numericStateVariable>
	</timepoint>
	<timepoint>
		<spatialEntity>
			<pseudo3D type="region">
				<clusteredness>1</clusteredness>
				<density>0.5551227456156591</density>
				<area>38809.5</area>
				<perimeter>1369.751392364502</perimeter>
				<distanceFromOrigin>309.5238278388273</distanceFromOrigin>
				<angle>55.87292715578908</angle>
				<shape>triangular</shape>
				<triangleMeasure>0.5987953735865504</triangleMeasure>
				<rectangleMeasure>0.4380464264579331</rectangleMeasure>
				<circleMeasure>0.3545310873252007</circleMeasure>
				<centroid>
					<x>412.8827</x>
					<y>278.184</y>
				</centroid>
			</pseudo3D>
		</spatialEntity>
		<numericStateVariable>
			<name>avgClusterednessRegions</name>
			<value>0</value>
		</numericStateVariable>
		<numericStateVariable>
			<name>avgDensityRegions</name>
			<value>0.5551227456156591</value>
		</numericStateVariable>
	</timepoint>
	<timepoint>
		<spatialEntity>
			<pseudo3D type="region">
				<clusteredness>1</clusteredness>
				<density>0.5551227456156591</density>
				<area>38809.5</area>
				<perimeter>1369.751392364502</perimeter>
				<distanceFromOrigin>309.5238278388273</distanceFromOrigin>
				<angle>55.87292715578908</angle>
				<shape>triangular</shape>
				<triangleMeasure>0.5987953735865504</triangleMeasure>
				<rectangleMeasure>0.4380464264579331</rectangleMeasure>
				<circleMeasure>0.3545310873252007</circleMeasure>
				<centroid>
					<x>412.8827</x>
					<y>278.184</y>
				</centroid>
			</pseudo3D>
		</spatialEntity>
		<numericStateVariable>
			<name>avgClusterednessRegions</name>
			<value>0</value>
		</numericStateVariable>
		<numericStateVariable>
			<name>avgDensityRegions</name>
			<value>0.5551227456156591</value>
		</numericStateVariable>
	</timepoint>
	<timepoint>
		<spatialEntity>
			<pseudo3D type="region">
				<clusteredness>1</clusteredness>
				<density>0.5551227456156591</density>
				<area>38809.5</area>
				<perimeter>1369.751392364502</perimeter>
				<distanceFromOrigin>309.5238278388273</distanceFromOrigin>
				<angle>55.87292715578908</angle>
				<shape>triangular</shape>
				<triangleMeasure>0.5987953735865504</triangleMeasure>
				<rectangleMeasure>0.4380464264579331</rectangleMeasure>
				<circleMeasure>0.3545310873252007</circleMeasure>
				<centroid>
					<x>412.8827</x>
					<y>278.184</y>
				</centroid>
			</pseudo3D>
		</spatialEntity>
		<numericStateVariable>
			<name>avgClusterednessRegions</name>
			<value>0</value>
		</numericStateVariable>
		<numericStateVariable>
			<name>avgDensityRegions</name>
			<value>0.5551227456156591</value>
		</numericStateVariable>
	</timepoint>
	<timepoint>
		<spatialEntity>
			<pseudo3D type="region">
				<clusteredness>1</clusteredness>
				<density>0.5551227456156591</density>
				<area>38809.5</area>
				<perimeter>1369.751392364502</perimeter>
				<distanceFromOrigin>309.5238278388273</distanceFromOrigin>
				<angle>55.87292715578908</angle>
				<shape>triangular</shape>
				<triangleMeasure>0.5987953735865504</triangleMeasure>
				<rectangleMeasure>0.4380464264579331</rectangleMeasure>
				<circleMeasure>0.3545310873252007</circleMeasure>
				<centroid>
					<x>412.8827</x>
					<y>278.184</y>
				</centroid>
			</pseudo3D>
		</spatialEntity>
		<numericStateVariable>
			<name>avgClusterednessRegions</name>
			<value>0</value>
		</numericStateVariable>
		<numericStateVariable>
			<name>avgDensityRegions</name>
			<value>0.5551227456156591</value>
		</numericStateVariable>
	</timepoint>
	<timepoint>
		<spatialEntity>
			<pseudo3D type="region">
				<clusteredness>1</clusteredness>
				<density>0.5551227456156591</density>
				<area>38809.5</area>
				<perimeter>1369.751392364502</perimeter>
				<distanceFromOrigin>309.5238278388273</distanceFromOrigin>
				<angle>55.87292715578908</angle>
				<shape>triangular</shape>
				<triangleMeasure>0.5987953735865504</triangleMeasure>
				<rectangleMeasure>0.4380464264579331</rectangleMeasure>
				<circleMeasure>0.3545310873252007</circleMeasure>
				<centroid>
					<x>412.8827</x>
					<y>278.184</y>
				</centroid>
			</pseudo3D>
		</spatialEntity>
		<numericStateVariable>
			<name>avgClusterednessRegions</name>
			<value>0</value>
		</numericStateVariable>
		<numericStateVariable>
			<name>avgDensityRegions</name>
			<value>0.5551227456156591</value>
		</numericStateVariable>
	</timepoint>
	<timepoint>
		<spatialEntity>
			<pseudo3D type="region">
				<clusteredness>1</clusteredness>
				<density>0.5551227456156591</density>
				<area>38809.5</area>
				<perimeter>1369.751392364502</perimeter>
				<distanceFromOrigin>309.5238278388273</distanceFromOrigin>
				<angle>55.87292715578908</angle>
				<shape>triangular</shape>
				<triangleMeasure>0.5987953735865504</triangleMeasure>
				<rectangleMeasure>0.4380464264579331</rectangleMeasure>
				<circleMeasure>0.3545310873252007</circleMeasure>
				<centroid>
					<x>412.8827</x>
					<y>278.184</y>
				</centroid>
			</pseudo3D>
		</spatialEntity>
		<numericStateVariable>
			<name>avgClusterednessRegions</name>
			<value>0</value>
		</numericStateVariable>
		<numericStateVariable>
			<name>avgDensityRegions</name>
			<value>0.5551227456156591</value>
		</numericStateVariable>
	</timepoint>
	<timepoint>
		<spatialEntity>
			<pseudo3D type="region">
				<clusteredness>1</clusteredness>
				<density>0.5551227456156591</density>
				<area>38809.5</area>
				<perimeter>1369.751392364502</perimeter>
				<distanceFromOrigin>309.5238278388273</distanceFromOrigin>
				<angle>55.87292715578908</angle>
				<shape>triangular</shape>
				<triangleMeasure>0.5987953735865504</triangleMeasure>
				<rectangleMeasure>0.4380464264579331</rectangleMeasure>
				<circleMeasure>0.3545310873252007</circleMeasure>
				<centroid>
					<x>412.8827</x>
					<y>278.184</y>
				</centroid>
			</pseudo3D>
		</spatialEntity>
		<numericStateVariable>
			<name>avgClusterednessRegions</name>
			<value>0</value>
		</numericStateVariable>
		<numericStateVariable>
			<name>avgDensityRegions</name>
			<value>0.5551227456156591</value>
		</numericStateVariable>
	</timepoint>
	<timepoint>
		<spatialEntity>
			<pseudo3D type="region">
				<clusteredness>1</clusteredness>
				<density>0.5551227456156591</density>
				<area>38809.5</area>
				<perimeter>1369.751392364502</perimeter>
				<distanceFromOrigin>309.5238278388273</distanceFromOrigin>
				<angle>55.87292715578908</angle>
				<shape>triangular</shape>
				<triangleMeasure>0.5987953735865504</triangleMeasure>
				<rectangleMeasure>0.4380464264579331</rectangleMeasure>
				<circleMeasure>0.3545310873252007</circleMeasure>
				<centroid>
					<x>412.8827</x>
					<y>278.184</y>
				</centroid>
			</pseudo3D>
		</spatialEntity>
		<numericStateVariable>
			<name>avgClusterednessRegions</name>
			<value>0</value>
		</numericStateVariable>
		<numericStateVariable>
			<name>avgDensityRegions</name>
			<value>0.5551227456156591</value>
		</numericStateVariable>
	</timepoint>
	<timepoint>
		<spatialEntity>
			<pseudo3D type="region">
				<clusteredness>1</clusteredness>
				<density>0.5551227456156591</density>
				<area>38809.5</area>
				<perimeter>1369.751392364502</perimeter>
				<distanceFromOrigin>309.5238278388273</distanceFromOrigin>
				<angle>55.87292715578908</angle>
				<shape>triangular</shape>
				<triangleMeasure>0.5987953735865504</triangleMeasure>
				<rectangleMeasure>0.4380464264579331</rectangleMeasure>
				<circleMeasure>0.3545310873252007</circleMeasure>
				<centroid>
					<x>412.8827</x>
					<y>278.184</y>
				</centroid>
			</pseudo3D>
		</spatialEntity>
		<numericStateVariable>
			<name>avgClusterednessRegions</name>
			<value>0</value>
		</numericStateVariable>
		<numericStateVariable>
			<name>avgDensityRegions</name>
			<value>0.5551227456156591</value>
		</numericStateVariable>
	</timepoint>
	<timepoint>
		<spatialEntity>
			<pseudo3D type="region">
				<clusteredness>1</clusteredness>
				<density>0.5551227456156591</density>
				<area>38809.5</area>
				<perimeter>1369.751392364502</perimeter>
				<distanceFromOrigin>309.5238278388273</distanceFromOrigin>
				<angle>55.87292715578908</angle>
				<shape>triangular</shape>
				<triangleMeasure>0.5987953735865504</triangleMeasure>
				<rectangleMeasure>0.4380464264579331</rectangleMeasure>
				<circleMeasure>0.3545310873252007</circleMeasure>
				<centroid>
					<x>412.8827</x>
					<y>278.184</y>
				</centroid>
			</pseudo3D>
		</spatialEntity>
		<numericStateVariable>
			<name>avgClusterednessRegions</name>
			<value>0</value>
		</numericStateVariable>
		<numericStateVariable>
			<name>avgDensityRegions</name>
			<value>0.5551227456156591</value>
		</numericStateVariable>
	</timepoint>
	<timepoint>
		<spatialEntity>
			<pseudo3D type="region">
				<clusteredness>1</clusteredness>
				<density>0.5551227456156591</density>
				<area>38809.5</area>
				<perimeter>1369.751392364502</perimeter>
				<distanceFromOrigin>309.5238278388273</distanceFromOrigin>
				<angle>55.87292715578908</angle>
				<shape>triangular</shape>
				<triangleMeasure>0.5987953735865504</triangleMeasure>
				<rectangleMeasure>0.4380464264579331</rectangleMeasure>
				<circleMeasure>0.3545310873252007</circleMeasure>
				<centroid>
					<x>412.8827</x>
					<y>278.184</y>
				</centroid>
			</pseudo3D>
		</spatialEntity>
		<numericStateVariable>
			<name>avgClusterednessRegions</name>
			<value>0</value>
		</numericStateVariable>
		<numericStateVariable>
			<name>avgDensityRegions</name>
			<value>0.5551227456156591</value>
		</numericStateVariable>
	</timepoint>
	<timepoint>
		<spatialEntity>
			<pseudo3D type="region">
				<clusteredness>1</clusteredness>
				<density>0.5551227456156591</density>
				<area>38809.5</area>
				<perimeter>1369.751392364502</perimeter>
				<distanceFromOrigin>309.5238278388273</distanceFromOrigin>
				<angle>55.87292715578908</angle>
				<shape>triangular</shape>
				<triangleMeasure>0.5987953735865504</triangleMeasure>
				<rectangleMeasure>0.4380464264579331</rectangleMeasure>
				<circleMeasure>0.3545310873252007</circleMeasure>
				<centroid>
					<x>412.8827</x>
					<y>278.184</y>
				</centroid>
			</pseudo3D>
		</spatialEntity>
		<numericStateVariable>
			<name>avgClusterednessRegions</name>
			<value>0</value>
		</numericStateVariable>
		<numericStateVariable>
			<name>avgDensityRegions</name>
			<value>0.5551227456156591</value>
		</numericStateVariable>
	</timepoint>
	<timepoint>
		<spatialEntity>
			<pseudo3D type="region">
				<clusteredness>1</clusteredness>
				<density>0.5551227456156591</density>
				<area>38809.5</area>
				<perimeter>1369.751392364502</perimeter>
				<distanceFromOrigin>309.5238278388273</distanceFromOrigin>
				<angle>55.87292715578908</angle>
				<shape>triangular</shape>
				<triangleMeasure>0.5987953735865504</triangleMeasure>
				<rectangleMeasure>0.4380464264579331</rectangleMeasure>
				<circleMeasure>0.3545310873252007</circleMeasure>
				<centroid>
					<x>412.8827</x>
					<y>278.184</y>
				</centroid>
			</pseudo3D>
		</spatialEntity>
		<numericStateVariable>
			<name>avgClusterednessRegions</name>
			<value>0</value>
		</numericStateVariable>
		<numericStateVariable>
			<name>avgDensityRegions</name>
			<value>0.5551227456156591</value>
		</numericStateVariable>
	</timepoint>
	<timepoint>
		<spatialEntity>
			<pseudo3D type="region">
				<clusteredness>1</clusteredness>
				<density>0.5551227456156591</density>
				<area>38809.5</area>
				<perimeter>1369.751392364502</perimeter>
				<distanceFromOrigin>309.5238278388273</distanceFromOrigin>
				<angle>55.87292715578908</angle>
				<shape>triangular</shape>
				<triangleMeasure>0.5987953735865504</triangleMeasure>
				<rectangleMeasure>0.4380464264579331</rectangleMeasure>
				<circleMeasure>0.3545310873252007</circleMeasure>
				<centroid>
					<x>412.8827</x>
					<y>278.184</y>
				</centroid>
			</pseudo3D>
		</spatialEntity>
		<numericStateVariable>
			<name>avgClusterednessRegions</name>
			<value>0</value>
		</numericStateVariable>
		<numericStateVariable>
			<name>avgDensityRegions</name>
			<value>0.5551227456156591</value>
		</numericStateVariable>
	</timepoint>
	<timepoint>
		<spatialEntity>
			<pseudo3D type="region">
				<clusteredness>1</clusteredness>
				<density>0.5551227456156591</density>
				<area>38809.5</area>
				<perimeter>1369.751392364502</perimeter>
				<distanceFromOrigin>309.5238278388273</distanceFromOrigin>
				<angle>55.87292715578908</angle>
				<shape>triangular</shape>
				<triangleMeasure>0.5987953735865504</triangleMeasure>
				<rectangleMeasure>0.4380464264579331</rectangleMeasure>
				<circleMeasure>0.3545310873252007</circleMeasure>
				<centroid>
					<x>412.8827</x>
					<y>278.184</y>
				</centroid>
			</pseudo3D>
		</spatialEntity>
		<numericStateVariable>
			<name>avgClusterednessRegions</name>
			<value>0</value>
		</numericStateVariable>
		<numericStateVariable>
			<name>avgDensityRegions</name>
			<value>0.5551227456156591</value>
		</numericStateVariable>
	</timepoint>
	<timepoint>
		<spatialEntity>
			<pseudo3D type="region">
				<clusteredness>1</clusteredness>
				<density>0.5551227456156591</density>
				<area>38809.5</area>
				<perimeter>1369.751392364502</perimeter>
				<distanceFromOrigin>309.5238278388273</distanceFromOrigin>
				<angle>55.87292715578908</angle>
				<shape>triangular</shape>
				<triangleMeasure>0.5987953735865504</triangleMeasure>
				<rectangleMeasure>0.4380464264579331</rectangleMeasure>
				<circleMeasure>0.3545310873252007</circleMeasure>
				<centroid>
					<x>412.8827</x>
					<y>278.184</y>
				</centroid>
			</pseudo3D>
		</spatialEntity>
		<numericStateVariable>
			<name>avgClusterednessRegions</name>
			<value>0</value>
		</numericStateVariable>
		<numericStateVariable>
			<name>avgDensityRegions</name>
			<value>0.5551227456156591</value>
		</numericStateVariable>
	</timepoint>
	<timepoint>
		<spatialEntity>
			<pseudo3D type="region">
				<clusteredness>1</clusteredness>
				<density>0.5551227456156591</density>
				<area>38809.5</area>
				<perimeter>1369.751392364502</perimeter>
				<distanceFromOrigin>309.5238278388273</distanceFromOrigin>
				<angle>55.87292715578908</angle>
				<shape>triangular</shape>
				<triangleMeasure>0.5987953735865504</triangleMeasure>
				<rectangleMeasure>0.4380464264579331</rectangleMeasure>
				<circleMeasure>0.3545310873252007</circleMeasure>
				<centroid>
					<x>412.8827</x>
					<y>278.184</y>
				</centroid>
			</pseudo3D>
		</spatialEntity>
		<numericStateVariable>
			<name>avgClusterednessRegions</name>
			<value>0</value>
		</numericStateVariable>
		<numericStateVariable>
			<name>avgDensityRegions</name>
			<value>0.5551227456156591</value>
		</numericStateVariable>
	</timepoint>
	<timepoint>
		<spatialEntity>
			<pseudo3D type="region">
				<clusteredness>1</clusteredness>
				<density>0.5551227456156591</density>
				<area>38809.5</area>
				<perimeter>1369.751392364502</perimeter>
				<distanceFromOrigin>309.5238278388273</distanceFromOrigin>
				<angle>55.87292715578908</angle>
				<shape>triangular</shape>
				<triangleMeasure>0.5987953735865504</triangleMeasure>
				<rectangleMeasure>0.4380464264579331</rectangleMeasure>
				<circleMeasure>0.3545310873252007</circleMeasure>
				<centroid>
					<x>412.8827</x>
					<y>278.184</y>
				</centroid>
			</pseudo3D>
		</spatialEntity>
		<numericStateVariable>
			<name>avgClusterednessRegions</name>
			<value>0</value>
		</numericStateVariable>
		<numericStateVariable>
			<name>avgDensityRegions</name>
			<value>0.5551227456156591</value>
		</numericStateVariable>
	</timepoint>
	<timepoint>
		<spatialEntity>
			<pseudo3D type="region">
				<clusteredness>1</clusteredness>
				<density>0.5551227456156591</density>
				<area>38809.5</area>
				<perimeter>1369.751392364502</perimeter>
				<distanceFromOrigin>309.5238278388273</distanceFromOrigin>
				<angle>55.87292715578908</angle>
				<shape>triangular</shape>
				<triangleMeasure>0.5987953735865504</triangleMeasure>
				<rectangleMeasure>0.4380464264579331</rectangleMeasure>
				<circleMeasure>0.3545310873252007</circleMeasure>
				<centroid>
					<x>412.8827</x>
					<y>278.184</y>
				</centroid>
			</pseudo3D>
		</spatialEntity>
		<numericStateVariable>
			<name>avgClusterednessRegions</name>
			<value>0</value>
		</numericStateVariable>
		<numericStateVariable>
			<name>avgDensityRegions</name>
			<value>0.5551227456156591</value>
		</numericStateVariable>
	</timepoint>
	<timepoint>
		<spatialEntity>
			<pseudo3D type="region">
				<clusteredness>1</clusteredness>
				<density>0.5551227456156591</density>
				<area>38809.5</area>
				<perimeter>1369.751392364502</perimeter>
				<distanceFromOrigin>309.5238278388273</distanceFromOrigin>
				<angle>55.87292715578908</angle>
				<shape>triangular</shape>
				<triangleMeasure>0.5987953735865504</triangleMeasure>
				<rectangleMeasure>0.4380464264579331</rectangleMeasure>
				<circleMeasure>0.3545310873252007</circleMeasure>
				<centroid>
					<x>412.8827</x>
					<y>278.184</y>
				</centroid>
			</pseudo3D>
		</spatialEntity>
		<numericStateVariable>
			<name>avgClusterednessRegions</name>
			<value>0</value>
		</numericStateVariable>
		<numericStateVariable>
			<name>avgDensityRegions</name>
			<value>0.5551227456156591</value>
		</numericStateVariable>
	</timepoint>
	<timepoint>
		<spatialEntity>
			<pseudo3D type="region">
				<clusteredness>1</clusteredness>
				<density>0.5551227456156591</density>
				<area>38809.5</area>
				<perimeter>1369.751392364502</perimeter>
				<distanceFromOrigin>309.5238278388273</distanceFromOrigin>
				<angle>55.87292715578908</angle>
				<shape>triangular</shape>
				<triangleMeasure>0.5987953735865504</triangleMeasure>
				<rectangleMeasure>0.4380464264579331</rectangleMeasure>
				<circleMeasure>0.3545310873252007</circleMeasure>
				<centroid>
					<x>412.8827</x>
					<y>278.184</y>
				</centroid>
			</pseudo3D>
		</spatialEntity>
		<numericStateVariable>
			<name>avgClusterednessRegions</name>
			<value>0</value>
		</numericStateVariable>
		<numericStateVariable>
			<name>avgDensityRegions</name>
			<value>0.5551227456156591</value>
		</numericStateVariable>
	</timepoint>
	<timepoint>
		<spatialEntity>
			<pseudo3D type="region">
				<clusteredness>1</clusteredness>
				<density>0.5551227456156591</density>
				<area>38809.5</area>
				<perimeter>1369.751392364502</perimeter>
				<distanceFromOrigin>309.5238278388273</distanceFromOrigin>
				<angle>55.87292715578908</angle>
				<shape>triangular</shape>
				<triangleMeasure>0.5987953735865504</triangleMeasure>
				<rectangleMeasure>0.4380464264579331</rectangleMeasure>
				<circleMeasure>0.3545310873252007</circleMeasure>
				<centroid>
					<x>412.8827</x>
					<y>278.184</y>
				</centroid>
			</pseudo3D>
		</spatialEntity>
		<numericStateVariable>
			<name>avgClusterednessRegions</name>
			<value>0</value>
		</numericStateVariable>
		<numericStateVariable>
			<name>avgDensityRegions</name>
			<value>0.5551227456156591</value>
		</numericStateVariable>
	</timepoint>
	<timepoint>
		<spatialEntity>
			<pseudo3D type="region">
				<clusteredness>1</clusteredness>
				<density>0.5551227456156591</density>
				<area>38809.5</area>
				<perimeter>1369.751392364502</perimeter>
				<distanceFromOrigin>309.5238278388273</distanceFromOrigin>
				<angle>55.87292715578908</angle>
				<shape>triangular</shape>
				<triangleMeasure>0.5987953735865504</triangleMeasure>
				<rectangleMeasure>0.4380464264579331</rectangleMeasure>
				<circleMeasure>0.3545310873252007</circleMeasure>
				<centroid>
					<x>412.8827</x>
					<y>278.184</y>
				</centroid>
			</pseudo3D>
		</spatialEntity>
		<numericStateVariable>
			<name>avgClusterednessRegions</name>
			<value>0</value>
		</numericStateVariable>
		<numericStateVariable>
			<name>avgDensityRegions</name>
			<value>0.5551227456156591</value>
		</numericStateVariable>
	</timepoint>
	<timepoint>
		<spatialEntity>
			<pseudo3D type="region">
				<clusteredness>1</clusteredness>
				<density>0.5551227456156591</density>
				<area>38809.5</area>
				<perimeter>1369.751392364502</perimeter>
				<distanceFromOrigin>309.5238278388273</distanceFromOrigin>
				<angle>55.87292715578908</angle>
				<shape>triangular</shape>
				<triangleMeasure>0.5987953735865504</triangleMeasure>
				<rectangleMeasure>0.4380464264579331</rectangleMeasure>
				<circleMeasure>0.3545310873252007</circleMeasure>
				<centroid>
					<x>412.8827</x>
					<y>278.184</y>
				</centroid>
			</pseudo3D>
		</spatialEntity>
		<numericStateVariable>
			<name>avgClusterednessRegions</name>
			<value>0</value>
		</numericStateVariable>
		<numericStateVariable>
			<name>avgDensityRegions</name>
			<value>0.5551227456156591</value>
		</numericStateVariable>
	</timepoint>
	<timepoint>
		<spatialEntity>
			<pseudo3D type="region">
				<clusteredness>1</clusteredness>
				<density>0.5551227456156591</density>
				<area>38809.5</area>
				<perimeter>1369.751392364502</perimeter>
				<distanceFromOrigin>309.5238278388273</distanceFromOrigin>
				<angle>55.87292715578908</angle>
				<shape>triangular</shape>
				<triangleMeasure>0.5987953735865504</triangleMeasure>
				<rectangleMeasure>0.4380464264579331</rectangleMeasure>
				<circleMeasure>0.3545310873252007</circleMeasure>
				<centroid>
					<x>412.8827</x>
					<y>278.184</y>
				</centroid>
			</pseudo3D>
		</spatialEntity>
		<numericStateVariable>
			<name>avgClusterednessRegions</name>
			<value>0</value>
		</numericStateVariable>
		<numericStateVariable>
			<name>avgDensityRegions</name>
			<value>0.5551227456156591</value>
		</numericStateVariable>
	</timepoint>
	<timepoint>
		<spatialEntity>
			<pseudo3D type="region">
				<clusteredness>1</clusteredness>
				<density>0.5551227456156591</density>
				<area>38809.5</area>
				<perimeter>1369.751392364502</perimeter>
				<distanceFromOrigin>309.5238278388273</distanceFromOrigin>
				<angle>55.87292715578908</angle>
				<shape>triangular</shape>
				<triangleMeasure>0.5987953735865504</triangleMeasure>
				<rectangleMeasure>0.4380464264579331</rectangleMeasure>
				<circleMeasure>0.3545310873252007</circleMeasure>
				<centroid>
					<x>412.8827</x>
					<y>278.184</y>
				</centroid>
			</pseudo3D>
		</spatialEntity>
		<numericStateVariable>
			<name>avgClusterednessRegions</name>
			<value>0</value>
		</numericStateVariable>
		<numericStateVariable>
			<name>avgDensityRegions</name>
			<value>0.5551227456156591</value>
		</numericStateVariable>
	</timepoint>
	<timepoint>
		<spatialEntity>
			<pseudo3D type="region">
				<clusteredness>1</clusteredness>
				<density>0.5551227456156591</density>
				<area>38809.5</area>
				<perimeter>1369.751392364502</perimeter>
				<distanceFromOrigin>309.5238278388273</distanceFromOrigin>
				<angle>55.87292715578908</angle>
				<shape>triangular</shape>
				<triangleMeasure>0.5987953735865504</triangleMeasure>
				<rectangleMeasure>0.4380464264579331</rectangleMeasure>
				<circleMeasure>0.3545310873252007</circleMeasure>
				<centroid>
					<x>412.8827</x>
					<y>278.184</y>
				</centroid>
			</pseudo3D>
		</spatialEntity>
		<numericStateVariable>
			<name>avgClusterednessRegions</name>
			<value>0</value>
		</numericStateVariable>
		<numericStateVariable>
			<name>avgDensityRegions</name>
			<value>0.5551227456156591</value>
		</numericStateVariable>
	</timepoint>
	<timepoint>
		<spatialEntity>
			<pseudo3D type="region">
				<clusteredness>1</clusteredness>
				<density>0.5551227456156591</density>
				<area>38809.5</area>
				<perimeter>1369.751392364502</perimeter>
				<distanceFromOrigin>309.5238278388273</distanceFromOrigin>
				<angle>55.87292715578908</angle>
				<shape>triangular</shape>
				<triangleMeasure>0.5987953735865504</triangleMeasure>
				<rectangleMeasure>0.4380464264579331</rectangleMeasure>
				<circleMeasure>0.3545310873252007</circleMeasure>
				<centroid>
					<x>412.8827</x>
					<y>278.184</y>
				</centroid>
			</pseudo3D>
		</spatialEntity>
		<numericStateVariable>
			<name>avgClusterednessRegions</name>
			<value>0</value>
		</numericStateVariable>
		<numericStateVariable>
			<name>avgDensityRegions</name>
			<value>0.5551227456156591</value>
		</numericStateVariable>
	</timepoint>
	<timepoint>
		<spatialEntity>
			<pseudo3D type="region">
				<clusteredness>1</clusteredness>
				<density>0.5551227456156591</density>
				<area>38809.5</area>
				<perimeter>1369.751392364502</perimeter>
				<distanceFromOrigin>309.5238278388273</distanceFromOrigin>
				<angle>55.87292715578908</angle>
				<shape>triangular</shape>
				<triangleMeasure>0.5987953735865504</triangleMeasure>
				<rectangleMeasure>0.4380464264579331</rectangleMeasure>
				<circleMeasure>0.3545310873252007</circleMeasure>
				<centroid>
					<x>412.8827</x>
					<y>278.184</y>
				</centroid>
			</pseudo3D>
		</spatialEntity>
		<numericStateVariable>
			<name>avgClusterednessRegions</name>
			<value>0</value>
		</numericStateVariable>
		<numericStateVariable>
			<name>avgDensityRegions</name>
			<value>0.5551227456156591</value>
		</numericStateVariable>
	</timepoint>
	<timepoint>
		<spatialEntity>
			<pseudo3D type="region">
				<clusteredness>1</clusteredness>
				<density>0.5551227456156591</density>
				<area>38809.5</area>
				<perimeter>1369.751392364502</perimeter>
				<distanceFromOrigin>309.5238278388273</distanceFromOrigin>
				<angle>55.87292715578908</angle>
				<shape>triangular</shape>
				<triangleMeasure>0.5987953735865504</triangleMeasure>
				<rectangleMeasure>0.4380464264579331</rectangleMeasure>
				<circleMeasure>0.3545310873252007</circleMeasure>
				<centroid>
					<x>412.8827</x>
					<y>278.184</y>
				</centroid>
			</pseudo3D>
		</spatialEntity>
		<numericStateVariable>
			<name>avgClusterednessRegions</name>
			<value>0</value>
		</numericStateVariable>
		<numericStateVariable>
			<name>avgDensityRegions</name>
			<value>0.5551227456156591</value>
		</numericStateVariable>
	</timepoint>
	<timepoint>
		<spatialEntity>
			<pseudo3D type="region">
				<clusteredness>1</clusteredness>
				<density>0.5551227456156591</density>
				<area>38809.5</area>
				<perimeter>1369.751392364502</perimeter>
				<distanceFromOrigin>309.5238278388273</distanceFromOrigin>
				<angle>55.87292715578908</angle>
				<shape>triangular</shape>
				<triangleMeasure>0.5987953735865504</triangleMeasure>
				<rectangleMeasure>0.4380464264579331</rectangleMeasure>
				<circleMeasure>0.3545310873252007</circleMeasure>
				<centroid>
					<x>412.8827</x>
					<y>278.184</y>
				</centroid>
			</pseudo3D>
		</spatialEntity>
		<numericStateVariable>
			<name>avgClusterednessRegions</name>
			<value>0</value>
		</numericStateVariable>
		<numericStateVariable>
			<name>avgDensityRegions</name>
			<value>0.5551227456156591</value>
		</numericStateVariable>
	</timepoint>
	<timepoint>
		<spatialEntity>
			<pseudo3D type="region">
				<clusteredness>1</clusteredness>
				<density>0.5551227456156591</density>
				<area>38809.5</area>
				<perimeter>1369.751392364502</perimeter>
				<distanceFromOrigin>309.5238278388273</distanceFromOrigin>
				<angle>55.87292715578908</angle>
				<shape>triangular</shape>
				<triangleMeasure>0.5987953735865504</triangleMeasure>
				<rectangleMeasure>0.4380464264579331</rectangleMeasure>
				<circleMeasure>0.3545310873252007</circleMeasure>
				<centroid>
					<x>412.8827</x>
					<y>278.184</y>
				</centroid>
			</pseudo3D>
		</spatialEntity>
		<numericStateVariable>
			<name>avgClusterednessRegions</name>
			<value>0</value>
		</numericStateVariable>
		<numericStateVariable>
			<name>avgDensityRegions</name>
			<value>0.5551227456156591</value>
		</numericStateVariable>
	</timepoint>
	<timepoint>
		<spatialEntity>
			<pseudo3D type="region">
				<clusteredness>1</clusteredness>
				<density>0.5551227456156591</density>
				<area>38809.5</area>
				<perimeter>1369.751392364502</perimeter>
				<distanceFromOrigin>309.5238278388273</distanceFromOrigin>
				<angle>55.87292715578908</angle>
				<shape>triangular</shape>
				<triangleMeasure>0.5987953735865504</triangleMeasure>
				<rectangleMeasure>0.4380464264579331</rectangleMeasure>
				<circleMeasure>0.3545310873252007</circleMeasure>
				<centroid>
					<x>412.8827</x>
					<y>278.184</y>
				</centroid>
			</pseudo3D>
		</spatialEntity>
		<numericStateVariable>
			<name>avgClusterednessRegions</name>
			<value>0</value>
		</numericStateVariable>
		<numericStateVariable>
			<name>avgDensityRegions</name>
			<value>0.5551227456156591</value>
		</numericStateVariable>
	</timepoint>
	<timepoint>
		<spatialEntity>
			<pseudo3D type="region">
				<clusteredness>1</clusteredness>
				<density>0.5551227456156591</density>
				<area>38809.5</area>
				<perimeter>1369.751392364502</perimeter>
				<distanceFromOrigin>309.5238278388273</distanceFromOrigin>
				<angle>55.87292715578908</angle>
				<shape>triangular</shape>
				<triangleMeasure>0.5987953735865504</triangleMeasure>
				<rectangleMeasure>0.4380464264579331</rectangleMeasure>
				<circleMeasure>0.3545310873252007</circleMeasure>
				<centroid>
					<x>412.8827</x>
					<y>278.184</y>
				</centroid>
			</pseudo3D>
		</spatialEntity>
		<numericStateVariable>
			<name>avgClusterednessRegions</name>
			<value>0</value>
		</numericStateVariable>
		<numericStateVariable>
			<name>avgDensityRegions</name>
			<value>0.5551227456156591</value>
		</numericStateVariable>
	</timepoint>
	<timepoint>
		<spatialEntity>
			<pseudo3D type="region">
				<clusteredness>1</clusteredness>
				<density>0.5551227456156591</density>
				<area>38809.5</area>
				<perimeter>1369.751392364502</perimeter>
				<distanceFromOrigin>309.5238278388273</distanceFromOrigin>
				<angle>55.87292715578908</angle>
				<shape>triangular</shape>
				<triangleMeasure>0.5987953735865504</triangleMeasure>
				<rectangleMeasure>0.4380464264579331</rectangleMeasure>
				<circleMeasure>0.3545310873252007</circleMeasure>
				<centroid>
					<x>412.8827</x>
					<y>278.184</y>
				</centroid>
			</pseudo3D>
		</spatialEntity>
		<numericStateVariable>
			<name>avgClusterednessRegions</name>
			<value>0</value>
		</numericStateVariable>
		<numericStateVariable>
			<name>avgDensityRegions</name>
			<value>0.5551227456156591</value>
		</numericStateVariable>
	</timepoint>
	<timepoint>
		<spatialEntity>
			<pseudo3D type="region">
				<clusteredness>1</clusteredness>
				<density>0.5551227456156591</density>
				<area>38809.5</area>
				<perimeter>1369.751392364502</perimeter>
				<distanceFromOrigin>309.5238278388273</distanceFromOrigin>
				<angle>55.87292715578908</angle>
				<shape>triangular</shape>
				<triangleMeasure>0.5987953735865504</triangleMeasure>
				<rectangleMeasure>0.4380464264579331</rectangleMeasure>
				<circleMeasure>0.3545310873252007</circleMeasure>
				<centroid>
					<x>412.8827</x>
					<y>278.184</y>
				</centroid>
			</pseudo3D>
		</spatialEntity>
		<numericStateVariable>
			<name>avgClusterednessRegions</name>
			<value>0</value>
		</numericStateVariable>
		<numericStateVariable>
			<name>avgDensityRegions</name>
			<value>0.5551227456156591</value>
		</numericStateVariable>
	</timepoint>
	<timepoint>
		<spatialEntity>
			<pseudo3D type="region">
				<clusteredness>1</clusteredness>
				<density>0.5551227456156591</density>
				<area>38809.5</area>
				<perimeter>1369.751392364502</perimeter>
				<distanceFromOrigin>309.5238278388273</distanceFromOrigin>
				<angle>55.87292715578908</angle>
				<shape>triangular</shape>
				<triangleMeasure>0.5987953735865504</triangleMeasure>
				<rectangleMeasure>0.4380464264579331</rectangleMeasure>
				<circleMeasure>0.3545310873252007</circleMeasure>
				<centroid>
					<x>412.8827</x>
					<y>278.184</y>
				</centroid>
			</pseudo3D>
		</spatialEntity>
		<numericStateVariable>
			<name>avgClusterednessRegions</name>
			<value>0</value>
		</numericStateVariable>
		<numericStateVariable>
			<name>avgDensityRegions</name>
			<value>0.5551227456156591</value>
		</numericStateVariable>
	</timepoint>
	<timepoint>
		<spatialEntity>
			<pseudo3D type="region">
				<clusteredness>1</clusteredness>
				<density>0.5551227456156591</density>
				<area>38809.5</area>
				<perimeter>1369.751392364502</perimeter>
				<distanceFromOrigin>309.5238278388273</distanceFromOrigin>
				<angle>55.87292715578908</angle>
				<shape>triangular</shape>
				<triangleMeasure>0.5987953735865504</triangleMeasure>
				<rectangleMeasure>0.4380464264579331</rectangleMeasure>
				<circleMeasure>0.3545310873252007</circleMeasure>
				<centroid>
					<x>412.8827</x>
					<y>278.184</y>
				</centroid>
			</pseudo3D>
		</spatialEntity>
		<numericStateVariable>
			<name>avgClusterednessRegions</name>
			<value>0</value>
		</numericStateVariable>
		<numericStateVariable>
			<name>avgDensityRegions</name>
			<value>0.5551227456156591</value>
		</numericStateVariable>
	</timepoint>
	<timepoint>
		<spatialEntity>
			<pseudo3D type="region">
				<clusteredness>1</clusteredness>
				<density>0.5551227456156591</density>
				<area>38809.5</area>
				<perimeter>1369.751392364502</perimeter>
				<distanceFromOrigin>309.5238278388273</distanceFromOrigin>
				<angle>55.87292715578908</angle>
				<shape>triangular</shape>
				<triangleMeasure>0.5987953735865504</triangleMeasure>
				<rectangleMeasure>0.4380464264579331</rectangleMeasure>
				<circleMeasure>0.3545310873252007</circleMeasure>
				<centroid>
					<x>412.8827</x>
					<y>278.184</y>
				</centroid>
			</pseudo3D>
		</spatialEntity>
		<numericStateVariable>
			<name>avgClusterednessRegions</name>
			<value>0</value>
		</numericStateVariable>
		<numericStateVariable>
			<name>avgDensityRegions</name>
			<value>0.5551227456156591</value>
		</numericStateVariable>
	</timepoint>
	<timepoint>
		<spatialEntity>
			<pseudo3D type="region">
				<clusteredness>1</clusteredness>
				<density>0.5551227456156591</density>
				<area>38809.5</area>
				<perimeter>1369.751392364502</perimeter>
				<distanceFromOrigin>309.5238278388273</distanceFromOrigin>
				<angle>55.87292715578908</angle>
				<shape>triangular</shape>
				<triangleMeasure>0.5987953735865504</triangleMeasure>
				<rectangleMeasure>0.4380464264579331</rectangleMeasure>
				<circleMeasure>0.3545310873252007</circleMeasure>
				<centroid>
					<x>412.8827</x>
					<y>278.184</y>
				</centroid>
			</pseudo3D>
		</spatialEntity>
		<numericStateVariable>
			<name>avgClusterednessRegions</name>
			<value>0</value>
		</numericStateVariable>
		<numericStateVariable>
			<name>avgDensityRegions</name>
			<value>0.5551227456156591</value>
		</numericStateVariable>
	</timepoint>
	<timepoint>
		<spatialEntity>
			<pseudo3D type="region">
				<clusteredness>1</clusteredness>
				<density>0.5551227456156591</density>
				<area>38809.5</area>
				<perimeter>1369.751392364502</perimeter>
				<distanceFromOrigin>309.5238278388273</distanceFromOrigin>
				<angle>55.87292715578908</angle>
				<shape>triangular</shape>
				<triangleMeasure>0.5987953735865504</triangleMeasure>
				<rectangleMeasure>0.4380464264579331</rectangleMeasure>
				<circleMeasure>0.3545310873252007</circleMeasure>
				<centroid>
					<x>412.8827</x>
					<y>278.184</y>
				</centroid>
			</pseudo3D>
		</spatialEntity>
		<numericStateVariable>
			<name>avgClusterednessRegions</name>
			<value>0</value>
		</numericStateVariable>
		<numericStateVariable>
			<name>avgDensityRegions</name>
			<value>0.5551227456156591</value>
		</numericStateVariable>
	</timepoint>
	<timepoint>
		<spatialEntity>
			<pseudo3D type="region">
				<clusteredness>1</clusteredness>
				<density>0.5551227456156591</density>
				<area>38809.5</area>
				<perimeter>1369.751392364502</perimeter>
				<distanceFromOrigin>309.5238278388273</distanceFromOrigin>
				<angle>55.87292715578908</angle>
				<shape>triangular</shape>
				<triangleMeasure>0.5987953735865504</triangleMeasure>
				<rectangleMeasure>0.4380464264579331</rectangleMeasure>
				<circleMeasure>0.3545310873252007</circleMeasure>
				<centroid>
					<x>412.8827</x>
					<y>278.184</y>
				</centroid>
			</pseudo3D>
		</spatialEntity>
		<numericStateVariable>
			<name>avgClusterednessRegions</name>
			<value>0</value>
		</numericStateVariable>
		<numericStateVariable>
			<name>avgDensityRegions</name>
			<value>0.5551227456156591</value>
		</numericStateVariable>
	</timepoint>
	<timepoint>
		<spatialEntity>
			<pseudo3D type="region">
				<clusteredness>1</clusteredness>
				<density>0.5551227456156591</density>
				<area>38809.5</area>
				<perimeter>1369.751392364502</perimeter>
				<distanceFromOrigin>309.5238278388273</distanceFromOrigin>
				<angle>55.87292715578908</angle>
				<shape>triangular</shape>
				<triangleMeasure>0.5987953735865504</triangleMeasure>
				<rectangleMeasure>0.4380464264579331</rectangleMeasure>
				<circleMeasure>0.3545310873252007</circleMeasure>
				<centroid>
					<x>412.8827</x>
					<y>278.184</y>
				</centroid>
			</pseudo3D>
		</spatialEntity>
		<numericStateVariable>
			<name>avgClusterednessRegions</name>
			<value>0</value>
		</numericStateVariable>
		<numericStateVariable>
			<name>avgDensityRegions</name>
			<value>0.5551227456156591</value>
		</numericStateVariable>
	</timepoint>
	<timepoint>
		<spatialEntity>
			<pseudo3D type="region">
				<clusteredness>1</clusteredness>
				<density>0.5551227456156591</density>
				<area>38809.5</area>
				<perimeter>1369.751392364502</perimeter>
				<distanceFromOrigin>309.5238278388273</distanceFromOrigin>
				<angle>55.87292715578908</angle>
				<shape>triangular</shape>
				<triangleMeasure>0.5987953735865504</triangleMeasure>
				<rectangleMeasure>0.4380464264579331</rectangleMeasure>
				<circleMeasure>0.3545310873252007</circleMeasure>
				<centroid>
					<x>412.8827</x>
					<y>278.184</y>
				</centroid>
			</pseudo3D>
		</spatialEntity>
		<numericStateVariable>
			<name>avgClusterednessRegions</name>
			<value>0</value>
		</numericStateVariable>
		<numericStateVariable>
			<name>avgDensityRegions</name>
			<value>0.5551227456156591</value>
		</numericStateVariable>
	</timepoint>
	<timepoint>
		<spatialEntity>
			<pseudo3D type="region">
				<clusteredness>1</clusteredness>
				<density>0.5551227456156591</density>
				<area>38809.5</area>
				<perimeter>1369.751392364502</perimeter>
				<distanceFromOrigin>309.5238278388273</distanceFromOrigin>
				<angle>55.87292715578908</angle>
				<shape>triangular</shape>
				<triangleMeasure>0.5987953735865504</triangleMeasure>
				<rectangleMeasure>0.4380464264579331</rectangleMeasure>
				<circleMeasure>0.3545310873252007</circleMeasure>
				<centroid>
					<x>412.8827</x>
					<y>278.184</y>
				</centroid>
			</pseudo3D>
		</spatialEntity>
		<numericStateVariable>
			<name>avgClusterednessRegions</name>
			<value>0</value>
		</numericStateVariable>
		<numericStateVariable>
			<name>avgDensityRegions</name>
			<value>0.5551227456156591</value>
		</numericStateVariable>
	</timepoint>
	<timepoint>
		<spatialEntity>
			<pseudo3D type="region">
				<clusteredness>1</clusteredness>
				<density>0.5551227456156591</density>
				<area>38809.5</area>
				<perimeter>1369.751392364502</perimeter>
				<distanceFromOrigin>309.5238278388273</distanceFromOrigin>
				<angle>55.87292715578908</angle>
				<shape>triangular</shape>
				<triangleMeasure>0.5987953735865504</triangleMeasure>
				<rectangleMeasure>0.4380464264579331</rectangleMeasure>
				<circleMeasure>0.3545310873252007</circleMeasure>
				<centroid>
					<x>412.8827</x>
					<y>278.184</y>
				</centroid>
			</pseudo3D>
		</spatialEntity>
		<numericStateVariable>
			<name>avgClusterednessRegions</name>
			<value>0</value>
		</numericStateVariable>
		<numericStateVariable>
			<name>avgDensityRegions</name>
			<value>0.5551227456156591</value>
		</numericStateVariable>
	</timepoint>
	<timepoint>
		<spatialEntity>
			<pseudo3D type="region">
				<clusteredness>1</clusteredness>
				<density>0.5551227456156591</density>
				<area>38809.5</area>
				<perimeter>1369.751392364502</perimeter>
				<distanceFromOrigin>309.5238278388273</distanceFromOrigin>
				<angle>55.87292715578908</angle>
				<shape>triangular</shape>
				<triangleMeasure>0.5987953735865504</triangleMeasure>
				<rectangleMeasure>0.4380464264579331</rectangleMeasure>
				<circleMeasure>0.3545310873252007</circleMeasure>
				<centroid>
					<x>412.8827</x>
					<y>278.184</y>
				</centroid>
			</pseudo3D>
		</spatialEntity>
		<numericStateVariable>
			<name>avgClusterednessRegions</name>
			<value>0</value>
		</numericStateVariable>
		<numericStateVariable>
			<name>avgDensityRegions</name>
			<value>0.5551227456156591</value>
		</numericStateVariable>
	</timepoint>
	<timepoint>
		<spatialEntity>
			<pseudo3D type="region">
				<clusteredness>1</clusteredness>
				<density>0.5551227456156591</density>
				<area>38809.5</area>
				<perimeter>1369.751392364502</perimeter>
				<distanceFromOrigin>309.5238278388273</distanceFromOrigin>
				<angle>55.87292715578908</angle>
				<shape>triangular</shape>
				<triangleMeasure>0.5987953735865504</triangleMeasure>
				<rectangleMeasure>0.4380464264579331</rectangleMeasure>
				<circleMeasure>0.3545310873252007</circleMeasure>
				<centroid>
					<x>412.8827</x>
					<y>278.184</y>
				</centroid>
			</pseudo3D>
		</spatialEntity>
		<numericStateVariable>
			<name>avgClusterednessRegions</name>
			<value>0</value>
		</numericStateVariable>
		<numericStateVariable>
			<name>avgDensityRegions</name>
			<value>0.5551227456156591</value>
		</numericStateVariable>
	</timepoint>
	<timepoint>
		<spatialEntity>
			<pseudo3D type="region">
				<clusteredness>1</clusteredness>
				<density>0.5551227456156591</density>
				<area>38809.5</area>
				<perimeter>1369.751392364502</perimeter>
				<distanceFromOrigin>309.5238278388273</distanceFromOrigin>
				<angle>55.87292715578908</angle>
				<shape>triangular</shape>
				<triangleMeasure>0.5987953735865504</triangleMeasure>
				<rectangleMeasure>0.4380464264579331</rectangleMeasure>
				<circleMeasure>0.3545310873252007</circleMeasure>
				<centroid>
					<x>412.8827</x>
					<y>278.184</y>
				</centroid>
			</pseudo3D>
		</spatialEntity>
		<numericStateVariable>
			<name>avgClusterednessRegions</name>
			<value>0</value>
		</numericStateVariable>
		<numericStateVariable>
			<name>avgDensityRegions</name>
			<value>0.5551227456156591</value>
		</numericStateVariable>
	</timepoint>
	<timepoint>
		<spatialEntity>
			<pseudo3D type="region">
				<clusteredness>1</clusteredness>
				<density>0.5551227456156591</density>
				<area>38809.5</area>
				<perimeter>1369.751392364502</perimeter>
				<distanceFromOrigin>309.5238278388273</distanceFromOrigin>
				<angle>55.87292715578908</angle>
				<shape>triangular</shape>
				<triangleMeasure>0.5987953735865504</triangleMeasure>
				<rectangleMeasure>0.4380464264579331</rectangleMeasure>
				<circleMeasure>0.3545310873252007</circleMeasure>
				<centroid>
					<x>412.8827</x>
					<y>278.184</y>
				</centroid>
			</pseudo3D>
		</spatialEntity>
		<numericStateVariable>
			<name>avgClusterednessRegions</name>
			<value>0</value>
		</numericStateVariable>
		<numericStateVariable>
			<name>avgDensityRegions</name>
			<value>0.5551227456156591</value>
		</numericStateVariable>
	</timepoint>
	<timepoint>
		<spatialEntity>
			<pseudo3D type="region">
				<clusteredness>1</clusteredness>
				<density>0.5551227456156591</density>
				<area>38809.5</area>
				<perimeter>1369.751392364502</perimeter>
				<distanceFromOrigin>309.5238278388273</distanceFromOrigin>
				<angle>55.87292715578908</angle>
				<shape>triangular</shape>
				<triangleMeasure>0.5987953735865504</triangleMeasure>
				<rectangleMeasure>0.4380464264579331</rectangleMeasure>
				<circleMeasure>0.3545310873252007</circleMeasure>
				<centroid>
					<x>412.8827</x>
					<y>278.184</y>
				</centroid>
			</pseudo3D>
		</spatialEntity>
		<numericStateVariable>
			<name>avgClusterednessRegions</name>
			<value>0</value>
		</numericStateVariable>
		<numericStateVariable>
			<name>avgDensityRegions</name>
			<value>0.5551227456156591</value>
		</numericStateVariable>
	</timepoint>
	<timepoint>
		<spatialEntity>
			<pseudo3D type="region">
				<clusteredness>1</clusteredness>
				<density>0.5551227456156591</density>
				<area>38809.5</area>
				<perimeter>1369.751392364502</perimeter>
				<distanceFromOrigin>309.5238278388273</distanceFromOrigin>
				<angle>55.87292715578908</angle>
				<shape>triangular</shape>
				<triangleMeasure>0.5987953735865504</triangleMeasure>
				<rectangleMeasure>0.4380464264579331</rectangleMeasure>
				<circleMeasure>0.3545310873252007</circleMeasure>
				<centroid>
					<x>412.8827</x>
					<y>278.184</y>
				</centroid>
			</pseudo3D>
		</spatialEntity>
		<numericStateVariable>
			<name>avgClusterednessRegions</name>
			<value>0</value>
		</numericStateVariable>
		<numericStateVariable>
			<name>avgDensityRegions</name>
			<value>0.5551227456156591</value>
		</numericStateVariable>
	</timepoint>
</experiment>
