# Supplementary material for: Automatic validation of computational models using pseudo-3D spatio-temporal model checking
Source: BMC Syst Biol. 2014 Dec 2;8:124. doi: 10.1186/s12918-014-0124-0 (PMC4272535; doi:10.1186/s12918-014-0124-0)
Supplement: Additional file 8 — Dataset of STML files for the phase variation case study. The dataset of one thousand STML files corresponding to the stochastic simulations of the rectangular model for the phase variation case study. We recommend using the freely available 7zip software (Download link: http://www.7-zip.org/download.html) to extract this archive. [file 12918_2014_124_MOESM8_ESM.zip › phase_variation_stml_189.xml]

<?xml version="1.0" encoding="utf-8"?>
<!--Warning! This xml file was automatically generated by a C++ program using the Boost PropertyTree library.-->
<experiment>
	<timepoint>
		<numericStateVariable>
			<name>avgClusterednessRegions</name>
			<value>0</value>
		</numericStateVariable>
		<numericStateVariable>
			<name>avgDensityRegions</name>
			<value>0</value>
		</numericStateVariable>
	</timepoint>
	<timepoint>
		<numericStateVariable>
			<name>avgClusterednessRegions</name>
			<value>0</value>
		</numericStateVariable>
		<numericStateVariable>
			<name>avgDensityRegions</name>
			<value>0</value>
		</numericStateVariable>
	</timepoint>
	<timepoint>
		<numericStateVariable>
			<name>avgClusterednessRegions</name>
			<value>0</value>
		</numericStateVariable>
		<numericStateVariable>
			<name>avgDensityRegions</name>
			<value>0</value>
		</numericStateVariable>
	</timepoint>
	<timepoint>
		<numericStateVariable>
			<name>avgClusterednessRegions</name>
			<value>0</value>
		</numericStateVariable>
		<numericStateVariable>
			<name>avgDensityRegions</name>
			<value>0</value>
		</numericStateVariable>
	</timepoint>
	<timepoint>
		<numericStateVariable>
			<name>avgClusterednessRegions</name>
			<value>0</value>
		</numericStateVariable>
		<numericStateVariable>
			<name>avgDensityRegions</name>
			<value>0</value>
		</numericStateVariable>
	</timepoint>
	<timepoint>
		<numericStateVariable>
			<name>avgClusterednessRegions</name>
			<value>0</value>
		</numericStateVariable>
		<numericStateVariable>
			<name>avgDensityRegions</name>
			<value>0</value>
		</numericStateVariable>
	</timepoint>
	<timepoint>
		<numericStateVariable>
			<name>avgClusterednessRegions</name>
			<value>0</value>
		</numericStateVariable>
		<numericStateVariable>
			<name>avgDensityRegions</name>
			<value>0</value>
		</numericStateVariable>
	</timepoint>
	<timepoint>
		<numericStateVariable>
			<name>avgClusterednessRegions</name>
			<value>0</value>
		</numericStateVariable>
		<numericStateVariable>
			<name>avgDensityRegions</name>
			<value>0</value>
		</numericStateVariable>
	</timepoint>
	<timepoint>
		<numericStateVariable>
			<name>avgClusterednessRegions</name>
			<value>0</value>
		</numericStateVariable>
		<numericStateVariable>
			<name>avgDensityRegions</name>
			<value>0</value>
		</numericStateVariable>
	</timepoint>
	<timepoint>
		<numericStateVariable>
			<name>avgClusterednessRegions</name>
			<value>0</value>
		</numericStateVariable>
		<numericStateVariable>
			<name>avgDensityRegions</name>
			<value>0</value>
		</numericStateVariable>
	</timepoint>
	<timepoint>
		<numericStateVariable>
			<name>avgClusterednessRegions</name>
			<value>0</value>
		</numericStateVariable>
		<numericStateVariable>
			<name>avgDensityRegions</name>
			<value>0</value>
		</numericStateVariable>
	</timepoint>
	<timepoint>
		<numericStateVariable>
			<name>avgClusterednessRegions</name>
			<value>0</value>
		</numericStateVariable>
		<numericStateVariable>
			<name>avgDensityRegions</name>
			<value>0</value>
		</numericStateVariable>
	</timepoint>
	<timepoint>
		<numericStateVariable>
			<name>avgClusterednessRegions</name>
			<value>0</value>
		</numericStateVariable>
		<numericStateVariable>
			<name>avgDensityRegions</name>
			<value>0</value>
		</numericStateVariable>
	</timepoint>
	<timepoint>
		<numericStateVariable>
			<name>avgClusterednessRegions</name>
			<value>0</value>
		</numericStateVariable>
		<numericStateVariable>
			<name>avgDensityRegions</name>
			<value>0</value>
		</numericStateVariable>
	</timepoint>
	<timepoint>
		<numericStateVariable>
			<name>avgClusterednessRegions</name>
			<value>0</value>
		</numericStateVariable>
		<numericStateVariable>
			<name>avgDensityRegions</name>
			<value>0</value>
		</numericStateVariable>
	</timepoint>
	<timepoint>
		<numericStateVariable>
			<name>avgClusterednessRegions</name>
			<value>0</value>
		</numericStateVariable>
		<numericStateVariable>
			<name>avgDensityRegions</name>
			<value>0</value>
		</numericStateVariable>
	</timepoint>
	<timepoint>
		<numericStateVariable>
			<name>avgClusterednessRegions</name>
			<value>0</value>
		</numericStateVariable>
		<numericStateVariable>
			<name>avgDensityRegions</name>
			<value>0</value>
		</numericStateVariable>
	</timepoint>
	<timepoint>
		<numericStateVariable>
			<name>avgClusterednessRegions</name>
			<value>0</value>
		</numericStateVariable>
		<numericStateVariable>
			<name>avgDensityRegions</name>
			<value>0</value>
		</numericStateVariable>
	</timepoint>
	<timepoint>
		<numericStateVariable>
			<name>avgClusterednessRegions</name>
			<value>0</value>
		</numericStateVariable>
		<numericStateVariable>
			<name>avgDensityRegions</name>
			<value>0</value>
		</numericStateVariable>
	</timepoint>
	<timepoint>
		<numericStateVariable>
			<name>avgClusterednessRegions</name>
			<value>0</value>
		</numericStateVariable>
		<numericStateVariable>
			<name>avgDensityRegions</name>
			<value>0</value>
		</numericStateVariable>
	</timepoint>
	<timepoint>
		<numericStateVariable>
			<name>avgClusterednessRegions</name>
			<value>0</value>
		</numericStateVariable>
		<numericStateVariable>
			<name>avgDensityRegions</name>
			<value>0</value>
		</numericStateVariable>
	</timepoint>
	<timepoint>
		<numericStateVariable>
			<name>avgClusterednessRegions</name>
			<value>0</value>
		</numericStateVariable>
		<numericStateVariable>
			<name>avgDensityRegions</name>
			<value>0</value>
		</numericStateVariable>
	</timepoint>
	<timepoint>
		<numericStateVariable>
			<name>avgClusterednessRegions</name>
			<value>0</value>
		</numericStateVariable>
		<numericStateVariable>
			<name>avgDensityRegions</name>
			<value>0</value>
		</numericStateVariable>
	</timepoint>
	<timepoint>
		<numericStateVariable>
			<name>avgClusterednessRegions</name>
			<value>0</value>
		</numericStateVariable>
		<numericStateVariable>
			<name>avgDensityRegions</name>
			<value>0</value>
		</numericStateVariable>
	</timepoint>
	<timepoint>
		<numericStateVariable>
			<name>avgClusterednessRegions</name>
			<value>0</value>
		</numericStateVariable>
		<numericStateVariable>
			<name>avgDensityRegions</name>
			<value>0</value>
		</numericStateVariable>
	</timepoint>
	<timepoint>
		<numericStateVariable>
			<name>avgClusterednessRegions</name>
			<value>0</value>
		</numericStateVariable>
		<numericStateVariable>
			<name>avgDensityRegions</name>
			<value>0</value>
		</numericStateVariable>
	</timepoint>
	<timepoint>
		<numericStateVariable>
			<name>avgClusterednessRegions</name>
			<value>0</value>
		</numericStateVariable>
		<numericStateVariable>
			<name>avgDensityRegions</name>
			<value>0</value>
		</numericStateVariable>
	</timepoint>
	<timepoint>
		<spatialEntity>
			<pseudo3D type="region">
				<clusteredness>1</clusteredness>
				<density>0.7199913819194722</density>
				<area>22676.5</area>
				<perimeter>609.0870110988617</perimeter>
				<distanceFromOrigin>336.2528810285497</distanceFromOrigin>
				<angle>76.67005016071468</angle>
				<shape>triangular</shape>
				<triangleMeasure>0.7374111831943158</triangleMeasure>
				<rectangleMeasure>0.6722247839163998</rectangleMeasure>
				<circleMeasure>0.6082703520766283</circleMeasure>
				<centroid>
					<x>1117.222</x>
					<y>666.2501</y>
				</centroid>
			</pseudo3D>
		</spatialEntity>
		<numericStateVariable>
			<name>avgClusterednessRegions</name>
			<value>0</value>
		</numericStateVariable>
		<numericStateVariable>
			<name>avgDensityRegions</name>
			<value>0.7199913819194722</value>
		</numericStateVariable>
	</timepoint>
	<timepoint>
		<spatialEntity>
			<pseudo3D type="region">
				<clusteredness>1</clusteredness>
				<density>0.7239048496771412</density>
				<area>26272.5</area>
				<perimeter>649.8788905143738</perimeter>
				<distanceFromOrigin>336.2528810285497</distanceFromOrigin>
				<angle>74.86500258839442</angle>
				<shape>triangular</shape>
				<triangleMeasure>0.7617922305746243</triangleMeasure>
				<rectangleMeasure>0.6751227656087058</rectangleMeasure>
				<circleMeasure>0.5989145802096084</circleMeasure>
				<centroid>
					<x>1127.272</x>
					<y>667.5629</y>
				</centroid>
			</pseudo3D>
		</spatialEntity>
		<numericStateVariable>
			<name>avgClusterednessRegions</name>
			<value>0</value>
		</numericStateVariable>
		<numericStateVariable>
			<name>avgDensityRegions</name>
			<value>0.7239048496771412</value>
		</numericStateVariable>
	</timepoint>
	<timepoint>
		<spatialEntity>
			<pseudo3D type="region">
				<clusteredness>1</clusteredness>
				<density>0.718264432946097</density>
				<area>30304</area>
				<perimeter>692.4313068389893</perimeter>
				<distanceFromOrigin>336.2528810285497</distanceFromOrigin>
				<angle>73.24973549497429</angle>
				<shape>triangular</shape>
				<triangleMeasure>0.7860093245232367</triangleMeasure>
				<rectangleMeasure>0.6742707967023082</rectangleMeasure>
				<circleMeasure>0.6163949922026936</circleMeasure>
				<centroid>
					<x>1137.375</x>
					<y>666.4826</y>
				</centroid>
			</pseudo3D>
		</spatialEntity>
		<numericStateVariable>
			<name>avgClusterednessRegions</name>
			<value>0</value>
		</numericStateVariable>
		<numericStateVariable>
			<name>avgDensityRegions</name>
			<value>0.718264432946097</value>
		</numericStateVariable>
	</timepoint>
	<timepoint>
		<spatialEntity>
			<pseudo3D type="region">
				<clusteredness>1</clusteredness>
				<density>0.7179059596028445</density>
				<area>34213.5</area>
				<perimeter>731.3889102935791</perimeter>
				<distanceFromOrigin>336.2528810285497</distanceFromOrigin>
				<angle>72.16257191103196</angle>
				<shape>triangular</shape>
				<triangleMeasure>0.7687023436732058</triangleMeasure>
				<rectangleMeasure>0.6844069883362591</rectangleMeasure>
				<circleMeasure>0.6369033285523399</circleMeasure>
				<centroid>
					<x>1147.303</x>
					<y>667.3298</y>
				</centroid>
			</pseudo3D>
		</spatialEntity>
		<numericStateVariable>
			<name>avgClusterednessRegions</name>
			<value>0</value>
		</numericStateVariable>
		<numericStateVariable>
			<name>avgDensityRegions</name>
			<value>0.7179059596028445</value>
		</numericStateVariable>
	</timepoint>
	<timepoint>
		<spatialEntity>
			<pseudo3D type="region">
				<clusteredness>1</clusteredness>
				<density>0.7147377378809673</density>
				<area>38717.5</area>
				<perimeter>786.5033574104309</perimeter>
				<distanceFromOrigin>336.2528810285497</distanceFromOrigin>
				<angle>75.8453205211357</angle>
				<shape>triangular</shape>
				<triangleMeasure>0.784227343389997</triangleMeasure>
				<rectangleMeasure>0.6738628367468343</rectangleMeasure>
				<circleMeasure>0.6129124049483513</circleMeasure>
				<centroid>
					<x>1158.169</x>
					<y>667.1743</y>
				</centroid>
			</pseudo3D>
		</spatialEntity>
		<numericStateVariable>
			<name>avgClusterednessRegions</name>
			<value>0</value>
		</numericStateVariable>
		<numericStateVariable>
			<name>avgDensityRegions</name>
			<value>0.7147377378809673</value>
		</numericStateVariable>
	</timepoint>
	<timepoint>
		<spatialEntity>
			<pseudo3D type="region">
				<clusteredness>1</clusteredness>
				<density>0.7117688864694852</density>
				<area>43721</area>
				<perimeter>852.4254589080811</perimeter>
				<distanceFromOrigin>336.2528810285497</distanceFromOrigin>
				<angle>70.85795471886131</angle>
				<shape>triangular</shape>
				<triangleMeasure>0.7771637814765685</triangleMeasure>
				<rectangleMeasure>0.6535067427074572</rectangleMeasure>
				<circleMeasure>0.5857492534421366</circleMeasure>
				<centroid>
					<x>1169.189</x>
					<y>667.7822</y>
				</centroid>
			</pseudo3D>
		</spatialEntity>
		<numericStateVariable>
			<name>avgClusterednessRegions</name>
			<value>0</value>
		</numericStateVariable>
		<numericStateVariable>
			<name>avgDensityRegions</name>
			<value>0.7117688864694852</value>
		</numericStateVariable>
	</timepoint>
	<timepoint>
		<spatialEntity>
			<pseudo3D type="region">
				<clusteredness>1</clusteredness>
				<density>0.7133951822531467</density>
				<area>49302</area>
				<perimeter>936.7168626785278</perimeter>
				<distanceFromOrigin>336.2528810285497</distanceFromOrigin>
				<angle>69.60308168810404</angle>
				<shape>triangular</shape>
				<triangleMeasure>0.7921145225815781</triangleMeasure>
				<rectangleMeasure>0.6277105498819361</rectangleMeasure>
				<circleMeasure>0.5437514284850168</circleMeasure>
				<centroid>
					<x>1181.389</x>
					<y>666.6822</y>
				</centroid>
			</pseudo3D>
		</spatialEntity>
		<numericStateVariable>
			<name>avgClusterednessRegions</name>
			<value>0</value>
		</numericStateVariable>
		<numericStateVariable>
			<name>avgDensityRegions</name>
			<value>0.7133951822531467</value>
		</numericStateVariable>
	</timepoint>
	<timepoint>
		<spatialEntity>
			<pseudo3D type="region">
				<clusteredness>1</clusteredness>
				<density>0.7082156766371013</density>
				<area>54518</area>
				<perimeter>966.8131518363953</perimeter>
				<distanceFromOrigin>336.2528810285497</distanceFromOrigin>
				<angle>67.8745075432593</angle>
				<shape>triangular</shape>
				<triangleMeasure>0.7955246449136977</triangleMeasure>
				<rectangleMeasure>0.6522392666076829</rectangleMeasure>
				<circleMeasure>0.5638620071697213</circleMeasure>
				<centroid>
					<x>1191.947</x>
					<y>665.2293</y>
				</centroid>
			</pseudo3D>
		</spatialEntity>
		<numericStateVariable>
			<name>avgClusterednessRegions</name>
			<value>0</value>
		</numericStateVariable>
		<numericStateVariable>
			<name>avgDensityRegions</name>
			<value>0.7082156766371013</value>
		</numericStateVariable>
	</timepoint>
	<timepoint>
		<spatialEntity>
			<pseudo3D type="region">
				<clusteredness>1</clusteredness>
				<density>0.7088814991394876</density>
				<area>56550.5</area>
				<perimeter>994.2270703315735</perimeter>
				<distanceFromOrigin>336.2528810285497</distanceFromOrigin>
				<angle>67.67044015956469</angle>
				<shape>triangular</shape>
				<triangleMeasure>0.7943113483333479</triangleMeasure>
				<rectangleMeasure>0.6489389255648065</rectangleMeasure>
				<circleMeasure>0.5497709585392582</circleMeasure>
				<centroid>
					<x>1196.031</x>
					<y>665.4484</y>
				</centroid>
			</pseudo3D>
		</spatialEntity>
		<numericStateVariable>
			<name>avgClusterednessRegions</name>
			<value>0</value>
		</numericStateVariable>
		<numericStateVariable>
			<name>avgDensityRegions</name>
			<value>0.7088814991394876</value>
		</numericStateVariable>
	</timepoint>
	<timepoint>
		<spatialEntity>
			<pseudo3D type="region">
				<clusteredness>1</clusteredness>
				<density>0.7088814991394876</density>
				<area>56550.5</area>
				<perimeter>994.2270703315735</perimeter>
				<distanceFromOrigin>336.2528810285497</distanceFromOrigin>
				<angle>67.67044015956469</angle>
				<shape>triangular</shape>
				<triangleMeasure>0.7943113483333479</triangleMeasure>
				<rectangleMeasure>0.6489389255648065</rectangleMeasure>
				<circleMeasure>0.5497709585392582</circleMeasure>
				<centroid>
					<x>1196.031</x>
					<y>665.4484</y>
				</centroid>
			</pseudo3D>
		</spatialEntity>
		<numericStateVariable>
			<name>avgClusterednessRegions</name>
			<value>0</value>
		</numericStateVariable>
		<numericStateVariable>
			<name>avgDensityRegions</name>
			<value>0.7088814991394876</value>
		</numericStateVariable>
	</timepoint>
	<timepoint>
		<spatialEntity>
			<pseudo3D type="region">
				<clusteredness>1</clusteredness>
				<density>0.7088814991394876</density>
				<area>56550.5</area>
				<perimeter>994.2270703315735</perimeter>
				<distanceFromOrigin>336.2528810285497</distanceFromOrigin>
				<angle>67.67044015956469</angle>
				<shape>triangular</shape>
				<triangleMeasure>0.7943113483333479</triangleMeasure>
				<rectangleMeasure>0.6489389255648065</rectangleMeasure>
				<circleMeasure>0.5497709585392582</circleMeasure>
				<centroid>
					<x>1196.031</x>
					<y>665.4484</y>
				</centroid>
			</pseudo3D>
		</spatialEntity>
		<numericStateVariable>
			<name>avgClusterednessRegions</name>
			<value>0</value>
		</numericStateVariable>
		<numericStateVariable>
			<name>avgDensityRegions</name>
			<value>0.7088814991394876</value>
		</numericStateVariable>
	</timepoint>
	<timepoint>
		<spatialEntity>
			<pseudo3D type="region">
				<clusteredness>1</clusteredness>
				<density>0.7088814991394876</density>
				<area>56550.5</area>
				<perimeter>994.2270703315735</perimeter>
				<distanceFromOrigin>336.2528810285497</distanceFromOrigin>
				<angle>67.67044015956469</angle>
				<shape>triangular</shape>
				<triangleMeasure>0.7943113483333479</triangleMeasure>
				<rectangleMeasure>0.6489389255648065</rectangleMeasure>
				<circleMeasure>0.5497709585392582</circleMeasure>
				<centroid>
					<x>1196.031</x>
					<y>665.4484</y>
				</centroid>
			</pseudo3D>
		</spatialEntity>
		<numericStateVariable>
			<name>avgClusterednessRegions</name>
			<value>0</value>
		</numericStateVariable>
		<numericStateVariable>
			<name>avgDensityRegions</name>
			<value>0.7088814991394876</value>
		</numericStateVariable>
	</timepoint>
	<timepoint>
		<spatialEntity>
			<pseudo3D type="region">
				<clusteredness>1</clusteredness>
				<density>0.7088814991394876</density>
				<area>56550.5</area>
				<perimeter>994.2270703315735</perimeter>
				<distanceFromOrigin>336.2528810285497</distanceFromOrigin>
				<angle>67.67044015956469</angle>
				<shape>triangular</shape>
				<triangleMeasure>0.7943113483333479</triangleMeasure>
				<rectangleMeasure>0.6489389255648065</rectangleMeasure>
				<circleMeasure>0.5497709585392582</circleMeasure>
				<centroid>
					<x>1196.031</x>
					<y>665.4484</y>
				</centroid>
			</pseudo3D>
		</spatialEntity>
		<numericStateVariable>
			<name>avgClusterednessRegions</name>
			<value>0</value>
		</numericStateVariable>
		<numericStateVariable>
			<name>avgDensityRegions</name>
			<value>0.7088814991394876</value>
		</numericStateVariable>
	</timepoint>
	<timepoint>
		<spatialEntity>
			<pseudo3D type="region">
				<clusteredness>1</clusteredness>
				<density>0.7088814991394876</density>
				<area>56550.5</area>
				<perimeter>994.2270703315735</perimeter>
				<distanceFromOrigin>336.2528810285497</distanceFromOrigin>
				<angle>67.67044015956469</angle>
				<shape>triangular</shape>
				<triangleMeasure>0.7943113483333479</triangleMeasure>
				<rectangleMeasure>0.6489389255648065</rectangleMeasure>
				<circleMeasure>0.5497709585392582</circleMeasure>
				<centroid>
					<x>1196.031</x>
					<y>665.4484</y>
				</centroid>
			</pseudo3D>
		</spatialEntity>
		<numericStateVariable>
			<name>avgClusterednessRegions</name>
			<value>0</value>
		</numericStateVariable>
		<numericStateVariable>
			<name>avgDensityRegions</name>
			<value>0.7088814991394876</value>
		</numericStateVariable>
	</timepoint>
	<timepoint>
		<spatialEntity>
			<pseudo3D type="region">
				<clusteredness>1</clusteredness>
				<density>0.7088814991394876</density>
				<area>56550.5</area>
				<perimeter>994.2270703315735</perimeter>
				<distanceFromOrigin>336.2528810285497</distanceFromOrigin>
				<angle>67.67044015956469</angle>
				<shape>triangular</shape>
				<triangleMeasure>0.7943113483333479</triangleMeasure>
				<rectangleMeasure>0.6489389255648065</rectangleMeasure>
				<circleMeasure>0.5497709585392582</circleMeasure>
				<centroid>
					<x>1196.031</x>
					<y>665.4484</y>
				</centroid>
			</pseudo3D>
		</spatialEntity>
		<numericStateVariable>
			<name>avgClusterednessRegions</name>
			<value>0</value>
		</numericStateVariable>
		<numericStateVariable>
			<name>avgDensityRegions</name>
			<value>0.7088814991394876</value>
		</numericStateVariable>
	</timepoint>
	<timepoint>
		<spatialEntity>
			<pseudo3D type="region">
				<clusteredness>1</clusteredness>
				<density>0.7088814991394876</density>
				<area>56550.5</area>
				<perimeter>994.2270703315735</perimeter>
				<distanceFromOrigin>336.2528810285497</distanceFromOrigin>
				<angle>67.67044015956469</angle>
				<shape>triangular</shape>
				<triangleMeasure>0.7943113483333479</triangleMeasure>
				<rectangleMeasure>0.6489389255648065</rectangleMeasure>
				<circleMeasure>0.5497709585392582</circleMeasure>
				<centroid>
					<x>1196.031</x>
					<y>665.4484</y>
				</centroid>
			</pseudo3D>
		</spatialEntity>
		<numericStateVariable>
			<name>avgClusterednessRegions</name>
			<value>0</value>
		</numericStateVariable>
		<numericStateVariable>
			<name>avgDensityRegions</name>
			<value>0.7088814991394876</value>
		</numericStateVariable>
	</timepoint>
	<timepoint>
		<spatialEntity>
			<pseudo3D type="region">
				<clusteredness>1</clusteredness>
				<density>0.7088814991394876</density>
				<area>56550.5</area>
				<perimeter>994.2270703315735</perimeter>
				<distanceFromOrigin>336.2528810285497</distanceFromOrigin>
				<angle>67.67044015956469</angle>
				<shape>triangular</shape>
				<triangleMeasure>0.7943113483333479</triangleMeasure>
				<rectangleMeasure>0.6489389255648065</rectangleMeasure>
				<circleMeasure>0.5497709585392582</circleMeasure>
				<centroid>
					<x>1196.031</x>
					<y>665.4484</y>
				</centroid>
			</pseudo3D>
		</spatialEntity>
		<numericStateVariable>
			<name>avgClusterednessRegions</name>
			<value>0</value>
		</numericStateVariable>
		<numericStateVariable>
			<name>avgDensityRegions</name>
			<value>0.7088814991394876</value>
		</numericStateVariable>
	</timepoint>
	<timepoint>
		<spatialEntity>
			<pseudo3D type="region">
				<clusteredness>1</clusteredness>
				<density>0.7088814991394876</density>
				<area>56550.5</area>
				<perimeter>994.2270703315735</perimeter>
				<distanceFromOrigin>336.2528810285497</distanceFromOrigin>
				<angle>67.67044015956469</angle>
				<shape>triangular</shape>
				<triangleMeasure>0.7943113483333479</triangleMeasure>
				<rectangleMeasure>0.6489389255648065</rectangleMeasure>
				<circleMeasure>0.5497709585392582</circleMeasure>
				<centroid>
					<x>1196.031</x>
					<y>665.4484</y>
				</centroid>
			</pseudo3D>
		</spatialEntity>
		<numericStateVariable>
			<name>avgClusterednessRegions</name>
			<value>0</value>
		</numericStateVariable>
		<numericStateVariable>
			<name>avgDensityRegions</name>
			<value>0.7088814991394876</value>
		</numericStateVariable>
	</timepoint>
	<timepoint>
		<spatialEntity>
			<pseudo3D type="region">
				<clusteredness>1</clusteredness>
				<density>0.7088814991394876</density>
				<area>56550.5</area>
				<perimeter>994.2270703315735</perimeter>
				<distanceFromOrigin>336.2528810285497</distanceFromOrigin>
				<angle>67.67044015956469</angle>
				<shape>triangular</shape>
				<triangleMeasure>0.7943113483333479</triangleMeasure>
				<rectangleMeasure>0.6489389255648065</rectangleMeasure>
				<circleMeasure>0.5497709585392582</circleMeasure>
				<centroid>
					<x>1196.031</x>
					<y>665.4484</y>
				</centroid>
			</pseudo3D>
		</spatialEntity>
		<numericStateVariable>
			<name>avgClusterednessRegions</name>
			<value>0</value>
		</numericStateVariable>
		<numericStateVariable>
			<name>avgDensityRegions</name>
			<value>0.7088814991394876</value>
		</numericStateVariable>
	</timepoint>
	<timepoint>
		<spatialEntity>
			<pseudo3D type="region">
				<clusteredness>1</clusteredness>
				<density>0.7088814991394876</density>
				<area>56550.5</area>
				<perimeter>994.2270703315735</perimeter>
				<distanceFromOrigin>336.2528810285497</distanceFromOrigin>
				<angle>67.67044015956469</angle>
				<shape>triangular</shape>
				<triangleMeasure>0.7943113483333479</triangleMeasure>
				<rectangleMeasure>0.6489389255648065</rectangleMeasure>
				<circleMeasure>0.5497709585392582</circleMeasure>
				<centroid>
					<x>1196.031</x>
					<y>665.4484</y>
				</centroid>
			</pseudo3D>
		</spatialEntity>
		<numericStateVariable>
			<name>avgClusterednessRegions</name>
			<value>0</value>
		</numericStateVariable>
		<numericStateVariable>
			<name>avgDensityRegions</name>
			<value>0.7088814991394876</value>
		</numericStateVariable>
	</timepoint>
	<timepoint>
		<spatialEntity>
			<pseudo3D type="region">
				<clusteredness>1</clusteredness>
				<density>0.7088814991394876</density>
				<area>56550.5</area>
				<perimeter>994.2270703315735</perimeter>
				<distanceFromOrigin>336.2528810285497</distanceFromOrigin>
				<angle>67.67044015956469</angle>
				<shape>triangular</shape>
				<triangleMeasure>0.7943113483333479</triangleMeasure>
				<rectangleMeasure>0.6489389255648065</rectangleMeasure>
				<circleMeasure>0.5497709585392582</circleMeasure>
				<centroid>
					<x>1196.031</x>
					<y>665.4484</y>
				</centroid>
			</pseudo3D>
		</spatialEntity>
		<numericStateVariable>
			<name>avgClusterednessRegions</name>
			<value>0</value>
		</numericStateVariable>
		<numericStateVariable>
			<name>avgDensityRegions</name>
			<value>0.7088814991394876</value>
		</numericStateVariable>
	</timepoint>
	<timepoint>
		<spatialEntity>
			<pseudo3D type="region">
				<clusteredness>1</clusteredness>
				<density>0.7088814991394876</density>
				<area>56550.5</area>
				<perimeter>994.2270703315735</perimeter>
				<distanceFromOrigin>336.2528810285497</distanceFromOrigin>
				<angle>67.67044015956469</angle>
				<shape>triangular</shape>
				<triangleMeasure>0.7943113483333479</triangleMeasure>
				<rectangleMeasure>0.6489389255648065</rectangleMeasure>
				<circleMeasure>0.5497709585392582</circleMeasure>
				<centroid>
					<x>1196.031</x>
					<y>665.4484</y>
				</centroid>
			</pseudo3D>
		</spatialEntity>
		<numericStateVariable>
			<name>avgClusterednessRegions</name>
			<value>0</value>
		</numericStateVariable>
		<numericStateVariable>
			<name>avgDensityRegions</name>
			<value>0.7088814991394876</value>
		</numericStateVariable>
	</timepoint>
	<timepoint>
		<spatialEntity>
			<pseudo3D type="region">
				<clusteredness>1</clusteredness>
				<density>0.7088814991394876</density>
				<area>56550.5</area>
				<perimeter>994.2270703315735</perimeter>
				<distanceFromOrigin>336.2528810285497</distanceFromOrigin>
				<angle>67.67044015956469</angle>
				<shape>triangular</shape>
				<triangleMeasure>0.7943113483333479</triangleMeasure>
				<rectangleMeasure>0.6489389255648065</rectangleMeasure>
				<circleMeasure>0.5497709585392582</circleMeasure>
				<centroid>
					<x>1196.031</x>
					<y>665.4484</y>
				</centroid>
			</pseudo3D>
		</spatialEntity>
		<numericStateVariable>
			<name>avgClusterednessRegions</name>
			<value>0</value>
		</numericStateVariable>
		<numericStateVariable>
			<name>avgDensityRegions</name>
			<value>0.7088814991394876</value>
		</numericStateVariable>
	</timepoint>
	<timepoint>
		<spatialEntity>
			<pseudo3D type="region">
				<clusteredness>1</clusteredness>
				<density>0.7088814991394876</density>
				<area>56550.5</area>
				<perimeter>994.2270703315735</perimeter>
				<distanceFromOrigin>336.2528810285497</distanceFromOrigin>
				<angle>67.67044015956469</angle>
				<shape>triangular</shape>
				<triangleMeasure>0.7943113483333479</triangleMeasure>
				<rectangleMeasure>0.6489389255648065</rectangleMeasure>
				<circleMeasure>0.5497709585392582</circleMeasure>
				<centroid>
					<x>1196.031</x>
					<y>665.4484</y>
				</centroid>
			</pseudo3D>
		</spatialEntity>
		<numericStateVariable>
			<name>avgClusterednessRegions</name>
			<value>0</value>
		</numericStateVariable>
		<numericStateVariable>
			<name>avgDensityRegions</name>
			<value>0.7088814991394876</value>
		</numericStateVariable>
	</timepoint>
	<timepoint>
		<spatialEntity>
			<pseudo3D type="region">
				<clusteredness>1</clusteredness>
				<density>0.7088814991394876</density>
				<area>56550.5</area>
				<perimeter>994.2270703315735</perimeter>
				<distanceFromOrigin>336.2528810285497</distanceFromOrigin>
				<angle>67.67044015956469</angle>
				<shape>triangular</shape>
				<triangleMeasure>0.7943113483333479</triangleMeasure>
				<rectangleMeasure>0.6489389255648065</rectangleMeasure>
				<circleMeasure>0.5497709585392582</circleMeasure>
				<centroid>
					<x>1196.031</x>
					<y>665.4484</y>
				</centroid>
			</pseudo3D>
		</spatialEntity>
		<numericStateVariable>
			<name>avgClusterednessRegions</name>
			<value>0</value>
		</numericStateVariable>
		<numericStateVariable>
			<name>avgDensityRegions</name>
			<value>0.7088814991394876</value>
		</numericStateVariable>
	</timepoint>
	<timepoint>
		<spatialEntity>
			<pseudo3D type="region">
				<clusteredness>1</clusteredness>
				<density>0.7088814991394876</density>
				<area>56550.5</area>
				<perimeter>994.2270703315735</perimeter>
				<distanceFromOrigin>336.2528810285497</distanceFromOrigin>
				<angle>67.67044015956469</angle>
				<shape>triangular</shape>
				<triangleMeasure>0.7943113483333479</triangleMeasure>
				<rectangleMeasure>0.6489389255648065</rectangleMeasure>
				<circleMeasure>0.5497709585392582</circleMeasure>
				<centroid>
					<x>1196.031</x>
					<y>665.4484</y>
				</centroid>
			</pseudo3D>
		</spatialEntity>
		<numericStateVariable>
			<name>avgClusterednessRegions</name>
			<value>0</value>
		</numericStateVariable>
		<numericStateVariable>
			<name>avgDensityRegions</name>
			<value>0.7088814991394876</value>
		</numericStateVariable>
	</timepoint>
	<timepoint>
		<spatialEntity>
			<pseudo3D type="region">
				<clusteredness>1</clusteredness>
				<density>0.7088814991394876</density>
				<area>56550.5</area>
				<perimeter>994.2270703315735</perimeter>
				<distanceFromOrigin>336.2528810285497</distanceFromOrigin>
				<angle>67.67044015956469</angle>
				<shape>triangular</shape>
				<triangleMeasure>0.7943113483333479</triangleMeasure>
				<rectangleMeasure>0.6489389255648065</rectangleMeasure>
				<circleMeasure>0.5497709585392582</circleMeasure>
				<centroid>
					<x>1196.031</x>
					<y>665.4484</y>
				</centroid>
			</pseudo3D>
		</spatialEntity>
		<numericStateVariable>
			<name>avgClusterednessRegions</name>
			<value>0</value>
		</numericStateVariable>
		<numericStateVariable>
			<name>avgDensityRegions</name>
			<value>0.7088814991394876</value>
		</numericStateVariable>
	</timepoint>
	<timepoint>
		<spatialEntity>
			<pseudo3D type="region">
				<clusteredness>1</clusteredness>
				<density>0.7088814991394876</density>
				<area>56550.5</area>
				<perimeter>994.2270703315735</perimeter>
				<distanceFromOrigin>336.2528810285497</distanceFromOrigin>
				<angle>67.67044015956469</angle>
				<shape>triangular</shape>
				<triangleMeasure>0.7943113483333479</triangleMeasure>
				<rectangleMeasure>0.6489389255648065</rectangleMeasure>
				<circleMeasure>0.5497709585392582</circleMeasure>
				<centroid>
					<x>1196.031</x>
					<y>665.4484</y>
				</centroid>
			</pseudo3D>
		</spatialEntity>
		<numericStateVariable>
			<name>avgClusterednessRegions</name>
			<value>0</value>
		</numericStateVariable>
		<numericStateVariable>
			<name>avgDensityRegions</name>
			<value>0.7088814991394876</value>
		</numericStateVariable>
	</timepoint>
	<timepoint>
		<spatialEntity>
			<pseudo3D type="region">
				<clusteredness>1</clusteredness>
				<density>0.7088814991394876</density>
				<area>56550.5</area>
				<perimeter>994.2270703315735</perimeter>
				<distanceFromOrigin>336.2528810285497</distanceFromOrigin>
				<angle>67.67044015956469</angle>
				<shape>triangular</shape>
				<triangleMeasure>0.7943113483333479</triangleMeasure>
				<rectangleMeasure>0.6489389255648065</rectangleMeasure>
				<circleMeasure>0.5497709585392582</circleMeasure>
				<centroid>
					<x>1196.031</x>
					<y>665.4484</y>
				</centroid>
			</pseudo3D>
		</spatialEntity>
		<numericStateVariable>
			<name>avgClusterednessRegions</name>
			<value>0</value>
		</numericStateVariable>
		<numericStateVariable>
			<name>avgDensityRegions</name>
			<value>0.7088814991394876</value>
		</numericStateVariable>
	</timepoint>
	<timepoint>
		<spatialEntity>
			<pseudo3D type="region">
				<clusteredness>1</clusteredness>
				<density>0.7088814991394876</density>
				<area>56550.5</area>
				<perimeter>994.2270703315735</perimeter>
				<distanceFromOrigin>336.2528810285497</distanceFromOrigin>
				<angle>67.67044015956469</angle>
				<shape>triangular</shape>
				<triangleMeasure>0.7943113483333479</triangleMeasure>
				<rectangleMeasure>0.6489389255648065</rectangleMeasure>
				<circleMeasure>0.5497709585392582</circleMeasure>
				<centroid>
					<x>1196.031</x>
					<y>665.4484</y>
				</centroid>
			</pseudo3D>
		</spatialEntity>
		<numericStateVariable>
			<name>avgClusterednessRegions</name>
			<value>0</value>
		</numericStateVariable>
		<numericStateVariable>
			<name>avgDensityRegions</name>
			<value>0.7088814991394876</value>
		</numericStateVariable>
	</timepoint>
	<timepoint>
		<spatialEntity>
			<pseudo3D type="region">
				<clusteredness>1</clusteredness>
				<density>0.7088814991394876</density>
				<area>56550.5</area>
				<perimeter>994.2270703315735</perimeter>
				<distanceFromOrigin>336.2528810285497</distanceFromOrigin>
				<angle>67.67044015956469</angle>
				<shape>triangular</shape>
				<triangleMeasure>0.7943113483333479</triangleMeasure>
				<rectangleMeasure>0.6489389255648065</rectangleMeasure>
				<circleMeasure>0.5497709585392582</circleMeasure>
				<centroid>
					<x>1196.031</x>
					<y>665.4484</y>
				</centroid>
			</pseudo3D>
		</spatialEntity>
		<numericStateVariable>
			<name>avgClusterednessRegions</name>
			<value>0</value>
		</numericStateVariable>
		<numericStateVariable>
			<name>avgDensityRegions</name>
			<value>0.7088814991394876</value>
		</numericStateVariable>
	</timepoint>
	<timepoint>
		<spatialEntity>
			<pseudo3D type="region">
				<clusteredness>1</clusteredness>
				<density>0.7088814991394876</density>
				<area>56550.5</area>
				<perimeter>994.2270703315735</perimeter>
				<distanceFromOrigin>336.2528810285497</distanceFromOrigin>
				<angle>67.67044015956469</angle>
				<shape>triangular</shape>
				<triangleMeasure>0.7943113483333479</triangleMeasure>
				<rectangleMeasure>0.6489389255648065</rectangleMeasure>
				<circleMeasure>0.5497709585392582</circleMeasure>
				<centroid>
					<x>1196.031</x>
					<y>665.4484</y>
				</centroid>
			</pseudo3D>
		</spatialEntity>
		<numericStateVariable>
			<name>avgClusterednessRegions</name>
			<value>0</value>
		</numericStateVariable>
		<numericStateVariable>
			<name>avgDensityRegions</name>
			<value>0.7088814991394876</value>
		</numericStateVariable>
	</timepoint>
	<timepoint>
		<spatialEntity>
			<pseudo3D type="region">
				<clusteredness>1</clusteredness>
				<density>0.7088814991394876</density>
				<area>56550.5</area>
				<perimeter>994.2270703315735</perimeter>
				<distanceFromOrigin>336.2528810285497</distanceFromOrigin>
				<angle>67.67044015956469</angle>
				<shape>triangular</shape>
				<triangleMeasure>0.7943113483333479</triangleMeasure>
				<rectangleMeasure>0.6489389255648065</rectangleMeasure>
				<circleMeasure>0.5497709585392582</circleMeasure>
				<centroid>
					<x>1196.031</x>
					<y>665.4484</y>
				</centroid>
			</pseudo3D>
		</spatialEntity>
		<numericStateVariable>
			<name>avgClusterednessRegions</name>
			<value>0</value>
		</numericStateVariable>
		<numericStateVariable>
			<name>avgDensityRegions</name>
			<value>0.7088814991394876</value>
		</numericStateVariable>
	</timepoint>
	<timepoint>
		<spatialEntity>
			<pseudo3D type="region">
				<clusteredness>1</clusteredness>
				<density>0.7088814991394876</density>
				<area>56550.5</area>
				<perimeter>994.2270703315735</perimeter>
				<distanceFromOrigin>336.2528810285497</distanceFromOrigin>
				<angle>67.67044015956469</angle>
				<shape>triangular</shape>
				<triangleMeasure>0.7943113483333479</triangleMeasure>
				<rectangleMeasure>0.6489389255648065</rectangleMeasure>
				<circleMeasure>0.5497709585392582</circleMeasure>
				<centroid>
					<x>1196.031</x>
					<y>665.4484</y>
				</centroid>
			</pseudo3D>
		</spatialEntity>
		<numericStateVariable>
			<name>avgClusterednessRegions</name>
			<value>0</value>
		</numericStateVariable>
		<numericStateVariable>
			<name>avgDensityRegions</name>
			<value>0.7088814991394876</value>
		</numericStateVariable>
	</timepoint>
	<timepoint>
		<spatialEntity>
			<pseudo3D type="region">
				<clusteredness>1</clusteredness>
				<density>0.7088814991394876</density>
				<area>56550.5</area>
				<perimeter>994.2270703315735</perimeter>
				<distanceFromOrigin>336.2528810285497</distanceFromOrigin>
				<angle>67.67044015956469</angle>
				<shape>triangular</shape>
				<triangleMeasure>0.7943113483333479</triangleMeasure>
				<rectangleMeasure>0.6489389255648065</rectangleMeasure>
				<circleMeasure>0.5497709585392582</circleMeasure>
				<centroid>
					<x>1196.031</x>
					<y>665.4484</y>
				</centroid>
			</pseudo3D>
		</spatialEntity>
		<numericStateVariable>
			<name>avgClusterednessRegions</name>
			<value>0</value>
		</numericStateVariable>
		<numericStateVariable>
			<name>avgDensityRegions</name>
			<value>0.7088814991394876</value>
		</numericStateVariable>
	</timepoint>
	<timepoint>
		<spatialEntity>
			<pseudo3D type="region">
				<clusteredness>1</clusteredness>
				<density>0.7088814991394876</density>
				<area>56550.5</area>
				<perimeter>994.2270703315735</perimeter>
				<distanceFromOrigin>336.2528810285497</distanceFromOrigin>
				<angle>67.67044015956469</angle>
				<shape>triangular</shape>
				<triangleMeasure>0.7943113483333479</triangleMeasure>
				<rectangleMeasure>0.6489389255648065</rectangleMeasure>
				<circleMeasure>0.5497709585392582</circleMeasure>
				<centroid>
					<x>1196.031</x>
					<y>665.4484</y>
				</centroid>
			</pseudo3D>
		</spatialEntity>
		<numericStateVariable>
			<name>avgClusterednessRegions</name>
			<value>0</value>
		</numericStateVariable>
		<numericStateVariable>
			<name>avgDensityRegions</name>
			<value>0.7088814991394876</value>
		</numericStateVariable>
	</timepoint>
	<timepoint>
		<spatialEntity>
			<pseudo3D type="region">
				<clusteredness>1</clusteredness>
				<density>0.7088814991394876</density>
				<area>56550.5</area>
				<perimeter>994.2270703315735</perimeter>
				<distanceFromOrigin>336.2528810285497</distanceFromOrigin>
				<angle>67.67044015956469</angle>
				<shape>triangular</shape>
				<triangleMeasure>0.7943113483333479</triangleMeasure>
				<rectangleMeasure>0.6489389255648065</rectangleMeasure>
				<circleMeasure>0.5497709585392582</circleMeasure>
				<centroid>
					<x>1196.031</x>
					<y>665.4484</y>
				</centroid>
			</pseudo3D>
		</spatialEntity>
		<numericStateVariable>
			<name>avgClusterednessRegions</name>
			<value>0</value>
		</numericStateVariable>
		<numericStateVariable>
			<name>avgDensityRegions</name>
			<value>0.7088814991394876</value>
		</numericStateVariable>
	</timepoint>
	<timepoint>
		<spatialEntity>
			<pseudo3D type="region">
				<clusteredness>1</clusteredness>
				<density>0.7088814991394876</density>
				<area>56550.5</area>
				<perimeter>994.2270703315735</perimeter>
				<distanceFromOrigin>336.2528810285497</distanceFromOrigin>
				<angle>67.67044015956469</angle>
				<shape>triangular</shape>
				<triangleMeasure>0.7943113483333479</triangleMeasure>
				<rectangleMeasure>0.6489389255648065</rectangleMeasure>
				<circleMeasure>0.5497709585392582</circleMeasure>
				<centroid>
					<x>1196.031</x>
					<y>665.4484</y>
				</centroid>
			</pseudo3D>
		</spatialEntity>
		<numericStateVariable>
			<name>avgClusterednessRegions</name>
			<value>0</value>
		</numericStateVariable>
		<numericStateVariable>
			<name>avgDensityRegions</name>
			<value>0.7088814991394876</value>
		</numericStateVariable>
	</timepoint>
	<timepoint>
		<spatialEntity>
			<pseudo3D type="region">
				<clusteredness>1</clusteredness>
				<density>0.7088814991394876</density>
				<area>56550.5</area>
				<perimeter>994.2270703315735</perimeter>
				<distanceFromOrigin>336.2528810285497</distanceFromOrigin>
				<angle>67.67044015956469</angle>
				<shape>triangular</shape>
				<triangleMeasure>0.7943113483333479</triangleMeasure>
				<rectangleMeasure>0.6489389255648065</rectangleMeasure>
				<circleMeasure>0.5497709585392582</circleMeasure>
				<centroid>
					<x>1196.031</x>
					<y>665.4484</y>
				</centroid>
			</pseudo3D>
		</spatialEntity>
		<numericStateVariable>
			<name>avgClusterednessRegions</name>
			<value>0</value>
		</numericStateVariable>
		<numericStateVariable>
			<name>avgDensityRegions</name>
			<value>0.7088814991394876</value>
		</numericStateVariable>
	</timepoint>
	<timepoint>
		<spatialEntity>
			<pseudo3D type="region">
				<clusteredness>1</clusteredness>
				<density>0.7088814991394876</density>
				<area>56550.5</area>
				<perimeter>994.2270703315735</perimeter>
				<distanceFromOrigin>336.2528810285497</distanceFromOrigin>
				<angle>67.67044015956469</angle>
				<shape>triangular</shape>
				<triangleMeasure>0.7943113483333479</triangleMeasure>
				<rectangleMeasure>0.6489389255648065</rectangleMeasure>
				<circleMeasure>0.5497709585392582</circleMeasure>
				<centroid>
					<x>1196.031</x>
					<y>665.4484</y>
				</centroid>
			</pseudo3D>
		</spatialEntity>
		<numericStateVariable>
			<name>avgClusterednessRegions</name>
			<value>0</value>
		</numericStateVariable>
		<numericStateVariable>
			<name>avgDensityRegions</name>
			<value>0.7088814991394876</value>
		</numericStateVariable>
	</timepoint>
	<timepoint>
		<spatialEntity>
			<pseudo3D type="region">
				<clusteredness>1</clusteredness>
				<density>0.7088814991394876</density>
				<area>56550.5</area>
				<perimeter>994.2270703315735</perimeter>
				<distanceFromOrigin>336.2528810285497</distanceFromOrigin>
				<angle>67.67044015956469</angle>
				<shape>triangular</shape>
				<triangleMeasure>0.7943113483333479</triangleMeasure>
				<rectangleMeasure>0.6489389255648065</rectangleMeasure>
				<circleMeasure>0.5497709585392582</circleMeasure>
				<centroid>
					<x>1196.031</x>
					<y>665.4484</y>
				</centroid>
			</pseudo3D>
		</spatialEntity>
		<numericStateVariable>
			<name>avgClusterednessRegions</name>
			<value>0</value>
		</numericStateVariable>
		<numericStateVariable>
			<name>avgDensityRegions</name>
			<value>0.7088814991394876</value>
		</numericStateVariable>
	</timepoint>
	<timepoint>
		<spatialEntity>
			<pseudo3D type="region">
				<clusteredness>1</clusteredness>
				<density>0.7088814991394876</density>
				<area>56550.5</area>
				<perimeter>994.2270703315735</perimeter>
				<distanceFromOrigin>336.2528810285497</distanceFromOrigin>
				<angle>67.67044015956469</angle>
				<shape>triangular</shape>
				<triangleMeasure>0.7943113483333479</triangleMeasure>
				<rectangleMeasure>0.6489389255648065</rectangleMeasure>
				<circleMeasure>0.5497709585392582</circleMeasure>
				<centroid>
					<x>1196.031</x>
					<y>665.4484</y>
				</centroid>
			</pseudo3D>
		</spatialEntity>
		<numericStateVariable>
			<name>avgClusterednessRegions</name>
			<value>0</value>
		</numericStateVariable>
		<numericStateVariable>
			<name>avgDensityRegions</name>
			<value>0.7088814991394876</value>
		</numericStateVariable>
	</timepoint>
	<timepoint>
		<spatialEntity>
			<pseudo3D type="region">
				<clusteredness>1</clusteredness>
				<density>0.7088814991394876</density>
				<area>56550.5</area>
				<perimeter>994.2270703315735</perimeter>
				<distanceFromOrigin>336.2528810285497</distanceFromOrigin>
				<angle>67.67044015956469</angle>
				<shape>triangular</shape>
				<triangleMeasure>0.7943113483333479</triangleMeasure>
				<rectangleMeasure>0.6489389255648065</rectangleMeasure>
				<circleMeasure>0.5497709585392582</circleMeasure>
				<centroid>
					<x>1196.031</x>
					<y>665.4484</y>
				</centroid>
			</pseudo3D>
		</spatialEntity>
		<numericStateVariable>
			<name>avgClusterednessRegions</name>
			<value>0</value>
		</numericStateVariable>
		<numericStateVariable>
			<name>avgDensityRegions</name>
			<value>0.7088814991394876</value>
		</numericStateVariable>
	</timepoint>
	<timepoint>
		<spatialEntity>
			<pseudo3D type="region">
				<clusteredness>1</clusteredness>
				<density>0.7088814991394876</density>
				<area>56550.5</area>
				<perimeter>994.2270703315735</perimeter>
				<distanceFromOrigin>336.2528810285497</distanceFromOrigin>
				<angle>67.67044015956469</angle>
				<shape>triangular</shape>
				<triangleMeasure>0.7943113483333479</triangleMeasure>
				<rectangleMeasure>0.6489389255648065</rectangleMeasure>
				<circleMeasure>0.5497709585392582</circleMeasure>
				<centroid>
					<x>1196.031</x>
					<y>665.4484</y>
				</centroid>
			</pseudo3D>
		</spatialEntity>
		<numericStateVariable>
			<name>avgClusterednessRegions</name>
			<value>0</value>
		</numericStateVariable>
		<numericStateVariable>
			<name>avgDensityRegions</name>
			<value>0.7088814991394876</value>
		</numericStateVariable>
	</timepoint>
	<timepoint>
		<spatialEntity>
			<pseudo3D type="region">
				<clusteredness>1</clusteredness>
				<density>0.7088814991394876</density>
				<area>56550.5</area>
				<perimeter>994.2270703315735</perimeter>
				<distanceFromOrigin>336.2528810285497</distanceFromOrigin>
				<angle>67.67044015956469</angle>
				<shape>triangular</shape>
				<triangleMeasure>0.7943113483333479</triangleMeasure>
				<rectangleMeasure>0.6489389255648065</rectangleMeasure>
				<circleMeasure>0.5497709585392582</circleMeasure>
				<centroid>
					<x>1196.031</x>
					<y>665.4484</y>
				</centroid>
			</pseudo3D>
		</spatialEntity>
		<numericStateVariable>
			<name>avgClusterednessRegions</name>
			<value>0</value>
		</numericStateVariable>
		<numericStateVariable>
			<name>avgDensityRegions</name>
			<value>0.7088814991394876</value>
		</numericStateVariable>
	</timepoint>
	<timepoint>
		<spatialEntity>
			<pseudo3D type="region">
				<clusteredness>1</clusteredness>
				<density>0.7088814991394876</density>
				<area>56550.5</area>
				<perimeter>994.2270703315735</perimeter>
				<distanceFromOrigin>336.2528810285497</distanceFromOrigin>
				<angle>67.67044015956469</angle>
				<shape>triangular</shape>
				<triangleMeasure>0.7943113483333479</triangleMeasure>
				<rectangleMeasure>0.6489389255648065</rectangleMeasure>
				<circleMeasure>0.5497709585392582</circleMeasure>
				<centroid>
					<x>1196.031</x>
					<y>665.4484</y>
				</centroid>
			</pseudo3D>
		</spatialEntity>
		<numericStateVariable>
			<name>avgClusterednessRegions</name>
			<value>0</value>
		</numericStateVariable>
		<numericStateVariable>
			<name>avgDensityRegions</name>
			<value>0.7088814991394876</value>
		</numericStateVariable>
	</timepoint>
	<timepoint>
		<spatialEntity>
			<pseudo3D type="region">
				<clusteredness>1</clusteredness>
				<density>0.7088814991394876</density>
				<area>56550.5</area>
				<perimeter>994.2270703315735</perimeter>
				<distanceFromOrigin>336.2528810285497</distanceFromOrigin>
				<angle>67.67044015956469</angle>
				<shape>triangular</shape>
				<triangleMeasure>0.7943113483333479</triangleMeasure>
				<rectangleMeasure>0.6489389255648065</rectangleMeasure>
				<circleMeasure>0.5497709585392582</circleMeasure>
				<centroid>
					<x>1196.031</x>
					<y>665.4484</y>
				</centroid>
			</pseudo3D>
		</spatialEntity>
		<numericStateVariable>
			<name>avgClusterednessRegions</name>
			<value>0</value>
		</numericStateVariable>
		<numericStateVariable>
			<name>avgDensityRegions</name>
			<value>0.7088814991394876</value>
		</numericStateVariable>
	</timepoint>
	<timepoint>
		<spatialEntity>
			<pseudo3D type="region">
				<clusteredness>1</clusteredness>
				<density>0.7088814991394876</density>
				<area>56550.5</area>
				<perimeter>994.2270703315735</perimeter>
				<distanceFromOrigin>336.2528810285497</distanceFromOrigin>
				<angle>67.67044015956469</angle>
				<shape>triangular</shape>
				<triangleMeasure>0.7943113483333479</triangleMeasure>
				<rectangleMeasure>0.6489389255648065</rectangleMeasure>
				<circleMeasure>0.5497709585392582</circleMeasure>
				<centroid>
					<x>1196.031</x>
					<y>665.4484</y>
				</centroid>
			</pseudo3D>
		</spatialEntity>
		<numericStateVariable>
			<name>avgClusterednessRegions</name>
			<value>0</value>
		</numericStateVariable>
		<numericStateVariable>
			<name>avgDensityRegions</name>
			<value>0.7088814991394876</value>
		</numericStateVariable>
	</timepoint>
	<timepoint>
		<spatialEntity>
			<pseudo3D type="region">
				<clusteredness>1</clusteredness>
				<density>0.7088814991394876</density>
				<area>56550.5</area>
				<perimeter>994.2270703315735</perimeter>
				<distanceFromOrigin>336.2528810285497</distanceFromOrigin>
				<angle>67.67044015956469</angle>
				<shape>triangular</shape>
				<triangleMeasure>0.7943113483333479</triangleMeasure>
				<rectangleMeasure>0.6489389255648065</rectangleMeasure>
				<circleMeasure>0.5497709585392582</circleMeasure>
				<centroid>
					<x>1196.031</x>
					<y>665.4484</y>
				</centroid>
			</pseudo3D>
		</spatialEntity>
		<numericStateVariable>
			<name>avgClusterednessRegions</name>
			<value>0</value>
		</numericStateVariable>
		<numericStateVariable>
			<name>avgDensityRegions</name>
			<value>0.7088814991394876</value>
		</numericStateVariable>
	</timepoint>
	<timepoint>
		<spatialEntity>
			<pseudo3D type="region">
				<clusteredness>1</clusteredness>
				<density>0.7088814991394876</density>
				<area>56550.5</area>
				<perimeter>994.2270703315735</perimeter>
				<distanceFromOrigin>336.2528810285497</distanceFromOrigin>
				<angle>67.67044015956469</angle>
				<shape>triangular</shape>
				<triangleMeasure>0.7943113483333479</triangleMeasure>
				<rectangleMeasure>0.6489389255648065</rectangleMeasure>
				<circleMeasure>0.5497709585392582</circleMeasure>
				<centroid>
					<x>1196.031</x>
					<y>665.4484</y>
				</centroid>
			</pseudo3D>
		</spatialEntity>
		<numericStateVariable>
			<name>avgClusterednessRegions</name>
			<value>0</value>
		</numericStateVariable>
		<numericStateVariable>
			<name>avgDensityRegions</name>
			<value>0.7088814991394876</value>
		</numericStateVariable>
	</timepoint>
	<timepoint>
		<spatialEntity>
			<pseudo3D type="region">
				<clusteredness>1</clusteredness>
				<density>0.7088814991394876</density>
				<area>56550.5</area>
				<perimeter>994.2270703315735</perimeter>
				<distanceFromOrigin>336.2528810285497</distanceFromOrigin>
				<angle>67.67044015956469</angle>
				<shape>triangular</shape>
				<triangleMeasure>0.7943113483333479</triangleMeasure>
				<rectangleMeasure>0.6489389255648065</rectangleMeasure>
				<circleMeasure>0.5497709585392582</circleMeasure>
				<centroid>
					<x>1196.031</x>
					<y>665.4484</y>
				</centroid>
			</pseudo3D>
		</spatialEntity>
		<numericStateVariable>
			<name>avgClusterednessRegions</name>
			<value>0</value>
		</numericStateVariable>
		<numericStateVariable>
			<name>avgDensityRegions</name>
			<value>0.7088814991394876</value>
		</numericStateVariable>
	</timepoint>
	<timepoint>
		<spatialEntity>
			<pseudo3D type="region">
				<clusteredness>1</clusteredness>
				<density>0.7088814991394876</density>
				<area>56550.5</area>
				<perimeter>994.2270703315735</perimeter>
				<distanceFromOrigin>336.2528810285497</distanceFromOrigin>
				<angle>67.67044015956469</angle>
				<shape>triangular</shape>
				<triangleMeasure>0.7943113483333479</triangleMeasure>
				<rectangleMeasure>0.6489389255648065</rectangleMeasure>
				<circleMeasure>0.5497709585392582</circleMeasure>
				<centroid>
					<x>1196.031</x>
					<y>665.4484</y>
				</centroid>
			</pseudo3D>
		</spatialEntity>
		<numericStateVariable>
			<name>avgClusterednessRegions</name>
			<value>0</value>
		</numericStateVariable>
		<numericStateVariable>
			<name>avgDensityRegions</name>
			<value>0.7088814991394876</value>
		</numericStateVariable>
	</timepoint>
	<timepoint>
		<spatialEntity>
			<pseudo3D type="region">
				<clusteredness>1</clusteredness>
				<density>0.7088814991394876</density>
				<area>56550.5</area>
				<perimeter>994.2270703315735</perimeter>
				<distanceFromOrigin>336.2528810285497</distanceFromOrigin>
				<angle>67.67044015956469</angle>
				<shape>triangular</shape>
				<triangleMeasure>0.7943113483333479</triangleMeasure>
				<rectangleMeasure>0.6489389255648065</rectangleMeasure>
				<circleMeasure>0.5497709585392582</circleMeasure>
				<centroid>
					<x>1196.031</x>
					<y>665.4484</y>
				</centroid>
			</pseudo3D>
		</spatialEntity>
		<numericStateVariable>
			<name>avgClusterednessRegions</name>
			<value>0</value>
		</numericStateVariable>
		<numericStateVariable>
			<name>avgDensityRegions</name>
			<value>0.7088814991394876</value>
		</numericStateVariable>
	</timepoint>
	<timepoint>
		<spatialEntity>
			<pseudo3D type="region">
				<clusteredness>1</clusteredness>
				<density>0.7088814991394876</density>
				<area>56550.5</area>
				<perimeter>994.2270703315735</perimeter>
				<distanceFromOrigin>336.2528810285497</distanceFromOrigin>
				<angle>67.67044015956469</angle>
				<shape>triangular</shape>
				<triangleMeasure>0.7943113483333479</triangleMeasure>
				<rectangleMeasure>0.6489389255648065</rectangleMeasure>
				<circleMeasure>0.5497709585392582</circleMeasure>
				<centroid>
					<x>1196.031</x>
					<y>665.4484</y>
				</centroid>
			</pseudo3D>
		</spatialEntity>
		<numericStateVariable>
			<name>avgClusterednessRegions</name>
			<value>0</value>
		</numericStateVariable>
		<numericStateVariable>
			<name>avgDensityRegions</name>
			<value>0.7088814991394876</value>
		</numericStateVariable>
	</timepoint>
	<timepoint>
		<spatialEntity>
			<pseudo3D type="region">
				<clusteredness>1</clusteredness>
				<density>0.7088814991394876</density>
				<area>56550.5</area>
				<perimeter>994.2270703315735</perimeter>
				<distanceFromOrigin>336.2528810285497</distanceFromOrigin>
				<angle>67.67044015956469</angle>
				<shape>triangular</shape>
				<triangleMeasure>0.7943113483333479</triangleMeasure>
				<rectangleMeasure>0.6489389255648065</rectangleMeasure>
				<circleMeasure>0.5497709585392582</circleMeasure>
				<centroid>
					<x>1196.031</x>
					<y>665.4484</y>
				</centroid>
			</pseudo3D>
		</spatialEntity>
		<numericStateVariable>
			<name>avgClusterednessRegions</name>
			<value>0</value>
		</numericStateVariable>
		<numericStateVariable>
			<name>avgDensityRegions</name>
			<value>0.7088814991394876</value>
		</numericStateVariable>
	</timepoint>
	<timepoint>
		<spatialEntity>
			<pseudo3D type="region">
				<clusteredness>1</clusteredness>
				<density>0.7088814991394876</density>
				<area>56550.5</area>
				<perimeter>994.2270703315735</perimeter>
				<distanceFromOrigin>336.2528810285497</distanceFromOrigin>
				<angle>67.67044015956469</angle>
				<shape>triangular</shape>
				<triangleMeasure>0.7943113483333479</triangleMeasure>
				<rectangleMeasure>0.6489389255648065</rectangleMeasure>
				<circleMeasure>0.5497709585392582</circleMeasure>
				<centroid>
					<x>1196.031</x>
					<y>665.4484</y>
				</centroid>
			</pseudo3D>
		</spatialEntity>
		<numericStateVariable>
			<name>avgClusterednessRegions</name>
			<value>0</value>
		</numericStateVariable>
		<numericStateVariable>
			<name>avgDensityRegions</name>
			<value>0.7088814991394876</value>
		</numericStateVariable>
	</timepoint>
	<timepoint>
		<spatialEntity>
			<pseudo3D type="region">
				<clusteredness>1</clusteredness>
				<density>0.7088814991394876</density>
				<area>56550.5</area>
				<perimeter>994.2270703315735</perimeter>
				<distanceFromOrigin>336.2528810285497</distanceFromOrigin>
				<angle>67.67044015956469</angle>
				<shape>triangular</shape>
				<triangleMeasure>0.7943113483333479</triangleMeasure>
				<rectangleMeasure>0.6489389255648065</rectangleMeasure>
				<circleMeasure>0.5497709585392582</circleMeasure>
				<centroid>
					<x>1196.031</x>
					<y>665.4484</y>
				</centroid>
			</pseudo3D>
		</spatialEntity>
		<numericStateVariable>
			<name>avgClusterednessRegions</name>
			<value>0</value>
		</numericStateVariable>
		<numericStateVariable>
			<name>avgDensityRegions</name>
			<value>0.7088814991394876</value>
		</numericStateVariable>
	</timepoint>
	<timepoint>
		<spatialEntity>
			<pseudo3D type="region">
				<clusteredness>1</clusteredness>
				<density>0.7088814991394876</density>
				<area>56550.5</area>
				<perimeter>994.2270703315735</perimeter>
				<distanceFromOrigin>336.2528810285497</distanceFromOrigin>
				<angle>67.67044015956469</angle>
				<shape>triangular</shape>
				<triangleMeasure>0.7943113483333479</triangleMeasure>
				<rectangleMeasure>0.6489389255648065</rectangleMeasure>
				<circleMeasure>0.5497709585392582</circleMeasure>
				<centroid>
					<x>1196.031</x>
					<y>665.4484</y>
				</centroid>
			</pseudo3D>
		</spatialEntity>
		<numericStateVariable>
			<name>avgClusterednessRegions</name>
			<value>0</value>
		</numericStateVariable>
		<numericStateVariable>
			<name>avgDensityRegions</name>
			<value>0.7088814991394876</value>
		</numericStateVariable>
	</timepoint>
	<timepoint>
		<spatialEntity>
			<pseudo3D type="region">
				<clusteredness>1</clusteredness>
				<density>0.7088814991394876</density>
				<area>56550.5</area>
				<perimeter>994.2270703315735</perimeter>
				<distanceFromOrigin>336.2528810285497</distanceFromOrigin>
				<angle>67.67044015956469</angle>
				<shape>triangular</shape>
				<triangleMeasure>0.7943113483333479</triangleMeasure>
				<rectangleMeasure>0.6489389255648065</rectangleMeasure>
				<circleMeasure>0.5497709585392582</circleMeasure>
				<centroid>
					<x>1196.031</x>
					<y>665.4484</y>
				</centroid>
			</pseudo3D>
		</spatialEntity>
		<numericStateVariable>
			<name>avgClusterednessRegions</name>
			<value>0</value>
		</numericStateVariable>
		<numericStateVariable>
			<name>avgDensityRegions</name>
			<value>0.7088814991394876</value>
		</numericStateVariable>
	</timepoint>
	<timepoint>
		<spatialEntity>
			<pseudo3D type="region">
				<clusteredness>1</clusteredness>
				<density>0.7088814991394876</density>
				<area>56550.5</area>
				<perimeter>994.2270703315735</perimeter>
				<distanceFromOrigin>336.2528810285497</distanceFromOrigin>
				<angle>67.67044015956469</angle>
				<shape>triangular</shape>
				<triangleMeasure>0.7943113483333479</triangleMeasure>
				<rectangleMeasure>0.6489389255648065</rectangleMeasure>
				<circleMeasure>0.5497709585392582</circleMeasure>
				<centroid>
					<x>1196.031</x>
					<y>665.4484</y>
				</centroid>
			</pseudo3D>
		</spatialEntity>
		<numericStateVariable>
			<name>avgClusterednessRegions</name>
			<value>0</value>
		</numericStateVariable>
		<numericStateVariable>
			<name>avgDensityRegions</name>
			<value>0.7088814991394876</value>
		</numericStateVariable>
	</timepoint>
	<timepoint>
		<spatialEntity>
			<pseudo3D type="region">
				<clusteredness>1</clusteredness>
				<density>0.7088814991394876</density>
				<area>56550.5</area>
				<perimeter>994.2270703315735</perimeter>
				<distanceFromOrigin>336.2528810285497</distanceFromOrigin>
				<angle>67.67044015956469</angle>
				<shape>triangular</shape>
				<triangleMeasure>0.7943113483333479</triangleMeasure>
				<rectangleMeasure>0.6489389255648065</rectangleMeasure>
				<circleMeasure>0.5497709585392582</circleMeasure>
				<centroid>
					<x>1196.031</x>
					<y>665.4484</y>
				</centroid>
			</pseudo3D>
		</spatialEntity>
		<numericStateVariable>
			<name>avgClusterednessRegions</name>
			<value>0</value>
		</numericStateVariable>
		<numericStateVariable>
			<name>avgDensityRegions</name>
			<value>0.7088814991394876</value>
		</numericStateVariable>
	</timepoint>
	<timepoint>
		<spatialEntity>
			<pseudo3D type="region">
				<clusteredness>1</clusteredness>
				<density>0.7088814991394876</density>
				<area>56550.5</area>
				<perimeter>994.2270703315735</perimeter>
				<distanceFromOrigin>336.2528810285497</distanceFromOrigin>
				<angle>67.67044015956469</angle>
				<shape>triangular</shape>
				<triangleMeasure>0.7943113483333479</triangleMeasure>
				<rectangleMeasure>0.6489389255648065</rectangleMeasure>
				<circleMeasure>0.5497709585392582</circleMeasure>
				<centroid>
					<x>1196.031</x>
					<y>665.4484</y>
				</centroid>
			</pseudo3D>
		</spatialEntity>
		<numericStateVariable>
			<name>avgClusterednessRegions</name>
			<value>0</value>
		</numericStateVariable>
		<numericStateVariable>
			<name>avgDensityRegions</name>
			<value>0.7088814991394876</value>
		</numericStateVariable>
	</timepoint>
	<timepoint>
		<spatialEntity>
			<pseudo3D type="region">
				<clusteredness>1</clusteredness>
				<density>0.7088814991394876</density>
				<area>56550.5</area>
				<perimeter>994.2270703315735</perimeter>
				<distanceFromOrigin>336.2528810285497</distanceFromOrigin>
				<angle>67.67044015956469</angle>
				<shape>triangular</shape>
				<triangleMeasure>0.7943113483333479</triangleMeasure>
				<rectangleMeasure>0.6489389255648065</rectangleMeasure>
				<circleMeasure>0.5497709585392582</circleMeasure>
				<centroid>
					<x>1196.031</x>
					<y>665.4484</y>
				</centroid>
			</pseudo3D>
		</spatialEntity>
		<numericStateVariable>
			<name>avgClusterednessRegions</name>
			<value>0</value>
		</numericStateVariable>
		<numericStateVariable>
			<name>avgDensityRegions</name>
			<value>0.7088814991394876</value>
		</numericStateVariable>
	</timepoint>
	<timepoint>
		<spatialEntity>
			<pseudo3D type="region">
				<clusteredness>1</clusteredness>
				<density>0.7088814991394876</density>
				<area>56550.5</area>
				<perimeter>994.2270703315735</perimeter>
				<distanceFromOrigin>336.2528810285497</distanceFromOrigin>
				<angle>67.67044015956469</angle>
				<shape>triangular</shape>
				<triangleMeasure>0.7943113483333479</triangleMeasure>
				<rectangleMeasure>0.6489389255648065</rectangleMeasure>
				<circleMeasure>0.5497709585392582</circleMeasure>
				<centroid>
					<x>1196.031</x>
					<y>665.4484</y>
				</centroid>
			</pseudo3D>
		</spatialEntity>
		<numericStateVariable>
			<name>avgClusterednessRegions</name>
			<value>0</value>
		</numericStateVariable>
		<numericStateVariable>
			<name>avgDensityRegions</name>
			<value>0.7088814991394876</value>
		</numericStateVariable>
	</timepoint>
	<timepoint>
		<spatialEntity>
			<pseudo3D type="region">
				<clusteredness>1</clusteredness>
				<density>0.7088814991394876</density>
				<area>56550.5</area>
				<perimeter>994.2270703315735</perimeter>
				<distanceFromOrigin>336.2528810285497</distanceFromOrigin>
				<angle>67.67044015956469</angle>
				<shape>triangular</shape>
				<triangleMeasure>0.7943113483333479</triangleMeasure>
				<rectangleMeasure>0.6489389255648065</rectangleMeasure>
				<circleMeasure>0.5497709585392582</circleMeasure>
				<centroid>
					<x>1196.031</x>
					<y>665.4484</y>
				</centroid>
			</pseudo3D>
		</spatialEntity>
		<numericStateVariable>
			<name>avgClusterednessRegions</name>
			<value>0</value>
		</numericStateVariable>
		<numericStateVariable>
			<name>avgDensityRegions</name>
			<value>0.7088814991394876</value>
		</numericStateVariable>
	</timepoint>
	<timepoint>
		<spatialEntity>
			<pseudo3D type="region">
				<clusteredness>1</clusteredness>
				<density>0.7088814991394876</density>
				<area>56550.5</area>
				<perimeter>994.2270703315735</perimeter>
				<distanceFromOrigin>336.2528810285497</distanceFromOrigin>
				<angle>67.67044015956469</angle>
				<shape>triangular</shape>
				<triangleMeasure>0.7943113483333479</triangleMeasure>
				<rectangleMeasure>0.6489389255648065</rectangleMeasure>
				<circleMeasure>0.5497709585392582</circleMeasure>
				<centroid>
					<x>1196.031</x>
					<y>665.4484</y>
				</centroid>
			</pseudo3D>
		</spatialEntity>
		<numericStateVariable>
			<name>avgClusterednessRegions</name>
			<value>0</value>
		</numericStateVariable>
		<numericStateVariable>
			<name>avgDensityRegions</name>
			<value>0.7088814991394876</value>
		</numericStateVariable>
	</timepoint>
	<timepoint>
		<spatialEntity>
			<pseudo3D type="region">
				<clusteredness>1</clusteredness>
				<density>0.7088814991394876</density>
				<area>56550.5</area>
				<perimeter>994.2270703315735</perimeter>
				<distanceFromOrigin>336.2528810285497</distanceFromOrigin>
				<angle>67.67044015956469</angle>
				<shape>triangular</shape>
				<triangleMeasure>0.7943113483333479</triangleMeasure>
				<rectangleMeasure>0.6489389255648065</rectangleMeasure>
				<circleMeasure>0.5497709585392582</circleMeasure>
				<centroid>
					<x>1196.031</x>
					<y>665.4484</y>
				</centroid>
			</pseudo3D>
		</spatialEntity>
		<numericStateVariable>
			<name>avgClusterednessRegions</name>
			<value>0</value>
		</numericStateVariable>
		<numericStateVariable>
			<name>avgDensityRegions</name>
			<value>0.7088814991394876</value>
		</numericStateVariable>
	</timepoint>
	<timepoint>
		<spatialEntity>
			<pseudo3D type="region">
				<clusteredness>1</clusteredness>
				<density>0.7088814991394876</density>
				<area>56550.5</area>
				<perimeter>994.2270703315735</perimeter>
				<distanceFromOrigin>336.2528810285497</distanceFromOrigin>
				<angle>67.67044015956469</angle>
				<shape>triangular</shape>
				<triangleMeasure>0.7943113483333479</triangleMeasure>
				<rectangleMeasure>0.6489389255648065</rectangleMeasure>
				<circleMeasure>0.5497709585392582</circleMeasure>
				<centroid>
					<x>1196.031</x>
					<y>665.4484</y>
				</centroid>
			</pseudo3D>
		</spatialEntity>
		<numericStateVariable>
			<name>avgClusterednessRegions</name>
			<value>0</value>
		</numericStateVariable>
		<numericStateVariable>
			<name>avgDensityRegions</name>
			<value>0.7088814991394876</value>
		</numericStateVariable>
	</timepoint>
	<timepoint>
		<spatialEntity>
			<pseudo3D type="region">
				<clusteredness>1</clusteredness>
				<density>0.7088814991394876</density>
				<area>56550.5</area>
				<perimeter>994.2270703315735</perimeter>
				<distanceFromOrigin>336.2528810285497</distanceFromOrigin>
				<angle>67.67044015956469</angle>
				<shape>triangular</shape>
				<triangleMeasure>0.7943113483333479</triangleMeasure>
				<rectangleMeasure>0.6489389255648065</rectangleMeasure>
				<circleMeasure>0.5497709585392582</circleMeasure>
				<centroid>
					<x>1196.031</x>
					<y>665.4484</y>
				</centroid>
			</pseudo3D>
		</spatialEntity>
		<numericStateVariable>
			<name>avgClusterednessRegions</name>
			<value>0</value>
		</numericStateVariable>
		<numericStateVariable>
			<name>avgDensityRegions</name>
			<value>0.7088814991394876</value>
		</numericStateVariable>
	</timepoint>
	<timepoint>
		<spatialEntity>
			<pseudo3D type="region">
				<clusteredness>1</clusteredness>
				<density>0.7088814991394876</density>
				<area>56550.5</area>
				<perimeter>994.2270703315735</perimeter>
				<distanceFromOrigin>336.2528810285497</distanceFromOrigin>
				<angle>67.67044015956469</angle>
				<shape>triangular</shape>
				<triangleMeasure>0.7943113483333479</triangleMeasure>
				<rectangleMeasure>0.6489389255648065</rectangleMeasure>
				<circleMeasure>0.5497709585392582</circleMeasure>
				<centroid>
					<x>1196.031</x>
					<y>665.4484</y>
				</centroid>
			</pseudo3D>
		</spatialEntity>
		<numericStateVariable>
			<name>avgClusterednessRegions</name>
			<value>0</value>
		</numericStateVariable>
		<numericStateVariable>
			<name>avgDensityRegions</name>
			<value>0.7088814991394876</value>
		</numericStateVariable>
	</timepoint>
	<timepoint>
		<spatialEntity>
			<pseudo3D type="region">
				<clusteredness>1</clusteredness>
				<density>0.7088814991394876</density>
				<area>56550.5</area>
				<perimeter>994.2270703315735</perimeter>
				<distanceFromOrigin>336.2528810285497</distanceFromOrigin>
				<angle>67.67044015956469</angle>
				<shape>triangular</shape>
				<triangleMeasure>0.7943113483333479</triangleMeasure>
				<rectangleMeasure>0.6489389255648065</rectangleMeasure>
				<circleMeasure>0.5497709585392582</circleMeasure>
				<centroid>
					<x>1196.031</x>
					<y>665.4484</y>
				</centroid>
			</pseudo3D>
		</spatialEntity>
		<numericStateVariable>
			<name>avgClusterednessRegions</name>
			<value>0</value>
		</numericStateVariable>
		<numericStateVariable>
			<name>avgDensityRegions</name>
			<value>0.7088814991394876</value>
		</numericStateVariable>
	</timepoint>
	<timepoint>
		<spatialEntity>
			<pseudo3D type="region">
				<clusteredness>1</clusteredness>
				<density>0.7088814991394876</density>
				<area>56550.5</area>
				<perimeter>994.2270703315735</perimeter>
				<distanceFromOrigin>336.2528810285497</distanceFromOrigin>
				<angle>67.67044015956469</angle>
				<shape>triangular</shape>
				<triangleMeasure>0.7943113483333479</triangleMeasure>
				<rectangleMeasure>0.6489389255648065</rectangleMeasure>
				<circleMeasure>0.5497709585392582</circleMeasure>
				<centroid>
					<x>1196.031</x>
					<y>665.4484</y>
				</centroid>
			</pseudo3D>
		</spatialEntity>
		<numericStateVariable>
			<name>avgClusterednessRegions</name>
			<value>0</value>
		</numericStateVariable>
		<numericStateVariable>
			<name>avgDensityRegions</name>
			<value>0.7088814991394876</value>
		</numericStateVariable>
	</timepoint>
	<timepoint>
		<spatialEntity>
			<pseudo3D type="region">
				<clusteredness>1</clusteredness>
				<density>0.7088814991394876</density>
				<area>56550.5</area>
				<perimeter>994.2270703315735</perimeter>
				<distanceFromOrigin>336.2528810285497</distanceFromOrigin>
				<angle>67.67044015956469</angle>
				<shape>triangular</shape>
				<triangleMeasure>0.7943113483333479</triangleMeasure>
				<rectangleMeasure>0.6489389255648065</rectangleMeasure>
				<circleMeasure>0.5497709585392582</circleMeasure>
				<centroid>
					<x>1196.031</x>
					<y>665.4484</y>
				</centroid>
			</pseudo3D>
		</spatialEntity>
		<numericStateVariable>
			<name>avgClusterednessRegions</name>
			<value>0</value>
		</numericStateVariable>
		<numericStateVariable>
			<name>avgDensityRegions</name>
			<value>0.7088814991394876</value>
		</numericStateVariable>
	</timepoint>
	<timepoint>
		<spatialEntity>
			<pseudo3D type="region">
				<clusteredness>1</clusteredness>
				<density>0.7088814991394876</density>
				<area>56550.5</area>
				<perimeter>994.2270703315735</perimeter>
				<distanceFromOrigin>336.2528810285497</distanceFromOrigin>
				<angle>67.67044015956469</angle>
				<shape>triangular</shape>
				<triangleMeasure>0.7943113483333479</triangleMeasure>
				<rectangleMeasure>0.6489389255648065</rectangleMeasure>
				<circleMeasure>0.5497709585392582</circleMeasure>
				<centroid>
					<x>1196.031</x>
					<y>665.4484</y>
				</centroid>
			</pseudo3D>
		</spatialEntity>
		<numericStateVariable>
			<name>avgClusterednessRegions</name>
			<value>0</value>
		</numericStateVariable>
		<numericStateVariable>
			<name>avgDensityRegions</name>
			<value>0.7088814991394876</value>
		</numericStateVariable>
	</timepoint>
</experiment>
