# Supplementary material for: Automatic validation of computational models using pseudo-3D spatio-temporal model checking
Source: BMC Syst Biol. 2014 Dec 2;8:124. doi: 10.1186/s12918-014-0124-0 (PMC4272535; doi:10.1186/s12918-014-0124-0)
Supplement: Additional file 8 — Dataset of STML files for the phase variation case study. The dataset of one thousand STML files corresponding to the stochastic simulations of the rectangular model for the phase variation case study. We recommend using the freely available 7zip software (Download link: http://www.7-zip.org/download.html) to extract this archive. [file 12918_2014_124_MOESM8_ESM.zip › phase_variation_stml_19.xml]

<?xml version="1.0" encoding="utf-8"?>
<!--Warning! This xml file was automatically generated by a C++ program using the Boost PropertyTree library.-->
<experiment>
	<timepoint>
		<numericStateVariable>
			<name>avgClusterednessRegions</name>
			<value>0</value>
		</numericStateVariable>
		<numericStateVariable>
			<name>avgDensityRegions</name>
			<value>0</value>
		</numericStateVariable>
	</timepoint>
	<timepoint>
		<numericStateVariable>
			<name>avgClusterednessRegions</name>
			<value>0</value>
		</numericStateVariable>
		<numericStateVariable>
			<name>avgDensityRegions</name>
			<value>0</value>
		</numericStateVariable>
	</timepoint>
	<timepoint>
		<numericStateVariable>
			<name>avgClusterednessRegions</name>
			<value>0</value>
		</numericStateVariable>
		<numericStateVariable>
			<name>avgDensityRegions</name>
			<value>0</value>
		</numericStateVariable>
	</timepoint>
	<timepoint>
		<numericStateVariable>
			<name>avgClusterednessRegions</name>
			<value>0</value>
		</numericStateVariable>
		<numericStateVariable>
			<name>avgDensityRegions</name>
			<value>0</value>
		</numericStateVariable>
	</timepoint>
	<timepoint>
		<numericStateVariable>
			<name>avgClusterednessRegions</name>
			<value>0</value>
		</numericStateVariable>
		<numericStateVariable>
			<name>avgDensityRegions</name>
			<value>0</value>
		</numericStateVariable>
	</timepoint>
	<timepoint>
		<numericStateVariable>
			<name>avgClusterednessRegions</name>
			<value>0</value>
		</numericStateVariable>
		<numericStateVariable>
			<name>avgDensityRegions</name>
			<value>0</value>
		</numericStateVariable>
	</timepoint>
	<timepoint>
		<numericStateVariable>
			<name>avgClusterednessRegions</name>
			<value>0</value>
		</numericStateVariable>
		<numericStateVariable>
			<name>avgDensityRegions</name>
			<value>0</value>
		</numericStateVariable>
	</timepoint>
	<timepoint>
		<numericStateVariable>
			<name>avgClusterednessRegions</name>
			<value>0</value>
		</numericStateVariable>
		<numericStateVariable>
			<name>avgDensityRegions</name>
			<value>0</value>
		</numericStateVariable>
	</timepoint>
	<timepoint>
		<numericStateVariable>
			<name>avgClusterednessRegions</name>
			<value>0</value>
		</numericStateVariable>
		<numericStateVariable>
			<name>avgDensityRegions</name>
			<value>0</value>
		</numericStateVariable>
	</timepoint>
	<timepoint>
		<numericStateVariable>
			<name>avgClusterednessRegions</name>
			<value>0</value>
		</numericStateVariable>
		<numericStateVariable>
			<name>avgDensityRegions</name>
			<value>0</value>
		</numericStateVariable>
	</timepoint>
	<timepoint>
		<numericStateVariable>
			<name>avgClusterednessRegions</name>
			<value>0</value>
		</numericStateVariable>
		<numericStateVariable>
			<name>avgDensityRegions</name>
			<value>0</value>
		</numericStateVariable>
	</timepoint>
	<timepoint>
		<numericStateVariable>
			<name>avgClusterednessRegions</name>
			<value>0</value>
		</numericStateVariable>
		<numericStateVariable>
			<name>avgDensityRegions</name>
			<value>0</value>
		</numericStateVariable>
	</timepoint>
	<timepoint>
		<numericStateVariable>
			<name>avgClusterednessRegions</name>
			<value>0</value>
		</numericStateVariable>
		<numericStateVariable>
			<name>avgDensityRegions</name>
			<value>0</value>
		</numericStateVariable>
	</timepoint>
	<timepoint>
		<numericStateVariable>
			<name>avgClusterednessRegions</name>
			<value>0</value>
		</numericStateVariable>
		<numericStateVariable>
			<name>avgDensityRegions</name>
			<value>0</value>
		</numericStateVariable>
	</timepoint>
	<timepoint>
		<numericStateVariable>
			<name>avgClusterednessRegions</name>
			<value>0</value>
		</numericStateVariable>
		<numericStateVariable>
			<name>avgDensityRegions</name>
			<value>0</value>
		</numericStateVariable>
	</timepoint>
	<timepoint>
		<numericStateVariable>
			<name>avgClusterednessRegions</name>
			<value>0</value>
		</numericStateVariable>
		<numericStateVariable>
			<name>avgDensityRegions</name>
			<value>0</value>
		</numericStateVariable>
	</timepoint>
	<timepoint>
		<numericStateVariable>
			<name>avgClusterednessRegions</name>
			<value>0</value>
		</numericStateVariable>
		<numericStateVariable>
			<name>avgDensityRegions</name>
			<value>0</value>
		</numericStateVariable>
	</timepoint>
	<timepoint>
		<numericStateVariable>
			<name>avgClusterednessRegions</name>
			<value>0</value>
		</numericStateVariable>
		<numericStateVariable>
			<name>avgDensityRegions</name>
			<value>0</value>
		</numericStateVariable>
	</timepoint>
	<timepoint>
		<numericStateVariable>
			<name>avgClusterednessRegions</name>
			<value>0</value>
		</numericStateVariable>
		<numericStateVariable>
			<name>avgDensityRegions</name>
			<value>0</value>
		</numericStateVariable>
	</timepoint>
	<timepoint>
		<numericStateVariable>
			<name>avgClusterednessRegions</name>
			<value>0</value>
		</numericStateVariable>
		<numericStateVariable>
			<name>avgDensityRegions</name>
			<value>0</value>
		</numericStateVariable>
	</timepoint>
	<timepoint>
		<numericStateVariable>
			<name>avgClusterednessRegions</name>
			<value>0</value>
		</numericStateVariable>
		<numericStateVariable>
			<name>avgDensityRegions</name>
			<value>0</value>
		</numericStateVariable>
	</timepoint>
	<timepoint>
		<numericStateVariable>
			<name>avgClusterednessRegions</name>
			<value>0</value>
		</numericStateVariable>
		<numericStateVariable>
			<name>avgDensityRegions</name>
			<value>0</value>
		</numericStateVariable>
	</timepoint>
	<timepoint>
		<numericStateVariable>
			<name>avgClusterednessRegions</name>
			<value>0</value>
		</numericStateVariable>
		<numericStateVariable>
			<name>avgDensityRegions</name>
			<value>0</value>
		</numericStateVariable>
	</timepoint>
	<timepoint>
		<numericStateVariable>
			<name>avgClusterednessRegions</name>
			<value>0</value>
		</numericStateVariable>
		<numericStateVariable>
			<name>avgDensityRegions</name>
			<value>0</value>
		</numericStateVariable>
	</timepoint>
	<timepoint>
		<numericStateVariable>
			<name>avgClusterednessRegions</name>
			<value>0</value>
		</numericStateVariable>
		<numericStateVariable>
			<name>avgDensityRegions</name>
			<value>0</value>
		</numericStateVariable>
	</timepoint>
	<timepoint>
		<numericStateVariable>
			<name>avgClusterednessRegions</name>
			<value>0</value>
		</numericStateVariable>
		<numericStateVariable>
			<name>avgDensityRegions</name>
			<value>0</value>
		</numericStateVariable>
	</timepoint>
	<timepoint>
		<numericStateVariable>
			<name>avgClusterednessRegions</name>
			<value>0</value>
		</numericStateVariable>
		<numericStateVariable>
			<name>avgDensityRegions</name>
			<value>0</value>
		</numericStateVariable>
	</timepoint>
	<timepoint>
		<numericStateVariable>
			<name>avgClusterednessRegions</name>
			<value>0</value>
		</numericStateVariable>
		<numericStateVariable>
			<name>avgDensityRegions</name>
			<value>0</value>
		</numericStateVariable>
	</timepoint>
	<timepoint>
		<numericStateVariable>
			<name>avgClusterednessRegions</name>
			<value>0</value>
		</numericStateVariable>
		<numericStateVariable>
			<name>avgDensityRegions</name>
			<value>0</value>
		</numericStateVariable>
	</timepoint>
	<timepoint>
		<numericStateVariable>
			<name>avgClusterednessRegions</name>
			<value>0</value>
		</numericStateVariable>
		<numericStateVariable>
			<name>avgDensityRegions</name>
			<value>0</value>
		</numericStateVariable>
	</timepoint>
	<timepoint>
		<numericStateVariable>
			<name>avgClusterednessRegions</name>
			<value>0</value>
		</numericStateVariable>
		<numericStateVariable>
			<name>avgDensityRegions</name>
			<value>0</value>
		</numericStateVariable>
	</timepoint>
	<timepoint>
		<numericStateVariable>
			<name>avgClusterednessRegions</name>
			<value>0</value>
		</numericStateVariable>
		<numericStateVariable>
			<name>avgDensityRegions</name>
			<value>0</value>
		</numericStateVariable>
	</timepoint>
	<timepoint>
		<spatialEntity>
			<pseudo3D type="region">
				<clusteredness>1</clusteredness>
				<density>0.6890101895970577</density>
				<area>22938</area>
				<perimeter>669.3930759429932</perimeter>
				<distanceFromOrigin>314.0063693621516</distanceFromOrigin>
				<angle>57.30361722094749</angle>
				<shape>triangular</shape>
				<triangleMeasure>0.8221781645888638</triangleMeasure>
				<rectangleMeasure>0.5876590094859027</rectangleMeasure>
				<circleMeasure>0.4598753482746584</circleMeasure>
				<centroid>
					<x>260.2121</x>
					<y>837.6252</y>
				</centroid>
			</pseudo3D>
		</spatialEntity>
		<numericStateVariable>
			<name>avgClusterednessRegions</name>
			<value>0</value>
		</numericStateVariable>
		<numericStateVariable>
			<name>avgDensityRegions</name>
			<value>0.6890101895970577</value>
		</numericStateVariable>
	</timepoint>
	<timepoint>
		<spatialEntity>
			<pseudo3D type="region">
				<clusteredness>1</clusteredness>
				<density>0.6956843369330329</density>
				<area>26793.5</area>
				<perimeter>714.1758046150208</perimeter>
				<distanceFromOrigin>314.4280521836434</distanceFromOrigin>
				<angle>56.91978971844851</angle>
				<shape>triangular</shape>
				<triangleMeasure>0.8288986102719034</triangleMeasure>
				<rectangleMeasure>0.5997975996504296</rectangleMeasure>
				<circleMeasure>0.4769159368533183</circleMeasure>
				<centroid>
					<x>248.043</x>
					<y>841.3328</y>
				</centroid>
			</pseudo3D>
		</spatialEntity>
		<numericStateVariable>
			<name>avgClusterednessRegions</name>
			<value>0</value>
		</numericStateVariable>
		<numericStateVariable>
			<name>avgDensityRegions</name>
			<value>0.6956843369330329</value>
		</numericStateVariable>
	</timepoint>
	<timepoint>
		<spatialEntity>
			<pseudo3D type="region">
				<clusteredness>1</clusteredness>
				<density>0.6973498392398839</density>
				<area>30124</area>
				<perimeter>748.8295722007751</perimeter>
				<distanceFromOrigin>314.4280521836434</distanceFromOrigin>
				<angle>56.51756956487132</angle>
				<shape>triangular</shape>
				<triangleMeasure>0.8454050185749716</triangleMeasure>
				<rectangleMeasure>0.6039779124085476</rectangleMeasure>
				<circleMeasure>0.4726516287050226</circleMeasure>
				<centroid>
					<x>238.5985</x>
					<y>845.3705</y>
				</centroid>
			</pseudo3D>
		</spatialEntity>
		<numericStateVariable>
			<name>avgClusterednessRegions</name>
			<value>0</value>
		</numericStateVariable>
		<numericStateVariable>
			<name>avgDensityRegions</name>
			<value>0.6973498392398839</value>
		</numericStateVariable>
	</timepoint>
	<timepoint>
		<spatialEntity>
			<pseudo3D type="region">
				<clusteredness>1</clusteredness>
				<density>0.6952378972557335</density>
				<area>33583</area>
				<perimeter>804.5313539505005</perimeter>
				<distanceFromOrigin>314.4280521836434</distanceFromOrigin>
				<angle>58.09792740259475</angle>
				<shape>triangular</shape>
				<triangleMeasure>0.8390119443279861</triangleMeasure>
				<rectangleMeasure>0.5964849545745787</rectangleMeasure>
				<circleMeasure>0.4615187576452498</circleMeasure>
				<centroid>
					<x>229.036</x>
					<y>847.5358</y>
				</centroid>
			</pseudo3D>
		</spatialEntity>
		<numericStateVariable>
			<name>avgClusterednessRegions</name>
			<value>0</value>
		</numericStateVariable>
		<numericStateVariable>
			<name>avgDensityRegions</name>
			<value>0.6952378972557335</value>
		</numericStateVariable>
	</timepoint>
	<timepoint>
		<spatialEntity>
			<pseudo3D type="region">
				<clusteredness>1</clusteredness>
				<density>0.6952378972557335</density>
				<area>33583</area>
				<perimeter>804.5313539505005</perimeter>
				<distanceFromOrigin>314.4280521836434</distanceFromOrigin>
				<angle>58.09792740259475</angle>
				<shape>triangular</shape>
				<triangleMeasure>0.8390119443279861</triangleMeasure>
				<rectangleMeasure>0.5964849545745787</rectangleMeasure>
				<circleMeasure>0.4615187576452498</circleMeasure>
				<centroid>
					<x>229.036</x>
					<y>847.5358</y>
				</centroid>
			</pseudo3D>
		</spatialEntity>
		<numericStateVariable>
			<name>avgClusterednessRegions</name>
			<value>0</value>
		</numericStateVariable>
		<numericStateVariable>
			<name>avgDensityRegions</name>
			<value>0.6952378972557335</value>
		</numericStateVariable>
	</timepoint>
	<timepoint>
		<spatialEntity>
			<pseudo3D type="region">
				<clusteredness>1</clusteredness>
				<density>0.6952378972557335</density>
				<area>33583</area>
				<perimeter>804.5313539505005</perimeter>
				<distanceFromOrigin>314.4280521836434</distanceFromOrigin>
				<angle>58.09792740259475</angle>
				<shape>triangular</shape>
				<triangleMeasure>0.8390119443279861</triangleMeasure>
				<rectangleMeasure>0.5964849545745787</rectangleMeasure>
				<circleMeasure>0.4615187576452498</circleMeasure>
				<centroid>
					<x>229.036</x>
					<y>847.5358</y>
				</centroid>
			</pseudo3D>
		</spatialEntity>
		<numericStateVariable>
			<name>avgClusterednessRegions</name>
			<value>0</value>
		</numericStateVariable>
		<numericStateVariable>
			<name>avgDensityRegions</name>
			<value>0.6952378972557335</value>
		</numericStateVariable>
	</timepoint>
	<timepoint>
		<spatialEntity>
			<pseudo3D type="region">
				<clusteredness>1</clusteredness>
				<density>0.6952378972557335</density>
				<area>33583</area>
				<perimeter>804.5313539505005</perimeter>
				<distanceFromOrigin>314.4280521836434</distanceFromOrigin>
				<angle>58.09792740259475</angle>
				<shape>triangular</shape>
				<triangleMeasure>0.8390119443279861</triangleMeasure>
				<rectangleMeasure>0.5964849545745787</rectangleMeasure>
				<circleMeasure>0.4615187576452498</circleMeasure>
				<centroid>
					<x>229.036</x>
					<y>847.5358</y>
				</centroid>
			</pseudo3D>
		</spatialEntity>
		<numericStateVariable>
			<name>avgClusterednessRegions</name>
			<value>0</value>
		</numericStateVariable>
		<numericStateVariable>
			<name>avgDensityRegions</name>
			<value>0.6952378972557335</value>
		</numericStateVariable>
	</timepoint>
	<timepoint>
		<spatialEntity>
			<pseudo3D type="region">
				<clusteredness>1</clusteredness>
				<density>0.6952378972557335</density>
				<area>33583</area>
				<perimeter>804.5313539505005</perimeter>
				<distanceFromOrigin>314.4280521836434</distanceFromOrigin>
				<angle>58.09792740259475</angle>
				<shape>triangular</shape>
				<triangleMeasure>0.8390119443279861</triangleMeasure>
				<rectangleMeasure>0.5964849545745787</rectangleMeasure>
				<circleMeasure>0.4615187576452498</circleMeasure>
				<centroid>
					<x>229.036</x>
					<y>847.5358</y>
				</centroid>
			</pseudo3D>
		</spatialEntity>
		<numericStateVariable>
			<name>avgClusterednessRegions</name>
			<value>0</value>
		</numericStateVariable>
		<numericStateVariable>
			<name>avgDensityRegions</name>
			<value>0.6952378972557335</value>
		</numericStateVariable>
	</timepoint>
	<timepoint>
		<spatialEntity>
			<pseudo3D type="region">
				<clusteredness>1</clusteredness>
				<density>0.6952378972557335</density>
				<area>33583</area>
				<perimeter>804.5313539505005</perimeter>
				<distanceFromOrigin>314.4280521836434</distanceFromOrigin>
				<angle>58.09792740259475</angle>
				<shape>triangular</shape>
				<triangleMeasure>0.8390119443279861</triangleMeasure>
				<rectangleMeasure>0.5964849545745787</rectangleMeasure>
				<circleMeasure>0.4615187576452498</circleMeasure>
				<centroid>
					<x>229.036</x>
					<y>847.5358</y>
				</centroid>
			</pseudo3D>
		</spatialEntity>
		<numericStateVariable>
			<name>avgClusterednessRegions</name>
			<value>0</value>
		</numericStateVariable>
		<numericStateVariable>
			<name>avgDensityRegions</name>
			<value>0.6952378972557335</value>
		</numericStateVariable>
	</timepoint>
	<timepoint>
		<spatialEntity>
			<pseudo3D type="region">
				<clusteredness>1</clusteredness>
				<density>0.6952378972557335</density>
				<area>33583</area>
				<perimeter>804.5313539505005</perimeter>
				<distanceFromOrigin>314.4280521836434</distanceFromOrigin>
				<angle>58.09792740259475</angle>
				<shape>triangular</shape>
				<triangleMeasure>0.8390119443279861</triangleMeasure>
				<rectangleMeasure>0.5964849545745787</rectangleMeasure>
				<circleMeasure>0.4615187576452498</circleMeasure>
				<centroid>
					<x>229.036</x>
					<y>847.5358</y>
				</centroid>
			</pseudo3D>
		</spatialEntity>
		<numericStateVariable>
			<name>avgClusterednessRegions</name>
			<value>0</value>
		</numericStateVariable>
		<numericStateVariable>
			<name>avgDensityRegions</name>
			<value>0.6952378972557335</value>
		</numericStateVariable>
	</timepoint>
	<timepoint>
		<spatialEntity>
			<pseudo3D type="region">
				<clusteredness>1</clusteredness>
				<density>0.6952378972557335</density>
				<area>33583</area>
				<perimeter>804.5313539505005</perimeter>
				<distanceFromOrigin>314.4280521836434</distanceFromOrigin>
				<angle>58.09792740259475</angle>
				<shape>triangular</shape>
				<triangleMeasure>0.8390119443279861</triangleMeasure>
				<rectangleMeasure>0.5964849545745787</rectangleMeasure>
				<circleMeasure>0.4615187576452498</circleMeasure>
				<centroid>
					<x>229.036</x>
					<y>847.5358</y>
				</centroid>
			</pseudo3D>
		</spatialEntity>
		<numericStateVariable>
			<name>avgClusterednessRegions</name>
			<value>0</value>
		</numericStateVariable>
		<numericStateVariable>
			<name>avgDensityRegions</name>
			<value>0.6952378972557335</value>
		</numericStateVariable>
	</timepoint>
	<timepoint>
		<spatialEntity>
			<pseudo3D type="region">
				<clusteredness>1</clusteredness>
				<density>0.6952378972557335</density>
				<area>33583</area>
				<perimeter>804.5313539505005</perimeter>
				<distanceFromOrigin>314.4280521836434</distanceFromOrigin>
				<angle>58.09792740259475</angle>
				<shape>triangular</shape>
				<triangleMeasure>0.8390119443279861</triangleMeasure>
				<rectangleMeasure>0.5964849545745787</rectangleMeasure>
				<circleMeasure>0.4615187576452498</circleMeasure>
				<centroid>
					<x>229.036</x>
					<y>847.5358</y>
				</centroid>
			</pseudo3D>
		</spatialEntity>
		<numericStateVariable>
			<name>avgClusterednessRegions</name>
			<value>0</value>
		</numericStateVariable>
		<numericStateVariable>
			<name>avgDensityRegions</name>
			<value>0.6952378972557335</value>
		</numericStateVariable>
	</timepoint>
	<timepoint>
		<spatialEntity>
			<pseudo3D type="region">
				<clusteredness>1</clusteredness>
				<density>0.6952378972557335</density>
				<area>33583</area>
				<perimeter>804.5313539505005</perimeter>
				<distanceFromOrigin>314.4280521836434</distanceFromOrigin>
				<angle>58.09792740259475</angle>
				<shape>triangular</shape>
				<triangleMeasure>0.8390119443279861</triangleMeasure>
				<rectangleMeasure>0.5964849545745787</rectangleMeasure>
				<circleMeasure>0.4615187576452498</circleMeasure>
				<centroid>
					<x>229.036</x>
					<y>847.5358</y>
				</centroid>
			</pseudo3D>
		</spatialEntity>
		<numericStateVariable>
			<name>avgClusterednessRegions</name>
			<value>0</value>
		</numericStateVariable>
		<numericStateVariable>
			<name>avgDensityRegions</name>
			<value>0.6952378972557335</value>
		</numericStateVariable>
	</timepoint>
	<timepoint>
		<spatialEntity>
			<pseudo3D type="region">
				<clusteredness>1</clusteredness>
				<density>0.6952378972557335</density>
				<area>33583</area>
				<perimeter>804.5313539505005</perimeter>
				<distanceFromOrigin>314.4280521836434</distanceFromOrigin>
				<angle>58.09792740259475</angle>
				<shape>triangular</shape>
				<triangleMeasure>0.8390119443279861</triangleMeasure>
				<rectangleMeasure>0.5964849545745787</rectangleMeasure>
				<circleMeasure>0.4615187576452498</circleMeasure>
				<centroid>
					<x>229.036</x>
					<y>847.5358</y>
				</centroid>
			</pseudo3D>
		</spatialEntity>
		<numericStateVariable>
			<name>avgClusterednessRegions</name>
			<value>0</value>
		</numericStateVariable>
		<numericStateVariable>
			<name>avgDensityRegions</name>
			<value>0.6952378972557335</value>
		</numericStateVariable>
	</timepoint>
	<timepoint>
		<spatialEntity>
			<pseudo3D type="region">
				<clusteredness>1</clusteredness>
				<density>0.6952378972557335</density>
				<area>33583</area>
				<perimeter>804.5313539505005</perimeter>
				<distanceFromOrigin>314.4280521836434</distanceFromOrigin>
				<angle>58.09792740259475</angle>
				<shape>triangular</shape>
				<triangleMeasure>0.8390119443279861</triangleMeasure>
				<rectangleMeasure>0.5964849545745787</rectangleMeasure>
				<circleMeasure>0.4615187576452498</circleMeasure>
				<centroid>
					<x>229.036</x>
					<y>847.5358</y>
				</centroid>
			</pseudo3D>
		</spatialEntity>
		<numericStateVariable>
			<name>avgClusterednessRegions</name>
			<value>0</value>
		</numericStateVariable>
		<numericStateVariable>
			<name>avgDensityRegions</name>
			<value>0.6952378972557335</value>
		</numericStateVariable>
	</timepoint>
	<timepoint>
		<spatialEntity>
			<pseudo3D type="region">
				<clusteredness>1</clusteredness>
				<density>0.6952378972557335</density>
				<area>33583</area>
				<perimeter>804.5313539505005</perimeter>
				<distanceFromOrigin>314.4280521836434</distanceFromOrigin>
				<angle>58.09792740259475</angle>
				<shape>triangular</shape>
				<triangleMeasure>0.8390119443279861</triangleMeasure>
				<rectangleMeasure>0.5964849545745787</rectangleMeasure>
				<circleMeasure>0.4615187576452498</circleMeasure>
				<centroid>
					<x>229.036</x>
					<y>847.5358</y>
				</centroid>
			</pseudo3D>
		</spatialEntity>
		<numericStateVariable>
			<name>avgClusterednessRegions</name>
			<value>0</value>
		</numericStateVariable>
		<numericStateVariable>
			<name>avgDensityRegions</name>
			<value>0.6952378972557335</value>
		</numericStateVariable>
	</timepoint>
	<timepoint>
		<spatialEntity>
			<pseudo3D type="region">
				<clusteredness>1</clusteredness>
				<density>0.6952378972557335</density>
				<area>33583</area>
				<perimeter>804.5313539505005</perimeter>
				<distanceFromOrigin>314.4280521836434</distanceFromOrigin>
				<angle>58.09792740259475</angle>
				<shape>triangular</shape>
				<triangleMeasure>0.8390119443279861</triangleMeasure>
				<rectangleMeasure>0.5964849545745787</rectangleMeasure>
				<circleMeasure>0.4615187576452498</circleMeasure>
				<centroid>
					<x>229.036</x>
					<y>847.5358</y>
				</centroid>
			</pseudo3D>
		</spatialEntity>
		<numericStateVariable>
			<name>avgClusterednessRegions</name>
			<value>0</value>
		</numericStateVariable>
		<numericStateVariable>
			<name>avgDensityRegions</name>
			<value>0.6952378972557335</value>
		</numericStateVariable>
	</timepoint>
	<timepoint>
		<spatialEntity>
			<pseudo3D type="region">
				<clusteredness>1</clusteredness>
				<density>0.6952378972557335</density>
				<area>33583</area>
				<perimeter>804.5313539505005</perimeter>
				<distanceFromOrigin>314.4280521836434</distanceFromOrigin>
				<angle>58.09792740259475</angle>
				<shape>triangular</shape>
				<triangleMeasure>0.8390119443279861</triangleMeasure>
				<rectangleMeasure>0.5964849545745787</rectangleMeasure>
				<circleMeasure>0.4615187576452498</circleMeasure>
				<centroid>
					<x>229.036</x>
					<y>847.5358</y>
				</centroid>
			</pseudo3D>
		</spatialEntity>
		<numericStateVariable>
			<name>avgClusterednessRegions</name>
			<value>0</value>
		</numericStateVariable>
		<numericStateVariable>
			<name>avgDensityRegions</name>
			<value>0.6952378972557335</value>
		</numericStateVariable>
	</timepoint>
	<timepoint>
		<spatialEntity>
			<pseudo3D type="region">
				<clusteredness>1</clusteredness>
				<density>0.6952378972557335</density>
				<area>33583</area>
				<perimeter>804.5313539505005</perimeter>
				<distanceFromOrigin>314.4280521836434</distanceFromOrigin>
				<angle>58.09792740259475</angle>
				<shape>triangular</shape>
				<triangleMeasure>0.8390119443279861</triangleMeasure>
				<rectangleMeasure>0.5964849545745787</rectangleMeasure>
				<circleMeasure>0.4615187576452498</circleMeasure>
				<centroid>
					<x>229.036</x>
					<y>847.5358</y>
				</centroid>
			</pseudo3D>
		</spatialEntity>
		<numericStateVariable>
			<name>avgClusterednessRegions</name>
			<value>0</value>
		</numericStateVariable>
		<numericStateVariable>
			<name>avgDensityRegions</name>
			<value>0.6952378972557335</value>
		</numericStateVariable>
	</timepoint>
	<timepoint>
		<spatialEntity>
			<pseudo3D type="region">
				<clusteredness>1</clusteredness>
				<density>0.6952378972557335</density>
				<area>33583</area>
				<perimeter>804.5313539505005</perimeter>
				<distanceFromOrigin>314.4280521836434</distanceFromOrigin>
				<angle>58.09792740259475</angle>
				<shape>triangular</shape>
				<triangleMeasure>0.8390119443279861</triangleMeasure>
				<rectangleMeasure>0.5964849545745787</rectangleMeasure>
				<circleMeasure>0.4615187576452498</circleMeasure>
				<centroid>
					<x>229.036</x>
					<y>847.5358</y>
				</centroid>
			</pseudo3D>
		</spatialEntity>
		<numericStateVariable>
			<name>avgClusterednessRegions</name>
			<value>0</value>
		</numericStateVariable>
		<numericStateVariable>
			<name>avgDensityRegions</name>
			<value>0.6952378972557335</value>
		</numericStateVariable>
	</timepoint>
	<timepoint>
		<spatialEntity>
			<pseudo3D type="region">
				<clusteredness>1</clusteredness>
				<density>0.6952378972557335</density>
				<area>33583</area>
				<perimeter>804.5313539505005</perimeter>
				<distanceFromOrigin>314.4280521836434</distanceFromOrigin>
				<angle>58.09792740259475</angle>
				<shape>triangular</shape>
				<triangleMeasure>0.8390119443279861</triangleMeasure>
				<rectangleMeasure>0.5964849545745787</rectangleMeasure>
				<circleMeasure>0.4615187576452498</circleMeasure>
				<centroid>
					<x>229.036</x>
					<y>847.5358</y>
				</centroid>
			</pseudo3D>
		</spatialEntity>
		<numericStateVariable>
			<name>avgClusterednessRegions</name>
			<value>0</value>
		</numericStateVariable>
		<numericStateVariable>
			<name>avgDensityRegions</name>
			<value>0.6952378972557335</value>
		</numericStateVariable>
	</timepoint>
	<timepoint>
		<spatialEntity>
			<pseudo3D type="region">
				<clusteredness>1</clusteredness>
				<density>0.6952378972557335</density>
				<area>33583</area>
				<perimeter>804.5313539505005</perimeter>
				<distanceFromOrigin>314.4280521836434</distanceFromOrigin>
				<angle>58.09792740259475</angle>
				<shape>triangular</shape>
				<triangleMeasure>0.8390119443279861</triangleMeasure>
				<rectangleMeasure>0.5964849545745787</rectangleMeasure>
				<circleMeasure>0.4615187576452498</circleMeasure>
				<centroid>
					<x>229.036</x>
					<y>847.5358</y>
				</centroid>
			</pseudo3D>
		</spatialEntity>
		<numericStateVariable>
			<name>avgClusterednessRegions</name>
			<value>0</value>
		</numericStateVariable>
		<numericStateVariable>
			<name>avgDensityRegions</name>
			<value>0.6952378972557335</value>
		</numericStateVariable>
	</timepoint>
	<timepoint>
		<spatialEntity>
			<pseudo3D type="region">
				<clusteredness>1</clusteredness>
				<density>0.6952378972557335</density>
				<area>33583</area>
				<perimeter>804.5313539505005</perimeter>
				<distanceFromOrigin>314.4280521836434</distanceFromOrigin>
				<angle>58.09792740259475</angle>
				<shape>triangular</shape>
				<triangleMeasure>0.8390119443279861</triangleMeasure>
				<rectangleMeasure>0.5964849545745787</rectangleMeasure>
				<circleMeasure>0.4615187576452498</circleMeasure>
				<centroid>
					<x>229.036</x>
					<y>847.5358</y>
				</centroid>
			</pseudo3D>
		</spatialEntity>
		<numericStateVariable>
			<name>avgClusterednessRegions</name>
			<value>0</value>
		</numericStateVariable>
		<numericStateVariable>
			<name>avgDensityRegions</name>
			<value>0.6952378972557335</value>
		</numericStateVariable>
	</timepoint>
	<timepoint>
		<spatialEntity>
			<pseudo3D type="region">
				<clusteredness>1</clusteredness>
				<density>0.6952378972557335</density>
				<area>33583</area>
				<perimeter>804.5313539505005</perimeter>
				<distanceFromOrigin>314.4280521836434</distanceFromOrigin>
				<angle>58.09792740259475</angle>
				<shape>triangular</shape>
				<triangleMeasure>0.8390119443279861</triangleMeasure>
				<rectangleMeasure>0.5964849545745787</rectangleMeasure>
				<circleMeasure>0.4615187576452498</circleMeasure>
				<centroid>
					<x>229.036</x>
					<y>847.5358</y>
				</centroid>
			</pseudo3D>
		</spatialEntity>
		<numericStateVariable>
			<name>avgClusterednessRegions</name>
			<value>0</value>
		</numericStateVariable>
		<numericStateVariable>
			<name>avgDensityRegions</name>
			<value>0.6952378972557335</value>
		</numericStateVariable>
	</timepoint>
	<timepoint>
		<spatialEntity>
			<pseudo3D type="region">
				<clusteredness>1</clusteredness>
				<density>0.6952378972557335</density>
				<area>33583</area>
				<perimeter>804.5313539505005</perimeter>
				<distanceFromOrigin>314.4280521836434</distanceFromOrigin>
				<angle>58.09792740259475</angle>
				<shape>triangular</shape>
				<triangleMeasure>0.8390119443279861</triangleMeasure>
				<rectangleMeasure>0.5964849545745787</rectangleMeasure>
				<circleMeasure>0.4615187576452498</circleMeasure>
				<centroid>
					<x>229.036</x>
					<y>847.5358</y>
				</centroid>
			</pseudo3D>
		</spatialEntity>
		<numericStateVariable>
			<name>avgClusterednessRegions</name>
			<value>0</value>
		</numericStateVariable>
		<numericStateVariable>
			<name>avgDensityRegions</name>
			<value>0.6952378972557335</value>
		</numericStateVariable>
	</timepoint>
	<timepoint>
		<spatialEntity>
			<pseudo3D type="region">
				<clusteredness>1</clusteredness>
				<density>0.6952378972557335</density>
				<area>33583</area>
				<perimeter>804.5313539505005</perimeter>
				<distanceFromOrigin>314.4280521836434</distanceFromOrigin>
				<angle>58.09792740259475</angle>
				<shape>triangular</shape>
				<triangleMeasure>0.8390119443279861</triangleMeasure>
				<rectangleMeasure>0.5964849545745787</rectangleMeasure>
				<circleMeasure>0.4615187576452498</circleMeasure>
				<centroid>
					<x>229.036</x>
					<y>847.5358</y>
				</centroid>
			</pseudo3D>
		</spatialEntity>
		<numericStateVariable>
			<name>avgClusterednessRegions</name>
			<value>0</value>
		</numericStateVariable>
		<numericStateVariable>
			<name>avgDensityRegions</name>
			<value>0.6952378972557335</value>
		</numericStateVariable>
	</timepoint>
	<timepoint>
		<spatialEntity>
			<pseudo3D type="region">
				<clusteredness>1</clusteredness>
				<density>0.6952378972557335</density>
				<area>33583</area>
				<perimeter>804.5313539505005</perimeter>
				<distanceFromOrigin>314.4280521836434</distanceFromOrigin>
				<angle>58.09792740259475</angle>
				<shape>triangular</shape>
				<triangleMeasure>0.8390119443279861</triangleMeasure>
				<rectangleMeasure>0.5964849545745787</rectangleMeasure>
				<circleMeasure>0.4615187576452498</circleMeasure>
				<centroid>
					<x>229.036</x>
					<y>847.5358</y>
				</centroid>
			</pseudo3D>
		</spatialEntity>
		<numericStateVariable>
			<name>avgClusterednessRegions</name>
			<value>0</value>
		</numericStateVariable>
		<numericStateVariable>
			<name>avgDensityRegions</name>
			<value>0.6952378972557335</value>
		</numericStateVariable>
	</timepoint>
	<timepoint>
		<spatialEntity>
			<pseudo3D type="region">
				<clusteredness>1</clusteredness>
				<density>0.6952378972557335</density>
				<area>33583</area>
				<perimeter>804.5313539505005</perimeter>
				<distanceFromOrigin>314.4280521836434</distanceFromOrigin>
				<angle>58.09792740259475</angle>
				<shape>triangular</shape>
				<triangleMeasure>0.8390119443279861</triangleMeasure>
				<rectangleMeasure>0.5964849545745787</rectangleMeasure>
				<circleMeasure>0.4615187576452498</circleMeasure>
				<centroid>
					<x>229.036</x>
					<y>847.5358</y>
				</centroid>
			</pseudo3D>
		</spatialEntity>
		<numericStateVariable>
			<name>avgClusterednessRegions</name>
			<value>0</value>
		</numericStateVariable>
		<numericStateVariable>
			<name>avgDensityRegions</name>
			<value>0.6952378972557335</value>
		</numericStateVariable>
	</timepoint>
	<timepoint>
		<spatialEntity>
			<pseudo3D type="region">
				<clusteredness>1</clusteredness>
				<density>0.6952378972557335</density>
				<area>33583</area>
				<perimeter>804.5313539505005</perimeter>
				<distanceFromOrigin>314.4280521836434</distanceFromOrigin>
				<angle>58.09792740259475</angle>
				<shape>triangular</shape>
				<triangleMeasure>0.8390119443279861</triangleMeasure>
				<rectangleMeasure>0.5964849545745787</rectangleMeasure>
				<circleMeasure>0.4615187576452498</circleMeasure>
				<centroid>
					<x>229.036</x>
					<y>847.5358</y>
				</centroid>
			</pseudo3D>
		</spatialEntity>
		<numericStateVariable>
			<name>avgClusterednessRegions</name>
			<value>0</value>
		</numericStateVariable>
		<numericStateVariable>
			<name>avgDensityRegions</name>
			<value>0.6952378972557335</value>
		</numericStateVariable>
	</timepoint>
	<timepoint>
		<spatialEntity>
			<pseudo3D type="region">
				<clusteredness>1</clusteredness>
				<density>0.6952378972557335</density>
				<area>33583</area>
				<perimeter>804.5313539505005</perimeter>
				<distanceFromOrigin>314.4280521836434</distanceFromOrigin>
				<angle>58.09792740259475</angle>
				<shape>triangular</shape>
				<triangleMeasure>0.8390119443279861</triangleMeasure>
				<rectangleMeasure>0.5964849545745787</rectangleMeasure>
				<circleMeasure>0.4615187576452498</circleMeasure>
				<centroid>
					<x>229.036</x>
					<y>847.5358</y>
				</centroid>
			</pseudo3D>
		</spatialEntity>
		<numericStateVariable>
			<name>avgClusterednessRegions</name>
			<value>0</value>
		</numericStateVariable>
		<numericStateVariable>
			<name>avgDensityRegions</name>
			<value>0.6952378972557335</value>
		</numericStateVariable>
	</timepoint>
	<timepoint>
		<spatialEntity>
			<pseudo3D type="region">
				<clusteredness>1</clusteredness>
				<density>0.6952378972557335</density>
				<area>33583</area>
				<perimeter>804.5313539505005</perimeter>
				<distanceFromOrigin>314.4280521836434</distanceFromOrigin>
				<angle>58.09792740259475</angle>
				<shape>triangular</shape>
				<triangleMeasure>0.8390119443279861</triangleMeasure>
				<rectangleMeasure>0.5964849545745787</rectangleMeasure>
				<circleMeasure>0.4615187576452498</circleMeasure>
				<centroid>
					<x>229.036</x>
					<y>847.5358</y>
				</centroid>
			</pseudo3D>
		</spatialEntity>
		<numericStateVariable>
			<name>avgClusterednessRegions</name>
			<value>0</value>
		</numericStateVariable>
		<numericStateVariable>
			<name>avgDensityRegions</name>
			<value>0.6952378972557335</value>
		</numericStateVariable>
	</timepoint>
	<timepoint>
		<spatialEntity>
			<pseudo3D type="region">
				<clusteredness>1</clusteredness>
				<density>0.6952378972557335</density>
				<area>33583</area>
				<perimeter>804.5313539505005</perimeter>
				<distanceFromOrigin>314.4280521836434</distanceFromOrigin>
				<angle>58.09792740259475</angle>
				<shape>triangular</shape>
				<triangleMeasure>0.8390119443279861</triangleMeasure>
				<rectangleMeasure>0.5964849545745787</rectangleMeasure>
				<circleMeasure>0.4615187576452498</circleMeasure>
				<centroid>
					<x>229.036</x>
					<y>847.5358</y>
				</centroid>
			</pseudo3D>
		</spatialEntity>
		<numericStateVariable>
			<name>avgClusterednessRegions</name>
			<value>0</value>
		</numericStateVariable>
		<numericStateVariable>
			<name>avgDensityRegions</name>
			<value>0.6952378972557335</value>
		</numericStateVariable>
	</timepoint>
	<timepoint>
		<spatialEntity>
			<pseudo3D type="region">
				<clusteredness>1</clusteredness>
				<density>0.6952378972557335</density>
				<area>33583</area>
				<perimeter>804.5313539505005</perimeter>
				<distanceFromOrigin>314.4280521836434</distanceFromOrigin>
				<angle>58.09792740259475</angle>
				<shape>triangular</shape>
				<triangleMeasure>0.8390119443279861</triangleMeasure>
				<rectangleMeasure>0.5964849545745787</rectangleMeasure>
				<circleMeasure>0.4615187576452498</circleMeasure>
				<centroid>
					<x>229.036</x>
					<y>847.5358</y>
				</centroid>
			</pseudo3D>
		</spatialEntity>
		<numericStateVariable>
			<name>avgClusterednessRegions</name>
			<value>0</value>
		</numericStateVariable>
		<numericStateVariable>
			<name>avgDensityRegions</name>
			<value>0.6952378972557335</value>
		</numericStateVariable>
	</timepoint>
	<timepoint>
		<spatialEntity>
			<pseudo3D type="region">
				<clusteredness>1</clusteredness>
				<density>0.6952378972557335</density>
				<area>33583</area>
				<perimeter>804.5313539505005</perimeter>
				<distanceFromOrigin>314.4280521836434</distanceFromOrigin>
				<angle>58.09792740259475</angle>
				<shape>triangular</shape>
				<triangleMeasure>0.8390119443279861</triangleMeasure>
				<rectangleMeasure>0.5964849545745787</rectangleMeasure>
				<circleMeasure>0.4615187576452498</circleMeasure>
				<centroid>
					<x>229.036</x>
					<y>847.5358</y>
				</centroid>
			</pseudo3D>
		</spatialEntity>
		<numericStateVariable>
			<name>avgClusterednessRegions</name>
			<value>0</value>
		</numericStateVariable>
		<numericStateVariable>
			<name>avgDensityRegions</name>
			<value>0.6952378972557335</value>
		</numericStateVariable>
	</timepoint>
	<timepoint>
		<spatialEntity>
			<pseudo3D type="region">
				<clusteredness>1</clusteredness>
				<density>0.6952378972557335</density>
				<area>33583</area>
				<perimeter>804.5313539505005</perimeter>
				<distanceFromOrigin>314.4280521836434</distanceFromOrigin>
				<angle>58.09792740259475</angle>
				<shape>triangular</shape>
				<triangleMeasure>0.8390119443279861</triangleMeasure>
				<rectangleMeasure>0.5964849545745787</rectangleMeasure>
				<circleMeasure>0.4615187576452498</circleMeasure>
				<centroid>
					<x>229.036</x>
					<y>847.5358</y>
				</centroid>
			</pseudo3D>
		</spatialEntity>
		<numericStateVariable>
			<name>avgClusterednessRegions</name>
			<value>0</value>
		</numericStateVariable>
		<numericStateVariable>
			<name>avgDensityRegions</name>
			<value>0.6952378972557335</value>
		</numericStateVariable>
	</timepoint>
	<timepoint>
		<spatialEntity>
			<pseudo3D type="region">
				<clusteredness>1</clusteredness>
				<density>0.6952378972557335</density>
				<area>33583</area>
				<perimeter>804.5313539505005</perimeter>
				<distanceFromOrigin>314.4280521836434</distanceFromOrigin>
				<angle>58.09792740259475</angle>
				<shape>triangular</shape>
				<triangleMeasure>0.8390119443279861</triangleMeasure>
				<rectangleMeasure>0.5964849545745787</rectangleMeasure>
				<circleMeasure>0.4615187576452498</circleMeasure>
				<centroid>
					<x>229.036</x>
					<y>847.5358</y>
				</centroid>
			</pseudo3D>
		</spatialEntity>
		<numericStateVariable>
			<name>avgClusterednessRegions</name>
			<value>0</value>
		</numericStateVariable>
		<numericStateVariable>
			<name>avgDensityRegions</name>
			<value>0.6952378972557335</value>
		</numericStateVariable>
	</timepoint>
	<timepoint>
		<spatialEntity>
			<pseudo3D type="region">
				<clusteredness>1</clusteredness>
				<density>0.6952378972557335</density>
				<area>33583</area>
				<perimeter>804.5313539505005</perimeter>
				<distanceFromOrigin>314.4280521836434</distanceFromOrigin>
				<angle>58.09792740259475</angle>
				<shape>triangular</shape>
				<triangleMeasure>0.8390119443279861</triangleMeasure>
				<rectangleMeasure>0.5964849545745787</rectangleMeasure>
				<circleMeasure>0.4615187576452498</circleMeasure>
				<centroid>
					<x>229.036</x>
					<y>847.5358</y>
				</centroid>
			</pseudo3D>
		</spatialEntity>
		<numericStateVariable>
			<name>avgClusterednessRegions</name>
			<value>0</value>
		</numericStateVariable>
		<numericStateVariable>
			<name>avgDensityRegions</name>
			<value>0.6952378972557335</value>
		</numericStateVariable>
	</timepoint>
	<timepoint>
		<spatialEntity>
			<pseudo3D type="region">
				<clusteredness>1</clusteredness>
				<density>0.6952378972557335</density>
				<area>33583</area>
				<perimeter>804.5313539505005</perimeter>
				<distanceFromOrigin>314.4280521836434</distanceFromOrigin>
				<angle>58.09792740259475</angle>
				<shape>triangular</shape>
				<triangleMeasure>0.8390119443279861</triangleMeasure>
				<rectangleMeasure>0.5964849545745787</rectangleMeasure>
				<circleMeasure>0.4615187576452498</circleMeasure>
				<centroid>
					<x>229.036</x>
					<y>847.5358</y>
				</centroid>
			</pseudo3D>
		</spatialEntity>
		<numericStateVariable>
			<name>avgClusterednessRegions</name>
			<value>0</value>
		</numericStateVariable>
		<numericStateVariable>
			<name>avgDensityRegions</name>
			<value>0.6952378972557335</value>
		</numericStateVariable>
	</timepoint>
	<timepoint>
		<spatialEntity>
			<pseudo3D type="region">
				<clusteredness>1</clusteredness>
				<density>0.6952378972557335</density>
				<area>33583</area>
				<perimeter>804.5313539505005</perimeter>
				<distanceFromOrigin>314.4280521836434</distanceFromOrigin>
				<angle>58.09792740259475</angle>
				<shape>triangular</shape>
				<triangleMeasure>0.8390119443279861</triangleMeasure>
				<rectangleMeasure>0.5964849545745787</rectangleMeasure>
				<circleMeasure>0.4615187576452498</circleMeasure>
				<centroid>
					<x>229.036</x>
					<y>847.5358</y>
				</centroid>
			</pseudo3D>
		</spatialEntity>
		<numericStateVariable>
			<name>avgClusterednessRegions</name>
			<value>0</value>
		</numericStateVariable>
		<numericStateVariable>
			<name>avgDensityRegions</name>
			<value>0.6952378972557335</value>
		</numericStateVariable>
	</timepoint>
	<timepoint>
		<spatialEntity>
			<pseudo3D type="region">
				<clusteredness>1</clusteredness>
				<density>0.6952378972557335</density>
				<area>33583</area>
				<perimeter>804.5313539505005</perimeter>
				<distanceFromOrigin>314.4280521836434</distanceFromOrigin>
				<angle>58.09792740259475</angle>
				<shape>triangular</shape>
				<triangleMeasure>0.8390119443279861</triangleMeasure>
				<rectangleMeasure>0.5964849545745787</rectangleMeasure>
				<circleMeasure>0.4615187576452498</circleMeasure>
				<centroid>
					<x>229.036</x>
					<y>847.5358</y>
				</centroid>
			</pseudo3D>
		</spatialEntity>
		<numericStateVariable>
			<name>avgClusterednessRegions</name>
			<value>0</value>
		</numericStateVariable>
		<numericStateVariable>
			<name>avgDensityRegions</name>
			<value>0.6952378972557335</value>
		</numericStateVariable>
	</timepoint>
	<timepoint>
		<spatialEntity>
			<pseudo3D type="region">
				<clusteredness>1</clusteredness>
				<density>0.6952378972557335</density>
				<area>33583</area>
				<perimeter>804.5313539505005</perimeter>
				<distanceFromOrigin>314.4280521836434</distanceFromOrigin>
				<angle>58.09792740259475</angle>
				<shape>triangular</shape>
				<triangleMeasure>0.8390119443279861</triangleMeasure>
				<rectangleMeasure>0.5964849545745787</rectangleMeasure>
				<circleMeasure>0.4615187576452498</circleMeasure>
				<centroid>
					<x>229.036</x>
					<y>847.5358</y>
				</centroid>
			</pseudo3D>
		</spatialEntity>
		<numericStateVariable>
			<name>avgClusterednessRegions</name>
			<value>0</value>
		</numericStateVariable>
		<numericStateVariable>
			<name>avgDensityRegions</name>
			<value>0.6952378972557335</value>
		</numericStateVariable>
	</timepoint>
	<timepoint>
		<spatialEntity>
			<pseudo3D type="region">
				<clusteredness>1</clusteredness>
				<density>0.6952378972557335</density>
				<area>33583</area>
				<perimeter>804.5313539505005</perimeter>
				<distanceFromOrigin>314.4280521836434</distanceFromOrigin>
				<angle>58.09792740259475</angle>
				<shape>triangular</shape>
				<triangleMeasure>0.8390119443279861</triangleMeasure>
				<rectangleMeasure>0.5964849545745787</rectangleMeasure>
				<circleMeasure>0.4615187576452498</circleMeasure>
				<centroid>
					<x>229.036</x>
					<y>847.5358</y>
				</centroid>
			</pseudo3D>
		</spatialEntity>
		<numericStateVariable>
			<name>avgClusterednessRegions</name>
			<value>0</value>
		</numericStateVariable>
		<numericStateVariable>
			<name>avgDensityRegions</name>
			<value>0.6952378972557335</value>
		</numericStateVariable>
	</timepoint>
	<timepoint>
		<spatialEntity>
			<pseudo3D type="region">
				<clusteredness>1</clusteredness>
				<density>0.6952378972557335</density>
				<area>33583</area>
				<perimeter>804.5313539505005</perimeter>
				<distanceFromOrigin>314.4280521836434</distanceFromOrigin>
				<angle>58.09792740259475</angle>
				<shape>triangular</shape>
				<triangleMeasure>0.8390119443279861</triangleMeasure>
				<rectangleMeasure>0.5964849545745787</rectangleMeasure>
				<circleMeasure>0.4615187576452498</circleMeasure>
				<centroid>
					<x>229.036</x>
					<y>847.5358</y>
				</centroid>
			</pseudo3D>
		</spatialEntity>
		<numericStateVariable>
			<name>avgClusterednessRegions</name>
			<value>0</value>
		</numericStateVariable>
		<numericStateVariable>
			<name>avgDensityRegions</name>
			<value>0.6952378972557335</value>
		</numericStateVariable>
	</timepoint>
	<timepoint>
		<spatialEntity>
			<pseudo3D type="region">
				<clusteredness>1</clusteredness>
				<density>0.6952378972557335</density>
				<area>33583</area>
				<perimeter>804.5313539505005</perimeter>
				<distanceFromOrigin>314.4280521836434</distanceFromOrigin>
				<angle>58.09792740259475</angle>
				<shape>triangular</shape>
				<triangleMeasure>0.8390119443279861</triangleMeasure>
				<rectangleMeasure>0.5964849545745787</rectangleMeasure>
				<circleMeasure>0.4615187576452498</circleMeasure>
				<centroid>
					<x>229.036</x>
					<y>847.5358</y>
				</centroid>
			</pseudo3D>
		</spatialEntity>
		<numericStateVariable>
			<name>avgClusterednessRegions</name>
			<value>0</value>
		</numericStateVariable>
		<numericStateVariable>
			<name>avgDensityRegions</name>
			<value>0.6952378972557335</value>
		</numericStateVariable>
	</timepoint>
	<timepoint>
		<spatialEntity>
			<pseudo3D type="region">
				<clusteredness>1</clusteredness>
				<density>0.6952378972557335</density>
				<area>33583</area>
				<perimeter>804.5313539505005</perimeter>
				<distanceFromOrigin>314.4280521836434</distanceFromOrigin>
				<angle>58.09792740259475</angle>
				<shape>triangular</shape>
				<triangleMeasure>0.8390119443279861</triangleMeasure>
				<rectangleMeasure>0.5964849545745787</rectangleMeasure>
				<circleMeasure>0.4615187576452498</circleMeasure>
				<centroid>
					<x>229.036</x>
					<y>847.5358</y>
				</centroid>
			</pseudo3D>
		</spatialEntity>
		<numericStateVariable>
			<name>avgClusterednessRegions</name>
			<value>0</value>
		</numericStateVariable>
		<numericStateVariable>
			<name>avgDensityRegions</name>
			<value>0.6952378972557335</value>
		</numericStateVariable>
	</timepoint>
	<timepoint>
		<spatialEntity>
			<pseudo3D type="region">
				<clusteredness>1</clusteredness>
				<density>0.6952378972557335</density>
				<area>33583</area>
				<perimeter>804.5313539505005</perimeter>
				<distanceFromOrigin>314.4280521836434</distanceFromOrigin>
				<angle>58.09792740259475</angle>
				<shape>triangular</shape>
				<triangleMeasure>0.8390119443279861</triangleMeasure>
				<rectangleMeasure>0.5964849545745787</rectangleMeasure>
				<circleMeasure>0.4615187576452498</circleMeasure>
				<centroid>
					<x>229.036</x>
					<y>847.5358</y>
				</centroid>
			</pseudo3D>
		</spatialEntity>
		<numericStateVariable>
			<name>avgClusterednessRegions</name>
			<value>0</value>
		</numericStateVariable>
		<numericStateVariable>
			<name>avgDensityRegions</name>
			<value>0.6952378972557335</value>
		</numericStateVariable>
	</timepoint>
	<timepoint>
		<spatialEntity>
			<pseudo3D type="region">
				<clusteredness>1</clusteredness>
				<density>0.6952378972557335</density>
				<area>33583</area>
				<perimeter>804.5313539505005</perimeter>
				<distanceFromOrigin>314.4280521836434</distanceFromOrigin>
				<angle>58.09792740259475</angle>
				<shape>triangular</shape>
				<triangleMeasure>0.8390119443279861</triangleMeasure>
				<rectangleMeasure>0.5964849545745787</rectangleMeasure>
				<circleMeasure>0.4615187576452498</circleMeasure>
				<centroid>
					<x>229.036</x>
					<y>847.5358</y>
				</centroid>
			</pseudo3D>
		</spatialEntity>
		<numericStateVariable>
			<name>avgClusterednessRegions</name>
			<value>0</value>
		</numericStateVariable>
		<numericStateVariable>
			<name>avgDensityRegions</name>
			<value>0.6952378972557335</value>
		</numericStateVariable>
	</timepoint>
	<timepoint>
		<spatialEntity>
			<pseudo3D type="region">
				<clusteredness>1</clusteredness>
				<density>0.6952378972557335</density>
				<area>33583</area>
				<perimeter>804.5313539505005</perimeter>
				<distanceFromOrigin>314.4280521836434</distanceFromOrigin>
				<angle>58.09792740259475</angle>
				<shape>triangular</shape>
				<triangleMeasure>0.8390119443279861</triangleMeasure>
				<rectangleMeasure>0.5964849545745787</rectangleMeasure>
				<circleMeasure>0.4615187576452498</circleMeasure>
				<centroid>
					<x>229.036</x>
					<y>847.5358</y>
				</centroid>
			</pseudo3D>
		</spatialEntity>
		<numericStateVariable>
			<name>avgClusterednessRegions</name>
			<value>0</value>
		</numericStateVariable>
		<numericStateVariable>
			<name>avgDensityRegions</name>
			<value>0.6952378972557335</value>
		</numericStateVariable>
	</timepoint>
	<timepoint>
		<spatialEntity>
			<pseudo3D type="region">
				<clusteredness>1</clusteredness>
				<density>0.6952378972557335</density>
				<area>33583</area>
				<perimeter>804.5313539505005</perimeter>
				<distanceFromOrigin>314.4280521836434</distanceFromOrigin>
				<angle>58.09792740259475</angle>
				<shape>triangular</shape>
				<triangleMeasure>0.8390119443279861</triangleMeasure>
				<rectangleMeasure>0.5964849545745787</rectangleMeasure>
				<circleMeasure>0.4615187576452498</circleMeasure>
				<centroid>
					<x>229.036</x>
					<y>847.5358</y>
				</centroid>
			</pseudo3D>
		</spatialEntity>
		<numericStateVariable>
			<name>avgClusterednessRegions</name>
			<value>0</value>
		</numericStateVariable>
		<numericStateVariable>
			<name>avgDensityRegions</name>
			<value>0.6952378972557335</value>
		</numericStateVariable>
	</timepoint>
	<timepoint>
		<spatialEntity>
			<pseudo3D type="region">
				<clusteredness>1</clusteredness>
				<density>0.6952378972557335</density>
				<area>33583</area>
				<perimeter>804.5313539505005</perimeter>
				<distanceFromOrigin>314.4280521836434</distanceFromOrigin>
				<angle>58.09792740259475</angle>
				<shape>triangular</shape>
				<triangleMeasure>0.8390119443279861</triangleMeasure>
				<rectangleMeasure>0.5964849545745787</rectangleMeasure>
				<circleMeasure>0.4615187576452498</circleMeasure>
				<centroid>
					<x>229.036</x>
					<y>847.5358</y>
				</centroid>
			</pseudo3D>
		</spatialEntity>
		<numericStateVariable>
			<name>avgClusterednessRegions</name>
			<value>0</value>
		</numericStateVariable>
		<numericStateVariable>
			<name>avgDensityRegions</name>
			<value>0.6952378972557335</value>
		</numericStateVariable>
	</timepoint>
	<timepoint>
		<spatialEntity>
			<pseudo3D type="region">
				<clusteredness>1</clusteredness>
				<density>0.6952378972557335</density>
				<area>33583</area>
				<perimeter>804.5313539505005</perimeter>
				<distanceFromOrigin>314.4280521836434</distanceFromOrigin>
				<angle>58.09792740259475</angle>
				<shape>triangular</shape>
				<triangleMeasure>0.8390119443279861</triangleMeasure>
				<rectangleMeasure>0.5964849545745787</rectangleMeasure>
				<circleMeasure>0.4615187576452498</circleMeasure>
				<centroid>
					<x>229.036</x>
					<y>847.5358</y>
				</centroid>
			</pseudo3D>
		</spatialEntity>
		<numericStateVariable>
			<name>avgClusterednessRegions</name>
			<value>0</value>
		</numericStateVariable>
		<numericStateVariable>
			<name>avgDensityRegions</name>
			<value>0.6952378972557335</value>
		</numericStateVariable>
	</timepoint>
	<timepoint>
		<spatialEntity>
			<pseudo3D type="region">
				<clusteredness>1</clusteredness>
				<density>0.6952378972557335</density>
				<area>33583</area>
				<perimeter>804.5313539505005</perimeter>
				<distanceFromOrigin>314.4280521836434</distanceFromOrigin>
				<angle>58.09792740259475</angle>
				<shape>triangular</shape>
				<triangleMeasure>0.8390119443279861</triangleMeasure>
				<rectangleMeasure>0.5964849545745787</rectangleMeasure>
				<circleMeasure>0.4615187576452498</circleMeasure>
				<centroid>
					<x>229.036</x>
					<y>847.5358</y>
				</centroid>
			</pseudo3D>
		</spatialEntity>
		<numericStateVariable>
			<name>avgClusterednessRegions</name>
			<value>0</value>
		</numericStateVariable>
		<numericStateVariable>
			<name>avgDensityRegions</name>
			<value>0.6952378972557335</value>
		</numericStateVariable>
	</timepoint>
	<timepoint>
		<spatialEntity>
			<pseudo3D type="region">
				<clusteredness>1</clusteredness>
				<density>0.6952378972557335</density>
				<area>33583</area>
				<perimeter>804.5313539505005</perimeter>
				<distanceFromOrigin>314.4280521836434</distanceFromOrigin>
				<angle>58.09792740259475</angle>
				<shape>triangular</shape>
				<triangleMeasure>0.8390119443279861</triangleMeasure>
				<rectangleMeasure>0.5964849545745787</rectangleMeasure>
				<circleMeasure>0.4615187576452498</circleMeasure>
				<centroid>
					<x>229.036</x>
					<y>847.5358</y>
				</centroid>
			</pseudo3D>
		</spatialEntity>
		<numericStateVariable>
			<name>avgClusterednessRegions</name>
			<value>0</value>
		</numericStateVariable>
		<numericStateVariable>
			<name>avgDensityRegions</name>
			<value>0.6952378972557335</value>
		</numericStateVariable>
	</timepoint>
	<timepoint>
		<spatialEntity>
			<pseudo3D type="region">
				<clusteredness>1</clusteredness>
				<density>0.6952378972557335</density>
				<area>33583</area>
				<perimeter>804.5313539505005</perimeter>
				<distanceFromOrigin>314.4280521836434</distanceFromOrigin>
				<angle>58.09792740259475</angle>
				<shape>triangular</shape>
				<triangleMeasure>0.8390119443279861</triangleMeasure>
				<rectangleMeasure>0.5964849545745787</rectangleMeasure>
				<circleMeasure>0.4615187576452498</circleMeasure>
				<centroid>
					<x>229.036</x>
					<y>847.5358</y>
				</centroid>
			</pseudo3D>
		</spatialEntity>
		<numericStateVariable>
			<name>avgClusterednessRegions</name>
			<value>0</value>
		</numericStateVariable>
		<numericStateVariable>
			<name>avgDensityRegions</name>
			<value>0.6952378972557335</value>
		</numericStateVariable>
	</timepoint>
	<timepoint>
		<spatialEntity>
			<pseudo3D type="region">
				<clusteredness>1</clusteredness>
				<density>0.6952378972557335</density>
				<area>33583</area>
				<perimeter>804.5313539505005</perimeter>
				<distanceFromOrigin>314.4280521836434</distanceFromOrigin>
				<angle>58.09792740259475</angle>
				<shape>triangular</shape>
				<triangleMeasure>0.8390119443279861</triangleMeasure>
				<rectangleMeasure>0.5964849545745787</rectangleMeasure>
				<circleMeasure>0.4615187576452498</circleMeasure>
				<centroid>
					<x>229.036</x>
					<y>847.5358</y>
				</centroid>
			</pseudo3D>
		</spatialEntity>
		<numericStateVariable>
			<name>avgClusterednessRegions</name>
			<value>0</value>
		</numericStateVariable>
		<numericStateVariable>
			<name>avgDensityRegions</name>
			<value>0.6952378972557335</value>
		</numericStateVariable>
	</timepoint>
	<timepoint>
		<spatialEntity>
			<pseudo3D type="region">
				<clusteredness>1</clusteredness>
				<density>0.6952378972557335</density>
				<area>33583</area>
				<perimeter>804.5313539505005</perimeter>
				<distanceFromOrigin>314.4280521836434</distanceFromOrigin>
				<angle>58.09792740259475</angle>
				<shape>triangular</shape>
				<triangleMeasure>0.8390119443279861</triangleMeasure>
				<rectangleMeasure>0.5964849545745787</rectangleMeasure>
				<circleMeasure>0.4615187576452498</circleMeasure>
				<centroid>
					<x>229.036</x>
					<y>847.5358</y>
				</centroid>
			</pseudo3D>
		</spatialEntity>
		<numericStateVariable>
			<name>avgClusterednessRegions</name>
			<value>0</value>
		</numericStateVariable>
		<numericStateVariable>
			<name>avgDensityRegions</name>
			<value>0.6952378972557335</value>
		</numericStateVariable>
	</timepoint>
	<timepoint>
		<spatialEntity>
			<pseudo3D type="region">
				<clusteredness>1</clusteredness>
				<density>0.6952378972557335</density>
				<area>33583</area>
				<perimeter>804.5313539505005</perimeter>
				<distanceFromOrigin>314.4280521836434</distanceFromOrigin>
				<angle>58.09792740259475</angle>
				<shape>triangular</shape>
				<triangleMeasure>0.8390119443279861</triangleMeasure>
				<rectangleMeasure>0.5964849545745787</rectangleMeasure>
				<circleMeasure>0.4615187576452498</circleMeasure>
				<centroid>
					<x>229.036</x>
					<y>847.5358</y>
				</centroid>
			</pseudo3D>
		</spatialEntity>
		<numericStateVariable>
			<name>avgClusterednessRegions</name>
			<value>0</value>
		</numericStateVariable>
		<numericStateVariable>
			<name>avgDensityRegions</name>
			<value>0.6952378972557335</value>
		</numericStateVariable>
	</timepoint>
	<timepoint>
		<spatialEntity>
			<pseudo3D type="region">
				<clusteredness>1</clusteredness>
				<density>0.6952378972557335</density>
				<area>33583</area>
				<perimeter>804.5313539505005</perimeter>
				<distanceFromOrigin>314.4280521836434</distanceFromOrigin>
				<angle>58.09792740259475</angle>
				<shape>triangular</shape>
				<triangleMeasure>0.8390119443279861</triangleMeasure>
				<rectangleMeasure>0.5964849545745787</rectangleMeasure>
				<circleMeasure>0.4615187576452498</circleMeasure>
				<centroid>
					<x>229.036</x>
					<y>847.5358</y>
				</centroid>
			</pseudo3D>
		</spatialEntity>
		<numericStateVariable>
			<name>avgClusterednessRegions</name>
			<value>0</value>
		</numericStateVariable>
		<numericStateVariable>
			<name>avgDensityRegions</name>
			<value>0.6952378972557335</value>
		</numericStateVariable>
	</timepoint>
	<timepoint>
		<spatialEntity>
			<pseudo3D type="region">
				<clusteredness>1</clusteredness>
				<density>0.6952378972557335</density>
				<area>33583</area>
				<perimeter>804.5313539505005</perimeter>
				<distanceFromOrigin>314.4280521836434</distanceFromOrigin>
				<angle>58.09792740259475</angle>
				<shape>triangular</shape>
				<triangleMeasure>0.8390119443279861</triangleMeasure>
				<rectangleMeasure>0.5964849545745787</rectangleMeasure>
				<circleMeasure>0.4615187576452498</circleMeasure>
				<centroid>
					<x>229.036</x>
					<y>847.5358</y>
				</centroid>
			</pseudo3D>
		</spatialEntity>
		<numericStateVariable>
			<name>avgClusterednessRegions</name>
			<value>0</value>
		</numericStateVariable>
		<numericStateVariable>
			<name>avgDensityRegions</name>
			<value>0.6952378972557335</value>
		</numericStateVariable>
	</timepoint>
	<timepoint>
		<spatialEntity>
			<pseudo3D type="region">
				<clusteredness>1</clusteredness>
				<density>0.6952378972557335</density>
				<area>33583</area>
				<perimeter>804.5313539505005</perimeter>
				<distanceFromOrigin>314.4280521836434</distanceFromOrigin>
				<angle>58.09792740259475</angle>
				<shape>triangular</shape>
				<triangleMeasure>0.8390119443279861</triangleMeasure>
				<rectangleMeasure>0.5964849545745787</rectangleMeasure>
				<circleMeasure>0.4615187576452498</circleMeasure>
				<centroid>
					<x>229.036</x>
					<y>847.5358</y>
				</centroid>
			</pseudo3D>
		</spatialEntity>
		<numericStateVariable>
			<name>avgClusterednessRegions</name>
			<value>0</value>
		</numericStateVariable>
		<numericStateVariable>
			<name>avgDensityRegions</name>
			<value>0.6952378972557335</value>
		</numericStateVariable>
	</timepoint>
	<timepoint>
		<spatialEntity>
			<pseudo3D type="region">
				<clusteredness>1</clusteredness>
				<density>0.6952378972557335</density>
				<area>33583</area>
				<perimeter>804.5313539505005</perimeter>
				<distanceFromOrigin>314.4280521836434</distanceFromOrigin>
				<angle>58.09792740259475</angle>
				<shape>triangular</shape>
				<triangleMeasure>0.8390119443279861</triangleMeasure>
				<rectangleMeasure>0.5964849545745787</rectangleMeasure>
				<circleMeasure>0.4615187576452498</circleMeasure>
				<centroid>
					<x>229.036</x>
					<y>847.5358</y>
				</centroid>
			</pseudo3D>
		</spatialEntity>
		<numericStateVariable>
			<name>avgClusterednessRegions</name>
			<value>0</value>
		</numericStateVariable>
		<numericStateVariable>
			<name>avgDensityRegions</name>
			<value>0.6952378972557335</value>
		</numericStateVariable>
	</timepoint>
	<timepoint>
		<spatialEntity>
			<pseudo3D type="region">
				<clusteredness>1</clusteredness>
				<density>0.6952378972557335</density>
				<area>33583</area>
				<perimeter>804.5313539505005</perimeter>
				<distanceFromOrigin>314.4280521836434</distanceFromOrigin>
				<angle>58.09792740259475</angle>
				<shape>triangular</shape>
				<triangleMeasure>0.8390119443279861</triangleMeasure>
				<rectangleMeasure>0.5964849545745787</rectangleMeasure>
				<circleMeasure>0.4615187576452498</circleMeasure>
				<centroid>
					<x>229.036</x>
					<y>847.5358</y>
				</centroid>
			</pseudo3D>
		</spatialEntity>
		<numericStateVariable>
			<name>avgClusterednessRegions</name>
			<value>0</value>
		</numericStateVariable>
		<numericStateVariable>
			<name>avgDensityRegions</name>
			<value>0.6952378972557335</value>
		</numericStateVariable>
	</timepoint>
	<timepoint>
		<spatialEntity>
			<pseudo3D type="region">
				<clusteredness>1</clusteredness>
				<density>0.6952378972557335</density>
				<area>33583</area>
				<perimeter>804.5313539505005</perimeter>
				<distanceFromOrigin>314.4280521836434</distanceFromOrigin>
				<angle>58.09792740259475</angle>
				<shape>triangular</shape>
				<triangleMeasure>0.8390119443279861</triangleMeasure>
				<rectangleMeasure>0.5964849545745787</rectangleMeasure>
				<circleMeasure>0.4615187576452498</circleMeasure>
				<centroid>
					<x>229.036</x>
					<y>847.5358</y>
				</centroid>
			</pseudo3D>
		</spatialEntity>
		<numericStateVariable>
			<name>avgClusterednessRegions</name>
			<value>0</value>
		</numericStateVariable>
		<numericStateVariable>
			<name>avgDensityRegions</name>
			<value>0.6952378972557335</value>
		</numericStateVariable>
	</timepoint>
	<timepoint>
		<spatialEntity>
			<pseudo3D type="region">
				<clusteredness>1</clusteredness>
				<density>0.6952378972557335</density>
				<area>33583</area>
				<perimeter>804.5313539505005</perimeter>
				<distanceFromOrigin>314.4280521836434</distanceFromOrigin>
				<angle>58.09792740259475</angle>
				<shape>triangular</shape>
				<triangleMeasure>0.8390119443279861</triangleMeasure>
				<rectangleMeasure>0.5964849545745787</rectangleMeasure>
				<circleMeasure>0.4615187576452498</circleMeasure>
				<centroid>
					<x>229.036</x>
					<y>847.5358</y>
				</centroid>
			</pseudo3D>
		</spatialEntity>
		<numericStateVariable>
			<name>avgClusterednessRegions</name>
			<value>0</value>
		</numericStateVariable>
		<numericStateVariable>
			<name>avgDensityRegions</name>
			<value>0.6952378972557335</value>
		</numericStateVariable>
	</timepoint>
	<timepoint>
		<spatialEntity>
			<pseudo3D type="region">
				<clusteredness>1</clusteredness>
				<density>0.6952378972557335</density>
				<area>33583</area>
				<perimeter>804.5313539505005</perimeter>
				<distanceFromOrigin>314.4280521836434</distanceFromOrigin>
				<angle>58.09792740259475</angle>
				<shape>triangular</shape>
				<triangleMeasure>0.8390119443279861</triangleMeasure>
				<rectangleMeasure>0.5964849545745787</rectangleMeasure>
				<circleMeasure>0.4615187576452498</circleMeasure>
				<centroid>
					<x>229.036</x>
					<y>847.5358</y>
				</centroid>
			</pseudo3D>
		</spatialEntity>
		<numericStateVariable>
			<name>avgClusterednessRegions</name>
			<value>0</value>
		</numericStateVariable>
		<numericStateVariable>
			<name>avgDensityRegions</name>
			<value>0.6952378972557335</value>
		</numericStateVariable>
	</timepoint>
	<timepoint>
		<spatialEntity>
			<pseudo3D type="region">
				<clusteredness>1</clusteredness>
				<density>0.6952378972557335</density>
				<area>33583</area>
				<perimeter>804.5313539505005</perimeter>
				<distanceFromOrigin>314.4280521836434</distanceFromOrigin>
				<angle>58.09792740259475</angle>
				<shape>triangular</shape>
				<triangleMeasure>0.8390119443279861</triangleMeasure>
				<rectangleMeasure>0.5964849545745787</rectangleMeasure>
				<circleMeasure>0.4615187576452498</circleMeasure>
				<centroid>
					<x>229.036</x>
					<y>847.5358</y>
				</centroid>
			</pseudo3D>
		</spatialEntity>
		<numericStateVariable>
			<name>avgClusterednessRegions</name>
			<value>0</value>
		</numericStateVariable>
		<numericStateVariable>
			<name>avgDensityRegions</name>
			<value>0.6952378972557335</value>
		</numericStateVariable>
	</timepoint>
	<timepoint>
		<spatialEntity>
			<pseudo3D type="region">
				<clusteredness>1</clusteredness>
				<density>0.6952378972557335</density>
				<area>33583</area>
				<perimeter>804.5313539505005</perimeter>
				<distanceFromOrigin>314.4280521836434</distanceFromOrigin>
				<angle>58.09792740259475</angle>
				<shape>triangular</shape>
				<triangleMeasure>0.8390119443279861</triangleMeasure>
				<rectangleMeasure>0.5964849545745787</rectangleMeasure>
				<circleMeasure>0.4615187576452498</circleMeasure>
				<centroid>
					<x>229.036</x>
					<y>847.5358</y>
				</centroid>
			</pseudo3D>
		</spatialEntity>
		<numericStateVariable>
			<name>avgClusterednessRegions</name>
			<value>0</value>
		</numericStateVariable>
		<numericStateVariable>
			<name>avgDensityRegions</name>
			<value>0.6952378972557335</value>
		</numericStateVariable>
	</timepoint>
	<timepoint>
		<spatialEntity>
			<pseudo3D type="region">
				<clusteredness>1</clusteredness>
				<density>0.6952378972557335</density>
				<area>33583</area>
				<perimeter>804.5313539505005</perimeter>
				<distanceFromOrigin>314.4280521836434</distanceFromOrigin>
				<angle>58.09792740259475</angle>
				<shape>triangular</shape>
				<triangleMeasure>0.8390119443279861</triangleMeasure>
				<rectangleMeasure>0.5964849545745787</rectangleMeasure>
				<circleMeasure>0.4615187576452498</circleMeasure>
				<centroid>
					<x>229.036</x>
					<y>847.5358</y>
				</centroid>
			</pseudo3D>
		</spatialEntity>
		<numericStateVariable>
			<name>avgClusterednessRegions</name>
			<value>0</value>
		</numericStateVariable>
		<numericStateVariable>
			<name>avgDensityRegions</name>
			<value>0.6952378972557335</value>
		</numericStateVariable>
	</timepoint>
	<timepoint>
		<spatialEntity>
			<pseudo3D type="region">
				<clusteredness>1</clusteredness>
				<density>0.6952378972557335</density>
				<area>33583</area>
				<perimeter>804.5313539505005</perimeter>
				<distanceFromOrigin>314.4280521836434</distanceFromOrigin>
				<angle>58.09792740259475</angle>
				<shape>triangular</shape>
				<triangleMeasure>0.8390119443279861</triangleMeasure>
				<rectangleMeasure>0.5964849545745787</rectangleMeasure>
				<circleMeasure>0.4615187576452498</circleMeasure>
				<centroid>
					<x>229.036</x>
					<y>847.5358</y>
				</centroid>
			</pseudo3D>
		</spatialEntity>
		<numericStateVariable>
			<name>avgClusterednessRegions</name>
			<value>0</value>
		</numericStateVariable>
		<numericStateVariable>
			<name>avgDensityRegions</name>
			<value>0.6952378972557335</value>
		</numericStateVariable>
	</timepoint>
</experiment>
