# Supplementary material for: Automatic validation of computational models using pseudo-3D spatio-temporal model checking
Source: BMC Syst Biol. 2014 Dec 2;8:124. doi: 10.1186/s12918-014-0124-0 (PMC4272535; doi:10.1186/s12918-014-0124-0)
Supplement: Additional file 8 — Dataset of STML files for the phase variation case study. The dataset of one thousand STML files corresponding to the stochastic simulations of the rectangular model for the phase variation case study. We recommend using the freely available 7zip software (Download link: http://www.7-zip.org/download.html) to extract this archive. [file 12918_2014_124_MOESM8_ESM.zip › phase_variation_stml_190.xml]

<?xml version="1.0" encoding="utf-8"?>
<!--Warning! This xml file was automatically generated by a C++ program using the Boost PropertyTree library.-->
<experiment>
	<timepoint>
		<numericStateVariable>
			<name>avgClusterednessRegions</name>
			<value>0</value>
		</numericStateVariable>
		<numericStateVariable>
			<name>avgDensityRegions</name>
			<value>0</value>
		</numericStateVariable>
	</timepoint>
	<timepoint>
		<numericStateVariable>
			<name>avgClusterednessRegions</name>
			<value>0</value>
		</numericStateVariable>
		<numericStateVariable>
			<name>avgDensityRegions</name>
			<value>0</value>
		</numericStateVariable>
	</timepoint>
	<timepoint>
		<numericStateVariable>
			<name>avgClusterednessRegions</name>
			<value>0</value>
		</numericStateVariable>
		<numericStateVariable>
			<name>avgDensityRegions</name>
			<value>0</value>
		</numericStateVariable>
	</timepoint>
	<timepoint>
		<numericStateVariable>
			<name>avgClusterednessRegions</name>
			<value>0</value>
		</numericStateVariable>
		<numericStateVariable>
			<name>avgDensityRegions</name>
			<value>0</value>
		</numericStateVariable>
	</timepoint>
	<timepoint>
		<numericStateVariable>
			<name>avgClusterednessRegions</name>
			<value>0</value>
		</numericStateVariable>
		<numericStateVariable>
			<name>avgDensityRegions</name>
			<value>0</value>
		</numericStateVariable>
	</timepoint>
	<timepoint>
		<numericStateVariable>
			<name>avgClusterednessRegions</name>
			<value>0</value>
		</numericStateVariable>
		<numericStateVariable>
			<name>avgDensityRegions</name>
			<value>0</value>
		</numericStateVariable>
	</timepoint>
	<timepoint>
		<numericStateVariable>
			<name>avgClusterednessRegions</name>
			<value>0</value>
		</numericStateVariable>
		<numericStateVariable>
			<name>avgDensityRegions</name>
			<value>0</value>
		</numericStateVariable>
	</timepoint>
	<timepoint>
		<numericStateVariable>
			<name>avgClusterednessRegions</name>
			<value>0</value>
		</numericStateVariable>
		<numericStateVariable>
			<name>avgDensityRegions</name>
			<value>0</value>
		</numericStateVariable>
	</timepoint>
	<timepoint>
		<numericStateVariable>
			<name>avgClusterednessRegions</name>
			<value>0</value>
		</numericStateVariable>
		<numericStateVariable>
			<name>avgDensityRegions</name>
			<value>0</value>
		</numericStateVariable>
	</timepoint>
	<timepoint>
		<numericStateVariable>
			<name>avgClusterednessRegions</name>
			<value>0</value>
		</numericStateVariable>
		<numericStateVariable>
			<name>avgDensityRegions</name>
			<value>0</value>
		</numericStateVariable>
	</timepoint>
	<timepoint>
		<numericStateVariable>
			<name>avgClusterednessRegions</name>
			<value>0</value>
		</numericStateVariable>
		<numericStateVariable>
			<name>avgDensityRegions</name>
			<value>0</value>
		</numericStateVariable>
	</timepoint>
	<timepoint>
		<numericStateVariable>
			<name>avgClusterednessRegions</name>
			<value>0</value>
		</numericStateVariable>
		<numericStateVariable>
			<name>avgDensityRegions</name>
			<value>0</value>
		</numericStateVariable>
	</timepoint>
	<timepoint>
		<numericStateVariable>
			<name>avgClusterednessRegions</name>
			<value>0</value>
		</numericStateVariable>
		<numericStateVariable>
			<name>avgDensityRegions</name>
			<value>0</value>
		</numericStateVariable>
	</timepoint>
	<timepoint>
		<numericStateVariable>
			<name>avgClusterednessRegions</name>
			<value>0</value>
		</numericStateVariable>
		<numericStateVariable>
			<name>avgDensityRegions</name>
			<value>0</value>
		</numericStateVariable>
	</timepoint>
	<timepoint>
		<numericStateVariable>
			<name>avgClusterednessRegions</name>
			<value>0</value>
		</numericStateVariable>
		<numericStateVariable>
			<name>avgDensityRegions</name>
			<value>0</value>
		</numericStateVariable>
	</timepoint>
	<timepoint>
		<numericStateVariable>
			<name>avgClusterednessRegions</name>
			<value>0</value>
		</numericStateVariable>
		<numericStateVariable>
			<name>avgDensityRegions</name>
			<value>0</value>
		</numericStateVariable>
	</timepoint>
	<timepoint>
		<numericStateVariable>
			<name>avgClusterednessRegions</name>
			<value>0</value>
		</numericStateVariable>
		<numericStateVariable>
			<name>avgDensityRegions</name>
			<value>0</value>
		</numericStateVariable>
	</timepoint>
	<timepoint>
		<numericStateVariable>
			<name>avgClusterednessRegions</name>
			<value>0</value>
		</numericStateVariable>
		<numericStateVariable>
			<name>avgDensityRegions</name>
			<value>0</value>
		</numericStateVariable>
	</timepoint>
	<timepoint>
		<numericStateVariable>
			<name>avgClusterednessRegions</name>
			<value>0</value>
		</numericStateVariable>
		<numericStateVariable>
			<name>avgDensityRegions</name>
			<value>0</value>
		</numericStateVariable>
	</timepoint>
	<timepoint>
		<numericStateVariable>
			<name>avgClusterednessRegions</name>
			<value>0</value>
		</numericStateVariable>
		<numericStateVariable>
			<name>avgDensityRegions</name>
			<value>0</value>
		</numericStateVariable>
	</timepoint>
	<timepoint>
		<spatialEntity>
			<pseudo3D type="region">
				<clusteredness>1</clusteredness>
				<density>0.6067791200225091</density>
				<area>20940</area>
				<perimeter>693.9736371040344</perimeter>
				<distanceFromOrigin>129.3560976529518</distanceFromOrigin>
				<angle>60.68352871421612</angle>
				<shape>triangular</shape>
				<triangleMeasure>0.6839449316545</triangleMeasure>
				<rectangleMeasure>0.5594429531805283</rectangleMeasure>
				<circleMeasure>0.4604925968684661</circleMeasure>
				<centroid>
					<x>931.4786</x>
					<y>796.704</y>
				</centroid>
			</pseudo3D>
		</spatialEntity>
		<numericStateVariable>
			<name>avgClusterednessRegions</name>
			<value>0</value>
		</numericStateVariable>
		<numericStateVariable>
			<name>avgDensityRegions</name>
			<value>0.6067791200225091</value>
		</numericStateVariable>
	</timepoint>
	<timepoint>
		<spatialEntity>
			<pseudo3D type="region">
				<clusteredness>1</clusteredness>
				<density>0.6002085641935307</density>
				<area>27528</area>
				<perimeter>916.329003572464</perimeter>
				<distanceFromOrigin>129.3560976529518</distanceFromOrigin>
				<angle>72.264362525328</angle>
				<shape>triangular</shape>
				<triangleMeasure>0.6195238456929218</triangleMeasure>
				<rectangleMeasure>0.503975713626758</rectangleMeasure>
				<circleMeasure>0.4151994217349321</circleMeasure>
				<centroid>
					<x>950.0169</x>
					<y>789.149</y>
				</centroid>
			</pseudo3D>
		</spatialEntity>
		<numericStateVariable>
			<name>avgClusterednessRegions</name>
			<value>0</value>
		</numericStateVariable>
		<numericStateVariable>
			<name>avgDensityRegions</name>
			<value>0.6002085641935307</value>
		</numericStateVariable>
	</timepoint>
	<timepoint>
		<spatialEntity>
			<pseudo3D type="region">
				<clusteredness>1</clusteredness>
				<density>0.6048353551629413</density>
				<area>32725</area>
				<perimeter>967.3989253044128</perimeter>
				<distanceFromOrigin>129.3560976529518</distanceFromOrigin>
				<angle>71.34073338423568</angle>
				<shape>triangular</shape>
				<triangleMeasure>0.6837044349383935</triangleMeasure>
				<rectangleMeasure>0.5188513106637705</rectangleMeasure>
				<circleMeasure>0.4188035532091188</circleMeasure>
				<centroid>
					<x>962.8646</x>
					<y>787.7305</y>
				</centroid>
			</pseudo3D>
		</spatialEntity>
		<numericStateVariable>
			<name>avgClusterednessRegions</name>
			<value>0</value>
		</numericStateVariable>
		<numericStateVariable>
			<name>avgDensityRegions</name>
			<value>0.6048353551629413</value>
		</numericStateVariable>
	</timepoint>
	<timepoint>
		<spatialEntity>
			<pseudo3D type="region">
				<clusteredness>1</clusteredness>
				<density>0.6028596311770046</density>
				<area>37740</area>
				<perimeter>1004.608156204224</perimeter>
				<distanceFromOrigin>129.3560976529518</distanceFromOrigin>
				<angle>69.52930275343392</angle>
				<shape>triangular</shape>
				<triangleMeasure>0.6886924150767799</triangleMeasure>
				<rectangleMeasure>0.539997390960539</rectangleMeasure>
				<circleMeasure>0.4469421847248287</circleMeasure>
				<centroid>
					<x>974.4956</x>
					<y>788.5817</y>
				</centroid>
			</pseudo3D>
		</spatialEntity>
		<numericStateVariable>
			<name>avgClusterednessRegions</name>
			<value>0</value>
		</numericStateVariable>
		<numericStateVariable>
			<name>avgDensityRegions</name>
			<value>0.6028596311770046</value>
		</numericStateVariable>
	</timepoint>
	<timepoint>
		<spatialEntity>
			<pseudo3D type="region">
				<clusteredness>1</clusteredness>
				<density>0.6063938599490862</density>
				<area>43399</area>
				<perimeter>1067.874825000763</perimeter>
				<distanceFromOrigin>129.3560976529518</distanceFromOrigin>
				<angle>68.14405007445336</angle>
				<shape>triangular</shape>
				<triangleMeasure>0.6951305702324296</triangleMeasure>
				<rectangleMeasure>0.5412474407999407</rectangleMeasure>
				<circleMeasure>0.4449752788986532</circleMeasure>
				<centroid>
					<x>986.3544</x>
					<y>787.3513</y>
				</centroid>
			</pseudo3D>
		</spatialEntity>
		<numericStateVariable>
			<name>avgClusterednessRegions</name>
			<value>0</value>
		</numericStateVariable>
		<numericStateVariable>
			<name>avgDensityRegions</name>
			<value>0.6063938599490862</value>
		</numericStateVariable>
	</timepoint>
	<timepoint>
		<spatialEntity>
			<pseudo3D type="region">
				<clusteredness>1</clusteredness>
				<density>0.6190441671697385</density>
				<area>49477</area>
				<perimeter>1126.405968427658</perimeter>
				<distanceFromOrigin>129.3560976529518</distanceFromOrigin>
				<angle>66.16623656326996</angle>
				<shape>triangular</shape>
				<triangleMeasure>0.6989807090535357</triangleMeasure>
				<rectangleMeasure>0.5275423308784881</rectangleMeasure>
				<circleMeasure>0.4483099943503537</circleMeasure>
				<centroid>
					<x>997.9883</x>
					<y>790.4901</y>
				</centroid>
			</pseudo3D>
		</spatialEntity>
		<numericStateVariable>
			<name>avgClusterednessRegions</name>
			<value>0</value>
		</numericStateVariable>
		<numericStateVariable>
			<name>avgDensityRegions</name>
			<value>0.6190441671697385</value>
		</numericStateVariable>
	</timepoint>
	<timepoint>
		<spatialEntity>
			<pseudo3D type="region">
				<clusteredness>1</clusteredness>
				<density>0.6273432045714159</density>
				<area>55995.5</area>
				<perimeter>1177.493532419205</perimeter>
				<distanceFromOrigin>129.3560976529518</distanceFromOrigin>
				<angle>65.82636055070587</angle>
				<shape>triangular</shape>
				<triangleMeasure>0.7198671995397622</triangleMeasure>
				<rectangleMeasure>0.5413545237891487</rectangleMeasure>
				<circleMeasure>0.4556372429396667</circleMeasure>
				<centroid>
					<x>1010.217</x>
					<y>791.1709</y>
				</centroid>
			</pseudo3D>
		</spatialEntity>
		<numericStateVariable>
			<name>avgClusterednessRegions</name>
			<value>0</value>
		</numericStateVariable>
		<numericStateVariable>
			<name>avgDensityRegions</name>
			<value>0.6273432045714159</value>
		</numericStateVariable>
	</timepoint>
	<timepoint>
		<spatialEntity>
			<pseudo3D type="region">
				<clusteredness>1</clusteredness>
				<density>0.6345519722696731</density>
				<area>62026</area>
				<perimeter>1240.474651575089</perimeter>
				<distanceFromOrigin>129.3560976529518</distanceFromOrigin>
				<angle>65.25880464252268</angle>
				<shape>triangular</shape>
				<triangleMeasure>0.7414754855301046</triangleMeasure>
				<rectangleMeasure>0.5369730835353973</rectangleMeasure>
				<circleMeasure>0.4428920378391966</circleMeasure>
				<centroid>
					<x>1020.326</x>
					<y>793.6622</y>
				</centroid>
			</pseudo3D>
		</spatialEntity>
		<numericStateVariable>
			<name>avgClusterednessRegions</name>
			<value>0</value>
		</numericStateVariable>
		<numericStateVariable>
			<name>avgDensityRegions</name>
			<value>0.6345519722696731</value>
		</numericStateVariable>
	</timepoint>
	<timepoint>
		<spatialEntity>
			<pseudo3D type="region">
				<clusteredness>1</clusteredness>
				<density>0.6364711937617321</density>
				<area>69367</area>
				<perimeter>1341.699569225311</perimeter>
				<distanceFromOrigin>129.3560976529518</distanceFromOrigin>
				<angle>65.89529782716235</angle>
				<shape>triangular</shape>
				<triangleMeasure>0.7333535964900688</triangleMeasure>
				<rectangleMeasure>0.5191469805607317</rectangleMeasure>
				<circleMeasure>0.4296850391020318</circleMeasure>
				<centroid>
					<x>1032.505</x>
					<y>794.8408</y>
				</centroid>
			</pseudo3D>
		</spatialEntity>
		<numericStateVariable>
			<name>avgClusterednessRegions</name>
			<value>0</value>
		</numericStateVariable>
		<numericStateVariable>
			<name>avgDensityRegions</name>
			<value>0.6364711937617321</value>
		</numericStateVariable>
	</timepoint>
	<timepoint>
		<spatialEntity>
			<pseudo3D type="region">
				<clusteredness>1</clusteredness>
				<density>0.6456022077038804</density>
				<area>77055.5</area>
				<perimeter>1353.969763040543</perimeter>
				<distanceFromOrigin>129.3560976529518</distanceFromOrigin>
				<angle>64.62431525139549</angle>
				<shape>triangular</shape>
				<triangleMeasure>0.7523325648633047</triangleMeasure>
				<rectangleMeasure>0.5527907652688974</rectangleMeasure>
				<circleMeasure>0.4673485323695965</circleMeasure>
				<centroid>
					<x>1044.412</x>
					<y>797.5401</y>
				</centroid>
			</pseudo3D>
		</spatialEntity>
		<numericStateVariable>
			<name>avgClusterednessRegions</name>
			<value>0</value>
		</numericStateVariable>
		<numericStateVariable>
			<name>avgDensityRegions</name>
			<value>0.6456022077038804</value>
		</numericStateVariable>
	</timepoint>
	<timepoint>
		<spatialEntity>
			<pseudo3D type="region">
				<clusteredness>1</clusteredness>
				<density>0.6470873071335372</density>
				<area>83640.5</area>
				<perimeter>1404.878564357758</perimeter>
				<distanceFromOrigin>129.3560976529518</distanceFromOrigin>
				<angle>65.02601266937782</angle>
				<shape>triangular</shape>
				<triangleMeasure>0.7671381762233529</triangleMeasure>
				<rectangleMeasure>0.5511755357186066</rectangleMeasure>
				<circleMeasure>0.4623239354203195</circleMeasure>
				<centroid>
					<x>1054.131</x>
					<y>799.7233</y>
				</centroid>
			</pseudo3D>
		</spatialEntity>
		<numericStateVariable>
			<name>avgClusterednessRegions</name>
			<value>0</value>
		</numericStateVariable>
		<numericStateVariable>
			<name>avgDensityRegions</name>
			<value>0.6470873071335372</value>
		</numericStateVariable>
	</timepoint>
	<timepoint>
		<spatialEntity>
			<pseudo3D type="region">
				<clusteredness>1</clusteredness>
				<density>0.6521938771779743</density>
				<area>90518</area>
				<perimeter>1516.713970661163</perimeter>
				<distanceFromOrigin>129.3560976529518</distanceFromOrigin>
				<angle>0</angle>
				<shape>triangular</shape>
				<triangleMeasure>0.7851774104707092</triangleMeasure>
				<rectangleMeasure>0.5216675453948266</rectangleMeasure>
				<circleMeasure>0.4367933021383033</circleMeasure>
				<centroid>
					<x>1064.009</x>
					<y>801.54</y>
				</centroid>
			</pseudo3D>
		</spatialEntity>
		<numericStateVariable>
			<name>avgClusterednessRegions</name>
			<value>0</value>
		</numericStateVariable>
		<numericStateVariable>
			<name>avgDensityRegions</name>
			<value>0.6521938771779743</value>
		</numericStateVariable>
	</timepoint>
	<timepoint>
		<spatialEntity>
			<pseudo3D type="region">
				<clusteredness>1</clusteredness>
				<density>0.6555623910651175</density>
				<area>100563</area>
				<perimeter>1623.899689674377</perimeter>
				<distanceFromOrigin>129.3560976529518</distanceFromOrigin>
				<angle>64.74488913374627</angle>
				<shape>triangular</shape>
				<triangleMeasure>0.7869679922291577</triangleMeasure>
				<rectangleMeasure>0.520299291867777</rectangleMeasure>
				<circleMeasure>0.4198138199549801</circleMeasure>
				<centroid>
					<x>1078.286</x>
					<y>800.9951</y>
				</centroid>
			</pseudo3D>
		</spatialEntity>
		<numericStateVariable>
			<name>avgClusterednessRegions</name>
			<value>0</value>
		</numericStateVariable>
		<numericStateVariable>
			<name>avgDensityRegions</name>
			<value>0.6555623910651175</value>
		</numericStateVariable>
	</timepoint>
	<timepoint>
		<spatialEntity>
			<pseudo3D type="region">
				<clusteredness>1</clusteredness>
				<density>0.6604496727268835</density>
				<area>109163.5</area>
				<perimeter>1685.015031099319</perimeter>
				<distanceFromOrigin>129.3560976529518</distanceFromOrigin>
				<angle>66.2322851760901</angle>
				<shape>triangular</shape>
				<triangleMeasure>0.787665166451706</triangleMeasure>
				<rectangleMeasure>0.5148491240740093</rectangleMeasure>
				<circleMeasure>0.4188694038094554</circleMeasure>
				<centroid>
					<x>1089.441</x>
					<y>803.1512</y>
				</centroid>
			</pseudo3D>
		</spatialEntity>
		<numericStateVariable>
			<name>avgClusterednessRegions</name>
			<value>0</value>
		</numericStateVariable>
		<numericStateVariable>
			<name>avgDensityRegions</name>
			<value>0.6604496727268835</value>
		</numericStateVariable>
	</timepoint>
	<timepoint>
		<spatialEntity>
			<pseudo3D type="region">
				<clusteredness>1</clusteredness>
				<density>0.6581454504545163</density>
				<area>119126.5</area>
				<perimeter>1772.720601081848</perimeter>
				<distanceFromOrigin>129.3560976529518</distanceFromOrigin>
				<angle>67.59696451096745</angle>
				<shape>triangular</shape>
				<triangleMeasure>0.7846581099116797</triangleMeasure>
				<rectangleMeasure>0.5148129413862731</rectangleMeasure>
				<circleMeasure>0.4136466699948752</circleMeasure>
				<centroid>
					<x>1101.685</x>
					<y>805.0872</y>
				</centroid>
			</pseudo3D>
		</spatialEntity>
		<numericStateVariable>
			<name>avgClusterednessRegions</name>
			<value>0</value>
		</numericStateVariable>
		<numericStateVariable>
			<name>avgDensityRegions</name>
			<value>0.6581454504545163</value>
		</numericStateVariable>
	</timepoint>
	<timepoint>
		<spatialEntity>
			<pseudo3D type="region">
				<clusteredness>1</clusteredness>
				<density>0.6610245757105384</density>
				<area>128682.5</area>
				<perimeter>1832.068842172623</perimeter>
				<distanceFromOrigin>129.3560976529518</distanceFromOrigin>
				<angle>67.5259044854367</angle>
				<shape>triangular</shape>
				<triangleMeasure>0.7786404462513</triangleMeasure>
				<rectangleMeasure>0.5159709100386429</rectangleMeasure>
				<circleMeasure>0.4195771548060589</circleMeasure>
				<centroid>
					<x>1113.142</x>
					<y>806.7958</y>
				</centroid>
			</pseudo3D>
		</spatialEntity>
		<numericStateVariable>
			<name>avgClusterednessRegions</name>
			<value>0</value>
		</numericStateVariable>
		<numericStateVariable>
			<name>avgDensityRegions</name>
			<value>0.6610245757105384</value>
		</numericStateVariable>
	</timepoint>
	<timepoint>
		<spatialEntity>
			<pseudo3D type="region">
				<clusteredness>1</clusteredness>
				<density>0.6610420275008566</density>
				<area>131208</area>
				<perimeter>1834.418878078461</perimeter>
				<distanceFromOrigin>129.3560976529518</distanceFromOrigin>
				<angle>67.31730641853464</angle>
				<shape>triangular</shape>
				<triangleMeasure>0.7886903174179781</triangleMeasure>
				<rectangleMeasure>0.5243617130885737</rectangleMeasure>
				<circleMeasure>0.416199333572789</circleMeasure>
				<centroid>
					<x>1116.231</x>
					<y>806.204</y>
				</centroid>
			</pseudo3D>
		</spatialEntity>
		<numericStateVariable>
			<name>avgClusterednessRegions</name>
			<value>0</value>
		</numericStateVariable>
		<numericStateVariable>
			<name>avgDensityRegions</name>
			<value>0.6610420275008566</value>
		</numericStateVariable>
	</timepoint>
	<timepoint>
		<spatialEntity>
			<pseudo3D type="region">
				<clusteredness>1</clusteredness>
				<density>0.6610420275008566</density>
				<area>131208</area>
				<perimeter>1834.418878078461</perimeter>
				<distanceFromOrigin>129.3560976529518</distanceFromOrigin>
				<angle>67.31730641853464</angle>
				<shape>triangular</shape>
				<triangleMeasure>0.7886903174179781</triangleMeasure>
				<rectangleMeasure>0.5243617130885737</rectangleMeasure>
				<circleMeasure>0.416199333572789</circleMeasure>
				<centroid>
					<x>1116.231</x>
					<y>806.204</y>
				</centroid>
			</pseudo3D>
		</spatialEntity>
		<numericStateVariable>
			<name>avgClusterednessRegions</name>
			<value>0</value>
		</numericStateVariable>
		<numericStateVariable>
			<name>avgDensityRegions</name>
			<value>0.6610420275008566</value>
		</numericStateVariable>
	</timepoint>
	<timepoint>
		<spatialEntity>
			<pseudo3D type="region">
				<clusteredness>1</clusteredness>
				<density>0.6610420275008566</density>
				<area>131208</area>
				<perimeter>1834.418878078461</perimeter>
				<distanceFromOrigin>129.3560976529518</distanceFromOrigin>
				<angle>67.31730641853464</angle>
				<shape>triangular</shape>
				<triangleMeasure>0.7886903174179781</triangleMeasure>
				<rectangleMeasure>0.5243617130885737</rectangleMeasure>
				<circleMeasure>0.416199333572789</circleMeasure>
				<centroid>
					<x>1116.231</x>
					<y>806.204</y>
				</centroid>
			</pseudo3D>
		</spatialEntity>
		<numericStateVariable>
			<name>avgClusterednessRegions</name>
			<value>0</value>
		</numericStateVariable>
		<numericStateVariable>
			<name>avgDensityRegions</name>
			<value>0.6610420275008566</value>
		</numericStateVariable>
	</timepoint>
	<timepoint>
		<spatialEntity>
			<pseudo3D type="region">
				<clusteredness>1</clusteredness>
				<density>0.6610420275008566</density>
				<area>131208</area>
				<perimeter>1834.418878078461</perimeter>
				<distanceFromOrigin>129.3560976529518</distanceFromOrigin>
				<angle>67.31730641853464</angle>
				<shape>triangular</shape>
				<triangleMeasure>0.7886903174179781</triangleMeasure>
				<rectangleMeasure>0.5243617130885737</rectangleMeasure>
				<circleMeasure>0.416199333572789</circleMeasure>
				<centroid>
					<x>1116.231</x>
					<y>806.204</y>
				</centroid>
			</pseudo3D>
		</spatialEntity>
		<numericStateVariable>
			<name>avgClusterednessRegions</name>
			<value>0</value>
		</numericStateVariable>
		<numericStateVariable>
			<name>avgDensityRegions</name>
			<value>0.6610420275008566</value>
		</numericStateVariable>
	</timepoint>
	<timepoint>
		<spatialEntity>
			<pseudo3D type="region">
				<clusteredness>1</clusteredness>
				<density>0.6610420275008566</density>
				<area>131208</area>
				<perimeter>1834.418878078461</perimeter>
				<distanceFromOrigin>129.3560976529518</distanceFromOrigin>
				<angle>67.31730641853464</angle>
				<shape>triangular</shape>
				<triangleMeasure>0.7886903174179781</triangleMeasure>
				<rectangleMeasure>0.5243617130885737</rectangleMeasure>
				<circleMeasure>0.416199333572789</circleMeasure>
				<centroid>
					<x>1116.231</x>
					<y>806.204</y>
				</centroid>
			</pseudo3D>
		</spatialEntity>
		<numericStateVariable>
			<name>avgClusterednessRegions</name>
			<value>0</value>
		</numericStateVariable>
		<numericStateVariable>
			<name>avgDensityRegions</name>
			<value>0.6610420275008566</value>
		</numericStateVariable>
	</timepoint>
	<timepoint>
		<spatialEntity>
			<pseudo3D type="region">
				<clusteredness>1</clusteredness>
				<density>0.6610420275008566</density>
				<area>131208</area>
				<perimeter>1834.418878078461</perimeter>
				<distanceFromOrigin>129.3560976529518</distanceFromOrigin>
				<angle>67.31730641853464</angle>
				<shape>triangular</shape>
				<triangleMeasure>0.7886903174179781</triangleMeasure>
				<rectangleMeasure>0.5243617130885737</rectangleMeasure>
				<circleMeasure>0.416199333572789</circleMeasure>
				<centroid>
					<x>1116.231</x>
					<y>806.204</y>
				</centroid>
			</pseudo3D>
		</spatialEntity>
		<numericStateVariable>
			<name>avgClusterednessRegions</name>
			<value>0</value>
		</numericStateVariable>
		<numericStateVariable>
			<name>avgDensityRegions</name>
			<value>0.6610420275008566</value>
		</numericStateVariable>
	</timepoint>
	<timepoint>
		<spatialEntity>
			<pseudo3D type="region">
				<clusteredness>1</clusteredness>
				<density>0.6610420275008566</density>
				<area>131208</area>
				<perimeter>1834.418878078461</perimeter>
				<distanceFromOrigin>129.3560976529518</distanceFromOrigin>
				<angle>67.31730641853464</angle>
				<shape>triangular</shape>
				<triangleMeasure>0.7886903174179781</triangleMeasure>
				<rectangleMeasure>0.5243617130885737</rectangleMeasure>
				<circleMeasure>0.416199333572789</circleMeasure>
				<centroid>
					<x>1116.231</x>
					<y>806.204</y>
				</centroid>
			</pseudo3D>
		</spatialEntity>
		<numericStateVariable>
			<name>avgClusterednessRegions</name>
			<value>0</value>
		</numericStateVariable>
		<numericStateVariable>
			<name>avgDensityRegions</name>
			<value>0.6610420275008566</value>
		</numericStateVariable>
	</timepoint>
	<timepoint>
		<spatialEntity>
			<pseudo3D type="region">
				<clusteredness>1</clusteredness>
				<density>0.6610420275008566</density>
				<area>131208</area>
				<perimeter>1834.418878078461</perimeter>
				<distanceFromOrigin>129.3560976529518</distanceFromOrigin>
				<angle>67.31730641853464</angle>
				<shape>triangular</shape>
				<triangleMeasure>0.7886903174179781</triangleMeasure>
				<rectangleMeasure>0.5243617130885737</rectangleMeasure>
				<circleMeasure>0.416199333572789</circleMeasure>
				<centroid>
					<x>1116.231</x>
					<y>806.204</y>
				</centroid>
			</pseudo3D>
		</spatialEntity>
		<numericStateVariable>
			<name>avgClusterednessRegions</name>
			<value>0</value>
		</numericStateVariable>
		<numericStateVariable>
			<name>avgDensityRegions</name>
			<value>0.6610420275008566</value>
		</numericStateVariable>
	</timepoint>
	<timepoint>
		<spatialEntity>
			<pseudo3D type="region">
				<clusteredness>1</clusteredness>
				<density>0.6610420275008566</density>
				<area>131208</area>
				<perimeter>1834.418878078461</perimeter>
				<distanceFromOrigin>129.3560976529518</distanceFromOrigin>
				<angle>67.31730641853464</angle>
				<shape>triangular</shape>
				<triangleMeasure>0.7886903174179781</triangleMeasure>
				<rectangleMeasure>0.5243617130885737</rectangleMeasure>
				<circleMeasure>0.416199333572789</circleMeasure>
				<centroid>
					<x>1116.231</x>
					<y>806.204</y>
				</centroid>
			</pseudo3D>
		</spatialEntity>
		<numericStateVariable>
			<name>avgClusterednessRegions</name>
			<value>0</value>
		</numericStateVariable>
		<numericStateVariable>
			<name>avgDensityRegions</name>
			<value>0.6610420275008566</value>
		</numericStateVariable>
	</timepoint>
	<timepoint>
		<spatialEntity>
			<pseudo3D type="region">
				<clusteredness>1</clusteredness>
				<density>0.6610420275008566</density>
				<area>131208</area>
				<perimeter>1834.418878078461</perimeter>
				<distanceFromOrigin>129.3560976529518</distanceFromOrigin>
				<angle>67.31730641853464</angle>
				<shape>triangular</shape>
				<triangleMeasure>0.7886903174179781</triangleMeasure>
				<rectangleMeasure>0.5243617130885737</rectangleMeasure>
				<circleMeasure>0.416199333572789</circleMeasure>
				<centroid>
					<x>1116.231</x>
					<y>806.204</y>
				</centroid>
			</pseudo3D>
		</spatialEntity>
		<numericStateVariable>
			<name>avgClusterednessRegions</name>
			<value>0</value>
		</numericStateVariable>
		<numericStateVariable>
			<name>avgDensityRegions</name>
			<value>0.6610420275008566</value>
		</numericStateVariable>
	</timepoint>
	<timepoint>
		<spatialEntity>
			<pseudo3D type="region">
				<clusteredness>1</clusteredness>
				<density>0.6610420275008566</density>
				<area>131208</area>
				<perimeter>1834.418878078461</perimeter>
				<distanceFromOrigin>129.3560976529518</distanceFromOrigin>
				<angle>67.31730641853464</angle>
				<shape>triangular</shape>
				<triangleMeasure>0.7886903174179781</triangleMeasure>
				<rectangleMeasure>0.5243617130885737</rectangleMeasure>
				<circleMeasure>0.416199333572789</circleMeasure>
				<centroid>
					<x>1116.231</x>
					<y>806.204</y>
				</centroid>
			</pseudo3D>
		</spatialEntity>
		<numericStateVariable>
			<name>avgClusterednessRegions</name>
			<value>0</value>
		</numericStateVariable>
		<numericStateVariable>
			<name>avgDensityRegions</name>
			<value>0.6610420275008566</value>
		</numericStateVariable>
	</timepoint>
	<timepoint>
		<spatialEntity>
			<pseudo3D type="region">
				<clusteredness>1</clusteredness>
				<density>0.6610420275008566</density>
				<area>131208</area>
				<perimeter>1834.418878078461</perimeter>
				<distanceFromOrigin>129.3560976529518</distanceFromOrigin>
				<angle>67.31730641853464</angle>
				<shape>triangular</shape>
				<triangleMeasure>0.7886903174179781</triangleMeasure>
				<rectangleMeasure>0.5243617130885737</rectangleMeasure>
				<circleMeasure>0.416199333572789</circleMeasure>
				<centroid>
					<x>1116.231</x>
					<y>806.204</y>
				</centroid>
			</pseudo3D>
		</spatialEntity>
		<numericStateVariable>
			<name>avgClusterednessRegions</name>
			<value>0</value>
		</numericStateVariable>
		<numericStateVariable>
			<name>avgDensityRegions</name>
			<value>0.6610420275008566</value>
		</numericStateVariable>
	</timepoint>
	<timepoint>
		<spatialEntity>
			<pseudo3D type="region">
				<clusteredness>1</clusteredness>
				<density>0.6610420275008566</density>
				<area>131208</area>
				<perimeter>1834.418878078461</perimeter>
				<distanceFromOrigin>129.3560976529518</distanceFromOrigin>
				<angle>67.31730641853464</angle>
				<shape>triangular</shape>
				<triangleMeasure>0.7886903174179781</triangleMeasure>
				<rectangleMeasure>0.5243617130885737</rectangleMeasure>
				<circleMeasure>0.416199333572789</circleMeasure>
				<centroid>
					<x>1116.231</x>
					<y>806.204</y>
				</centroid>
			</pseudo3D>
		</spatialEntity>
		<numericStateVariable>
			<name>avgClusterednessRegions</name>
			<value>0</value>
		</numericStateVariable>
		<numericStateVariable>
			<name>avgDensityRegions</name>
			<value>0.6610420275008566</value>
		</numericStateVariable>
	</timepoint>
	<timepoint>
		<spatialEntity>
			<pseudo3D type="region">
				<clusteredness>1</clusteredness>
				<density>0.6610420275008566</density>
				<area>131208</area>
				<perimeter>1834.418878078461</perimeter>
				<distanceFromOrigin>129.3560976529518</distanceFromOrigin>
				<angle>67.31730641853464</angle>
				<shape>triangular</shape>
				<triangleMeasure>0.7886903174179781</triangleMeasure>
				<rectangleMeasure>0.5243617130885737</rectangleMeasure>
				<circleMeasure>0.416199333572789</circleMeasure>
				<centroid>
					<x>1116.231</x>
					<y>806.204</y>
				</centroid>
			</pseudo3D>
		</spatialEntity>
		<numericStateVariable>
			<name>avgClusterednessRegions</name>
			<value>0</value>
		</numericStateVariable>
		<numericStateVariable>
			<name>avgDensityRegions</name>
			<value>0.6610420275008566</value>
		</numericStateVariable>
	</timepoint>
	<timepoint>
		<spatialEntity>
			<pseudo3D type="region">
				<clusteredness>1</clusteredness>
				<density>0.6610420275008566</density>
				<area>131208</area>
				<perimeter>1834.418878078461</perimeter>
				<distanceFromOrigin>129.3560976529518</distanceFromOrigin>
				<angle>67.31730641853464</angle>
				<shape>triangular</shape>
				<triangleMeasure>0.7886903174179781</triangleMeasure>
				<rectangleMeasure>0.5243617130885737</rectangleMeasure>
				<circleMeasure>0.416199333572789</circleMeasure>
				<centroid>
					<x>1116.231</x>
					<y>806.204</y>
				</centroid>
			</pseudo3D>
		</spatialEntity>
		<numericStateVariable>
			<name>avgClusterednessRegions</name>
			<value>0</value>
		</numericStateVariable>
		<numericStateVariable>
			<name>avgDensityRegions</name>
			<value>0.6610420275008566</value>
		</numericStateVariable>
	</timepoint>
	<timepoint>
		<spatialEntity>
			<pseudo3D type="region">
				<clusteredness>1</clusteredness>
				<density>0.6610420275008566</density>
				<area>131208</area>
				<perimeter>1834.418878078461</perimeter>
				<distanceFromOrigin>129.3560976529518</distanceFromOrigin>
				<angle>67.31730641853464</angle>
				<shape>triangular</shape>
				<triangleMeasure>0.7886903174179781</triangleMeasure>
				<rectangleMeasure>0.5243617130885737</rectangleMeasure>
				<circleMeasure>0.416199333572789</circleMeasure>
				<centroid>
					<x>1116.231</x>
					<y>806.204</y>
				</centroid>
			</pseudo3D>
		</spatialEntity>
		<numericStateVariable>
			<name>avgClusterednessRegions</name>
			<value>0</value>
		</numericStateVariable>
		<numericStateVariable>
			<name>avgDensityRegions</name>
			<value>0.6610420275008566</value>
		</numericStateVariable>
	</timepoint>
	<timepoint>
		<spatialEntity>
			<pseudo3D type="region">
				<clusteredness>1</clusteredness>
				<density>0.6610420275008566</density>
				<area>131208</area>
				<perimeter>1834.418878078461</perimeter>
				<distanceFromOrigin>129.3560976529518</distanceFromOrigin>
				<angle>67.31730641853464</angle>
				<shape>triangular</shape>
				<triangleMeasure>0.7886903174179781</triangleMeasure>
				<rectangleMeasure>0.5243617130885737</rectangleMeasure>
				<circleMeasure>0.416199333572789</circleMeasure>
				<centroid>
					<x>1116.231</x>
					<y>806.204</y>
				</centroid>
			</pseudo3D>
		</spatialEntity>
		<numericStateVariable>
			<name>avgClusterednessRegions</name>
			<value>0</value>
		</numericStateVariable>
		<numericStateVariable>
			<name>avgDensityRegions</name>
			<value>0.6610420275008566</value>
		</numericStateVariable>
	</timepoint>
	<timepoint>
		<spatialEntity>
			<pseudo3D type="region">
				<clusteredness>1</clusteredness>
				<density>0.6610420275008566</density>
				<area>131208</area>
				<perimeter>1834.418878078461</perimeter>
				<distanceFromOrigin>129.3560976529518</distanceFromOrigin>
				<angle>67.31730641853464</angle>
				<shape>triangular</shape>
				<triangleMeasure>0.7886903174179781</triangleMeasure>
				<rectangleMeasure>0.5243617130885737</rectangleMeasure>
				<circleMeasure>0.416199333572789</circleMeasure>
				<centroid>
					<x>1116.231</x>
					<y>806.204</y>
				</centroid>
			</pseudo3D>
		</spatialEntity>
		<numericStateVariable>
			<name>avgClusterednessRegions</name>
			<value>0</value>
		</numericStateVariable>
		<numericStateVariable>
			<name>avgDensityRegions</name>
			<value>0.6610420275008566</value>
		</numericStateVariable>
	</timepoint>
	<timepoint>
		<spatialEntity>
			<pseudo3D type="region">
				<clusteredness>1</clusteredness>
				<density>0.6610420275008566</density>
				<area>131208</area>
				<perimeter>1834.418878078461</perimeter>
				<distanceFromOrigin>129.3560976529518</distanceFromOrigin>
				<angle>67.31730641853464</angle>
				<shape>triangular</shape>
				<triangleMeasure>0.7886903174179781</triangleMeasure>
				<rectangleMeasure>0.5243617130885737</rectangleMeasure>
				<circleMeasure>0.416199333572789</circleMeasure>
				<centroid>
					<x>1116.231</x>
					<y>806.204</y>
				</centroid>
			</pseudo3D>
		</spatialEntity>
		<numericStateVariable>
			<name>avgClusterednessRegions</name>
			<value>0</value>
		</numericStateVariable>
		<numericStateVariable>
			<name>avgDensityRegions</name>
			<value>0.6610420275008566</value>
		</numericStateVariable>
	</timepoint>
	<timepoint>
		<spatialEntity>
			<pseudo3D type="region">
				<clusteredness>1</clusteredness>
				<density>0.6610420275008566</density>
				<area>131208</area>
				<perimeter>1834.418878078461</perimeter>
				<distanceFromOrigin>129.3560976529518</distanceFromOrigin>
				<angle>67.31730641853464</angle>
				<shape>triangular</shape>
				<triangleMeasure>0.7886903174179781</triangleMeasure>
				<rectangleMeasure>0.5243617130885737</rectangleMeasure>
				<circleMeasure>0.416199333572789</circleMeasure>
				<centroid>
					<x>1116.231</x>
					<y>806.204</y>
				</centroid>
			</pseudo3D>
		</spatialEntity>
		<numericStateVariable>
			<name>avgClusterednessRegions</name>
			<value>0</value>
		</numericStateVariable>
		<numericStateVariable>
			<name>avgDensityRegions</name>
			<value>0.6610420275008566</value>
		</numericStateVariable>
	</timepoint>
	<timepoint>
		<spatialEntity>
			<pseudo3D type="region">
				<clusteredness>1</clusteredness>
				<density>0.6610420275008566</density>
				<area>131208</area>
				<perimeter>1834.418878078461</perimeter>
				<distanceFromOrigin>129.3560976529518</distanceFromOrigin>
				<angle>67.31730641853464</angle>
				<shape>triangular</shape>
				<triangleMeasure>0.7886903174179781</triangleMeasure>
				<rectangleMeasure>0.5243617130885737</rectangleMeasure>
				<circleMeasure>0.416199333572789</circleMeasure>
				<centroid>
					<x>1116.231</x>
					<y>806.204</y>
				</centroid>
			</pseudo3D>
		</spatialEntity>
		<numericStateVariable>
			<name>avgClusterednessRegions</name>
			<value>0</value>
		</numericStateVariable>
		<numericStateVariable>
			<name>avgDensityRegions</name>
			<value>0.6610420275008566</value>
		</numericStateVariable>
	</timepoint>
	<timepoint>
		<spatialEntity>
			<pseudo3D type="region">
				<clusteredness>1</clusteredness>
				<density>0.6610420275008566</density>
				<area>131208</area>
				<perimeter>1834.418878078461</perimeter>
				<distanceFromOrigin>129.3560976529518</distanceFromOrigin>
				<angle>67.31730641853464</angle>
				<shape>triangular</shape>
				<triangleMeasure>0.7886903174179781</triangleMeasure>
				<rectangleMeasure>0.5243617130885737</rectangleMeasure>
				<circleMeasure>0.416199333572789</circleMeasure>
				<centroid>
					<x>1116.231</x>
					<y>806.204</y>
				</centroid>
			</pseudo3D>
		</spatialEntity>
		<numericStateVariable>
			<name>avgClusterednessRegions</name>
			<value>0</value>
		</numericStateVariable>
		<numericStateVariable>
			<name>avgDensityRegions</name>
			<value>0.6610420275008566</value>
		</numericStateVariable>
	</timepoint>
	<timepoint>
		<spatialEntity>
			<pseudo3D type="region">
				<clusteredness>1</clusteredness>
				<density>0.6610420275008566</density>
				<area>131208</area>
				<perimeter>1834.418878078461</perimeter>
				<distanceFromOrigin>129.3560976529518</distanceFromOrigin>
				<angle>67.31730641853464</angle>
				<shape>triangular</shape>
				<triangleMeasure>0.7886903174179781</triangleMeasure>
				<rectangleMeasure>0.5243617130885737</rectangleMeasure>
				<circleMeasure>0.416199333572789</circleMeasure>
				<centroid>
					<x>1116.231</x>
					<y>806.204</y>
				</centroid>
			</pseudo3D>
		</spatialEntity>
		<numericStateVariable>
			<name>avgClusterednessRegions</name>
			<value>0</value>
		</numericStateVariable>
		<numericStateVariable>
			<name>avgDensityRegions</name>
			<value>0.6610420275008566</value>
		</numericStateVariable>
	</timepoint>
	<timepoint>
		<spatialEntity>
			<pseudo3D type="region">
				<clusteredness>1</clusteredness>
				<density>0.6610420275008566</density>
				<area>131208</area>
				<perimeter>1834.418878078461</perimeter>
				<distanceFromOrigin>129.3560976529518</distanceFromOrigin>
				<angle>67.31730641853464</angle>
				<shape>triangular</shape>
				<triangleMeasure>0.7886903174179781</triangleMeasure>
				<rectangleMeasure>0.5243617130885737</rectangleMeasure>
				<circleMeasure>0.416199333572789</circleMeasure>
				<centroid>
					<x>1116.231</x>
					<y>806.204</y>
				</centroid>
			</pseudo3D>
		</spatialEntity>
		<numericStateVariable>
			<name>avgClusterednessRegions</name>
			<value>0</value>
		</numericStateVariable>
		<numericStateVariable>
			<name>avgDensityRegions</name>
			<value>0.6610420275008566</value>
		</numericStateVariable>
	</timepoint>
	<timepoint>
		<spatialEntity>
			<pseudo3D type="region">
				<clusteredness>1</clusteredness>
				<density>0.6610420275008566</density>
				<area>131208</area>
				<perimeter>1834.418878078461</perimeter>
				<distanceFromOrigin>129.3560976529518</distanceFromOrigin>
				<angle>67.31730641853464</angle>
				<shape>triangular</shape>
				<triangleMeasure>0.7886903174179781</triangleMeasure>
				<rectangleMeasure>0.5243617130885737</rectangleMeasure>
				<circleMeasure>0.416199333572789</circleMeasure>
				<centroid>
					<x>1116.231</x>
					<y>806.204</y>
				</centroid>
			</pseudo3D>
		</spatialEntity>
		<numericStateVariable>
			<name>avgClusterednessRegions</name>
			<value>0</value>
		</numericStateVariable>
		<numericStateVariable>
			<name>avgDensityRegions</name>
			<value>0.6610420275008566</value>
		</numericStateVariable>
	</timepoint>
	<timepoint>
		<spatialEntity>
			<pseudo3D type="region">
				<clusteredness>1</clusteredness>
				<density>0.6610420275008566</density>
				<area>131208</area>
				<perimeter>1834.418878078461</perimeter>
				<distanceFromOrigin>129.3560976529518</distanceFromOrigin>
				<angle>67.31730641853464</angle>
				<shape>triangular</shape>
				<triangleMeasure>0.7886903174179781</triangleMeasure>
				<rectangleMeasure>0.5243617130885737</rectangleMeasure>
				<circleMeasure>0.416199333572789</circleMeasure>
				<centroid>
					<x>1116.231</x>
					<y>806.204</y>
				</centroid>
			</pseudo3D>
		</spatialEntity>
		<numericStateVariable>
			<name>avgClusterednessRegions</name>
			<value>0</value>
		</numericStateVariable>
		<numericStateVariable>
			<name>avgDensityRegions</name>
			<value>0.6610420275008566</value>
		</numericStateVariable>
	</timepoint>
	<timepoint>
		<spatialEntity>
			<pseudo3D type="region">
				<clusteredness>1</clusteredness>
				<density>0.6610420275008566</density>
				<area>131208</area>
				<perimeter>1834.418878078461</perimeter>
				<distanceFromOrigin>129.3560976529518</distanceFromOrigin>
				<angle>67.31730641853464</angle>
				<shape>triangular</shape>
				<triangleMeasure>0.7886903174179781</triangleMeasure>
				<rectangleMeasure>0.5243617130885737</rectangleMeasure>
				<circleMeasure>0.416199333572789</circleMeasure>
				<centroid>
					<x>1116.231</x>
					<y>806.204</y>
				</centroid>
			</pseudo3D>
		</spatialEntity>
		<numericStateVariable>
			<name>avgClusterednessRegions</name>
			<value>0</value>
		</numericStateVariable>
		<numericStateVariable>
			<name>avgDensityRegions</name>
			<value>0.6610420275008566</value>
		</numericStateVariable>
	</timepoint>
	<timepoint>
		<spatialEntity>
			<pseudo3D type="region">
				<clusteredness>1</clusteredness>
				<density>0.6610420275008566</density>
				<area>131208</area>
				<perimeter>1834.418878078461</perimeter>
				<distanceFromOrigin>129.3560976529518</distanceFromOrigin>
				<angle>67.31730641853464</angle>
				<shape>triangular</shape>
				<triangleMeasure>0.7886903174179781</triangleMeasure>
				<rectangleMeasure>0.5243617130885737</rectangleMeasure>
				<circleMeasure>0.416199333572789</circleMeasure>
				<centroid>
					<x>1116.231</x>
					<y>806.204</y>
				</centroid>
			</pseudo3D>
		</spatialEntity>
		<numericStateVariable>
			<name>avgClusterednessRegions</name>
			<value>0</value>
		</numericStateVariable>
		<numericStateVariable>
			<name>avgDensityRegions</name>
			<value>0.6610420275008566</value>
		</numericStateVariable>
	</timepoint>
	<timepoint>
		<spatialEntity>
			<pseudo3D type="region">
				<clusteredness>1</clusteredness>
				<density>0.6610420275008566</density>
				<area>131208</area>
				<perimeter>1834.418878078461</perimeter>
				<distanceFromOrigin>129.3560976529518</distanceFromOrigin>
				<angle>67.31730641853464</angle>
				<shape>triangular</shape>
				<triangleMeasure>0.7886903174179781</triangleMeasure>
				<rectangleMeasure>0.5243617130885737</rectangleMeasure>
				<circleMeasure>0.416199333572789</circleMeasure>
				<centroid>
					<x>1116.231</x>
					<y>806.204</y>
				</centroid>
			</pseudo3D>
		</spatialEntity>
		<numericStateVariable>
			<name>avgClusterednessRegions</name>
			<value>0</value>
		</numericStateVariable>
		<numericStateVariable>
			<name>avgDensityRegions</name>
			<value>0.6610420275008566</value>
		</numericStateVariable>
	</timepoint>
	<timepoint>
		<spatialEntity>
			<pseudo3D type="region">
				<clusteredness>1</clusteredness>
				<density>0.6610420275008566</density>
				<area>131208</area>
				<perimeter>1834.418878078461</perimeter>
				<distanceFromOrigin>129.3560976529518</distanceFromOrigin>
				<angle>67.31730641853464</angle>
				<shape>triangular</shape>
				<triangleMeasure>0.7886903174179781</triangleMeasure>
				<rectangleMeasure>0.5243617130885737</rectangleMeasure>
				<circleMeasure>0.416199333572789</circleMeasure>
				<centroid>
					<x>1116.231</x>
					<y>806.204</y>
				</centroid>
			</pseudo3D>
		</spatialEntity>
		<numericStateVariable>
			<name>avgClusterednessRegions</name>
			<value>0</value>
		</numericStateVariable>
		<numericStateVariable>
			<name>avgDensityRegions</name>
			<value>0.6610420275008566</value>
		</numericStateVariable>
	</timepoint>
	<timepoint>
		<spatialEntity>
			<pseudo3D type="region">
				<clusteredness>1</clusteredness>
				<density>0.6610420275008566</density>
				<area>131208</area>
				<perimeter>1834.418878078461</perimeter>
				<distanceFromOrigin>129.3560976529518</distanceFromOrigin>
				<angle>67.31730641853464</angle>
				<shape>triangular</shape>
				<triangleMeasure>0.7886903174179781</triangleMeasure>
				<rectangleMeasure>0.5243617130885737</rectangleMeasure>
				<circleMeasure>0.416199333572789</circleMeasure>
				<centroid>
					<x>1116.231</x>
					<y>806.204</y>
				</centroid>
			</pseudo3D>
		</spatialEntity>
		<numericStateVariable>
			<name>avgClusterednessRegions</name>
			<value>0</value>
		</numericStateVariable>
		<numericStateVariable>
			<name>avgDensityRegions</name>
			<value>0.6610420275008566</value>
		</numericStateVariable>
	</timepoint>
	<timepoint>
		<spatialEntity>
			<pseudo3D type="region">
				<clusteredness>1</clusteredness>
				<density>0.6610420275008566</density>
				<area>131208</area>
				<perimeter>1834.418878078461</perimeter>
				<distanceFromOrigin>129.3560976529518</distanceFromOrigin>
				<angle>67.31730641853464</angle>
				<shape>triangular</shape>
				<triangleMeasure>0.7886903174179781</triangleMeasure>
				<rectangleMeasure>0.5243617130885737</rectangleMeasure>
				<circleMeasure>0.416199333572789</circleMeasure>
				<centroid>
					<x>1116.231</x>
					<y>806.204</y>
				</centroid>
			</pseudo3D>
		</spatialEntity>
		<numericStateVariable>
			<name>avgClusterednessRegions</name>
			<value>0</value>
		</numericStateVariable>
		<numericStateVariable>
			<name>avgDensityRegions</name>
			<value>0.6610420275008566</value>
		</numericStateVariable>
	</timepoint>
	<timepoint>
		<spatialEntity>
			<pseudo3D type="region">
				<clusteredness>1</clusteredness>
				<density>0.6610420275008566</density>
				<area>131208</area>
				<perimeter>1834.418878078461</perimeter>
				<distanceFromOrigin>129.3560976529518</distanceFromOrigin>
				<angle>67.31730641853464</angle>
				<shape>triangular</shape>
				<triangleMeasure>0.7886903174179781</triangleMeasure>
				<rectangleMeasure>0.5243617130885737</rectangleMeasure>
				<circleMeasure>0.416199333572789</circleMeasure>
				<centroid>
					<x>1116.231</x>
					<y>806.204</y>
				</centroid>
			</pseudo3D>
		</spatialEntity>
		<numericStateVariable>
			<name>avgClusterednessRegions</name>
			<value>0</value>
		</numericStateVariable>
		<numericStateVariable>
			<name>avgDensityRegions</name>
			<value>0.6610420275008566</value>
		</numericStateVariable>
	</timepoint>
	<timepoint>
		<spatialEntity>
			<pseudo3D type="region">
				<clusteredness>1</clusteredness>
				<density>0.6610420275008566</density>
				<area>131208</area>
				<perimeter>1834.418878078461</perimeter>
				<distanceFromOrigin>129.3560976529518</distanceFromOrigin>
				<angle>67.31730641853464</angle>
				<shape>triangular</shape>
				<triangleMeasure>0.7886903174179781</triangleMeasure>
				<rectangleMeasure>0.5243617130885737</rectangleMeasure>
				<circleMeasure>0.416199333572789</circleMeasure>
				<centroid>
					<x>1116.231</x>
					<y>806.204</y>
				</centroid>
			</pseudo3D>
		</spatialEntity>
		<numericStateVariable>
			<name>avgClusterednessRegions</name>
			<value>0</value>
		</numericStateVariable>
		<numericStateVariable>
			<name>avgDensityRegions</name>
			<value>0.6610420275008566</value>
		</numericStateVariable>
	</timepoint>
	<timepoint>
		<spatialEntity>
			<pseudo3D type="region">
				<clusteredness>1</clusteredness>
				<density>0.6610420275008566</density>
				<area>131208</area>
				<perimeter>1834.418878078461</perimeter>
				<distanceFromOrigin>129.3560976529518</distanceFromOrigin>
				<angle>67.31730641853464</angle>
				<shape>triangular</shape>
				<triangleMeasure>0.7886903174179781</triangleMeasure>
				<rectangleMeasure>0.5243617130885737</rectangleMeasure>
				<circleMeasure>0.416199333572789</circleMeasure>
				<centroid>
					<x>1116.231</x>
					<y>806.204</y>
				</centroid>
			</pseudo3D>
		</spatialEntity>
		<numericStateVariable>
			<name>avgClusterednessRegions</name>
			<value>0</value>
		</numericStateVariable>
		<numericStateVariable>
			<name>avgDensityRegions</name>
			<value>0.6610420275008566</value>
		</numericStateVariable>
	</timepoint>
	<timepoint>
		<spatialEntity>
			<pseudo3D type="region">
				<clusteredness>1</clusteredness>
				<density>0.6610420275008566</density>
				<area>131208</area>
				<perimeter>1834.418878078461</perimeter>
				<distanceFromOrigin>129.3560976529518</distanceFromOrigin>
				<angle>67.31730641853464</angle>
				<shape>triangular</shape>
				<triangleMeasure>0.7886903174179781</triangleMeasure>
				<rectangleMeasure>0.5243617130885737</rectangleMeasure>
				<circleMeasure>0.416199333572789</circleMeasure>
				<centroid>
					<x>1116.231</x>
					<y>806.204</y>
				</centroid>
			</pseudo3D>
		</spatialEntity>
		<numericStateVariable>
			<name>avgClusterednessRegions</name>
			<value>0</value>
		</numericStateVariable>
		<numericStateVariable>
			<name>avgDensityRegions</name>
			<value>0.6610420275008566</value>
		</numericStateVariable>
	</timepoint>
	<timepoint>
		<spatialEntity>
			<pseudo3D type="region">
				<clusteredness>1</clusteredness>
				<density>0.6610420275008566</density>
				<area>131208</area>
				<perimeter>1834.418878078461</perimeter>
				<distanceFromOrigin>129.3560976529518</distanceFromOrigin>
				<angle>67.31730641853464</angle>
				<shape>triangular</shape>
				<triangleMeasure>0.7886903174179781</triangleMeasure>
				<rectangleMeasure>0.5243617130885737</rectangleMeasure>
				<circleMeasure>0.416199333572789</circleMeasure>
				<centroid>
					<x>1116.231</x>
					<y>806.204</y>
				</centroid>
			</pseudo3D>
		</spatialEntity>
		<numericStateVariable>
			<name>avgClusterednessRegions</name>
			<value>0</value>
		</numericStateVariable>
		<numericStateVariable>
			<name>avgDensityRegions</name>
			<value>0.6610420275008566</value>
		</numericStateVariable>
	</timepoint>
	<timepoint>
		<spatialEntity>
			<pseudo3D type="region">
				<clusteredness>1</clusteredness>
				<density>0.6610420275008566</density>
				<area>131208</area>
				<perimeter>1834.418878078461</perimeter>
				<distanceFromOrigin>129.3560976529518</distanceFromOrigin>
				<angle>67.31730641853464</angle>
				<shape>triangular</shape>
				<triangleMeasure>0.7886903174179781</triangleMeasure>
				<rectangleMeasure>0.5243617130885737</rectangleMeasure>
				<circleMeasure>0.416199333572789</circleMeasure>
				<centroid>
					<x>1116.231</x>
					<y>806.204</y>
				</centroid>
			</pseudo3D>
		</spatialEntity>
		<numericStateVariable>
			<name>avgClusterednessRegions</name>
			<value>0</value>
		</numericStateVariable>
		<numericStateVariable>
			<name>avgDensityRegions</name>
			<value>0.6610420275008566</value>
		</numericStateVariable>
	</timepoint>
	<timepoint>
		<spatialEntity>
			<pseudo3D type="region">
				<clusteredness>1</clusteredness>
				<density>0.6610420275008566</density>
				<area>131208</area>
				<perimeter>1834.418878078461</perimeter>
				<distanceFromOrigin>129.3560976529518</distanceFromOrigin>
				<angle>67.31730641853464</angle>
				<shape>triangular</shape>
				<triangleMeasure>0.7886903174179781</triangleMeasure>
				<rectangleMeasure>0.5243617130885737</rectangleMeasure>
				<circleMeasure>0.416199333572789</circleMeasure>
				<centroid>
					<x>1116.231</x>
					<y>806.204</y>
				</centroid>
			</pseudo3D>
		</spatialEntity>
		<numericStateVariable>
			<name>avgClusterednessRegions</name>
			<value>0</value>
		</numericStateVariable>
		<numericStateVariable>
			<name>avgDensityRegions</name>
			<value>0.6610420275008566</value>
		</numericStateVariable>
	</timepoint>
	<timepoint>
		<spatialEntity>
			<pseudo3D type="region">
				<clusteredness>1</clusteredness>
				<density>0.6610420275008566</density>
				<area>131208</area>
				<perimeter>1834.418878078461</perimeter>
				<distanceFromOrigin>129.3560976529518</distanceFromOrigin>
				<angle>67.31730641853464</angle>
				<shape>triangular</shape>
				<triangleMeasure>0.7886903174179781</triangleMeasure>
				<rectangleMeasure>0.5243617130885737</rectangleMeasure>
				<circleMeasure>0.416199333572789</circleMeasure>
				<centroid>
					<x>1116.231</x>
					<y>806.204</y>
				</centroid>
			</pseudo3D>
		</spatialEntity>
		<numericStateVariable>
			<name>avgClusterednessRegions</name>
			<value>0</value>
		</numericStateVariable>
		<numericStateVariable>
			<name>avgDensityRegions</name>
			<value>0.6610420275008566</value>
		</numericStateVariable>
	</timepoint>
	<timepoint>
		<spatialEntity>
			<pseudo3D type="region">
				<clusteredness>1</clusteredness>
				<density>0.6610420275008566</density>
				<area>131208</area>
				<perimeter>1834.418878078461</perimeter>
				<distanceFromOrigin>129.3560976529518</distanceFromOrigin>
				<angle>67.31730641853464</angle>
				<shape>triangular</shape>
				<triangleMeasure>0.7886903174179781</triangleMeasure>
				<rectangleMeasure>0.5243617130885737</rectangleMeasure>
				<circleMeasure>0.416199333572789</circleMeasure>
				<centroid>
					<x>1116.231</x>
					<y>806.204</y>
				</centroid>
			</pseudo3D>
		</spatialEntity>
		<numericStateVariable>
			<name>avgClusterednessRegions</name>
			<value>0</value>
		</numericStateVariable>
		<numericStateVariable>
			<name>avgDensityRegions</name>
			<value>0.6610420275008566</value>
		</numericStateVariable>
	</timepoint>
	<timepoint>
		<spatialEntity>
			<pseudo3D type="region">
				<clusteredness>1</clusteredness>
				<density>0.6610420275008566</density>
				<area>131208</area>
				<perimeter>1834.418878078461</perimeter>
				<distanceFromOrigin>129.3560976529518</distanceFromOrigin>
				<angle>67.31730641853464</angle>
				<shape>triangular</shape>
				<triangleMeasure>0.7886903174179781</triangleMeasure>
				<rectangleMeasure>0.5243617130885737</rectangleMeasure>
				<circleMeasure>0.416199333572789</circleMeasure>
				<centroid>
					<x>1116.231</x>
					<y>806.204</y>
				</centroid>
			</pseudo3D>
		</spatialEntity>
		<numericStateVariable>
			<name>avgClusterednessRegions</name>
			<value>0</value>
		</numericStateVariable>
		<numericStateVariable>
			<name>avgDensityRegions</name>
			<value>0.6610420275008566</value>
		</numericStateVariable>
	</timepoint>
	<timepoint>
		<spatialEntity>
			<pseudo3D type="region">
				<clusteredness>1</clusteredness>
				<density>0.6610420275008566</density>
				<area>131208</area>
				<perimeter>1834.418878078461</perimeter>
				<distanceFromOrigin>129.3560976529518</distanceFromOrigin>
				<angle>67.31730641853464</angle>
				<shape>triangular</shape>
				<triangleMeasure>0.7886903174179781</triangleMeasure>
				<rectangleMeasure>0.5243617130885737</rectangleMeasure>
				<circleMeasure>0.416199333572789</circleMeasure>
				<centroid>
					<x>1116.231</x>
					<y>806.204</y>
				</centroid>
			</pseudo3D>
		</spatialEntity>
		<numericStateVariable>
			<name>avgClusterednessRegions</name>
			<value>0</value>
		</numericStateVariable>
		<numericStateVariable>
			<name>avgDensityRegions</name>
			<value>0.6610420275008566</value>
		</numericStateVariable>
	</timepoint>
	<timepoint>
		<spatialEntity>
			<pseudo3D type="region">
				<clusteredness>1</clusteredness>
				<density>0.6610420275008566</density>
				<area>131208</area>
				<perimeter>1834.418878078461</perimeter>
				<distanceFromOrigin>129.3560976529518</distanceFromOrigin>
				<angle>67.31730641853464</angle>
				<shape>triangular</shape>
				<triangleMeasure>0.7886903174179781</triangleMeasure>
				<rectangleMeasure>0.5243617130885737</rectangleMeasure>
				<circleMeasure>0.416199333572789</circleMeasure>
				<centroid>
					<x>1116.231</x>
					<y>806.204</y>
				</centroid>
			</pseudo3D>
		</spatialEntity>
		<numericStateVariable>
			<name>avgClusterednessRegions</name>
			<value>0</value>
		</numericStateVariable>
		<numericStateVariable>
			<name>avgDensityRegions</name>
			<value>0.6610420275008566</value>
		</numericStateVariable>
	</timepoint>
	<timepoint>
		<spatialEntity>
			<pseudo3D type="region">
				<clusteredness>1</clusteredness>
				<density>0.6610420275008566</density>
				<area>131208</area>
				<perimeter>1834.418878078461</perimeter>
				<distanceFromOrigin>129.3560976529518</distanceFromOrigin>
				<angle>67.31730641853464</angle>
				<shape>triangular</shape>
				<triangleMeasure>0.7886903174179781</triangleMeasure>
				<rectangleMeasure>0.5243617130885737</rectangleMeasure>
				<circleMeasure>0.416199333572789</circleMeasure>
				<centroid>
					<x>1116.231</x>
					<y>806.204</y>
				</centroid>
			</pseudo3D>
		</spatialEntity>
		<numericStateVariable>
			<name>avgClusterednessRegions</name>
			<value>0</value>
		</numericStateVariable>
		<numericStateVariable>
			<name>avgDensityRegions</name>
			<value>0.6610420275008566</value>
		</numericStateVariable>
	</timepoint>
	<timepoint>
		<spatialEntity>
			<pseudo3D type="region">
				<clusteredness>1</clusteredness>
				<density>0.6610420275008566</density>
				<area>131208</area>
				<perimeter>1834.418878078461</perimeter>
				<distanceFromOrigin>129.3560976529518</distanceFromOrigin>
				<angle>67.31730641853464</angle>
				<shape>triangular</shape>
				<triangleMeasure>0.7886903174179781</triangleMeasure>
				<rectangleMeasure>0.5243617130885737</rectangleMeasure>
				<circleMeasure>0.416199333572789</circleMeasure>
				<centroid>
					<x>1116.231</x>
					<y>806.204</y>
				</centroid>
			</pseudo3D>
		</spatialEntity>
		<numericStateVariable>
			<name>avgClusterednessRegions</name>
			<value>0</value>
		</numericStateVariable>
		<numericStateVariable>
			<name>avgDensityRegions</name>
			<value>0.6610420275008566</value>
		</numericStateVariable>
	</timepoint>
	<timepoint>
		<spatialEntity>
			<pseudo3D type="region">
				<clusteredness>1</clusteredness>
				<density>0.6610420275008566</density>
				<area>131208</area>
				<perimeter>1834.418878078461</perimeter>
				<distanceFromOrigin>129.3560976529518</distanceFromOrigin>
				<angle>67.31730641853464</angle>
				<shape>triangular</shape>
				<triangleMeasure>0.7886903174179781</triangleMeasure>
				<rectangleMeasure>0.5243617130885737</rectangleMeasure>
				<circleMeasure>0.416199333572789</circleMeasure>
				<centroid>
					<x>1116.231</x>
					<y>806.204</y>
				</centroid>
			</pseudo3D>
		</spatialEntity>
		<numericStateVariable>
			<name>avgClusterednessRegions</name>
			<value>0</value>
		</numericStateVariable>
		<numericStateVariable>
			<name>avgDensityRegions</name>
			<value>0.6610420275008566</value>
		</numericStateVariable>
	</timepoint>
	<timepoint>
		<spatialEntity>
			<pseudo3D type="region">
				<clusteredness>1</clusteredness>
				<density>0.6610420275008566</density>
				<area>131208</area>
				<perimeter>1834.418878078461</perimeter>
				<distanceFromOrigin>129.3560976529518</distanceFromOrigin>
				<angle>67.31730641853464</angle>
				<shape>triangular</shape>
				<triangleMeasure>0.7886903174179781</triangleMeasure>
				<rectangleMeasure>0.5243617130885737</rectangleMeasure>
				<circleMeasure>0.416199333572789</circleMeasure>
				<centroid>
					<x>1116.231</x>
					<y>806.204</y>
				</centroid>
			</pseudo3D>
		</spatialEntity>
		<numericStateVariable>
			<name>avgClusterednessRegions</name>
			<value>0</value>
		</numericStateVariable>
		<numericStateVariable>
			<name>avgDensityRegions</name>
			<value>0.6610420275008566</value>
		</numericStateVariable>
	</timepoint>
	<timepoint>
		<spatialEntity>
			<pseudo3D type="region">
				<clusteredness>1</clusteredness>
				<density>0.6610420275008566</density>
				<area>131208</area>
				<perimeter>1834.418878078461</perimeter>
				<distanceFromOrigin>129.3560976529518</distanceFromOrigin>
				<angle>67.31730641853464</angle>
				<shape>triangular</shape>
				<triangleMeasure>0.7886903174179781</triangleMeasure>
				<rectangleMeasure>0.5243617130885737</rectangleMeasure>
				<circleMeasure>0.416199333572789</circleMeasure>
				<centroid>
					<x>1116.231</x>
					<y>806.204</y>
				</centroid>
			</pseudo3D>
		</spatialEntity>
		<numericStateVariable>
			<name>avgClusterednessRegions</name>
			<value>0</value>
		</numericStateVariable>
		<numericStateVariable>
			<name>avgDensityRegions</name>
			<value>0.6610420275008566</value>
		</numericStateVariable>
	</timepoint>
	<timepoint>
		<spatialEntity>
			<pseudo3D type="region">
				<clusteredness>1</clusteredness>
				<density>0.6610420275008566</density>
				<area>131208</area>
				<perimeter>1834.418878078461</perimeter>
				<distanceFromOrigin>129.3560976529518</distanceFromOrigin>
				<angle>67.31730641853464</angle>
				<shape>triangular</shape>
				<triangleMeasure>0.7886903174179781</triangleMeasure>
				<rectangleMeasure>0.5243617130885737</rectangleMeasure>
				<circleMeasure>0.416199333572789</circleMeasure>
				<centroid>
					<x>1116.231</x>
					<y>806.204</y>
				</centroid>
			</pseudo3D>
		</spatialEntity>
		<numericStateVariable>
			<name>avgClusterednessRegions</name>
			<value>0</value>
		</numericStateVariable>
		<numericStateVariable>
			<name>avgDensityRegions</name>
			<value>0.6610420275008566</value>
		</numericStateVariable>
	</timepoint>
	<timepoint>
		<spatialEntity>
			<pseudo3D type="region">
				<clusteredness>1</clusteredness>
				<density>0.6610420275008566</density>
				<area>131208</area>
				<perimeter>1834.418878078461</perimeter>
				<distanceFromOrigin>129.3560976529518</distanceFromOrigin>
				<angle>67.31730641853464</angle>
				<shape>triangular</shape>
				<triangleMeasure>0.7886903174179781</triangleMeasure>
				<rectangleMeasure>0.5243617130885737</rectangleMeasure>
				<circleMeasure>0.416199333572789</circleMeasure>
				<centroid>
					<x>1116.231</x>
					<y>806.204</y>
				</centroid>
			</pseudo3D>
		</spatialEntity>
		<numericStateVariable>
			<name>avgClusterednessRegions</name>
			<value>0</value>
		</numericStateVariable>
		<numericStateVariable>
			<name>avgDensityRegions</name>
			<value>0.6610420275008566</value>
		</numericStateVariable>
	</timepoint>
	<timepoint>
		<spatialEntity>
			<pseudo3D type="region">
				<clusteredness>1</clusteredness>
				<density>0.6610420275008566</density>
				<area>131208</area>
				<perimeter>1834.418878078461</perimeter>
				<distanceFromOrigin>129.3560976529518</distanceFromOrigin>
				<angle>67.31730641853464</angle>
				<shape>triangular</shape>
				<triangleMeasure>0.7886903174179781</triangleMeasure>
				<rectangleMeasure>0.5243617130885737</rectangleMeasure>
				<circleMeasure>0.416199333572789</circleMeasure>
				<centroid>
					<x>1116.231</x>
					<y>806.204</y>
				</centroid>
			</pseudo3D>
		</spatialEntity>
		<numericStateVariable>
			<name>avgClusterednessRegions</name>
			<value>0</value>
		</numericStateVariable>
		<numericStateVariable>
			<name>avgDensityRegions</name>
			<value>0.6610420275008566</value>
		</numericStateVariable>
	</timepoint>
	<timepoint>
		<spatialEntity>
			<pseudo3D type="region">
				<clusteredness>1</clusteredness>
				<density>0.6610420275008566</density>
				<area>131208</area>
				<perimeter>1834.418878078461</perimeter>
				<distanceFromOrigin>129.3560976529518</distanceFromOrigin>
				<angle>67.31730641853464</angle>
				<shape>triangular</shape>
				<triangleMeasure>0.7886903174179781</triangleMeasure>
				<rectangleMeasure>0.5243617130885737</rectangleMeasure>
				<circleMeasure>0.416199333572789</circleMeasure>
				<centroid>
					<x>1116.231</x>
					<y>806.204</y>
				</centroid>
			</pseudo3D>
		</spatialEntity>
		<numericStateVariable>
			<name>avgClusterednessRegions</name>
			<value>0</value>
		</numericStateVariable>
		<numericStateVariable>
			<name>avgDensityRegions</name>
			<value>0.6610420275008566</value>
		</numericStateVariable>
	</timepoint>
	<timepoint>
		<spatialEntity>
			<pseudo3D type="region">
				<clusteredness>1</clusteredness>
				<density>0.6610420275008566</density>
				<area>131208</area>
				<perimeter>1834.418878078461</perimeter>
				<distanceFromOrigin>129.3560976529518</distanceFromOrigin>
				<angle>67.31730641853464</angle>
				<shape>triangular</shape>
				<triangleMeasure>0.7886903174179781</triangleMeasure>
				<rectangleMeasure>0.5243617130885737</rectangleMeasure>
				<circleMeasure>0.416199333572789</circleMeasure>
				<centroid>
					<x>1116.231</x>
					<y>806.204</y>
				</centroid>
			</pseudo3D>
		</spatialEntity>
		<numericStateVariable>
			<name>avgClusterednessRegions</name>
			<value>0</value>
		</numericStateVariable>
		<numericStateVariable>
			<name>avgDensityRegions</name>
			<value>0.6610420275008566</value>
		</numericStateVariable>
	</timepoint>
	<timepoint>
		<spatialEntity>
			<pseudo3D type="region">
				<clusteredness>1</clusteredness>
				<density>0.6610420275008566</density>
				<area>131208</area>
				<perimeter>1834.418878078461</perimeter>
				<distanceFromOrigin>129.3560976529518</distanceFromOrigin>
				<angle>67.31730641853464</angle>
				<shape>triangular</shape>
				<triangleMeasure>0.7886903174179781</triangleMeasure>
				<rectangleMeasure>0.5243617130885737</rectangleMeasure>
				<circleMeasure>0.416199333572789</circleMeasure>
				<centroid>
					<x>1116.231</x>
					<y>806.204</y>
				</centroid>
			</pseudo3D>
		</spatialEntity>
		<numericStateVariable>
			<name>avgClusterednessRegions</name>
			<value>0</value>
		</numericStateVariable>
		<numericStateVariable>
			<name>avgDensityRegions</name>
			<value>0.6610420275008566</value>
		</numericStateVariable>
	</timepoint>
	<timepoint>
		<spatialEntity>
			<pseudo3D type="region">
				<clusteredness>1</clusteredness>
				<density>0.6610420275008566</density>
				<area>131208</area>
				<perimeter>1834.418878078461</perimeter>
				<distanceFromOrigin>129.3560976529518</distanceFromOrigin>
				<angle>67.31730641853464</angle>
				<shape>triangular</shape>
				<triangleMeasure>0.7886903174179781</triangleMeasure>
				<rectangleMeasure>0.5243617130885737</rectangleMeasure>
				<circleMeasure>0.416199333572789</circleMeasure>
				<centroid>
					<x>1116.231</x>
					<y>806.204</y>
				</centroid>
			</pseudo3D>
		</spatialEntity>
		<numericStateVariable>
			<name>avgClusterednessRegions</name>
			<value>0</value>
		</numericStateVariable>
		<numericStateVariable>
			<name>avgDensityRegions</name>
			<value>0.6610420275008566</value>
		</numericStateVariable>
	</timepoint>
	<timepoint>
		<spatialEntity>
			<pseudo3D type="region">
				<clusteredness>1</clusteredness>
				<density>0.6610420275008566</density>
				<area>131208</area>
				<perimeter>1834.418878078461</perimeter>
				<distanceFromOrigin>129.3560976529518</distanceFromOrigin>
				<angle>67.31730641853464</angle>
				<shape>triangular</shape>
				<triangleMeasure>0.7886903174179781</triangleMeasure>
				<rectangleMeasure>0.5243617130885737</rectangleMeasure>
				<circleMeasure>0.416199333572789</circleMeasure>
				<centroid>
					<x>1116.231</x>
					<y>806.204</y>
				</centroid>
			</pseudo3D>
		</spatialEntity>
		<numericStateVariable>
			<name>avgClusterednessRegions</name>
			<value>0</value>
		</numericStateVariable>
		<numericStateVariable>
			<name>avgDensityRegions</name>
			<value>0.6610420275008566</value>
		</numericStateVariable>
	</timepoint>
	<timepoint>
		<spatialEntity>
			<pseudo3D type="region">
				<clusteredness>1</clusteredness>
				<density>0.6610420275008566</density>
				<area>131208</area>
				<perimeter>1834.418878078461</perimeter>
				<distanceFromOrigin>129.3560976529518</distanceFromOrigin>
				<angle>67.31730641853464</angle>
				<shape>triangular</shape>
				<triangleMeasure>0.7886903174179781</triangleMeasure>
				<rectangleMeasure>0.5243617130885737</rectangleMeasure>
				<circleMeasure>0.416199333572789</circleMeasure>
				<centroid>
					<x>1116.231</x>
					<y>806.204</y>
				</centroid>
			</pseudo3D>
		</spatialEntity>
		<numericStateVariable>
			<name>avgClusterednessRegions</name>
			<value>0</value>
		</numericStateVariable>
		<numericStateVariable>
			<name>avgDensityRegions</name>
			<value>0.6610420275008566</value>
		</numericStateVariable>
	</timepoint>
	<timepoint>
		<spatialEntity>
			<pseudo3D type="region">
				<clusteredness>1</clusteredness>
				<density>0.6610420275008566</density>
				<area>131208</area>
				<perimeter>1834.418878078461</perimeter>
				<distanceFromOrigin>129.3560976529518</distanceFromOrigin>
				<angle>67.31730641853464</angle>
				<shape>triangular</shape>
				<triangleMeasure>0.7886903174179781</triangleMeasure>
				<rectangleMeasure>0.5243617130885737</rectangleMeasure>
				<circleMeasure>0.416199333572789</circleMeasure>
				<centroid>
					<x>1116.231</x>
					<y>806.204</y>
				</centroid>
			</pseudo3D>
		</spatialEntity>
		<numericStateVariable>
			<name>avgClusterednessRegions</name>
			<value>0</value>
		</numericStateVariable>
		<numericStateVariable>
			<name>avgDensityRegions</name>
			<value>0.6610420275008566</value>
		</numericStateVariable>
	</timepoint>
	<timepoint>
		<spatialEntity>
			<pseudo3D type="region">
				<clusteredness>1</clusteredness>
				<density>0.6610420275008566</density>
				<area>131208</area>
				<perimeter>1834.418878078461</perimeter>
				<distanceFromOrigin>129.3560976529518</distanceFromOrigin>
				<angle>67.31730641853464</angle>
				<shape>triangular</shape>
				<triangleMeasure>0.7886903174179781</triangleMeasure>
				<rectangleMeasure>0.5243617130885737</rectangleMeasure>
				<circleMeasure>0.416199333572789</circleMeasure>
				<centroid>
					<x>1116.231</x>
					<y>806.204</y>
				</centroid>
			</pseudo3D>
		</spatialEntity>
		<numericStateVariable>
			<name>avgClusterednessRegions</name>
			<value>0</value>
		</numericStateVariable>
		<numericStateVariable>
			<name>avgDensityRegions</name>
			<value>0.6610420275008566</value>
		</numericStateVariable>
	</timepoint>
	<timepoint>
		<spatialEntity>
			<pseudo3D type="region">
				<clusteredness>1</clusteredness>
				<density>0.6610420275008566</density>
				<area>131208</area>
				<perimeter>1834.418878078461</perimeter>
				<distanceFromOrigin>129.3560976529518</distanceFromOrigin>
				<angle>67.31730641853464</angle>
				<shape>triangular</shape>
				<triangleMeasure>0.7886903174179781</triangleMeasure>
				<rectangleMeasure>0.5243617130885737</rectangleMeasure>
				<circleMeasure>0.416199333572789</circleMeasure>
				<centroid>
					<x>1116.231</x>
					<y>806.204</y>
				</centroid>
			</pseudo3D>
		</spatialEntity>
		<numericStateVariable>
			<name>avgClusterednessRegions</name>
			<value>0</value>
		</numericStateVariable>
		<numericStateVariable>
			<name>avgDensityRegions</name>
			<value>0.6610420275008566</value>
		</numericStateVariable>
	</timepoint>
	<timepoint>
		<spatialEntity>
			<pseudo3D type="region">
				<clusteredness>1</clusteredness>
				<density>0.6610420275008566</density>
				<area>131208</area>
				<perimeter>1834.418878078461</perimeter>
				<distanceFromOrigin>129.3560976529518</distanceFromOrigin>
				<angle>67.31730641853464</angle>
				<shape>triangular</shape>
				<triangleMeasure>0.7886903174179781</triangleMeasure>
				<rectangleMeasure>0.5243617130885737</rectangleMeasure>
				<circleMeasure>0.416199333572789</circleMeasure>
				<centroid>
					<x>1116.231</x>
					<y>806.204</y>
				</centroid>
			</pseudo3D>
		</spatialEntity>
		<numericStateVariable>
			<name>avgClusterednessRegions</name>
			<value>0</value>
		</numericStateVariable>
		<numericStateVariable>
			<name>avgDensityRegions</name>
			<value>0.6610420275008566</value>
		</numericStateVariable>
	</timepoint>
	<timepoint>
		<spatialEntity>
			<pseudo3D type="region">
				<clusteredness>1</clusteredness>
				<density>0.6610420275008566</density>
				<area>131208</area>
				<perimeter>1834.418878078461</perimeter>
				<distanceFromOrigin>129.3560976529518</distanceFromOrigin>
				<angle>67.31730641853464</angle>
				<shape>triangular</shape>
				<triangleMeasure>0.7886903174179781</triangleMeasure>
				<rectangleMeasure>0.5243617130885737</rectangleMeasure>
				<circleMeasure>0.416199333572789</circleMeasure>
				<centroid>
					<x>1116.231</x>
					<y>806.204</y>
				</centroid>
			</pseudo3D>
		</spatialEntity>
		<numericStateVariable>
			<name>avgClusterednessRegions</name>
			<value>0</value>
		</numericStateVariable>
		<numericStateVariable>
			<name>avgDensityRegions</name>
			<value>0.6610420275008566</value>
		</numericStateVariable>
	</timepoint>
	<timepoint>
		<spatialEntity>
			<pseudo3D type="region">
				<clusteredness>1</clusteredness>
				<density>0.6610420275008566</density>
				<area>131208</area>
				<perimeter>1834.418878078461</perimeter>
				<distanceFromOrigin>129.3560976529518</distanceFromOrigin>
				<angle>67.31730641853464</angle>
				<shape>triangular</shape>
				<triangleMeasure>0.7886903174179781</triangleMeasure>
				<rectangleMeasure>0.5243617130885737</rectangleMeasure>
				<circleMeasure>0.416199333572789</circleMeasure>
				<centroid>
					<x>1116.231</x>
					<y>806.204</y>
				</centroid>
			</pseudo3D>
		</spatialEntity>
		<numericStateVariable>
			<name>avgClusterednessRegions</name>
			<value>0</value>
		</numericStateVariable>
		<numericStateVariable>
			<name>avgDensityRegions</name>
			<value>0.6610420275008566</value>
		</numericStateVariable>
	</timepoint>
	<timepoint>
		<spatialEntity>
			<pseudo3D type="region">
				<clusteredness>1</clusteredness>
				<density>0.6610420275008566</density>
				<area>131208</area>
				<perimeter>1834.418878078461</perimeter>
				<distanceFromOrigin>129.3560976529518</distanceFromOrigin>
				<angle>67.31730641853464</angle>
				<shape>triangular</shape>
				<triangleMeasure>0.7886903174179781</triangleMeasure>
				<rectangleMeasure>0.5243617130885737</rectangleMeasure>
				<circleMeasure>0.416199333572789</circleMeasure>
				<centroid>
					<x>1116.231</x>
					<y>806.204</y>
				</centroid>
			</pseudo3D>
		</spatialEntity>
		<numericStateVariable>
			<name>avgClusterednessRegions</name>
			<value>0</value>
		</numericStateVariable>
		<numericStateVariable>
			<name>avgDensityRegions</name>
			<value>0.6610420275008566</value>
		</numericStateVariable>
	</timepoint>
</experiment>
