# Supplementary material for: Automatic validation of computational models using pseudo-3D spatio-temporal model checking
Source: BMC Syst Biol. 2014 Dec 2;8:124. doi: 10.1186/s12918-014-0124-0 (PMC4272535; doi:10.1186/s12918-014-0124-0)
Supplement: Additional file 8 — Dataset of STML files for the phase variation case study. The dataset of one thousand STML files corresponding to the stochastic simulations of the rectangular model for the phase variation case study. We recommend using the freely available 7zip software (Download link: http://www.7-zip.org/download.html) to extract this archive. [file 12918_2014_124_MOESM8_ESM.zip › phase_variation_stml_191.xml]

<?xml version="1.0" encoding="utf-8"?>
<!--Warning! This xml file was automatically generated by a C++ program using the Boost PropertyTree library.-->
<experiment>
	<timepoint>
		<numericStateVariable>
			<name>avgClusterednessRegions</name>
			<value>0</value>
		</numericStateVariable>
		<numericStateVariable>
			<name>avgDensityRegions</name>
			<value>0</value>
		</numericStateVariable>
	</timepoint>
	<timepoint>
		<numericStateVariable>
			<name>avgClusterednessRegions</name>
			<value>0</value>
		</numericStateVariable>
		<numericStateVariable>
			<name>avgDensityRegions</name>
			<value>0</value>
		</numericStateVariable>
	</timepoint>
	<timepoint>
		<numericStateVariable>
			<name>avgClusterednessRegions</name>
			<value>0</value>
		</numericStateVariable>
		<numericStateVariable>
			<name>avgDensityRegions</name>
			<value>0</value>
		</numericStateVariable>
	</timepoint>
	<timepoint>
		<numericStateVariable>
			<name>avgClusterednessRegions</name>
			<value>0</value>
		</numericStateVariable>
		<numericStateVariable>
			<name>avgDensityRegions</name>
			<value>0</value>
		</numericStateVariable>
	</timepoint>
	<timepoint>
		<numericStateVariable>
			<name>avgClusterednessRegions</name>
			<value>0</value>
		</numericStateVariable>
		<numericStateVariable>
			<name>avgDensityRegions</name>
			<value>0</value>
		</numericStateVariable>
	</timepoint>
	<timepoint>
		<numericStateVariable>
			<name>avgClusterednessRegions</name>
			<value>0</value>
		</numericStateVariable>
		<numericStateVariable>
			<name>avgDensityRegions</name>
			<value>0</value>
		</numericStateVariable>
	</timepoint>
	<timepoint>
		<numericStateVariable>
			<name>avgClusterednessRegions</name>
			<value>0</value>
		</numericStateVariable>
		<numericStateVariable>
			<name>avgDensityRegions</name>
			<value>0</value>
		</numericStateVariable>
	</timepoint>
	<timepoint>
		<numericStateVariable>
			<name>avgClusterednessRegions</name>
			<value>0</value>
		</numericStateVariable>
		<numericStateVariable>
			<name>avgDensityRegions</name>
			<value>0</value>
		</numericStateVariable>
	</timepoint>
	<timepoint>
		<numericStateVariable>
			<name>avgClusterednessRegions</name>
			<value>0</value>
		</numericStateVariable>
		<numericStateVariable>
			<name>avgDensityRegions</name>
			<value>0</value>
		</numericStateVariable>
	</timepoint>
	<timepoint>
		<numericStateVariable>
			<name>avgClusterednessRegions</name>
			<value>0</value>
		</numericStateVariable>
		<numericStateVariable>
			<name>avgDensityRegions</name>
			<value>0</value>
		</numericStateVariable>
	</timepoint>
	<timepoint>
		<numericStateVariable>
			<name>avgClusterednessRegions</name>
			<value>0</value>
		</numericStateVariable>
		<numericStateVariable>
			<name>avgDensityRegions</name>
			<value>0</value>
		</numericStateVariable>
	</timepoint>
	<timepoint>
		<numericStateVariable>
			<name>avgClusterednessRegions</name>
			<value>0</value>
		</numericStateVariable>
		<numericStateVariable>
			<name>avgDensityRegions</name>
			<value>0</value>
		</numericStateVariable>
	</timepoint>
	<timepoint>
		<numericStateVariable>
			<name>avgClusterednessRegions</name>
			<value>0</value>
		</numericStateVariable>
		<numericStateVariable>
			<name>avgDensityRegions</name>
			<value>0</value>
		</numericStateVariable>
	</timepoint>
	<timepoint>
		<numericStateVariable>
			<name>avgClusterednessRegions</name>
			<value>0</value>
		</numericStateVariable>
		<numericStateVariable>
			<name>avgDensityRegions</name>
			<value>0</value>
		</numericStateVariable>
	</timepoint>
	<timepoint>
		<numericStateVariable>
			<name>avgClusterednessRegions</name>
			<value>0</value>
		</numericStateVariable>
		<numericStateVariable>
			<name>avgDensityRegions</name>
			<value>0</value>
		</numericStateVariable>
	</timepoint>
	<timepoint>
		<numericStateVariable>
			<name>avgClusterednessRegions</name>
			<value>0</value>
		</numericStateVariable>
		<numericStateVariable>
			<name>avgDensityRegions</name>
			<value>0</value>
		</numericStateVariable>
	</timepoint>
	<timepoint>
		<numericStateVariable>
			<name>avgClusterednessRegions</name>
			<value>0</value>
		</numericStateVariable>
		<numericStateVariable>
			<name>avgDensityRegions</name>
			<value>0</value>
		</numericStateVariable>
	</timepoint>
	<timepoint>
		<numericStateVariable>
			<name>avgClusterednessRegions</name>
			<value>0</value>
		</numericStateVariable>
		<numericStateVariable>
			<name>avgDensityRegions</name>
			<value>0</value>
		</numericStateVariable>
	</timepoint>
	<timepoint>
		<numericStateVariable>
			<name>avgClusterednessRegions</name>
			<value>0</value>
		</numericStateVariable>
		<numericStateVariable>
			<name>avgDensityRegions</name>
			<value>0</value>
		</numericStateVariable>
	</timepoint>
	<timepoint>
		<numericStateVariable>
			<name>avgClusterednessRegions</name>
			<value>0</value>
		</numericStateVariable>
		<numericStateVariable>
			<name>avgDensityRegions</name>
			<value>0</value>
		</numericStateVariable>
	</timepoint>
	<timepoint>
		<numericStateVariable>
			<name>avgClusterednessRegions</name>
			<value>0</value>
		</numericStateVariable>
		<numericStateVariable>
			<name>avgDensityRegions</name>
			<value>0</value>
		</numericStateVariable>
	</timepoint>
	<timepoint>
		<numericStateVariable>
			<name>avgClusterednessRegions</name>
			<value>0</value>
		</numericStateVariable>
		<numericStateVariable>
			<name>avgDensityRegions</name>
			<value>0</value>
		</numericStateVariable>
	</timepoint>
	<timepoint>
		<spatialEntity>
			<pseudo3D type="region">
				<clusteredness>1</clusteredness>
				<density>0.653436525988819</density>
				<area>21893.5</area>
				<perimeter>597.340015411377</perimeter>
				<distanceFromOrigin>191.6715941395595</distanceFromOrigin>
				<angle>72.16903365838024</angle>
				<shape>triangular</shape>
				<triangleMeasure>0.7328076917444704</triangleMeasure>
				<rectangleMeasure>0.6901216893915789</rectangleMeasure>
				<circleMeasure>0.6202616225222907</circleMeasure>
				<centroid>
					<x>387.8333</x>
					<y>789.84</y>
				</centroid>
			</pseudo3D>
		</spatialEntity>
		<numericStateVariable>
			<name>avgClusterednessRegions</name>
			<value>0</value>
		</numericStateVariable>
		<numericStateVariable>
			<name>avgDensityRegions</name>
			<value>0.653436525988819</value>
		</numericStateVariable>
	</timepoint>
	<timepoint>
		<spatialEntity>
			<pseudo3D type="region">
				<clusteredness>1</clusteredness>
				<density>0.6589806855149221</density>
				<area>25900</area>
				<perimeter>697.8308122158051</perimeter>
				<distanceFromOrigin>191.6715941395595</distanceFromOrigin>
				<angle>67.55313852691079</angle>
				<shape>triangular</shape>
				<triangleMeasure>0.7438754583028546</triangleMeasure>
				<rectangleMeasure>0.6280632814677191</rectangleMeasure>
				<circleMeasure>0.5232255529200339</circleMeasure>
				<centroid>
					<x>377.2934</x>
					<y>795.8185</y>
				</centroid>
			</pseudo3D>
		</spatialEntity>
		<numericStateVariable>
			<name>avgClusterednessRegions</name>
			<value>0</value>
		</numericStateVariable>
		<numericStateVariable>
			<name>avgDensityRegions</name>
			<value>0.6589806855149221</value>
		</numericStateVariable>
	</timepoint>
	<timepoint>
		<spatialEntity>
			<pseudo3D type="region">
				<clusteredness>1</clusteredness>
				<density>0.6734017259598449</density>
				<area>31724</area>
				<perimeter>787.202823638916</perimeter>
				<distanceFromOrigin>191.6715941395595</distanceFromOrigin>
				<angle>72.07603792366638</angle>
				<shape>triangular</shape>
				<triangleMeasure>0.6852608251605034</triangleMeasure>
				<rectangleMeasure>0.6136861555592615</rectangleMeasure>
				<circleMeasure>0.5147062054906979</circleMeasure>
				<centroid>
					<x>365.5268</x>
					<y>806.3857</y>
				</centroid>
			</pseudo3D>
		</spatialEntity>
		<numericStateVariable>
			<name>avgClusterednessRegions</name>
			<value>0</value>
		</numericStateVariable>
		<numericStateVariable>
			<name>avgDensityRegions</name>
			<value>0.6734017259598449</value>
		</numericStateVariable>
	</timepoint>
	<timepoint>
		<spatialEntity>
			<pseudo3D type="region">
				<clusteredness>1</clusteredness>
				<density>0.6758058406363932</density>
				<area>36407.5</area>
				<perimeter>862.0398128032684</perimeter>
				<distanceFromOrigin>191.7602670002313</distanceFromOrigin>
				<angle>77.72797708289902</angle>
				<shape>triangular</shape>
				<triangleMeasure>0.6674144507167155</triangleMeasure>
				<rectangleMeasure>0.6224431537577479</rectangleMeasure>
				<circleMeasure>0.4936289637384074</circleMeasure>
				<centroid>
					<x>356.1826</x>
					<y>811.1461</y>
				</centroid>
			</pseudo3D>
		</spatialEntity>
		<numericStateVariable>
			<name>avgClusterednessRegions</name>
			<value>0</value>
		</numericStateVariable>
		<numericStateVariable>
			<name>avgDensityRegions</name>
			<value>0.6758058406363932</value>
		</numericStateVariable>
	</timepoint>
	<timepoint>
		<spatialEntity>
			<pseudo3D type="region">
				<clusteredness>1</clusteredness>
				<density>0.6797592230106493</density>
				<area>41040</area>
				<perimeter>892.5529375076294</perimeter>
				<distanceFromOrigin>191.7602670002313</distanceFromOrigin>
				<angle>75.1040892454962</angle>
				<shape>triangular</shape>
				<triangleMeasure>0.7100069633967536</triangleMeasure>
				<rectangleMeasure>0.6334080190300216</rectangleMeasure>
				<circleMeasure>0.5217976605090804</circleMeasure>
				<centroid>
					<x>346.8284</x>
					<y>814.7428</y>
				</centroid>
			</pseudo3D>
		</spatialEntity>
		<numericStateVariable>
			<name>avgClusterednessRegions</name>
			<value>0</value>
		</numericStateVariable>
		<numericStateVariable>
			<name>avgDensityRegions</name>
			<value>0.6797592230106493</value>
		</numericStateVariable>
	</timepoint>
	<timepoint>
		<spatialEntity>
			<pseudo3D type="region">
				<clusteredness>1</clusteredness>
				<density>0.6824666673278652</density>
				<area>47033</area>
				<perimeter>920.8929004669189</perimeter>
				<distanceFromOrigin>191.7602670002313</distanceFromOrigin>
				<angle>72.87308247580836</angle>
				<shape>triangular</shape>
				<triangleMeasure>0.7221178135757895</triangleMeasure>
				<rectangleMeasure>0.6620952996832069</rectangleMeasure>
				<circleMeasure>0.5718682736149328</circleMeasure>
				<centroid>
					<x>336.1989</x>
					<y>821.7216</y>
				</centroid>
			</pseudo3D>
		</spatialEntity>
		<numericStateVariable>
			<name>avgClusterednessRegions</name>
			<value>0</value>
		</numericStateVariable>
		<numericStateVariable>
			<name>avgDensityRegions</name>
			<value>0.6824666673278652</value>
		</numericStateVariable>
	</timepoint>
	<timepoint>
		<spatialEntity>
			<pseudo3D type="region">
				<clusteredness>1</clusteredness>
				<density>0.6817343753815917</density>
				<area>53347</area>
				<perimeter>991.7348556518555</perimeter>
				<distanceFromOrigin>191.6715941395595</distanceFromOrigin>
				<angle>72.6430507819901</angle>
				<shape>triangular</shape>
				<triangleMeasure>0.719085523841056</triangleMeasure>
				<rectangleMeasure>0.6565016382217581</rectangleMeasure>
				<circleMeasure>0.5483457232879037</circleMeasure>
				<centroid>
					<x>325.5382</x>
					<y>826.9419</y>
				</centroid>
			</pseudo3D>
		</spatialEntity>
		<numericStateVariable>
			<name>avgClusterednessRegions</name>
			<value>0</value>
		</numericStateVariable>
		<numericStateVariable>
			<name>avgDensityRegions</name>
			<value>0.6817343753815917</value>
		</numericStateVariable>
	</timepoint>
	<timepoint>
		<spatialEntity>
			<pseudo3D type="region">
				<clusteredness>1</clusteredness>
				<density>0.6920790355693219</density>
				<area>20998.5</area>
				<perimeter>649.034707069397</perimeter>
				<distanceFromOrigin>304.5554136770515</distanceFromOrigin>
				<angle>44.04768336124724</angle>
				<shape>triangular</shape>
				<triangleMeasure>0.7820961674550263</triangleMeasure>
				<rectangleMeasure>0.6083783623199477</rectangleMeasure>
				<circleMeasure>0.3842021595440666</circleMeasure>
				<centroid>
					<x>1072.886</x>
					<y>925.5872</y>
				</centroid>
			</pseudo3D>
		</spatialEntity>
		<spatialEntity>
			<pseudo3D type="region">
				<clusteredness>1</clusteredness>
				<density>0.6857222977199681</density>
				<area>59520.5</area>
				<perimeter>1055.198414802551</perimeter>
				<distanceFromOrigin>191.6715941395595</distanceFromOrigin>
				<angle>71.99669360737595</angle>
				<shape>triangular</shape>
				<triangleMeasure>0.7300897693457943</triangleMeasure>
				<rectangleMeasure>0.6481208247355326</rectangleMeasure>
				<circleMeasure>0.5541435223441601</circleMeasure>
				<centroid>
					<x>316.2629</x>
					<y>833.231</y>
				</centroid>
			</pseudo3D>
		</spatialEntity>
		<numericStateVariable>
			<name>avgClusterednessRegions</name>
			<value>1524.477992861487</value>
		</numericStateVariable>
		<numericStateVariable>
			<name>avgDensityRegions</name>
			<value>0.688900666644645</value>
		</numericStateVariable>
	</timepoint>
	<timepoint>
		<spatialEntity>
			<pseudo3D type="region">
				<clusteredness>1</clusteredness>
				<density>0.680603155562385</density>
				<area>23409</area>
				<perimeter>709.7359509468079</perimeter>
				<distanceFromOrigin>304.5537719352693</distanceFromOrigin>
				<angle>43.13482511790541</angle>
				<shape>triangular</shape>
				<triangleMeasure>0.7872772445800911</triangleMeasure>
				<rectangleMeasure>0.5785293699974118</rectangleMeasure>
				<circleMeasure>0.3544935372369293</circleMeasure>
				<centroid>
					<x>1079.862</x>
					<y>933.8922</y>
				</centroid>
			</pseudo3D>
		</spatialEntity>
		<spatialEntity>
			<pseudo3D type="region">
				<clusteredness>1</clusteredness>
				<density>0.6873547037649006</density>
				<area>66358</area>
				<perimeter>1095.049699306488</perimeter>
				<distanceFromOrigin>191.6715941395595</distanceFromOrigin>
				<angle>70.94977160632902</angle>
				<shape>triangular</shape>
				<triangleMeasure>0.7423152956475686</triangleMeasure>
				<rectangleMeasure>0.6429675649676397</rectangleMeasure>
				<circleMeasure>0.5564341644848025</circleMeasure>
				<centroid>
					<x>304.6534</x>
					<y>835.8892</y>
				</centroid>
			</pseudo3D>
		</spatialEntity>
		<numericStateVariable>
			<name>avgClusterednessRegions</name>
			<value>1562.757787890584</value>
		</numericStateVariable>
		<numericStateVariable>
			<name>avgDensityRegions</name>
			<value>0.6839789296636428</value>
		</numericStateVariable>
	</timepoint>
	<timepoint>
		<spatialEntity>
			<pseudo3D type="region">
				<clusteredness>1</clusteredness>
				<density>0.6784419607540617</density>
				<area>25608</area>
				<perimeter>729.5616106987</perimeter>
				<distanceFromOrigin>304.5537719352693</distanceFromOrigin>
				<angle>41.62872202063325</angle>
				<shape>triangular</shape>
				<triangleMeasure>0.8038800207185572</triangleMeasure>
				<rectangleMeasure>0.6217999438111554</rectangleMeasure>
				<circleMeasure>0.3726712237890841</circleMeasure>
				<centroid>
					<x>1087.647</x>
					<y>938.048</y>
				</centroid>
			</pseudo3D>
		</spatialEntity>
		<spatialEntity>
			<pseudo3D type="region">
				<clusteredness>1</clusteredness>
				<density>0.6890136818135558</density>
				<area>73455</area>
				<perimeter>1176.473274707794</perimeter>
				<distanceFromOrigin>191.6715941395595</distanceFromOrigin>
				<angle>71.29870839232014</angle>
				<shape>triangular</shape>
				<triangleMeasure>0.7489590356470548</triangleMeasure>
				<rectangleMeasure>0.6369604012057091</rectangleMeasure>
				<circleMeasure>0.5371707588205228</circleMeasure>
				<centroid>
					<x>293.9292</x>
					<y>840.327</y>
				</centroid>
			</pseudo3D>
		</spatialEntity>
		<numericStateVariable>
			<name>avgClusterednessRegions</name>
			<value>1599.422503753143</value>
		</numericStateVariable>
		<numericStateVariable>
			<name>avgDensityRegions</name>
			<value>0.6837278212838087</value>
		</numericStateVariable>
	</timepoint>
	<timepoint>
		<spatialEntity>
			<pseudo3D type="region">
				<clusteredness>1</clusteredness>
				<density>0.6707155972236637</density>
				<area>30238.5</area>
				<perimeter>815.2268400192261</perimeter>
				<distanceFromOrigin>304.5537719352693</distanceFromOrigin>
				<angle>41.75627936627802</angle>
				<shape>triangular</shape>
				<triangleMeasure>0.7983130049105022</triangleMeasure>
				<rectangleMeasure>0.5545980690440585</rectangleMeasure>
				<circleMeasure>0.3340828087616692</circleMeasure>
				<centroid>
					<x>1100.142</x>
					<y>950.754</y>
				</centroid>
			</pseudo3D>
		</spatialEntity>
		<spatialEntity>
			<pseudo3D type="region">
				<clusteredness>1</clusteredness>
				<density>0.6861349768073208</density>
				<area>81104</area>
				<perimeter>1278.057864665985</perimeter>
				<distanceFromOrigin>191.6715941395595</distanceFromOrigin>
				<angle>71.26697676424193</angle>
				<shape>triangular</shape>
				<triangleMeasure>0.7398892444533137</triangleMeasure>
				<rectangleMeasure>0.6223690619751485</rectangleMeasure>
				<circleMeasure>0.5071629394692959</circleMeasure>
				<centroid>
					<x>283.0498</x>
					<y>844.8051</y>
				</centroid>
			</pseudo3D>
		</spatialEntity>
		<numericStateVariable>
			<name>avgClusterednessRegions</name>
			<value>1647.865723640259</value>
		</numericStateVariable>
		<numericStateVariable>
			<name>avgDensityRegions</name>
			<value>0.6784252870154923</value>
		</numericStateVariable>
	</timepoint>
	<timepoint>
		<spatialEntity>
			<pseudo3D type="region">
				<clusteredness>1</clusteredness>
				<density>0.6670251086860084</density>
				<area>33867.5</area>
				<perimeter>860.1527347564697</perimeter>
				<distanceFromOrigin>304.5537719352693</distanceFromOrigin>
				<angle>42.78601278327791</angle>
				<shape>triangular</shape>
				<triangleMeasure>0.7906270973766378</triangleMeasure>
				<rectangleMeasure>0.5604091220318709</rectangleMeasure>
				<circleMeasure>0.3601046727062051</circleMeasure>
				<centroid>
					<x>1111.088</x>
					<y>955.6356</y>
				</centroid>
			</pseudo3D>
		</spatialEntity>
		<spatialEntity>
			<pseudo3D type="region">
				<clusteredness>1</clusteredness>
				<density>0.6875701532655636</density>
				<area>89946</area>
				<perimeter>1377.964044570923</perimeter>
				<distanceFromOrigin>191.6715941395595</distanceFromOrigin>
				<angle>71.95678197238338</angle>
				<shape>triangular</shape>
				<triangleMeasure>0.728103373825513</triangleMeasure>
				<rectangleMeasure>0.6146036133270114</rectangleMeasure>
				<circleMeasure>0.4933887798691255</circleMeasure>
				<centroid>
					<x>270.8646</x>
					<y>849.1989</y>
				</centroid>
			</pseudo3D>
		</spatialEntity>
		<numericStateVariable>
			<name>avgClusterednessRegions</name>
			<value>1693.876906698775</value>
		</numericStateVariable>
		<numericStateVariable>
			<name>avgDensityRegions</name>
			<value>0.677297630975786</value>
		</numericStateVariable>
	</timepoint>
	<timepoint>
		<spatialEntity>
			<pseudo3D type="region">
				<clusteredness>1</clusteredness>
				<density>0.5576067504181821</density>
				<area>21810</area>
				<perimeter>762.4424493312836</perimeter>
				<distanceFromOrigin>411.9186812952285</distanceFromOrigin>
				<angle>91.66979696249454</angle>
				<shape>triangular</shape>
				<triangleMeasure>0.7213509206030275</triangleMeasure>
				<rectangleMeasure>0.5905524053701583</rectangleMeasure>
				<circleMeasure>0.4076638841840756</circleMeasure>
				<centroid>
					<x>420.325</x>
					<y>1135.972</y>
				</centroid>
			</pseudo3D>
		</spatialEntity>
		<spatialEntity>
			<pseudo3D type="region">
				<clusteredness>1</clusteredness>
				<density>0.6545411789623188</density>
				<area>37367.5</area>
				<perimeter>903.5540506839752</perimeter>
				<distanceFromOrigin>304.5537719352693</distanceFromOrigin>
				<angle>41.62937363844262</angle>
				<shape>triangular</shape>
				<triangleMeasure>0.8303243081093693</triangleMeasure>
				<rectangleMeasure>0.5734923455359006</rectangleMeasure>
				<circleMeasure>0.3620814491699264</circleMeasure>
				<centroid>
					<x>1120.604</x>
					<y>961.6083</y>
				</centroid>
			</pseudo3D>
		</spatialEntity>
		<spatialEntity>
			<pseudo3D type="region">
				<clusteredness>1</clusteredness>
				<density>0.6914615989522249</density>
				<area>99636.5</area>
				<perimeter>1394.391256570816</perimeter>
				<distanceFromOrigin>191.6715941395595</distanceFromOrigin>
				<angle>71.51864041528576</angle>
				<shape>triangular</shape>
				<triangleMeasure>0.7206970334127033</triangleMeasure>
				<rectangleMeasure>0.6398697609936825</rectangleMeasure>
				<circleMeasure>0.5220597171487537</circleMeasure>
				<centroid>
					<x>258.0314</x>
					<y>853.8053</y>
				</centroid>
			</pseudo3D>
		</spatialEntity>
		<numericStateVariable>
			<name>avgClusterednessRegions</name>
			<value>1916.455118065035</value>
		</numericStateVariable>
		<numericStateVariable>
			<name>avgDensityRegions</name>
			<value>0.634536509444242</value>
		</numericStateVariable>
	</timepoint>
	<timepoint>
		<spatialEntity>
			<pseudo3D type="region">
				<clusteredness>1</clusteredness>
				<density>0.5632854552119306</density>
				<area>24047</area>
				<perimeter>804.9633047580719</perimeter>
				<distanceFromOrigin>411.9186812952285</distanceFromOrigin>
				<angle>88.60412790239781</angle>
				<shape>triangular</shape>
				<triangleMeasure>0.7356873932804699</triangleMeasure>
				<rectangleMeasure>0.5844696696377371</rectangleMeasure>
				<circleMeasure>0.4411767423692062</circleMeasure>
				<centroid>
					<x>418.7424</x>
					<y>1140.892</y>
				</centroid>
			</pseudo3D>
		</spatialEntity>
		<spatialEntity>
			<pseudo3D type="region">
				<clusteredness>1</clusteredness>
				<density>0.6600754368424124</density>
				<area>39236</area>
				<perimeter>929.3324236869812</perimeter>
				<distanceFromOrigin>304.5537719352693</distanceFromOrigin>
				<angle>42.22379972115406</angle>
				<shape>triangular</shape>
				<triangleMeasure>0.809348474065823</triangleMeasure>
				<rectangleMeasure>0.5661600897341232</rectangleMeasure>
				<circleMeasure>0.3599396174883607</circleMeasure>
				<centroid>
					<x>1124.594</x>
					<y>966.1949</y>
				</centroid>
			</pseudo3D>
		</spatialEntity>
		<spatialEntity>
			<pseudo3D type="region">
				<clusteredness>1</clusteredness>
				<density>0.6914472958818016</density>
				<area>101799</area>
				<perimeter>1402.516296863556</perimeter>
				<distanceFromOrigin>191.6715941395595</distanceFromOrigin>
				<angle>69.82857700422775</angle>
				<shape>triangular</shape>
				<triangleMeasure>0.7355559416720265</triangleMeasure>
				<rectangleMeasure>0.646972885500404</rectangleMeasure>
				<circleMeasure>0.5353999563894816</circleMeasure>
				<centroid>
					<x>255.3223</x>
					<y>855.459</y>
				</centroid>
			</pseudo3D>
		</spatialEntity>
		<numericStateVariable>
			<name>avgClusterednessRegions</name>
			<value>1932.349894104158</value>
		</numericStateVariable>
		<numericStateVariable>
			<name>avgDensityRegions</name>
			<value>0.6382693959787149</value>
		</numericStateVariable>
	</timepoint>
	<timepoint>
		<spatialEntity>
			<pseudo3D type="region">
				<clusteredness>1</clusteredness>
				<density>0.5632854552119306</density>
				<area>24047</area>
				<perimeter>804.9633047580719</perimeter>
				<distanceFromOrigin>411.9186812952285</distanceFromOrigin>
				<angle>88.60412790239781</angle>
				<shape>triangular</shape>
				<triangleMeasure>0.7356873932804699</triangleMeasure>
				<rectangleMeasure>0.5844696696377371</rectangleMeasure>
				<circleMeasure>0.4411767423692062</circleMeasure>
				<centroid>
					<x>418.7424</x>
					<y>1140.892</y>
				</centroid>
			</pseudo3D>
		</spatialEntity>
		<spatialEntity>
			<pseudo3D type="region">
				<clusteredness>1</clusteredness>
				<density>0.6600754368424124</density>
				<area>39236</area>
				<perimeter>929.3324236869812</perimeter>
				<distanceFromOrigin>304.5537719352693</distanceFromOrigin>
				<angle>42.22379972115406</angle>
				<shape>triangular</shape>
				<triangleMeasure>0.809348474065823</triangleMeasure>
				<rectangleMeasure>0.5661600897341232</rectangleMeasure>
				<circleMeasure>0.3599396174883607</circleMeasure>
				<centroid>
					<x>1124.594</x>
					<y>966.1949</y>
				</centroid>
			</pseudo3D>
		</spatialEntity>
		<spatialEntity>
			<pseudo3D type="region">
				<clusteredness>1</clusteredness>
				<density>0.6914472958818016</density>
				<area>101799</area>
				<perimeter>1402.516296863556</perimeter>
				<distanceFromOrigin>191.6715941395595</distanceFromOrigin>
				<angle>69.82857700422775</angle>
				<shape>triangular</shape>
				<triangleMeasure>0.7355559416720265</triangleMeasure>
				<rectangleMeasure>0.646972885500404</rectangleMeasure>
				<circleMeasure>0.5353999563894816</circleMeasure>
				<centroid>
					<x>255.3223</x>
					<y>855.459</y>
				</centroid>
			</pseudo3D>
		</spatialEntity>
		<numericStateVariable>
			<name>avgClusterednessRegions</name>
			<value>1932.349894104158</value>
		</numericStateVariable>
		<numericStateVariable>
			<name>avgDensityRegions</name>
			<value>0.6382693959787149</value>
		</numericStateVariable>
	</timepoint>
	<timepoint>
		<spatialEntity>
			<pseudo3D type="region">
				<clusteredness>1</clusteredness>
				<density>0.5632854552119306</density>
				<area>24047</area>
				<perimeter>804.9633047580719</perimeter>
				<distanceFromOrigin>411.9186812952285</distanceFromOrigin>
				<angle>88.60412790239781</angle>
				<shape>triangular</shape>
				<triangleMeasure>0.7356873932804699</triangleMeasure>
				<rectangleMeasure>0.5844696696377371</rectangleMeasure>
				<circleMeasure>0.4411767423692062</circleMeasure>
				<centroid>
					<x>418.7424</x>
					<y>1140.892</y>
				</centroid>
			</pseudo3D>
		</spatialEntity>
		<spatialEntity>
			<pseudo3D type="region">
				<clusteredness>1</clusteredness>
				<density>0.6600754368424124</density>
				<area>39236</area>
				<perimeter>929.3324236869812</perimeter>
				<distanceFromOrigin>304.5537719352693</distanceFromOrigin>
				<angle>42.22379972115406</angle>
				<shape>triangular</shape>
				<triangleMeasure>0.809348474065823</triangleMeasure>
				<rectangleMeasure>0.5661600897341232</rectangleMeasure>
				<circleMeasure>0.3599396174883607</circleMeasure>
				<centroid>
					<x>1124.594</x>
					<y>966.1949</y>
				</centroid>
			</pseudo3D>
		</spatialEntity>
		<spatialEntity>
			<pseudo3D type="region">
				<clusteredness>1</clusteredness>
				<density>0.6914472958818016</density>
				<area>101799</area>
				<perimeter>1402.516296863556</perimeter>
				<distanceFromOrigin>191.6715941395595</distanceFromOrigin>
				<angle>69.82857700422775</angle>
				<shape>triangular</shape>
				<triangleMeasure>0.7355559416720265</triangleMeasure>
				<rectangleMeasure>0.646972885500404</rectangleMeasure>
				<circleMeasure>0.5353999563894816</circleMeasure>
				<centroid>
					<x>255.3223</x>
					<y>855.459</y>
				</centroid>
			</pseudo3D>
		</spatialEntity>
		<numericStateVariable>
			<name>avgClusterednessRegions</name>
			<value>1932.349894104158</value>
		</numericStateVariable>
		<numericStateVariable>
			<name>avgDensityRegions</name>
			<value>0.6382693959787149</value>
		</numericStateVariable>
	</timepoint>
	<timepoint>
		<spatialEntity>
			<pseudo3D type="region">
				<clusteredness>1</clusteredness>
				<density>0.5632854552119306</density>
				<area>24047</area>
				<perimeter>804.9633047580719</perimeter>
				<distanceFromOrigin>411.9186812952285</distanceFromOrigin>
				<angle>88.60412790239781</angle>
				<shape>triangular</shape>
				<triangleMeasure>0.7356873932804699</triangleMeasure>
				<rectangleMeasure>0.5844696696377371</rectangleMeasure>
				<circleMeasure>0.4411767423692062</circleMeasure>
				<centroid>
					<x>418.7424</x>
					<y>1140.892</y>
				</centroid>
			</pseudo3D>
		</spatialEntity>
		<spatialEntity>
			<pseudo3D type="region">
				<clusteredness>1</clusteredness>
				<density>0.6600754368424124</density>
				<area>39236</area>
				<perimeter>929.3324236869812</perimeter>
				<distanceFromOrigin>304.5537719352693</distanceFromOrigin>
				<angle>42.22379972115406</angle>
				<shape>triangular</shape>
				<triangleMeasure>0.809348474065823</triangleMeasure>
				<rectangleMeasure>0.5661600897341232</rectangleMeasure>
				<circleMeasure>0.3599396174883607</circleMeasure>
				<centroid>
					<x>1124.594</x>
					<y>966.1949</y>
				</centroid>
			</pseudo3D>
		</spatialEntity>
		<spatialEntity>
			<pseudo3D type="region">
				<clusteredness>1</clusteredness>
				<density>0.6914472958818016</density>
				<area>101799</area>
				<perimeter>1402.516296863556</perimeter>
				<distanceFromOrigin>191.6715941395595</distanceFromOrigin>
				<angle>69.82857700422775</angle>
				<shape>triangular</shape>
				<triangleMeasure>0.7355559416720265</triangleMeasure>
				<rectangleMeasure>0.646972885500404</rectangleMeasure>
				<circleMeasure>0.5353999563894816</circleMeasure>
				<centroid>
					<x>255.3223</x>
					<y>855.459</y>
				</centroid>
			</pseudo3D>
		</spatialEntity>
		<numericStateVariable>
			<name>avgClusterednessRegions</name>
			<value>1932.349894104158</value>
		</numericStateVariable>
		<numericStateVariable>
			<name>avgDensityRegions</name>
			<value>0.6382693959787149</value>
		</numericStateVariable>
	</timepoint>
	<timepoint>
		<spatialEntity>
			<pseudo3D type="region">
				<clusteredness>1</clusteredness>
				<density>0.5632854552119306</density>
				<area>24047</area>
				<perimeter>804.9633047580719</perimeter>
				<distanceFromOrigin>411.9186812952285</distanceFromOrigin>
				<angle>88.60412790239781</angle>
				<shape>triangular</shape>
				<triangleMeasure>0.7356873932804699</triangleMeasure>
				<rectangleMeasure>0.5844696696377371</rectangleMeasure>
				<circleMeasure>0.4411767423692062</circleMeasure>
				<centroid>
					<x>418.7424</x>
					<y>1140.892</y>
				</centroid>
			</pseudo3D>
		</spatialEntity>
		<spatialEntity>
			<pseudo3D type="region">
				<clusteredness>1</clusteredness>
				<density>0.6600754368424124</density>
				<area>39236</area>
				<perimeter>929.3324236869812</perimeter>
				<distanceFromOrigin>304.5537719352693</distanceFromOrigin>
				<angle>42.22379972115406</angle>
				<shape>triangular</shape>
				<triangleMeasure>0.809348474065823</triangleMeasure>
				<rectangleMeasure>0.5661600897341232</rectangleMeasure>
				<circleMeasure>0.3599396174883607</circleMeasure>
				<centroid>
					<x>1124.594</x>
					<y>966.1949</y>
				</centroid>
			</pseudo3D>
		</spatialEntity>
		<spatialEntity>
			<pseudo3D type="region">
				<clusteredness>1</clusteredness>
				<density>0.6914472958818016</density>
				<area>101799</area>
				<perimeter>1402.516296863556</perimeter>
				<distanceFromOrigin>191.6715941395595</distanceFromOrigin>
				<angle>69.82857700422775</angle>
				<shape>triangular</shape>
				<triangleMeasure>0.7355559416720265</triangleMeasure>
				<rectangleMeasure>0.646972885500404</rectangleMeasure>
				<circleMeasure>0.5353999563894816</circleMeasure>
				<centroid>
					<x>255.3223</x>
					<y>855.459</y>
				</centroid>
			</pseudo3D>
		</spatialEntity>
		<numericStateVariable>
			<name>avgClusterednessRegions</name>
			<value>1932.349894104158</value>
		</numericStateVariable>
		<numericStateVariable>
			<name>avgDensityRegions</name>
			<value>0.6382693959787149</value>
		</numericStateVariable>
	</timepoint>
	<timepoint>
		<spatialEntity>
			<pseudo3D type="region">
				<clusteredness>1</clusteredness>
				<density>0.5632854552119306</density>
				<area>24047</area>
				<perimeter>804.9633047580719</perimeter>
				<distanceFromOrigin>411.9186812952285</distanceFromOrigin>
				<angle>88.60412790239781</angle>
				<shape>triangular</shape>
				<triangleMeasure>0.7356873932804699</triangleMeasure>
				<rectangleMeasure>0.5844696696377371</rectangleMeasure>
				<circleMeasure>0.4411767423692062</circleMeasure>
				<centroid>
					<x>418.7424</x>
					<y>1140.892</y>
				</centroid>
			</pseudo3D>
		</spatialEntity>
		<spatialEntity>
			<pseudo3D type="region">
				<clusteredness>1</clusteredness>
				<density>0.6600754368424124</density>
				<area>39236</area>
				<perimeter>929.3324236869812</perimeter>
				<distanceFromOrigin>304.5537719352693</distanceFromOrigin>
				<angle>42.22379972115406</angle>
				<shape>triangular</shape>
				<triangleMeasure>0.809348474065823</triangleMeasure>
				<rectangleMeasure>0.5661600897341232</rectangleMeasure>
				<circleMeasure>0.3599396174883607</circleMeasure>
				<centroid>
					<x>1124.594</x>
					<y>966.1949</y>
				</centroid>
			</pseudo3D>
		</spatialEntity>
		<spatialEntity>
			<pseudo3D type="region">
				<clusteredness>1</clusteredness>
				<density>0.6914472958818016</density>
				<area>101799</area>
				<perimeter>1402.516296863556</perimeter>
				<distanceFromOrigin>191.6715941395595</distanceFromOrigin>
				<angle>69.82857700422775</angle>
				<shape>triangular</shape>
				<triangleMeasure>0.7355559416720265</triangleMeasure>
				<rectangleMeasure>0.646972885500404</rectangleMeasure>
				<circleMeasure>0.5353999563894816</circleMeasure>
				<centroid>
					<x>255.3223</x>
					<y>855.459</y>
				</centroid>
			</pseudo3D>
		</spatialEntity>
		<numericStateVariable>
			<name>avgClusterednessRegions</name>
			<value>1932.349894104158</value>
		</numericStateVariable>
		<numericStateVariable>
			<name>avgDensityRegions</name>
			<value>0.6382693959787149</value>
		</numericStateVariable>
	</timepoint>
	<timepoint>
		<spatialEntity>
			<pseudo3D type="region">
				<clusteredness>1</clusteredness>
				<density>0.5632854552119306</density>
				<area>24047</area>
				<perimeter>804.9633047580719</perimeter>
				<distanceFromOrigin>411.9186812952285</distanceFromOrigin>
				<angle>88.60412790239781</angle>
				<shape>triangular</shape>
				<triangleMeasure>0.7356873932804699</triangleMeasure>
				<rectangleMeasure>0.5844696696377371</rectangleMeasure>
				<circleMeasure>0.4411767423692062</circleMeasure>
				<centroid>
					<x>418.7424</x>
					<y>1140.892</y>
				</centroid>
			</pseudo3D>
		</spatialEntity>
		<spatialEntity>
			<pseudo3D type="region">
				<clusteredness>1</clusteredness>
				<density>0.6600754368424124</density>
				<area>39236</area>
				<perimeter>929.3324236869812</perimeter>
				<distanceFromOrigin>304.5537719352693</distanceFromOrigin>
				<angle>42.22379972115406</angle>
				<shape>triangular</shape>
				<triangleMeasure>0.809348474065823</triangleMeasure>
				<rectangleMeasure>0.5661600897341232</rectangleMeasure>
				<circleMeasure>0.3599396174883607</circleMeasure>
				<centroid>
					<x>1124.594</x>
					<y>966.1949</y>
				</centroid>
			</pseudo3D>
		</spatialEntity>
		<spatialEntity>
			<pseudo3D type="region">
				<clusteredness>1</clusteredness>
				<density>0.6914472958818016</density>
				<area>101799</area>
				<perimeter>1402.516296863556</perimeter>
				<distanceFromOrigin>191.6715941395595</distanceFromOrigin>
				<angle>69.82857700422775</angle>
				<shape>triangular</shape>
				<triangleMeasure>0.7355559416720265</triangleMeasure>
				<rectangleMeasure>0.646972885500404</rectangleMeasure>
				<circleMeasure>0.5353999563894816</circleMeasure>
				<centroid>
					<x>255.3223</x>
					<y>855.459</y>
				</centroid>
			</pseudo3D>
		</spatialEntity>
		<numericStateVariable>
			<name>avgClusterednessRegions</name>
			<value>1932.349894104158</value>
		</numericStateVariable>
		<numericStateVariable>
			<name>avgDensityRegions</name>
			<value>0.6382693959787149</value>
		</numericStateVariable>
	</timepoint>
	<timepoint>
		<spatialEntity>
			<pseudo3D type="region">
				<clusteredness>1</clusteredness>
				<density>0.5632854552119306</density>
				<area>24047</area>
				<perimeter>804.9633047580719</perimeter>
				<distanceFromOrigin>411.9186812952285</distanceFromOrigin>
				<angle>88.60412790239781</angle>
				<shape>triangular</shape>
				<triangleMeasure>0.7356873932804699</triangleMeasure>
				<rectangleMeasure>0.5844696696377371</rectangleMeasure>
				<circleMeasure>0.4411767423692062</circleMeasure>
				<centroid>
					<x>418.7424</x>
					<y>1140.892</y>
				</centroid>
			</pseudo3D>
		</spatialEntity>
		<spatialEntity>
			<pseudo3D type="region">
				<clusteredness>1</clusteredness>
				<density>0.6600754368424124</density>
				<area>39236</area>
				<perimeter>929.3324236869812</perimeter>
				<distanceFromOrigin>304.5537719352693</distanceFromOrigin>
				<angle>42.22379972115406</angle>
				<shape>triangular</shape>
				<triangleMeasure>0.809348474065823</triangleMeasure>
				<rectangleMeasure>0.5661600897341232</rectangleMeasure>
				<circleMeasure>0.3599396174883607</circleMeasure>
				<centroid>
					<x>1124.594</x>
					<y>966.1949</y>
				</centroid>
			</pseudo3D>
		</spatialEntity>
		<spatialEntity>
			<pseudo3D type="region">
				<clusteredness>1</clusteredness>
				<density>0.6914472958818016</density>
				<area>101799</area>
				<perimeter>1402.516296863556</perimeter>
				<distanceFromOrigin>191.6715941395595</distanceFromOrigin>
				<angle>69.82857700422775</angle>
				<shape>triangular</shape>
				<triangleMeasure>0.7355559416720265</triangleMeasure>
				<rectangleMeasure>0.646972885500404</rectangleMeasure>
				<circleMeasure>0.5353999563894816</circleMeasure>
				<centroid>
					<x>255.3223</x>
					<y>855.459</y>
				</centroid>
			</pseudo3D>
		</spatialEntity>
		<numericStateVariable>
			<name>avgClusterednessRegions</name>
			<value>1932.349894104158</value>
		</numericStateVariable>
		<numericStateVariable>
			<name>avgDensityRegions</name>
			<value>0.6382693959787149</value>
		</numericStateVariable>
	</timepoint>
	<timepoint>
		<spatialEntity>
			<pseudo3D type="region">
				<clusteredness>1</clusteredness>
				<density>0.5632854552119306</density>
				<area>24047</area>
				<perimeter>804.9633047580719</perimeter>
				<distanceFromOrigin>411.9186812952285</distanceFromOrigin>
				<angle>88.60412790239781</angle>
				<shape>triangular</shape>
				<triangleMeasure>0.7356873932804699</triangleMeasure>
				<rectangleMeasure>0.5844696696377371</rectangleMeasure>
				<circleMeasure>0.4411767423692062</circleMeasure>
				<centroid>
					<x>418.7424</x>
					<y>1140.892</y>
				</centroid>
			</pseudo3D>
		</spatialEntity>
		<spatialEntity>
			<pseudo3D type="region">
				<clusteredness>1</clusteredness>
				<density>0.6600754368424124</density>
				<area>39236</area>
				<perimeter>929.3324236869812</perimeter>
				<distanceFromOrigin>304.5537719352693</distanceFromOrigin>
				<angle>42.22379972115406</angle>
				<shape>triangular</shape>
				<triangleMeasure>0.809348474065823</triangleMeasure>
				<rectangleMeasure>0.5661600897341232</rectangleMeasure>
				<circleMeasure>0.3599396174883607</circleMeasure>
				<centroid>
					<x>1124.594</x>
					<y>966.1949</y>
				</centroid>
			</pseudo3D>
		</spatialEntity>
		<spatialEntity>
			<pseudo3D type="region">
				<clusteredness>1</clusteredness>
				<density>0.6914472958818016</density>
				<area>101799</area>
				<perimeter>1402.516296863556</perimeter>
				<distanceFromOrigin>191.6715941395595</distanceFromOrigin>
				<angle>69.82857700422775</angle>
				<shape>triangular</shape>
				<triangleMeasure>0.7355559416720265</triangleMeasure>
				<rectangleMeasure>0.646972885500404</rectangleMeasure>
				<circleMeasure>0.5353999563894816</circleMeasure>
				<centroid>
					<x>255.3223</x>
					<y>855.459</y>
				</centroid>
			</pseudo3D>
		</spatialEntity>
		<numericStateVariable>
			<name>avgClusterednessRegions</name>
			<value>1932.349894104158</value>
		</numericStateVariable>
		<numericStateVariable>
			<name>avgDensityRegions</name>
			<value>0.6382693959787149</value>
		</numericStateVariable>
	</timepoint>
	<timepoint>
		<spatialEntity>
			<pseudo3D type="region">
				<clusteredness>1</clusteredness>
				<density>0.5632854552119306</density>
				<area>24047</area>
				<perimeter>804.9633047580719</perimeter>
				<distanceFromOrigin>411.9186812952285</distanceFromOrigin>
				<angle>88.60412790239781</angle>
				<shape>triangular</shape>
				<triangleMeasure>0.7356873932804699</triangleMeasure>
				<rectangleMeasure>0.5844696696377371</rectangleMeasure>
				<circleMeasure>0.4411767423692062</circleMeasure>
				<centroid>
					<x>418.7424</x>
					<y>1140.892</y>
				</centroid>
			</pseudo3D>
		</spatialEntity>
		<spatialEntity>
			<pseudo3D type="region">
				<clusteredness>1</clusteredness>
				<density>0.6600754368424124</density>
				<area>39236</area>
				<perimeter>929.3324236869812</perimeter>
				<distanceFromOrigin>304.5537719352693</distanceFromOrigin>
				<angle>42.22379972115406</angle>
				<shape>triangular</shape>
				<triangleMeasure>0.809348474065823</triangleMeasure>
				<rectangleMeasure>0.5661600897341232</rectangleMeasure>
				<circleMeasure>0.3599396174883607</circleMeasure>
				<centroid>
					<x>1124.594</x>
					<y>966.1949</y>
				</centroid>
			</pseudo3D>
		</spatialEntity>
		<spatialEntity>
			<pseudo3D type="region">
				<clusteredness>1</clusteredness>
				<density>0.6914472958818016</density>
				<area>101799</area>
				<perimeter>1402.516296863556</perimeter>
				<distanceFromOrigin>191.6715941395595</distanceFromOrigin>
				<angle>69.82857700422775</angle>
				<shape>triangular</shape>
				<triangleMeasure>0.7355559416720265</triangleMeasure>
				<rectangleMeasure>0.646972885500404</rectangleMeasure>
				<circleMeasure>0.5353999563894816</circleMeasure>
				<centroid>
					<x>255.3223</x>
					<y>855.459</y>
				</centroid>
			</pseudo3D>
		</spatialEntity>
		<numericStateVariable>
			<name>avgClusterednessRegions</name>
			<value>1932.349894104158</value>
		</numericStateVariable>
		<numericStateVariable>
			<name>avgDensityRegions</name>
			<value>0.6382693959787149</value>
		</numericStateVariable>
	</timepoint>
	<timepoint>
		<spatialEntity>
			<pseudo3D type="region">
				<clusteredness>1</clusteredness>
				<density>0.5632854552119306</density>
				<area>24047</area>
				<perimeter>804.9633047580719</perimeter>
				<distanceFromOrigin>411.9186812952285</distanceFromOrigin>
				<angle>88.60412790239781</angle>
				<shape>triangular</shape>
				<triangleMeasure>0.7356873932804699</triangleMeasure>
				<rectangleMeasure>0.5844696696377371</rectangleMeasure>
				<circleMeasure>0.4411767423692062</circleMeasure>
				<centroid>
					<x>418.7424</x>
					<y>1140.892</y>
				</centroid>
			</pseudo3D>
		</spatialEntity>
		<spatialEntity>
			<pseudo3D type="region">
				<clusteredness>1</clusteredness>
				<density>0.6600754368424124</density>
				<area>39236</area>
				<perimeter>929.3324236869812</perimeter>
				<distanceFromOrigin>304.5537719352693</distanceFromOrigin>
				<angle>42.22379972115406</angle>
				<shape>triangular</shape>
				<triangleMeasure>0.809348474065823</triangleMeasure>
				<rectangleMeasure>0.5661600897341232</rectangleMeasure>
				<circleMeasure>0.3599396174883607</circleMeasure>
				<centroid>
					<x>1124.594</x>
					<y>966.1949</y>
				</centroid>
			</pseudo3D>
		</spatialEntity>
		<spatialEntity>
			<pseudo3D type="region">
				<clusteredness>1</clusteredness>
				<density>0.6914472958818016</density>
				<area>101799</area>
				<perimeter>1402.516296863556</perimeter>
				<distanceFromOrigin>191.6715941395595</distanceFromOrigin>
				<angle>69.82857700422775</angle>
				<shape>triangular</shape>
				<triangleMeasure>0.7355559416720265</triangleMeasure>
				<rectangleMeasure>0.646972885500404</rectangleMeasure>
				<circleMeasure>0.5353999563894816</circleMeasure>
				<centroid>
					<x>255.3223</x>
					<y>855.459</y>
				</centroid>
			</pseudo3D>
		</spatialEntity>
		<numericStateVariable>
			<name>avgClusterednessRegions</name>
			<value>1932.349894104158</value>
		</numericStateVariable>
		<numericStateVariable>
			<name>avgDensityRegions</name>
			<value>0.6382693959787149</value>
		</numericStateVariable>
	</timepoint>
	<timepoint>
		<spatialEntity>
			<pseudo3D type="region">
				<clusteredness>1</clusteredness>
				<density>0.5632854552119306</density>
				<area>24047</area>
				<perimeter>804.9633047580719</perimeter>
				<distanceFromOrigin>411.9186812952285</distanceFromOrigin>
				<angle>88.60412790239781</angle>
				<shape>triangular</shape>
				<triangleMeasure>0.7356873932804699</triangleMeasure>
				<rectangleMeasure>0.5844696696377371</rectangleMeasure>
				<circleMeasure>0.4411767423692062</circleMeasure>
				<centroid>
					<x>418.7424</x>
					<y>1140.892</y>
				</centroid>
			</pseudo3D>
		</spatialEntity>
		<spatialEntity>
			<pseudo3D type="region">
				<clusteredness>1</clusteredness>
				<density>0.6600754368424124</density>
				<area>39236</area>
				<perimeter>929.3324236869812</perimeter>
				<distanceFromOrigin>304.5537719352693</distanceFromOrigin>
				<angle>42.22379972115406</angle>
				<shape>triangular</shape>
				<triangleMeasure>0.809348474065823</triangleMeasure>
				<rectangleMeasure>0.5661600897341232</rectangleMeasure>
				<circleMeasure>0.3599396174883607</circleMeasure>
				<centroid>
					<x>1124.594</x>
					<y>966.1949</y>
				</centroid>
			</pseudo3D>
		</spatialEntity>
		<spatialEntity>
			<pseudo3D type="region">
				<clusteredness>1</clusteredness>
				<density>0.6914472958818016</density>
				<area>101799</area>
				<perimeter>1402.516296863556</perimeter>
				<distanceFromOrigin>191.6715941395595</distanceFromOrigin>
				<angle>69.82857700422775</angle>
				<shape>triangular</shape>
				<triangleMeasure>0.7355559416720265</triangleMeasure>
				<rectangleMeasure>0.646972885500404</rectangleMeasure>
				<circleMeasure>0.5353999563894816</circleMeasure>
				<centroid>
					<x>255.3223</x>
					<y>855.459</y>
				</centroid>
			</pseudo3D>
		</spatialEntity>
		<numericStateVariable>
			<name>avgClusterednessRegions</name>
			<value>1932.349894104158</value>
		</numericStateVariable>
		<numericStateVariable>
			<name>avgDensityRegions</name>
			<value>0.6382693959787149</value>
		</numericStateVariable>
	</timepoint>
	<timepoint>
		<spatialEntity>
			<pseudo3D type="region">
				<clusteredness>1</clusteredness>
				<density>0.5632854552119306</density>
				<area>24047</area>
				<perimeter>804.9633047580719</perimeter>
				<distanceFromOrigin>411.9186812952285</distanceFromOrigin>
				<angle>88.60412790239781</angle>
				<shape>triangular</shape>
				<triangleMeasure>0.7356873932804699</triangleMeasure>
				<rectangleMeasure>0.5844696696377371</rectangleMeasure>
				<circleMeasure>0.4411767423692062</circleMeasure>
				<centroid>
					<x>418.7424</x>
					<y>1140.892</y>
				</centroid>
			</pseudo3D>
		</spatialEntity>
		<spatialEntity>
			<pseudo3D type="region">
				<clusteredness>1</clusteredness>
				<density>0.6600754368424124</density>
				<area>39236</area>
				<perimeter>929.3324236869812</perimeter>
				<distanceFromOrigin>304.5537719352693</distanceFromOrigin>
				<angle>42.22379972115406</angle>
				<shape>triangular</shape>
				<triangleMeasure>0.809348474065823</triangleMeasure>
				<rectangleMeasure>0.5661600897341232</rectangleMeasure>
				<circleMeasure>0.3599396174883607</circleMeasure>
				<centroid>
					<x>1124.594</x>
					<y>966.1949</y>
				</centroid>
			</pseudo3D>
		</spatialEntity>
		<spatialEntity>
			<pseudo3D type="region">
				<clusteredness>1</clusteredness>
				<density>0.6914472958818016</density>
				<area>101799</area>
				<perimeter>1402.516296863556</perimeter>
				<distanceFromOrigin>191.6715941395595</distanceFromOrigin>
				<angle>69.82857700422775</angle>
				<shape>triangular</shape>
				<triangleMeasure>0.7355559416720265</triangleMeasure>
				<rectangleMeasure>0.646972885500404</rectangleMeasure>
				<circleMeasure>0.5353999563894816</circleMeasure>
				<centroid>
					<x>255.3223</x>
					<y>855.459</y>
				</centroid>
			</pseudo3D>
		</spatialEntity>
		<numericStateVariable>
			<name>avgClusterednessRegions</name>
			<value>1932.349894104158</value>
		</numericStateVariable>
		<numericStateVariable>
			<name>avgDensityRegions</name>
			<value>0.6382693959787149</value>
		</numericStateVariable>
	</timepoint>
	<timepoint>
		<spatialEntity>
			<pseudo3D type="region">
				<clusteredness>1</clusteredness>
				<density>0.5632854552119306</density>
				<area>24047</area>
				<perimeter>804.9633047580719</perimeter>
				<distanceFromOrigin>411.9186812952285</distanceFromOrigin>
				<angle>88.60412790239781</angle>
				<shape>triangular</shape>
				<triangleMeasure>0.7356873932804699</triangleMeasure>
				<rectangleMeasure>0.5844696696377371</rectangleMeasure>
				<circleMeasure>0.4411767423692062</circleMeasure>
				<centroid>
					<x>418.7424</x>
					<y>1140.892</y>
				</centroid>
			</pseudo3D>
		</spatialEntity>
		<spatialEntity>
			<pseudo3D type="region">
				<clusteredness>1</clusteredness>
				<density>0.6600754368424124</density>
				<area>39236</area>
				<perimeter>929.3324236869812</perimeter>
				<distanceFromOrigin>304.5537719352693</distanceFromOrigin>
				<angle>42.22379972115406</angle>
				<shape>triangular</shape>
				<triangleMeasure>0.809348474065823</triangleMeasure>
				<rectangleMeasure>0.5661600897341232</rectangleMeasure>
				<circleMeasure>0.3599396174883607</circleMeasure>
				<centroid>
					<x>1124.594</x>
					<y>966.1949</y>
				</centroid>
			</pseudo3D>
		</spatialEntity>
		<spatialEntity>
			<pseudo3D type="region">
				<clusteredness>1</clusteredness>
				<density>0.6914472958818016</density>
				<area>101799</area>
				<perimeter>1402.516296863556</perimeter>
				<distanceFromOrigin>191.6715941395595</distanceFromOrigin>
				<angle>69.82857700422775</angle>
				<shape>triangular</shape>
				<triangleMeasure>0.7355559416720265</triangleMeasure>
				<rectangleMeasure>0.646972885500404</rectangleMeasure>
				<circleMeasure>0.5353999563894816</circleMeasure>
				<centroid>
					<x>255.3223</x>
					<y>855.459</y>
				</centroid>
			</pseudo3D>
		</spatialEntity>
		<numericStateVariable>
			<name>avgClusterednessRegions</name>
			<value>1932.349894104158</value>
		</numericStateVariable>
		<numericStateVariable>
			<name>avgDensityRegions</name>
			<value>0.6382693959787149</value>
		</numericStateVariable>
	</timepoint>
	<timepoint>
		<spatialEntity>
			<pseudo3D type="region">
				<clusteredness>1</clusteredness>
				<density>0.5632854552119306</density>
				<area>24047</area>
				<perimeter>804.9633047580719</perimeter>
				<distanceFromOrigin>411.9186812952285</distanceFromOrigin>
				<angle>88.60412790239781</angle>
				<shape>triangular</shape>
				<triangleMeasure>0.7356873932804699</triangleMeasure>
				<rectangleMeasure>0.5844696696377371</rectangleMeasure>
				<circleMeasure>0.4411767423692062</circleMeasure>
				<centroid>
					<x>418.7424</x>
					<y>1140.892</y>
				</centroid>
			</pseudo3D>
		</spatialEntity>
		<spatialEntity>
			<pseudo3D type="region">
				<clusteredness>1</clusteredness>
				<density>0.6600754368424124</density>
				<area>39236</area>
				<perimeter>929.3324236869812</perimeter>
				<distanceFromOrigin>304.5537719352693</distanceFromOrigin>
				<angle>42.22379972115406</angle>
				<shape>triangular</shape>
				<triangleMeasure>0.809348474065823</triangleMeasure>
				<rectangleMeasure>0.5661600897341232</rectangleMeasure>
				<circleMeasure>0.3599396174883607</circleMeasure>
				<centroid>
					<x>1124.594</x>
					<y>966.1949</y>
				</centroid>
			</pseudo3D>
		</spatialEntity>
		<spatialEntity>
			<pseudo3D type="region">
				<clusteredness>1</clusteredness>
				<density>0.6914472958818016</density>
				<area>101799</area>
				<perimeter>1402.516296863556</perimeter>
				<distanceFromOrigin>191.6715941395595</distanceFromOrigin>
				<angle>69.82857700422775</angle>
				<shape>triangular</shape>
				<triangleMeasure>0.7355559416720265</triangleMeasure>
				<rectangleMeasure>0.646972885500404</rectangleMeasure>
				<circleMeasure>0.5353999563894816</circleMeasure>
				<centroid>
					<x>255.3223</x>
					<y>855.459</y>
				</centroid>
			</pseudo3D>
		</spatialEntity>
		<numericStateVariable>
			<name>avgClusterednessRegions</name>
			<value>1932.349894104158</value>
		</numericStateVariable>
		<numericStateVariable>
			<name>avgDensityRegions</name>
			<value>0.6382693959787149</value>
		</numericStateVariable>
	</timepoint>
	<timepoint>
		<spatialEntity>
			<pseudo3D type="region">
				<clusteredness>1</clusteredness>
				<density>0.5632854552119306</density>
				<area>24047</area>
				<perimeter>804.9633047580719</perimeter>
				<distanceFromOrigin>411.9186812952285</distanceFromOrigin>
				<angle>88.60412790239781</angle>
				<shape>triangular</shape>
				<triangleMeasure>0.7356873932804699</triangleMeasure>
				<rectangleMeasure>0.5844696696377371</rectangleMeasure>
				<circleMeasure>0.4411767423692062</circleMeasure>
				<centroid>
					<x>418.7424</x>
					<y>1140.892</y>
				</centroid>
			</pseudo3D>
		</spatialEntity>
		<spatialEntity>
			<pseudo3D type="region">
				<clusteredness>1</clusteredness>
				<density>0.6600754368424124</density>
				<area>39236</area>
				<perimeter>929.3324236869812</perimeter>
				<distanceFromOrigin>304.5537719352693</distanceFromOrigin>
				<angle>42.22379972115406</angle>
				<shape>triangular</shape>
				<triangleMeasure>0.809348474065823</triangleMeasure>
				<rectangleMeasure>0.5661600897341232</rectangleMeasure>
				<circleMeasure>0.3599396174883607</circleMeasure>
				<centroid>
					<x>1124.594</x>
					<y>966.1949</y>
				</centroid>
			</pseudo3D>
		</spatialEntity>
		<spatialEntity>
			<pseudo3D type="region">
				<clusteredness>1</clusteredness>
				<density>0.6914472958818016</density>
				<area>101799</area>
				<perimeter>1402.516296863556</perimeter>
				<distanceFromOrigin>191.6715941395595</distanceFromOrigin>
				<angle>69.82857700422775</angle>
				<shape>triangular</shape>
				<triangleMeasure>0.7355559416720265</triangleMeasure>
				<rectangleMeasure>0.646972885500404</rectangleMeasure>
				<circleMeasure>0.5353999563894816</circleMeasure>
				<centroid>
					<x>255.3223</x>
					<y>855.459</y>
				</centroid>
			</pseudo3D>
		</spatialEntity>
		<numericStateVariable>
			<name>avgClusterednessRegions</name>
			<value>1932.349894104158</value>
		</numericStateVariable>
		<numericStateVariable>
			<name>avgDensityRegions</name>
			<value>0.6382693959787149</value>
		</numericStateVariable>
	</timepoint>
	<timepoint>
		<spatialEntity>
			<pseudo3D type="region">
				<clusteredness>1</clusteredness>
				<density>0.5632854552119306</density>
				<area>24047</area>
				<perimeter>804.9633047580719</perimeter>
				<distanceFromOrigin>411.9186812952285</distanceFromOrigin>
				<angle>88.60412790239781</angle>
				<shape>triangular</shape>
				<triangleMeasure>0.7356873932804699</triangleMeasure>
				<rectangleMeasure>0.5844696696377371</rectangleMeasure>
				<circleMeasure>0.4411767423692062</circleMeasure>
				<centroid>
					<x>418.7424</x>
					<y>1140.892</y>
				</centroid>
			</pseudo3D>
		</spatialEntity>
		<spatialEntity>
			<pseudo3D type="region">
				<clusteredness>1</clusteredness>
				<density>0.6600754368424124</density>
				<area>39236</area>
				<perimeter>929.3324236869812</perimeter>
				<distanceFromOrigin>304.5537719352693</distanceFromOrigin>
				<angle>42.22379972115406</angle>
				<shape>triangular</shape>
				<triangleMeasure>0.809348474065823</triangleMeasure>
				<rectangleMeasure>0.5661600897341232</rectangleMeasure>
				<circleMeasure>0.3599396174883607</circleMeasure>
				<centroid>
					<x>1124.594</x>
					<y>966.1949</y>
				</centroid>
			</pseudo3D>
		</spatialEntity>
		<spatialEntity>
			<pseudo3D type="region">
				<clusteredness>1</clusteredness>
				<density>0.6914472958818016</density>
				<area>101799</area>
				<perimeter>1402.516296863556</perimeter>
				<distanceFromOrigin>191.6715941395595</distanceFromOrigin>
				<angle>69.82857700422775</angle>
				<shape>triangular</shape>
				<triangleMeasure>0.7355559416720265</triangleMeasure>
				<rectangleMeasure>0.646972885500404</rectangleMeasure>
				<circleMeasure>0.5353999563894816</circleMeasure>
				<centroid>
					<x>255.3223</x>
					<y>855.459</y>
				</centroid>
			</pseudo3D>
		</spatialEntity>
		<numericStateVariable>
			<name>avgClusterednessRegions</name>
			<value>1932.349894104158</value>
		</numericStateVariable>
		<numericStateVariable>
			<name>avgDensityRegions</name>
			<value>0.6382693959787149</value>
		</numericStateVariable>
	</timepoint>
	<timepoint>
		<spatialEntity>
			<pseudo3D type="region">
				<clusteredness>1</clusteredness>
				<density>0.5632854552119306</density>
				<area>24047</area>
				<perimeter>804.9633047580719</perimeter>
				<distanceFromOrigin>411.9186812952285</distanceFromOrigin>
				<angle>88.60412790239781</angle>
				<shape>triangular</shape>
				<triangleMeasure>0.7356873932804699</triangleMeasure>
				<rectangleMeasure>0.5844696696377371</rectangleMeasure>
				<circleMeasure>0.4411767423692062</circleMeasure>
				<centroid>
					<x>418.7424</x>
					<y>1140.892</y>
				</centroid>
			</pseudo3D>
		</spatialEntity>
		<spatialEntity>
			<pseudo3D type="region">
				<clusteredness>1</clusteredness>
				<density>0.6600754368424124</density>
				<area>39236</area>
				<perimeter>929.3324236869812</perimeter>
				<distanceFromOrigin>304.5537719352693</distanceFromOrigin>
				<angle>42.22379972115406</angle>
				<shape>triangular</shape>
				<triangleMeasure>0.809348474065823</triangleMeasure>
				<rectangleMeasure>0.5661600897341232</rectangleMeasure>
				<circleMeasure>0.3599396174883607</circleMeasure>
				<centroid>
					<x>1124.594</x>
					<y>966.1949</y>
				</centroid>
			</pseudo3D>
		</spatialEntity>
		<spatialEntity>
			<pseudo3D type="region">
				<clusteredness>1</clusteredness>
				<density>0.6914472958818016</density>
				<area>101799</area>
				<perimeter>1402.516296863556</perimeter>
				<distanceFromOrigin>191.6715941395595</distanceFromOrigin>
				<angle>69.82857700422775</angle>
				<shape>triangular</shape>
				<triangleMeasure>0.7355559416720265</triangleMeasure>
				<rectangleMeasure>0.646972885500404</rectangleMeasure>
				<circleMeasure>0.5353999563894816</circleMeasure>
				<centroid>
					<x>255.3223</x>
					<y>855.459</y>
				</centroid>
			</pseudo3D>
		</spatialEntity>
		<numericStateVariable>
			<name>avgClusterednessRegions</name>
			<value>1932.349894104158</value>
		</numericStateVariable>
		<numericStateVariable>
			<name>avgDensityRegions</name>
			<value>0.6382693959787149</value>
		</numericStateVariable>
	</timepoint>
	<timepoint>
		<spatialEntity>
			<pseudo3D type="region">
				<clusteredness>1</clusteredness>
				<density>0.5632854552119306</density>
				<area>24047</area>
				<perimeter>804.9633047580719</perimeter>
				<distanceFromOrigin>411.9186812952285</distanceFromOrigin>
				<angle>88.60412790239781</angle>
				<shape>triangular</shape>
				<triangleMeasure>0.7356873932804699</triangleMeasure>
				<rectangleMeasure>0.5844696696377371</rectangleMeasure>
				<circleMeasure>0.4411767423692062</circleMeasure>
				<centroid>
					<x>418.7424</x>
					<y>1140.892</y>
				</centroid>
			</pseudo3D>
		</spatialEntity>
		<spatialEntity>
			<pseudo3D type="region">
				<clusteredness>1</clusteredness>
				<density>0.6600754368424124</density>
				<area>39236</area>
				<perimeter>929.3324236869812</perimeter>
				<distanceFromOrigin>304.5537719352693</distanceFromOrigin>
				<angle>42.22379972115406</angle>
				<shape>triangular</shape>
				<triangleMeasure>0.809348474065823</triangleMeasure>
				<rectangleMeasure>0.5661600897341232</rectangleMeasure>
				<circleMeasure>0.3599396174883607</circleMeasure>
				<centroid>
					<x>1124.594</x>
					<y>966.1949</y>
				</centroid>
			</pseudo3D>
		</spatialEntity>
		<spatialEntity>
			<pseudo3D type="region">
				<clusteredness>1</clusteredness>
				<density>0.6914472958818016</density>
				<area>101799</area>
				<perimeter>1402.516296863556</perimeter>
				<distanceFromOrigin>191.6715941395595</distanceFromOrigin>
				<angle>69.82857700422775</angle>
				<shape>triangular</shape>
				<triangleMeasure>0.7355559416720265</triangleMeasure>
				<rectangleMeasure>0.646972885500404</rectangleMeasure>
				<circleMeasure>0.5353999563894816</circleMeasure>
				<centroid>
					<x>255.3223</x>
					<y>855.459</y>
				</centroid>
			</pseudo3D>
		</spatialEntity>
		<numericStateVariable>
			<name>avgClusterednessRegions</name>
			<value>1932.349894104158</value>
		</numericStateVariable>
		<numericStateVariable>
			<name>avgDensityRegions</name>
			<value>0.6382693959787149</value>
		</numericStateVariable>
	</timepoint>
	<timepoint>
		<spatialEntity>
			<pseudo3D type="region">
				<clusteredness>1</clusteredness>
				<density>0.5632854552119306</density>
				<area>24047</area>
				<perimeter>804.9633047580719</perimeter>
				<distanceFromOrigin>411.9186812952285</distanceFromOrigin>
				<angle>88.60412790239781</angle>
				<shape>triangular</shape>
				<triangleMeasure>0.7356873932804699</triangleMeasure>
				<rectangleMeasure>0.5844696696377371</rectangleMeasure>
				<circleMeasure>0.4411767423692062</circleMeasure>
				<centroid>
					<x>418.7424</x>
					<y>1140.892</y>
				</centroid>
			</pseudo3D>
		</spatialEntity>
		<spatialEntity>
			<pseudo3D type="region">
				<clusteredness>1</clusteredness>
				<density>0.6600754368424124</density>
				<area>39236</area>
				<perimeter>929.3324236869812</perimeter>
				<distanceFromOrigin>304.5537719352693</distanceFromOrigin>
				<angle>42.22379972115406</angle>
				<shape>triangular</shape>
				<triangleMeasure>0.809348474065823</triangleMeasure>
				<rectangleMeasure>0.5661600897341232</rectangleMeasure>
				<circleMeasure>0.3599396174883607</circleMeasure>
				<centroid>
					<x>1124.594</x>
					<y>966.1949</y>
				</centroid>
			</pseudo3D>
		</spatialEntity>
		<spatialEntity>
			<pseudo3D type="region">
				<clusteredness>1</clusteredness>
				<density>0.6914472958818016</density>
				<area>101799</area>
				<perimeter>1402.516296863556</perimeter>
				<distanceFromOrigin>191.6715941395595</distanceFromOrigin>
				<angle>69.82857700422775</angle>
				<shape>triangular</shape>
				<triangleMeasure>0.7355559416720265</triangleMeasure>
				<rectangleMeasure>0.646972885500404</rectangleMeasure>
				<circleMeasure>0.5353999563894816</circleMeasure>
				<centroid>
					<x>255.3223</x>
					<y>855.459</y>
				</centroid>
			</pseudo3D>
		</spatialEntity>
		<numericStateVariable>
			<name>avgClusterednessRegions</name>
			<value>1932.349894104158</value>
		</numericStateVariable>
		<numericStateVariable>
			<name>avgDensityRegions</name>
			<value>0.6382693959787149</value>
		</numericStateVariable>
	</timepoint>
	<timepoint>
		<spatialEntity>
			<pseudo3D type="region">
				<clusteredness>1</clusteredness>
				<density>0.5632854552119306</density>
				<area>24047</area>
				<perimeter>804.9633047580719</perimeter>
				<distanceFromOrigin>411.9186812952285</distanceFromOrigin>
				<angle>88.60412790239781</angle>
				<shape>triangular</shape>
				<triangleMeasure>0.7356873932804699</triangleMeasure>
				<rectangleMeasure>0.5844696696377371</rectangleMeasure>
				<circleMeasure>0.4411767423692062</circleMeasure>
				<centroid>
					<x>418.7424</x>
					<y>1140.892</y>
				</centroid>
			</pseudo3D>
		</spatialEntity>
		<spatialEntity>
			<pseudo3D type="region">
				<clusteredness>1</clusteredness>
				<density>0.6600754368424124</density>
				<area>39236</area>
				<perimeter>929.3324236869812</perimeter>
				<distanceFromOrigin>304.5537719352693</distanceFromOrigin>
				<angle>42.22379972115406</angle>
				<shape>triangular</shape>
				<triangleMeasure>0.809348474065823</triangleMeasure>
				<rectangleMeasure>0.5661600897341232</rectangleMeasure>
				<circleMeasure>0.3599396174883607</circleMeasure>
				<centroid>
					<x>1124.594</x>
					<y>966.1949</y>
				</centroid>
			</pseudo3D>
		</spatialEntity>
		<spatialEntity>
			<pseudo3D type="region">
				<clusteredness>1</clusteredness>
				<density>0.6914472958818016</density>
				<area>101799</area>
				<perimeter>1402.516296863556</perimeter>
				<distanceFromOrigin>191.6715941395595</distanceFromOrigin>
				<angle>69.82857700422775</angle>
				<shape>triangular</shape>
				<triangleMeasure>0.7355559416720265</triangleMeasure>
				<rectangleMeasure>0.646972885500404</rectangleMeasure>
				<circleMeasure>0.5353999563894816</circleMeasure>
				<centroid>
					<x>255.3223</x>
					<y>855.459</y>
				</centroid>
			</pseudo3D>
		</spatialEntity>
		<numericStateVariable>
			<name>avgClusterednessRegions</name>
			<value>1932.349894104158</value>
		</numericStateVariable>
		<numericStateVariable>
			<name>avgDensityRegions</name>
			<value>0.6382693959787149</value>
		</numericStateVariable>
	</timepoint>
	<timepoint>
		<spatialEntity>
			<pseudo3D type="region">
				<clusteredness>1</clusteredness>
				<density>0.5632854552119306</density>
				<area>24047</area>
				<perimeter>804.9633047580719</perimeter>
				<distanceFromOrigin>411.9186812952285</distanceFromOrigin>
				<angle>88.60412790239781</angle>
				<shape>triangular</shape>
				<triangleMeasure>0.7356873932804699</triangleMeasure>
				<rectangleMeasure>0.5844696696377371</rectangleMeasure>
				<circleMeasure>0.4411767423692062</circleMeasure>
				<centroid>
					<x>418.7424</x>
					<y>1140.892</y>
				</centroid>
			</pseudo3D>
		</spatialEntity>
		<spatialEntity>
			<pseudo3D type="region">
				<clusteredness>1</clusteredness>
				<density>0.6600754368424124</density>
				<area>39236</area>
				<perimeter>929.3324236869812</perimeter>
				<distanceFromOrigin>304.5537719352693</distanceFromOrigin>
				<angle>42.22379972115406</angle>
				<shape>triangular</shape>
				<triangleMeasure>0.809348474065823</triangleMeasure>
				<rectangleMeasure>0.5661600897341232</rectangleMeasure>
				<circleMeasure>0.3599396174883607</circleMeasure>
				<centroid>
					<x>1124.594</x>
					<y>966.1949</y>
				</centroid>
			</pseudo3D>
		</spatialEntity>
		<spatialEntity>
			<pseudo3D type="region">
				<clusteredness>1</clusteredness>
				<density>0.6914472958818016</density>
				<area>101799</area>
				<perimeter>1402.516296863556</perimeter>
				<distanceFromOrigin>191.6715941395595</distanceFromOrigin>
				<angle>69.82857700422775</angle>
				<shape>triangular</shape>
				<triangleMeasure>0.7355559416720265</triangleMeasure>
				<rectangleMeasure>0.646972885500404</rectangleMeasure>
				<circleMeasure>0.5353999563894816</circleMeasure>
				<centroid>
					<x>255.3223</x>
					<y>855.459</y>
				</centroid>
			</pseudo3D>
		</spatialEntity>
		<numericStateVariable>
			<name>avgClusterednessRegions</name>
			<value>1932.349894104158</value>
		</numericStateVariable>
		<numericStateVariable>
			<name>avgDensityRegions</name>
			<value>0.6382693959787149</value>
		</numericStateVariable>
	</timepoint>
	<timepoint>
		<spatialEntity>
			<pseudo3D type="region">
				<clusteredness>1</clusteredness>
				<density>0.5632854552119306</density>
				<area>24047</area>
				<perimeter>804.9633047580719</perimeter>
				<distanceFromOrigin>411.9186812952285</distanceFromOrigin>
				<angle>88.60412790239781</angle>
				<shape>triangular</shape>
				<triangleMeasure>0.7356873932804699</triangleMeasure>
				<rectangleMeasure>0.5844696696377371</rectangleMeasure>
				<circleMeasure>0.4411767423692062</circleMeasure>
				<centroid>
					<x>418.7424</x>
					<y>1140.892</y>
				</centroid>
			</pseudo3D>
		</spatialEntity>
		<spatialEntity>
			<pseudo3D type="region">
				<clusteredness>1</clusteredness>
				<density>0.6600754368424124</density>
				<area>39236</area>
				<perimeter>929.3324236869812</perimeter>
				<distanceFromOrigin>304.5537719352693</distanceFromOrigin>
				<angle>42.22379972115406</angle>
				<shape>triangular</shape>
				<triangleMeasure>0.809348474065823</triangleMeasure>
				<rectangleMeasure>0.5661600897341232</rectangleMeasure>
				<circleMeasure>0.3599396174883607</circleMeasure>
				<centroid>
					<x>1124.594</x>
					<y>966.1949</y>
				</centroid>
			</pseudo3D>
		</spatialEntity>
		<spatialEntity>
			<pseudo3D type="region">
				<clusteredness>1</clusteredness>
				<density>0.6914472958818016</density>
				<area>101799</area>
				<perimeter>1402.516296863556</perimeter>
				<distanceFromOrigin>191.6715941395595</distanceFromOrigin>
				<angle>69.82857700422775</angle>
				<shape>triangular</shape>
				<triangleMeasure>0.7355559416720265</triangleMeasure>
				<rectangleMeasure>0.646972885500404</rectangleMeasure>
				<circleMeasure>0.5353999563894816</circleMeasure>
				<centroid>
					<x>255.3223</x>
					<y>855.459</y>
				</centroid>
			</pseudo3D>
		</spatialEntity>
		<numericStateVariable>
			<name>avgClusterednessRegions</name>
			<value>1932.349894104158</value>
		</numericStateVariable>
		<numericStateVariable>
			<name>avgDensityRegions</name>
			<value>0.6382693959787149</value>
		</numericStateVariable>
	</timepoint>
	<timepoint>
		<spatialEntity>
			<pseudo3D type="region">
				<clusteredness>1</clusteredness>
				<density>0.5632854552119306</density>
				<area>24047</area>
				<perimeter>804.9633047580719</perimeter>
				<distanceFromOrigin>411.9186812952285</distanceFromOrigin>
				<angle>88.60412790239781</angle>
				<shape>triangular</shape>
				<triangleMeasure>0.7356873932804699</triangleMeasure>
				<rectangleMeasure>0.5844696696377371</rectangleMeasure>
				<circleMeasure>0.4411767423692062</circleMeasure>
				<centroid>
					<x>418.7424</x>
					<y>1140.892</y>
				</centroid>
			</pseudo3D>
		</spatialEntity>
		<spatialEntity>
			<pseudo3D type="region">
				<clusteredness>1</clusteredness>
				<density>0.6600754368424124</density>
				<area>39236</area>
				<perimeter>929.3324236869812</perimeter>
				<distanceFromOrigin>304.5537719352693</distanceFromOrigin>
				<angle>42.22379972115406</angle>
				<shape>triangular</shape>
				<triangleMeasure>0.809348474065823</triangleMeasure>
				<rectangleMeasure>0.5661600897341232</rectangleMeasure>
				<circleMeasure>0.3599396174883607</circleMeasure>
				<centroid>
					<x>1124.594</x>
					<y>966.1949</y>
				</centroid>
			</pseudo3D>
		</spatialEntity>
		<spatialEntity>
			<pseudo3D type="region">
				<clusteredness>1</clusteredness>
				<density>0.6914472958818016</density>
				<area>101799</area>
				<perimeter>1402.516296863556</perimeter>
				<distanceFromOrigin>191.6715941395595</distanceFromOrigin>
				<angle>69.82857700422775</angle>
				<shape>triangular</shape>
				<triangleMeasure>0.7355559416720265</triangleMeasure>
				<rectangleMeasure>0.646972885500404</rectangleMeasure>
				<circleMeasure>0.5353999563894816</circleMeasure>
				<centroid>
					<x>255.3223</x>
					<y>855.459</y>
				</centroid>
			</pseudo3D>
		</spatialEntity>
		<numericStateVariable>
			<name>avgClusterednessRegions</name>
			<value>1932.349894104158</value>
		</numericStateVariable>
		<numericStateVariable>
			<name>avgDensityRegions</name>
			<value>0.6382693959787149</value>
		</numericStateVariable>
	</timepoint>
	<timepoint>
		<spatialEntity>
			<pseudo3D type="region">
				<clusteredness>1</clusteredness>
				<density>0.5632854552119306</density>
				<area>24047</area>
				<perimeter>804.9633047580719</perimeter>
				<distanceFromOrigin>411.9186812952285</distanceFromOrigin>
				<angle>88.60412790239781</angle>
				<shape>triangular</shape>
				<triangleMeasure>0.7356873932804699</triangleMeasure>
				<rectangleMeasure>0.5844696696377371</rectangleMeasure>
				<circleMeasure>0.4411767423692062</circleMeasure>
				<centroid>
					<x>418.7424</x>
					<y>1140.892</y>
				</centroid>
			</pseudo3D>
		</spatialEntity>
		<spatialEntity>
			<pseudo3D type="region">
				<clusteredness>1</clusteredness>
				<density>0.6600754368424124</density>
				<area>39236</area>
				<perimeter>929.3324236869812</perimeter>
				<distanceFromOrigin>304.5537719352693</distanceFromOrigin>
				<angle>42.22379972115406</angle>
				<shape>triangular</shape>
				<triangleMeasure>0.809348474065823</triangleMeasure>
				<rectangleMeasure>0.5661600897341232</rectangleMeasure>
				<circleMeasure>0.3599396174883607</circleMeasure>
				<centroid>
					<x>1124.594</x>
					<y>966.1949</y>
				</centroid>
			</pseudo3D>
		</spatialEntity>
		<spatialEntity>
			<pseudo3D type="region">
				<clusteredness>1</clusteredness>
				<density>0.6914472958818016</density>
				<area>101799</area>
				<perimeter>1402.516296863556</perimeter>
				<distanceFromOrigin>191.6715941395595</distanceFromOrigin>
				<angle>69.82857700422775</angle>
				<shape>triangular</shape>
				<triangleMeasure>0.7355559416720265</triangleMeasure>
				<rectangleMeasure>0.646972885500404</rectangleMeasure>
				<circleMeasure>0.5353999563894816</circleMeasure>
				<centroid>
					<x>255.3223</x>
					<y>855.459</y>
				</centroid>
			</pseudo3D>
		</spatialEntity>
		<numericStateVariable>
			<name>avgClusterednessRegions</name>
			<value>1932.349894104158</value>
		</numericStateVariable>
		<numericStateVariable>
			<name>avgDensityRegions</name>
			<value>0.6382693959787149</value>
		</numericStateVariable>
	</timepoint>
	<timepoint>
		<spatialEntity>
			<pseudo3D type="region">
				<clusteredness>1</clusteredness>
				<density>0.5632854552119306</density>
				<area>24047</area>
				<perimeter>804.9633047580719</perimeter>
				<distanceFromOrigin>411.9186812952285</distanceFromOrigin>
				<angle>88.60412790239781</angle>
				<shape>triangular</shape>
				<triangleMeasure>0.7356873932804699</triangleMeasure>
				<rectangleMeasure>0.5844696696377371</rectangleMeasure>
				<circleMeasure>0.4411767423692062</circleMeasure>
				<centroid>
					<x>418.7424</x>
					<y>1140.892</y>
				</centroid>
			</pseudo3D>
		</spatialEntity>
		<spatialEntity>
			<pseudo3D type="region">
				<clusteredness>1</clusteredness>
				<density>0.6600754368424124</density>
				<area>39236</area>
				<perimeter>929.3324236869812</perimeter>
				<distanceFromOrigin>304.5537719352693</distanceFromOrigin>
				<angle>42.22379972115406</angle>
				<shape>triangular</shape>
				<triangleMeasure>0.809348474065823</triangleMeasure>
				<rectangleMeasure>0.5661600897341232</rectangleMeasure>
				<circleMeasure>0.3599396174883607</circleMeasure>
				<centroid>
					<x>1124.594</x>
					<y>966.1949</y>
				</centroid>
			</pseudo3D>
		</spatialEntity>
		<spatialEntity>
			<pseudo3D type="region">
				<clusteredness>1</clusteredness>
				<density>0.6914472958818016</density>
				<area>101799</area>
				<perimeter>1402.516296863556</perimeter>
				<distanceFromOrigin>191.6715941395595</distanceFromOrigin>
				<angle>69.82857700422775</angle>
				<shape>triangular</shape>
				<triangleMeasure>0.7355559416720265</triangleMeasure>
				<rectangleMeasure>0.646972885500404</rectangleMeasure>
				<circleMeasure>0.5353999563894816</circleMeasure>
				<centroid>
					<x>255.3223</x>
					<y>855.459</y>
				</centroid>
			</pseudo3D>
		</spatialEntity>
		<numericStateVariable>
			<name>avgClusterednessRegions</name>
			<value>1932.349894104158</value>
		</numericStateVariable>
		<numericStateVariable>
			<name>avgDensityRegions</name>
			<value>0.6382693959787149</value>
		</numericStateVariable>
	</timepoint>
	<timepoint>
		<spatialEntity>
			<pseudo3D type="region">
				<clusteredness>1</clusteredness>
				<density>0.5632854552119306</density>
				<area>24047</area>
				<perimeter>804.9633047580719</perimeter>
				<distanceFromOrigin>411.9186812952285</distanceFromOrigin>
				<angle>88.60412790239781</angle>
				<shape>triangular</shape>
				<triangleMeasure>0.7356873932804699</triangleMeasure>
				<rectangleMeasure>0.5844696696377371</rectangleMeasure>
				<circleMeasure>0.4411767423692062</circleMeasure>
				<centroid>
					<x>418.7424</x>
					<y>1140.892</y>
				</centroid>
			</pseudo3D>
		</spatialEntity>
		<spatialEntity>
			<pseudo3D type="region">
				<clusteredness>1</clusteredness>
				<density>0.6600754368424124</density>
				<area>39236</area>
				<perimeter>929.3324236869812</perimeter>
				<distanceFromOrigin>304.5537719352693</distanceFromOrigin>
				<angle>42.22379972115406</angle>
				<shape>triangular</shape>
				<triangleMeasure>0.809348474065823</triangleMeasure>
				<rectangleMeasure>0.5661600897341232</rectangleMeasure>
				<circleMeasure>0.3599396174883607</circleMeasure>
				<centroid>
					<x>1124.594</x>
					<y>966.1949</y>
				</centroid>
			</pseudo3D>
		</spatialEntity>
		<spatialEntity>
			<pseudo3D type="region">
				<clusteredness>1</clusteredness>
				<density>0.6914472958818016</density>
				<area>101799</area>
				<perimeter>1402.516296863556</perimeter>
				<distanceFromOrigin>191.6715941395595</distanceFromOrigin>
				<angle>69.82857700422775</angle>
				<shape>triangular</shape>
				<triangleMeasure>0.7355559416720265</triangleMeasure>
				<rectangleMeasure>0.646972885500404</rectangleMeasure>
				<circleMeasure>0.5353999563894816</circleMeasure>
				<centroid>
					<x>255.3223</x>
					<y>855.459</y>
				</centroid>
			</pseudo3D>
		</spatialEntity>
		<numericStateVariable>
			<name>avgClusterednessRegions</name>
			<value>1932.349894104158</value>
		</numericStateVariable>
		<numericStateVariable>
			<name>avgDensityRegions</name>
			<value>0.6382693959787149</value>
		</numericStateVariable>
	</timepoint>
	<timepoint>
		<spatialEntity>
			<pseudo3D type="region">
				<clusteredness>1</clusteredness>
				<density>0.5632854552119306</density>
				<area>24047</area>
				<perimeter>804.9633047580719</perimeter>
				<distanceFromOrigin>411.9186812952285</distanceFromOrigin>
				<angle>88.60412790239781</angle>
				<shape>triangular</shape>
				<triangleMeasure>0.7356873932804699</triangleMeasure>
				<rectangleMeasure>0.5844696696377371</rectangleMeasure>
				<circleMeasure>0.4411767423692062</circleMeasure>
				<centroid>
					<x>418.7424</x>
					<y>1140.892</y>
				</centroid>
			</pseudo3D>
		</spatialEntity>
		<spatialEntity>
			<pseudo3D type="region">
				<clusteredness>1</clusteredness>
				<density>0.6600754368424124</density>
				<area>39236</area>
				<perimeter>929.3324236869812</perimeter>
				<distanceFromOrigin>304.5537719352693</distanceFromOrigin>
				<angle>42.22379972115406</angle>
				<shape>triangular</shape>
				<triangleMeasure>0.809348474065823</triangleMeasure>
				<rectangleMeasure>0.5661600897341232</rectangleMeasure>
				<circleMeasure>0.3599396174883607</circleMeasure>
				<centroid>
					<x>1124.594</x>
					<y>966.1949</y>
				</centroid>
			</pseudo3D>
		</spatialEntity>
		<spatialEntity>
			<pseudo3D type="region">
				<clusteredness>1</clusteredness>
				<density>0.6914472958818016</density>
				<area>101799</area>
				<perimeter>1402.516296863556</perimeter>
				<distanceFromOrigin>191.6715941395595</distanceFromOrigin>
				<angle>69.82857700422775</angle>
				<shape>triangular</shape>
				<triangleMeasure>0.7355559416720265</triangleMeasure>
				<rectangleMeasure>0.646972885500404</rectangleMeasure>
				<circleMeasure>0.5353999563894816</circleMeasure>
				<centroid>
					<x>255.3223</x>
					<y>855.459</y>
				</centroid>
			</pseudo3D>
		</spatialEntity>
		<numericStateVariable>
			<name>avgClusterednessRegions</name>
			<value>1932.349894104158</value>
		</numericStateVariable>
		<numericStateVariable>
			<name>avgDensityRegions</name>
			<value>0.6382693959787149</value>
		</numericStateVariable>
	</timepoint>
	<timepoint>
		<spatialEntity>
			<pseudo3D type="region">
				<clusteredness>1</clusteredness>
				<density>0.5632854552119306</density>
				<area>24047</area>
				<perimeter>804.9633047580719</perimeter>
				<distanceFromOrigin>411.9186812952285</distanceFromOrigin>
				<angle>88.60412790239781</angle>
				<shape>triangular</shape>
				<triangleMeasure>0.7356873932804699</triangleMeasure>
				<rectangleMeasure>0.5844696696377371</rectangleMeasure>
				<circleMeasure>0.4411767423692062</circleMeasure>
				<centroid>
					<x>418.7424</x>
					<y>1140.892</y>
				</centroid>
			</pseudo3D>
		</spatialEntity>
		<spatialEntity>
			<pseudo3D type="region">
				<clusteredness>1</clusteredness>
				<density>0.6600754368424124</density>
				<area>39236</area>
				<perimeter>929.3324236869812</perimeter>
				<distanceFromOrigin>304.5537719352693</distanceFromOrigin>
				<angle>42.22379972115406</angle>
				<shape>triangular</shape>
				<triangleMeasure>0.809348474065823</triangleMeasure>
				<rectangleMeasure>0.5661600897341232</rectangleMeasure>
				<circleMeasure>0.3599396174883607</circleMeasure>
				<centroid>
					<x>1124.594</x>
					<y>966.1949</y>
				</centroid>
			</pseudo3D>
		</spatialEntity>
		<spatialEntity>
			<pseudo3D type="region">
				<clusteredness>1</clusteredness>
				<density>0.6914472958818016</density>
				<area>101799</area>
				<perimeter>1402.516296863556</perimeter>
				<distanceFromOrigin>191.6715941395595</distanceFromOrigin>
				<angle>69.82857700422775</angle>
				<shape>triangular</shape>
				<triangleMeasure>0.7355559416720265</triangleMeasure>
				<rectangleMeasure>0.646972885500404</rectangleMeasure>
				<circleMeasure>0.5353999563894816</circleMeasure>
				<centroid>
					<x>255.3223</x>
					<y>855.459</y>
				</centroid>
			</pseudo3D>
		</spatialEntity>
		<numericStateVariable>
			<name>avgClusterednessRegions</name>
			<value>1932.349894104158</value>
		</numericStateVariable>
		<numericStateVariable>
			<name>avgDensityRegions</name>
			<value>0.6382693959787149</value>
		</numericStateVariable>
	</timepoint>
	<timepoint>
		<spatialEntity>
			<pseudo3D type="region">
				<clusteredness>1</clusteredness>
				<density>0.5632854552119306</density>
				<area>24047</area>
				<perimeter>804.9633047580719</perimeter>
				<distanceFromOrigin>411.9186812952285</distanceFromOrigin>
				<angle>88.60412790239781</angle>
				<shape>triangular</shape>
				<triangleMeasure>0.7356873932804699</triangleMeasure>
				<rectangleMeasure>0.5844696696377371</rectangleMeasure>
				<circleMeasure>0.4411767423692062</circleMeasure>
				<centroid>
					<x>418.7424</x>
					<y>1140.892</y>
				</centroid>
			</pseudo3D>
		</spatialEntity>
		<spatialEntity>
			<pseudo3D type="region">
				<clusteredness>1</clusteredness>
				<density>0.6600754368424124</density>
				<area>39236</area>
				<perimeter>929.3324236869812</perimeter>
				<distanceFromOrigin>304.5537719352693</distanceFromOrigin>
				<angle>42.22379972115406</angle>
				<shape>triangular</shape>
				<triangleMeasure>0.809348474065823</triangleMeasure>
				<rectangleMeasure>0.5661600897341232</rectangleMeasure>
				<circleMeasure>0.3599396174883607</circleMeasure>
				<centroid>
					<x>1124.594</x>
					<y>966.1949</y>
				</centroid>
			</pseudo3D>
		</spatialEntity>
		<spatialEntity>
			<pseudo3D type="region">
				<clusteredness>1</clusteredness>
				<density>0.6914472958818016</density>
				<area>101799</area>
				<perimeter>1402.516296863556</perimeter>
				<distanceFromOrigin>191.6715941395595</distanceFromOrigin>
				<angle>69.82857700422775</angle>
				<shape>triangular</shape>
				<triangleMeasure>0.7355559416720265</triangleMeasure>
				<rectangleMeasure>0.646972885500404</rectangleMeasure>
				<circleMeasure>0.5353999563894816</circleMeasure>
				<centroid>
					<x>255.3223</x>
					<y>855.459</y>
				</centroid>
			</pseudo3D>
		</spatialEntity>
		<numericStateVariable>
			<name>avgClusterednessRegions</name>
			<value>1932.349894104158</value>
		</numericStateVariable>
		<numericStateVariable>
			<name>avgDensityRegions</name>
			<value>0.6382693959787149</value>
		</numericStateVariable>
	</timepoint>
	<timepoint>
		<spatialEntity>
			<pseudo3D type="region">
				<clusteredness>1</clusteredness>
				<density>0.5632854552119306</density>
				<area>24047</area>
				<perimeter>804.9633047580719</perimeter>
				<distanceFromOrigin>411.9186812952285</distanceFromOrigin>
				<angle>88.60412790239781</angle>
				<shape>triangular</shape>
				<triangleMeasure>0.7356873932804699</triangleMeasure>
				<rectangleMeasure>0.5844696696377371</rectangleMeasure>
				<circleMeasure>0.4411767423692062</circleMeasure>
				<centroid>
					<x>418.7424</x>
					<y>1140.892</y>
				</centroid>
			</pseudo3D>
		</spatialEntity>
		<spatialEntity>
			<pseudo3D type="region">
				<clusteredness>1</clusteredness>
				<density>0.6600754368424124</density>
				<area>39236</area>
				<perimeter>929.3324236869812</perimeter>
				<distanceFromOrigin>304.5537719352693</distanceFromOrigin>
				<angle>42.22379972115406</angle>
				<shape>triangular</shape>
				<triangleMeasure>0.809348474065823</triangleMeasure>
				<rectangleMeasure>0.5661600897341232</rectangleMeasure>
				<circleMeasure>0.3599396174883607</circleMeasure>
				<centroid>
					<x>1124.594</x>
					<y>966.1949</y>
				</centroid>
			</pseudo3D>
		</spatialEntity>
		<spatialEntity>
			<pseudo3D type="region">
				<clusteredness>1</clusteredness>
				<density>0.6914472958818016</density>
				<area>101799</area>
				<perimeter>1402.516296863556</perimeter>
				<distanceFromOrigin>191.6715941395595</distanceFromOrigin>
				<angle>69.82857700422775</angle>
				<shape>triangular</shape>
				<triangleMeasure>0.7355559416720265</triangleMeasure>
				<rectangleMeasure>0.646972885500404</rectangleMeasure>
				<circleMeasure>0.5353999563894816</circleMeasure>
				<centroid>
					<x>255.3223</x>
					<y>855.459</y>
				</centroid>
			</pseudo3D>
		</spatialEntity>
		<numericStateVariable>
			<name>avgClusterednessRegions</name>
			<value>1932.349894104158</value>
		</numericStateVariable>
		<numericStateVariable>
			<name>avgDensityRegions</name>
			<value>0.6382693959787149</value>
		</numericStateVariable>
	</timepoint>
	<timepoint>
		<spatialEntity>
			<pseudo3D type="region">
				<clusteredness>1</clusteredness>
				<density>0.5632854552119306</density>
				<area>24047</area>
				<perimeter>804.9633047580719</perimeter>
				<distanceFromOrigin>411.9186812952285</distanceFromOrigin>
				<angle>88.60412790239781</angle>
				<shape>triangular</shape>
				<triangleMeasure>0.7356873932804699</triangleMeasure>
				<rectangleMeasure>0.5844696696377371</rectangleMeasure>
				<circleMeasure>0.4411767423692062</circleMeasure>
				<centroid>
					<x>418.7424</x>
					<y>1140.892</y>
				</centroid>
			</pseudo3D>
		</spatialEntity>
		<spatialEntity>
			<pseudo3D type="region">
				<clusteredness>1</clusteredness>
				<density>0.6600754368424124</density>
				<area>39236</area>
				<perimeter>929.3324236869812</perimeter>
				<distanceFromOrigin>304.5537719352693</distanceFromOrigin>
				<angle>42.22379972115406</angle>
				<shape>triangular</shape>
				<triangleMeasure>0.809348474065823</triangleMeasure>
				<rectangleMeasure>0.5661600897341232</rectangleMeasure>
				<circleMeasure>0.3599396174883607</circleMeasure>
				<centroid>
					<x>1124.594</x>
					<y>966.1949</y>
				</centroid>
			</pseudo3D>
		</spatialEntity>
		<spatialEntity>
			<pseudo3D type="region">
				<clusteredness>1</clusteredness>
				<density>0.6914472958818016</density>
				<area>101799</area>
				<perimeter>1402.516296863556</perimeter>
				<distanceFromOrigin>191.6715941395595</distanceFromOrigin>
				<angle>69.82857700422775</angle>
				<shape>triangular</shape>
				<triangleMeasure>0.7355559416720265</triangleMeasure>
				<rectangleMeasure>0.646972885500404</rectangleMeasure>
				<circleMeasure>0.5353999563894816</circleMeasure>
				<centroid>
					<x>255.3223</x>
					<y>855.459</y>
				</centroid>
			</pseudo3D>
		</spatialEntity>
		<numericStateVariable>
			<name>avgClusterednessRegions</name>
			<value>1932.349894104158</value>
		</numericStateVariable>
		<numericStateVariable>
			<name>avgDensityRegions</name>
			<value>0.6382693959787149</value>
		</numericStateVariable>
	</timepoint>
	<timepoint>
		<spatialEntity>
			<pseudo3D type="region">
				<clusteredness>1</clusteredness>
				<density>0.5632854552119306</density>
				<area>24047</area>
				<perimeter>804.9633047580719</perimeter>
				<distanceFromOrigin>411.9186812952285</distanceFromOrigin>
				<angle>88.60412790239781</angle>
				<shape>triangular</shape>
				<triangleMeasure>0.7356873932804699</triangleMeasure>
				<rectangleMeasure>0.5844696696377371</rectangleMeasure>
				<circleMeasure>0.4411767423692062</circleMeasure>
				<centroid>
					<x>418.7424</x>
					<y>1140.892</y>
				</centroid>
			</pseudo3D>
		</spatialEntity>
		<spatialEntity>
			<pseudo3D type="region">
				<clusteredness>1</clusteredness>
				<density>0.6600754368424124</density>
				<area>39236</area>
				<perimeter>929.3324236869812</perimeter>
				<distanceFromOrigin>304.5537719352693</distanceFromOrigin>
				<angle>42.22379972115406</angle>
				<shape>triangular</shape>
				<triangleMeasure>0.809348474065823</triangleMeasure>
				<rectangleMeasure>0.5661600897341232</rectangleMeasure>
				<circleMeasure>0.3599396174883607</circleMeasure>
				<centroid>
					<x>1124.594</x>
					<y>966.1949</y>
				</centroid>
			</pseudo3D>
		</spatialEntity>
		<spatialEntity>
			<pseudo3D type="region">
				<clusteredness>1</clusteredness>
				<density>0.6914472958818016</density>
				<area>101799</area>
				<perimeter>1402.516296863556</perimeter>
				<distanceFromOrigin>191.6715941395595</distanceFromOrigin>
				<angle>69.82857700422775</angle>
				<shape>triangular</shape>
				<triangleMeasure>0.7355559416720265</triangleMeasure>
				<rectangleMeasure>0.646972885500404</rectangleMeasure>
				<circleMeasure>0.5353999563894816</circleMeasure>
				<centroid>
					<x>255.3223</x>
					<y>855.459</y>
				</centroid>
			</pseudo3D>
		</spatialEntity>
		<numericStateVariable>
			<name>avgClusterednessRegions</name>
			<value>1932.349894104158</value>
		</numericStateVariable>
		<numericStateVariable>
			<name>avgDensityRegions</name>
			<value>0.6382693959787149</value>
		</numericStateVariable>
	</timepoint>
	<timepoint>
		<spatialEntity>
			<pseudo3D type="region">
				<clusteredness>1</clusteredness>
				<density>0.5632854552119306</density>
				<area>24047</area>
				<perimeter>804.9633047580719</perimeter>
				<distanceFromOrigin>411.9186812952285</distanceFromOrigin>
				<angle>88.60412790239781</angle>
				<shape>triangular</shape>
				<triangleMeasure>0.7356873932804699</triangleMeasure>
				<rectangleMeasure>0.5844696696377371</rectangleMeasure>
				<circleMeasure>0.4411767423692062</circleMeasure>
				<centroid>
					<x>418.7424</x>
					<y>1140.892</y>
				</centroid>
			</pseudo3D>
		</spatialEntity>
		<spatialEntity>
			<pseudo3D type="region">
				<clusteredness>1</clusteredness>
				<density>0.6600754368424124</density>
				<area>39236</area>
				<perimeter>929.3324236869812</perimeter>
				<distanceFromOrigin>304.5537719352693</distanceFromOrigin>
				<angle>42.22379972115406</angle>
				<shape>triangular</shape>
				<triangleMeasure>0.809348474065823</triangleMeasure>
				<rectangleMeasure>0.5661600897341232</rectangleMeasure>
				<circleMeasure>0.3599396174883607</circleMeasure>
				<centroid>
					<x>1124.594</x>
					<y>966.1949</y>
				</centroid>
			</pseudo3D>
		</spatialEntity>
		<spatialEntity>
			<pseudo3D type="region">
				<clusteredness>1</clusteredness>
				<density>0.6914472958818016</density>
				<area>101799</area>
				<perimeter>1402.516296863556</perimeter>
				<distanceFromOrigin>191.6715941395595</distanceFromOrigin>
				<angle>69.82857700422775</angle>
				<shape>triangular</shape>
				<triangleMeasure>0.7355559416720265</triangleMeasure>
				<rectangleMeasure>0.646972885500404</rectangleMeasure>
				<circleMeasure>0.5353999563894816</circleMeasure>
				<centroid>
					<x>255.3223</x>
					<y>855.459</y>
				</centroid>
			</pseudo3D>
		</spatialEntity>
		<numericStateVariable>
			<name>avgClusterednessRegions</name>
			<value>1932.349894104158</value>
		</numericStateVariable>
		<numericStateVariable>
			<name>avgDensityRegions</name>
			<value>0.6382693959787149</value>
		</numericStateVariable>
	</timepoint>
	<timepoint>
		<spatialEntity>
			<pseudo3D type="region">
				<clusteredness>1</clusteredness>
				<density>0.5632854552119306</density>
				<area>24047</area>
				<perimeter>804.9633047580719</perimeter>
				<distanceFromOrigin>411.9186812952285</distanceFromOrigin>
				<angle>88.60412790239781</angle>
				<shape>triangular</shape>
				<triangleMeasure>0.7356873932804699</triangleMeasure>
				<rectangleMeasure>0.5844696696377371</rectangleMeasure>
				<circleMeasure>0.4411767423692062</circleMeasure>
				<centroid>
					<x>418.7424</x>
					<y>1140.892</y>
				</centroid>
			</pseudo3D>
		</spatialEntity>
		<spatialEntity>
			<pseudo3D type="region">
				<clusteredness>1</clusteredness>
				<density>0.6600754368424124</density>
				<area>39236</area>
				<perimeter>929.3324236869812</perimeter>
				<distanceFromOrigin>304.5537719352693</distanceFromOrigin>
				<angle>42.22379972115406</angle>
				<shape>triangular</shape>
				<triangleMeasure>0.809348474065823</triangleMeasure>
				<rectangleMeasure>0.5661600897341232</rectangleMeasure>
				<circleMeasure>0.3599396174883607</circleMeasure>
				<centroid>
					<x>1124.594</x>
					<y>966.1949</y>
				</centroid>
			</pseudo3D>
		</spatialEntity>
		<spatialEntity>
			<pseudo3D type="region">
				<clusteredness>1</clusteredness>
				<density>0.6914472958818016</density>
				<area>101799</area>
				<perimeter>1402.516296863556</perimeter>
				<distanceFromOrigin>191.6715941395595</distanceFromOrigin>
				<angle>69.82857700422775</angle>
				<shape>triangular</shape>
				<triangleMeasure>0.7355559416720265</triangleMeasure>
				<rectangleMeasure>0.646972885500404</rectangleMeasure>
				<circleMeasure>0.5353999563894816</circleMeasure>
				<centroid>
					<x>255.3223</x>
					<y>855.459</y>
				</centroid>
			</pseudo3D>
		</spatialEntity>
		<numericStateVariable>
			<name>avgClusterednessRegions</name>
			<value>1932.349894104158</value>
		</numericStateVariable>
		<numericStateVariable>
			<name>avgDensityRegions</name>
			<value>0.6382693959787149</value>
		</numericStateVariable>
	</timepoint>
	<timepoint>
		<spatialEntity>
			<pseudo3D type="region">
				<clusteredness>1</clusteredness>
				<density>0.5632854552119306</density>
				<area>24047</area>
				<perimeter>804.9633047580719</perimeter>
				<distanceFromOrigin>411.9186812952285</distanceFromOrigin>
				<angle>88.60412790239781</angle>
				<shape>triangular</shape>
				<triangleMeasure>0.7356873932804699</triangleMeasure>
				<rectangleMeasure>0.5844696696377371</rectangleMeasure>
				<circleMeasure>0.4411767423692062</circleMeasure>
				<centroid>
					<x>418.7424</x>
					<y>1140.892</y>
				</centroid>
			</pseudo3D>
		</spatialEntity>
		<spatialEntity>
			<pseudo3D type="region">
				<clusteredness>1</clusteredness>
				<density>0.6600754368424124</density>
				<area>39236</area>
				<perimeter>929.3324236869812</perimeter>
				<distanceFromOrigin>304.5537719352693</distanceFromOrigin>
				<angle>42.22379972115406</angle>
				<shape>triangular</shape>
				<triangleMeasure>0.809348474065823</triangleMeasure>
				<rectangleMeasure>0.5661600897341232</rectangleMeasure>
				<circleMeasure>0.3599396174883607</circleMeasure>
				<centroid>
					<x>1124.594</x>
					<y>966.1949</y>
				</centroid>
			</pseudo3D>
		</spatialEntity>
		<spatialEntity>
			<pseudo3D type="region">
				<clusteredness>1</clusteredness>
				<density>0.6914472958818016</density>
				<area>101799</area>
				<perimeter>1402.516296863556</perimeter>
				<distanceFromOrigin>191.6715941395595</distanceFromOrigin>
				<angle>69.82857700422775</angle>
				<shape>triangular</shape>
				<triangleMeasure>0.7355559416720265</triangleMeasure>
				<rectangleMeasure>0.646972885500404</rectangleMeasure>
				<circleMeasure>0.5353999563894816</circleMeasure>
				<centroid>
					<x>255.3223</x>
					<y>855.459</y>
				</centroid>
			</pseudo3D>
		</spatialEntity>
		<numericStateVariable>
			<name>avgClusterednessRegions</name>
			<value>1932.349894104158</value>
		</numericStateVariable>
		<numericStateVariable>
			<name>avgDensityRegions</name>
			<value>0.6382693959787149</value>
		</numericStateVariable>
	</timepoint>
	<timepoint>
		<spatialEntity>
			<pseudo3D type="region">
				<clusteredness>1</clusteredness>
				<density>0.5632854552119306</density>
				<area>24047</area>
				<perimeter>804.9633047580719</perimeter>
				<distanceFromOrigin>411.9186812952285</distanceFromOrigin>
				<angle>88.60412790239781</angle>
				<shape>triangular</shape>
				<triangleMeasure>0.7356873932804699</triangleMeasure>
				<rectangleMeasure>0.5844696696377371</rectangleMeasure>
				<circleMeasure>0.4411767423692062</circleMeasure>
				<centroid>
					<x>418.7424</x>
					<y>1140.892</y>
				</centroid>
			</pseudo3D>
		</spatialEntity>
		<spatialEntity>
			<pseudo3D type="region">
				<clusteredness>1</clusteredness>
				<density>0.6600754368424124</density>
				<area>39236</area>
				<perimeter>929.3324236869812</perimeter>
				<distanceFromOrigin>304.5537719352693</distanceFromOrigin>
				<angle>42.22379972115406</angle>
				<shape>triangular</shape>
				<triangleMeasure>0.809348474065823</triangleMeasure>
				<rectangleMeasure>0.5661600897341232</rectangleMeasure>
				<circleMeasure>0.3599396174883607</circleMeasure>
				<centroid>
					<x>1124.594</x>
					<y>966.1949</y>
				</centroid>
			</pseudo3D>
		</spatialEntity>
		<spatialEntity>
			<pseudo3D type="region">
				<clusteredness>1</clusteredness>
				<density>0.6914472958818016</density>
				<area>101799</area>
				<perimeter>1402.516296863556</perimeter>
				<distanceFromOrigin>191.6715941395595</distanceFromOrigin>
				<angle>69.82857700422775</angle>
				<shape>triangular</shape>
				<triangleMeasure>0.7355559416720265</triangleMeasure>
				<rectangleMeasure>0.646972885500404</rectangleMeasure>
				<circleMeasure>0.5353999563894816</circleMeasure>
				<centroid>
					<x>255.3223</x>
					<y>855.459</y>
				</centroid>
			</pseudo3D>
		</spatialEntity>
		<numericStateVariable>
			<name>avgClusterednessRegions</name>
			<value>1932.349894104158</value>
		</numericStateVariable>
		<numericStateVariable>
			<name>avgDensityRegions</name>
			<value>0.6382693959787149</value>
		</numericStateVariable>
	</timepoint>
	<timepoint>
		<spatialEntity>
			<pseudo3D type="region">
				<clusteredness>1</clusteredness>
				<density>0.5632854552119306</density>
				<area>24047</area>
				<perimeter>804.9633047580719</perimeter>
				<distanceFromOrigin>411.9186812952285</distanceFromOrigin>
				<angle>88.60412790239781</angle>
				<shape>triangular</shape>
				<triangleMeasure>0.7356873932804699</triangleMeasure>
				<rectangleMeasure>0.5844696696377371</rectangleMeasure>
				<circleMeasure>0.4411767423692062</circleMeasure>
				<centroid>
					<x>418.7424</x>
					<y>1140.892</y>
				</centroid>
			</pseudo3D>
		</spatialEntity>
		<spatialEntity>
			<pseudo3D type="region">
				<clusteredness>1</clusteredness>
				<density>0.6600754368424124</density>
				<area>39236</area>
				<perimeter>929.3324236869812</perimeter>
				<distanceFromOrigin>304.5537719352693</distanceFromOrigin>
				<angle>42.22379972115406</angle>
				<shape>triangular</shape>
				<triangleMeasure>0.809348474065823</triangleMeasure>
				<rectangleMeasure>0.5661600897341232</rectangleMeasure>
				<circleMeasure>0.3599396174883607</circleMeasure>
				<centroid>
					<x>1124.594</x>
					<y>966.1949</y>
				</centroid>
			</pseudo3D>
		</spatialEntity>
		<spatialEntity>
			<pseudo3D type="region">
				<clusteredness>1</clusteredness>
				<density>0.6914472958818016</density>
				<area>101799</area>
				<perimeter>1402.516296863556</perimeter>
				<distanceFromOrigin>191.6715941395595</distanceFromOrigin>
				<angle>69.82857700422775</angle>
				<shape>triangular</shape>
				<triangleMeasure>0.7355559416720265</triangleMeasure>
				<rectangleMeasure>0.646972885500404</rectangleMeasure>
				<circleMeasure>0.5353999563894816</circleMeasure>
				<centroid>
					<x>255.3223</x>
					<y>855.459</y>
				</centroid>
			</pseudo3D>
		</spatialEntity>
		<numericStateVariable>
			<name>avgClusterednessRegions</name>
			<value>1932.349894104158</value>
		</numericStateVariable>
		<numericStateVariable>
			<name>avgDensityRegions</name>
			<value>0.6382693959787149</value>
		</numericStateVariable>
	</timepoint>
	<timepoint>
		<spatialEntity>
			<pseudo3D type="region">
				<clusteredness>1</clusteredness>
				<density>0.5632854552119306</density>
				<area>24047</area>
				<perimeter>804.9633047580719</perimeter>
				<distanceFromOrigin>411.9186812952285</distanceFromOrigin>
				<angle>88.60412790239781</angle>
				<shape>triangular</shape>
				<triangleMeasure>0.7356873932804699</triangleMeasure>
				<rectangleMeasure>0.5844696696377371</rectangleMeasure>
				<circleMeasure>0.4411767423692062</circleMeasure>
				<centroid>
					<x>418.7424</x>
					<y>1140.892</y>
				</centroid>
			</pseudo3D>
		</spatialEntity>
		<spatialEntity>
			<pseudo3D type="region">
				<clusteredness>1</clusteredness>
				<density>0.6600754368424124</density>
				<area>39236</area>
				<perimeter>929.3324236869812</perimeter>
				<distanceFromOrigin>304.5537719352693</distanceFromOrigin>
				<angle>42.22379972115406</angle>
				<shape>triangular</shape>
				<triangleMeasure>0.809348474065823</triangleMeasure>
				<rectangleMeasure>0.5661600897341232</rectangleMeasure>
				<circleMeasure>0.3599396174883607</circleMeasure>
				<centroid>
					<x>1124.594</x>
					<y>966.1949</y>
				</centroid>
			</pseudo3D>
		</spatialEntity>
		<spatialEntity>
			<pseudo3D type="region">
				<clusteredness>1</clusteredness>
				<density>0.6914472958818016</density>
				<area>101799</area>
				<perimeter>1402.516296863556</perimeter>
				<distanceFromOrigin>191.6715941395595</distanceFromOrigin>
				<angle>69.82857700422775</angle>
				<shape>triangular</shape>
				<triangleMeasure>0.7355559416720265</triangleMeasure>
				<rectangleMeasure>0.646972885500404</rectangleMeasure>
				<circleMeasure>0.5353999563894816</circleMeasure>
				<centroid>
					<x>255.3223</x>
					<y>855.459</y>
				</centroid>
			</pseudo3D>
		</spatialEntity>
		<numericStateVariable>
			<name>avgClusterednessRegions</name>
			<value>1932.349894104158</value>
		</numericStateVariable>
		<numericStateVariable>
			<name>avgDensityRegions</name>
			<value>0.6382693959787149</value>
		</numericStateVariable>
	</timepoint>
	<timepoint>
		<spatialEntity>
			<pseudo3D type="region">
				<clusteredness>1</clusteredness>
				<density>0.5632854552119306</density>
				<area>24047</area>
				<perimeter>804.9633047580719</perimeter>
				<distanceFromOrigin>411.9186812952285</distanceFromOrigin>
				<angle>88.60412790239781</angle>
				<shape>triangular</shape>
				<triangleMeasure>0.7356873932804699</triangleMeasure>
				<rectangleMeasure>0.5844696696377371</rectangleMeasure>
				<circleMeasure>0.4411767423692062</circleMeasure>
				<centroid>
					<x>418.7424</x>
					<y>1140.892</y>
				</centroid>
			</pseudo3D>
		</spatialEntity>
		<spatialEntity>
			<pseudo3D type="region">
				<clusteredness>1</clusteredness>
				<density>0.6600754368424124</density>
				<area>39236</area>
				<perimeter>929.3324236869812</perimeter>
				<distanceFromOrigin>304.5537719352693</distanceFromOrigin>
				<angle>42.22379972115406</angle>
				<shape>triangular</shape>
				<triangleMeasure>0.809348474065823</triangleMeasure>
				<rectangleMeasure>0.5661600897341232</rectangleMeasure>
				<circleMeasure>0.3599396174883607</circleMeasure>
				<centroid>
					<x>1124.594</x>
					<y>966.1949</y>
				</centroid>
			</pseudo3D>
		</spatialEntity>
		<spatialEntity>
			<pseudo3D type="region">
				<clusteredness>1</clusteredness>
				<density>0.6914472958818016</density>
				<area>101799</area>
				<perimeter>1402.516296863556</perimeter>
				<distanceFromOrigin>191.6715941395595</distanceFromOrigin>
				<angle>69.82857700422775</angle>
				<shape>triangular</shape>
				<triangleMeasure>0.7355559416720265</triangleMeasure>
				<rectangleMeasure>0.646972885500404</rectangleMeasure>
				<circleMeasure>0.5353999563894816</circleMeasure>
				<centroid>
					<x>255.3223</x>
					<y>855.459</y>
				</centroid>
			</pseudo3D>
		</spatialEntity>
		<numericStateVariable>
			<name>avgClusterednessRegions</name>
			<value>1932.349894104158</value>
		</numericStateVariable>
		<numericStateVariable>
			<name>avgDensityRegions</name>
			<value>0.6382693959787149</value>
		</numericStateVariable>
	</timepoint>
	<timepoint>
		<spatialEntity>
			<pseudo3D type="region">
				<clusteredness>1</clusteredness>
				<density>0.5632854552119306</density>
				<area>24047</area>
				<perimeter>804.9633047580719</perimeter>
				<distanceFromOrigin>411.9186812952285</distanceFromOrigin>
				<angle>88.60412790239781</angle>
				<shape>triangular</shape>
				<triangleMeasure>0.7356873932804699</triangleMeasure>
				<rectangleMeasure>0.5844696696377371</rectangleMeasure>
				<circleMeasure>0.4411767423692062</circleMeasure>
				<centroid>
					<x>418.7424</x>
					<y>1140.892</y>
				</centroid>
			</pseudo3D>
		</spatialEntity>
		<spatialEntity>
			<pseudo3D type="region">
				<clusteredness>1</clusteredness>
				<density>0.6600754368424124</density>
				<area>39236</area>
				<perimeter>929.3324236869812</perimeter>
				<distanceFromOrigin>304.5537719352693</distanceFromOrigin>
				<angle>42.22379972115406</angle>
				<shape>triangular</shape>
				<triangleMeasure>0.809348474065823</triangleMeasure>
				<rectangleMeasure>0.5661600897341232</rectangleMeasure>
				<circleMeasure>0.3599396174883607</circleMeasure>
				<centroid>
					<x>1124.594</x>
					<y>966.1949</y>
				</centroid>
			</pseudo3D>
		</spatialEntity>
		<spatialEntity>
			<pseudo3D type="region">
				<clusteredness>1</clusteredness>
				<density>0.6914472958818016</density>
				<area>101799</area>
				<perimeter>1402.516296863556</perimeter>
				<distanceFromOrigin>191.6715941395595</distanceFromOrigin>
				<angle>69.82857700422775</angle>
				<shape>triangular</shape>
				<triangleMeasure>0.7355559416720265</triangleMeasure>
				<rectangleMeasure>0.646972885500404</rectangleMeasure>
				<circleMeasure>0.5353999563894816</circleMeasure>
				<centroid>
					<x>255.3223</x>
					<y>855.459</y>
				</centroid>
			</pseudo3D>
		</spatialEntity>
		<numericStateVariable>
			<name>avgClusterednessRegions</name>
			<value>1932.349894104158</value>
		</numericStateVariable>
		<numericStateVariable>
			<name>avgDensityRegions</name>
			<value>0.6382693959787149</value>
		</numericStateVariable>
	</timepoint>
	<timepoint>
		<spatialEntity>
			<pseudo3D type="region">
				<clusteredness>1</clusteredness>
				<density>0.5632854552119306</density>
				<area>24047</area>
				<perimeter>804.9633047580719</perimeter>
				<distanceFromOrigin>411.9186812952285</distanceFromOrigin>
				<angle>88.60412790239781</angle>
				<shape>triangular</shape>
				<triangleMeasure>0.7356873932804699</triangleMeasure>
				<rectangleMeasure>0.5844696696377371</rectangleMeasure>
				<circleMeasure>0.4411767423692062</circleMeasure>
				<centroid>
					<x>418.7424</x>
					<y>1140.892</y>
				</centroid>
			</pseudo3D>
		</spatialEntity>
		<spatialEntity>
			<pseudo3D type="region">
				<clusteredness>1</clusteredness>
				<density>0.6600754368424124</density>
				<area>39236</area>
				<perimeter>929.3324236869812</perimeter>
				<distanceFromOrigin>304.5537719352693</distanceFromOrigin>
				<angle>42.22379972115406</angle>
				<shape>triangular</shape>
				<triangleMeasure>0.809348474065823</triangleMeasure>
				<rectangleMeasure>0.5661600897341232</rectangleMeasure>
				<circleMeasure>0.3599396174883607</circleMeasure>
				<centroid>
					<x>1124.594</x>
					<y>966.1949</y>
				</centroid>
			</pseudo3D>
		</spatialEntity>
		<spatialEntity>
			<pseudo3D type="region">
				<clusteredness>1</clusteredness>
				<density>0.6914472958818016</density>
				<area>101799</area>
				<perimeter>1402.516296863556</perimeter>
				<distanceFromOrigin>191.6715941395595</distanceFromOrigin>
				<angle>69.82857700422775</angle>
				<shape>triangular</shape>
				<triangleMeasure>0.7355559416720265</triangleMeasure>
				<rectangleMeasure>0.646972885500404</rectangleMeasure>
				<circleMeasure>0.5353999563894816</circleMeasure>
				<centroid>
					<x>255.3223</x>
					<y>855.459</y>
				</centroid>
			</pseudo3D>
		</spatialEntity>
		<numericStateVariable>
			<name>avgClusterednessRegions</name>
			<value>1932.349894104158</value>
		</numericStateVariable>
		<numericStateVariable>
			<name>avgDensityRegions</name>
			<value>0.6382693959787149</value>
		</numericStateVariable>
	</timepoint>
	<timepoint>
		<spatialEntity>
			<pseudo3D type="region">
				<clusteredness>1</clusteredness>
				<density>0.5632854552119306</density>
				<area>24047</area>
				<perimeter>804.9633047580719</perimeter>
				<distanceFromOrigin>411.9186812952285</distanceFromOrigin>
				<angle>88.60412790239781</angle>
				<shape>triangular</shape>
				<triangleMeasure>0.7356873932804699</triangleMeasure>
				<rectangleMeasure>0.5844696696377371</rectangleMeasure>
				<circleMeasure>0.4411767423692062</circleMeasure>
				<centroid>
					<x>418.7424</x>
					<y>1140.892</y>
				</centroid>
			</pseudo3D>
		</spatialEntity>
		<spatialEntity>
			<pseudo3D type="region">
				<clusteredness>1</clusteredness>
				<density>0.6600754368424124</density>
				<area>39236</area>
				<perimeter>929.3324236869812</perimeter>
				<distanceFromOrigin>304.5537719352693</distanceFromOrigin>
				<angle>42.22379972115406</angle>
				<shape>triangular</shape>
				<triangleMeasure>0.809348474065823</triangleMeasure>
				<rectangleMeasure>0.5661600897341232</rectangleMeasure>
				<circleMeasure>0.3599396174883607</circleMeasure>
				<centroid>
					<x>1124.594</x>
					<y>966.1949</y>
				</centroid>
			</pseudo3D>
		</spatialEntity>
		<spatialEntity>
			<pseudo3D type="region">
				<clusteredness>1</clusteredness>
				<density>0.6914472958818016</density>
				<area>101799</area>
				<perimeter>1402.516296863556</perimeter>
				<distanceFromOrigin>191.6715941395595</distanceFromOrigin>
				<angle>69.82857700422775</angle>
				<shape>triangular</shape>
				<triangleMeasure>0.7355559416720265</triangleMeasure>
				<rectangleMeasure>0.646972885500404</rectangleMeasure>
				<circleMeasure>0.5353999563894816</circleMeasure>
				<centroid>
					<x>255.3223</x>
					<y>855.459</y>
				</centroid>
			</pseudo3D>
		</spatialEntity>
		<numericStateVariable>
			<name>avgClusterednessRegions</name>
			<value>1932.349894104158</value>
		</numericStateVariable>
		<numericStateVariable>
			<name>avgDensityRegions</name>
			<value>0.6382693959787149</value>
		</numericStateVariable>
	</timepoint>
	<timepoint>
		<spatialEntity>
			<pseudo3D type="region">
				<clusteredness>1</clusteredness>
				<density>0.5632854552119306</density>
				<area>24047</area>
				<perimeter>804.9633047580719</perimeter>
				<distanceFromOrigin>411.9186812952285</distanceFromOrigin>
				<angle>88.60412790239781</angle>
				<shape>triangular</shape>
				<triangleMeasure>0.7356873932804699</triangleMeasure>
				<rectangleMeasure>0.5844696696377371</rectangleMeasure>
				<circleMeasure>0.4411767423692062</circleMeasure>
				<centroid>
					<x>418.7424</x>
					<y>1140.892</y>
				</centroid>
			</pseudo3D>
		</spatialEntity>
		<spatialEntity>
			<pseudo3D type="region">
				<clusteredness>1</clusteredness>
				<density>0.6600754368424124</density>
				<area>39236</area>
				<perimeter>929.3324236869812</perimeter>
				<distanceFromOrigin>304.5537719352693</distanceFromOrigin>
				<angle>42.22379972115406</angle>
				<shape>triangular</shape>
				<triangleMeasure>0.809348474065823</triangleMeasure>
				<rectangleMeasure>0.5661600897341232</rectangleMeasure>
				<circleMeasure>0.3599396174883607</circleMeasure>
				<centroid>
					<x>1124.594</x>
					<y>966.1949</y>
				</centroid>
			</pseudo3D>
		</spatialEntity>
		<spatialEntity>
			<pseudo3D type="region">
				<clusteredness>1</clusteredness>
				<density>0.6914472958818016</density>
				<area>101799</area>
				<perimeter>1402.516296863556</perimeter>
				<distanceFromOrigin>191.6715941395595</distanceFromOrigin>
				<angle>69.82857700422775</angle>
				<shape>triangular</shape>
				<triangleMeasure>0.7355559416720265</triangleMeasure>
				<rectangleMeasure>0.646972885500404</rectangleMeasure>
				<circleMeasure>0.5353999563894816</circleMeasure>
				<centroid>
					<x>255.3223</x>
					<y>855.459</y>
				</centroid>
			</pseudo3D>
		</spatialEntity>
		<numericStateVariable>
			<name>avgClusterednessRegions</name>
			<value>1932.349894104158</value>
		</numericStateVariable>
		<numericStateVariable>
			<name>avgDensityRegions</name>
			<value>0.6382693959787149</value>
		</numericStateVariable>
	</timepoint>
	<timepoint>
		<spatialEntity>
			<pseudo3D type="region">
				<clusteredness>1</clusteredness>
				<density>0.5632854552119306</density>
				<area>24047</area>
				<perimeter>804.9633047580719</perimeter>
				<distanceFromOrigin>411.9186812952285</distanceFromOrigin>
				<angle>88.60412790239781</angle>
				<shape>triangular</shape>
				<triangleMeasure>0.7356873932804699</triangleMeasure>
				<rectangleMeasure>0.5844696696377371</rectangleMeasure>
				<circleMeasure>0.4411767423692062</circleMeasure>
				<centroid>
					<x>418.7424</x>
					<y>1140.892</y>
				</centroid>
			</pseudo3D>
		</spatialEntity>
		<spatialEntity>
			<pseudo3D type="region">
				<clusteredness>1</clusteredness>
				<density>0.6600754368424124</density>
				<area>39236</area>
				<perimeter>929.3324236869812</perimeter>
				<distanceFromOrigin>304.5537719352693</distanceFromOrigin>
				<angle>42.22379972115406</angle>
				<shape>triangular</shape>
				<triangleMeasure>0.809348474065823</triangleMeasure>
				<rectangleMeasure>0.5661600897341232</rectangleMeasure>
				<circleMeasure>0.3599396174883607</circleMeasure>
				<centroid>
					<x>1124.594</x>
					<y>966.1949</y>
				</centroid>
			</pseudo3D>
		</spatialEntity>
		<spatialEntity>
			<pseudo3D type="region">
				<clusteredness>1</clusteredness>
				<density>0.6914472958818016</density>
				<area>101799</area>
				<perimeter>1402.516296863556</perimeter>
				<distanceFromOrigin>191.6715941395595</distanceFromOrigin>
				<angle>69.82857700422775</angle>
				<shape>triangular</shape>
				<triangleMeasure>0.7355559416720265</triangleMeasure>
				<rectangleMeasure>0.646972885500404</rectangleMeasure>
				<circleMeasure>0.5353999563894816</circleMeasure>
				<centroid>
					<x>255.3223</x>
					<y>855.459</y>
				</centroid>
			</pseudo3D>
		</spatialEntity>
		<numericStateVariable>
			<name>avgClusterednessRegions</name>
			<value>1932.349894104158</value>
		</numericStateVariable>
		<numericStateVariable>
			<name>avgDensityRegions</name>
			<value>0.6382693959787149</value>
		</numericStateVariable>
	</timepoint>
	<timepoint>
		<spatialEntity>
			<pseudo3D type="region">
				<clusteredness>1</clusteredness>
				<density>0.5632854552119306</density>
				<area>24047</area>
				<perimeter>804.9633047580719</perimeter>
				<distanceFromOrigin>411.9186812952285</distanceFromOrigin>
				<angle>88.60412790239781</angle>
				<shape>triangular</shape>
				<triangleMeasure>0.7356873932804699</triangleMeasure>
				<rectangleMeasure>0.5844696696377371</rectangleMeasure>
				<circleMeasure>0.4411767423692062</circleMeasure>
				<centroid>
					<x>418.7424</x>
					<y>1140.892</y>
				</centroid>
			</pseudo3D>
		</spatialEntity>
		<spatialEntity>
			<pseudo3D type="region">
				<clusteredness>1</clusteredness>
				<density>0.6600754368424124</density>
				<area>39236</area>
				<perimeter>929.3324236869812</perimeter>
				<distanceFromOrigin>304.5537719352693</distanceFromOrigin>
				<angle>42.22379972115406</angle>
				<shape>triangular</shape>
				<triangleMeasure>0.809348474065823</triangleMeasure>
				<rectangleMeasure>0.5661600897341232</rectangleMeasure>
				<circleMeasure>0.3599396174883607</circleMeasure>
				<centroid>
					<x>1124.594</x>
					<y>966.1949</y>
				</centroid>
			</pseudo3D>
		</spatialEntity>
		<spatialEntity>
			<pseudo3D type="region">
				<clusteredness>1</clusteredness>
				<density>0.6914472958818016</density>
				<area>101799</area>
				<perimeter>1402.516296863556</perimeter>
				<distanceFromOrigin>191.6715941395595</distanceFromOrigin>
				<angle>69.82857700422775</angle>
				<shape>triangular</shape>
				<triangleMeasure>0.7355559416720265</triangleMeasure>
				<rectangleMeasure>0.646972885500404</rectangleMeasure>
				<circleMeasure>0.5353999563894816</circleMeasure>
				<centroid>
					<x>255.3223</x>
					<y>855.459</y>
				</centroid>
			</pseudo3D>
		</spatialEntity>
		<numericStateVariable>
			<name>avgClusterednessRegions</name>
			<value>1932.349894104158</value>
		</numericStateVariable>
		<numericStateVariable>
			<name>avgDensityRegions</name>
			<value>0.6382693959787149</value>
		</numericStateVariable>
	</timepoint>
	<timepoint>
		<spatialEntity>
			<pseudo3D type="region">
				<clusteredness>1</clusteredness>
				<density>0.5632854552119306</density>
				<area>24047</area>
				<perimeter>804.9633047580719</perimeter>
				<distanceFromOrigin>411.9186812952285</distanceFromOrigin>
				<angle>88.60412790239781</angle>
				<shape>triangular</shape>
				<triangleMeasure>0.7356873932804699</triangleMeasure>
				<rectangleMeasure>0.5844696696377371</rectangleMeasure>
				<circleMeasure>0.4411767423692062</circleMeasure>
				<centroid>
					<x>418.7424</x>
					<y>1140.892</y>
				</centroid>
			</pseudo3D>
		</spatialEntity>
		<spatialEntity>
			<pseudo3D type="region">
				<clusteredness>1</clusteredness>
				<density>0.6600754368424124</density>
				<area>39236</area>
				<perimeter>929.3324236869812</perimeter>
				<distanceFromOrigin>304.5537719352693</distanceFromOrigin>
				<angle>42.22379972115406</angle>
				<shape>triangular</shape>
				<triangleMeasure>0.809348474065823</triangleMeasure>
				<rectangleMeasure>0.5661600897341232</rectangleMeasure>
				<circleMeasure>0.3599396174883607</circleMeasure>
				<centroid>
					<x>1124.594</x>
					<y>966.1949</y>
				</centroid>
			</pseudo3D>
		</spatialEntity>
		<spatialEntity>
			<pseudo3D type="region">
				<clusteredness>1</clusteredness>
				<density>0.6914472958818016</density>
				<area>101799</area>
				<perimeter>1402.516296863556</perimeter>
				<distanceFromOrigin>191.6715941395595</distanceFromOrigin>
				<angle>69.82857700422775</angle>
				<shape>triangular</shape>
				<triangleMeasure>0.7355559416720265</triangleMeasure>
				<rectangleMeasure>0.646972885500404</rectangleMeasure>
				<circleMeasure>0.5353999563894816</circleMeasure>
				<centroid>
					<x>255.3223</x>
					<y>855.459</y>
				</centroid>
			</pseudo3D>
		</spatialEntity>
		<numericStateVariable>
			<name>avgClusterednessRegions</name>
			<value>1932.349894104158</value>
		</numericStateVariable>
		<numericStateVariable>
			<name>avgDensityRegions</name>
			<value>0.6382693959787149</value>
		</numericStateVariable>
	</timepoint>
	<timepoint>
		<spatialEntity>
			<pseudo3D type="region">
				<clusteredness>1</clusteredness>
				<density>0.5632854552119306</density>
				<area>24047</area>
				<perimeter>804.9633047580719</perimeter>
				<distanceFromOrigin>411.9186812952285</distanceFromOrigin>
				<angle>88.60412790239781</angle>
				<shape>triangular</shape>
				<triangleMeasure>0.7356873932804699</triangleMeasure>
				<rectangleMeasure>0.5844696696377371</rectangleMeasure>
				<circleMeasure>0.4411767423692062</circleMeasure>
				<centroid>
					<x>418.7424</x>
					<y>1140.892</y>
				</centroid>
			</pseudo3D>
		</spatialEntity>
		<spatialEntity>
			<pseudo3D type="region">
				<clusteredness>1</clusteredness>
				<density>0.6600754368424124</density>
				<area>39236</area>
				<perimeter>929.3324236869812</perimeter>
				<distanceFromOrigin>304.5537719352693</distanceFromOrigin>
				<angle>42.22379972115406</angle>
				<shape>triangular</shape>
				<triangleMeasure>0.809348474065823</triangleMeasure>
				<rectangleMeasure>0.5661600897341232</rectangleMeasure>
				<circleMeasure>0.3599396174883607</circleMeasure>
				<centroid>
					<x>1124.594</x>
					<y>966.1949</y>
				</centroid>
			</pseudo3D>
		</spatialEntity>
		<spatialEntity>
			<pseudo3D type="region">
				<clusteredness>1</clusteredness>
				<density>0.6914472958818016</density>
				<area>101799</area>
				<perimeter>1402.516296863556</perimeter>
				<distanceFromOrigin>191.6715941395595</distanceFromOrigin>
				<angle>69.82857700422775</angle>
				<shape>triangular</shape>
				<triangleMeasure>0.7355559416720265</triangleMeasure>
				<rectangleMeasure>0.646972885500404</rectangleMeasure>
				<circleMeasure>0.5353999563894816</circleMeasure>
				<centroid>
					<x>255.3223</x>
					<y>855.459</y>
				</centroid>
			</pseudo3D>
		</spatialEntity>
		<numericStateVariable>
			<name>avgClusterednessRegions</name>
			<value>1932.349894104158</value>
		</numericStateVariable>
		<numericStateVariable>
			<name>avgDensityRegions</name>
			<value>0.6382693959787149</value>
		</numericStateVariable>
	</timepoint>
	<timepoint>
		<spatialEntity>
			<pseudo3D type="region">
				<clusteredness>1</clusteredness>
				<density>0.5632854552119306</density>
				<area>24047</area>
				<perimeter>804.9633047580719</perimeter>
				<distanceFromOrigin>411.9186812952285</distanceFromOrigin>
				<angle>88.60412790239781</angle>
				<shape>triangular</shape>
				<triangleMeasure>0.7356873932804699</triangleMeasure>
				<rectangleMeasure>0.5844696696377371</rectangleMeasure>
				<circleMeasure>0.4411767423692062</circleMeasure>
				<centroid>
					<x>418.7424</x>
					<y>1140.892</y>
				</centroid>
			</pseudo3D>
		</spatialEntity>
		<spatialEntity>
			<pseudo3D type="region">
				<clusteredness>1</clusteredness>
				<density>0.6600754368424124</density>
				<area>39236</area>
				<perimeter>929.3324236869812</perimeter>
				<distanceFromOrigin>304.5537719352693</distanceFromOrigin>
				<angle>42.22379972115406</angle>
				<shape>triangular</shape>
				<triangleMeasure>0.809348474065823</triangleMeasure>
				<rectangleMeasure>0.5661600897341232</rectangleMeasure>
				<circleMeasure>0.3599396174883607</circleMeasure>
				<centroid>
					<x>1124.594</x>
					<y>966.1949</y>
				</centroid>
			</pseudo3D>
		</spatialEntity>
		<spatialEntity>
			<pseudo3D type="region">
				<clusteredness>1</clusteredness>
				<density>0.6914472958818016</density>
				<area>101799</area>
				<perimeter>1402.516296863556</perimeter>
				<distanceFromOrigin>191.6715941395595</distanceFromOrigin>
				<angle>69.82857700422775</angle>
				<shape>triangular</shape>
				<triangleMeasure>0.7355559416720265</triangleMeasure>
				<rectangleMeasure>0.646972885500404</rectangleMeasure>
				<circleMeasure>0.5353999563894816</circleMeasure>
				<centroid>
					<x>255.3223</x>
					<y>855.459</y>
				</centroid>
			</pseudo3D>
		</spatialEntity>
		<numericStateVariable>
			<name>avgClusterednessRegions</name>
			<value>1932.349894104158</value>
		</numericStateVariable>
		<numericStateVariable>
			<name>avgDensityRegions</name>
			<value>0.6382693959787149</value>
		</numericStateVariable>
	</timepoint>
	<timepoint>
		<spatialEntity>
			<pseudo3D type="region">
				<clusteredness>1</clusteredness>
				<density>0.5632854552119306</density>
				<area>24047</area>
				<perimeter>804.9633047580719</perimeter>
				<distanceFromOrigin>411.9186812952285</distanceFromOrigin>
				<angle>88.60412790239781</angle>
				<shape>triangular</shape>
				<triangleMeasure>0.7356873932804699</triangleMeasure>
				<rectangleMeasure>0.5844696696377371</rectangleMeasure>
				<circleMeasure>0.4411767423692062</circleMeasure>
				<centroid>
					<x>418.7424</x>
					<y>1140.892</y>
				</centroid>
			</pseudo3D>
		</spatialEntity>
		<spatialEntity>
			<pseudo3D type="region">
				<clusteredness>1</clusteredness>
				<density>0.6600754368424124</density>
				<area>39236</area>
				<perimeter>929.3324236869812</perimeter>
				<distanceFromOrigin>304.5537719352693</distanceFromOrigin>
				<angle>42.22379972115406</angle>
				<shape>triangular</shape>
				<triangleMeasure>0.809348474065823</triangleMeasure>
				<rectangleMeasure>0.5661600897341232</rectangleMeasure>
				<circleMeasure>0.3599396174883607</circleMeasure>
				<centroid>
					<x>1124.594</x>
					<y>966.1949</y>
				</centroid>
			</pseudo3D>
		</spatialEntity>
		<spatialEntity>
			<pseudo3D type="region">
				<clusteredness>1</clusteredness>
				<density>0.6914472958818016</density>
				<area>101799</area>
				<perimeter>1402.516296863556</perimeter>
				<distanceFromOrigin>191.6715941395595</distanceFromOrigin>
				<angle>69.82857700422775</angle>
				<shape>triangular</shape>
				<triangleMeasure>0.7355559416720265</triangleMeasure>
				<rectangleMeasure>0.646972885500404</rectangleMeasure>
				<circleMeasure>0.5353999563894816</circleMeasure>
				<centroid>
					<x>255.3223</x>
					<y>855.459</y>
				</centroid>
			</pseudo3D>
		</spatialEntity>
		<numericStateVariable>
			<name>avgClusterednessRegions</name>
			<value>1932.349894104158</value>
		</numericStateVariable>
		<numericStateVariable>
			<name>avgDensityRegions</name>
			<value>0.6382693959787149</value>
		</numericStateVariable>
	</timepoint>
	<timepoint>
		<spatialEntity>
			<pseudo3D type="region">
				<clusteredness>1</clusteredness>
				<density>0.5632854552119306</density>
				<area>24047</area>
				<perimeter>804.9633047580719</perimeter>
				<distanceFromOrigin>411.9186812952285</distanceFromOrigin>
				<angle>88.60412790239781</angle>
				<shape>triangular</shape>
				<triangleMeasure>0.7356873932804699</triangleMeasure>
				<rectangleMeasure>0.5844696696377371</rectangleMeasure>
				<circleMeasure>0.4411767423692062</circleMeasure>
				<centroid>
					<x>418.7424</x>
					<y>1140.892</y>
				</centroid>
			</pseudo3D>
		</spatialEntity>
		<spatialEntity>
			<pseudo3D type="region">
				<clusteredness>1</clusteredness>
				<density>0.6600754368424124</density>
				<area>39236</area>
				<perimeter>929.3324236869812</perimeter>
				<distanceFromOrigin>304.5537719352693</distanceFromOrigin>
				<angle>42.22379972115406</angle>
				<shape>triangular</shape>
				<triangleMeasure>0.809348474065823</triangleMeasure>
				<rectangleMeasure>0.5661600897341232</rectangleMeasure>
				<circleMeasure>0.3599396174883607</circleMeasure>
				<centroid>
					<x>1124.594</x>
					<y>966.1949</y>
				</centroid>
			</pseudo3D>
		</spatialEntity>
		<spatialEntity>
			<pseudo3D type="region">
				<clusteredness>1</clusteredness>
				<density>0.6914472958818016</density>
				<area>101799</area>
				<perimeter>1402.516296863556</perimeter>
				<distanceFromOrigin>191.6715941395595</distanceFromOrigin>
				<angle>69.82857700422775</angle>
				<shape>triangular</shape>
				<triangleMeasure>0.7355559416720265</triangleMeasure>
				<rectangleMeasure>0.646972885500404</rectangleMeasure>
				<circleMeasure>0.5353999563894816</circleMeasure>
				<centroid>
					<x>255.3223</x>
					<y>855.459</y>
				</centroid>
			</pseudo3D>
		</spatialEntity>
		<numericStateVariable>
			<name>avgClusterednessRegions</name>
			<value>1932.349894104158</value>
		</numericStateVariable>
		<numericStateVariable>
			<name>avgDensityRegions</name>
			<value>0.6382693959787149</value>
		</numericStateVariable>
	</timepoint>
	<timepoint>
		<spatialEntity>
			<pseudo3D type="region">
				<clusteredness>1</clusteredness>
				<density>0.5632854552119306</density>
				<area>24047</area>
				<perimeter>804.9633047580719</perimeter>
				<distanceFromOrigin>411.9186812952285</distanceFromOrigin>
				<angle>88.60412790239781</angle>
				<shape>triangular</shape>
				<triangleMeasure>0.7356873932804699</triangleMeasure>
				<rectangleMeasure>0.5844696696377371</rectangleMeasure>
				<circleMeasure>0.4411767423692062</circleMeasure>
				<centroid>
					<x>418.7424</x>
					<y>1140.892</y>
				</centroid>
			</pseudo3D>
		</spatialEntity>
		<spatialEntity>
			<pseudo3D type="region">
				<clusteredness>1</clusteredness>
				<density>0.6600754368424124</density>
				<area>39236</area>
				<perimeter>929.3324236869812</perimeter>
				<distanceFromOrigin>304.5537719352693</distanceFromOrigin>
				<angle>42.22379972115406</angle>
				<shape>triangular</shape>
				<triangleMeasure>0.809348474065823</triangleMeasure>
				<rectangleMeasure>0.5661600897341232</rectangleMeasure>
				<circleMeasure>0.3599396174883607</circleMeasure>
				<centroid>
					<x>1124.594</x>
					<y>966.1949</y>
				</centroid>
			</pseudo3D>
		</spatialEntity>
		<spatialEntity>
			<pseudo3D type="region">
				<clusteredness>1</clusteredness>
				<density>0.6914472958818016</density>
				<area>101799</area>
				<perimeter>1402.516296863556</perimeter>
				<distanceFromOrigin>191.6715941395595</distanceFromOrigin>
				<angle>69.82857700422775</angle>
				<shape>triangular</shape>
				<triangleMeasure>0.7355559416720265</triangleMeasure>
				<rectangleMeasure>0.646972885500404</rectangleMeasure>
				<circleMeasure>0.5353999563894816</circleMeasure>
				<centroid>
					<x>255.3223</x>
					<y>855.459</y>
				</centroid>
			</pseudo3D>
		</spatialEntity>
		<numericStateVariable>
			<name>avgClusterednessRegions</name>
			<value>1932.349894104158</value>
		</numericStateVariable>
		<numericStateVariable>
			<name>avgDensityRegions</name>
			<value>0.6382693959787149</value>
		</numericStateVariable>
	</timepoint>
	<timepoint>
		<spatialEntity>
			<pseudo3D type="region">
				<clusteredness>1</clusteredness>
				<density>0.5632854552119306</density>
				<area>24047</area>
				<perimeter>804.9633047580719</perimeter>
				<distanceFromOrigin>411.9186812952285</distanceFromOrigin>
				<angle>88.60412790239781</angle>
				<shape>triangular</shape>
				<triangleMeasure>0.7356873932804699</triangleMeasure>
				<rectangleMeasure>0.5844696696377371</rectangleMeasure>
				<circleMeasure>0.4411767423692062</circleMeasure>
				<centroid>
					<x>418.7424</x>
					<y>1140.892</y>
				</centroid>
			</pseudo3D>
		</spatialEntity>
		<spatialEntity>
			<pseudo3D type="region">
				<clusteredness>1</clusteredness>
				<density>0.6600754368424124</density>
				<area>39236</area>
				<perimeter>929.3324236869812</perimeter>
				<distanceFromOrigin>304.5537719352693</distanceFromOrigin>
				<angle>42.22379972115406</angle>
				<shape>triangular</shape>
				<triangleMeasure>0.809348474065823</triangleMeasure>
				<rectangleMeasure>0.5661600897341232</rectangleMeasure>
				<circleMeasure>0.3599396174883607</circleMeasure>
				<centroid>
					<x>1124.594</x>
					<y>966.1949</y>
				</centroid>
			</pseudo3D>
		</spatialEntity>
		<spatialEntity>
			<pseudo3D type="region">
				<clusteredness>1</clusteredness>
				<density>0.6914472958818016</density>
				<area>101799</area>
				<perimeter>1402.516296863556</perimeter>
				<distanceFromOrigin>191.6715941395595</distanceFromOrigin>
				<angle>69.82857700422775</angle>
				<shape>triangular</shape>
				<triangleMeasure>0.7355559416720265</triangleMeasure>
				<rectangleMeasure>0.646972885500404</rectangleMeasure>
				<circleMeasure>0.5353999563894816</circleMeasure>
				<centroid>
					<x>255.3223</x>
					<y>855.459</y>
				</centroid>
			</pseudo3D>
		</spatialEntity>
		<numericStateVariable>
			<name>avgClusterednessRegions</name>
			<value>1932.349894104158</value>
		</numericStateVariable>
		<numericStateVariable>
			<name>avgDensityRegions</name>
			<value>0.6382693959787149</value>
		</numericStateVariable>
	</timepoint>
	<timepoint>
		<spatialEntity>
			<pseudo3D type="region">
				<clusteredness>1</clusteredness>
				<density>0.5632854552119306</density>
				<area>24047</area>
				<perimeter>804.9633047580719</perimeter>
				<distanceFromOrigin>411.9186812952285</distanceFromOrigin>
				<angle>88.60412790239781</angle>
				<shape>triangular</shape>
				<triangleMeasure>0.7356873932804699</triangleMeasure>
				<rectangleMeasure>0.5844696696377371</rectangleMeasure>
				<circleMeasure>0.4411767423692062</circleMeasure>
				<centroid>
					<x>418.7424</x>
					<y>1140.892</y>
				</centroid>
			</pseudo3D>
		</spatialEntity>
		<spatialEntity>
			<pseudo3D type="region">
				<clusteredness>1</clusteredness>
				<density>0.6600754368424124</density>
				<area>39236</area>
				<perimeter>929.3324236869812</perimeter>
				<distanceFromOrigin>304.5537719352693</distanceFromOrigin>
				<angle>42.22379972115406</angle>
				<shape>triangular</shape>
				<triangleMeasure>0.809348474065823</triangleMeasure>
				<rectangleMeasure>0.5661600897341232</rectangleMeasure>
				<circleMeasure>0.3599396174883607</circleMeasure>
				<centroid>
					<x>1124.594</x>
					<y>966.1949</y>
				</centroid>
			</pseudo3D>
		</spatialEntity>
		<spatialEntity>
			<pseudo3D type="region">
				<clusteredness>1</clusteredness>
				<density>0.6914472958818016</density>
				<area>101799</area>
				<perimeter>1402.516296863556</perimeter>
				<distanceFromOrigin>191.6715941395595</distanceFromOrigin>
				<angle>69.82857700422775</angle>
				<shape>triangular</shape>
				<triangleMeasure>0.7355559416720265</triangleMeasure>
				<rectangleMeasure>0.646972885500404</rectangleMeasure>
				<circleMeasure>0.5353999563894816</circleMeasure>
				<centroid>
					<x>255.3223</x>
					<y>855.459</y>
				</centroid>
			</pseudo3D>
		</spatialEntity>
		<numericStateVariable>
			<name>avgClusterednessRegions</name>
			<value>1932.349894104158</value>
		</numericStateVariable>
		<numericStateVariable>
			<name>avgDensityRegions</name>
			<value>0.6382693959787149</value>
		</numericStateVariable>
	</timepoint>
	<timepoint>
		<spatialEntity>
			<pseudo3D type="region">
				<clusteredness>1</clusteredness>
				<density>0.5632854552119306</density>
				<area>24047</area>
				<perimeter>804.9633047580719</perimeter>
				<distanceFromOrigin>411.9186812952285</distanceFromOrigin>
				<angle>88.60412790239781</angle>
				<shape>triangular</shape>
				<triangleMeasure>0.7356873932804699</triangleMeasure>
				<rectangleMeasure>0.5844696696377371</rectangleMeasure>
				<circleMeasure>0.4411767423692062</circleMeasure>
				<centroid>
					<x>418.7424</x>
					<y>1140.892</y>
				</centroid>
			</pseudo3D>
		</spatialEntity>
		<spatialEntity>
			<pseudo3D type="region">
				<clusteredness>1</clusteredness>
				<density>0.6600754368424124</density>
				<area>39236</area>
				<perimeter>929.3324236869812</perimeter>
				<distanceFromOrigin>304.5537719352693</distanceFromOrigin>
				<angle>42.22379972115406</angle>
				<shape>triangular</shape>
				<triangleMeasure>0.809348474065823</triangleMeasure>
				<rectangleMeasure>0.5661600897341232</rectangleMeasure>
				<circleMeasure>0.3599396174883607</circleMeasure>
				<centroid>
					<x>1124.594</x>
					<y>966.1949</y>
				</centroid>
			</pseudo3D>
		</spatialEntity>
		<spatialEntity>
			<pseudo3D type="region">
				<clusteredness>1</clusteredness>
				<density>0.6914472958818016</density>
				<area>101799</area>
				<perimeter>1402.516296863556</perimeter>
				<distanceFromOrigin>191.6715941395595</distanceFromOrigin>
				<angle>69.82857700422775</angle>
				<shape>triangular</shape>
				<triangleMeasure>0.7355559416720265</triangleMeasure>
				<rectangleMeasure>0.646972885500404</rectangleMeasure>
				<circleMeasure>0.5353999563894816</circleMeasure>
				<centroid>
					<x>255.3223</x>
					<y>855.459</y>
				</centroid>
			</pseudo3D>
		</spatialEntity>
		<numericStateVariable>
			<name>avgClusterednessRegions</name>
			<value>1932.349894104158</value>
		</numericStateVariable>
		<numericStateVariable>
			<name>avgDensityRegions</name>
			<value>0.6382693959787149</value>
		</numericStateVariable>
	</timepoint>
	<timepoint>
		<spatialEntity>
			<pseudo3D type="region">
				<clusteredness>1</clusteredness>
				<density>0.5632854552119306</density>
				<area>24047</area>
				<perimeter>804.9633047580719</perimeter>
				<distanceFromOrigin>411.9186812952285</distanceFromOrigin>
				<angle>88.60412790239781</angle>
				<shape>triangular</shape>
				<triangleMeasure>0.7356873932804699</triangleMeasure>
				<rectangleMeasure>0.5844696696377371</rectangleMeasure>
				<circleMeasure>0.4411767423692062</circleMeasure>
				<centroid>
					<x>418.7424</x>
					<y>1140.892</y>
				</centroid>
			</pseudo3D>
		</spatialEntity>
		<spatialEntity>
			<pseudo3D type="region">
				<clusteredness>1</clusteredness>
				<density>0.6600754368424124</density>
				<area>39236</area>
				<perimeter>929.3324236869812</perimeter>
				<distanceFromOrigin>304.5537719352693</distanceFromOrigin>
				<angle>42.22379972115406</angle>
				<shape>triangular</shape>
				<triangleMeasure>0.809348474065823</triangleMeasure>
				<rectangleMeasure>0.5661600897341232</rectangleMeasure>
				<circleMeasure>0.3599396174883607</circleMeasure>
				<centroid>
					<x>1124.594</x>
					<y>966.1949</y>
				</centroid>
			</pseudo3D>
		</spatialEntity>
		<spatialEntity>
			<pseudo3D type="region">
				<clusteredness>1</clusteredness>
				<density>0.6914472958818016</density>
				<area>101799</area>
				<perimeter>1402.516296863556</perimeter>
				<distanceFromOrigin>191.6715941395595</distanceFromOrigin>
				<angle>69.82857700422775</angle>
				<shape>triangular</shape>
				<triangleMeasure>0.7355559416720265</triangleMeasure>
				<rectangleMeasure>0.646972885500404</rectangleMeasure>
				<circleMeasure>0.5353999563894816</circleMeasure>
				<centroid>
					<x>255.3223</x>
					<y>855.459</y>
				</centroid>
			</pseudo3D>
		</spatialEntity>
		<numericStateVariable>
			<name>avgClusterednessRegions</name>
			<value>1932.349894104158</value>
		</numericStateVariable>
		<numericStateVariable>
			<name>avgDensityRegions</name>
			<value>0.6382693959787149</value>
		</numericStateVariable>
	</timepoint>
	<timepoint>
		<spatialEntity>
			<pseudo3D type="region">
				<clusteredness>1</clusteredness>
				<density>0.5632854552119306</density>
				<area>24047</area>
				<perimeter>804.9633047580719</perimeter>
				<distanceFromOrigin>411.9186812952285</distanceFromOrigin>
				<angle>88.60412790239781</angle>
				<shape>triangular</shape>
				<triangleMeasure>0.7356873932804699</triangleMeasure>
				<rectangleMeasure>0.5844696696377371</rectangleMeasure>
				<circleMeasure>0.4411767423692062</circleMeasure>
				<centroid>
					<x>418.7424</x>
					<y>1140.892</y>
				</centroid>
			</pseudo3D>
		</spatialEntity>
		<spatialEntity>
			<pseudo3D type="region">
				<clusteredness>1</clusteredness>
				<density>0.6600754368424124</density>
				<area>39236</area>
				<perimeter>929.3324236869812</perimeter>
				<distanceFromOrigin>304.5537719352693</distanceFromOrigin>
				<angle>42.22379972115406</angle>
				<shape>triangular</shape>
				<triangleMeasure>0.809348474065823</triangleMeasure>
				<rectangleMeasure>0.5661600897341232</rectangleMeasure>
				<circleMeasure>0.3599396174883607</circleMeasure>
				<centroid>
					<x>1124.594</x>
					<y>966.1949</y>
				</centroid>
			</pseudo3D>
		</spatialEntity>
		<spatialEntity>
			<pseudo3D type="region">
				<clusteredness>1</clusteredness>
				<density>0.6914472958818016</density>
				<area>101799</area>
				<perimeter>1402.516296863556</perimeter>
				<distanceFromOrigin>191.6715941395595</distanceFromOrigin>
				<angle>69.82857700422775</angle>
				<shape>triangular</shape>
				<triangleMeasure>0.7355559416720265</triangleMeasure>
				<rectangleMeasure>0.646972885500404</rectangleMeasure>
				<circleMeasure>0.5353999563894816</circleMeasure>
				<centroid>
					<x>255.3223</x>
					<y>855.459</y>
				</centroid>
			</pseudo3D>
		</spatialEntity>
		<numericStateVariable>
			<name>avgClusterednessRegions</name>
			<value>1932.349894104158</value>
		</numericStateVariable>
		<numericStateVariable>
			<name>avgDensityRegions</name>
			<value>0.6382693959787149</value>
		</numericStateVariable>
	</timepoint>
	<timepoint>
		<spatialEntity>
			<pseudo3D type="region">
				<clusteredness>1</clusteredness>
				<density>0.5632854552119306</density>
				<area>24047</area>
				<perimeter>804.9633047580719</perimeter>
				<distanceFromOrigin>411.9186812952285</distanceFromOrigin>
				<angle>88.60412790239781</angle>
				<shape>triangular</shape>
				<triangleMeasure>0.7356873932804699</triangleMeasure>
				<rectangleMeasure>0.5844696696377371</rectangleMeasure>
				<circleMeasure>0.4411767423692062</circleMeasure>
				<centroid>
					<x>418.7424</x>
					<y>1140.892</y>
				</centroid>
			</pseudo3D>
		</spatialEntity>
		<spatialEntity>
			<pseudo3D type="region">
				<clusteredness>1</clusteredness>
				<density>0.6600754368424124</density>
				<area>39236</area>
				<perimeter>929.3324236869812</perimeter>
				<distanceFromOrigin>304.5537719352693</distanceFromOrigin>
				<angle>42.22379972115406</angle>
				<shape>triangular</shape>
				<triangleMeasure>0.809348474065823</triangleMeasure>
				<rectangleMeasure>0.5661600897341232</rectangleMeasure>
				<circleMeasure>0.3599396174883607</circleMeasure>
				<centroid>
					<x>1124.594</x>
					<y>966.1949</y>
				</centroid>
			</pseudo3D>
		</spatialEntity>
		<spatialEntity>
			<pseudo3D type="region">
				<clusteredness>1</clusteredness>
				<density>0.6914472958818016</density>
				<area>101799</area>
				<perimeter>1402.516296863556</perimeter>
				<distanceFromOrigin>191.6715941395595</distanceFromOrigin>
				<angle>69.82857700422775</angle>
				<shape>triangular</shape>
				<triangleMeasure>0.7355559416720265</triangleMeasure>
				<rectangleMeasure>0.646972885500404</rectangleMeasure>
				<circleMeasure>0.5353999563894816</circleMeasure>
				<centroid>
					<x>255.3223</x>
					<y>855.459</y>
				</centroid>
			</pseudo3D>
		</spatialEntity>
		<numericStateVariable>
			<name>avgClusterednessRegions</name>
			<value>1932.349894104158</value>
		</numericStateVariable>
		<numericStateVariable>
			<name>avgDensityRegions</name>
			<value>0.6382693959787149</value>
		</numericStateVariable>
	</timepoint>
	<timepoint>
		<spatialEntity>
			<pseudo3D type="region">
				<clusteredness>1</clusteredness>
				<density>0.5632854552119306</density>
				<area>24047</area>
				<perimeter>804.9633047580719</perimeter>
				<distanceFromOrigin>411.9186812952285</distanceFromOrigin>
				<angle>88.60412790239781</angle>
				<shape>triangular</shape>
				<triangleMeasure>0.7356873932804699</triangleMeasure>
				<rectangleMeasure>0.5844696696377371</rectangleMeasure>
				<circleMeasure>0.4411767423692062</circleMeasure>
				<centroid>
					<x>418.7424</x>
					<y>1140.892</y>
				</centroid>
			</pseudo3D>
		</spatialEntity>
		<spatialEntity>
			<pseudo3D type="region">
				<clusteredness>1</clusteredness>
				<density>0.6600754368424124</density>
				<area>39236</area>
				<perimeter>929.3324236869812</perimeter>
				<distanceFromOrigin>304.5537719352693</distanceFromOrigin>
				<angle>42.22379972115406</angle>
				<shape>triangular</shape>
				<triangleMeasure>0.809348474065823</triangleMeasure>
				<rectangleMeasure>0.5661600897341232</rectangleMeasure>
				<circleMeasure>0.3599396174883607</circleMeasure>
				<centroid>
					<x>1124.594</x>
					<y>966.1949</y>
				</centroid>
			</pseudo3D>
		</spatialEntity>
		<spatialEntity>
			<pseudo3D type="region">
				<clusteredness>1</clusteredness>
				<density>0.6914472958818016</density>
				<area>101799</area>
				<perimeter>1402.516296863556</perimeter>
				<distanceFromOrigin>191.6715941395595</distanceFromOrigin>
				<angle>69.82857700422775</angle>
				<shape>triangular</shape>
				<triangleMeasure>0.7355559416720265</triangleMeasure>
				<rectangleMeasure>0.646972885500404</rectangleMeasure>
				<circleMeasure>0.5353999563894816</circleMeasure>
				<centroid>
					<x>255.3223</x>
					<y>855.459</y>
				</centroid>
			</pseudo3D>
		</spatialEntity>
		<numericStateVariable>
			<name>avgClusterednessRegions</name>
			<value>1932.349894104158</value>
		</numericStateVariable>
		<numericStateVariable>
			<name>avgDensityRegions</name>
			<value>0.6382693959787149</value>
		</numericStateVariable>
	</timepoint>
	<timepoint>
		<spatialEntity>
			<pseudo3D type="region">
				<clusteredness>1</clusteredness>
				<density>0.5632854552119306</density>
				<area>24047</area>
				<perimeter>804.9633047580719</perimeter>
				<distanceFromOrigin>411.9186812952285</distanceFromOrigin>
				<angle>88.60412790239781</angle>
				<shape>triangular</shape>
				<triangleMeasure>0.7356873932804699</triangleMeasure>
				<rectangleMeasure>0.5844696696377371</rectangleMeasure>
				<circleMeasure>0.4411767423692062</circleMeasure>
				<centroid>
					<x>418.7424</x>
					<y>1140.892</y>
				</centroid>
			</pseudo3D>
		</spatialEntity>
		<spatialEntity>
			<pseudo3D type="region">
				<clusteredness>1</clusteredness>
				<density>0.6600754368424124</density>
				<area>39236</area>
				<perimeter>929.3324236869812</perimeter>
				<distanceFromOrigin>304.5537719352693</distanceFromOrigin>
				<angle>42.22379972115406</angle>
				<shape>triangular</shape>
				<triangleMeasure>0.809348474065823</triangleMeasure>
				<rectangleMeasure>0.5661600897341232</rectangleMeasure>
				<circleMeasure>0.3599396174883607</circleMeasure>
				<centroid>
					<x>1124.594</x>
					<y>966.1949</y>
				</centroid>
			</pseudo3D>
		</spatialEntity>
		<spatialEntity>
			<pseudo3D type="region">
				<clusteredness>1</clusteredness>
				<density>0.6914472958818016</density>
				<area>101799</area>
				<perimeter>1402.516296863556</perimeter>
				<distanceFromOrigin>191.6715941395595</distanceFromOrigin>
				<angle>69.82857700422775</angle>
				<shape>triangular</shape>
				<triangleMeasure>0.7355559416720265</triangleMeasure>
				<rectangleMeasure>0.646972885500404</rectangleMeasure>
				<circleMeasure>0.5353999563894816</circleMeasure>
				<centroid>
					<x>255.3223</x>
					<y>855.459</y>
				</centroid>
			</pseudo3D>
		</spatialEntity>
		<numericStateVariable>
			<name>avgClusterednessRegions</name>
			<value>1932.349894104158</value>
		</numericStateVariable>
		<numericStateVariable>
			<name>avgDensityRegions</name>
			<value>0.6382693959787149</value>
		</numericStateVariable>
	</timepoint>
	<timepoint>
		<spatialEntity>
			<pseudo3D type="region">
				<clusteredness>1</clusteredness>
				<density>0.5632854552119306</density>
				<area>24047</area>
				<perimeter>804.9633047580719</perimeter>
				<distanceFromOrigin>411.9186812952285</distanceFromOrigin>
				<angle>88.60412790239781</angle>
				<shape>triangular</shape>
				<triangleMeasure>0.7356873932804699</triangleMeasure>
				<rectangleMeasure>0.5844696696377371</rectangleMeasure>
				<circleMeasure>0.4411767423692062</circleMeasure>
				<centroid>
					<x>418.7424</x>
					<y>1140.892</y>
				</centroid>
			</pseudo3D>
		</spatialEntity>
		<spatialEntity>
			<pseudo3D type="region">
				<clusteredness>1</clusteredness>
				<density>0.6600754368424124</density>
				<area>39236</area>
				<perimeter>929.3324236869812</perimeter>
				<distanceFromOrigin>304.5537719352693</distanceFromOrigin>
				<angle>42.22379972115406</angle>
				<shape>triangular</shape>
				<triangleMeasure>0.809348474065823</triangleMeasure>
				<rectangleMeasure>0.5661600897341232</rectangleMeasure>
				<circleMeasure>0.3599396174883607</circleMeasure>
				<centroid>
					<x>1124.594</x>
					<y>966.1949</y>
				</centroid>
			</pseudo3D>
		</spatialEntity>
		<spatialEntity>
			<pseudo3D type="region">
				<clusteredness>1</clusteredness>
				<density>0.6914472958818016</density>
				<area>101799</area>
				<perimeter>1402.516296863556</perimeter>
				<distanceFromOrigin>191.6715941395595</distanceFromOrigin>
				<angle>69.82857700422775</angle>
				<shape>triangular</shape>
				<triangleMeasure>0.7355559416720265</triangleMeasure>
				<rectangleMeasure>0.646972885500404</rectangleMeasure>
				<circleMeasure>0.5353999563894816</circleMeasure>
				<centroid>
					<x>255.3223</x>
					<y>855.459</y>
				</centroid>
			</pseudo3D>
		</spatialEntity>
		<numericStateVariable>
			<name>avgClusterednessRegions</name>
			<value>1932.349894104158</value>
		</numericStateVariable>
		<numericStateVariable>
			<name>avgDensityRegions</name>
			<value>0.6382693959787149</value>
		</numericStateVariable>
	</timepoint>
	<timepoint>
		<spatialEntity>
			<pseudo3D type="region">
				<clusteredness>1</clusteredness>
				<density>0.5632854552119306</density>
				<area>24047</area>
				<perimeter>804.9633047580719</perimeter>
				<distanceFromOrigin>411.9186812952285</distanceFromOrigin>
				<angle>88.60412790239781</angle>
				<shape>triangular</shape>
				<triangleMeasure>0.7356873932804699</triangleMeasure>
				<rectangleMeasure>0.5844696696377371</rectangleMeasure>
				<circleMeasure>0.4411767423692062</circleMeasure>
				<centroid>
					<x>418.7424</x>
					<y>1140.892</y>
				</centroid>
			</pseudo3D>
		</spatialEntity>
		<spatialEntity>
			<pseudo3D type="region">
				<clusteredness>1</clusteredness>
				<density>0.6600754368424124</density>
				<area>39236</area>
				<perimeter>929.3324236869812</perimeter>
				<distanceFromOrigin>304.5537719352693</distanceFromOrigin>
				<angle>42.22379972115406</angle>
				<shape>triangular</shape>
				<triangleMeasure>0.809348474065823</triangleMeasure>
				<rectangleMeasure>0.5661600897341232</rectangleMeasure>
				<circleMeasure>0.3599396174883607</circleMeasure>
				<centroid>
					<x>1124.594</x>
					<y>966.1949</y>
				</centroid>
			</pseudo3D>
		</spatialEntity>
		<spatialEntity>
			<pseudo3D type="region">
				<clusteredness>1</clusteredness>
				<density>0.6914472958818016</density>
				<area>101799</area>
				<perimeter>1402.516296863556</perimeter>
				<distanceFromOrigin>191.6715941395595</distanceFromOrigin>
				<angle>69.82857700422775</angle>
				<shape>triangular</shape>
				<triangleMeasure>0.7355559416720265</triangleMeasure>
				<rectangleMeasure>0.646972885500404</rectangleMeasure>
				<circleMeasure>0.5353999563894816</circleMeasure>
				<centroid>
					<x>255.3223</x>
					<y>855.459</y>
				</centroid>
			</pseudo3D>
		</spatialEntity>
		<numericStateVariable>
			<name>avgClusterednessRegions</name>
			<value>1932.349894104158</value>
		</numericStateVariable>
		<numericStateVariable>
			<name>avgDensityRegions</name>
			<value>0.6382693959787149</value>
		</numericStateVariable>
	</timepoint>
	<timepoint>
		<spatialEntity>
			<pseudo3D type="region">
				<clusteredness>1</clusteredness>
				<density>0.5632854552119306</density>
				<area>24047</area>
				<perimeter>804.9633047580719</perimeter>
				<distanceFromOrigin>411.9186812952285</distanceFromOrigin>
				<angle>88.60412790239781</angle>
				<shape>triangular</shape>
				<triangleMeasure>0.7356873932804699</triangleMeasure>
				<rectangleMeasure>0.5844696696377371</rectangleMeasure>
				<circleMeasure>0.4411767423692062</circleMeasure>
				<centroid>
					<x>418.7424</x>
					<y>1140.892</y>
				</centroid>
			</pseudo3D>
		</spatialEntity>
		<spatialEntity>
			<pseudo3D type="region">
				<clusteredness>1</clusteredness>
				<density>0.6600754368424124</density>
				<area>39236</area>
				<perimeter>929.3324236869812</perimeter>
				<distanceFromOrigin>304.5537719352693</distanceFromOrigin>
				<angle>42.22379972115406</angle>
				<shape>triangular</shape>
				<triangleMeasure>0.809348474065823</triangleMeasure>
				<rectangleMeasure>0.5661600897341232</rectangleMeasure>
				<circleMeasure>0.3599396174883607</circleMeasure>
				<centroid>
					<x>1124.594</x>
					<y>966.1949</y>
				</centroid>
			</pseudo3D>
		</spatialEntity>
		<spatialEntity>
			<pseudo3D type="region">
				<clusteredness>1</clusteredness>
				<density>0.6914472958818016</density>
				<area>101799</area>
				<perimeter>1402.516296863556</perimeter>
				<distanceFromOrigin>191.6715941395595</distanceFromOrigin>
				<angle>69.82857700422775</angle>
				<shape>triangular</shape>
				<triangleMeasure>0.7355559416720265</triangleMeasure>
				<rectangleMeasure>0.646972885500404</rectangleMeasure>
				<circleMeasure>0.5353999563894816</circleMeasure>
				<centroid>
					<x>255.3223</x>
					<y>855.459</y>
				</centroid>
			</pseudo3D>
		</spatialEntity>
		<numericStateVariable>
			<name>avgClusterednessRegions</name>
			<value>1932.349894104158</value>
		</numericStateVariable>
		<numericStateVariable>
			<name>avgDensityRegions</name>
			<value>0.6382693959787149</value>
		</numericStateVariable>
	</timepoint>
	<timepoint>
		<spatialEntity>
			<pseudo3D type="region">
				<clusteredness>1</clusteredness>
				<density>0.5632854552119306</density>
				<area>24047</area>
				<perimeter>804.9633047580719</perimeter>
				<distanceFromOrigin>411.9186812952285</distanceFromOrigin>
				<angle>88.60412790239781</angle>
				<shape>triangular</shape>
				<triangleMeasure>0.7356873932804699</triangleMeasure>
				<rectangleMeasure>0.5844696696377371</rectangleMeasure>
				<circleMeasure>0.4411767423692062</circleMeasure>
				<centroid>
					<x>418.7424</x>
					<y>1140.892</y>
				</centroid>
			</pseudo3D>
		</spatialEntity>
		<spatialEntity>
			<pseudo3D type="region">
				<clusteredness>1</clusteredness>
				<density>0.6600754368424124</density>
				<area>39236</area>
				<perimeter>929.3324236869812</perimeter>
				<distanceFromOrigin>304.5537719352693</distanceFromOrigin>
				<angle>42.22379972115406</angle>
				<shape>triangular</shape>
				<triangleMeasure>0.809348474065823</triangleMeasure>
				<rectangleMeasure>0.5661600897341232</rectangleMeasure>
				<circleMeasure>0.3599396174883607</circleMeasure>
				<centroid>
					<x>1124.594</x>
					<y>966.1949</y>
				</centroid>
			</pseudo3D>
		</spatialEntity>
		<spatialEntity>
			<pseudo3D type="region">
				<clusteredness>1</clusteredness>
				<density>0.6914472958818016</density>
				<area>101799</area>
				<perimeter>1402.516296863556</perimeter>
				<distanceFromOrigin>191.6715941395595</distanceFromOrigin>
				<angle>69.82857700422775</angle>
				<shape>triangular</shape>
				<triangleMeasure>0.7355559416720265</triangleMeasure>
				<rectangleMeasure>0.646972885500404</rectangleMeasure>
				<circleMeasure>0.5353999563894816</circleMeasure>
				<centroid>
					<x>255.3223</x>
					<y>855.459</y>
				</centroid>
			</pseudo3D>
		</spatialEntity>
		<numericStateVariable>
			<name>avgClusterednessRegions</name>
			<value>1932.349894104158</value>
		</numericStateVariable>
		<numericStateVariable>
			<name>avgDensityRegions</name>
			<value>0.6382693959787149</value>
		</numericStateVariable>
	</timepoint>
	<timepoint>
		<spatialEntity>
			<pseudo3D type="region">
				<clusteredness>1</clusteredness>
				<density>0.5632854552119306</density>
				<area>24047</area>
				<perimeter>804.9633047580719</perimeter>
				<distanceFromOrigin>411.9186812952285</distanceFromOrigin>
				<angle>88.60412790239781</angle>
				<shape>triangular</shape>
				<triangleMeasure>0.7356873932804699</triangleMeasure>
				<rectangleMeasure>0.5844696696377371</rectangleMeasure>
				<circleMeasure>0.4411767423692062</circleMeasure>
				<centroid>
					<x>418.7424</x>
					<y>1140.892</y>
				</centroid>
			</pseudo3D>
		</spatialEntity>
		<spatialEntity>
			<pseudo3D type="region">
				<clusteredness>1</clusteredness>
				<density>0.6600754368424124</density>
				<area>39236</area>
				<perimeter>929.3324236869812</perimeter>
				<distanceFromOrigin>304.5537719352693</distanceFromOrigin>
				<angle>42.22379972115406</angle>
				<shape>triangular</shape>
				<triangleMeasure>0.809348474065823</triangleMeasure>
				<rectangleMeasure>0.5661600897341232</rectangleMeasure>
				<circleMeasure>0.3599396174883607</circleMeasure>
				<centroid>
					<x>1124.594</x>
					<y>966.1949</y>
				</centroid>
			</pseudo3D>
		</spatialEntity>
		<spatialEntity>
			<pseudo3D type="region">
				<clusteredness>1</clusteredness>
				<density>0.6914472958818016</density>
				<area>101799</area>
				<perimeter>1402.516296863556</perimeter>
				<distanceFromOrigin>191.6715941395595</distanceFromOrigin>
				<angle>69.82857700422775</angle>
				<shape>triangular</shape>
				<triangleMeasure>0.7355559416720265</triangleMeasure>
				<rectangleMeasure>0.646972885500404</rectangleMeasure>
				<circleMeasure>0.5353999563894816</circleMeasure>
				<centroid>
					<x>255.3223</x>
					<y>855.459</y>
				</centroid>
			</pseudo3D>
		</spatialEntity>
		<numericStateVariable>
			<name>avgClusterednessRegions</name>
			<value>1932.349894104158</value>
		</numericStateVariable>
		<numericStateVariable>
			<name>avgDensityRegions</name>
			<value>0.6382693959787149</value>
		</numericStateVariable>
	</timepoint>
	<timepoint>
		<spatialEntity>
			<pseudo3D type="region">
				<clusteredness>1</clusteredness>
				<density>0.5632854552119306</density>
				<area>24047</area>
				<perimeter>804.9633047580719</perimeter>
				<distanceFromOrigin>411.9186812952285</distanceFromOrigin>
				<angle>88.60412790239781</angle>
				<shape>triangular</shape>
				<triangleMeasure>0.7356873932804699</triangleMeasure>
				<rectangleMeasure>0.5844696696377371</rectangleMeasure>
				<circleMeasure>0.4411767423692062</circleMeasure>
				<centroid>
					<x>418.7424</x>
					<y>1140.892</y>
				</centroid>
			</pseudo3D>
		</spatialEntity>
		<spatialEntity>
			<pseudo3D type="region">
				<clusteredness>1</clusteredness>
				<density>0.6600754368424124</density>
				<area>39236</area>
				<perimeter>929.3324236869812</perimeter>
				<distanceFromOrigin>304.5537719352693</distanceFromOrigin>
				<angle>42.22379972115406</angle>
				<shape>triangular</shape>
				<triangleMeasure>0.809348474065823</triangleMeasure>
				<rectangleMeasure>0.5661600897341232</rectangleMeasure>
				<circleMeasure>0.3599396174883607</circleMeasure>
				<centroid>
					<x>1124.594</x>
					<y>966.1949</y>
				</centroid>
			</pseudo3D>
		</spatialEntity>
		<spatialEntity>
			<pseudo3D type="region">
				<clusteredness>1</clusteredness>
				<density>0.6914472958818016</density>
				<area>101799</area>
				<perimeter>1402.516296863556</perimeter>
				<distanceFromOrigin>191.6715941395595</distanceFromOrigin>
				<angle>69.82857700422775</angle>
				<shape>triangular</shape>
				<triangleMeasure>0.7355559416720265</triangleMeasure>
				<rectangleMeasure>0.646972885500404</rectangleMeasure>
				<circleMeasure>0.5353999563894816</circleMeasure>
				<centroid>
					<x>255.3223</x>
					<y>855.459</y>
				</centroid>
			</pseudo3D>
		</spatialEntity>
		<numericStateVariable>
			<name>avgClusterednessRegions</name>
			<value>1932.349894104158</value>
		</numericStateVariable>
		<numericStateVariable>
			<name>avgDensityRegions</name>
			<value>0.6382693959787149</value>
		</numericStateVariable>
	</timepoint>
</experiment>
