# Supplementary material for: Automatic validation of computational models using pseudo-3D spatio-temporal model checking
Source: BMC Syst Biol. 2014 Dec 2;8:124. doi: 10.1186/s12918-014-0124-0 (PMC4272535; doi:10.1186/s12918-014-0124-0)
Supplement: Additional file 8 — Dataset of STML files for the phase variation case study. The dataset of one thousand STML files corresponding to the stochastic simulations of the rectangular model for the phase variation case study. We recommend using the freely available 7zip software (Download link: http://www.7-zip.org/download.html) to extract this archive. [file 12918_2014_124_MOESM8_ESM.zip › phase_variation_stml_193.xml]

<?xml version="1.0" encoding="utf-8"?>
<!--Warning! This xml file was automatically generated by a C++ program using the Boost PropertyTree library.-->
<experiment>
	<timepoint>
		<numericStateVariable>
			<name>avgClusterednessRegions</name>
			<value>0</value>
		</numericStateVariable>
		<numericStateVariable>
			<name>avgDensityRegions</name>
			<value>0</value>
		</numericStateVariable>
	</timepoint>
	<timepoint>
		<numericStateVariable>
			<name>avgClusterednessRegions</name>
			<value>0</value>
		</numericStateVariable>
		<numericStateVariable>
			<name>avgDensityRegions</name>
			<value>0</value>
		</numericStateVariable>
	</timepoint>
	<timepoint>
		<numericStateVariable>
			<name>avgClusterednessRegions</name>
			<value>0</value>
		</numericStateVariable>
		<numericStateVariable>
			<name>avgDensityRegions</name>
			<value>0</value>
		</numericStateVariable>
	</timepoint>
	<timepoint>
		<numericStateVariable>
			<name>avgClusterednessRegions</name>
			<value>0</value>
		</numericStateVariable>
		<numericStateVariable>
			<name>avgDensityRegions</name>
			<value>0</value>
		</numericStateVariable>
	</timepoint>
	<timepoint>
		<numericStateVariable>
			<name>avgClusterednessRegions</name>
			<value>0</value>
		</numericStateVariable>
		<numericStateVariable>
			<name>avgDensityRegions</name>
			<value>0</value>
		</numericStateVariable>
	</timepoint>
	<timepoint>
		<numericStateVariable>
			<name>avgClusterednessRegions</name>
			<value>0</value>
		</numericStateVariable>
		<numericStateVariable>
			<name>avgDensityRegions</name>
			<value>0</value>
		</numericStateVariable>
	</timepoint>
	<timepoint>
		<numericStateVariable>
			<name>avgClusterednessRegions</name>
			<value>0</value>
		</numericStateVariable>
		<numericStateVariable>
			<name>avgDensityRegions</name>
			<value>0</value>
		</numericStateVariable>
	</timepoint>
	<timepoint>
		<numericStateVariable>
			<name>avgClusterednessRegions</name>
			<value>0</value>
		</numericStateVariable>
		<numericStateVariable>
			<name>avgDensityRegions</name>
			<value>0</value>
		</numericStateVariable>
	</timepoint>
	<timepoint>
		<numericStateVariable>
			<name>avgClusterednessRegions</name>
			<value>0</value>
		</numericStateVariable>
		<numericStateVariable>
			<name>avgDensityRegions</name>
			<value>0</value>
		</numericStateVariable>
	</timepoint>
	<timepoint>
		<numericStateVariable>
			<name>avgClusterednessRegions</name>
			<value>0</value>
		</numericStateVariable>
		<numericStateVariable>
			<name>avgDensityRegions</name>
			<value>0</value>
		</numericStateVariable>
	</timepoint>
	<timepoint>
		<numericStateVariable>
			<name>avgClusterednessRegions</name>
			<value>0</value>
		</numericStateVariable>
		<numericStateVariable>
			<name>avgDensityRegions</name>
			<value>0</value>
		</numericStateVariable>
	</timepoint>
	<timepoint>
		<numericStateVariable>
			<name>avgClusterednessRegions</name>
			<value>0</value>
		</numericStateVariable>
		<numericStateVariable>
			<name>avgDensityRegions</name>
			<value>0</value>
		</numericStateVariable>
	</timepoint>
	<timepoint>
		<numericStateVariable>
			<name>avgClusterednessRegions</name>
			<value>0</value>
		</numericStateVariable>
		<numericStateVariable>
			<name>avgDensityRegions</name>
			<value>0</value>
		</numericStateVariable>
	</timepoint>
	<timepoint>
		<numericStateVariable>
			<name>avgClusterednessRegions</name>
			<value>0</value>
		</numericStateVariable>
		<numericStateVariable>
			<name>avgDensityRegions</name>
			<value>0</value>
		</numericStateVariable>
	</timepoint>
	<timepoint>
		<numericStateVariable>
			<name>avgClusterednessRegions</name>
			<value>0</value>
		</numericStateVariable>
		<numericStateVariable>
			<name>avgDensityRegions</name>
			<value>0</value>
		</numericStateVariable>
	</timepoint>
	<timepoint>
		<numericStateVariable>
			<name>avgClusterednessRegions</name>
			<value>0</value>
		</numericStateVariable>
		<numericStateVariable>
			<name>avgDensityRegions</name>
			<value>0</value>
		</numericStateVariable>
	</timepoint>
	<timepoint>
		<numericStateVariable>
			<name>avgClusterednessRegions</name>
			<value>0</value>
		</numericStateVariable>
		<numericStateVariable>
			<name>avgDensityRegions</name>
			<value>0</value>
		</numericStateVariable>
	</timepoint>
	<timepoint>
		<numericStateVariable>
			<name>avgClusterednessRegions</name>
			<value>0</value>
		</numericStateVariable>
		<numericStateVariable>
			<name>avgDensityRegions</name>
			<value>0</value>
		</numericStateVariable>
	</timepoint>
	<timepoint>
		<numericStateVariable>
			<name>avgClusterednessRegions</name>
			<value>0</value>
		</numericStateVariable>
		<numericStateVariable>
			<name>avgDensityRegions</name>
			<value>0</value>
		</numericStateVariable>
	</timepoint>
	<timepoint>
		<numericStateVariable>
			<name>avgClusterednessRegions</name>
			<value>0</value>
		</numericStateVariable>
		<numericStateVariable>
			<name>avgDensityRegions</name>
			<value>0</value>
		</numericStateVariable>
	</timepoint>
	<timepoint>
		<numericStateVariable>
			<name>avgClusterednessRegions</name>
			<value>0</value>
		</numericStateVariable>
		<numericStateVariable>
			<name>avgDensityRegions</name>
			<value>0</value>
		</numericStateVariable>
	</timepoint>
	<timepoint>
		<numericStateVariable>
			<name>avgClusterednessRegions</name>
			<value>0</value>
		</numericStateVariable>
		<numericStateVariable>
			<name>avgDensityRegions</name>
			<value>0</value>
		</numericStateVariable>
	</timepoint>
	<timepoint>
		<numericStateVariable>
			<name>avgClusterednessRegions</name>
			<value>0</value>
		</numericStateVariable>
		<numericStateVariable>
			<name>avgDensityRegions</name>
			<value>0</value>
		</numericStateVariable>
	</timepoint>
	<timepoint>
		<numericStateVariable>
			<name>avgClusterednessRegions</name>
			<value>0</value>
		</numericStateVariable>
		<numericStateVariable>
			<name>avgDensityRegions</name>
			<value>0</value>
		</numericStateVariable>
	</timepoint>
	<timepoint>
		<numericStateVariable>
			<name>avgClusterednessRegions</name>
			<value>0</value>
		</numericStateVariable>
		<numericStateVariable>
			<name>avgDensityRegions</name>
			<value>0</value>
		</numericStateVariable>
	</timepoint>
	<timepoint>
		<numericStateVariable>
			<name>avgClusterednessRegions</name>
			<value>0</value>
		</numericStateVariable>
		<numericStateVariable>
			<name>avgDensityRegions</name>
			<value>0</value>
		</numericStateVariable>
	</timepoint>
	<timepoint>
		<numericStateVariable>
			<name>avgClusterednessRegions</name>
			<value>0</value>
		</numericStateVariable>
		<numericStateVariable>
			<name>avgDensityRegions</name>
			<value>0</value>
		</numericStateVariable>
	</timepoint>
	<timepoint>
		<numericStateVariable>
			<name>avgClusterednessRegions</name>
			<value>0</value>
		</numericStateVariable>
		<numericStateVariable>
			<name>avgDensityRegions</name>
			<value>0</value>
		</numericStateVariable>
	</timepoint>
	<timepoint>
		<numericStateVariable>
			<name>avgClusterednessRegions</name>
			<value>0</value>
		</numericStateVariable>
		<numericStateVariable>
			<name>avgDensityRegions</name>
			<value>0</value>
		</numericStateVariable>
	</timepoint>
	<timepoint>
		<numericStateVariable>
			<name>avgClusterednessRegions</name>
			<value>0</value>
		</numericStateVariable>
		<numericStateVariable>
			<name>avgDensityRegions</name>
			<value>0</value>
		</numericStateVariable>
	</timepoint>
	<timepoint>
		<numericStateVariable>
			<name>avgClusterednessRegions</name>
			<value>0</value>
		</numericStateVariable>
		<numericStateVariable>
			<name>avgDensityRegions</name>
			<value>0</value>
		</numericStateVariable>
	</timepoint>
	<timepoint>
		<spatialEntity>
			<pseudo3D type="region">
				<clusteredness>1</clusteredness>
				<density>0.5921884395030915</density>
				<area>20427</area>
				<perimeter>718.0254182815552</perimeter>
				<distanceFromOrigin>233.6236289419373</distanceFromOrigin>
				<angle>32.10467643853243</angle>
				<shape>triangular</shape>
				<triangleMeasure>0.7747730342325834</triangleMeasure>
				<rectangleMeasure>0.648005133173281</rectangleMeasure>
				<circleMeasure>0.2749597628218463</circleMeasure>
				<centroid>
					<x>520.0587</x>
					<y>330.0964</y>
				</centroid>
			</pseudo3D>
		</spatialEntity>
		<numericStateVariable>
			<name>avgClusterednessRegions</name>
			<value>0</value>
		</numericStateVariable>
		<numericStateVariable>
			<name>avgDensityRegions</name>
			<value>0.5921884395030915</value>
		</numericStateVariable>
	</timepoint>
	<timepoint>
		<spatialEntity>
			<pseudo3D type="region">
				<clusteredness>1</clusteredness>
				<density>0.5914079852061124</density>
				<area>21455</area>
				<perimeter>737.5713415145874</perimeter>
				<distanceFromOrigin>233.6236289419373</distanceFromOrigin>
				<angle>30.83666386400439</angle>
				<shape>triangular</shape>
				<triangleMeasure>0.7634327117617853</triangleMeasure>
				<rectangleMeasure>0.6437456062810578</rectangleMeasure>
				<circleMeasure>0.2548318432958282</circleMeasure>
				<centroid>
					<x>515.5352</x>
					<y>325.0221</y>
				</centroid>
			</pseudo3D>
		</spatialEntity>
		<numericStateVariable>
			<name>avgClusterednessRegions</name>
			<value>0</value>
		</numericStateVariable>
		<numericStateVariable>
			<name>avgDensityRegions</name>
			<value>0.5914079852061124</value>
		</numericStateVariable>
	</timepoint>
	<timepoint>
		<spatialEntity>
			<pseudo3D type="region">
				<clusteredness>1</clusteredness>
				<density>0.5872539626139979</density>
				<area>23662</area>
				<perimeter>789.7315459251404</perimeter>
				<distanceFromOrigin>233.6236289419373</distanceFromOrigin>
				<angle>30.68017253064615</angle>
				<shape>triangular</shape>
				<triangleMeasure>0.7596254361517919</triangleMeasure>
				<rectangleMeasure>0.6575306302684105</rectangleMeasure>
				<circleMeasure>0.2657372730218193</circleMeasure>
				<centroid>
					<x>511.0246</x>
					<y>313.7863</y>
				</centroid>
			</pseudo3D>
		</spatialEntity>
		<numericStateVariable>
			<name>avgClusterednessRegions</name>
			<value>0</value>
		</numericStateVariable>
		<numericStateVariable>
			<name>avgDensityRegions</name>
			<value>0.5872539626139979</value>
		</numericStateVariable>
	</timepoint>
	<timepoint>
		<spatialEntity>
			<pseudo3D type="region">
				<clusteredness>1</clusteredness>
				<density>0.5869168616609599</density>
				<area>25683</area>
				<perimeter>821.3314814567566</perimeter>
				<distanceFromOrigin>233.6236289419373</distanceFromOrigin>
				<angle>0</angle>
				<shape>triangular</shape>
				<triangleMeasure>0.7493739306215286</triangleMeasure>
				<rectangleMeasure>0.6678430456378429</rectangleMeasure>
				<circleMeasure>0.2452593742162317</circleMeasure>
				<centroid>
					<x>505.8245</x>
					<y>303.7991</y>
				</centroid>
			</pseudo3D>
		</spatialEntity>
		<numericStateVariable>
			<name>avgClusterednessRegions</name>
			<value>0</value>
		</numericStateVariable>
		<numericStateVariable>
			<name>avgDensityRegions</name>
			<value>0.5869168616609599</value>
		</numericStateVariable>
	</timepoint>
	<timepoint>
		<spatialEntity>
			<pseudo3D type="region">
				<clusteredness>1</clusteredness>
				<density>0.5825664189110032</density>
				<area>26749.5</area>
				<perimeter>836.9535784721375</perimeter>
				<distanceFromOrigin>233.6236289419373</distanceFromOrigin>
				<angle>29.51183530142637</angle>
				<shape>triangular</shape>
				<triangleMeasure>0.7310338643249233</triangleMeasure>
				<rectangleMeasure>0.7031502500398918</rectangleMeasure>
				<circleMeasure>0.2425663996562914</circleMeasure>
				<centroid>
					<x>503.1992</x>
					<y>298.4455</y>
				</centroid>
			</pseudo3D>
		</spatialEntity>
		<numericStateVariable>
			<name>avgClusterednessRegions</name>
			<value>0</value>
		</numericStateVariable>
		<numericStateVariable>
			<name>avgDensityRegions</name>
			<value>0.5825664189110032</value>
		</numericStateVariable>
	</timepoint>
	<timepoint>
		<spatialEntity>
			<pseudo3D type="region">
				<clusteredness>1</clusteredness>
				<density>0.5816353876771089</density>
				<area>26832</area>
				<perimeter>836.2027049064636</perimeter>
				<distanceFromOrigin>233.420221917468</distanceFromOrigin>
				<angle>29.28858865703421</angle>
				<shape>triangular</shape>
				<triangleMeasure>0.7220120920611162</triangleMeasure>
				<rectangleMeasure>0.7045665587437796</rectangleMeasure>
				<circleMeasure>0.245316370867478</circleMeasure>
				<centroid>
					<x>502.7274</x>
					<y>298.0772</y>
				</centroid>
			</pseudo3D>
		</spatialEntity>
		<numericStateVariable>
			<name>avgClusterednessRegions</name>
			<value>0</value>
		</numericStateVariable>
		<numericStateVariable>
			<name>avgDensityRegions</name>
			<value>0.5816353876771089</value>
		</numericStateVariable>
	</timepoint>
	<timepoint>
		<spatialEntity>
			<pseudo3D type="region">
				<clusteredness>1</clusteredness>
				<density>0.5816353876771089</density>
				<area>26832</area>
				<perimeter>836.2027049064636</perimeter>
				<distanceFromOrigin>233.420221917468</distanceFromOrigin>
				<angle>29.28858865703421</angle>
				<shape>triangular</shape>
				<triangleMeasure>0.7220120920611162</triangleMeasure>
				<rectangleMeasure>0.7045665587437796</rectangleMeasure>
				<circleMeasure>0.245316370867478</circleMeasure>
				<centroid>
					<x>502.7274</x>
					<y>298.0772</y>
				</centroid>
			</pseudo3D>
		</spatialEntity>
		<numericStateVariable>
			<name>avgClusterednessRegions</name>
			<value>0</value>
		</numericStateVariable>
		<numericStateVariable>
			<name>avgDensityRegions</name>
			<value>0.5816353876771089</value>
		</numericStateVariable>
	</timepoint>
	<timepoint>
		<spatialEntity>
			<pseudo3D type="region">
				<clusteredness>1</clusteredness>
				<density>0.5816353876771089</density>
				<area>26832</area>
				<perimeter>836.2027049064636</perimeter>
				<distanceFromOrigin>233.420221917468</distanceFromOrigin>
				<angle>29.28858865703421</angle>
				<shape>triangular</shape>
				<triangleMeasure>0.7220120920611162</triangleMeasure>
				<rectangleMeasure>0.7045665587437796</rectangleMeasure>
				<circleMeasure>0.245316370867478</circleMeasure>
				<centroid>
					<x>502.7274</x>
					<y>298.0772</y>
				</centroid>
			</pseudo3D>
		</spatialEntity>
		<numericStateVariable>
			<name>avgClusterednessRegions</name>
			<value>0</value>
		</numericStateVariable>
		<numericStateVariable>
			<name>avgDensityRegions</name>
			<value>0.5816353876771089</value>
		</numericStateVariable>
	</timepoint>
	<timepoint>
		<spatialEntity>
			<pseudo3D type="region">
				<clusteredness>1</clusteredness>
				<density>0.5816353876771089</density>
				<area>26832</area>
				<perimeter>836.2027049064636</perimeter>
				<distanceFromOrigin>233.420221917468</distanceFromOrigin>
				<angle>29.28858865703421</angle>
				<shape>triangular</shape>
				<triangleMeasure>0.7220120920611162</triangleMeasure>
				<rectangleMeasure>0.7045665587437796</rectangleMeasure>
				<circleMeasure>0.245316370867478</circleMeasure>
				<centroid>
					<x>502.7274</x>
					<y>298.0772</y>
				</centroid>
			</pseudo3D>
		</spatialEntity>
		<numericStateVariable>
			<name>avgClusterednessRegions</name>
			<value>0</value>
		</numericStateVariable>
		<numericStateVariable>
			<name>avgDensityRegions</name>
			<value>0.5816353876771089</value>
		</numericStateVariable>
	</timepoint>
	<timepoint>
		<spatialEntity>
			<pseudo3D type="region">
				<clusteredness>1</clusteredness>
				<density>0.5816353876771089</density>
				<area>26832</area>
				<perimeter>836.2027049064636</perimeter>
				<distanceFromOrigin>233.420221917468</distanceFromOrigin>
				<angle>29.28858865703421</angle>
				<shape>triangular</shape>
				<triangleMeasure>0.7220120920611162</triangleMeasure>
				<rectangleMeasure>0.7045665587437796</rectangleMeasure>
				<circleMeasure>0.245316370867478</circleMeasure>
				<centroid>
					<x>502.7274</x>
					<y>298.0772</y>
				</centroid>
			</pseudo3D>
		</spatialEntity>
		<numericStateVariable>
			<name>avgClusterednessRegions</name>
			<value>0</value>
		</numericStateVariable>
		<numericStateVariable>
			<name>avgDensityRegions</name>
			<value>0.5816353876771089</value>
		</numericStateVariable>
	</timepoint>
	<timepoint>
		<spatialEntity>
			<pseudo3D type="region">
				<clusteredness>1</clusteredness>
				<density>0.5816353876771089</density>
				<area>26832</area>
				<perimeter>836.2027049064636</perimeter>
				<distanceFromOrigin>233.420221917468</distanceFromOrigin>
				<angle>29.28858865703421</angle>
				<shape>triangular</shape>
				<triangleMeasure>0.7220120920611162</triangleMeasure>
				<rectangleMeasure>0.7045665587437796</rectangleMeasure>
				<circleMeasure>0.245316370867478</circleMeasure>
				<centroid>
					<x>502.7274</x>
					<y>298.0772</y>
				</centroid>
			</pseudo3D>
		</spatialEntity>
		<numericStateVariable>
			<name>avgClusterednessRegions</name>
			<value>0</value>
		</numericStateVariable>
		<numericStateVariable>
			<name>avgDensityRegions</name>
			<value>0.5816353876771089</value>
		</numericStateVariable>
	</timepoint>
	<timepoint>
		<spatialEntity>
			<pseudo3D type="region">
				<clusteredness>1</clusteredness>
				<density>0.5816353876771089</density>
				<area>26832</area>
				<perimeter>836.2027049064636</perimeter>
				<distanceFromOrigin>233.420221917468</distanceFromOrigin>
				<angle>29.28858865703421</angle>
				<shape>triangular</shape>
				<triangleMeasure>0.7220120920611162</triangleMeasure>
				<rectangleMeasure>0.7045665587437796</rectangleMeasure>
				<circleMeasure>0.245316370867478</circleMeasure>
				<centroid>
					<x>502.7274</x>
					<y>298.0772</y>
				</centroid>
			</pseudo3D>
		</spatialEntity>
		<numericStateVariable>
			<name>avgClusterednessRegions</name>
			<value>0</value>
		</numericStateVariable>
		<numericStateVariable>
			<name>avgDensityRegions</name>
			<value>0.5816353876771089</value>
		</numericStateVariable>
	</timepoint>
	<timepoint>
		<spatialEntity>
			<pseudo3D type="region">
				<clusteredness>1</clusteredness>
				<density>0.5816353876771089</density>
				<area>26832</area>
				<perimeter>836.2027049064636</perimeter>
				<distanceFromOrigin>233.420221917468</distanceFromOrigin>
				<angle>29.28858865703421</angle>
				<shape>triangular</shape>
				<triangleMeasure>0.7220120920611162</triangleMeasure>
				<rectangleMeasure>0.7045665587437796</rectangleMeasure>
				<circleMeasure>0.245316370867478</circleMeasure>
				<centroid>
					<x>502.7274</x>
					<y>298.0772</y>
				</centroid>
			</pseudo3D>
		</spatialEntity>
		<numericStateVariable>
			<name>avgClusterednessRegions</name>
			<value>0</value>
		</numericStateVariable>
		<numericStateVariable>
			<name>avgDensityRegions</name>
			<value>0.5816353876771089</value>
		</numericStateVariable>
	</timepoint>
	<timepoint>
		<spatialEntity>
			<pseudo3D type="region">
				<clusteredness>1</clusteredness>
				<density>0.5816353876771089</density>
				<area>26832</area>
				<perimeter>836.2027049064636</perimeter>
				<distanceFromOrigin>233.420221917468</distanceFromOrigin>
				<angle>29.28858865703421</angle>
				<shape>triangular</shape>
				<triangleMeasure>0.7220120920611162</triangleMeasure>
				<rectangleMeasure>0.7045665587437796</rectangleMeasure>
				<circleMeasure>0.245316370867478</circleMeasure>
				<centroid>
					<x>502.7274</x>
					<y>298.0772</y>
				</centroid>
			</pseudo3D>
		</spatialEntity>
		<numericStateVariable>
			<name>avgClusterednessRegions</name>
			<value>0</value>
		</numericStateVariable>
		<numericStateVariable>
			<name>avgDensityRegions</name>
			<value>0.5816353876771089</value>
		</numericStateVariable>
	</timepoint>
	<timepoint>
		<spatialEntity>
			<pseudo3D type="region">
				<clusteredness>1</clusteredness>
				<density>0.5816353876771089</density>
				<area>26832</area>
				<perimeter>836.2027049064636</perimeter>
				<distanceFromOrigin>233.420221917468</distanceFromOrigin>
				<angle>29.28858865703421</angle>
				<shape>triangular</shape>
				<triangleMeasure>0.7220120920611162</triangleMeasure>
				<rectangleMeasure>0.7045665587437796</rectangleMeasure>
				<circleMeasure>0.245316370867478</circleMeasure>
				<centroid>
					<x>502.7274</x>
					<y>298.0772</y>
				</centroid>
			</pseudo3D>
		</spatialEntity>
		<numericStateVariable>
			<name>avgClusterednessRegions</name>
			<value>0</value>
		</numericStateVariable>
		<numericStateVariable>
			<name>avgDensityRegions</name>
			<value>0.5816353876771089</value>
		</numericStateVariable>
	</timepoint>
	<timepoint>
		<spatialEntity>
			<pseudo3D type="region">
				<clusteredness>1</clusteredness>
				<density>0.5816353876771089</density>
				<area>26832</area>
				<perimeter>836.2027049064636</perimeter>
				<distanceFromOrigin>233.420221917468</distanceFromOrigin>
				<angle>29.28858865703421</angle>
				<shape>triangular</shape>
				<triangleMeasure>0.7220120920611162</triangleMeasure>
				<rectangleMeasure>0.7045665587437796</rectangleMeasure>
				<circleMeasure>0.245316370867478</circleMeasure>
				<centroid>
					<x>502.7274</x>
					<y>298.0772</y>
				</centroid>
			</pseudo3D>
		</spatialEntity>
		<numericStateVariable>
			<name>avgClusterednessRegions</name>
			<value>0</value>
		</numericStateVariable>
		<numericStateVariable>
			<name>avgDensityRegions</name>
			<value>0.5816353876771089</value>
		</numericStateVariable>
	</timepoint>
	<timepoint>
		<spatialEntity>
			<pseudo3D type="region">
				<clusteredness>1</clusteredness>
				<density>0.5816353876771089</density>
				<area>26832</area>
				<perimeter>836.2027049064636</perimeter>
				<distanceFromOrigin>233.420221917468</distanceFromOrigin>
				<angle>29.28858865703421</angle>
				<shape>triangular</shape>
				<triangleMeasure>0.7220120920611162</triangleMeasure>
				<rectangleMeasure>0.7045665587437796</rectangleMeasure>
				<circleMeasure>0.245316370867478</circleMeasure>
				<centroid>
					<x>502.7274</x>
					<y>298.0772</y>
				</centroid>
			</pseudo3D>
		</spatialEntity>
		<numericStateVariable>
			<name>avgClusterednessRegions</name>
			<value>0</value>
		</numericStateVariable>
		<numericStateVariable>
			<name>avgDensityRegions</name>
			<value>0.5816353876771089</value>
		</numericStateVariable>
	</timepoint>
	<timepoint>
		<spatialEntity>
			<pseudo3D type="region">
				<clusteredness>1</clusteredness>
				<density>0.5816353876771089</density>
				<area>26832</area>
				<perimeter>836.2027049064636</perimeter>
				<distanceFromOrigin>233.420221917468</distanceFromOrigin>
				<angle>29.28858865703421</angle>
				<shape>triangular</shape>
				<triangleMeasure>0.7220120920611162</triangleMeasure>
				<rectangleMeasure>0.7045665587437796</rectangleMeasure>
				<circleMeasure>0.245316370867478</circleMeasure>
				<centroid>
					<x>502.7274</x>
					<y>298.0772</y>
				</centroid>
			</pseudo3D>
		</spatialEntity>
		<numericStateVariable>
			<name>avgClusterednessRegions</name>
			<value>0</value>
		</numericStateVariable>
		<numericStateVariable>
			<name>avgDensityRegions</name>
			<value>0.5816353876771089</value>
		</numericStateVariable>
	</timepoint>
	<timepoint>
		<spatialEntity>
			<pseudo3D type="region">
				<clusteredness>1</clusteredness>
				<density>0.5816353876771089</density>
				<area>26832</area>
				<perimeter>836.2027049064636</perimeter>
				<distanceFromOrigin>233.420221917468</distanceFromOrigin>
				<angle>29.28858865703421</angle>
				<shape>triangular</shape>
				<triangleMeasure>0.7220120920611162</triangleMeasure>
				<rectangleMeasure>0.7045665587437796</rectangleMeasure>
				<circleMeasure>0.245316370867478</circleMeasure>
				<centroid>
					<x>502.7274</x>
					<y>298.0772</y>
				</centroid>
			</pseudo3D>
		</spatialEntity>
		<numericStateVariable>
			<name>avgClusterednessRegions</name>
			<value>0</value>
		</numericStateVariable>
		<numericStateVariable>
			<name>avgDensityRegions</name>
			<value>0.5816353876771089</value>
		</numericStateVariable>
	</timepoint>
	<timepoint>
		<spatialEntity>
			<pseudo3D type="region">
				<clusteredness>1</clusteredness>
				<density>0.5816353876771089</density>
				<area>26832</area>
				<perimeter>836.2027049064636</perimeter>
				<distanceFromOrigin>233.420221917468</distanceFromOrigin>
				<angle>29.28858865703421</angle>
				<shape>triangular</shape>
				<triangleMeasure>0.7220120920611162</triangleMeasure>
				<rectangleMeasure>0.7045665587437796</rectangleMeasure>
				<circleMeasure>0.245316370867478</circleMeasure>
				<centroid>
					<x>502.7274</x>
					<y>298.0772</y>
				</centroid>
			</pseudo3D>
		</spatialEntity>
		<numericStateVariable>
			<name>avgClusterednessRegions</name>
			<value>0</value>
		</numericStateVariable>
		<numericStateVariable>
			<name>avgDensityRegions</name>
			<value>0.5816353876771089</value>
		</numericStateVariable>
	</timepoint>
	<timepoint>
		<spatialEntity>
			<pseudo3D type="region">
				<clusteredness>1</clusteredness>
				<density>0.5816353876771089</density>
				<area>26832</area>
				<perimeter>836.2027049064636</perimeter>
				<distanceFromOrigin>233.420221917468</distanceFromOrigin>
				<angle>29.28858865703421</angle>
				<shape>triangular</shape>
				<triangleMeasure>0.7220120920611162</triangleMeasure>
				<rectangleMeasure>0.7045665587437796</rectangleMeasure>
				<circleMeasure>0.245316370867478</circleMeasure>
				<centroid>
					<x>502.7274</x>
					<y>298.0772</y>
				</centroid>
			</pseudo3D>
		</spatialEntity>
		<numericStateVariable>
			<name>avgClusterednessRegions</name>
			<value>0</value>
		</numericStateVariable>
		<numericStateVariable>
			<name>avgDensityRegions</name>
			<value>0.5816353876771089</value>
		</numericStateVariable>
	</timepoint>
	<timepoint>
		<spatialEntity>
			<pseudo3D type="region">
				<clusteredness>1</clusteredness>
				<density>0.5816353876771089</density>
				<area>26832</area>
				<perimeter>836.2027049064636</perimeter>
				<distanceFromOrigin>233.420221917468</distanceFromOrigin>
				<angle>29.28858865703421</angle>
				<shape>triangular</shape>
				<triangleMeasure>0.7220120920611162</triangleMeasure>
				<rectangleMeasure>0.7045665587437796</rectangleMeasure>
				<circleMeasure>0.245316370867478</circleMeasure>
				<centroid>
					<x>502.7274</x>
					<y>298.0772</y>
				</centroid>
			</pseudo3D>
		</spatialEntity>
		<numericStateVariable>
			<name>avgClusterednessRegions</name>
			<value>0</value>
		</numericStateVariable>
		<numericStateVariable>
			<name>avgDensityRegions</name>
			<value>0.5816353876771089</value>
		</numericStateVariable>
	</timepoint>
	<timepoint>
		<spatialEntity>
			<pseudo3D type="region">
				<clusteredness>1</clusteredness>
				<density>0.5816353876771089</density>
				<area>26832</area>
				<perimeter>836.2027049064636</perimeter>
				<distanceFromOrigin>233.420221917468</distanceFromOrigin>
				<angle>29.28858865703421</angle>
				<shape>triangular</shape>
				<triangleMeasure>0.7220120920611162</triangleMeasure>
				<rectangleMeasure>0.7045665587437796</rectangleMeasure>
				<circleMeasure>0.245316370867478</circleMeasure>
				<centroid>
					<x>502.7274</x>
					<y>298.0772</y>
				</centroid>
			</pseudo3D>
		</spatialEntity>
		<numericStateVariable>
			<name>avgClusterednessRegions</name>
			<value>0</value>
		</numericStateVariable>
		<numericStateVariable>
			<name>avgDensityRegions</name>
			<value>0.5816353876771089</value>
		</numericStateVariable>
	</timepoint>
	<timepoint>
		<spatialEntity>
			<pseudo3D type="region">
				<clusteredness>1</clusteredness>
				<density>0.5816353876771089</density>
				<area>26832</area>
				<perimeter>836.2027049064636</perimeter>
				<distanceFromOrigin>233.420221917468</distanceFromOrigin>
				<angle>29.28858865703421</angle>
				<shape>triangular</shape>
				<triangleMeasure>0.7220120920611162</triangleMeasure>
				<rectangleMeasure>0.7045665587437796</rectangleMeasure>
				<circleMeasure>0.245316370867478</circleMeasure>
				<centroid>
					<x>502.7274</x>
					<y>298.0772</y>
				</centroid>
			</pseudo3D>
		</spatialEntity>
		<numericStateVariable>
			<name>avgClusterednessRegions</name>
			<value>0</value>
		</numericStateVariable>
		<numericStateVariable>
			<name>avgDensityRegions</name>
			<value>0.5816353876771089</value>
		</numericStateVariable>
	</timepoint>
	<timepoint>
		<spatialEntity>
			<pseudo3D type="region">
				<clusteredness>1</clusteredness>
				<density>0.5816353876771089</density>
				<area>26832</area>
				<perimeter>836.2027049064636</perimeter>
				<distanceFromOrigin>233.420221917468</distanceFromOrigin>
				<angle>29.28858865703421</angle>
				<shape>triangular</shape>
				<triangleMeasure>0.7220120920611162</triangleMeasure>
				<rectangleMeasure>0.7045665587437796</rectangleMeasure>
				<circleMeasure>0.245316370867478</circleMeasure>
				<centroid>
					<x>502.7274</x>
					<y>298.0772</y>
				</centroid>
			</pseudo3D>
		</spatialEntity>
		<numericStateVariable>
			<name>avgClusterednessRegions</name>
			<value>0</value>
		</numericStateVariable>
		<numericStateVariable>
			<name>avgDensityRegions</name>
			<value>0.5816353876771089</value>
		</numericStateVariable>
	</timepoint>
	<timepoint>
		<spatialEntity>
			<pseudo3D type="region">
				<clusteredness>1</clusteredness>
				<density>0.5816353876771089</density>
				<area>26832</area>
				<perimeter>836.2027049064636</perimeter>
				<distanceFromOrigin>233.420221917468</distanceFromOrigin>
				<angle>29.28858865703421</angle>
				<shape>triangular</shape>
				<triangleMeasure>0.7220120920611162</triangleMeasure>
				<rectangleMeasure>0.7045665587437796</rectangleMeasure>
				<circleMeasure>0.245316370867478</circleMeasure>
				<centroid>
					<x>502.7274</x>
					<y>298.0772</y>
				</centroid>
			</pseudo3D>
		</spatialEntity>
		<numericStateVariable>
			<name>avgClusterednessRegions</name>
			<value>0</value>
		</numericStateVariable>
		<numericStateVariable>
			<name>avgDensityRegions</name>
			<value>0.5816353876771089</value>
		</numericStateVariable>
	</timepoint>
	<timepoint>
		<spatialEntity>
			<pseudo3D type="region">
				<clusteredness>1</clusteredness>
				<density>0.5816353876771089</density>
				<area>26832</area>
				<perimeter>836.2027049064636</perimeter>
				<distanceFromOrigin>233.420221917468</distanceFromOrigin>
				<angle>29.28858865703421</angle>
				<shape>triangular</shape>
				<triangleMeasure>0.7220120920611162</triangleMeasure>
				<rectangleMeasure>0.7045665587437796</rectangleMeasure>
				<circleMeasure>0.245316370867478</circleMeasure>
				<centroid>
					<x>502.7274</x>
					<y>298.0772</y>
				</centroid>
			</pseudo3D>
		</spatialEntity>
		<numericStateVariable>
			<name>avgClusterednessRegions</name>
			<value>0</value>
		</numericStateVariable>
		<numericStateVariable>
			<name>avgDensityRegions</name>
			<value>0.5816353876771089</value>
		</numericStateVariable>
	</timepoint>
	<timepoint>
		<spatialEntity>
			<pseudo3D type="region">
				<clusteredness>1</clusteredness>
				<density>0.5816353876771089</density>
				<area>26832</area>
				<perimeter>836.2027049064636</perimeter>
				<distanceFromOrigin>233.420221917468</distanceFromOrigin>
				<angle>29.28858865703421</angle>
				<shape>triangular</shape>
				<triangleMeasure>0.7220120920611162</triangleMeasure>
				<rectangleMeasure>0.7045665587437796</rectangleMeasure>
				<circleMeasure>0.245316370867478</circleMeasure>
				<centroid>
					<x>502.7274</x>
					<y>298.0772</y>
				</centroid>
			</pseudo3D>
		</spatialEntity>
		<numericStateVariable>
			<name>avgClusterednessRegions</name>
			<value>0</value>
		</numericStateVariable>
		<numericStateVariable>
			<name>avgDensityRegions</name>
			<value>0.5816353876771089</value>
		</numericStateVariable>
	</timepoint>
	<timepoint>
		<spatialEntity>
			<pseudo3D type="region">
				<clusteredness>1</clusteredness>
				<density>0.5816353876771089</density>
				<area>26832</area>
				<perimeter>836.2027049064636</perimeter>
				<distanceFromOrigin>233.420221917468</distanceFromOrigin>
				<angle>29.28858865703421</angle>
				<shape>triangular</shape>
				<triangleMeasure>0.7220120920611162</triangleMeasure>
				<rectangleMeasure>0.7045665587437796</rectangleMeasure>
				<circleMeasure>0.245316370867478</circleMeasure>
				<centroid>
					<x>502.7274</x>
					<y>298.0772</y>
				</centroid>
			</pseudo3D>
		</spatialEntity>
		<numericStateVariable>
			<name>avgClusterednessRegions</name>
			<value>0</value>
		</numericStateVariable>
		<numericStateVariable>
			<name>avgDensityRegions</name>
			<value>0.5816353876771089</value>
		</numericStateVariable>
	</timepoint>
	<timepoint>
		<spatialEntity>
			<pseudo3D type="region">
				<clusteredness>1</clusteredness>
				<density>0.5816353876771089</density>
				<area>26832</area>
				<perimeter>836.2027049064636</perimeter>
				<distanceFromOrigin>233.420221917468</distanceFromOrigin>
				<angle>29.28858865703421</angle>
				<shape>triangular</shape>
				<triangleMeasure>0.7220120920611162</triangleMeasure>
				<rectangleMeasure>0.7045665587437796</rectangleMeasure>
				<circleMeasure>0.245316370867478</circleMeasure>
				<centroid>
					<x>502.7274</x>
					<y>298.0772</y>
				</centroid>
			</pseudo3D>
		</spatialEntity>
		<numericStateVariable>
			<name>avgClusterednessRegions</name>
			<value>0</value>
		</numericStateVariable>
		<numericStateVariable>
			<name>avgDensityRegions</name>
			<value>0.5816353876771089</value>
		</numericStateVariable>
	</timepoint>
	<timepoint>
		<spatialEntity>
			<pseudo3D type="region">
				<clusteredness>1</clusteredness>
				<density>0.5816353876771089</density>
				<area>26832</area>
				<perimeter>836.2027049064636</perimeter>
				<distanceFromOrigin>233.420221917468</distanceFromOrigin>
				<angle>29.28858865703421</angle>
				<shape>triangular</shape>
				<triangleMeasure>0.7220120920611162</triangleMeasure>
				<rectangleMeasure>0.7045665587437796</rectangleMeasure>
				<circleMeasure>0.245316370867478</circleMeasure>
				<centroid>
					<x>502.7274</x>
					<y>298.0772</y>
				</centroid>
			</pseudo3D>
		</spatialEntity>
		<numericStateVariable>
			<name>avgClusterednessRegions</name>
			<value>0</value>
		</numericStateVariable>
		<numericStateVariable>
			<name>avgDensityRegions</name>
			<value>0.5816353876771089</value>
		</numericStateVariable>
	</timepoint>
	<timepoint>
		<spatialEntity>
			<pseudo3D type="region">
				<clusteredness>1</clusteredness>
				<density>0.5816353876771089</density>
				<area>26832</area>
				<perimeter>836.2027049064636</perimeter>
				<distanceFromOrigin>233.420221917468</distanceFromOrigin>
				<angle>29.28858865703421</angle>
				<shape>triangular</shape>
				<triangleMeasure>0.7220120920611162</triangleMeasure>
				<rectangleMeasure>0.7045665587437796</rectangleMeasure>
				<circleMeasure>0.245316370867478</circleMeasure>
				<centroid>
					<x>502.7274</x>
					<y>298.0772</y>
				</centroid>
			</pseudo3D>
		</spatialEntity>
		<numericStateVariable>
			<name>avgClusterednessRegions</name>
			<value>0</value>
		</numericStateVariable>
		<numericStateVariable>
			<name>avgDensityRegions</name>
			<value>0.5816353876771089</value>
		</numericStateVariable>
	</timepoint>
	<timepoint>
		<spatialEntity>
			<pseudo3D type="region">
				<clusteredness>1</clusteredness>
				<density>0.5816353876771089</density>
				<area>26832</area>
				<perimeter>836.2027049064636</perimeter>
				<distanceFromOrigin>233.420221917468</distanceFromOrigin>
				<angle>29.28858865703421</angle>
				<shape>triangular</shape>
				<triangleMeasure>0.7220120920611162</triangleMeasure>
				<rectangleMeasure>0.7045665587437796</rectangleMeasure>
				<circleMeasure>0.245316370867478</circleMeasure>
				<centroid>
					<x>502.7274</x>
					<y>298.0772</y>
				</centroid>
			</pseudo3D>
		</spatialEntity>
		<numericStateVariable>
			<name>avgClusterednessRegions</name>
			<value>0</value>
		</numericStateVariable>
		<numericStateVariable>
			<name>avgDensityRegions</name>
			<value>0.5816353876771089</value>
		</numericStateVariable>
	</timepoint>
	<timepoint>
		<spatialEntity>
			<pseudo3D type="region">
				<clusteredness>1</clusteredness>
				<density>0.5816353876771089</density>
				<area>26832</area>
				<perimeter>836.2027049064636</perimeter>
				<distanceFromOrigin>233.420221917468</distanceFromOrigin>
				<angle>29.28858865703421</angle>
				<shape>triangular</shape>
				<triangleMeasure>0.7220120920611162</triangleMeasure>
				<rectangleMeasure>0.7045665587437796</rectangleMeasure>
				<circleMeasure>0.245316370867478</circleMeasure>
				<centroid>
					<x>502.7274</x>
					<y>298.0772</y>
				</centroid>
			</pseudo3D>
		</spatialEntity>
		<numericStateVariable>
			<name>avgClusterednessRegions</name>
			<value>0</value>
		</numericStateVariable>
		<numericStateVariable>
			<name>avgDensityRegions</name>
			<value>0.5816353876771089</value>
		</numericStateVariable>
	</timepoint>
	<timepoint>
		<spatialEntity>
			<pseudo3D type="region">
				<clusteredness>1</clusteredness>
				<density>0.5816353876771089</density>
				<area>26832</area>
				<perimeter>836.2027049064636</perimeter>
				<distanceFromOrigin>233.420221917468</distanceFromOrigin>
				<angle>29.28858865703421</angle>
				<shape>triangular</shape>
				<triangleMeasure>0.7220120920611162</triangleMeasure>
				<rectangleMeasure>0.7045665587437796</rectangleMeasure>
				<circleMeasure>0.245316370867478</circleMeasure>
				<centroid>
					<x>502.7274</x>
					<y>298.0772</y>
				</centroid>
			</pseudo3D>
		</spatialEntity>
		<numericStateVariable>
			<name>avgClusterednessRegions</name>
			<value>0</value>
		</numericStateVariable>
		<numericStateVariable>
			<name>avgDensityRegions</name>
			<value>0.5816353876771089</value>
		</numericStateVariable>
	</timepoint>
	<timepoint>
		<spatialEntity>
			<pseudo3D type="region">
				<clusteredness>1</clusteredness>
				<density>0.5816353876771089</density>
				<area>26832</area>
				<perimeter>836.2027049064636</perimeter>
				<distanceFromOrigin>233.420221917468</distanceFromOrigin>
				<angle>29.28858865703421</angle>
				<shape>triangular</shape>
				<triangleMeasure>0.7220120920611162</triangleMeasure>
				<rectangleMeasure>0.7045665587437796</rectangleMeasure>
				<circleMeasure>0.245316370867478</circleMeasure>
				<centroid>
					<x>502.7274</x>
					<y>298.0772</y>
				</centroid>
			</pseudo3D>
		</spatialEntity>
		<numericStateVariable>
			<name>avgClusterednessRegions</name>
			<value>0</value>
		</numericStateVariable>
		<numericStateVariable>
			<name>avgDensityRegions</name>
			<value>0.5816353876771089</value>
		</numericStateVariable>
	</timepoint>
	<timepoint>
		<spatialEntity>
			<pseudo3D type="region">
				<clusteredness>1</clusteredness>
				<density>0.5816353876771089</density>
				<area>26832</area>
				<perimeter>836.2027049064636</perimeter>
				<distanceFromOrigin>233.420221917468</distanceFromOrigin>
				<angle>29.28858865703421</angle>
				<shape>triangular</shape>
				<triangleMeasure>0.7220120920611162</triangleMeasure>
				<rectangleMeasure>0.7045665587437796</rectangleMeasure>
				<circleMeasure>0.245316370867478</circleMeasure>
				<centroid>
					<x>502.7274</x>
					<y>298.0772</y>
				</centroid>
			</pseudo3D>
		</spatialEntity>
		<numericStateVariable>
			<name>avgClusterednessRegions</name>
			<value>0</value>
		</numericStateVariable>
		<numericStateVariable>
			<name>avgDensityRegions</name>
			<value>0.5816353876771089</value>
		</numericStateVariable>
	</timepoint>
	<timepoint>
		<spatialEntity>
			<pseudo3D type="region">
				<clusteredness>1</clusteredness>
				<density>0.5816353876771089</density>
				<area>26832</area>
				<perimeter>836.2027049064636</perimeter>
				<distanceFromOrigin>233.420221917468</distanceFromOrigin>
				<angle>29.28858865703421</angle>
				<shape>triangular</shape>
				<triangleMeasure>0.7220120920611162</triangleMeasure>
				<rectangleMeasure>0.7045665587437796</rectangleMeasure>
				<circleMeasure>0.245316370867478</circleMeasure>
				<centroid>
					<x>502.7274</x>
					<y>298.0772</y>
				</centroid>
			</pseudo3D>
		</spatialEntity>
		<numericStateVariable>
			<name>avgClusterednessRegions</name>
			<value>0</value>
		</numericStateVariable>
		<numericStateVariable>
			<name>avgDensityRegions</name>
			<value>0.5816353876771089</value>
		</numericStateVariable>
	</timepoint>
	<timepoint>
		<spatialEntity>
			<pseudo3D type="region">
				<clusteredness>1</clusteredness>
				<density>0.5816353876771089</density>
				<area>26832</area>
				<perimeter>836.2027049064636</perimeter>
				<distanceFromOrigin>233.420221917468</distanceFromOrigin>
				<angle>29.28858865703421</angle>
				<shape>triangular</shape>
				<triangleMeasure>0.7220120920611162</triangleMeasure>
				<rectangleMeasure>0.7045665587437796</rectangleMeasure>
				<circleMeasure>0.245316370867478</circleMeasure>
				<centroid>
					<x>502.7274</x>
					<y>298.0772</y>
				</centroid>
			</pseudo3D>
		</spatialEntity>
		<numericStateVariable>
			<name>avgClusterednessRegions</name>
			<value>0</value>
		</numericStateVariable>
		<numericStateVariable>
			<name>avgDensityRegions</name>
			<value>0.5816353876771089</value>
		</numericStateVariable>
	</timepoint>
	<timepoint>
		<spatialEntity>
			<pseudo3D type="region">
				<clusteredness>1</clusteredness>
				<density>0.5816353876771089</density>
				<area>26832</area>
				<perimeter>836.2027049064636</perimeter>
				<distanceFromOrigin>233.420221917468</distanceFromOrigin>
				<angle>29.28858865703421</angle>
				<shape>triangular</shape>
				<triangleMeasure>0.7220120920611162</triangleMeasure>
				<rectangleMeasure>0.7045665587437796</rectangleMeasure>
				<circleMeasure>0.245316370867478</circleMeasure>
				<centroid>
					<x>502.7274</x>
					<y>298.0772</y>
				</centroid>
			</pseudo3D>
		</spatialEntity>
		<numericStateVariable>
			<name>avgClusterednessRegions</name>
			<value>0</value>
		</numericStateVariable>
		<numericStateVariable>
			<name>avgDensityRegions</name>
			<value>0.5816353876771089</value>
		</numericStateVariable>
	</timepoint>
	<timepoint>
		<spatialEntity>
			<pseudo3D type="region">
				<clusteredness>1</clusteredness>
				<density>0.5816353876771089</density>
				<area>26832</area>
				<perimeter>836.2027049064636</perimeter>
				<distanceFromOrigin>233.420221917468</distanceFromOrigin>
				<angle>29.28858865703421</angle>
				<shape>triangular</shape>
				<triangleMeasure>0.7220120920611162</triangleMeasure>
				<rectangleMeasure>0.7045665587437796</rectangleMeasure>
				<circleMeasure>0.245316370867478</circleMeasure>
				<centroid>
					<x>502.7274</x>
					<y>298.0772</y>
				</centroid>
			</pseudo3D>
		</spatialEntity>
		<numericStateVariable>
			<name>avgClusterednessRegions</name>
			<value>0</value>
		</numericStateVariable>
		<numericStateVariable>
			<name>avgDensityRegions</name>
			<value>0.5816353876771089</value>
		</numericStateVariable>
	</timepoint>
	<timepoint>
		<spatialEntity>
			<pseudo3D type="region">
				<clusteredness>1</clusteredness>
				<density>0.5816353876771089</density>
				<area>26832</area>
				<perimeter>836.2027049064636</perimeter>
				<distanceFromOrigin>233.420221917468</distanceFromOrigin>
				<angle>29.28858865703421</angle>
				<shape>triangular</shape>
				<triangleMeasure>0.7220120920611162</triangleMeasure>
				<rectangleMeasure>0.7045665587437796</rectangleMeasure>
				<circleMeasure>0.245316370867478</circleMeasure>
				<centroid>
					<x>502.7274</x>
					<y>298.0772</y>
				</centroid>
			</pseudo3D>
		</spatialEntity>
		<numericStateVariable>
			<name>avgClusterednessRegions</name>
			<value>0</value>
		</numericStateVariable>
		<numericStateVariable>
			<name>avgDensityRegions</name>
			<value>0.5816353876771089</value>
		</numericStateVariable>
	</timepoint>
	<timepoint>
		<spatialEntity>
			<pseudo3D type="region">
				<clusteredness>1</clusteredness>
				<density>0.5816353876771089</density>
				<area>26832</area>
				<perimeter>836.2027049064636</perimeter>
				<distanceFromOrigin>233.420221917468</distanceFromOrigin>
				<angle>29.28858865703421</angle>
				<shape>triangular</shape>
				<triangleMeasure>0.7220120920611162</triangleMeasure>
				<rectangleMeasure>0.7045665587437796</rectangleMeasure>
				<circleMeasure>0.245316370867478</circleMeasure>
				<centroid>
					<x>502.7274</x>
					<y>298.0772</y>
				</centroid>
			</pseudo3D>
		</spatialEntity>
		<numericStateVariable>
			<name>avgClusterednessRegions</name>
			<value>0</value>
		</numericStateVariable>
		<numericStateVariable>
			<name>avgDensityRegions</name>
			<value>0.5816353876771089</value>
		</numericStateVariable>
	</timepoint>
	<timepoint>
		<spatialEntity>
			<pseudo3D type="region">
				<clusteredness>1</clusteredness>
				<density>0.5816353876771089</density>
				<area>26832</area>
				<perimeter>836.2027049064636</perimeter>
				<distanceFromOrigin>233.420221917468</distanceFromOrigin>
				<angle>29.28858865703421</angle>
				<shape>triangular</shape>
				<triangleMeasure>0.7220120920611162</triangleMeasure>
				<rectangleMeasure>0.7045665587437796</rectangleMeasure>
				<circleMeasure>0.245316370867478</circleMeasure>
				<centroid>
					<x>502.7274</x>
					<y>298.0772</y>
				</centroid>
			</pseudo3D>
		</spatialEntity>
		<numericStateVariable>
			<name>avgClusterednessRegions</name>
			<value>0</value>
		</numericStateVariable>
		<numericStateVariable>
			<name>avgDensityRegions</name>
			<value>0.5816353876771089</value>
		</numericStateVariable>
	</timepoint>
	<timepoint>
		<spatialEntity>
			<pseudo3D type="region">
				<clusteredness>1</clusteredness>
				<density>0.5816353876771089</density>
				<area>26832</area>
				<perimeter>836.2027049064636</perimeter>
				<distanceFromOrigin>233.420221917468</distanceFromOrigin>
				<angle>29.28858865703421</angle>
				<shape>triangular</shape>
				<triangleMeasure>0.7220120920611162</triangleMeasure>
				<rectangleMeasure>0.7045665587437796</rectangleMeasure>
				<circleMeasure>0.245316370867478</circleMeasure>
				<centroid>
					<x>502.7274</x>
					<y>298.0772</y>
				</centroid>
			</pseudo3D>
		</spatialEntity>
		<numericStateVariable>
			<name>avgClusterednessRegions</name>
			<value>0</value>
		</numericStateVariable>
		<numericStateVariable>
			<name>avgDensityRegions</name>
			<value>0.5816353876771089</value>
		</numericStateVariable>
	</timepoint>
	<timepoint>
		<spatialEntity>
			<pseudo3D type="region">
				<clusteredness>1</clusteredness>
				<density>0.5816353876771089</density>
				<area>26832</area>
				<perimeter>836.2027049064636</perimeter>
				<distanceFromOrigin>233.420221917468</distanceFromOrigin>
				<angle>29.28858865703421</angle>
				<shape>triangular</shape>
				<triangleMeasure>0.7220120920611162</triangleMeasure>
				<rectangleMeasure>0.7045665587437796</rectangleMeasure>
				<circleMeasure>0.245316370867478</circleMeasure>
				<centroid>
					<x>502.7274</x>
					<y>298.0772</y>
				</centroid>
			</pseudo3D>
		</spatialEntity>
		<numericStateVariable>
			<name>avgClusterednessRegions</name>
			<value>0</value>
		</numericStateVariable>
		<numericStateVariable>
			<name>avgDensityRegions</name>
			<value>0.5816353876771089</value>
		</numericStateVariable>
	</timepoint>
	<timepoint>
		<spatialEntity>
			<pseudo3D type="region">
				<clusteredness>1</clusteredness>
				<density>0.5816353876771089</density>
				<area>26832</area>
				<perimeter>836.2027049064636</perimeter>
				<distanceFromOrigin>233.420221917468</distanceFromOrigin>
				<angle>29.28858865703421</angle>
				<shape>triangular</shape>
				<triangleMeasure>0.7220120920611162</triangleMeasure>
				<rectangleMeasure>0.7045665587437796</rectangleMeasure>
				<circleMeasure>0.245316370867478</circleMeasure>
				<centroid>
					<x>502.7274</x>
					<y>298.0772</y>
				</centroid>
			</pseudo3D>
		</spatialEntity>
		<numericStateVariable>
			<name>avgClusterednessRegions</name>
			<value>0</value>
		</numericStateVariable>
		<numericStateVariable>
			<name>avgDensityRegions</name>
			<value>0.5816353876771089</value>
		</numericStateVariable>
	</timepoint>
	<timepoint>
		<spatialEntity>
			<pseudo3D type="region">
				<clusteredness>1</clusteredness>
				<density>0.5816353876771089</density>
				<area>26832</area>
				<perimeter>836.2027049064636</perimeter>
				<distanceFromOrigin>233.420221917468</distanceFromOrigin>
				<angle>29.28858865703421</angle>
				<shape>triangular</shape>
				<triangleMeasure>0.7220120920611162</triangleMeasure>
				<rectangleMeasure>0.7045665587437796</rectangleMeasure>
				<circleMeasure>0.245316370867478</circleMeasure>
				<centroid>
					<x>502.7274</x>
					<y>298.0772</y>
				</centroid>
			</pseudo3D>
		</spatialEntity>
		<numericStateVariable>
			<name>avgClusterednessRegions</name>
			<value>0</value>
		</numericStateVariable>
		<numericStateVariable>
			<name>avgDensityRegions</name>
			<value>0.5816353876771089</value>
		</numericStateVariable>
	</timepoint>
	<timepoint>
		<spatialEntity>
			<pseudo3D type="region">
				<clusteredness>1</clusteredness>
				<density>0.5816353876771089</density>
				<area>26832</area>
				<perimeter>836.2027049064636</perimeter>
				<distanceFromOrigin>233.420221917468</distanceFromOrigin>
				<angle>29.28858865703421</angle>
				<shape>triangular</shape>
				<triangleMeasure>0.7220120920611162</triangleMeasure>
				<rectangleMeasure>0.7045665587437796</rectangleMeasure>
				<circleMeasure>0.245316370867478</circleMeasure>
				<centroid>
					<x>502.7274</x>
					<y>298.0772</y>
				</centroid>
			</pseudo3D>
		</spatialEntity>
		<numericStateVariable>
			<name>avgClusterednessRegions</name>
			<value>0</value>
		</numericStateVariable>
		<numericStateVariable>
			<name>avgDensityRegions</name>
			<value>0.5816353876771089</value>
		</numericStateVariable>
	</timepoint>
	<timepoint>
		<spatialEntity>
			<pseudo3D type="region">
				<clusteredness>1</clusteredness>
				<density>0.5816353876771089</density>
				<area>26832</area>
				<perimeter>836.2027049064636</perimeter>
				<distanceFromOrigin>233.420221917468</distanceFromOrigin>
				<angle>29.28858865703421</angle>
				<shape>triangular</shape>
				<triangleMeasure>0.7220120920611162</triangleMeasure>
				<rectangleMeasure>0.7045665587437796</rectangleMeasure>
				<circleMeasure>0.245316370867478</circleMeasure>
				<centroid>
					<x>502.7274</x>
					<y>298.0772</y>
				</centroid>
			</pseudo3D>
		</spatialEntity>
		<numericStateVariable>
			<name>avgClusterednessRegions</name>
			<value>0</value>
		</numericStateVariable>
		<numericStateVariable>
			<name>avgDensityRegions</name>
			<value>0.5816353876771089</value>
		</numericStateVariable>
	</timepoint>
	<timepoint>
		<spatialEntity>
			<pseudo3D type="region">
				<clusteredness>1</clusteredness>
				<density>0.5816353876771089</density>
				<area>26832</area>
				<perimeter>836.2027049064636</perimeter>
				<distanceFromOrigin>233.420221917468</distanceFromOrigin>
				<angle>29.28858865703421</angle>
				<shape>triangular</shape>
				<triangleMeasure>0.7220120920611162</triangleMeasure>
				<rectangleMeasure>0.7045665587437796</rectangleMeasure>
				<circleMeasure>0.245316370867478</circleMeasure>
				<centroid>
					<x>502.7274</x>
					<y>298.0772</y>
				</centroid>
			</pseudo3D>
		</spatialEntity>
		<numericStateVariable>
			<name>avgClusterednessRegions</name>
			<value>0</value>
		</numericStateVariable>
		<numericStateVariable>
			<name>avgDensityRegions</name>
			<value>0.5816353876771089</value>
		</numericStateVariable>
	</timepoint>
	<timepoint>
		<spatialEntity>
			<pseudo3D type="region">
				<clusteredness>1</clusteredness>
				<density>0.5816353876771089</density>
				<area>26832</area>
				<perimeter>836.2027049064636</perimeter>
				<distanceFromOrigin>233.420221917468</distanceFromOrigin>
				<angle>29.28858865703421</angle>
				<shape>triangular</shape>
				<triangleMeasure>0.7220120920611162</triangleMeasure>
				<rectangleMeasure>0.7045665587437796</rectangleMeasure>
				<circleMeasure>0.245316370867478</circleMeasure>
				<centroid>
					<x>502.7274</x>
					<y>298.0772</y>
				</centroid>
			</pseudo3D>
		</spatialEntity>
		<numericStateVariable>
			<name>avgClusterednessRegions</name>
			<value>0</value>
		</numericStateVariable>
		<numericStateVariable>
			<name>avgDensityRegions</name>
			<value>0.5816353876771089</value>
		</numericStateVariable>
	</timepoint>
	<timepoint>
		<spatialEntity>
			<pseudo3D type="region">
				<clusteredness>1</clusteredness>
				<density>0.5816353876771089</density>
				<area>26832</area>
				<perimeter>836.2027049064636</perimeter>
				<distanceFromOrigin>233.420221917468</distanceFromOrigin>
				<angle>29.28858865703421</angle>
				<shape>triangular</shape>
				<triangleMeasure>0.7220120920611162</triangleMeasure>
				<rectangleMeasure>0.7045665587437796</rectangleMeasure>
				<circleMeasure>0.245316370867478</circleMeasure>
				<centroid>
					<x>502.7274</x>
					<y>298.0772</y>
				</centroid>
			</pseudo3D>
		</spatialEntity>
		<numericStateVariable>
			<name>avgClusterednessRegions</name>
			<value>0</value>
		</numericStateVariable>
		<numericStateVariable>
			<name>avgDensityRegions</name>
			<value>0.5816353876771089</value>
		</numericStateVariable>
	</timepoint>
	<timepoint>
		<spatialEntity>
			<pseudo3D type="region">
				<clusteredness>1</clusteredness>
				<density>0.5816353876771089</density>
				<area>26832</area>
				<perimeter>836.2027049064636</perimeter>
				<distanceFromOrigin>233.420221917468</distanceFromOrigin>
				<angle>29.28858865703421</angle>
				<shape>triangular</shape>
				<triangleMeasure>0.7220120920611162</triangleMeasure>
				<rectangleMeasure>0.7045665587437796</rectangleMeasure>
				<circleMeasure>0.245316370867478</circleMeasure>
				<centroid>
					<x>502.7274</x>
					<y>298.0772</y>
				</centroid>
			</pseudo3D>
		</spatialEntity>
		<numericStateVariable>
			<name>avgClusterednessRegions</name>
			<value>0</value>
		</numericStateVariable>
		<numericStateVariable>
			<name>avgDensityRegions</name>
			<value>0.5816353876771089</value>
		</numericStateVariable>
	</timepoint>
	<timepoint>
		<spatialEntity>
			<pseudo3D type="region">
				<clusteredness>1</clusteredness>
				<density>0.5816353876771089</density>
				<area>26832</area>
				<perimeter>836.2027049064636</perimeter>
				<distanceFromOrigin>233.420221917468</distanceFromOrigin>
				<angle>29.28858865703421</angle>
				<shape>triangular</shape>
				<triangleMeasure>0.7220120920611162</triangleMeasure>
				<rectangleMeasure>0.7045665587437796</rectangleMeasure>
				<circleMeasure>0.245316370867478</circleMeasure>
				<centroid>
					<x>502.7274</x>
					<y>298.0772</y>
				</centroid>
			</pseudo3D>
		</spatialEntity>
		<numericStateVariable>
			<name>avgClusterednessRegions</name>
			<value>0</value>
		</numericStateVariable>
		<numericStateVariable>
			<name>avgDensityRegions</name>
			<value>0.5816353876771089</value>
		</numericStateVariable>
	</timepoint>
	<timepoint>
		<spatialEntity>
			<pseudo3D type="region">
				<clusteredness>1</clusteredness>
				<density>0.5816353876771089</density>
				<area>26832</area>
				<perimeter>836.2027049064636</perimeter>
				<distanceFromOrigin>233.420221917468</distanceFromOrigin>
				<angle>29.28858865703421</angle>
				<shape>triangular</shape>
				<triangleMeasure>0.7220120920611162</triangleMeasure>
				<rectangleMeasure>0.7045665587437796</rectangleMeasure>
				<circleMeasure>0.245316370867478</circleMeasure>
				<centroid>
					<x>502.7274</x>
					<y>298.0772</y>
				</centroid>
			</pseudo3D>
		</spatialEntity>
		<numericStateVariable>
			<name>avgClusterednessRegions</name>
			<value>0</value>
		</numericStateVariable>
		<numericStateVariable>
			<name>avgDensityRegions</name>
			<value>0.5816353876771089</value>
		</numericStateVariable>
	</timepoint>
	<timepoint>
		<spatialEntity>
			<pseudo3D type="region">
				<clusteredness>1</clusteredness>
				<density>0.5816353876771089</density>
				<area>26832</area>
				<perimeter>836.2027049064636</perimeter>
				<distanceFromOrigin>233.420221917468</distanceFromOrigin>
				<angle>29.28858865703421</angle>
				<shape>triangular</shape>
				<triangleMeasure>0.7220120920611162</triangleMeasure>
				<rectangleMeasure>0.7045665587437796</rectangleMeasure>
				<circleMeasure>0.245316370867478</circleMeasure>
				<centroid>
					<x>502.7274</x>
					<y>298.0772</y>
				</centroid>
			</pseudo3D>
		</spatialEntity>
		<numericStateVariable>
			<name>avgClusterednessRegions</name>
			<value>0</value>
		</numericStateVariable>
		<numericStateVariable>
			<name>avgDensityRegions</name>
			<value>0.5816353876771089</value>
		</numericStateVariable>
	</timepoint>
	<timepoint>
		<spatialEntity>
			<pseudo3D type="region">
				<clusteredness>1</clusteredness>
				<density>0.5816353876771089</density>
				<area>26832</area>
				<perimeter>836.2027049064636</perimeter>
				<distanceFromOrigin>233.420221917468</distanceFromOrigin>
				<angle>29.28858865703421</angle>
				<shape>triangular</shape>
				<triangleMeasure>0.7220120920611162</triangleMeasure>
				<rectangleMeasure>0.7045665587437796</rectangleMeasure>
				<circleMeasure>0.245316370867478</circleMeasure>
				<centroid>
					<x>502.7274</x>
					<y>298.0772</y>
				</centroid>
			</pseudo3D>
		</spatialEntity>
		<numericStateVariable>
			<name>avgClusterednessRegions</name>
			<value>0</value>
		</numericStateVariable>
		<numericStateVariable>
			<name>avgDensityRegions</name>
			<value>0.5816353876771089</value>
		</numericStateVariable>
	</timepoint>
	<timepoint>
		<spatialEntity>
			<pseudo3D type="region">
				<clusteredness>1</clusteredness>
				<density>0.5816353876771089</density>
				<area>26832</area>
				<perimeter>836.2027049064636</perimeter>
				<distanceFromOrigin>233.420221917468</distanceFromOrigin>
				<angle>29.28858865703421</angle>
				<shape>triangular</shape>
				<triangleMeasure>0.7220120920611162</triangleMeasure>
				<rectangleMeasure>0.7045665587437796</rectangleMeasure>
				<circleMeasure>0.245316370867478</circleMeasure>
				<centroid>
					<x>502.7274</x>
					<y>298.0772</y>
				</centroid>
			</pseudo3D>
		</spatialEntity>
		<numericStateVariable>
			<name>avgClusterednessRegions</name>
			<value>0</value>
		</numericStateVariable>
		<numericStateVariable>
			<name>avgDensityRegions</name>
			<value>0.5816353876771089</value>
		</numericStateVariable>
	</timepoint>
	<timepoint>
		<spatialEntity>
			<pseudo3D type="region">
				<clusteredness>1</clusteredness>
				<density>0.5816353876771089</density>
				<area>26832</area>
				<perimeter>836.2027049064636</perimeter>
				<distanceFromOrigin>233.420221917468</distanceFromOrigin>
				<angle>29.28858865703421</angle>
				<shape>triangular</shape>
				<triangleMeasure>0.7220120920611162</triangleMeasure>
				<rectangleMeasure>0.7045665587437796</rectangleMeasure>
				<circleMeasure>0.245316370867478</circleMeasure>
				<centroid>
					<x>502.7274</x>
					<y>298.0772</y>
				</centroid>
			</pseudo3D>
		</spatialEntity>
		<numericStateVariable>
			<name>avgClusterednessRegions</name>
			<value>0</value>
		</numericStateVariable>
		<numericStateVariable>
			<name>avgDensityRegions</name>
			<value>0.5816353876771089</value>
		</numericStateVariable>
	</timepoint>
	<timepoint>
		<spatialEntity>
			<pseudo3D type="region">
				<clusteredness>1</clusteredness>
				<density>0.5816353876771089</density>
				<area>26832</area>
				<perimeter>836.2027049064636</perimeter>
				<distanceFromOrigin>233.420221917468</distanceFromOrigin>
				<angle>29.28858865703421</angle>
				<shape>triangular</shape>
				<triangleMeasure>0.7220120920611162</triangleMeasure>
				<rectangleMeasure>0.7045665587437796</rectangleMeasure>
				<circleMeasure>0.245316370867478</circleMeasure>
				<centroid>
					<x>502.7274</x>
					<y>298.0772</y>
				</centroid>
			</pseudo3D>
		</spatialEntity>
		<numericStateVariable>
			<name>avgClusterednessRegions</name>
			<value>0</value>
		</numericStateVariable>
		<numericStateVariable>
			<name>avgDensityRegions</name>
			<value>0.5816353876771089</value>
		</numericStateVariable>
	</timepoint>
	<timepoint>
		<spatialEntity>
			<pseudo3D type="region">
				<clusteredness>1</clusteredness>
				<density>0.5816353876771089</density>
				<area>26832</area>
				<perimeter>836.2027049064636</perimeter>
				<distanceFromOrigin>233.420221917468</distanceFromOrigin>
				<angle>29.28858865703421</angle>
				<shape>triangular</shape>
				<triangleMeasure>0.7220120920611162</triangleMeasure>
				<rectangleMeasure>0.7045665587437796</rectangleMeasure>
				<circleMeasure>0.245316370867478</circleMeasure>
				<centroid>
					<x>502.7274</x>
					<y>298.0772</y>
				</centroid>
			</pseudo3D>
		</spatialEntity>
		<numericStateVariable>
			<name>avgClusterednessRegions</name>
			<value>0</value>
		</numericStateVariable>
		<numericStateVariable>
			<name>avgDensityRegions</name>
			<value>0.5816353876771089</value>
		</numericStateVariable>
	</timepoint>
	<timepoint>
		<spatialEntity>
			<pseudo3D type="region">
				<clusteredness>1</clusteredness>
				<density>0.5816353876771089</density>
				<area>26832</area>
				<perimeter>836.2027049064636</perimeter>
				<distanceFromOrigin>233.420221917468</distanceFromOrigin>
				<angle>29.28858865703421</angle>
				<shape>triangular</shape>
				<triangleMeasure>0.7220120920611162</triangleMeasure>
				<rectangleMeasure>0.7045665587437796</rectangleMeasure>
				<circleMeasure>0.245316370867478</circleMeasure>
				<centroid>
					<x>502.7274</x>
					<y>298.0772</y>
				</centroid>
			</pseudo3D>
		</spatialEntity>
		<numericStateVariable>
			<name>avgClusterednessRegions</name>
			<value>0</value>
		</numericStateVariable>
		<numericStateVariable>
			<name>avgDensityRegions</name>
			<value>0.5816353876771089</value>
		</numericStateVariable>
	</timepoint>
	<timepoint>
		<spatialEntity>
			<pseudo3D type="region">
				<clusteredness>1</clusteredness>
				<density>0.5816353876771089</density>
				<area>26832</area>
				<perimeter>836.2027049064636</perimeter>
				<distanceFromOrigin>233.420221917468</distanceFromOrigin>
				<angle>29.28858865703421</angle>
				<shape>triangular</shape>
				<triangleMeasure>0.7220120920611162</triangleMeasure>
				<rectangleMeasure>0.7045665587437796</rectangleMeasure>
				<circleMeasure>0.245316370867478</circleMeasure>
				<centroid>
					<x>502.7274</x>
					<y>298.0772</y>
				</centroid>
			</pseudo3D>
		</spatialEntity>
		<numericStateVariable>
			<name>avgClusterednessRegions</name>
			<value>0</value>
		</numericStateVariable>
		<numericStateVariable>
			<name>avgDensityRegions</name>
			<value>0.5816353876771089</value>
		</numericStateVariable>
	</timepoint>
	<timepoint>
		<spatialEntity>
			<pseudo3D type="region">
				<clusteredness>1</clusteredness>
				<density>0.5816353876771089</density>
				<area>26832</area>
				<perimeter>836.2027049064636</perimeter>
				<distanceFromOrigin>233.420221917468</distanceFromOrigin>
				<angle>29.28858865703421</angle>
				<shape>triangular</shape>
				<triangleMeasure>0.7220120920611162</triangleMeasure>
				<rectangleMeasure>0.7045665587437796</rectangleMeasure>
				<circleMeasure>0.245316370867478</circleMeasure>
				<centroid>
					<x>502.7274</x>
					<y>298.0772</y>
				</centroid>
			</pseudo3D>
		</spatialEntity>
		<numericStateVariable>
			<name>avgClusterednessRegions</name>
			<value>0</value>
		</numericStateVariable>
		<numericStateVariable>
			<name>avgDensityRegions</name>
			<value>0.5816353876771089</value>
		</numericStateVariable>
	</timepoint>
	<timepoint>
		<spatialEntity>
			<pseudo3D type="region">
				<clusteredness>1</clusteredness>
				<density>0.5816353876771089</density>
				<area>26832</area>
				<perimeter>836.2027049064636</perimeter>
				<distanceFromOrigin>233.420221917468</distanceFromOrigin>
				<angle>29.28858865703421</angle>
				<shape>triangular</shape>
				<triangleMeasure>0.7220120920611162</triangleMeasure>
				<rectangleMeasure>0.7045665587437796</rectangleMeasure>
				<circleMeasure>0.245316370867478</circleMeasure>
				<centroid>
					<x>502.7274</x>
					<y>298.0772</y>
				</centroid>
			</pseudo3D>
		</spatialEntity>
		<numericStateVariable>
			<name>avgClusterednessRegions</name>
			<value>0</value>
		</numericStateVariable>
		<numericStateVariable>
			<name>avgDensityRegions</name>
			<value>0.5816353876771089</value>
		</numericStateVariable>
	</timepoint>
	<timepoint>
		<spatialEntity>
			<pseudo3D type="region">
				<clusteredness>1</clusteredness>
				<density>0.5816353876771089</density>
				<area>26832</area>
				<perimeter>836.2027049064636</perimeter>
				<distanceFromOrigin>233.420221917468</distanceFromOrigin>
				<angle>29.28858865703421</angle>
				<shape>triangular</shape>
				<triangleMeasure>0.7220120920611162</triangleMeasure>
				<rectangleMeasure>0.7045665587437796</rectangleMeasure>
				<circleMeasure>0.245316370867478</circleMeasure>
				<centroid>
					<x>502.7274</x>
					<y>298.0772</y>
				</centroid>
			</pseudo3D>
		</spatialEntity>
		<numericStateVariable>
			<name>avgClusterednessRegions</name>
			<value>0</value>
		</numericStateVariable>
		<numericStateVariable>
			<name>avgDensityRegions</name>
			<value>0.5816353876771089</value>
		</numericStateVariable>
	</timepoint>
	<timepoint>
		<spatialEntity>
			<pseudo3D type="region">
				<clusteredness>1</clusteredness>
				<density>0.5816353876771089</density>
				<area>26832</area>
				<perimeter>836.2027049064636</perimeter>
				<distanceFromOrigin>233.420221917468</distanceFromOrigin>
				<angle>29.28858865703421</angle>
				<shape>triangular</shape>
				<triangleMeasure>0.7220120920611162</triangleMeasure>
				<rectangleMeasure>0.7045665587437796</rectangleMeasure>
				<circleMeasure>0.245316370867478</circleMeasure>
				<centroid>
					<x>502.7274</x>
					<y>298.0772</y>
				</centroid>
			</pseudo3D>
		</spatialEntity>
		<numericStateVariable>
			<name>avgClusterednessRegions</name>
			<value>0</value>
		</numericStateVariable>
		<numericStateVariable>
			<name>avgDensityRegions</name>
			<value>0.5816353876771089</value>
		</numericStateVariable>
	</timepoint>
	<timepoint>
		<spatialEntity>
			<pseudo3D type="region">
				<clusteredness>1</clusteredness>
				<density>0.5816353876771089</density>
				<area>26832</area>
				<perimeter>836.2027049064636</perimeter>
				<distanceFromOrigin>233.420221917468</distanceFromOrigin>
				<angle>29.28858865703421</angle>
				<shape>triangular</shape>
				<triangleMeasure>0.7220120920611162</triangleMeasure>
				<rectangleMeasure>0.7045665587437796</rectangleMeasure>
				<circleMeasure>0.245316370867478</circleMeasure>
				<centroid>
					<x>502.7274</x>
					<y>298.0772</y>
				</centroid>
			</pseudo3D>
		</spatialEntity>
		<numericStateVariable>
			<name>avgClusterednessRegions</name>
			<value>0</value>
		</numericStateVariable>
		<numericStateVariable>
			<name>avgDensityRegions</name>
			<value>0.5816353876771089</value>
		</numericStateVariable>
	</timepoint>
	<timepoint>
		<spatialEntity>
			<pseudo3D type="region">
				<clusteredness>1</clusteredness>
				<density>0.5816353876771089</density>
				<area>26832</area>
				<perimeter>836.2027049064636</perimeter>
				<distanceFromOrigin>233.420221917468</distanceFromOrigin>
				<angle>29.28858865703421</angle>
				<shape>triangular</shape>
				<triangleMeasure>0.7220120920611162</triangleMeasure>
				<rectangleMeasure>0.7045665587437796</rectangleMeasure>
				<circleMeasure>0.245316370867478</circleMeasure>
				<centroid>
					<x>502.7274</x>
					<y>298.0772</y>
				</centroid>
			</pseudo3D>
		</spatialEntity>
		<numericStateVariable>
			<name>avgClusterednessRegions</name>
			<value>0</value>
		</numericStateVariable>
		<numericStateVariable>
			<name>avgDensityRegions</name>
			<value>0.5816353876771089</value>
		</numericStateVariable>
	</timepoint>
</experiment>
