# Supplementary material for: Automatic validation of computational models using pseudo-3D spatio-temporal model checking
Source: BMC Syst Biol. 2014 Dec 2;8:124. doi: 10.1186/s12918-014-0124-0 (PMC4272535; doi:10.1186/s12918-014-0124-0)
Supplement: Additional file 8 — Dataset of STML files for the phase variation case study. The dataset of one thousand STML files corresponding to the stochastic simulations of the rectangular model for the phase variation case study. We recommend using the freely available 7zip software (Download link: http://www.7-zip.org/download.html) to extract this archive. [file 12918_2014_124_MOESM8_ESM.zip › phase_variation_stml_195.xml]

<?xml version="1.0" encoding="utf-8"?>
<!--Warning! This xml file was automatically generated by a C++ program using the Boost PropertyTree library.-->
<experiment>
	<timepoint>
		<numericStateVariable>
			<name>avgClusterednessRegions</name>
			<value>0</value>
		</numericStateVariable>
		<numericStateVariable>
			<name>avgDensityRegions</name>
			<value>0</value>
		</numericStateVariable>
	</timepoint>
	<timepoint>
		<numericStateVariable>
			<name>avgClusterednessRegions</name>
			<value>0</value>
		</numericStateVariable>
		<numericStateVariable>
			<name>avgDensityRegions</name>
			<value>0</value>
		</numericStateVariable>
	</timepoint>
	<timepoint>
		<numericStateVariable>
			<name>avgClusterednessRegions</name>
			<value>0</value>
		</numericStateVariable>
		<numericStateVariable>
			<name>avgDensityRegions</name>
			<value>0</value>
		</numericStateVariable>
	</timepoint>
	<timepoint>
		<numericStateVariable>
			<name>avgClusterednessRegions</name>
			<value>0</value>
		</numericStateVariable>
		<numericStateVariable>
			<name>avgDensityRegions</name>
			<value>0</value>
		</numericStateVariable>
	</timepoint>
	<timepoint>
		<numericStateVariable>
			<name>avgClusterednessRegions</name>
			<value>0</value>
		</numericStateVariable>
		<numericStateVariable>
			<name>avgDensityRegions</name>
			<value>0</value>
		</numericStateVariable>
	</timepoint>
	<timepoint>
		<numericStateVariable>
			<name>avgClusterednessRegions</name>
			<value>0</value>
		</numericStateVariable>
		<numericStateVariable>
			<name>avgDensityRegions</name>
			<value>0</value>
		</numericStateVariable>
	</timepoint>
	<timepoint>
		<numericStateVariable>
			<name>avgClusterednessRegions</name>
			<value>0</value>
		</numericStateVariable>
		<numericStateVariable>
			<name>avgDensityRegions</name>
			<value>0</value>
		</numericStateVariable>
	</timepoint>
	<timepoint>
		<numericStateVariable>
			<name>avgClusterednessRegions</name>
			<value>0</value>
		</numericStateVariable>
		<numericStateVariable>
			<name>avgDensityRegions</name>
			<value>0</value>
		</numericStateVariable>
	</timepoint>
	<timepoint>
		<numericStateVariable>
			<name>avgClusterednessRegions</name>
			<value>0</value>
		</numericStateVariable>
		<numericStateVariable>
			<name>avgDensityRegions</name>
			<value>0</value>
		</numericStateVariable>
	</timepoint>
	<timepoint>
		<numericStateVariable>
			<name>avgClusterednessRegions</name>
			<value>0</value>
		</numericStateVariable>
		<numericStateVariable>
			<name>avgDensityRegions</name>
			<value>0</value>
		</numericStateVariable>
	</timepoint>
	<timepoint>
		<numericStateVariable>
			<name>avgClusterednessRegions</name>
			<value>0</value>
		</numericStateVariable>
		<numericStateVariable>
			<name>avgDensityRegions</name>
			<value>0</value>
		</numericStateVariable>
	</timepoint>
	<timepoint>
		<numericStateVariable>
			<name>avgClusterednessRegions</name>
			<value>0</value>
		</numericStateVariable>
		<numericStateVariable>
			<name>avgDensityRegions</name>
			<value>0</value>
		</numericStateVariable>
	</timepoint>
	<timepoint>
		<numericStateVariable>
			<name>avgClusterednessRegions</name>
			<value>0</value>
		</numericStateVariable>
		<numericStateVariable>
			<name>avgDensityRegions</name>
			<value>0</value>
		</numericStateVariable>
	</timepoint>
	<timepoint>
		<numericStateVariable>
			<name>avgClusterednessRegions</name>
			<value>0</value>
		</numericStateVariable>
		<numericStateVariable>
			<name>avgDensityRegions</name>
			<value>0</value>
		</numericStateVariable>
	</timepoint>
	<timepoint>
		<numericStateVariable>
			<name>avgClusterednessRegions</name>
			<value>0</value>
		</numericStateVariable>
		<numericStateVariable>
			<name>avgDensityRegions</name>
			<value>0</value>
		</numericStateVariable>
	</timepoint>
	<timepoint>
		<numericStateVariable>
			<name>avgClusterednessRegions</name>
			<value>0</value>
		</numericStateVariable>
		<numericStateVariable>
			<name>avgDensityRegions</name>
			<value>0</value>
		</numericStateVariable>
	</timepoint>
	<timepoint>
		<numericStateVariable>
			<name>avgClusterednessRegions</name>
			<value>0</value>
		</numericStateVariable>
		<numericStateVariable>
			<name>avgDensityRegions</name>
			<value>0</value>
		</numericStateVariable>
	</timepoint>
	<timepoint>
		<numericStateVariable>
			<name>avgClusterednessRegions</name>
			<value>0</value>
		</numericStateVariable>
		<numericStateVariable>
			<name>avgDensityRegions</name>
			<value>0</value>
		</numericStateVariable>
	</timepoint>
	<timepoint>
		<numericStateVariable>
			<name>avgClusterednessRegions</name>
			<value>0</value>
		</numericStateVariable>
		<numericStateVariable>
			<name>avgDensityRegions</name>
			<value>0</value>
		</numericStateVariable>
	</timepoint>
	<timepoint>
		<numericStateVariable>
			<name>avgClusterednessRegions</name>
			<value>0</value>
		</numericStateVariable>
		<numericStateVariable>
			<name>avgDensityRegions</name>
			<value>0</value>
		</numericStateVariable>
	</timepoint>
	<timepoint>
		<numericStateVariable>
			<name>avgClusterednessRegions</name>
			<value>0</value>
		</numericStateVariable>
		<numericStateVariable>
			<name>avgDensityRegions</name>
			<value>0</value>
		</numericStateVariable>
	</timepoint>
	<timepoint>
		<numericStateVariable>
			<name>avgClusterednessRegions</name>
			<value>0</value>
		</numericStateVariable>
		<numericStateVariable>
			<name>avgDensityRegions</name>
			<value>0</value>
		</numericStateVariable>
	</timepoint>
	<timepoint>
		<numericStateVariable>
			<name>avgClusterednessRegions</name>
			<value>0</value>
		</numericStateVariable>
		<numericStateVariable>
			<name>avgDensityRegions</name>
			<value>0</value>
		</numericStateVariable>
	</timepoint>
	<timepoint>
		<numericStateVariable>
			<name>avgClusterednessRegions</name>
			<value>0</value>
		</numericStateVariable>
		<numericStateVariable>
			<name>avgDensityRegions</name>
			<value>0</value>
		</numericStateVariable>
	</timepoint>
	<timepoint>
		<numericStateVariable>
			<name>avgClusterednessRegions</name>
			<value>0</value>
		</numericStateVariable>
		<numericStateVariable>
			<name>avgDensityRegions</name>
			<value>0</value>
		</numericStateVariable>
	</timepoint>
	<timepoint>
		<numericStateVariable>
			<name>avgClusterednessRegions</name>
			<value>0</value>
		</numericStateVariable>
		<numericStateVariable>
			<name>avgDensityRegions</name>
			<value>0</value>
		</numericStateVariable>
	</timepoint>
	<timepoint>
		<numericStateVariable>
			<name>avgClusterednessRegions</name>
			<value>0</value>
		</numericStateVariable>
		<numericStateVariable>
			<name>avgDensityRegions</name>
			<value>0</value>
		</numericStateVariable>
	</timepoint>
	<timepoint>
		<spatialEntity>
			<pseudo3D type="region">
				<clusteredness>1</clusteredness>
				<density>0.610605158146871</density>
				<area>22708.5</area>
				<perimeter>661.2136340141296</perimeter>
				<distanceFromOrigin>208.6935552430884</distanceFromOrigin>
				<angle>56.30759523813857</angle>
				<shape>triangular</shape>
				<triangleMeasure>0.7909458409252692</triangleMeasure>
				<rectangleMeasure>0.6142218071090018</rectangleMeasure>
				<circleMeasure>0.4680916624982372</circleMeasure>
				<centroid>
					<x>644.3816</x>
					<y>1043.967</y>
				</centroid>
			</pseudo3D>
		</spatialEntity>
		<numericStateVariable>
			<name>avgClusterednessRegions</name>
			<value>0</value>
		</numericStateVariable>
		<numericStateVariable>
			<name>avgDensityRegions</name>
			<value>0.610605158146871</value>
		</numericStateVariable>
	</timepoint>
	<timepoint>
		<spatialEntity>
			<pseudo3D type="region">
				<clusteredness>1</clusteredness>
				<density>0.6152475169787619</density>
				<area>25159.5</area>
				<perimeter>716.7488632202148</perimeter>
				<distanceFromOrigin>208.6935552430884</distanceFromOrigin>
				<angle>54.70946404684118</angle>
				<shape>triangular</shape>
				<triangleMeasure>0.7557944579729301</triangleMeasure>
				<rectangleMeasure>0.6099781042359591</rectangleMeasure>
				<circleMeasure>0.4850687866670561</circleMeasure>
				<centroid>
					<x>642.9095</x>
					<y>1053.077</y>
				</centroid>
			</pseudo3D>
		</spatialEntity>
		<numericStateVariable>
			<name>avgClusterednessRegions</name>
			<value>0</value>
		</numericStateVariable>
		<numericStateVariable>
			<name>avgDensityRegions</name>
			<value>0.6152475169787619</value>
		</numericStateVariable>
	</timepoint>
	<timepoint>
		<spatialEntity>
			<pseudo3D type="region">
				<clusteredness>1</clusteredness>
				<density>0.6197786877108327</density>
				<area>27121.5</area>
				<perimeter>756.538161277771</perimeter>
				<distanceFromOrigin>208.6935552430884</distanceFromOrigin>
				<angle>53.32050639508105</angle>
				<shape>triangular</shape>
				<triangleMeasure>0.7499948150350157</triangleMeasure>
				<rectangleMeasure>0.6141447907582633</rectangleMeasure>
				<circleMeasure>0.4618865362984024</circleMeasure>
				<centroid>
					<x>639.7147</x>
					<y>1060.306</y>
				</centroid>
			</pseudo3D>
		</spatialEntity>
		<numericStateVariable>
			<name>avgClusterednessRegions</name>
			<value>0</value>
		</numericStateVariable>
		<numericStateVariable>
			<name>avgDensityRegions</name>
			<value>0.6197786877108327</value>
		</numericStateVariable>
	</timepoint>
	<timepoint>
		<spatialEntity>
			<pseudo3D type="region">
				<clusteredness>1</clusteredness>
				<density>0.6284694285577788</density>
				<area>29622.5</area>
				<perimeter>775.9763202667236</perimeter>
				<distanceFromOrigin>208.6935552430884</distanceFromOrigin>
				<angle>52.39268851657795</angle>
				<shape>triangular</shape>
				<triangleMeasure>0.7309200654490834</triangleMeasure>
				<rectangleMeasure>0.6277734900769228</rectangleMeasure>
				<circleMeasure>0.4438771631309132</circleMeasure>
				<centroid>
					<x>636.6113</x>
					<y>1069.537</y>
				</centroid>
			</pseudo3D>
		</spatialEntity>
		<numericStateVariable>
			<name>avgClusterednessRegions</name>
			<value>0</value>
		</numericStateVariable>
		<numericStateVariable>
			<name>avgDensityRegions</name>
			<value>0.6284694285577788</value>
		</numericStateVariable>
	</timepoint>
	<timepoint>
		<spatialEntity>
			<pseudo3D type="region">
				<clusteredness>1</clusteredness>
				<density>0.6250586999826913</density>
				<area>31702</area>
				<perimeter>823.0979418754578</perimeter>
				<distanceFromOrigin>208.6935552430884</distanceFromOrigin>
				<angle>51.32209453251518</angle>
				<shape>triangular</shape>
				<triangleMeasure>0.6977747452292387</triangleMeasure>
				<rectangleMeasure>0.6365339699317223</rectangleMeasure>
				<circleMeasure>0.4193335544019671</circleMeasure>
				<centroid>
					<x>634.1594</x>
					<y>1077.049</y>
				</centroid>
			</pseudo3D>
		</spatialEntity>
		<numericStateVariable>
			<name>avgClusterednessRegions</name>
			<value>0</value>
		</numericStateVariable>
		<numericStateVariable>
			<name>avgDensityRegions</name>
			<value>0.6250586999826913</value>
		</numericStateVariable>
	</timepoint>
	<timepoint>
		<spatialEntity>
			<pseudo3D type="region">
				<clusteredness>1</clusteredness>
				<density>0.6196366122010751</density>
				<area>33702</area>
				<perimeter>855.3385632038116</perimeter>
				<distanceFromOrigin>208.6935552430884</distanceFromOrigin>
				<angle>50.76221343617765</angle>
				<shape>triangular</shape>
				<triangleMeasure>0.6994383552759582</triangleMeasure>
				<rectangleMeasure>0.6543451317084181</rectangleMeasure>
				<circleMeasure>0.4051350475539404</circleMeasure>
				<centroid>
					<x>632.9055</x>
					<y>1084.249</y>
				</centroid>
			</pseudo3D>
		</spatialEntity>
		<numericStateVariable>
			<name>avgClusterednessRegions</name>
			<value>0</value>
		</numericStateVariable>
		<numericStateVariable>
			<name>avgDensityRegions</name>
			<value>0.6196366122010751</value>
		</numericStateVariable>
	</timepoint>
	<timepoint>
		<spatialEntity>
			<pseudo3D type="region">
				<clusteredness>1</clusteredness>
				<density>0.6088647763332992</density>
				<area>38584.5</area>
				<perimeter>1103.797475814819</perimeter>
				<distanceFromOrigin>208.9593261857436</distanceFromOrigin>
				<angle>49.49256102438645</angle>
				<shape>triangular</shape>
				<triangleMeasure>0.6980595511220817</triangleMeasure>
				<rectangleMeasure>0.5373597538345839</rectangleMeasure>
				<circleMeasure>0.3836166570973843</circleMeasure>
				<centroid>
					<x>638.3755</x>
					<y>1099.879</y>
				</centroid>
			</pseudo3D>
		</spatialEntity>
		<numericStateVariable>
			<name>avgClusterednessRegions</name>
			<value>0</value>
		</numericStateVariable>
		<numericStateVariable>
			<name>avgDensityRegions</name>
			<value>0.6088647763332992</value>
		</numericStateVariable>
	</timepoint>
	<timepoint>
		<spatialEntity>
			<pseudo3D type="region">
				<clusteredness>1</clusteredness>
				<density>0.6038995998408899</density>
				<area>41453.5</area>
				<perimeter>1135.088748455048</perimeter>
				<distanceFromOrigin>208.9593261857436</distanceFromOrigin>
				<angle>49.29731409235017</angle>
				<shape>triangular</shape>
				<triangleMeasure>0.6980921968049612</triangleMeasure>
				<rectangleMeasure>0.5521010762439903</rectangleMeasure>
				<circleMeasure>0.388080352219431</circleMeasure>
				<centroid>
					<x>638.7598</x>
					<y>1108.938</y>
				</centroid>
			</pseudo3D>
		</spatialEntity>
		<spatialEntity>
			<pseudo3D type="region">
				<clusteredness>1</clusteredness>
				<density>0.54734977273867</density>
				<area>21180.5</area>
				<perimeter>747.6551513671875</perimeter>
				<distanceFromOrigin>277.694076278195</distanceFromOrigin>
				<angle>33.49382497903913</angle>
				<shape>triangular</shape>
				<triangleMeasure>0.7370703623713235</triangleMeasure>
				<rectangleMeasure>0.6090156238750575</rectangleMeasure>
				<circleMeasure>0.2662733239056018</circleMeasure>
				<centroid>
					<x>254.1101</x>
					<y>871.3354</y>
				</centroid>
			</pseudo3D>
		</spatialEntity>
		<numericStateVariable>
			<name>avgClusterednessRegions</name>
			<value>904.2351278145816</value>
		</numericStateVariable>
		<numericStateVariable>
			<name>avgDensityRegions</name>
			<value>0.57562468628978</value>
		</numericStateVariable>
	</timepoint>
	<timepoint>
		<spatialEntity>
			<pseudo3D type="region">
				<clusteredness>1</clusteredness>
				<density>0.6023953024096331</density>
				<area>42985.5</area>
				<perimeter>1197.282743930817</perimeter>
				<distanceFromOrigin>208.9593261857436</distanceFromOrigin>
				<angle>49.13195219191399</angle>
				<shape>triangular</shape>
				<triangleMeasure>0.6827755452133997</triangleMeasure>
				<rectangleMeasure>0.5473512602925358</rectangleMeasure>
				<circleMeasure>0.3854814173748751</circleMeasure>
				<centroid>
					<x>639.0329</x>
					<y>1113.938</y>
				</centroid>
			</pseudo3D>
		</spatialEntity>
		<spatialEntity>
			<pseudo3D type="region">
				<clusteredness>1</clusteredness>
				<density>0.5525999977542667</density>
				<area>22375.5</area>
				<perimeter>763.7960052490234</perimeter>
				<distanceFromOrigin>277.694076278195</distanceFromOrigin>
				<angle>33.23107034759656</angle>
				<shape>triangular</shape>
				<triangleMeasure>0.7166366073019235</triangleMeasure>
				<rectangleMeasure>0.6192886145878347</rectangleMeasure>
				<circleMeasure>0.2658255882913492</circleMeasure>
				<centroid>
					<x>249.0953</x>
					<y>875.8284</y>
				</centroid>
			</pseudo3D>
		</spatialEntity>
		<numericStateVariable>
			<name>avgClusterednessRegions</name>
			<value>913.777705065604</value>
		</numericStateVariable>
		<numericStateVariable>
			<name>avgDensityRegions</name>
			<value>0.57749765008195</value>
		</numericStateVariable>
	</timepoint>
	<timepoint>
		<spatialEntity>
			<pseudo3D type="region">
				<clusteredness>1</clusteredness>
				<density>0.6023953024096331</density>
				<area>42985.5</area>
				<perimeter>1197.282743930817</perimeter>
				<distanceFromOrigin>208.9593261857436</distanceFromOrigin>
				<angle>49.13195219191399</angle>
				<shape>triangular</shape>
				<triangleMeasure>0.6827755452133997</triangleMeasure>
				<rectangleMeasure>0.5473512602925358</rectangleMeasure>
				<circleMeasure>0.3854814173748751</circleMeasure>
				<centroid>
					<x>639.0329</x>
					<y>1113.938</y>
				</centroid>
			</pseudo3D>
		</spatialEntity>
		<spatialEntity>
			<pseudo3D type="region">
				<clusteredness>1</clusteredness>
				<density>0.5525999977542667</density>
				<area>22375.5</area>
				<perimeter>763.7960052490234</perimeter>
				<distanceFromOrigin>277.694076278195</distanceFromOrigin>
				<angle>33.23107034759656</angle>
				<shape>triangular</shape>
				<triangleMeasure>0.7166366073019235</triangleMeasure>
				<rectangleMeasure>0.6192886145878347</rectangleMeasure>
				<circleMeasure>0.2658255882913492</circleMeasure>
				<centroid>
					<x>249.0953</x>
					<y>875.8284</y>
				</centroid>
			</pseudo3D>
		</spatialEntity>
		<numericStateVariable>
			<name>avgClusterednessRegions</name>
			<value>913.777705065604</value>
		</numericStateVariable>
		<numericStateVariable>
			<name>avgDensityRegions</name>
			<value>0.57749765008195</value>
		</numericStateVariable>
	</timepoint>
	<timepoint>
		<spatialEntity>
			<pseudo3D type="region">
				<clusteredness>1</clusteredness>
				<density>0.6023953024096331</density>
				<area>42985.5</area>
				<perimeter>1197.282743930817</perimeter>
				<distanceFromOrigin>208.9593261857436</distanceFromOrigin>
				<angle>49.13195219191399</angle>
				<shape>triangular</shape>
				<triangleMeasure>0.6827755452133997</triangleMeasure>
				<rectangleMeasure>0.5473512602925358</rectangleMeasure>
				<circleMeasure>0.3854814173748751</circleMeasure>
				<centroid>
					<x>639.0329</x>
					<y>1113.938</y>
				</centroid>
			</pseudo3D>
		</spatialEntity>
		<spatialEntity>
			<pseudo3D type="region">
				<clusteredness>1</clusteredness>
				<density>0.5525999977542667</density>
				<area>22375.5</area>
				<perimeter>763.7960052490234</perimeter>
				<distanceFromOrigin>277.694076278195</distanceFromOrigin>
				<angle>33.23107034759656</angle>
				<shape>triangular</shape>
				<triangleMeasure>0.7166366073019235</triangleMeasure>
				<rectangleMeasure>0.6192886145878347</rectangleMeasure>
				<circleMeasure>0.2658255882913492</circleMeasure>
				<centroid>
					<x>249.0953</x>
					<y>875.8284</y>
				</centroid>
			</pseudo3D>
		</spatialEntity>
		<numericStateVariable>
			<name>avgClusterednessRegions</name>
			<value>913.777705065604</value>
		</numericStateVariable>
		<numericStateVariable>
			<name>avgDensityRegions</name>
			<value>0.57749765008195</value>
		</numericStateVariable>
	</timepoint>
	<timepoint>
		<spatialEntity>
			<pseudo3D type="region">
				<clusteredness>1</clusteredness>
				<density>0.6023953024096331</density>
				<area>42985.5</area>
				<perimeter>1197.282743930817</perimeter>
				<distanceFromOrigin>208.9593261857436</distanceFromOrigin>
				<angle>49.13195219191399</angle>
				<shape>triangular</shape>
				<triangleMeasure>0.6827755452133997</triangleMeasure>
				<rectangleMeasure>0.5473512602925358</rectangleMeasure>
				<circleMeasure>0.3854814173748751</circleMeasure>
				<centroid>
					<x>639.0329</x>
					<y>1113.938</y>
				</centroid>
			</pseudo3D>
		</spatialEntity>
		<spatialEntity>
			<pseudo3D type="region">
				<clusteredness>1</clusteredness>
				<density>0.5525999977542667</density>
				<area>22375.5</area>
				<perimeter>763.7960052490234</perimeter>
				<distanceFromOrigin>277.694076278195</distanceFromOrigin>
				<angle>33.23107034759656</angle>
				<shape>triangular</shape>
				<triangleMeasure>0.7166366073019235</triangleMeasure>
				<rectangleMeasure>0.6192886145878347</rectangleMeasure>
				<circleMeasure>0.2658255882913492</circleMeasure>
				<centroid>
					<x>249.0953</x>
					<y>875.8284</y>
				</centroid>
			</pseudo3D>
		</spatialEntity>
		<numericStateVariable>
			<name>avgClusterednessRegions</name>
			<value>913.777705065604</value>
		</numericStateVariable>
		<numericStateVariable>
			<name>avgDensityRegions</name>
			<value>0.57749765008195</value>
		</numericStateVariable>
	</timepoint>
	<timepoint>
		<spatialEntity>
			<pseudo3D type="region">
				<clusteredness>1</clusteredness>
				<density>0.6023953024096331</density>
				<area>42985.5</area>
				<perimeter>1197.282743930817</perimeter>
				<distanceFromOrigin>208.9593261857436</distanceFromOrigin>
				<angle>49.13195219191399</angle>
				<shape>triangular</shape>
				<triangleMeasure>0.6827755452133997</triangleMeasure>
				<rectangleMeasure>0.5473512602925358</rectangleMeasure>
				<circleMeasure>0.3854814173748751</circleMeasure>
				<centroid>
					<x>639.0329</x>
					<y>1113.938</y>
				</centroid>
			</pseudo3D>
		</spatialEntity>
		<spatialEntity>
			<pseudo3D type="region">
				<clusteredness>1</clusteredness>
				<density>0.5525999977542667</density>
				<area>22375.5</area>
				<perimeter>763.7960052490234</perimeter>
				<distanceFromOrigin>277.694076278195</distanceFromOrigin>
				<angle>33.23107034759656</angle>
				<shape>triangular</shape>
				<triangleMeasure>0.7166366073019235</triangleMeasure>
				<rectangleMeasure>0.6192886145878347</rectangleMeasure>
				<circleMeasure>0.2658255882913492</circleMeasure>
				<centroid>
					<x>249.0953</x>
					<y>875.8284</y>
				</centroid>
			</pseudo3D>
		</spatialEntity>
		<numericStateVariable>
			<name>avgClusterednessRegions</name>
			<value>913.777705065604</value>
		</numericStateVariable>
		<numericStateVariable>
			<name>avgDensityRegions</name>
			<value>0.57749765008195</value>
		</numericStateVariable>
	</timepoint>
	<timepoint>
		<spatialEntity>
			<pseudo3D type="region">
				<clusteredness>1</clusteredness>
				<density>0.6023953024096331</density>
				<area>42985.5</area>
				<perimeter>1197.282743930817</perimeter>
				<distanceFromOrigin>208.9593261857436</distanceFromOrigin>
				<angle>49.13195219191399</angle>
				<shape>triangular</shape>
				<triangleMeasure>0.6827755452133997</triangleMeasure>
				<rectangleMeasure>0.5473512602925358</rectangleMeasure>
				<circleMeasure>0.3854814173748751</circleMeasure>
				<centroid>
					<x>639.0329</x>
					<y>1113.938</y>
				</centroid>
			</pseudo3D>
		</spatialEntity>
		<spatialEntity>
			<pseudo3D type="region">
				<clusteredness>1</clusteredness>
				<density>0.5525999977542667</density>
				<area>22375.5</area>
				<perimeter>763.7960052490234</perimeter>
				<distanceFromOrigin>277.694076278195</distanceFromOrigin>
				<angle>33.23107034759656</angle>
				<shape>triangular</shape>
				<triangleMeasure>0.7166366073019235</triangleMeasure>
				<rectangleMeasure>0.6192886145878347</rectangleMeasure>
				<circleMeasure>0.2658255882913492</circleMeasure>
				<centroid>
					<x>249.0953</x>
					<y>875.8284</y>
				</centroid>
			</pseudo3D>
		</spatialEntity>
		<numericStateVariable>
			<name>avgClusterednessRegions</name>
			<value>913.777705065604</value>
		</numericStateVariable>
		<numericStateVariable>
			<name>avgDensityRegions</name>
			<value>0.57749765008195</value>
		</numericStateVariable>
	</timepoint>
	<timepoint>
		<spatialEntity>
			<pseudo3D type="region">
				<clusteredness>1</clusteredness>
				<density>0.6023953024096331</density>
				<area>42985.5</area>
				<perimeter>1197.282743930817</perimeter>
				<distanceFromOrigin>208.9593261857436</distanceFromOrigin>
				<angle>49.13195219191399</angle>
				<shape>triangular</shape>
				<triangleMeasure>0.6827755452133997</triangleMeasure>
				<rectangleMeasure>0.5473512602925358</rectangleMeasure>
				<circleMeasure>0.3854814173748751</circleMeasure>
				<centroid>
					<x>639.0329</x>
					<y>1113.938</y>
				</centroid>
			</pseudo3D>
		</spatialEntity>
		<spatialEntity>
			<pseudo3D type="region">
				<clusteredness>1</clusteredness>
				<density>0.5525999977542667</density>
				<area>22375.5</area>
				<perimeter>763.7960052490234</perimeter>
				<distanceFromOrigin>277.694076278195</distanceFromOrigin>
				<angle>33.23107034759656</angle>
				<shape>triangular</shape>
				<triangleMeasure>0.7166366073019235</triangleMeasure>
				<rectangleMeasure>0.6192886145878347</rectangleMeasure>
				<circleMeasure>0.2658255882913492</circleMeasure>
				<centroid>
					<x>249.0953</x>
					<y>875.8284</y>
				</centroid>
			</pseudo3D>
		</spatialEntity>
		<numericStateVariable>
			<name>avgClusterednessRegions</name>
			<value>913.777705065604</value>
		</numericStateVariable>
		<numericStateVariable>
			<name>avgDensityRegions</name>
			<value>0.57749765008195</value>
		</numericStateVariable>
	</timepoint>
	<timepoint>
		<spatialEntity>
			<pseudo3D type="region">
				<clusteredness>1</clusteredness>
				<density>0.6023953024096331</density>
				<area>42985.5</area>
				<perimeter>1197.282743930817</perimeter>
				<distanceFromOrigin>208.9593261857436</distanceFromOrigin>
				<angle>49.13195219191399</angle>
				<shape>triangular</shape>
				<triangleMeasure>0.6827755452133997</triangleMeasure>
				<rectangleMeasure>0.5473512602925358</rectangleMeasure>
				<circleMeasure>0.3854814173748751</circleMeasure>
				<centroid>
					<x>639.0329</x>
					<y>1113.938</y>
				</centroid>
			</pseudo3D>
		</spatialEntity>
		<spatialEntity>
			<pseudo3D type="region">
				<clusteredness>1</clusteredness>
				<density>0.5525999977542667</density>
				<area>22375.5</area>
				<perimeter>763.7960052490234</perimeter>
				<distanceFromOrigin>277.694076278195</distanceFromOrigin>
				<angle>33.23107034759656</angle>
				<shape>triangular</shape>
				<triangleMeasure>0.7166366073019235</triangleMeasure>
				<rectangleMeasure>0.6192886145878347</rectangleMeasure>
				<circleMeasure>0.2658255882913492</circleMeasure>
				<centroid>
					<x>249.0953</x>
					<y>875.8284</y>
				</centroid>
			</pseudo3D>
		</spatialEntity>
		<numericStateVariable>
			<name>avgClusterednessRegions</name>
			<value>913.777705065604</value>
		</numericStateVariable>
		<numericStateVariable>
			<name>avgDensityRegions</name>
			<value>0.57749765008195</value>
		</numericStateVariable>
	</timepoint>
	<timepoint>
		<spatialEntity>
			<pseudo3D type="region">
				<clusteredness>1</clusteredness>
				<density>0.6023953024096331</density>
				<area>42985.5</area>
				<perimeter>1197.282743930817</perimeter>
				<distanceFromOrigin>208.9593261857436</distanceFromOrigin>
				<angle>49.13195219191399</angle>
				<shape>triangular</shape>
				<triangleMeasure>0.6827755452133997</triangleMeasure>
				<rectangleMeasure>0.5473512602925358</rectangleMeasure>
				<circleMeasure>0.3854814173748751</circleMeasure>
				<centroid>
					<x>639.0329</x>
					<y>1113.938</y>
				</centroid>
			</pseudo3D>
		</spatialEntity>
		<spatialEntity>
			<pseudo3D type="region">
				<clusteredness>1</clusteredness>
				<density>0.5525999977542667</density>
				<area>22375.5</area>
				<perimeter>763.7960052490234</perimeter>
				<distanceFromOrigin>277.694076278195</distanceFromOrigin>
				<angle>33.23107034759656</angle>
				<shape>triangular</shape>
				<triangleMeasure>0.7166366073019235</triangleMeasure>
				<rectangleMeasure>0.6192886145878347</rectangleMeasure>
				<circleMeasure>0.2658255882913492</circleMeasure>
				<centroid>
					<x>249.0953</x>
					<y>875.8284</y>
				</centroid>
			</pseudo3D>
		</spatialEntity>
		<numericStateVariable>
			<name>avgClusterednessRegions</name>
			<value>913.777705065604</value>
		</numericStateVariable>
		<numericStateVariable>
			<name>avgDensityRegions</name>
			<value>0.57749765008195</value>
		</numericStateVariable>
	</timepoint>
	<timepoint>
		<spatialEntity>
			<pseudo3D type="region">
				<clusteredness>1</clusteredness>
				<density>0.6023953024096331</density>
				<area>42985.5</area>
				<perimeter>1197.282743930817</perimeter>
				<distanceFromOrigin>208.9593261857436</distanceFromOrigin>
				<angle>49.13195219191399</angle>
				<shape>triangular</shape>
				<triangleMeasure>0.6827755452133997</triangleMeasure>
				<rectangleMeasure>0.5473512602925358</rectangleMeasure>
				<circleMeasure>0.3854814173748751</circleMeasure>
				<centroid>
					<x>639.0329</x>
					<y>1113.938</y>
				</centroid>
			</pseudo3D>
		</spatialEntity>
		<spatialEntity>
			<pseudo3D type="region">
				<clusteredness>1</clusteredness>
				<density>0.5525999977542667</density>
				<area>22375.5</area>
				<perimeter>763.7960052490234</perimeter>
				<distanceFromOrigin>277.694076278195</distanceFromOrigin>
				<angle>33.23107034759656</angle>
				<shape>triangular</shape>
				<triangleMeasure>0.7166366073019235</triangleMeasure>
				<rectangleMeasure>0.6192886145878347</rectangleMeasure>
				<circleMeasure>0.2658255882913492</circleMeasure>
				<centroid>
					<x>249.0953</x>
					<y>875.8284</y>
				</centroid>
			</pseudo3D>
		</spatialEntity>
		<numericStateVariable>
			<name>avgClusterednessRegions</name>
			<value>913.777705065604</value>
		</numericStateVariable>
		<numericStateVariable>
			<name>avgDensityRegions</name>
			<value>0.57749765008195</value>
		</numericStateVariable>
	</timepoint>
	<timepoint>
		<spatialEntity>
			<pseudo3D type="region">
				<clusteredness>1</clusteredness>
				<density>0.6023953024096331</density>
				<area>42985.5</area>
				<perimeter>1197.282743930817</perimeter>
				<distanceFromOrigin>208.9593261857436</distanceFromOrigin>
				<angle>49.13195219191399</angle>
				<shape>triangular</shape>
				<triangleMeasure>0.6827755452133997</triangleMeasure>
				<rectangleMeasure>0.5473512602925358</rectangleMeasure>
				<circleMeasure>0.3854814173748751</circleMeasure>
				<centroid>
					<x>639.0329</x>
					<y>1113.938</y>
				</centroid>
			</pseudo3D>
		</spatialEntity>
		<spatialEntity>
			<pseudo3D type="region">
				<clusteredness>1</clusteredness>
				<density>0.5525999977542667</density>
				<area>22375.5</area>
				<perimeter>763.7960052490234</perimeter>
				<distanceFromOrigin>277.694076278195</distanceFromOrigin>
				<angle>33.23107034759656</angle>
				<shape>triangular</shape>
				<triangleMeasure>0.7166366073019235</triangleMeasure>
				<rectangleMeasure>0.6192886145878347</rectangleMeasure>
				<circleMeasure>0.2658255882913492</circleMeasure>
				<centroid>
					<x>249.0953</x>
					<y>875.8284</y>
				</centroid>
			</pseudo3D>
		</spatialEntity>
		<numericStateVariable>
			<name>avgClusterednessRegions</name>
			<value>913.777705065604</value>
		</numericStateVariable>
		<numericStateVariable>
			<name>avgDensityRegions</name>
			<value>0.57749765008195</value>
		</numericStateVariable>
	</timepoint>
	<timepoint>
		<spatialEntity>
			<pseudo3D type="region">
				<clusteredness>1</clusteredness>
				<density>0.6023953024096331</density>
				<area>42985.5</area>
				<perimeter>1197.282743930817</perimeter>
				<distanceFromOrigin>208.9593261857436</distanceFromOrigin>
				<angle>49.13195219191399</angle>
				<shape>triangular</shape>
				<triangleMeasure>0.6827755452133997</triangleMeasure>
				<rectangleMeasure>0.5473512602925358</rectangleMeasure>
				<circleMeasure>0.3854814173748751</circleMeasure>
				<centroid>
					<x>639.0329</x>
					<y>1113.938</y>
				</centroid>
			</pseudo3D>
		</spatialEntity>
		<spatialEntity>
			<pseudo3D type="region">
				<clusteredness>1</clusteredness>
				<density>0.5525999977542667</density>
				<area>22375.5</area>
				<perimeter>763.7960052490234</perimeter>
				<distanceFromOrigin>277.694076278195</distanceFromOrigin>
				<angle>33.23107034759656</angle>
				<shape>triangular</shape>
				<triangleMeasure>0.7166366073019235</triangleMeasure>
				<rectangleMeasure>0.6192886145878347</rectangleMeasure>
				<circleMeasure>0.2658255882913492</circleMeasure>
				<centroid>
					<x>249.0953</x>
					<y>875.8284</y>
				</centroid>
			</pseudo3D>
		</spatialEntity>
		<numericStateVariable>
			<name>avgClusterednessRegions</name>
			<value>913.777705065604</value>
		</numericStateVariable>
		<numericStateVariable>
			<name>avgDensityRegions</name>
			<value>0.57749765008195</value>
		</numericStateVariable>
	</timepoint>
	<timepoint>
		<spatialEntity>
			<pseudo3D type="region">
				<clusteredness>1</clusteredness>
				<density>0.6023953024096331</density>
				<area>42985.5</area>
				<perimeter>1197.282743930817</perimeter>
				<distanceFromOrigin>208.9593261857436</distanceFromOrigin>
				<angle>49.13195219191399</angle>
				<shape>triangular</shape>
				<triangleMeasure>0.6827755452133997</triangleMeasure>
				<rectangleMeasure>0.5473512602925358</rectangleMeasure>
				<circleMeasure>0.3854814173748751</circleMeasure>
				<centroid>
					<x>639.0329</x>
					<y>1113.938</y>
				</centroid>
			</pseudo3D>
		</spatialEntity>
		<spatialEntity>
			<pseudo3D type="region">
				<clusteredness>1</clusteredness>
				<density>0.5525999977542667</density>
				<area>22375.5</area>
				<perimeter>763.7960052490234</perimeter>
				<distanceFromOrigin>277.694076278195</distanceFromOrigin>
				<angle>33.23107034759656</angle>
				<shape>triangular</shape>
				<triangleMeasure>0.7166366073019235</triangleMeasure>
				<rectangleMeasure>0.6192886145878347</rectangleMeasure>
				<circleMeasure>0.2658255882913492</circleMeasure>
				<centroid>
					<x>249.0953</x>
					<y>875.8284</y>
				</centroid>
			</pseudo3D>
		</spatialEntity>
		<numericStateVariable>
			<name>avgClusterednessRegions</name>
			<value>913.777705065604</value>
		</numericStateVariable>
		<numericStateVariable>
			<name>avgDensityRegions</name>
			<value>0.57749765008195</value>
		</numericStateVariable>
	</timepoint>
	<timepoint>
		<spatialEntity>
			<pseudo3D type="region">
				<clusteredness>1</clusteredness>
				<density>0.6023953024096331</density>
				<area>42985.5</area>
				<perimeter>1197.282743930817</perimeter>
				<distanceFromOrigin>208.9593261857436</distanceFromOrigin>
				<angle>49.13195219191399</angle>
				<shape>triangular</shape>
				<triangleMeasure>0.6827755452133997</triangleMeasure>
				<rectangleMeasure>0.5473512602925358</rectangleMeasure>
				<circleMeasure>0.3854814173748751</circleMeasure>
				<centroid>
					<x>639.0329</x>
					<y>1113.938</y>
				</centroid>
			</pseudo3D>
		</spatialEntity>
		<spatialEntity>
			<pseudo3D type="region">
				<clusteredness>1</clusteredness>
				<density>0.5525999977542667</density>
				<area>22375.5</area>
				<perimeter>763.7960052490234</perimeter>
				<distanceFromOrigin>277.694076278195</distanceFromOrigin>
				<angle>33.23107034759656</angle>
				<shape>triangular</shape>
				<triangleMeasure>0.7166366073019235</triangleMeasure>
				<rectangleMeasure>0.6192886145878347</rectangleMeasure>
				<circleMeasure>0.2658255882913492</circleMeasure>
				<centroid>
					<x>249.0953</x>
					<y>875.8284</y>
				</centroid>
			</pseudo3D>
		</spatialEntity>
		<numericStateVariable>
			<name>avgClusterednessRegions</name>
			<value>913.777705065604</value>
		</numericStateVariable>
		<numericStateVariable>
			<name>avgDensityRegions</name>
			<value>0.57749765008195</value>
		</numericStateVariable>
	</timepoint>
	<timepoint>
		<spatialEntity>
			<pseudo3D type="region">
				<clusteredness>1</clusteredness>
				<density>0.6023953024096331</density>
				<area>42985.5</area>
				<perimeter>1197.282743930817</perimeter>
				<distanceFromOrigin>208.9593261857436</distanceFromOrigin>
				<angle>49.13195219191399</angle>
				<shape>triangular</shape>
				<triangleMeasure>0.6827755452133997</triangleMeasure>
				<rectangleMeasure>0.5473512602925358</rectangleMeasure>
				<circleMeasure>0.3854814173748751</circleMeasure>
				<centroid>
					<x>639.0329</x>
					<y>1113.938</y>
				</centroid>
			</pseudo3D>
		</spatialEntity>
		<spatialEntity>
			<pseudo3D type="region">
				<clusteredness>1</clusteredness>
				<density>0.5525999977542667</density>
				<area>22375.5</area>
				<perimeter>763.7960052490234</perimeter>
				<distanceFromOrigin>277.694076278195</distanceFromOrigin>
				<angle>33.23107034759656</angle>
				<shape>triangular</shape>
				<triangleMeasure>0.7166366073019235</triangleMeasure>
				<rectangleMeasure>0.6192886145878347</rectangleMeasure>
				<circleMeasure>0.2658255882913492</circleMeasure>
				<centroid>
					<x>249.0953</x>
					<y>875.8284</y>
				</centroid>
			</pseudo3D>
		</spatialEntity>
		<numericStateVariable>
			<name>avgClusterednessRegions</name>
			<value>913.777705065604</value>
		</numericStateVariable>
		<numericStateVariable>
			<name>avgDensityRegions</name>
			<value>0.57749765008195</value>
		</numericStateVariable>
	</timepoint>
	<timepoint>
		<spatialEntity>
			<pseudo3D type="region">
				<clusteredness>1</clusteredness>
				<density>0.6023953024096331</density>
				<area>42985.5</area>
				<perimeter>1197.282743930817</perimeter>
				<distanceFromOrigin>208.9593261857436</distanceFromOrigin>
				<angle>49.13195219191399</angle>
				<shape>triangular</shape>
				<triangleMeasure>0.6827755452133997</triangleMeasure>
				<rectangleMeasure>0.5473512602925358</rectangleMeasure>
				<circleMeasure>0.3854814173748751</circleMeasure>
				<centroid>
					<x>639.0329</x>
					<y>1113.938</y>
				</centroid>
			</pseudo3D>
		</spatialEntity>
		<spatialEntity>
			<pseudo3D type="region">
				<clusteredness>1</clusteredness>
				<density>0.5525999977542667</density>
				<area>22375.5</area>
				<perimeter>763.7960052490234</perimeter>
				<distanceFromOrigin>277.694076278195</distanceFromOrigin>
				<angle>33.23107034759656</angle>
				<shape>triangular</shape>
				<triangleMeasure>0.7166366073019235</triangleMeasure>
				<rectangleMeasure>0.6192886145878347</rectangleMeasure>
				<circleMeasure>0.2658255882913492</circleMeasure>
				<centroid>
					<x>249.0953</x>
					<y>875.8284</y>
				</centroid>
			</pseudo3D>
		</spatialEntity>
		<numericStateVariable>
			<name>avgClusterednessRegions</name>
			<value>913.777705065604</value>
		</numericStateVariable>
		<numericStateVariable>
			<name>avgDensityRegions</name>
			<value>0.57749765008195</value>
		</numericStateVariable>
	</timepoint>
	<timepoint>
		<spatialEntity>
			<pseudo3D type="region">
				<clusteredness>1</clusteredness>
				<density>0.6023953024096331</density>
				<area>42985.5</area>
				<perimeter>1197.282743930817</perimeter>
				<distanceFromOrigin>208.9593261857436</distanceFromOrigin>
				<angle>49.13195219191399</angle>
				<shape>triangular</shape>
				<triangleMeasure>0.6827755452133997</triangleMeasure>
				<rectangleMeasure>0.5473512602925358</rectangleMeasure>
				<circleMeasure>0.3854814173748751</circleMeasure>
				<centroid>
					<x>639.0329</x>
					<y>1113.938</y>
				</centroid>
			</pseudo3D>
		</spatialEntity>
		<spatialEntity>
			<pseudo3D type="region">
				<clusteredness>1</clusteredness>
				<density>0.5525999977542667</density>
				<area>22375.5</area>
				<perimeter>763.7960052490234</perimeter>
				<distanceFromOrigin>277.694076278195</distanceFromOrigin>
				<angle>33.23107034759656</angle>
				<shape>triangular</shape>
				<triangleMeasure>0.7166366073019235</triangleMeasure>
				<rectangleMeasure>0.6192886145878347</rectangleMeasure>
				<circleMeasure>0.2658255882913492</circleMeasure>
				<centroid>
					<x>249.0953</x>
					<y>875.8284</y>
				</centroid>
			</pseudo3D>
		</spatialEntity>
		<numericStateVariable>
			<name>avgClusterednessRegions</name>
			<value>913.777705065604</value>
		</numericStateVariable>
		<numericStateVariable>
			<name>avgDensityRegions</name>
			<value>0.57749765008195</value>
		</numericStateVariable>
	</timepoint>
	<timepoint>
		<spatialEntity>
			<pseudo3D type="region">
				<clusteredness>1</clusteredness>
				<density>0.6023953024096331</density>
				<area>42985.5</area>
				<perimeter>1197.282743930817</perimeter>
				<distanceFromOrigin>208.9593261857436</distanceFromOrigin>
				<angle>49.13195219191399</angle>
				<shape>triangular</shape>
				<triangleMeasure>0.6827755452133997</triangleMeasure>
				<rectangleMeasure>0.5473512602925358</rectangleMeasure>
				<circleMeasure>0.3854814173748751</circleMeasure>
				<centroid>
					<x>639.0329</x>
					<y>1113.938</y>
				</centroid>
			</pseudo3D>
		</spatialEntity>
		<spatialEntity>
			<pseudo3D type="region">
				<clusteredness>1</clusteredness>
				<density>0.5525999977542667</density>
				<area>22375.5</area>
				<perimeter>763.7960052490234</perimeter>
				<distanceFromOrigin>277.694076278195</distanceFromOrigin>
				<angle>33.23107034759656</angle>
				<shape>triangular</shape>
				<triangleMeasure>0.7166366073019235</triangleMeasure>
				<rectangleMeasure>0.6192886145878347</rectangleMeasure>
				<circleMeasure>0.2658255882913492</circleMeasure>
				<centroid>
					<x>249.0953</x>
					<y>875.8284</y>
				</centroid>
			</pseudo3D>
		</spatialEntity>
		<numericStateVariable>
			<name>avgClusterednessRegions</name>
			<value>913.777705065604</value>
		</numericStateVariable>
		<numericStateVariable>
			<name>avgDensityRegions</name>
			<value>0.57749765008195</value>
		</numericStateVariable>
	</timepoint>
	<timepoint>
		<spatialEntity>
			<pseudo3D type="region">
				<clusteredness>1</clusteredness>
				<density>0.6023953024096331</density>
				<area>42985.5</area>
				<perimeter>1197.282743930817</perimeter>
				<distanceFromOrigin>208.9593261857436</distanceFromOrigin>
				<angle>49.13195219191399</angle>
				<shape>triangular</shape>
				<triangleMeasure>0.6827755452133997</triangleMeasure>
				<rectangleMeasure>0.5473512602925358</rectangleMeasure>
				<circleMeasure>0.3854814173748751</circleMeasure>
				<centroid>
					<x>639.0329</x>
					<y>1113.938</y>
				</centroid>
			</pseudo3D>
		</spatialEntity>
		<spatialEntity>
			<pseudo3D type="region">
				<clusteredness>1</clusteredness>
				<density>0.5525999977542667</density>
				<area>22375.5</area>
				<perimeter>763.7960052490234</perimeter>
				<distanceFromOrigin>277.694076278195</distanceFromOrigin>
				<angle>33.23107034759656</angle>
				<shape>triangular</shape>
				<triangleMeasure>0.7166366073019235</triangleMeasure>
				<rectangleMeasure>0.6192886145878347</rectangleMeasure>
				<circleMeasure>0.2658255882913492</circleMeasure>
				<centroid>
					<x>249.0953</x>
					<y>875.8284</y>
				</centroid>
			</pseudo3D>
		</spatialEntity>
		<numericStateVariable>
			<name>avgClusterednessRegions</name>
			<value>913.777705065604</value>
		</numericStateVariable>
		<numericStateVariable>
			<name>avgDensityRegions</name>
			<value>0.57749765008195</value>
		</numericStateVariable>
	</timepoint>
	<timepoint>
		<spatialEntity>
			<pseudo3D type="region">
				<clusteredness>1</clusteredness>
				<density>0.6023953024096331</density>
				<area>42985.5</area>
				<perimeter>1197.282743930817</perimeter>
				<distanceFromOrigin>208.9593261857436</distanceFromOrigin>
				<angle>49.13195219191399</angle>
				<shape>triangular</shape>
				<triangleMeasure>0.6827755452133997</triangleMeasure>
				<rectangleMeasure>0.5473512602925358</rectangleMeasure>
				<circleMeasure>0.3854814173748751</circleMeasure>
				<centroid>
					<x>639.0329</x>
					<y>1113.938</y>
				</centroid>
			</pseudo3D>
		</spatialEntity>
		<spatialEntity>
			<pseudo3D type="region">
				<clusteredness>1</clusteredness>
				<density>0.5525999977542667</density>
				<area>22375.5</area>
				<perimeter>763.7960052490234</perimeter>
				<distanceFromOrigin>277.694076278195</distanceFromOrigin>
				<angle>33.23107034759656</angle>
				<shape>triangular</shape>
				<triangleMeasure>0.7166366073019235</triangleMeasure>
				<rectangleMeasure>0.6192886145878347</rectangleMeasure>
				<circleMeasure>0.2658255882913492</circleMeasure>
				<centroid>
					<x>249.0953</x>
					<y>875.8284</y>
				</centroid>
			</pseudo3D>
		</spatialEntity>
		<numericStateVariable>
			<name>avgClusterednessRegions</name>
			<value>913.777705065604</value>
		</numericStateVariable>
		<numericStateVariable>
			<name>avgDensityRegions</name>
			<value>0.57749765008195</value>
		</numericStateVariable>
	</timepoint>
	<timepoint>
		<spatialEntity>
			<pseudo3D type="region">
				<clusteredness>1</clusteredness>
				<density>0.6023953024096331</density>
				<area>42985.5</area>
				<perimeter>1197.282743930817</perimeter>
				<distanceFromOrigin>208.9593261857436</distanceFromOrigin>
				<angle>49.13195219191399</angle>
				<shape>triangular</shape>
				<triangleMeasure>0.6827755452133997</triangleMeasure>
				<rectangleMeasure>0.5473512602925358</rectangleMeasure>
				<circleMeasure>0.3854814173748751</circleMeasure>
				<centroid>
					<x>639.0329</x>
					<y>1113.938</y>
				</centroid>
			</pseudo3D>
		</spatialEntity>
		<spatialEntity>
			<pseudo3D type="region">
				<clusteredness>1</clusteredness>
				<density>0.5525999977542667</density>
				<area>22375.5</area>
				<perimeter>763.7960052490234</perimeter>
				<distanceFromOrigin>277.694076278195</distanceFromOrigin>
				<angle>33.23107034759656</angle>
				<shape>triangular</shape>
				<triangleMeasure>0.7166366073019235</triangleMeasure>
				<rectangleMeasure>0.6192886145878347</rectangleMeasure>
				<circleMeasure>0.2658255882913492</circleMeasure>
				<centroid>
					<x>249.0953</x>
					<y>875.8284</y>
				</centroid>
			</pseudo3D>
		</spatialEntity>
		<numericStateVariable>
			<name>avgClusterednessRegions</name>
			<value>913.777705065604</value>
		</numericStateVariable>
		<numericStateVariable>
			<name>avgDensityRegions</name>
			<value>0.57749765008195</value>
		</numericStateVariable>
	</timepoint>
	<timepoint>
		<spatialEntity>
			<pseudo3D type="region">
				<clusteredness>1</clusteredness>
				<density>0.6023953024096331</density>
				<area>42985.5</area>
				<perimeter>1197.282743930817</perimeter>
				<distanceFromOrigin>208.9593261857436</distanceFromOrigin>
				<angle>49.13195219191399</angle>
				<shape>triangular</shape>
				<triangleMeasure>0.6827755452133997</triangleMeasure>
				<rectangleMeasure>0.5473512602925358</rectangleMeasure>
				<circleMeasure>0.3854814173748751</circleMeasure>
				<centroid>
					<x>639.0329</x>
					<y>1113.938</y>
				</centroid>
			</pseudo3D>
		</spatialEntity>
		<spatialEntity>
			<pseudo3D type="region">
				<clusteredness>1</clusteredness>
				<density>0.5525999977542667</density>
				<area>22375.5</area>
				<perimeter>763.7960052490234</perimeter>
				<distanceFromOrigin>277.694076278195</distanceFromOrigin>
				<angle>33.23107034759656</angle>
				<shape>triangular</shape>
				<triangleMeasure>0.7166366073019235</triangleMeasure>
				<rectangleMeasure>0.6192886145878347</rectangleMeasure>
				<circleMeasure>0.2658255882913492</circleMeasure>
				<centroid>
					<x>249.0953</x>
					<y>875.8284</y>
				</centroid>
			</pseudo3D>
		</spatialEntity>
		<numericStateVariable>
			<name>avgClusterednessRegions</name>
			<value>913.777705065604</value>
		</numericStateVariable>
		<numericStateVariable>
			<name>avgDensityRegions</name>
			<value>0.57749765008195</value>
		</numericStateVariable>
	</timepoint>
	<timepoint>
		<spatialEntity>
			<pseudo3D type="region">
				<clusteredness>1</clusteredness>
				<density>0.6023953024096331</density>
				<area>42985.5</area>
				<perimeter>1197.282743930817</perimeter>
				<distanceFromOrigin>208.9593261857436</distanceFromOrigin>
				<angle>49.13195219191399</angle>
				<shape>triangular</shape>
				<triangleMeasure>0.6827755452133997</triangleMeasure>
				<rectangleMeasure>0.5473512602925358</rectangleMeasure>
				<circleMeasure>0.3854814173748751</circleMeasure>
				<centroid>
					<x>639.0329</x>
					<y>1113.938</y>
				</centroid>
			</pseudo3D>
		</spatialEntity>
		<spatialEntity>
			<pseudo3D type="region">
				<clusteredness>1</clusteredness>
				<density>0.5525999977542667</density>
				<area>22375.5</area>
				<perimeter>763.7960052490234</perimeter>
				<distanceFromOrigin>277.694076278195</distanceFromOrigin>
				<angle>33.23107034759656</angle>
				<shape>triangular</shape>
				<triangleMeasure>0.7166366073019235</triangleMeasure>
				<rectangleMeasure>0.6192886145878347</rectangleMeasure>
				<circleMeasure>0.2658255882913492</circleMeasure>
				<centroid>
					<x>249.0953</x>
					<y>875.8284</y>
				</centroid>
			</pseudo3D>
		</spatialEntity>
		<numericStateVariable>
			<name>avgClusterednessRegions</name>
			<value>913.777705065604</value>
		</numericStateVariable>
		<numericStateVariable>
			<name>avgDensityRegions</name>
			<value>0.57749765008195</value>
		</numericStateVariable>
	</timepoint>
	<timepoint>
		<spatialEntity>
			<pseudo3D type="region">
				<clusteredness>1</clusteredness>
				<density>0.6023953024096331</density>
				<area>42985.5</area>
				<perimeter>1197.282743930817</perimeter>
				<distanceFromOrigin>208.9593261857436</distanceFromOrigin>
				<angle>49.13195219191399</angle>
				<shape>triangular</shape>
				<triangleMeasure>0.6827755452133997</triangleMeasure>
				<rectangleMeasure>0.5473512602925358</rectangleMeasure>
				<circleMeasure>0.3854814173748751</circleMeasure>
				<centroid>
					<x>639.0329</x>
					<y>1113.938</y>
				</centroid>
			</pseudo3D>
		</spatialEntity>
		<spatialEntity>
			<pseudo3D type="region">
				<clusteredness>1</clusteredness>
				<density>0.5525999977542667</density>
				<area>22375.5</area>
				<perimeter>763.7960052490234</perimeter>
				<distanceFromOrigin>277.694076278195</distanceFromOrigin>
				<angle>33.23107034759656</angle>
				<shape>triangular</shape>
				<triangleMeasure>0.7166366073019235</triangleMeasure>
				<rectangleMeasure>0.6192886145878347</rectangleMeasure>
				<circleMeasure>0.2658255882913492</circleMeasure>
				<centroid>
					<x>249.0953</x>
					<y>875.8284</y>
				</centroid>
			</pseudo3D>
		</spatialEntity>
		<numericStateVariable>
			<name>avgClusterednessRegions</name>
			<value>913.777705065604</value>
		</numericStateVariable>
		<numericStateVariable>
			<name>avgDensityRegions</name>
			<value>0.57749765008195</value>
		</numericStateVariable>
	</timepoint>
	<timepoint>
		<spatialEntity>
			<pseudo3D type="region">
				<clusteredness>1</clusteredness>
				<density>0.6023953024096331</density>
				<area>42985.5</area>
				<perimeter>1197.282743930817</perimeter>
				<distanceFromOrigin>208.9593261857436</distanceFromOrigin>
				<angle>49.13195219191399</angle>
				<shape>triangular</shape>
				<triangleMeasure>0.6827755452133997</triangleMeasure>
				<rectangleMeasure>0.5473512602925358</rectangleMeasure>
				<circleMeasure>0.3854814173748751</circleMeasure>
				<centroid>
					<x>639.0329</x>
					<y>1113.938</y>
				</centroid>
			</pseudo3D>
		</spatialEntity>
		<spatialEntity>
			<pseudo3D type="region">
				<clusteredness>1</clusteredness>
				<density>0.5525999977542667</density>
				<area>22375.5</area>
				<perimeter>763.7960052490234</perimeter>
				<distanceFromOrigin>277.694076278195</distanceFromOrigin>
				<angle>33.23107034759656</angle>
				<shape>triangular</shape>
				<triangleMeasure>0.7166366073019235</triangleMeasure>
				<rectangleMeasure>0.6192886145878347</rectangleMeasure>
				<circleMeasure>0.2658255882913492</circleMeasure>
				<centroid>
					<x>249.0953</x>
					<y>875.8284</y>
				</centroid>
			</pseudo3D>
		</spatialEntity>
		<numericStateVariable>
			<name>avgClusterednessRegions</name>
			<value>913.777705065604</value>
		</numericStateVariable>
		<numericStateVariable>
			<name>avgDensityRegions</name>
			<value>0.57749765008195</value>
		</numericStateVariable>
	</timepoint>
	<timepoint>
		<spatialEntity>
			<pseudo3D type="region">
				<clusteredness>1</clusteredness>
				<density>0.6023953024096331</density>
				<area>42985.5</area>
				<perimeter>1197.282743930817</perimeter>
				<distanceFromOrigin>208.9593261857436</distanceFromOrigin>
				<angle>49.13195219191399</angle>
				<shape>triangular</shape>
				<triangleMeasure>0.6827755452133997</triangleMeasure>
				<rectangleMeasure>0.5473512602925358</rectangleMeasure>
				<circleMeasure>0.3854814173748751</circleMeasure>
				<centroid>
					<x>639.0329</x>
					<y>1113.938</y>
				</centroid>
			</pseudo3D>
		</spatialEntity>
		<spatialEntity>
			<pseudo3D type="region">
				<clusteredness>1</clusteredness>
				<density>0.5525999977542667</density>
				<area>22375.5</area>
				<perimeter>763.7960052490234</perimeter>
				<distanceFromOrigin>277.694076278195</distanceFromOrigin>
				<angle>33.23107034759656</angle>
				<shape>triangular</shape>
				<triangleMeasure>0.7166366073019235</triangleMeasure>
				<rectangleMeasure>0.6192886145878347</rectangleMeasure>
				<circleMeasure>0.2658255882913492</circleMeasure>
				<centroid>
					<x>249.0953</x>
					<y>875.8284</y>
				</centroid>
			</pseudo3D>
		</spatialEntity>
		<numericStateVariable>
			<name>avgClusterednessRegions</name>
			<value>913.777705065604</value>
		</numericStateVariable>
		<numericStateVariable>
			<name>avgDensityRegions</name>
			<value>0.57749765008195</value>
		</numericStateVariable>
	</timepoint>
	<timepoint>
		<spatialEntity>
			<pseudo3D type="region">
				<clusteredness>1</clusteredness>
				<density>0.6023953024096331</density>
				<area>42985.5</area>
				<perimeter>1197.282743930817</perimeter>
				<distanceFromOrigin>208.9593261857436</distanceFromOrigin>
				<angle>49.13195219191399</angle>
				<shape>triangular</shape>
				<triangleMeasure>0.6827755452133997</triangleMeasure>
				<rectangleMeasure>0.5473512602925358</rectangleMeasure>
				<circleMeasure>0.3854814173748751</circleMeasure>
				<centroid>
					<x>639.0329</x>
					<y>1113.938</y>
				</centroid>
			</pseudo3D>
		</spatialEntity>
		<spatialEntity>
			<pseudo3D type="region">
				<clusteredness>1</clusteredness>
				<density>0.5525999977542667</density>
				<area>22375.5</area>
				<perimeter>763.7960052490234</perimeter>
				<distanceFromOrigin>277.694076278195</distanceFromOrigin>
				<angle>33.23107034759656</angle>
				<shape>triangular</shape>
				<triangleMeasure>0.7166366073019235</triangleMeasure>
				<rectangleMeasure>0.6192886145878347</rectangleMeasure>
				<circleMeasure>0.2658255882913492</circleMeasure>
				<centroid>
					<x>249.0953</x>
					<y>875.8284</y>
				</centroid>
			</pseudo3D>
		</spatialEntity>
		<numericStateVariable>
			<name>avgClusterednessRegions</name>
			<value>913.777705065604</value>
		</numericStateVariable>
		<numericStateVariable>
			<name>avgDensityRegions</name>
			<value>0.57749765008195</value>
		</numericStateVariable>
	</timepoint>
	<timepoint>
		<spatialEntity>
			<pseudo3D type="region">
				<clusteredness>1</clusteredness>
				<density>0.6023953024096331</density>
				<area>42985.5</area>
				<perimeter>1197.282743930817</perimeter>
				<distanceFromOrigin>208.9593261857436</distanceFromOrigin>
				<angle>49.13195219191399</angle>
				<shape>triangular</shape>
				<triangleMeasure>0.6827755452133997</triangleMeasure>
				<rectangleMeasure>0.5473512602925358</rectangleMeasure>
				<circleMeasure>0.3854814173748751</circleMeasure>
				<centroid>
					<x>639.0329</x>
					<y>1113.938</y>
				</centroid>
			</pseudo3D>
		</spatialEntity>
		<spatialEntity>
			<pseudo3D type="region">
				<clusteredness>1</clusteredness>
				<density>0.5525999977542667</density>
				<area>22375.5</area>
				<perimeter>763.7960052490234</perimeter>
				<distanceFromOrigin>277.694076278195</distanceFromOrigin>
				<angle>33.23107034759656</angle>
				<shape>triangular</shape>
				<triangleMeasure>0.7166366073019235</triangleMeasure>
				<rectangleMeasure>0.6192886145878347</rectangleMeasure>
				<circleMeasure>0.2658255882913492</circleMeasure>
				<centroid>
					<x>249.0953</x>
					<y>875.8284</y>
				</centroid>
			</pseudo3D>
		</spatialEntity>
		<numericStateVariable>
			<name>avgClusterednessRegions</name>
			<value>913.777705065604</value>
		</numericStateVariable>
		<numericStateVariable>
			<name>avgDensityRegions</name>
			<value>0.57749765008195</value>
		</numericStateVariable>
	</timepoint>
	<timepoint>
		<spatialEntity>
			<pseudo3D type="region">
				<clusteredness>1</clusteredness>
				<density>0.6023953024096331</density>
				<area>42985.5</area>
				<perimeter>1197.282743930817</perimeter>
				<distanceFromOrigin>208.9593261857436</distanceFromOrigin>
				<angle>49.13195219191399</angle>
				<shape>triangular</shape>
				<triangleMeasure>0.6827755452133997</triangleMeasure>
				<rectangleMeasure>0.5473512602925358</rectangleMeasure>
				<circleMeasure>0.3854814173748751</circleMeasure>
				<centroid>
					<x>639.0329</x>
					<y>1113.938</y>
				</centroid>
			</pseudo3D>
		</spatialEntity>
		<spatialEntity>
			<pseudo3D type="region">
				<clusteredness>1</clusteredness>
				<density>0.5525999977542667</density>
				<area>22375.5</area>
				<perimeter>763.7960052490234</perimeter>
				<distanceFromOrigin>277.694076278195</distanceFromOrigin>
				<angle>33.23107034759656</angle>
				<shape>triangular</shape>
				<triangleMeasure>0.7166366073019235</triangleMeasure>
				<rectangleMeasure>0.6192886145878347</rectangleMeasure>
				<circleMeasure>0.2658255882913492</circleMeasure>
				<centroid>
					<x>249.0953</x>
					<y>875.8284</y>
				</centroid>
			</pseudo3D>
		</spatialEntity>
		<numericStateVariable>
			<name>avgClusterednessRegions</name>
			<value>913.777705065604</value>
		</numericStateVariable>
		<numericStateVariable>
			<name>avgDensityRegions</name>
			<value>0.57749765008195</value>
		</numericStateVariable>
	</timepoint>
	<timepoint>
		<spatialEntity>
			<pseudo3D type="region">
				<clusteredness>1</clusteredness>
				<density>0.6023953024096331</density>
				<area>42985.5</area>
				<perimeter>1197.282743930817</perimeter>
				<distanceFromOrigin>208.9593261857436</distanceFromOrigin>
				<angle>49.13195219191399</angle>
				<shape>triangular</shape>
				<triangleMeasure>0.6827755452133997</triangleMeasure>
				<rectangleMeasure>0.5473512602925358</rectangleMeasure>
				<circleMeasure>0.3854814173748751</circleMeasure>
				<centroid>
					<x>639.0329</x>
					<y>1113.938</y>
				</centroid>
			</pseudo3D>
		</spatialEntity>
		<spatialEntity>
			<pseudo3D type="region">
				<clusteredness>1</clusteredness>
				<density>0.5525999977542667</density>
				<area>22375.5</area>
				<perimeter>763.7960052490234</perimeter>
				<distanceFromOrigin>277.694076278195</distanceFromOrigin>
				<angle>33.23107034759656</angle>
				<shape>triangular</shape>
				<triangleMeasure>0.7166366073019235</triangleMeasure>
				<rectangleMeasure>0.6192886145878347</rectangleMeasure>
				<circleMeasure>0.2658255882913492</circleMeasure>
				<centroid>
					<x>249.0953</x>
					<y>875.8284</y>
				</centroid>
			</pseudo3D>
		</spatialEntity>
		<numericStateVariable>
			<name>avgClusterednessRegions</name>
			<value>913.777705065604</value>
		</numericStateVariable>
		<numericStateVariable>
			<name>avgDensityRegions</name>
			<value>0.57749765008195</value>
		</numericStateVariable>
	</timepoint>
	<timepoint>
		<spatialEntity>
			<pseudo3D type="region">
				<clusteredness>1</clusteredness>
				<density>0.6023953024096331</density>
				<area>42985.5</area>
				<perimeter>1197.282743930817</perimeter>
				<distanceFromOrigin>208.9593261857436</distanceFromOrigin>
				<angle>49.13195219191399</angle>
				<shape>triangular</shape>
				<triangleMeasure>0.6827755452133997</triangleMeasure>
				<rectangleMeasure>0.5473512602925358</rectangleMeasure>
				<circleMeasure>0.3854814173748751</circleMeasure>
				<centroid>
					<x>639.0329</x>
					<y>1113.938</y>
				</centroid>
			</pseudo3D>
		</spatialEntity>
		<spatialEntity>
			<pseudo3D type="region">
				<clusteredness>1</clusteredness>
				<density>0.5525999977542667</density>
				<area>22375.5</area>
				<perimeter>763.7960052490234</perimeter>
				<distanceFromOrigin>277.694076278195</distanceFromOrigin>
				<angle>33.23107034759656</angle>
				<shape>triangular</shape>
				<triangleMeasure>0.7166366073019235</triangleMeasure>
				<rectangleMeasure>0.6192886145878347</rectangleMeasure>
				<circleMeasure>0.2658255882913492</circleMeasure>
				<centroid>
					<x>249.0953</x>
					<y>875.8284</y>
				</centroid>
			</pseudo3D>
		</spatialEntity>
		<numericStateVariable>
			<name>avgClusterednessRegions</name>
			<value>913.777705065604</value>
		</numericStateVariable>
		<numericStateVariable>
			<name>avgDensityRegions</name>
			<value>0.57749765008195</value>
		</numericStateVariable>
	</timepoint>
	<timepoint>
		<spatialEntity>
			<pseudo3D type="region">
				<clusteredness>1</clusteredness>
				<density>0.6023953024096331</density>
				<area>42985.5</area>
				<perimeter>1197.282743930817</perimeter>
				<distanceFromOrigin>208.9593261857436</distanceFromOrigin>
				<angle>49.13195219191399</angle>
				<shape>triangular</shape>
				<triangleMeasure>0.6827755452133997</triangleMeasure>
				<rectangleMeasure>0.5473512602925358</rectangleMeasure>
				<circleMeasure>0.3854814173748751</circleMeasure>
				<centroid>
					<x>639.0329</x>
					<y>1113.938</y>
				</centroid>
			</pseudo3D>
		</spatialEntity>
		<spatialEntity>
			<pseudo3D type="region">
				<clusteredness>1</clusteredness>
				<density>0.5525999977542667</density>
				<area>22375.5</area>
				<perimeter>763.7960052490234</perimeter>
				<distanceFromOrigin>277.694076278195</distanceFromOrigin>
				<angle>33.23107034759656</angle>
				<shape>triangular</shape>
				<triangleMeasure>0.7166366073019235</triangleMeasure>
				<rectangleMeasure>0.6192886145878347</rectangleMeasure>
				<circleMeasure>0.2658255882913492</circleMeasure>
				<centroid>
					<x>249.0953</x>
					<y>875.8284</y>
				</centroid>
			</pseudo3D>
		</spatialEntity>
		<numericStateVariable>
			<name>avgClusterednessRegions</name>
			<value>913.777705065604</value>
		</numericStateVariable>
		<numericStateVariable>
			<name>avgDensityRegions</name>
			<value>0.57749765008195</value>
		</numericStateVariable>
	</timepoint>
	<timepoint>
		<spatialEntity>
			<pseudo3D type="region">
				<clusteredness>1</clusteredness>
				<density>0.6023953024096331</density>
				<area>42985.5</area>
				<perimeter>1197.282743930817</perimeter>
				<distanceFromOrigin>208.9593261857436</distanceFromOrigin>
				<angle>49.13195219191399</angle>
				<shape>triangular</shape>
				<triangleMeasure>0.6827755452133997</triangleMeasure>
				<rectangleMeasure>0.5473512602925358</rectangleMeasure>
				<circleMeasure>0.3854814173748751</circleMeasure>
				<centroid>
					<x>639.0329</x>
					<y>1113.938</y>
				</centroid>
			</pseudo3D>
		</spatialEntity>
		<spatialEntity>
			<pseudo3D type="region">
				<clusteredness>1</clusteredness>
				<density>0.5525999977542667</density>
				<area>22375.5</area>
				<perimeter>763.7960052490234</perimeter>
				<distanceFromOrigin>277.694076278195</distanceFromOrigin>
				<angle>33.23107034759656</angle>
				<shape>triangular</shape>
				<triangleMeasure>0.7166366073019235</triangleMeasure>
				<rectangleMeasure>0.6192886145878347</rectangleMeasure>
				<circleMeasure>0.2658255882913492</circleMeasure>
				<centroid>
					<x>249.0953</x>
					<y>875.8284</y>
				</centroid>
			</pseudo3D>
		</spatialEntity>
		<numericStateVariable>
			<name>avgClusterednessRegions</name>
			<value>913.777705065604</value>
		</numericStateVariable>
		<numericStateVariable>
			<name>avgDensityRegions</name>
			<value>0.57749765008195</value>
		</numericStateVariable>
	</timepoint>
	<timepoint>
		<spatialEntity>
			<pseudo3D type="region">
				<clusteredness>1</clusteredness>
				<density>0.6023953024096331</density>
				<area>42985.5</area>
				<perimeter>1197.282743930817</perimeter>
				<distanceFromOrigin>208.9593261857436</distanceFromOrigin>
				<angle>49.13195219191399</angle>
				<shape>triangular</shape>
				<triangleMeasure>0.6827755452133997</triangleMeasure>
				<rectangleMeasure>0.5473512602925358</rectangleMeasure>
				<circleMeasure>0.3854814173748751</circleMeasure>
				<centroid>
					<x>639.0329</x>
					<y>1113.938</y>
				</centroid>
			</pseudo3D>
		</spatialEntity>
		<spatialEntity>
			<pseudo3D type="region">
				<clusteredness>1</clusteredness>
				<density>0.5525999977542667</density>
				<area>22375.5</area>
				<perimeter>763.7960052490234</perimeter>
				<distanceFromOrigin>277.694076278195</distanceFromOrigin>
				<angle>33.23107034759656</angle>
				<shape>triangular</shape>
				<triangleMeasure>0.7166366073019235</triangleMeasure>
				<rectangleMeasure>0.6192886145878347</rectangleMeasure>
				<circleMeasure>0.2658255882913492</circleMeasure>
				<centroid>
					<x>249.0953</x>
					<y>875.8284</y>
				</centroid>
			</pseudo3D>
		</spatialEntity>
		<numericStateVariable>
			<name>avgClusterednessRegions</name>
			<value>913.777705065604</value>
		</numericStateVariable>
		<numericStateVariable>
			<name>avgDensityRegions</name>
			<value>0.57749765008195</value>
		</numericStateVariable>
	</timepoint>
	<timepoint>
		<spatialEntity>
			<pseudo3D type="region">
				<clusteredness>1</clusteredness>
				<density>0.6023953024096331</density>
				<area>42985.5</area>
				<perimeter>1197.282743930817</perimeter>
				<distanceFromOrigin>208.9593261857436</distanceFromOrigin>
				<angle>49.13195219191399</angle>
				<shape>triangular</shape>
				<triangleMeasure>0.6827755452133997</triangleMeasure>
				<rectangleMeasure>0.5473512602925358</rectangleMeasure>
				<circleMeasure>0.3854814173748751</circleMeasure>
				<centroid>
					<x>639.0329</x>
					<y>1113.938</y>
				</centroid>
			</pseudo3D>
		</spatialEntity>
		<spatialEntity>
			<pseudo3D type="region">
				<clusteredness>1</clusteredness>
				<density>0.5525999977542667</density>
				<area>22375.5</area>
				<perimeter>763.7960052490234</perimeter>
				<distanceFromOrigin>277.694076278195</distanceFromOrigin>
				<angle>33.23107034759656</angle>
				<shape>triangular</shape>
				<triangleMeasure>0.7166366073019235</triangleMeasure>
				<rectangleMeasure>0.6192886145878347</rectangleMeasure>
				<circleMeasure>0.2658255882913492</circleMeasure>
				<centroid>
					<x>249.0953</x>
					<y>875.8284</y>
				</centroid>
			</pseudo3D>
		</spatialEntity>
		<numericStateVariable>
			<name>avgClusterednessRegions</name>
			<value>913.777705065604</value>
		</numericStateVariable>
		<numericStateVariable>
			<name>avgDensityRegions</name>
			<value>0.57749765008195</value>
		</numericStateVariable>
	</timepoint>
	<timepoint>
		<spatialEntity>
			<pseudo3D type="region">
				<clusteredness>1</clusteredness>
				<density>0.6023953024096331</density>
				<area>42985.5</area>
				<perimeter>1197.282743930817</perimeter>
				<distanceFromOrigin>208.9593261857436</distanceFromOrigin>
				<angle>49.13195219191399</angle>
				<shape>triangular</shape>
				<triangleMeasure>0.6827755452133997</triangleMeasure>
				<rectangleMeasure>0.5473512602925358</rectangleMeasure>
				<circleMeasure>0.3854814173748751</circleMeasure>
				<centroid>
					<x>639.0329</x>
					<y>1113.938</y>
				</centroid>
			</pseudo3D>
		</spatialEntity>
		<spatialEntity>
			<pseudo3D type="region">
				<clusteredness>1</clusteredness>
				<density>0.5525999977542667</density>
				<area>22375.5</area>
				<perimeter>763.7960052490234</perimeter>
				<distanceFromOrigin>277.694076278195</distanceFromOrigin>
				<angle>33.23107034759656</angle>
				<shape>triangular</shape>
				<triangleMeasure>0.7166366073019235</triangleMeasure>
				<rectangleMeasure>0.6192886145878347</rectangleMeasure>
				<circleMeasure>0.2658255882913492</circleMeasure>
				<centroid>
					<x>249.0953</x>
					<y>875.8284</y>
				</centroid>
			</pseudo3D>
		</spatialEntity>
		<numericStateVariable>
			<name>avgClusterednessRegions</name>
			<value>913.777705065604</value>
		</numericStateVariable>
		<numericStateVariable>
			<name>avgDensityRegions</name>
			<value>0.57749765008195</value>
		</numericStateVariable>
	</timepoint>
	<timepoint>
		<spatialEntity>
			<pseudo3D type="region">
				<clusteredness>1</clusteredness>
				<density>0.6023953024096331</density>
				<area>42985.5</area>
				<perimeter>1197.282743930817</perimeter>
				<distanceFromOrigin>208.9593261857436</distanceFromOrigin>
				<angle>49.13195219191399</angle>
				<shape>triangular</shape>
				<triangleMeasure>0.6827755452133997</triangleMeasure>
				<rectangleMeasure>0.5473512602925358</rectangleMeasure>
				<circleMeasure>0.3854814173748751</circleMeasure>
				<centroid>
					<x>639.0329</x>
					<y>1113.938</y>
				</centroid>
			</pseudo3D>
		</spatialEntity>
		<spatialEntity>
			<pseudo3D type="region">
				<clusteredness>1</clusteredness>
				<density>0.5525999977542667</density>
				<area>22375.5</area>
				<perimeter>763.7960052490234</perimeter>
				<distanceFromOrigin>277.694076278195</distanceFromOrigin>
				<angle>33.23107034759656</angle>
				<shape>triangular</shape>
				<triangleMeasure>0.7166366073019235</triangleMeasure>
				<rectangleMeasure>0.6192886145878347</rectangleMeasure>
				<circleMeasure>0.2658255882913492</circleMeasure>
				<centroid>
					<x>249.0953</x>
					<y>875.8284</y>
				</centroid>
			</pseudo3D>
		</spatialEntity>
		<numericStateVariable>
			<name>avgClusterednessRegions</name>
			<value>913.777705065604</value>
		</numericStateVariable>
		<numericStateVariable>
			<name>avgDensityRegions</name>
			<value>0.57749765008195</value>
		</numericStateVariable>
	</timepoint>
	<timepoint>
		<spatialEntity>
			<pseudo3D type="region">
				<clusteredness>1</clusteredness>
				<density>0.6023953024096331</density>
				<area>42985.5</area>
				<perimeter>1197.282743930817</perimeter>
				<distanceFromOrigin>208.9593261857436</distanceFromOrigin>
				<angle>49.13195219191399</angle>
				<shape>triangular</shape>
				<triangleMeasure>0.6827755452133997</triangleMeasure>
				<rectangleMeasure>0.5473512602925358</rectangleMeasure>
				<circleMeasure>0.3854814173748751</circleMeasure>
				<centroid>
					<x>639.0329</x>
					<y>1113.938</y>
				</centroid>
			</pseudo3D>
		</spatialEntity>
		<spatialEntity>
			<pseudo3D type="region">
				<clusteredness>1</clusteredness>
				<density>0.5525999977542667</density>
				<area>22375.5</area>
				<perimeter>763.7960052490234</perimeter>
				<distanceFromOrigin>277.694076278195</distanceFromOrigin>
				<angle>33.23107034759656</angle>
				<shape>triangular</shape>
				<triangleMeasure>0.7166366073019235</triangleMeasure>
				<rectangleMeasure>0.6192886145878347</rectangleMeasure>
				<circleMeasure>0.2658255882913492</circleMeasure>
				<centroid>
					<x>249.0953</x>
					<y>875.8284</y>
				</centroid>
			</pseudo3D>
		</spatialEntity>
		<numericStateVariable>
			<name>avgClusterednessRegions</name>
			<value>913.777705065604</value>
		</numericStateVariable>
		<numericStateVariable>
			<name>avgDensityRegions</name>
			<value>0.57749765008195</value>
		</numericStateVariable>
	</timepoint>
	<timepoint>
		<spatialEntity>
			<pseudo3D type="region">
				<clusteredness>1</clusteredness>
				<density>0.6023953024096331</density>
				<area>42985.5</area>
				<perimeter>1197.282743930817</perimeter>
				<distanceFromOrigin>208.9593261857436</distanceFromOrigin>
				<angle>49.13195219191399</angle>
				<shape>triangular</shape>
				<triangleMeasure>0.6827755452133997</triangleMeasure>
				<rectangleMeasure>0.5473512602925358</rectangleMeasure>
				<circleMeasure>0.3854814173748751</circleMeasure>
				<centroid>
					<x>639.0329</x>
					<y>1113.938</y>
				</centroid>
			</pseudo3D>
		</spatialEntity>
		<spatialEntity>
			<pseudo3D type="region">
				<clusteredness>1</clusteredness>
				<density>0.5525999977542667</density>
				<area>22375.5</area>
				<perimeter>763.7960052490234</perimeter>
				<distanceFromOrigin>277.694076278195</distanceFromOrigin>
				<angle>33.23107034759656</angle>
				<shape>triangular</shape>
				<triangleMeasure>0.7166366073019235</triangleMeasure>
				<rectangleMeasure>0.6192886145878347</rectangleMeasure>
				<circleMeasure>0.2658255882913492</circleMeasure>
				<centroid>
					<x>249.0953</x>
					<y>875.8284</y>
				</centroid>
			</pseudo3D>
		</spatialEntity>
		<numericStateVariable>
			<name>avgClusterednessRegions</name>
			<value>913.777705065604</value>
		</numericStateVariable>
		<numericStateVariable>
			<name>avgDensityRegions</name>
			<value>0.57749765008195</value>
		</numericStateVariable>
	</timepoint>
	<timepoint>
		<spatialEntity>
			<pseudo3D type="region">
				<clusteredness>1</clusteredness>
				<density>0.6023953024096331</density>
				<area>42985.5</area>
				<perimeter>1197.282743930817</perimeter>
				<distanceFromOrigin>208.9593261857436</distanceFromOrigin>
				<angle>49.13195219191399</angle>
				<shape>triangular</shape>
				<triangleMeasure>0.6827755452133997</triangleMeasure>
				<rectangleMeasure>0.5473512602925358</rectangleMeasure>
				<circleMeasure>0.3854814173748751</circleMeasure>
				<centroid>
					<x>639.0329</x>
					<y>1113.938</y>
				</centroid>
			</pseudo3D>
		</spatialEntity>
		<spatialEntity>
			<pseudo3D type="region">
				<clusteredness>1</clusteredness>
				<density>0.5525999977542667</density>
				<area>22375.5</area>
				<perimeter>763.7960052490234</perimeter>
				<distanceFromOrigin>277.694076278195</distanceFromOrigin>
				<angle>33.23107034759656</angle>
				<shape>triangular</shape>
				<triangleMeasure>0.7166366073019235</triangleMeasure>
				<rectangleMeasure>0.6192886145878347</rectangleMeasure>
				<circleMeasure>0.2658255882913492</circleMeasure>
				<centroid>
					<x>249.0953</x>
					<y>875.8284</y>
				</centroid>
			</pseudo3D>
		</spatialEntity>
		<numericStateVariable>
			<name>avgClusterednessRegions</name>
			<value>913.777705065604</value>
		</numericStateVariable>
		<numericStateVariable>
			<name>avgDensityRegions</name>
			<value>0.57749765008195</value>
		</numericStateVariable>
	</timepoint>
	<timepoint>
		<spatialEntity>
			<pseudo3D type="region">
				<clusteredness>1</clusteredness>
				<density>0.6023953024096331</density>
				<area>42985.5</area>
				<perimeter>1197.282743930817</perimeter>
				<distanceFromOrigin>208.9593261857436</distanceFromOrigin>
				<angle>49.13195219191399</angle>
				<shape>triangular</shape>
				<triangleMeasure>0.6827755452133997</triangleMeasure>
				<rectangleMeasure>0.5473512602925358</rectangleMeasure>
				<circleMeasure>0.3854814173748751</circleMeasure>
				<centroid>
					<x>639.0329</x>
					<y>1113.938</y>
				</centroid>
			</pseudo3D>
		</spatialEntity>
		<spatialEntity>
			<pseudo3D type="region">
				<clusteredness>1</clusteredness>
				<density>0.5525999977542667</density>
				<area>22375.5</area>
				<perimeter>763.7960052490234</perimeter>
				<distanceFromOrigin>277.694076278195</distanceFromOrigin>
				<angle>33.23107034759656</angle>
				<shape>triangular</shape>
				<triangleMeasure>0.7166366073019235</triangleMeasure>
				<rectangleMeasure>0.6192886145878347</rectangleMeasure>
				<circleMeasure>0.2658255882913492</circleMeasure>
				<centroid>
					<x>249.0953</x>
					<y>875.8284</y>
				</centroid>
			</pseudo3D>
		</spatialEntity>
		<numericStateVariable>
			<name>avgClusterednessRegions</name>
			<value>913.777705065604</value>
		</numericStateVariable>
		<numericStateVariable>
			<name>avgDensityRegions</name>
			<value>0.57749765008195</value>
		</numericStateVariable>
	</timepoint>
	<timepoint>
		<spatialEntity>
			<pseudo3D type="region">
				<clusteredness>1</clusteredness>
				<density>0.6023953024096331</density>
				<area>42985.5</area>
				<perimeter>1197.282743930817</perimeter>
				<distanceFromOrigin>208.9593261857436</distanceFromOrigin>
				<angle>49.13195219191399</angle>
				<shape>triangular</shape>
				<triangleMeasure>0.6827755452133997</triangleMeasure>
				<rectangleMeasure>0.5473512602925358</rectangleMeasure>
				<circleMeasure>0.3854814173748751</circleMeasure>
				<centroid>
					<x>639.0329</x>
					<y>1113.938</y>
				</centroid>
			</pseudo3D>
		</spatialEntity>
		<spatialEntity>
			<pseudo3D type="region">
				<clusteredness>1</clusteredness>
				<density>0.5525999977542667</density>
				<area>22375.5</area>
				<perimeter>763.7960052490234</perimeter>
				<distanceFromOrigin>277.694076278195</distanceFromOrigin>
				<angle>33.23107034759656</angle>
				<shape>triangular</shape>
				<triangleMeasure>0.7166366073019235</triangleMeasure>
				<rectangleMeasure>0.6192886145878347</rectangleMeasure>
				<circleMeasure>0.2658255882913492</circleMeasure>
				<centroid>
					<x>249.0953</x>
					<y>875.8284</y>
				</centroid>
			</pseudo3D>
		</spatialEntity>
		<numericStateVariable>
			<name>avgClusterednessRegions</name>
			<value>913.777705065604</value>
		</numericStateVariable>
		<numericStateVariable>
			<name>avgDensityRegions</name>
			<value>0.57749765008195</value>
		</numericStateVariable>
	</timepoint>
	<timepoint>
		<spatialEntity>
			<pseudo3D type="region">
				<clusteredness>1</clusteredness>
				<density>0.6023953024096331</density>
				<area>42985.5</area>
				<perimeter>1197.282743930817</perimeter>
				<distanceFromOrigin>208.9593261857436</distanceFromOrigin>
				<angle>49.13195219191399</angle>
				<shape>triangular</shape>
				<triangleMeasure>0.6827755452133997</triangleMeasure>
				<rectangleMeasure>0.5473512602925358</rectangleMeasure>
				<circleMeasure>0.3854814173748751</circleMeasure>
				<centroid>
					<x>639.0329</x>
					<y>1113.938</y>
				</centroid>
			</pseudo3D>
		</spatialEntity>
		<spatialEntity>
			<pseudo3D type="region">
				<clusteredness>1</clusteredness>
				<density>0.5525999977542667</density>
				<area>22375.5</area>
				<perimeter>763.7960052490234</perimeter>
				<distanceFromOrigin>277.694076278195</distanceFromOrigin>
				<angle>33.23107034759656</angle>
				<shape>triangular</shape>
				<triangleMeasure>0.7166366073019235</triangleMeasure>
				<rectangleMeasure>0.6192886145878347</rectangleMeasure>
				<circleMeasure>0.2658255882913492</circleMeasure>
				<centroid>
					<x>249.0953</x>
					<y>875.8284</y>
				</centroid>
			</pseudo3D>
		</spatialEntity>
		<numericStateVariable>
			<name>avgClusterednessRegions</name>
			<value>913.777705065604</value>
		</numericStateVariable>
		<numericStateVariable>
			<name>avgDensityRegions</name>
			<value>0.57749765008195</value>
		</numericStateVariable>
	</timepoint>
	<timepoint>
		<spatialEntity>
			<pseudo3D type="region">
				<clusteredness>1</clusteredness>
				<density>0.6023953024096331</density>
				<area>42985.5</area>
				<perimeter>1197.282743930817</perimeter>
				<distanceFromOrigin>208.9593261857436</distanceFromOrigin>
				<angle>49.13195219191399</angle>
				<shape>triangular</shape>
				<triangleMeasure>0.6827755452133997</triangleMeasure>
				<rectangleMeasure>0.5473512602925358</rectangleMeasure>
				<circleMeasure>0.3854814173748751</circleMeasure>
				<centroid>
					<x>639.0329</x>
					<y>1113.938</y>
				</centroid>
			</pseudo3D>
		</spatialEntity>
		<spatialEntity>
			<pseudo3D type="region">
				<clusteredness>1</clusteredness>
				<density>0.5525999977542667</density>
				<area>22375.5</area>
				<perimeter>763.7960052490234</perimeter>
				<distanceFromOrigin>277.694076278195</distanceFromOrigin>
				<angle>33.23107034759656</angle>
				<shape>triangular</shape>
				<triangleMeasure>0.7166366073019235</triangleMeasure>
				<rectangleMeasure>0.6192886145878347</rectangleMeasure>
				<circleMeasure>0.2658255882913492</circleMeasure>
				<centroid>
					<x>249.0953</x>
					<y>875.8284</y>
				</centroid>
			</pseudo3D>
		</spatialEntity>
		<numericStateVariable>
			<name>avgClusterednessRegions</name>
			<value>913.777705065604</value>
		</numericStateVariable>
		<numericStateVariable>
			<name>avgDensityRegions</name>
			<value>0.57749765008195</value>
		</numericStateVariable>
	</timepoint>
	<timepoint>
		<spatialEntity>
			<pseudo3D type="region">
				<clusteredness>1</clusteredness>
				<density>0.6023953024096331</density>
				<area>42985.5</area>
				<perimeter>1197.282743930817</perimeter>
				<distanceFromOrigin>208.9593261857436</distanceFromOrigin>
				<angle>49.13195219191399</angle>
				<shape>triangular</shape>
				<triangleMeasure>0.6827755452133997</triangleMeasure>
				<rectangleMeasure>0.5473512602925358</rectangleMeasure>
				<circleMeasure>0.3854814173748751</circleMeasure>
				<centroid>
					<x>639.0329</x>
					<y>1113.938</y>
				</centroid>
			</pseudo3D>
		</spatialEntity>
		<spatialEntity>
			<pseudo3D type="region">
				<clusteredness>1</clusteredness>
				<density>0.5525999977542667</density>
				<area>22375.5</area>
				<perimeter>763.7960052490234</perimeter>
				<distanceFromOrigin>277.694076278195</distanceFromOrigin>
				<angle>33.23107034759656</angle>
				<shape>triangular</shape>
				<triangleMeasure>0.7166366073019235</triangleMeasure>
				<rectangleMeasure>0.6192886145878347</rectangleMeasure>
				<circleMeasure>0.2658255882913492</circleMeasure>
				<centroid>
					<x>249.0953</x>
					<y>875.8284</y>
				</centroid>
			</pseudo3D>
		</spatialEntity>
		<numericStateVariable>
			<name>avgClusterednessRegions</name>
			<value>913.777705065604</value>
		</numericStateVariable>
		<numericStateVariable>
			<name>avgDensityRegions</name>
			<value>0.57749765008195</value>
		</numericStateVariable>
	</timepoint>
	<timepoint>
		<spatialEntity>
			<pseudo3D type="region">
				<clusteredness>1</clusteredness>
				<density>0.6023953024096331</density>
				<area>42985.5</area>
				<perimeter>1197.282743930817</perimeter>
				<distanceFromOrigin>208.9593261857436</distanceFromOrigin>
				<angle>49.13195219191399</angle>
				<shape>triangular</shape>
				<triangleMeasure>0.6827755452133997</triangleMeasure>
				<rectangleMeasure>0.5473512602925358</rectangleMeasure>
				<circleMeasure>0.3854814173748751</circleMeasure>
				<centroid>
					<x>639.0329</x>
					<y>1113.938</y>
				</centroid>
			</pseudo3D>
		</spatialEntity>
		<spatialEntity>
			<pseudo3D type="region">
				<clusteredness>1</clusteredness>
				<density>0.5525999977542667</density>
				<area>22375.5</area>
				<perimeter>763.7960052490234</perimeter>
				<distanceFromOrigin>277.694076278195</distanceFromOrigin>
				<angle>33.23107034759656</angle>
				<shape>triangular</shape>
				<triangleMeasure>0.7166366073019235</triangleMeasure>
				<rectangleMeasure>0.6192886145878347</rectangleMeasure>
				<circleMeasure>0.2658255882913492</circleMeasure>
				<centroid>
					<x>249.0953</x>
					<y>875.8284</y>
				</centroid>
			</pseudo3D>
		</spatialEntity>
		<numericStateVariable>
			<name>avgClusterednessRegions</name>
			<value>913.777705065604</value>
		</numericStateVariable>
		<numericStateVariable>
			<name>avgDensityRegions</name>
			<value>0.57749765008195</value>
		</numericStateVariable>
	</timepoint>
	<timepoint>
		<spatialEntity>
			<pseudo3D type="region">
				<clusteredness>1</clusteredness>
				<density>0.6023953024096331</density>
				<area>42985.5</area>
				<perimeter>1197.282743930817</perimeter>
				<distanceFromOrigin>208.9593261857436</distanceFromOrigin>
				<angle>49.13195219191399</angle>
				<shape>triangular</shape>
				<triangleMeasure>0.6827755452133997</triangleMeasure>
				<rectangleMeasure>0.5473512602925358</rectangleMeasure>
				<circleMeasure>0.3854814173748751</circleMeasure>
				<centroid>
					<x>639.0329</x>
					<y>1113.938</y>
				</centroid>
			</pseudo3D>
		</spatialEntity>
		<spatialEntity>
			<pseudo3D type="region">
				<clusteredness>1</clusteredness>
				<density>0.5525999977542667</density>
				<area>22375.5</area>
				<perimeter>763.7960052490234</perimeter>
				<distanceFromOrigin>277.694076278195</distanceFromOrigin>
				<angle>33.23107034759656</angle>
				<shape>triangular</shape>
				<triangleMeasure>0.7166366073019235</triangleMeasure>
				<rectangleMeasure>0.6192886145878347</rectangleMeasure>
				<circleMeasure>0.2658255882913492</circleMeasure>
				<centroid>
					<x>249.0953</x>
					<y>875.8284</y>
				</centroid>
			</pseudo3D>
		</spatialEntity>
		<numericStateVariable>
			<name>avgClusterednessRegions</name>
			<value>913.777705065604</value>
		</numericStateVariable>
		<numericStateVariable>
			<name>avgDensityRegions</name>
			<value>0.57749765008195</value>
		</numericStateVariable>
	</timepoint>
	<timepoint>
		<spatialEntity>
			<pseudo3D type="region">
				<clusteredness>1</clusteredness>
				<density>0.6023953024096331</density>
				<area>42985.5</area>
				<perimeter>1197.282743930817</perimeter>
				<distanceFromOrigin>208.9593261857436</distanceFromOrigin>
				<angle>49.13195219191399</angle>
				<shape>triangular</shape>
				<triangleMeasure>0.6827755452133997</triangleMeasure>
				<rectangleMeasure>0.5473512602925358</rectangleMeasure>
				<circleMeasure>0.3854814173748751</circleMeasure>
				<centroid>
					<x>639.0329</x>
					<y>1113.938</y>
				</centroid>
			</pseudo3D>
		</spatialEntity>
		<spatialEntity>
			<pseudo3D type="region">
				<clusteredness>1</clusteredness>
				<density>0.5525999977542667</density>
				<area>22375.5</area>
				<perimeter>763.7960052490234</perimeter>
				<distanceFromOrigin>277.694076278195</distanceFromOrigin>
				<angle>33.23107034759656</angle>
				<shape>triangular</shape>
				<triangleMeasure>0.7166366073019235</triangleMeasure>
				<rectangleMeasure>0.6192886145878347</rectangleMeasure>
				<circleMeasure>0.2658255882913492</circleMeasure>
				<centroid>
					<x>249.0953</x>
					<y>875.8284</y>
				</centroid>
			</pseudo3D>
		</spatialEntity>
		<numericStateVariable>
			<name>avgClusterednessRegions</name>
			<value>913.777705065604</value>
		</numericStateVariable>
		<numericStateVariable>
			<name>avgDensityRegions</name>
			<value>0.57749765008195</value>
		</numericStateVariable>
	</timepoint>
	<timepoint>
		<spatialEntity>
			<pseudo3D type="region">
				<clusteredness>1</clusteredness>
				<density>0.6023953024096331</density>
				<area>42985.5</area>
				<perimeter>1197.282743930817</perimeter>
				<distanceFromOrigin>208.9593261857436</distanceFromOrigin>
				<angle>49.13195219191399</angle>
				<shape>triangular</shape>
				<triangleMeasure>0.6827755452133997</triangleMeasure>
				<rectangleMeasure>0.5473512602925358</rectangleMeasure>
				<circleMeasure>0.3854814173748751</circleMeasure>
				<centroid>
					<x>639.0329</x>
					<y>1113.938</y>
				</centroid>
			</pseudo3D>
		</spatialEntity>
		<spatialEntity>
			<pseudo3D type="region">
				<clusteredness>1</clusteredness>
				<density>0.5525999977542667</density>
				<area>22375.5</area>
				<perimeter>763.7960052490234</perimeter>
				<distanceFromOrigin>277.694076278195</distanceFromOrigin>
				<angle>33.23107034759656</angle>
				<shape>triangular</shape>
				<triangleMeasure>0.7166366073019235</triangleMeasure>
				<rectangleMeasure>0.6192886145878347</rectangleMeasure>
				<circleMeasure>0.2658255882913492</circleMeasure>
				<centroid>
					<x>249.0953</x>
					<y>875.8284</y>
				</centroid>
			</pseudo3D>
		</spatialEntity>
		<numericStateVariable>
			<name>avgClusterednessRegions</name>
			<value>913.777705065604</value>
		</numericStateVariable>
		<numericStateVariable>
			<name>avgDensityRegions</name>
			<value>0.57749765008195</value>
		</numericStateVariable>
	</timepoint>
	<timepoint>
		<spatialEntity>
			<pseudo3D type="region">
				<clusteredness>1</clusteredness>
				<density>0.6023953024096331</density>
				<area>42985.5</area>
				<perimeter>1197.282743930817</perimeter>
				<distanceFromOrigin>208.9593261857436</distanceFromOrigin>
				<angle>49.13195219191399</angle>
				<shape>triangular</shape>
				<triangleMeasure>0.6827755452133997</triangleMeasure>
				<rectangleMeasure>0.5473512602925358</rectangleMeasure>
				<circleMeasure>0.3854814173748751</circleMeasure>
				<centroid>
					<x>639.0329</x>
					<y>1113.938</y>
				</centroid>
			</pseudo3D>
		</spatialEntity>
		<spatialEntity>
			<pseudo3D type="region">
				<clusteredness>1</clusteredness>
				<density>0.5525999977542667</density>
				<area>22375.5</area>
				<perimeter>763.7960052490234</perimeter>
				<distanceFromOrigin>277.694076278195</distanceFromOrigin>
				<angle>33.23107034759656</angle>
				<shape>triangular</shape>
				<triangleMeasure>0.7166366073019235</triangleMeasure>
				<rectangleMeasure>0.6192886145878347</rectangleMeasure>
				<circleMeasure>0.2658255882913492</circleMeasure>
				<centroid>
					<x>249.0953</x>
					<y>875.8284</y>
				</centroid>
			</pseudo3D>
		</spatialEntity>
		<numericStateVariable>
			<name>avgClusterednessRegions</name>
			<value>913.777705065604</value>
		</numericStateVariable>
		<numericStateVariable>
			<name>avgDensityRegions</name>
			<value>0.57749765008195</value>
		</numericStateVariable>
	</timepoint>
	<timepoint>
		<spatialEntity>
			<pseudo3D type="region">
				<clusteredness>1</clusteredness>
				<density>0.6023953024096331</density>
				<area>42985.5</area>
				<perimeter>1197.282743930817</perimeter>
				<distanceFromOrigin>208.9593261857436</distanceFromOrigin>
				<angle>49.13195219191399</angle>
				<shape>triangular</shape>
				<triangleMeasure>0.6827755452133997</triangleMeasure>
				<rectangleMeasure>0.5473512602925358</rectangleMeasure>
				<circleMeasure>0.3854814173748751</circleMeasure>
				<centroid>
					<x>639.0329</x>
					<y>1113.938</y>
				</centroid>
			</pseudo3D>
		</spatialEntity>
		<spatialEntity>
			<pseudo3D type="region">
				<clusteredness>1</clusteredness>
				<density>0.5525999977542667</density>
				<area>22375.5</area>
				<perimeter>763.7960052490234</perimeter>
				<distanceFromOrigin>277.694076278195</distanceFromOrigin>
				<angle>33.23107034759656</angle>
				<shape>triangular</shape>
				<triangleMeasure>0.7166366073019235</triangleMeasure>
				<rectangleMeasure>0.6192886145878347</rectangleMeasure>
				<circleMeasure>0.2658255882913492</circleMeasure>
				<centroid>
					<x>249.0953</x>
					<y>875.8284</y>
				</centroid>
			</pseudo3D>
		</spatialEntity>
		<numericStateVariable>
			<name>avgClusterednessRegions</name>
			<value>913.777705065604</value>
		</numericStateVariable>
		<numericStateVariable>
			<name>avgDensityRegions</name>
			<value>0.57749765008195</value>
		</numericStateVariable>
	</timepoint>
	<timepoint>
		<spatialEntity>
			<pseudo3D type="region">
				<clusteredness>1</clusteredness>
				<density>0.6023953024096331</density>
				<area>42985.5</area>
				<perimeter>1197.282743930817</perimeter>
				<distanceFromOrigin>208.9593261857436</distanceFromOrigin>
				<angle>49.13195219191399</angle>
				<shape>triangular</shape>
				<triangleMeasure>0.6827755452133997</triangleMeasure>
				<rectangleMeasure>0.5473512602925358</rectangleMeasure>
				<circleMeasure>0.3854814173748751</circleMeasure>
				<centroid>
					<x>639.0329</x>
					<y>1113.938</y>
				</centroid>
			</pseudo3D>
		</spatialEntity>
		<spatialEntity>
			<pseudo3D type="region">
				<clusteredness>1</clusteredness>
				<density>0.5525999977542667</density>
				<area>22375.5</area>
				<perimeter>763.7960052490234</perimeter>
				<distanceFromOrigin>277.694076278195</distanceFromOrigin>
				<angle>33.23107034759656</angle>
				<shape>triangular</shape>
				<triangleMeasure>0.7166366073019235</triangleMeasure>
				<rectangleMeasure>0.6192886145878347</rectangleMeasure>
				<circleMeasure>0.2658255882913492</circleMeasure>
				<centroid>
					<x>249.0953</x>
					<y>875.8284</y>
				</centroid>
			</pseudo3D>
		</spatialEntity>
		<numericStateVariable>
			<name>avgClusterednessRegions</name>
			<value>913.777705065604</value>
		</numericStateVariable>
		<numericStateVariable>
			<name>avgDensityRegions</name>
			<value>0.57749765008195</value>
		</numericStateVariable>
	</timepoint>
	<timepoint>
		<spatialEntity>
			<pseudo3D type="region">
				<clusteredness>1</clusteredness>
				<density>0.6023953024096331</density>
				<area>42985.5</area>
				<perimeter>1197.282743930817</perimeter>
				<distanceFromOrigin>208.9593261857436</distanceFromOrigin>
				<angle>49.13195219191399</angle>
				<shape>triangular</shape>
				<triangleMeasure>0.6827755452133997</triangleMeasure>
				<rectangleMeasure>0.5473512602925358</rectangleMeasure>
				<circleMeasure>0.3854814173748751</circleMeasure>
				<centroid>
					<x>639.0329</x>
					<y>1113.938</y>
				</centroid>
			</pseudo3D>
		</spatialEntity>
		<spatialEntity>
			<pseudo3D type="region">
				<clusteredness>1</clusteredness>
				<density>0.5525999977542667</density>
				<area>22375.5</area>
				<perimeter>763.7960052490234</perimeter>
				<distanceFromOrigin>277.694076278195</distanceFromOrigin>
				<angle>33.23107034759656</angle>
				<shape>triangular</shape>
				<triangleMeasure>0.7166366073019235</triangleMeasure>
				<rectangleMeasure>0.6192886145878347</rectangleMeasure>
				<circleMeasure>0.2658255882913492</circleMeasure>
				<centroid>
					<x>249.0953</x>
					<y>875.8284</y>
				</centroid>
			</pseudo3D>
		</spatialEntity>
		<numericStateVariable>
			<name>avgClusterednessRegions</name>
			<value>913.777705065604</value>
		</numericStateVariable>
		<numericStateVariable>
			<name>avgDensityRegions</name>
			<value>0.57749765008195</value>
		</numericStateVariable>
	</timepoint>
	<timepoint>
		<spatialEntity>
			<pseudo3D type="region">
				<clusteredness>1</clusteredness>
				<density>0.6023953024096331</density>
				<area>42985.5</area>
				<perimeter>1197.282743930817</perimeter>
				<distanceFromOrigin>208.9593261857436</distanceFromOrigin>
				<angle>49.13195219191399</angle>
				<shape>triangular</shape>
				<triangleMeasure>0.6827755452133997</triangleMeasure>
				<rectangleMeasure>0.5473512602925358</rectangleMeasure>
				<circleMeasure>0.3854814173748751</circleMeasure>
				<centroid>
					<x>639.0329</x>
					<y>1113.938</y>
				</centroid>
			</pseudo3D>
		</spatialEntity>
		<spatialEntity>
			<pseudo3D type="region">
				<clusteredness>1</clusteredness>
				<density>0.5525999977542667</density>
				<area>22375.5</area>
				<perimeter>763.7960052490234</perimeter>
				<distanceFromOrigin>277.694076278195</distanceFromOrigin>
				<angle>33.23107034759656</angle>
				<shape>triangular</shape>
				<triangleMeasure>0.7166366073019235</triangleMeasure>
				<rectangleMeasure>0.6192886145878347</rectangleMeasure>
				<circleMeasure>0.2658255882913492</circleMeasure>
				<centroid>
					<x>249.0953</x>
					<y>875.8284</y>
				</centroid>
			</pseudo3D>
		</spatialEntity>
		<numericStateVariable>
			<name>avgClusterednessRegions</name>
			<value>913.777705065604</value>
		</numericStateVariable>
		<numericStateVariable>
			<name>avgDensityRegions</name>
			<value>0.57749765008195</value>
		</numericStateVariable>
	</timepoint>
	<timepoint>
		<spatialEntity>
			<pseudo3D type="region">
				<clusteredness>1</clusteredness>
				<density>0.6023953024096331</density>
				<area>42985.5</area>
				<perimeter>1197.282743930817</perimeter>
				<distanceFromOrigin>208.9593261857436</distanceFromOrigin>
				<angle>49.13195219191399</angle>
				<shape>triangular</shape>
				<triangleMeasure>0.6827755452133997</triangleMeasure>
				<rectangleMeasure>0.5473512602925358</rectangleMeasure>
				<circleMeasure>0.3854814173748751</circleMeasure>
				<centroid>
					<x>639.0329</x>
					<y>1113.938</y>
				</centroid>
			</pseudo3D>
		</spatialEntity>
		<spatialEntity>
			<pseudo3D type="region">
				<clusteredness>1</clusteredness>
				<density>0.5525999977542667</density>
				<area>22375.5</area>
				<perimeter>763.7960052490234</perimeter>
				<distanceFromOrigin>277.694076278195</distanceFromOrigin>
				<angle>33.23107034759656</angle>
				<shape>triangular</shape>
				<triangleMeasure>0.7166366073019235</triangleMeasure>
				<rectangleMeasure>0.6192886145878347</rectangleMeasure>
				<circleMeasure>0.2658255882913492</circleMeasure>
				<centroid>
					<x>249.0953</x>
					<y>875.8284</y>
				</centroid>
			</pseudo3D>
		</spatialEntity>
		<numericStateVariable>
			<name>avgClusterednessRegions</name>
			<value>913.777705065604</value>
		</numericStateVariable>
		<numericStateVariable>
			<name>avgDensityRegions</name>
			<value>0.57749765008195</value>
		</numericStateVariable>
	</timepoint>
	<timepoint>
		<spatialEntity>
			<pseudo3D type="region">
				<clusteredness>1</clusteredness>
				<density>0.6023953024096331</density>
				<area>42985.5</area>
				<perimeter>1197.282743930817</perimeter>
				<distanceFromOrigin>208.9593261857436</distanceFromOrigin>
				<angle>49.13195219191399</angle>
				<shape>triangular</shape>
				<triangleMeasure>0.6827755452133997</triangleMeasure>
				<rectangleMeasure>0.5473512602925358</rectangleMeasure>
				<circleMeasure>0.3854814173748751</circleMeasure>
				<centroid>
					<x>639.0329</x>
					<y>1113.938</y>
				</centroid>
			</pseudo3D>
		</spatialEntity>
		<spatialEntity>
			<pseudo3D type="region">
				<clusteredness>1</clusteredness>
				<density>0.5525999977542667</density>
				<area>22375.5</area>
				<perimeter>763.7960052490234</perimeter>
				<distanceFromOrigin>277.694076278195</distanceFromOrigin>
				<angle>33.23107034759656</angle>
				<shape>triangular</shape>
				<triangleMeasure>0.7166366073019235</triangleMeasure>
				<rectangleMeasure>0.6192886145878347</rectangleMeasure>
				<circleMeasure>0.2658255882913492</circleMeasure>
				<centroid>
					<x>249.0953</x>
					<y>875.8284</y>
				</centroid>
			</pseudo3D>
		</spatialEntity>
		<numericStateVariable>
			<name>avgClusterednessRegions</name>
			<value>913.777705065604</value>
		</numericStateVariable>
		<numericStateVariable>
			<name>avgDensityRegions</name>
			<value>0.57749765008195</value>
		</numericStateVariable>
	</timepoint>
	<timepoint>
		<spatialEntity>
			<pseudo3D type="region">
				<clusteredness>1</clusteredness>
				<density>0.6023953024096331</density>
				<area>42985.5</area>
				<perimeter>1197.282743930817</perimeter>
				<distanceFromOrigin>208.9593261857436</distanceFromOrigin>
				<angle>49.13195219191399</angle>
				<shape>triangular</shape>
				<triangleMeasure>0.6827755452133997</triangleMeasure>
				<rectangleMeasure>0.5473512602925358</rectangleMeasure>
				<circleMeasure>0.3854814173748751</circleMeasure>
				<centroid>
					<x>639.0329</x>
					<y>1113.938</y>
				</centroid>
			</pseudo3D>
		</spatialEntity>
		<spatialEntity>
			<pseudo3D type="region">
				<clusteredness>1</clusteredness>
				<density>0.5525999977542667</density>
				<area>22375.5</area>
				<perimeter>763.7960052490234</perimeter>
				<distanceFromOrigin>277.694076278195</distanceFromOrigin>
				<angle>33.23107034759656</angle>
				<shape>triangular</shape>
				<triangleMeasure>0.7166366073019235</triangleMeasure>
				<rectangleMeasure>0.6192886145878347</rectangleMeasure>
				<circleMeasure>0.2658255882913492</circleMeasure>
				<centroid>
					<x>249.0953</x>
					<y>875.8284</y>
				</centroid>
			</pseudo3D>
		</spatialEntity>
		<numericStateVariable>
			<name>avgClusterednessRegions</name>
			<value>913.777705065604</value>
		</numericStateVariable>
		<numericStateVariable>
			<name>avgDensityRegions</name>
			<value>0.57749765008195</value>
		</numericStateVariable>
	</timepoint>
	<timepoint>
		<spatialEntity>
			<pseudo3D type="region">
				<clusteredness>1</clusteredness>
				<density>0.6023953024096331</density>
				<area>42985.5</area>
				<perimeter>1197.282743930817</perimeter>
				<distanceFromOrigin>208.9593261857436</distanceFromOrigin>
				<angle>49.13195219191399</angle>
				<shape>triangular</shape>
				<triangleMeasure>0.6827755452133997</triangleMeasure>
				<rectangleMeasure>0.5473512602925358</rectangleMeasure>
				<circleMeasure>0.3854814173748751</circleMeasure>
				<centroid>
					<x>639.0329</x>
					<y>1113.938</y>
				</centroid>
			</pseudo3D>
		</spatialEntity>
		<spatialEntity>
			<pseudo3D type="region">
				<clusteredness>1</clusteredness>
				<density>0.5525999977542667</density>
				<area>22375.5</area>
				<perimeter>763.7960052490234</perimeter>
				<distanceFromOrigin>277.694076278195</distanceFromOrigin>
				<angle>33.23107034759656</angle>
				<shape>triangular</shape>
				<triangleMeasure>0.7166366073019235</triangleMeasure>
				<rectangleMeasure>0.6192886145878347</rectangleMeasure>
				<circleMeasure>0.2658255882913492</circleMeasure>
				<centroid>
					<x>249.0953</x>
					<y>875.8284</y>
				</centroid>
			</pseudo3D>
		</spatialEntity>
		<numericStateVariable>
			<name>avgClusterednessRegions</name>
			<value>913.777705065604</value>
		</numericStateVariable>
		<numericStateVariable>
			<name>avgDensityRegions</name>
			<value>0.57749765008195</value>
		</numericStateVariable>
	</timepoint>
	<timepoint>
		<spatialEntity>
			<pseudo3D type="region">
				<clusteredness>1</clusteredness>
				<density>0.6023953024096331</density>
				<area>42985.5</area>
				<perimeter>1197.282743930817</perimeter>
				<distanceFromOrigin>208.9593261857436</distanceFromOrigin>
				<angle>49.13195219191399</angle>
				<shape>triangular</shape>
				<triangleMeasure>0.6827755452133997</triangleMeasure>
				<rectangleMeasure>0.5473512602925358</rectangleMeasure>
				<circleMeasure>0.3854814173748751</circleMeasure>
				<centroid>
					<x>639.0329</x>
					<y>1113.938</y>
				</centroid>
			</pseudo3D>
		</spatialEntity>
		<spatialEntity>
			<pseudo3D type="region">
				<clusteredness>1</clusteredness>
				<density>0.5525999977542667</density>
				<area>22375.5</area>
				<perimeter>763.7960052490234</perimeter>
				<distanceFromOrigin>277.694076278195</distanceFromOrigin>
				<angle>33.23107034759656</angle>
				<shape>triangular</shape>
				<triangleMeasure>0.7166366073019235</triangleMeasure>
				<rectangleMeasure>0.6192886145878347</rectangleMeasure>
				<circleMeasure>0.2658255882913492</circleMeasure>
				<centroid>
					<x>249.0953</x>
					<y>875.8284</y>
				</centroid>
			</pseudo3D>
		</spatialEntity>
		<numericStateVariable>
			<name>avgClusterednessRegions</name>
			<value>913.777705065604</value>
		</numericStateVariable>
		<numericStateVariable>
			<name>avgDensityRegions</name>
			<value>0.57749765008195</value>
		</numericStateVariable>
	</timepoint>
	<timepoint>
		<spatialEntity>
			<pseudo3D type="region">
				<clusteredness>1</clusteredness>
				<density>0.6023953024096331</density>
				<area>42985.5</area>
				<perimeter>1197.282743930817</perimeter>
				<distanceFromOrigin>208.9593261857436</distanceFromOrigin>
				<angle>49.13195219191399</angle>
				<shape>triangular</shape>
				<triangleMeasure>0.6827755452133997</triangleMeasure>
				<rectangleMeasure>0.5473512602925358</rectangleMeasure>
				<circleMeasure>0.3854814173748751</circleMeasure>
				<centroid>
					<x>639.0329</x>
					<y>1113.938</y>
				</centroid>
			</pseudo3D>
		</spatialEntity>
		<spatialEntity>
			<pseudo3D type="region">
				<clusteredness>1</clusteredness>
				<density>0.5525999977542667</density>
				<area>22375.5</area>
				<perimeter>763.7960052490234</perimeter>
				<distanceFromOrigin>277.694076278195</distanceFromOrigin>
				<angle>33.23107034759656</angle>
				<shape>triangular</shape>
				<triangleMeasure>0.7166366073019235</triangleMeasure>
				<rectangleMeasure>0.6192886145878347</rectangleMeasure>
				<circleMeasure>0.2658255882913492</circleMeasure>
				<centroid>
					<x>249.0953</x>
					<y>875.8284</y>
				</centroid>
			</pseudo3D>
		</spatialEntity>
		<numericStateVariable>
			<name>avgClusterednessRegions</name>
			<value>913.777705065604</value>
		</numericStateVariable>
		<numericStateVariable>
			<name>avgDensityRegions</name>
			<value>0.57749765008195</value>
		</numericStateVariable>
	</timepoint>
	<timepoint>
		<spatialEntity>
			<pseudo3D type="region">
				<clusteredness>1</clusteredness>
				<density>0.6023953024096331</density>
				<area>42985.5</area>
				<perimeter>1197.282743930817</perimeter>
				<distanceFromOrigin>208.9593261857436</distanceFromOrigin>
				<angle>49.13195219191399</angle>
				<shape>triangular</shape>
				<triangleMeasure>0.6827755452133997</triangleMeasure>
				<rectangleMeasure>0.5473512602925358</rectangleMeasure>
				<circleMeasure>0.3854814173748751</circleMeasure>
				<centroid>
					<x>639.0329</x>
					<y>1113.938</y>
				</centroid>
			</pseudo3D>
		</spatialEntity>
		<spatialEntity>
			<pseudo3D type="region">
				<clusteredness>1</clusteredness>
				<density>0.5525999977542667</density>
				<area>22375.5</area>
				<perimeter>763.7960052490234</perimeter>
				<distanceFromOrigin>277.694076278195</distanceFromOrigin>
				<angle>33.23107034759656</angle>
				<shape>triangular</shape>
				<triangleMeasure>0.7166366073019235</triangleMeasure>
				<rectangleMeasure>0.6192886145878347</rectangleMeasure>
				<circleMeasure>0.2658255882913492</circleMeasure>
				<centroid>
					<x>249.0953</x>
					<y>875.8284</y>
				</centroid>
			</pseudo3D>
		</spatialEntity>
		<numericStateVariable>
			<name>avgClusterednessRegions</name>
			<value>913.777705065604</value>
		</numericStateVariable>
		<numericStateVariable>
			<name>avgDensityRegions</name>
			<value>0.57749765008195</value>
		</numericStateVariable>
	</timepoint>
	<timepoint>
		<spatialEntity>
			<pseudo3D type="region">
				<clusteredness>1</clusteredness>
				<density>0.6023953024096331</density>
				<area>42985.5</area>
				<perimeter>1197.282743930817</perimeter>
				<distanceFromOrigin>208.9593261857436</distanceFromOrigin>
				<angle>49.13195219191399</angle>
				<shape>triangular</shape>
				<triangleMeasure>0.6827755452133997</triangleMeasure>
				<rectangleMeasure>0.5473512602925358</rectangleMeasure>
				<circleMeasure>0.3854814173748751</circleMeasure>
				<centroid>
					<x>639.0329</x>
					<y>1113.938</y>
				</centroid>
			</pseudo3D>
		</spatialEntity>
		<spatialEntity>
			<pseudo3D type="region">
				<clusteredness>1</clusteredness>
				<density>0.5525999977542667</density>
				<area>22375.5</area>
				<perimeter>763.7960052490234</perimeter>
				<distanceFromOrigin>277.694076278195</distanceFromOrigin>
				<angle>33.23107034759656</angle>
				<shape>triangular</shape>
				<triangleMeasure>0.7166366073019235</triangleMeasure>
				<rectangleMeasure>0.6192886145878347</rectangleMeasure>
				<circleMeasure>0.2658255882913492</circleMeasure>
				<centroid>
					<x>249.0953</x>
					<y>875.8284</y>
				</centroid>
			</pseudo3D>
		</spatialEntity>
		<numericStateVariable>
			<name>avgClusterednessRegions</name>
			<value>913.777705065604</value>
		</numericStateVariable>
		<numericStateVariable>
			<name>avgDensityRegions</name>
			<value>0.57749765008195</value>
		</numericStateVariable>
	</timepoint>
	<timepoint>
		<spatialEntity>
			<pseudo3D type="region">
				<clusteredness>1</clusteredness>
				<density>0.6023953024096331</density>
				<area>42985.5</area>
				<perimeter>1197.282743930817</perimeter>
				<distanceFromOrigin>208.9593261857436</distanceFromOrigin>
				<angle>49.13195219191399</angle>
				<shape>triangular</shape>
				<triangleMeasure>0.6827755452133997</triangleMeasure>
				<rectangleMeasure>0.5473512602925358</rectangleMeasure>
				<circleMeasure>0.3854814173748751</circleMeasure>
				<centroid>
					<x>639.0329</x>
					<y>1113.938</y>
				</centroid>
			</pseudo3D>
		</spatialEntity>
		<spatialEntity>
			<pseudo3D type="region">
				<clusteredness>1</clusteredness>
				<density>0.5525999977542667</density>
				<area>22375.5</area>
				<perimeter>763.7960052490234</perimeter>
				<distanceFromOrigin>277.694076278195</distanceFromOrigin>
				<angle>33.23107034759656</angle>
				<shape>triangular</shape>
				<triangleMeasure>0.7166366073019235</triangleMeasure>
				<rectangleMeasure>0.6192886145878347</rectangleMeasure>
				<circleMeasure>0.2658255882913492</circleMeasure>
				<centroid>
					<x>249.0953</x>
					<y>875.8284</y>
				</centroid>
			</pseudo3D>
		</spatialEntity>
		<numericStateVariable>
			<name>avgClusterednessRegions</name>
			<value>913.777705065604</value>
		</numericStateVariable>
		<numericStateVariable>
			<name>avgDensityRegions</name>
			<value>0.57749765008195</value>
		</numericStateVariable>
	</timepoint>
	<timepoint>
		<spatialEntity>
			<pseudo3D type="region">
				<clusteredness>1</clusteredness>
				<density>0.6023953024096331</density>
				<area>42985.5</area>
				<perimeter>1197.282743930817</perimeter>
				<distanceFromOrigin>208.9593261857436</distanceFromOrigin>
				<angle>49.13195219191399</angle>
				<shape>triangular</shape>
				<triangleMeasure>0.6827755452133997</triangleMeasure>
				<rectangleMeasure>0.5473512602925358</rectangleMeasure>
				<circleMeasure>0.3854814173748751</circleMeasure>
				<centroid>
					<x>639.0329</x>
					<y>1113.938</y>
				</centroid>
			</pseudo3D>
		</spatialEntity>
		<spatialEntity>
			<pseudo3D type="region">
				<clusteredness>1</clusteredness>
				<density>0.5525999977542667</density>
				<area>22375.5</area>
				<perimeter>763.7960052490234</perimeter>
				<distanceFromOrigin>277.694076278195</distanceFromOrigin>
				<angle>33.23107034759656</angle>
				<shape>triangular</shape>
				<triangleMeasure>0.7166366073019235</triangleMeasure>
				<rectangleMeasure>0.6192886145878347</rectangleMeasure>
				<circleMeasure>0.2658255882913492</circleMeasure>
				<centroid>
					<x>249.0953</x>
					<y>875.8284</y>
				</centroid>
			</pseudo3D>
		</spatialEntity>
		<numericStateVariable>
			<name>avgClusterednessRegions</name>
			<value>913.777705065604</value>
		</numericStateVariable>
		<numericStateVariable>
			<name>avgDensityRegions</name>
			<value>0.57749765008195</value>
		</numericStateVariable>
	</timepoint>
	<timepoint>
		<spatialEntity>
			<pseudo3D type="region">
				<clusteredness>1</clusteredness>
				<density>0.6023953024096331</density>
				<area>42985.5</area>
				<perimeter>1197.282743930817</perimeter>
				<distanceFromOrigin>208.9593261857436</distanceFromOrigin>
				<angle>49.13195219191399</angle>
				<shape>triangular</shape>
				<triangleMeasure>0.6827755452133997</triangleMeasure>
				<rectangleMeasure>0.5473512602925358</rectangleMeasure>
				<circleMeasure>0.3854814173748751</circleMeasure>
				<centroid>
					<x>639.0329</x>
					<y>1113.938</y>
				</centroid>
			</pseudo3D>
		</spatialEntity>
		<spatialEntity>
			<pseudo3D type="region">
				<clusteredness>1</clusteredness>
				<density>0.5525999977542667</density>
				<area>22375.5</area>
				<perimeter>763.7960052490234</perimeter>
				<distanceFromOrigin>277.694076278195</distanceFromOrigin>
				<angle>33.23107034759656</angle>
				<shape>triangular</shape>
				<triangleMeasure>0.7166366073019235</triangleMeasure>
				<rectangleMeasure>0.6192886145878347</rectangleMeasure>
				<circleMeasure>0.2658255882913492</circleMeasure>
				<centroid>
					<x>249.0953</x>
					<y>875.8284</y>
				</centroid>
			</pseudo3D>
		</spatialEntity>
		<numericStateVariable>
			<name>avgClusterednessRegions</name>
			<value>913.777705065604</value>
		</numericStateVariable>
		<numericStateVariable>
			<name>avgDensityRegions</name>
			<value>0.57749765008195</value>
		</numericStateVariable>
	</timepoint>
	<timepoint>
		<spatialEntity>
			<pseudo3D type="region">
				<clusteredness>1</clusteredness>
				<density>0.6023953024096331</density>
				<area>42985.5</area>
				<perimeter>1197.282743930817</perimeter>
				<distanceFromOrigin>208.9593261857436</distanceFromOrigin>
				<angle>49.13195219191399</angle>
				<shape>triangular</shape>
				<triangleMeasure>0.6827755452133997</triangleMeasure>
				<rectangleMeasure>0.5473512602925358</rectangleMeasure>
				<circleMeasure>0.3854814173748751</circleMeasure>
				<centroid>
					<x>639.0329</x>
					<y>1113.938</y>
				</centroid>
			</pseudo3D>
		</spatialEntity>
		<spatialEntity>
			<pseudo3D type="region">
				<clusteredness>1</clusteredness>
				<density>0.5525999977542667</density>
				<area>22375.5</area>
				<perimeter>763.7960052490234</perimeter>
				<distanceFromOrigin>277.694076278195</distanceFromOrigin>
				<angle>33.23107034759656</angle>
				<shape>triangular</shape>
				<triangleMeasure>0.7166366073019235</triangleMeasure>
				<rectangleMeasure>0.6192886145878347</rectangleMeasure>
				<circleMeasure>0.2658255882913492</circleMeasure>
				<centroid>
					<x>249.0953</x>
					<y>875.8284</y>
				</centroid>
			</pseudo3D>
		</spatialEntity>
		<numericStateVariable>
			<name>avgClusterednessRegions</name>
			<value>913.777705065604</value>
		</numericStateVariable>
		<numericStateVariable>
			<name>avgDensityRegions</name>
			<value>0.57749765008195</value>
		</numericStateVariable>
	</timepoint>
</experiment>
