# Supplementary material for: Automatic validation of computational models using pseudo-3D spatio-temporal model checking
Source: BMC Syst Biol. 2014 Dec 2;8:124. doi: 10.1186/s12918-014-0124-0 (PMC4272535; doi:10.1186/s12918-014-0124-0)
Supplement: Additional file 8 — Dataset of STML files for the phase variation case study. The dataset of one thousand STML files corresponding to the stochastic simulations of the rectangular model for the phase variation case study. We recommend using the freely available 7zip software (Download link: http://www.7-zip.org/download.html) to extract this archive. [file 12918_2014_124_MOESM8_ESM.zip › phase_variation_stml_196.xml]

<?xml version="1.0" encoding="utf-8"?>
<!--Warning! This xml file was automatically generated by a C++ program using the Boost PropertyTree library.-->
<experiment>
	<timepoint>
		<numericStateVariable>
			<name>avgClusterednessRegions</name>
			<value>0</value>
		</numericStateVariable>
		<numericStateVariable>
			<name>avgDensityRegions</name>
			<value>0</value>
		</numericStateVariable>
	</timepoint>
	<timepoint>
		<numericStateVariable>
			<name>avgClusterednessRegions</name>
			<value>0</value>
		</numericStateVariable>
		<numericStateVariable>
			<name>avgDensityRegions</name>
			<value>0</value>
		</numericStateVariable>
	</timepoint>
	<timepoint>
		<numericStateVariable>
			<name>avgClusterednessRegions</name>
			<value>0</value>
		</numericStateVariable>
		<numericStateVariable>
			<name>avgDensityRegions</name>
			<value>0</value>
		</numericStateVariable>
	</timepoint>
	<timepoint>
		<numericStateVariable>
			<name>avgClusterednessRegions</name>
			<value>0</value>
		</numericStateVariable>
		<numericStateVariable>
			<name>avgDensityRegions</name>
			<value>0</value>
		</numericStateVariable>
	</timepoint>
	<timepoint>
		<numericStateVariable>
			<name>avgClusterednessRegions</name>
			<value>0</value>
		</numericStateVariable>
		<numericStateVariable>
			<name>avgDensityRegions</name>
			<value>0</value>
		</numericStateVariable>
	</timepoint>
	<timepoint>
		<numericStateVariable>
			<name>avgClusterednessRegions</name>
			<value>0</value>
		</numericStateVariable>
		<numericStateVariable>
			<name>avgDensityRegions</name>
			<value>0</value>
		</numericStateVariable>
	</timepoint>
	<timepoint>
		<numericStateVariable>
			<name>avgClusterednessRegions</name>
			<value>0</value>
		</numericStateVariable>
		<numericStateVariable>
			<name>avgDensityRegions</name>
			<value>0</value>
		</numericStateVariable>
	</timepoint>
	<timepoint>
		<numericStateVariable>
			<name>avgClusterednessRegions</name>
			<value>0</value>
		</numericStateVariable>
		<numericStateVariable>
			<name>avgDensityRegions</name>
			<value>0</value>
		</numericStateVariable>
	</timepoint>
	<timepoint>
		<numericStateVariable>
			<name>avgClusterednessRegions</name>
			<value>0</value>
		</numericStateVariable>
		<numericStateVariable>
			<name>avgDensityRegions</name>
			<value>0</value>
		</numericStateVariable>
	</timepoint>
	<timepoint>
		<numericStateVariable>
			<name>avgClusterednessRegions</name>
			<value>0</value>
		</numericStateVariable>
		<numericStateVariable>
			<name>avgDensityRegions</name>
			<value>0</value>
		</numericStateVariable>
	</timepoint>
	<timepoint>
		<numericStateVariable>
			<name>avgClusterednessRegions</name>
			<value>0</value>
		</numericStateVariable>
		<numericStateVariable>
			<name>avgDensityRegions</name>
			<value>0</value>
		</numericStateVariable>
	</timepoint>
	<timepoint>
		<numericStateVariable>
			<name>avgClusterednessRegions</name>
			<value>0</value>
		</numericStateVariable>
		<numericStateVariable>
			<name>avgDensityRegions</name>
			<value>0</value>
		</numericStateVariable>
	</timepoint>
	<timepoint>
		<numericStateVariable>
			<name>avgClusterednessRegions</name>
			<value>0</value>
		</numericStateVariable>
		<numericStateVariable>
			<name>avgDensityRegions</name>
			<value>0</value>
		</numericStateVariable>
	</timepoint>
	<timepoint>
		<numericStateVariable>
			<name>avgClusterednessRegions</name>
			<value>0</value>
		</numericStateVariable>
		<numericStateVariable>
			<name>avgDensityRegions</name>
			<value>0</value>
		</numericStateVariable>
	</timepoint>
	<timepoint>
		<numericStateVariable>
			<name>avgClusterednessRegions</name>
			<value>0</value>
		</numericStateVariable>
		<numericStateVariable>
			<name>avgDensityRegions</name>
			<value>0</value>
		</numericStateVariable>
	</timepoint>
	<timepoint>
		<numericStateVariable>
			<name>avgClusterednessRegions</name>
			<value>0</value>
		</numericStateVariable>
		<numericStateVariable>
			<name>avgDensityRegions</name>
			<value>0</value>
		</numericStateVariable>
	</timepoint>
	<timepoint>
		<numericStateVariable>
			<name>avgClusterednessRegions</name>
			<value>0</value>
		</numericStateVariable>
		<numericStateVariable>
			<name>avgDensityRegions</name>
			<value>0</value>
		</numericStateVariable>
	</timepoint>
	<timepoint>
		<numericStateVariable>
			<name>avgClusterednessRegions</name>
			<value>0</value>
		</numericStateVariable>
		<numericStateVariable>
			<name>avgDensityRegions</name>
			<value>0</value>
		</numericStateVariable>
	</timepoint>
	<timepoint>
		<numericStateVariable>
			<name>avgClusterednessRegions</name>
			<value>0</value>
		</numericStateVariable>
		<numericStateVariable>
			<name>avgDensityRegions</name>
			<value>0</value>
		</numericStateVariable>
	</timepoint>
	<timepoint>
		<numericStateVariable>
			<name>avgClusterednessRegions</name>
			<value>0</value>
		</numericStateVariable>
		<numericStateVariable>
			<name>avgDensityRegions</name>
			<value>0</value>
		</numericStateVariable>
	</timepoint>
	<timepoint>
		<numericStateVariable>
			<name>avgClusterednessRegions</name>
			<value>0</value>
		</numericStateVariable>
		<numericStateVariable>
			<name>avgDensityRegions</name>
			<value>0</value>
		</numericStateVariable>
	</timepoint>
	<timepoint>
		<numericStateVariable>
			<name>avgClusterednessRegions</name>
			<value>0</value>
		</numericStateVariable>
		<numericStateVariable>
			<name>avgDensityRegions</name>
			<value>0</value>
		</numericStateVariable>
	</timepoint>
	<timepoint>
		<numericStateVariable>
			<name>avgClusterednessRegions</name>
			<value>0</value>
		</numericStateVariable>
		<numericStateVariable>
			<name>avgDensityRegions</name>
			<value>0</value>
		</numericStateVariable>
	</timepoint>
	<timepoint>
		<numericStateVariable>
			<name>avgClusterednessRegions</name>
			<value>0</value>
		</numericStateVariable>
		<numericStateVariable>
			<name>avgDensityRegions</name>
			<value>0</value>
		</numericStateVariable>
	</timepoint>
	<timepoint>
		<numericStateVariable>
			<name>avgClusterednessRegions</name>
			<value>0</value>
		</numericStateVariable>
		<numericStateVariable>
			<name>avgDensityRegions</name>
			<value>0</value>
		</numericStateVariable>
	</timepoint>
	<timepoint>
		<numericStateVariable>
			<name>avgClusterednessRegions</name>
			<value>0</value>
		</numericStateVariable>
		<numericStateVariable>
			<name>avgDensityRegions</name>
			<value>0</value>
		</numericStateVariable>
	</timepoint>
	<timepoint>
		<numericStateVariable>
			<name>avgClusterednessRegions</name>
			<value>0</value>
		</numericStateVariable>
		<numericStateVariable>
			<name>avgDensityRegions</name>
			<value>0</value>
		</numericStateVariable>
	</timepoint>
	<timepoint>
		<numericStateVariable>
			<name>avgClusterednessRegions</name>
			<value>0</value>
		</numericStateVariable>
		<numericStateVariable>
			<name>avgDensityRegions</name>
			<value>0</value>
		</numericStateVariable>
	</timepoint>
	<timepoint>
		<numericStateVariable>
			<name>avgClusterednessRegions</name>
			<value>0</value>
		</numericStateVariable>
		<numericStateVariable>
			<name>avgDensityRegions</name>
			<value>0</value>
		</numericStateVariable>
	</timepoint>
	<timepoint>
		<numericStateVariable>
			<name>avgClusterednessRegions</name>
			<value>0</value>
		</numericStateVariable>
		<numericStateVariable>
			<name>avgDensityRegions</name>
			<value>0</value>
		</numericStateVariable>
	</timepoint>
	<timepoint>
		<numericStateVariable>
			<name>avgClusterednessRegions</name>
			<value>0</value>
		</numericStateVariable>
		<numericStateVariable>
			<name>avgDensityRegions</name>
			<value>0</value>
		</numericStateVariable>
	</timepoint>
	<timepoint>
		<numericStateVariable>
			<name>avgClusterednessRegions</name>
			<value>0</value>
		</numericStateVariable>
		<numericStateVariable>
			<name>avgDensityRegions</name>
			<value>0</value>
		</numericStateVariable>
	</timepoint>
	<timepoint>
		<spatialEntity>
			<pseudo3D type="region">
				<clusteredness>1</clusteredness>
				<density>0.5318108159868005</density>
				<area>20914.5</area>
				<perimeter>876.8322629928589</perimeter>
				<distanceFromOrigin>251.2886786148552</distanceFromOrigin>
				<angle>27.61056168734688</angle>
				<shape>triangular</shape>
				<triangleMeasure>0.6904853775950048</triangleMeasure>
				<rectangleMeasure>0.6146781944544421</rectangleMeasure>
				<circleMeasure>0.2071685881254759</circleMeasure>
				<centroid>
					<x>1080.425</x>
					<y>486.4919</y>
				</centroid>
			</pseudo3D>
		</spatialEntity>
		<numericStateVariable>
			<name>avgClusterednessRegions</name>
			<value>0</value>
		</numericStateVariable>
		<numericStateVariable>
			<name>avgDensityRegions</name>
			<value>0.5318108159868005</value>
		</numericStateVariable>
	</timepoint>
	<timepoint>
		<spatialEntity>
			<pseudo3D type="region">
				<clusteredness>1</clusteredness>
				<density>0.5444602588355403</density>
				<area>22459.5</area>
				<perimeter>918.4154658317566</perimeter>
				<distanceFromOrigin>251.2886786148552</distanceFromOrigin>
				<angle>27.10798815839571</angle>
				<shape>triangular</shape>
				<triangleMeasure>0.6798775527193058</triangleMeasure>
				<rectangleMeasure>0.6121173130311722</rectangleMeasure>
				<circleMeasure>0.1981488312253395</circleMeasure>
				<centroid>
					<x>1088.335</x>
					<y>481.2733</y>
				</centroid>
			</pseudo3D>
		</spatialEntity>
		<numericStateVariable>
			<name>avgClusterednessRegions</name>
			<value>0</value>
		</numericStateVariable>
		<numericStateVariable>
			<name>avgDensityRegions</name>
			<value>0.5444602588355403</value>
		</numericStateVariable>
	</timepoint>
	<timepoint>
		<spatialEntity>
			<pseudo3D type="region">
				<clusteredness>1</clusteredness>
				<density>0.5476251332741271</density>
				<area>24037.5</area>
				<perimeter>952.6417927742004</perimeter>
				<distanceFromOrigin>251.2886786148552</distanceFromOrigin>
				<angle>26.143367703149</angle>
				<shape>triangular</shape>
				<triangleMeasure>0.6441110564024237</triangleMeasure>
				<rectangleMeasure>0.6200570562122188</rectangleMeasure>
				<circleMeasure>0.1875905834385688</circleMeasure>
				<centroid>
					<x>1096.209</x>
					<y>475.5985</y>
				</centroid>
			</pseudo3D>
		</spatialEntity>
		<numericStateVariable>
			<name>avgClusterednessRegions</name>
			<value>0</value>
		</numericStateVariable>
		<numericStateVariable>
			<name>avgDensityRegions</name>
			<value>0.5476251332741271</value>
		</numericStateVariable>
	</timepoint>
	<timepoint>
		<spatialEntity>
			<pseudo3D type="region">
				<clusteredness>1</clusteredness>
				<density>0.5642436375045848</density>
				<area>26200.5</area>
				<perimeter>1006.013458251953</perimeter>
				<distanceFromOrigin>251.2886786148552</distanceFromOrigin>
				<angle>25.54676843967501</angle>
				<shape>triangular</shape>
				<triangleMeasure>0.647575500115857</triangleMeasure>
				<rectangleMeasure>0.6424849224103529</rectangleMeasure>
				<circleMeasure>0.1850963571324352</circleMeasure>
				<centroid>
					<x>1107.115</x>
					<y>468.3262</y>
				</centroid>
			</pseudo3D>
		</spatialEntity>
		<numericStateVariable>
			<name>avgClusterednessRegions</name>
			<value>0</value>
		</numericStateVariable>
		<numericStateVariable>
			<name>avgDensityRegions</name>
			<value>0.5642436375045848</value>
		</numericStateVariable>
	</timepoint>
	<timepoint>
		<spatialEntity>
			<pseudo3D type="region">
				<clusteredness>1</clusteredness>
				<density>0.5620070912002253</density>
				<area>26313</area>
				<perimeter>1009.84787607193</perimeter>
				<distanceFromOrigin>251.2886786148552</distanceFromOrigin>
				<angle>25.38006399463021</angle>
				<shape>triangular</shape>
				<triangleMeasure>0.6443815890974544</triangleMeasure>
				<rectangleMeasure>0.6391430484266905</rectangleMeasure>
				<circleMeasure>0.1842448066431165</circleMeasure>
				<centroid>
					<x>1107.679</x>
					<y>467.9185</y>
				</centroid>
			</pseudo3D>
		</spatialEntity>
		<numericStateVariable>
			<name>avgClusterednessRegions</name>
			<value>0</value>
		</numericStateVariable>
		<numericStateVariable>
			<name>avgDensityRegions</name>
			<value>0.5620070912002253</value>
		</numericStateVariable>
	</timepoint>
	<timepoint>
		<spatialEntity>
			<pseudo3D type="region">
				<clusteredness>1</clusteredness>
				<density>0.5620070912002253</density>
				<area>26313</area>
				<perimeter>1009.84787607193</perimeter>
				<distanceFromOrigin>251.2886786148552</distanceFromOrigin>
				<angle>25.38006399463021</angle>
				<shape>triangular</shape>
				<triangleMeasure>0.6443815890974544</triangleMeasure>
				<rectangleMeasure>0.6391430484266905</rectangleMeasure>
				<circleMeasure>0.1842448066431165</circleMeasure>
				<centroid>
					<x>1107.679</x>
					<y>467.9185</y>
				</centroid>
			</pseudo3D>
		</spatialEntity>
		<numericStateVariable>
			<name>avgClusterednessRegions</name>
			<value>0</value>
		</numericStateVariable>
		<numericStateVariable>
			<name>avgDensityRegions</name>
			<value>0.5620070912002253</value>
		</numericStateVariable>
	</timepoint>
	<timepoint>
		<spatialEntity>
			<pseudo3D type="region">
				<clusteredness>1</clusteredness>
				<density>0.5620070912002253</density>
				<area>26313</area>
				<perimeter>1009.84787607193</perimeter>
				<distanceFromOrigin>251.2886786148552</distanceFromOrigin>
				<angle>25.38006399463021</angle>
				<shape>triangular</shape>
				<triangleMeasure>0.6443815890974544</triangleMeasure>
				<rectangleMeasure>0.6391430484266905</rectangleMeasure>
				<circleMeasure>0.1842448066431165</circleMeasure>
				<centroid>
					<x>1107.679</x>
					<y>467.9185</y>
				</centroid>
			</pseudo3D>
		</spatialEntity>
		<numericStateVariable>
			<name>avgClusterednessRegions</name>
			<value>0</value>
		</numericStateVariable>
		<numericStateVariable>
			<name>avgDensityRegions</name>
			<value>0.5620070912002253</value>
		</numericStateVariable>
	</timepoint>
	<timepoint>
		<spatialEntity>
			<pseudo3D type="region">
				<clusteredness>1</clusteredness>
				<density>0.5620070912002253</density>
				<area>26313</area>
				<perimeter>1009.84787607193</perimeter>
				<distanceFromOrigin>251.2886786148552</distanceFromOrigin>
				<angle>25.38006399463021</angle>
				<shape>triangular</shape>
				<triangleMeasure>0.6443815890974544</triangleMeasure>
				<rectangleMeasure>0.6391430484266905</rectangleMeasure>
				<circleMeasure>0.1842448066431165</circleMeasure>
				<centroid>
					<x>1107.679</x>
					<y>467.9185</y>
				</centroid>
			</pseudo3D>
		</spatialEntity>
		<numericStateVariable>
			<name>avgClusterednessRegions</name>
			<value>0</value>
		</numericStateVariable>
		<numericStateVariable>
			<name>avgDensityRegions</name>
			<value>0.5620070912002253</value>
		</numericStateVariable>
	</timepoint>
	<timepoint>
		<spatialEntity>
			<pseudo3D type="region">
				<clusteredness>1</clusteredness>
				<density>0.5620070912002253</density>
				<area>26313</area>
				<perimeter>1009.84787607193</perimeter>
				<distanceFromOrigin>251.2886786148552</distanceFromOrigin>
				<angle>25.38006399463021</angle>
				<shape>triangular</shape>
				<triangleMeasure>0.6443815890974544</triangleMeasure>
				<rectangleMeasure>0.6391430484266905</rectangleMeasure>
				<circleMeasure>0.1842448066431165</circleMeasure>
				<centroid>
					<x>1107.679</x>
					<y>467.9185</y>
				</centroid>
			</pseudo3D>
		</spatialEntity>
		<numericStateVariable>
			<name>avgClusterednessRegions</name>
			<value>0</value>
		</numericStateVariable>
		<numericStateVariable>
			<name>avgDensityRegions</name>
			<value>0.5620070912002253</value>
		</numericStateVariable>
	</timepoint>
	<timepoint>
		<spatialEntity>
			<pseudo3D type="region">
				<clusteredness>1</clusteredness>
				<density>0.5620070912002253</density>
				<area>26313</area>
				<perimeter>1009.84787607193</perimeter>
				<distanceFromOrigin>251.2886786148552</distanceFromOrigin>
				<angle>25.38006399463021</angle>
				<shape>triangular</shape>
				<triangleMeasure>0.6443815890974544</triangleMeasure>
				<rectangleMeasure>0.6391430484266905</rectangleMeasure>
				<circleMeasure>0.1842448066431165</circleMeasure>
				<centroid>
					<x>1107.679</x>
					<y>467.9185</y>
				</centroid>
			</pseudo3D>
		</spatialEntity>
		<numericStateVariable>
			<name>avgClusterednessRegions</name>
			<value>0</value>
		</numericStateVariable>
		<numericStateVariable>
			<name>avgDensityRegions</name>
			<value>0.5620070912002253</value>
		</numericStateVariable>
	</timepoint>
	<timepoint>
		<spatialEntity>
			<pseudo3D type="region">
				<clusteredness>1</clusteredness>
				<density>0.5620070912002253</density>
				<area>26313</area>
				<perimeter>1009.84787607193</perimeter>
				<distanceFromOrigin>251.2886786148552</distanceFromOrigin>
				<angle>25.38006399463021</angle>
				<shape>triangular</shape>
				<triangleMeasure>0.6443815890974544</triangleMeasure>
				<rectangleMeasure>0.6391430484266905</rectangleMeasure>
				<circleMeasure>0.1842448066431165</circleMeasure>
				<centroid>
					<x>1107.679</x>
					<y>467.9185</y>
				</centroid>
			</pseudo3D>
		</spatialEntity>
		<numericStateVariable>
			<name>avgClusterednessRegions</name>
			<value>0</value>
		</numericStateVariable>
		<numericStateVariable>
			<name>avgDensityRegions</name>
			<value>0.5620070912002253</value>
		</numericStateVariable>
	</timepoint>
	<timepoint>
		<spatialEntity>
			<pseudo3D type="region">
				<clusteredness>1</clusteredness>
				<density>0.5620070912002253</density>
				<area>26313</area>
				<perimeter>1009.84787607193</perimeter>
				<distanceFromOrigin>251.2886786148552</distanceFromOrigin>
				<angle>25.38006399463021</angle>
				<shape>triangular</shape>
				<triangleMeasure>0.6443815890974544</triangleMeasure>
				<rectangleMeasure>0.6391430484266905</rectangleMeasure>
				<circleMeasure>0.1842448066431165</circleMeasure>
				<centroid>
					<x>1107.679</x>
					<y>467.9185</y>
				</centroid>
			</pseudo3D>
		</spatialEntity>
		<numericStateVariable>
			<name>avgClusterednessRegions</name>
			<value>0</value>
		</numericStateVariable>
		<numericStateVariable>
			<name>avgDensityRegions</name>
			<value>0.5620070912002253</value>
		</numericStateVariable>
	</timepoint>
	<timepoint>
		<spatialEntity>
			<pseudo3D type="region">
				<clusteredness>1</clusteredness>
				<density>0.5620070912002253</density>
				<area>26313</area>
				<perimeter>1009.84787607193</perimeter>
				<distanceFromOrigin>251.2886786148552</distanceFromOrigin>
				<angle>25.38006399463021</angle>
				<shape>triangular</shape>
				<triangleMeasure>0.6443815890974544</triangleMeasure>
				<rectangleMeasure>0.6391430484266905</rectangleMeasure>
				<circleMeasure>0.1842448066431165</circleMeasure>
				<centroid>
					<x>1107.679</x>
					<y>467.9185</y>
				</centroid>
			</pseudo3D>
		</spatialEntity>
		<numericStateVariable>
			<name>avgClusterednessRegions</name>
			<value>0</value>
		</numericStateVariable>
		<numericStateVariable>
			<name>avgDensityRegions</name>
			<value>0.5620070912002253</value>
		</numericStateVariable>
	</timepoint>
	<timepoint>
		<spatialEntity>
			<pseudo3D type="region">
				<clusteredness>1</clusteredness>
				<density>0.5620070912002253</density>
				<area>26313</area>
				<perimeter>1009.84787607193</perimeter>
				<distanceFromOrigin>251.2886786148552</distanceFromOrigin>
				<angle>25.38006399463021</angle>
				<shape>triangular</shape>
				<triangleMeasure>0.6443815890974544</triangleMeasure>
				<rectangleMeasure>0.6391430484266905</rectangleMeasure>
				<circleMeasure>0.1842448066431165</circleMeasure>
				<centroid>
					<x>1107.679</x>
					<y>467.9185</y>
				</centroid>
			</pseudo3D>
		</spatialEntity>
		<numericStateVariable>
			<name>avgClusterednessRegions</name>
			<value>0</value>
		</numericStateVariable>
		<numericStateVariable>
			<name>avgDensityRegions</name>
			<value>0.5620070912002253</value>
		</numericStateVariable>
	</timepoint>
	<timepoint>
		<spatialEntity>
			<pseudo3D type="region">
				<clusteredness>1</clusteredness>
				<density>0.5620070912002253</density>
				<area>26313</area>
				<perimeter>1009.84787607193</perimeter>
				<distanceFromOrigin>251.2886786148552</distanceFromOrigin>
				<angle>25.38006399463021</angle>
				<shape>triangular</shape>
				<triangleMeasure>0.6443815890974544</triangleMeasure>
				<rectangleMeasure>0.6391430484266905</rectangleMeasure>
				<circleMeasure>0.1842448066431165</circleMeasure>
				<centroid>
					<x>1107.679</x>
					<y>467.9185</y>
				</centroid>
			</pseudo3D>
		</spatialEntity>
		<numericStateVariable>
			<name>avgClusterednessRegions</name>
			<value>0</value>
		</numericStateVariable>
		<numericStateVariable>
			<name>avgDensityRegions</name>
			<value>0.5620070912002253</value>
		</numericStateVariable>
	</timepoint>
	<timepoint>
		<spatialEntity>
			<pseudo3D type="region">
				<clusteredness>1</clusteredness>
				<density>0.5620070912002253</density>
				<area>26313</area>
				<perimeter>1009.84787607193</perimeter>
				<distanceFromOrigin>251.2886786148552</distanceFromOrigin>
				<angle>25.38006399463021</angle>
				<shape>triangular</shape>
				<triangleMeasure>0.6443815890974544</triangleMeasure>
				<rectangleMeasure>0.6391430484266905</rectangleMeasure>
				<circleMeasure>0.1842448066431165</circleMeasure>
				<centroid>
					<x>1107.679</x>
					<y>467.9185</y>
				</centroid>
			</pseudo3D>
		</spatialEntity>
		<numericStateVariable>
			<name>avgClusterednessRegions</name>
			<value>0</value>
		</numericStateVariable>
		<numericStateVariable>
			<name>avgDensityRegions</name>
			<value>0.5620070912002253</value>
		</numericStateVariable>
	</timepoint>
	<timepoint>
		<spatialEntity>
			<pseudo3D type="region">
				<clusteredness>1</clusteredness>
				<density>0.5620070912002253</density>
				<area>26313</area>
				<perimeter>1009.84787607193</perimeter>
				<distanceFromOrigin>251.2886786148552</distanceFromOrigin>
				<angle>25.38006399463021</angle>
				<shape>triangular</shape>
				<triangleMeasure>0.6443815890974544</triangleMeasure>
				<rectangleMeasure>0.6391430484266905</rectangleMeasure>
				<circleMeasure>0.1842448066431165</circleMeasure>
				<centroid>
					<x>1107.679</x>
					<y>467.9185</y>
				</centroid>
			</pseudo3D>
		</spatialEntity>
		<numericStateVariable>
			<name>avgClusterednessRegions</name>
			<value>0</value>
		</numericStateVariable>
		<numericStateVariable>
			<name>avgDensityRegions</name>
			<value>0.5620070912002253</value>
		</numericStateVariable>
	</timepoint>
	<timepoint>
		<spatialEntity>
			<pseudo3D type="region">
				<clusteredness>1</clusteredness>
				<density>0.5620070912002253</density>
				<area>26313</area>
				<perimeter>1009.84787607193</perimeter>
				<distanceFromOrigin>251.2886786148552</distanceFromOrigin>
				<angle>25.38006399463021</angle>
				<shape>triangular</shape>
				<triangleMeasure>0.6443815890974544</triangleMeasure>
				<rectangleMeasure>0.6391430484266905</rectangleMeasure>
				<circleMeasure>0.1842448066431165</circleMeasure>
				<centroid>
					<x>1107.679</x>
					<y>467.9185</y>
				</centroid>
			</pseudo3D>
		</spatialEntity>
		<numericStateVariable>
			<name>avgClusterednessRegions</name>
			<value>0</value>
		</numericStateVariable>
		<numericStateVariable>
			<name>avgDensityRegions</name>
			<value>0.5620070912002253</value>
		</numericStateVariable>
	</timepoint>
	<timepoint>
		<spatialEntity>
			<pseudo3D type="region">
				<clusteredness>1</clusteredness>
				<density>0.5620070912002253</density>
				<area>26313</area>
				<perimeter>1009.84787607193</perimeter>
				<distanceFromOrigin>251.2886786148552</distanceFromOrigin>
				<angle>25.38006399463021</angle>
				<shape>triangular</shape>
				<triangleMeasure>0.6443815890974544</triangleMeasure>
				<rectangleMeasure>0.6391430484266905</rectangleMeasure>
				<circleMeasure>0.1842448066431165</circleMeasure>
				<centroid>
					<x>1107.679</x>
					<y>467.9185</y>
				</centroid>
			</pseudo3D>
		</spatialEntity>
		<numericStateVariable>
			<name>avgClusterednessRegions</name>
			<value>0</value>
		</numericStateVariable>
		<numericStateVariable>
			<name>avgDensityRegions</name>
			<value>0.5620070912002253</value>
		</numericStateVariable>
	</timepoint>
	<timepoint>
		<spatialEntity>
			<pseudo3D type="region">
				<clusteredness>1</clusteredness>
				<density>0.5620070912002253</density>
				<area>26313</area>
				<perimeter>1009.84787607193</perimeter>
				<distanceFromOrigin>251.2886786148552</distanceFromOrigin>
				<angle>25.38006399463021</angle>
				<shape>triangular</shape>
				<triangleMeasure>0.6443815890974544</triangleMeasure>
				<rectangleMeasure>0.6391430484266905</rectangleMeasure>
				<circleMeasure>0.1842448066431165</circleMeasure>
				<centroid>
					<x>1107.679</x>
					<y>467.9185</y>
				</centroid>
			</pseudo3D>
		</spatialEntity>
		<numericStateVariable>
			<name>avgClusterednessRegions</name>
			<value>0</value>
		</numericStateVariable>
		<numericStateVariable>
			<name>avgDensityRegions</name>
			<value>0.5620070912002253</value>
		</numericStateVariable>
	</timepoint>
	<timepoint>
		<spatialEntity>
			<pseudo3D type="region">
				<clusteredness>1</clusteredness>
				<density>0.5620070912002253</density>
				<area>26313</area>
				<perimeter>1009.84787607193</perimeter>
				<distanceFromOrigin>251.2886786148552</distanceFromOrigin>
				<angle>25.38006399463021</angle>
				<shape>triangular</shape>
				<triangleMeasure>0.6443815890974544</triangleMeasure>
				<rectangleMeasure>0.6391430484266905</rectangleMeasure>
				<circleMeasure>0.1842448066431165</circleMeasure>
				<centroid>
					<x>1107.679</x>
					<y>467.9185</y>
				</centroid>
			</pseudo3D>
		</spatialEntity>
		<numericStateVariable>
			<name>avgClusterednessRegions</name>
			<value>0</value>
		</numericStateVariable>
		<numericStateVariable>
			<name>avgDensityRegions</name>
			<value>0.5620070912002253</value>
		</numericStateVariable>
	</timepoint>
	<timepoint>
		<spatialEntity>
			<pseudo3D type="region">
				<clusteredness>1</clusteredness>
				<density>0.5620070912002253</density>
				<area>26313</area>
				<perimeter>1009.84787607193</perimeter>
				<distanceFromOrigin>251.2886786148552</distanceFromOrigin>
				<angle>25.38006399463021</angle>
				<shape>triangular</shape>
				<triangleMeasure>0.6443815890974544</triangleMeasure>
				<rectangleMeasure>0.6391430484266905</rectangleMeasure>
				<circleMeasure>0.1842448066431165</circleMeasure>
				<centroid>
					<x>1107.679</x>
					<y>467.9185</y>
				</centroid>
			</pseudo3D>
		</spatialEntity>
		<numericStateVariable>
			<name>avgClusterednessRegions</name>
			<value>0</value>
		</numericStateVariable>
		<numericStateVariable>
			<name>avgDensityRegions</name>
			<value>0.5620070912002253</value>
		</numericStateVariable>
	</timepoint>
	<timepoint>
		<spatialEntity>
			<pseudo3D type="region">
				<clusteredness>1</clusteredness>
				<density>0.5620070912002253</density>
				<area>26313</area>
				<perimeter>1009.84787607193</perimeter>
				<distanceFromOrigin>251.2886786148552</distanceFromOrigin>
				<angle>25.38006399463021</angle>
				<shape>triangular</shape>
				<triangleMeasure>0.6443815890974544</triangleMeasure>
				<rectangleMeasure>0.6391430484266905</rectangleMeasure>
				<circleMeasure>0.1842448066431165</circleMeasure>
				<centroid>
					<x>1107.679</x>
					<y>467.9185</y>
				</centroid>
			</pseudo3D>
		</spatialEntity>
		<numericStateVariable>
			<name>avgClusterednessRegions</name>
			<value>0</value>
		</numericStateVariable>
		<numericStateVariable>
			<name>avgDensityRegions</name>
			<value>0.5620070912002253</value>
		</numericStateVariable>
	</timepoint>
	<timepoint>
		<spatialEntity>
			<pseudo3D type="region">
				<clusteredness>1</clusteredness>
				<density>0.5620070912002253</density>
				<area>26313</area>
				<perimeter>1009.84787607193</perimeter>
				<distanceFromOrigin>251.2886786148552</distanceFromOrigin>
				<angle>25.38006399463021</angle>
				<shape>triangular</shape>
				<triangleMeasure>0.6443815890974544</triangleMeasure>
				<rectangleMeasure>0.6391430484266905</rectangleMeasure>
				<circleMeasure>0.1842448066431165</circleMeasure>
				<centroid>
					<x>1107.679</x>
					<y>467.9185</y>
				</centroid>
			</pseudo3D>
		</spatialEntity>
		<numericStateVariable>
			<name>avgClusterednessRegions</name>
			<value>0</value>
		</numericStateVariable>
		<numericStateVariable>
			<name>avgDensityRegions</name>
			<value>0.5620070912002253</value>
		</numericStateVariable>
	</timepoint>
	<timepoint>
		<spatialEntity>
			<pseudo3D type="region">
				<clusteredness>1</clusteredness>
				<density>0.5620070912002253</density>
				<area>26313</area>
				<perimeter>1009.84787607193</perimeter>
				<distanceFromOrigin>251.2886786148552</distanceFromOrigin>
				<angle>25.38006399463021</angle>
				<shape>triangular</shape>
				<triangleMeasure>0.6443815890974544</triangleMeasure>
				<rectangleMeasure>0.6391430484266905</rectangleMeasure>
				<circleMeasure>0.1842448066431165</circleMeasure>
				<centroid>
					<x>1107.679</x>
					<y>467.9185</y>
				</centroid>
			</pseudo3D>
		</spatialEntity>
		<numericStateVariable>
			<name>avgClusterednessRegions</name>
			<value>0</value>
		</numericStateVariable>
		<numericStateVariable>
			<name>avgDensityRegions</name>
			<value>0.5620070912002253</value>
		</numericStateVariable>
	</timepoint>
	<timepoint>
		<spatialEntity>
			<pseudo3D type="region">
				<clusteredness>1</clusteredness>
				<density>0.5620070912002253</density>
				<area>26313</area>
				<perimeter>1009.84787607193</perimeter>
				<distanceFromOrigin>251.2886786148552</distanceFromOrigin>
				<angle>25.38006399463021</angle>
				<shape>triangular</shape>
				<triangleMeasure>0.6443815890974544</triangleMeasure>
				<rectangleMeasure>0.6391430484266905</rectangleMeasure>
				<circleMeasure>0.1842448066431165</circleMeasure>
				<centroid>
					<x>1107.679</x>
					<y>467.9185</y>
				</centroid>
			</pseudo3D>
		</spatialEntity>
		<numericStateVariable>
			<name>avgClusterednessRegions</name>
			<value>0</value>
		</numericStateVariable>
		<numericStateVariable>
			<name>avgDensityRegions</name>
			<value>0.5620070912002253</value>
		</numericStateVariable>
	</timepoint>
	<timepoint>
		<spatialEntity>
			<pseudo3D type="region">
				<clusteredness>1</clusteredness>
				<density>0.5620070912002253</density>
				<area>26313</area>
				<perimeter>1009.84787607193</perimeter>
				<distanceFromOrigin>251.2886786148552</distanceFromOrigin>
				<angle>25.38006399463021</angle>
				<shape>triangular</shape>
				<triangleMeasure>0.6443815890974544</triangleMeasure>
				<rectangleMeasure>0.6391430484266905</rectangleMeasure>
				<circleMeasure>0.1842448066431165</circleMeasure>
				<centroid>
					<x>1107.679</x>
					<y>467.9185</y>
				</centroid>
			</pseudo3D>
		</spatialEntity>
		<numericStateVariable>
			<name>avgClusterednessRegions</name>
			<value>0</value>
		</numericStateVariable>
		<numericStateVariable>
			<name>avgDensityRegions</name>
			<value>0.5620070912002253</value>
		</numericStateVariable>
	</timepoint>
	<timepoint>
		<spatialEntity>
			<pseudo3D type="region">
				<clusteredness>1</clusteredness>
				<density>0.5620070912002253</density>
				<area>26313</area>
				<perimeter>1009.84787607193</perimeter>
				<distanceFromOrigin>251.2886786148552</distanceFromOrigin>
				<angle>25.38006399463021</angle>
				<shape>triangular</shape>
				<triangleMeasure>0.6443815890974544</triangleMeasure>
				<rectangleMeasure>0.6391430484266905</rectangleMeasure>
				<circleMeasure>0.1842448066431165</circleMeasure>
				<centroid>
					<x>1107.679</x>
					<y>467.9185</y>
				</centroid>
			</pseudo3D>
		</spatialEntity>
		<numericStateVariable>
			<name>avgClusterednessRegions</name>
			<value>0</value>
		</numericStateVariable>
		<numericStateVariable>
			<name>avgDensityRegions</name>
			<value>0.5620070912002253</value>
		</numericStateVariable>
	</timepoint>
	<timepoint>
		<spatialEntity>
			<pseudo3D type="region">
				<clusteredness>1</clusteredness>
				<density>0.5620070912002253</density>
				<area>26313</area>
				<perimeter>1009.84787607193</perimeter>
				<distanceFromOrigin>251.2886786148552</distanceFromOrigin>
				<angle>25.38006399463021</angle>
				<shape>triangular</shape>
				<triangleMeasure>0.6443815890974544</triangleMeasure>
				<rectangleMeasure>0.6391430484266905</rectangleMeasure>
				<circleMeasure>0.1842448066431165</circleMeasure>
				<centroid>
					<x>1107.679</x>
					<y>467.9185</y>
				</centroid>
			</pseudo3D>
		</spatialEntity>
		<numericStateVariable>
			<name>avgClusterednessRegions</name>
			<value>0</value>
		</numericStateVariable>
		<numericStateVariable>
			<name>avgDensityRegions</name>
			<value>0.5620070912002253</value>
		</numericStateVariable>
	</timepoint>
	<timepoint>
		<spatialEntity>
			<pseudo3D type="region">
				<clusteredness>1</clusteredness>
				<density>0.5620070912002253</density>
				<area>26313</area>
				<perimeter>1009.84787607193</perimeter>
				<distanceFromOrigin>251.2886786148552</distanceFromOrigin>
				<angle>25.38006399463021</angle>
				<shape>triangular</shape>
				<triangleMeasure>0.6443815890974544</triangleMeasure>
				<rectangleMeasure>0.6391430484266905</rectangleMeasure>
				<circleMeasure>0.1842448066431165</circleMeasure>
				<centroid>
					<x>1107.679</x>
					<y>467.9185</y>
				</centroid>
			</pseudo3D>
		</spatialEntity>
		<numericStateVariable>
			<name>avgClusterednessRegions</name>
			<value>0</value>
		</numericStateVariable>
		<numericStateVariable>
			<name>avgDensityRegions</name>
			<value>0.5620070912002253</value>
		</numericStateVariable>
	</timepoint>
	<timepoint>
		<spatialEntity>
			<pseudo3D type="region">
				<clusteredness>1</clusteredness>
				<density>0.5620070912002253</density>
				<area>26313</area>
				<perimeter>1009.84787607193</perimeter>
				<distanceFromOrigin>251.2886786148552</distanceFromOrigin>
				<angle>25.38006399463021</angle>
				<shape>triangular</shape>
				<triangleMeasure>0.6443815890974544</triangleMeasure>
				<rectangleMeasure>0.6391430484266905</rectangleMeasure>
				<circleMeasure>0.1842448066431165</circleMeasure>
				<centroid>
					<x>1107.679</x>
					<y>467.9185</y>
				</centroid>
			</pseudo3D>
		</spatialEntity>
		<numericStateVariable>
			<name>avgClusterednessRegions</name>
			<value>0</value>
		</numericStateVariable>
		<numericStateVariable>
			<name>avgDensityRegions</name>
			<value>0.5620070912002253</value>
		</numericStateVariable>
	</timepoint>
	<timepoint>
		<spatialEntity>
			<pseudo3D type="region">
				<clusteredness>1</clusteredness>
				<density>0.5620070912002253</density>
				<area>26313</area>
				<perimeter>1009.84787607193</perimeter>
				<distanceFromOrigin>251.2886786148552</distanceFromOrigin>
				<angle>25.38006399463021</angle>
				<shape>triangular</shape>
				<triangleMeasure>0.6443815890974544</triangleMeasure>
				<rectangleMeasure>0.6391430484266905</rectangleMeasure>
				<circleMeasure>0.1842448066431165</circleMeasure>
				<centroid>
					<x>1107.679</x>
					<y>467.9185</y>
				</centroid>
			</pseudo3D>
		</spatialEntity>
		<numericStateVariable>
			<name>avgClusterednessRegions</name>
			<value>0</value>
		</numericStateVariable>
		<numericStateVariable>
			<name>avgDensityRegions</name>
			<value>0.5620070912002253</value>
		</numericStateVariable>
	</timepoint>
	<timepoint>
		<spatialEntity>
			<pseudo3D type="region">
				<clusteredness>1</clusteredness>
				<density>0.5620070912002253</density>
				<area>26313</area>
				<perimeter>1009.84787607193</perimeter>
				<distanceFromOrigin>251.2886786148552</distanceFromOrigin>
				<angle>25.38006399463021</angle>
				<shape>triangular</shape>
				<triangleMeasure>0.6443815890974544</triangleMeasure>
				<rectangleMeasure>0.6391430484266905</rectangleMeasure>
				<circleMeasure>0.1842448066431165</circleMeasure>
				<centroid>
					<x>1107.679</x>
					<y>467.9185</y>
				</centroid>
			</pseudo3D>
		</spatialEntity>
		<numericStateVariable>
			<name>avgClusterednessRegions</name>
			<value>0</value>
		</numericStateVariable>
		<numericStateVariable>
			<name>avgDensityRegions</name>
			<value>0.5620070912002253</value>
		</numericStateVariable>
	</timepoint>
	<timepoint>
		<spatialEntity>
			<pseudo3D type="region">
				<clusteredness>1</clusteredness>
				<density>0.5620070912002253</density>
				<area>26313</area>
				<perimeter>1009.84787607193</perimeter>
				<distanceFromOrigin>251.2886786148552</distanceFromOrigin>
				<angle>25.38006399463021</angle>
				<shape>triangular</shape>
				<triangleMeasure>0.6443815890974544</triangleMeasure>
				<rectangleMeasure>0.6391430484266905</rectangleMeasure>
				<circleMeasure>0.1842448066431165</circleMeasure>
				<centroid>
					<x>1107.679</x>
					<y>467.9185</y>
				</centroid>
			</pseudo3D>
		</spatialEntity>
		<numericStateVariable>
			<name>avgClusterednessRegions</name>
			<value>0</value>
		</numericStateVariable>
		<numericStateVariable>
			<name>avgDensityRegions</name>
			<value>0.5620070912002253</value>
		</numericStateVariable>
	</timepoint>
	<timepoint>
		<spatialEntity>
			<pseudo3D type="region">
				<clusteredness>1</clusteredness>
				<density>0.5620070912002253</density>
				<area>26313</area>
				<perimeter>1009.84787607193</perimeter>
				<distanceFromOrigin>251.2886786148552</distanceFromOrigin>
				<angle>25.38006399463021</angle>
				<shape>triangular</shape>
				<triangleMeasure>0.6443815890974544</triangleMeasure>
				<rectangleMeasure>0.6391430484266905</rectangleMeasure>
				<circleMeasure>0.1842448066431165</circleMeasure>
				<centroid>
					<x>1107.679</x>
					<y>467.9185</y>
				</centroid>
			</pseudo3D>
		</spatialEntity>
		<numericStateVariable>
			<name>avgClusterednessRegions</name>
			<value>0</value>
		</numericStateVariable>
		<numericStateVariable>
			<name>avgDensityRegions</name>
			<value>0.5620070912002253</value>
		</numericStateVariable>
	</timepoint>
	<timepoint>
		<spatialEntity>
			<pseudo3D type="region">
				<clusteredness>1</clusteredness>
				<density>0.5620070912002253</density>
				<area>26313</area>
				<perimeter>1009.84787607193</perimeter>
				<distanceFromOrigin>251.2886786148552</distanceFromOrigin>
				<angle>25.38006399463021</angle>
				<shape>triangular</shape>
				<triangleMeasure>0.6443815890974544</triangleMeasure>
				<rectangleMeasure>0.6391430484266905</rectangleMeasure>
				<circleMeasure>0.1842448066431165</circleMeasure>
				<centroid>
					<x>1107.679</x>
					<y>467.9185</y>
				</centroid>
			</pseudo3D>
		</spatialEntity>
		<numericStateVariable>
			<name>avgClusterednessRegions</name>
			<value>0</value>
		</numericStateVariable>
		<numericStateVariable>
			<name>avgDensityRegions</name>
			<value>0.5620070912002253</value>
		</numericStateVariable>
	</timepoint>
	<timepoint>
		<spatialEntity>
			<pseudo3D type="region">
				<clusteredness>1</clusteredness>
				<density>0.5620070912002253</density>
				<area>26313</area>
				<perimeter>1009.84787607193</perimeter>
				<distanceFromOrigin>251.2886786148552</distanceFromOrigin>
				<angle>25.38006399463021</angle>
				<shape>triangular</shape>
				<triangleMeasure>0.6443815890974544</triangleMeasure>
				<rectangleMeasure>0.6391430484266905</rectangleMeasure>
				<circleMeasure>0.1842448066431165</circleMeasure>
				<centroid>
					<x>1107.679</x>
					<y>467.9185</y>
				</centroid>
			</pseudo3D>
		</spatialEntity>
		<numericStateVariable>
			<name>avgClusterednessRegions</name>
			<value>0</value>
		</numericStateVariable>
		<numericStateVariable>
			<name>avgDensityRegions</name>
			<value>0.5620070912002253</value>
		</numericStateVariable>
	</timepoint>
	<timepoint>
		<spatialEntity>
			<pseudo3D type="region">
				<clusteredness>1</clusteredness>
				<density>0.5620070912002253</density>
				<area>26313</area>
				<perimeter>1009.84787607193</perimeter>
				<distanceFromOrigin>251.2886786148552</distanceFromOrigin>
				<angle>25.38006399463021</angle>
				<shape>triangular</shape>
				<triangleMeasure>0.6443815890974544</triangleMeasure>
				<rectangleMeasure>0.6391430484266905</rectangleMeasure>
				<circleMeasure>0.1842448066431165</circleMeasure>
				<centroid>
					<x>1107.679</x>
					<y>467.9185</y>
				</centroid>
			</pseudo3D>
		</spatialEntity>
		<numericStateVariable>
			<name>avgClusterednessRegions</name>
			<value>0</value>
		</numericStateVariable>
		<numericStateVariable>
			<name>avgDensityRegions</name>
			<value>0.5620070912002253</value>
		</numericStateVariable>
	</timepoint>
	<timepoint>
		<spatialEntity>
			<pseudo3D type="region">
				<clusteredness>1</clusteredness>
				<density>0.5620070912002253</density>
				<area>26313</area>
				<perimeter>1009.84787607193</perimeter>
				<distanceFromOrigin>251.2886786148552</distanceFromOrigin>
				<angle>25.38006399463021</angle>
				<shape>triangular</shape>
				<triangleMeasure>0.6443815890974544</triangleMeasure>
				<rectangleMeasure>0.6391430484266905</rectangleMeasure>
				<circleMeasure>0.1842448066431165</circleMeasure>
				<centroid>
					<x>1107.679</x>
					<y>467.9185</y>
				</centroid>
			</pseudo3D>
		</spatialEntity>
		<numericStateVariable>
			<name>avgClusterednessRegions</name>
			<value>0</value>
		</numericStateVariable>
		<numericStateVariable>
			<name>avgDensityRegions</name>
			<value>0.5620070912002253</value>
		</numericStateVariable>
	</timepoint>
	<timepoint>
		<spatialEntity>
			<pseudo3D type="region">
				<clusteredness>1</clusteredness>
				<density>0.5620070912002253</density>
				<area>26313</area>
				<perimeter>1009.84787607193</perimeter>
				<distanceFromOrigin>251.2886786148552</distanceFromOrigin>
				<angle>25.38006399463021</angle>
				<shape>triangular</shape>
				<triangleMeasure>0.6443815890974544</triangleMeasure>
				<rectangleMeasure>0.6391430484266905</rectangleMeasure>
				<circleMeasure>0.1842448066431165</circleMeasure>
				<centroid>
					<x>1107.679</x>
					<y>467.9185</y>
				</centroid>
			</pseudo3D>
		</spatialEntity>
		<numericStateVariable>
			<name>avgClusterednessRegions</name>
			<value>0</value>
		</numericStateVariable>
		<numericStateVariable>
			<name>avgDensityRegions</name>
			<value>0.5620070912002253</value>
		</numericStateVariable>
	</timepoint>
	<timepoint>
		<spatialEntity>
			<pseudo3D type="region">
				<clusteredness>1</clusteredness>
				<density>0.5620070912002253</density>
				<area>26313</area>
				<perimeter>1009.84787607193</perimeter>
				<distanceFromOrigin>251.2886786148552</distanceFromOrigin>
				<angle>25.38006399463021</angle>
				<shape>triangular</shape>
				<triangleMeasure>0.6443815890974544</triangleMeasure>
				<rectangleMeasure>0.6391430484266905</rectangleMeasure>
				<circleMeasure>0.1842448066431165</circleMeasure>
				<centroid>
					<x>1107.679</x>
					<y>467.9185</y>
				</centroid>
			</pseudo3D>
		</spatialEntity>
		<numericStateVariable>
			<name>avgClusterednessRegions</name>
			<value>0</value>
		</numericStateVariable>
		<numericStateVariable>
			<name>avgDensityRegions</name>
			<value>0.5620070912002253</value>
		</numericStateVariable>
	</timepoint>
	<timepoint>
		<spatialEntity>
			<pseudo3D type="region">
				<clusteredness>1</clusteredness>
				<density>0.5620070912002253</density>
				<area>26313</area>
				<perimeter>1009.84787607193</perimeter>
				<distanceFromOrigin>251.2886786148552</distanceFromOrigin>
				<angle>25.38006399463021</angle>
				<shape>triangular</shape>
				<triangleMeasure>0.6443815890974544</triangleMeasure>
				<rectangleMeasure>0.6391430484266905</rectangleMeasure>
				<circleMeasure>0.1842448066431165</circleMeasure>
				<centroid>
					<x>1107.679</x>
					<y>467.9185</y>
				</centroid>
			</pseudo3D>
		</spatialEntity>
		<numericStateVariable>
			<name>avgClusterednessRegions</name>
			<value>0</value>
		</numericStateVariable>
		<numericStateVariable>
			<name>avgDensityRegions</name>
			<value>0.5620070912002253</value>
		</numericStateVariable>
	</timepoint>
	<timepoint>
		<spatialEntity>
			<pseudo3D type="region">
				<clusteredness>1</clusteredness>
				<density>0.5620070912002253</density>
				<area>26313</area>
				<perimeter>1009.84787607193</perimeter>
				<distanceFromOrigin>251.2886786148552</distanceFromOrigin>
				<angle>25.38006399463021</angle>
				<shape>triangular</shape>
				<triangleMeasure>0.6443815890974544</triangleMeasure>
				<rectangleMeasure>0.6391430484266905</rectangleMeasure>
				<circleMeasure>0.1842448066431165</circleMeasure>
				<centroid>
					<x>1107.679</x>
					<y>467.9185</y>
				</centroid>
			</pseudo3D>
		</spatialEntity>
		<numericStateVariable>
			<name>avgClusterednessRegions</name>
			<value>0</value>
		</numericStateVariable>
		<numericStateVariable>
			<name>avgDensityRegions</name>
			<value>0.5620070912002253</value>
		</numericStateVariable>
	</timepoint>
	<timepoint>
		<spatialEntity>
			<pseudo3D type="region">
				<clusteredness>1</clusteredness>
				<density>0.5620070912002253</density>
				<area>26313</area>
				<perimeter>1009.84787607193</perimeter>
				<distanceFromOrigin>251.2886786148552</distanceFromOrigin>
				<angle>25.38006399463021</angle>
				<shape>triangular</shape>
				<triangleMeasure>0.6443815890974544</triangleMeasure>
				<rectangleMeasure>0.6391430484266905</rectangleMeasure>
				<circleMeasure>0.1842448066431165</circleMeasure>
				<centroid>
					<x>1107.679</x>
					<y>467.9185</y>
				</centroid>
			</pseudo3D>
		</spatialEntity>
		<numericStateVariable>
			<name>avgClusterednessRegions</name>
			<value>0</value>
		</numericStateVariable>
		<numericStateVariable>
			<name>avgDensityRegions</name>
			<value>0.5620070912002253</value>
		</numericStateVariable>
	</timepoint>
	<timepoint>
		<spatialEntity>
			<pseudo3D type="region">
				<clusteredness>1</clusteredness>
				<density>0.5620070912002253</density>
				<area>26313</area>
				<perimeter>1009.84787607193</perimeter>
				<distanceFromOrigin>251.2886786148552</distanceFromOrigin>
				<angle>25.38006399463021</angle>
				<shape>triangular</shape>
				<triangleMeasure>0.6443815890974544</triangleMeasure>
				<rectangleMeasure>0.6391430484266905</rectangleMeasure>
				<circleMeasure>0.1842448066431165</circleMeasure>
				<centroid>
					<x>1107.679</x>
					<y>467.9185</y>
				</centroid>
			</pseudo3D>
		</spatialEntity>
		<numericStateVariable>
			<name>avgClusterednessRegions</name>
			<value>0</value>
		</numericStateVariable>
		<numericStateVariable>
			<name>avgDensityRegions</name>
			<value>0.5620070912002253</value>
		</numericStateVariable>
	</timepoint>
	<timepoint>
		<spatialEntity>
			<pseudo3D type="region">
				<clusteredness>1</clusteredness>
				<density>0.5620070912002253</density>
				<area>26313</area>
				<perimeter>1009.84787607193</perimeter>
				<distanceFromOrigin>251.2886786148552</distanceFromOrigin>
				<angle>25.38006399463021</angle>
				<shape>triangular</shape>
				<triangleMeasure>0.6443815890974544</triangleMeasure>
				<rectangleMeasure>0.6391430484266905</rectangleMeasure>
				<circleMeasure>0.1842448066431165</circleMeasure>
				<centroid>
					<x>1107.679</x>
					<y>467.9185</y>
				</centroid>
			</pseudo3D>
		</spatialEntity>
		<numericStateVariable>
			<name>avgClusterednessRegions</name>
			<value>0</value>
		</numericStateVariable>
		<numericStateVariable>
			<name>avgDensityRegions</name>
			<value>0.5620070912002253</value>
		</numericStateVariable>
	</timepoint>
	<timepoint>
		<spatialEntity>
			<pseudo3D type="region">
				<clusteredness>1</clusteredness>
				<density>0.5620070912002253</density>
				<area>26313</area>
				<perimeter>1009.84787607193</perimeter>
				<distanceFromOrigin>251.2886786148552</distanceFromOrigin>
				<angle>25.38006399463021</angle>
				<shape>triangular</shape>
				<triangleMeasure>0.6443815890974544</triangleMeasure>
				<rectangleMeasure>0.6391430484266905</rectangleMeasure>
				<circleMeasure>0.1842448066431165</circleMeasure>
				<centroid>
					<x>1107.679</x>
					<y>467.9185</y>
				</centroid>
			</pseudo3D>
		</spatialEntity>
		<numericStateVariable>
			<name>avgClusterednessRegions</name>
			<value>0</value>
		</numericStateVariable>
		<numericStateVariable>
			<name>avgDensityRegions</name>
			<value>0.5620070912002253</value>
		</numericStateVariable>
	</timepoint>
	<timepoint>
		<spatialEntity>
			<pseudo3D type="region">
				<clusteredness>1</clusteredness>
				<density>0.5620070912002253</density>
				<area>26313</area>
				<perimeter>1009.84787607193</perimeter>
				<distanceFromOrigin>251.2886786148552</distanceFromOrigin>
				<angle>25.38006399463021</angle>
				<shape>triangular</shape>
				<triangleMeasure>0.6443815890974544</triangleMeasure>
				<rectangleMeasure>0.6391430484266905</rectangleMeasure>
				<circleMeasure>0.1842448066431165</circleMeasure>
				<centroid>
					<x>1107.679</x>
					<y>467.9185</y>
				</centroid>
			</pseudo3D>
		</spatialEntity>
		<numericStateVariable>
			<name>avgClusterednessRegions</name>
			<value>0</value>
		</numericStateVariable>
		<numericStateVariable>
			<name>avgDensityRegions</name>
			<value>0.5620070912002253</value>
		</numericStateVariable>
	</timepoint>
	<timepoint>
		<spatialEntity>
			<pseudo3D type="region">
				<clusteredness>1</clusteredness>
				<density>0.5620070912002253</density>
				<area>26313</area>
				<perimeter>1009.84787607193</perimeter>
				<distanceFromOrigin>251.2886786148552</distanceFromOrigin>
				<angle>25.38006399463021</angle>
				<shape>triangular</shape>
				<triangleMeasure>0.6443815890974544</triangleMeasure>
				<rectangleMeasure>0.6391430484266905</rectangleMeasure>
				<circleMeasure>0.1842448066431165</circleMeasure>
				<centroid>
					<x>1107.679</x>
					<y>467.9185</y>
				</centroid>
			</pseudo3D>
		</spatialEntity>
		<numericStateVariable>
			<name>avgClusterednessRegions</name>
			<value>0</value>
		</numericStateVariable>
		<numericStateVariable>
			<name>avgDensityRegions</name>
			<value>0.5620070912002253</value>
		</numericStateVariable>
	</timepoint>
	<timepoint>
		<spatialEntity>
			<pseudo3D type="region">
				<clusteredness>1</clusteredness>
				<density>0.5620070912002253</density>
				<area>26313</area>
				<perimeter>1009.84787607193</perimeter>
				<distanceFromOrigin>251.2886786148552</distanceFromOrigin>
				<angle>25.38006399463021</angle>
				<shape>triangular</shape>
				<triangleMeasure>0.6443815890974544</triangleMeasure>
				<rectangleMeasure>0.6391430484266905</rectangleMeasure>
				<circleMeasure>0.1842448066431165</circleMeasure>
				<centroid>
					<x>1107.679</x>
					<y>467.9185</y>
				</centroid>
			</pseudo3D>
		</spatialEntity>
		<numericStateVariable>
			<name>avgClusterednessRegions</name>
			<value>0</value>
		</numericStateVariable>
		<numericStateVariable>
			<name>avgDensityRegions</name>
			<value>0.5620070912002253</value>
		</numericStateVariable>
	</timepoint>
	<timepoint>
		<spatialEntity>
			<pseudo3D type="region">
				<clusteredness>1</clusteredness>
				<density>0.5620070912002253</density>
				<area>26313</area>
				<perimeter>1009.84787607193</perimeter>
				<distanceFromOrigin>251.2886786148552</distanceFromOrigin>
				<angle>25.38006399463021</angle>
				<shape>triangular</shape>
				<triangleMeasure>0.6443815890974544</triangleMeasure>
				<rectangleMeasure>0.6391430484266905</rectangleMeasure>
				<circleMeasure>0.1842448066431165</circleMeasure>
				<centroid>
					<x>1107.679</x>
					<y>467.9185</y>
				</centroid>
			</pseudo3D>
		</spatialEntity>
		<numericStateVariable>
			<name>avgClusterednessRegions</name>
			<value>0</value>
		</numericStateVariable>
		<numericStateVariable>
			<name>avgDensityRegions</name>
			<value>0.5620070912002253</value>
		</numericStateVariable>
	</timepoint>
	<timepoint>
		<spatialEntity>
			<pseudo3D type="region">
				<clusteredness>1</clusteredness>
				<density>0.5620070912002253</density>
				<area>26313</area>
				<perimeter>1009.84787607193</perimeter>
				<distanceFromOrigin>251.2886786148552</distanceFromOrigin>
				<angle>25.38006399463021</angle>
				<shape>triangular</shape>
				<triangleMeasure>0.6443815890974544</triangleMeasure>
				<rectangleMeasure>0.6391430484266905</rectangleMeasure>
				<circleMeasure>0.1842448066431165</circleMeasure>
				<centroid>
					<x>1107.679</x>
					<y>467.9185</y>
				</centroid>
			</pseudo3D>
		</spatialEntity>
		<numericStateVariable>
			<name>avgClusterednessRegions</name>
			<value>0</value>
		</numericStateVariable>
		<numericStateVariable>
			<name>avgDensityRegions</name>
			<value>0.5620070912002253</value>
		</numericStateVariable>
	</timepoint>
	<timepoint>
		<spatialEntity>
			<pseudo3D type="region">
				<clusteredness>1</clusteredness>
				<density>0.5620070912002253</density>
				<area>26313</area>
				<perimeter>1009.84787607193</perimeter>
				<distanceFromOrigin>251.2886786148552</distanceFromOrigin>
				<angle>25.38006399463021</angle>
				<shape>triangular</shape>
				<triangleMeasure>0.6443815890974544</triangleMeasure>
				<rectangleMeasure>0.6391430484266905</rectangleMeasure>
				<circleMeasure>0.1842448066431165</circleMeasure>
				<centroid>
					<x>1107.679</x>
					<y>467.9185</y>
				</centroid>
			</pseudo3D>
		</spatialEntity>
		<numericStateVariable>
			<name>avgClusterednessRegions</name>
			<value>0</value>
		</numericStateVariable>
		<numericStateVariable>
			<name>avgDensityRegions</name>
			<value>0.5620070912002253</value>
		</numericStateVariable>
	</timepoint>
	<timepoint>
		<spatialEntity>
			<pseudo3D type="region">
				<clusteredness>1</clusteredness>
				<density>0.5620070912002253</density>
				<area>26313</area>
				<perimeter>1009.84787607193</perimeter>
				<distanceFromOrigin>251.2886786148552</distanceFromOrigin>
				<angle>25.38006399463021</angle>
				<shape>triangular</shape>
				<triangleMeasure>0.6443815890974544</triangleMeasure>
				<rectangleMeasure>0.6391430484266905</rectangleMeasure>
				<circleMeasure>0.1842448066431165</circleMeasure>
				<centroid>
					<x>1107.679</x>
					<y>467.9185</y>
				</centroid>
			</pseudo3D>
		</spatialEntity>
		<numericStateVariable>
			<name>avgClusterednessRegions</name>
			<value>0</value>
		</numericStateVariable>
		<numericStateVariable>
			<name>avgDensityRegions</name>
			<value>0.5620070912002253</value>
		</numericStateVariable>
	</timepoint>
	<timepoint>
		<spatialEntity>
			<pseudo3D type="region">
				<clusteredness>1</clusteredness>
				<density>0.5620070912002253</density>
				<area>26313</area>
				<perimeter>1009.84787607193</perimeter>
				<distanceFromOrigin>251.2886786148552</distanceFromOrigin>
				<angle>25.38006399463021</angle>
				<shape>triangular</shape>
				<triangleMeasure>0.6443815890974544</triangleMeasure>
				<rectangleMeasure>0.6391430484266905</rectangleMeasure>
				<circleMeasure>0.1842448066431165</circleMeasure>
				<centroid>
					<x>1107.679</x>
					<y>467.9185</y>
				</centroid>
			</pseudo3D>
		</spatialEntity>
		<numericStateVariable>
			<name>avgClusterednessRegions</name>
			<value>0</value>
		</numericStateVariable>
		<numericStateVariable>
			<name>avgDensityRegions</name>
			<value>0.5620070912002253</value>
		</numericStateVariable>
	</timepoint>
	<timepoint>
		<spatialEntity>
			<pseudo3D type="region">
				<clusteredness>1</clusteredness>
				<density>0.5620070912002253</density>
				<area>26313</area>
				<perimeter>1009.84787607193</perimeter>
				<distanceFromOrigin>251.2886786148552</distanceFromOrigin>
				<angle>25.38006399463021</angle>
				<shape>triangular</shape>
				<triangleMeasure>0.6443815890974544</triangleMeasure>
				<rectangleMeasure>0.6391430484266905</rectangleMeasure>
				<circleMeasure>0.1842448066431165</circleMeasure>
				<centroid>
					<x>1107.679</x>
					<y>467.9185</y>
				</centroid>
			</pseudo3D>
		</spatialEntity>
		<numericStateVariable>
			<name>avgClusterednessRegions</name>
			<value>0</value>
		</numericStateVariable>
		<numericStateVariable>
			<name>avgDensityRegions</name>
			<value>0.5620070912002253</value>
		</numericStateVariable>
	</timepoint>
	<timepoint>
		<spatialEntity>
			<pseudo3D type="region">
				<clusteredness>1</clusteredness>
				<density>0.5620070912002253</density>
				<area>26313</area>
				<perimeter>1009.84787607193</perimeter>
				<distanceFromOrigin>251.2886786148552</distanceFromOrigin>
				<angle>25.38006399463021</angle>
				<shape>triangular</shape>
				<triangleMeasure>0.6443815890974544</triangleMeasure>
				<rectangleMeasure>0.6391430484266905</rectangleMeasure>
				<circleMeasure>0.1842448066431165</circleMeasure>
				<centroid>
					<x>1107.679</x>
					<y>467.9185</y>
				</centroid>
			</pseudo3D>
		</spatialEntity>
		<numericStateVariable>
			<name>avgClusterednessRegions</name>
			<value>0</value>
		</numericStateVariable>
		<numericStateVariable>
			<name>avgDensityRegions</name>
			<value>0.5620070912002253</value>
		</numericStateVariable>
	</timepoint>
	<timepoint>
		<spatialEntity>
			<pseudo3D type="region">
				<clusteredness>1</clusteredness>
				<density>0.5620070912002253</density>
				<area>26313</area>
				<perimeter>1009.84787607193</perimeter>
				<distanceFromOrigin>251.2886786148552</distanceFromOrigin>
				<angle>25.38006399463021</angle>
				<shape>triangular</shape>
				<triangleMeasure>0.6443815890974544</triangleMeasure>
				<rectangleMeasure>0.6391430484266905</rectangleMeasure>
				<circleMeasure>0.1842448066431165</circleMeasure>
				<centroid>
					<x>1107.679</x>
					<y>467.9185</y>
				</centroid>
			</pseudo3D>
		</spatialEntity>
		<numericStateVariable>
			<name>avgClusterednessRegions</name>
			<value>0</value>
		</numericStateVariable>
		<numericStateVariable>
			<name>avgDensityRegions</name>
			<value>0.5620070912002253</value>
		</numericStateVariable>
	</timepoint>
	<timepoint>
		<spatialEntity>
			<pseudo3D type="region">
				<clusteredness>1</clusteredness>
				<density>0.5620070912002253</density>
				<area>26313</area>
				<perimeter>1009.84787607193</perimeter>
				<distanceFromOrigin>251.2886786148552</distanceFromOrigin>
				<angle>25.38006399463021</angle>
				<shape>triangular</shape>
				<triangleMeasure>0.6443815890974544</triangleMeasure>
				<rectangleMeasure>0.6391430484266905</rectangleMeasure>
				<circleMeasure>0.1842448066431165</circleMeasure>
				<centroid>
					<x>1107.679</x>
					<y>467.9185</y>
				</centroid>
			</pseudo3D>
		</spatialEntity>
		<numericStateVariable>
			<name>avgClusterednessRegions</name>
			<value>0</value>
		</numericStateVariable>
		<numericStateVariable>
			<name>avgDensityRegions</name>
			<value>0.5620070912002253</value>
		</numericStateVariable>
	</timepoint>
	<timepoint>
		<spatialEntity>
			<pseudo3D type="region">
				<clusteredness>1</clusteredness>
				<density>0.5620070912002253</density>
				<area>26313</area>
				<perimeter>1009.84787607193</perimeter>
				<distanceFromOrigin>251.2886786148552</distanceFromOrigin>
				<angle>25.38006399463021</angle>
				<shape>triangular</shape>
				<triangleMeasure>0.6443815890974544</triangleMeasure>
				<rectangleMeasure>0.6391430484266905</rectangleMeasure>
				<circleMeasure>0.1842448066431165</circleMeasure>
				<centroid>
					<x>1107.679</x>
					<y>467.9185</y>
				</centroid>
			</pseudo3D>
		</spatialEntity>
		<numericStateVariable>
			<name>avgClusterednessRegions</name>
			<value>0</value>
		</numericStateVariable>
		<numericStateVariable>
			<name>avgDensityRegions</name>
			<value>0.5620070912002253</value>
		</numericStateVariable>
	</timepoint>
	<timepoint>
		<spatialEntity>
			<pseudo3D type="region">
				<clusteredness>1</clusteredness>
				<density>0.5620070912002253</density>
				<area>26313</area>
				<perimeter>1009.84787607193</perimeter>
				<distanceFromOrigin>251.2886786148552</distanceFromOrigin>
				<angle>25.38006399463021</angle>
				<shape>triangular</shape>
				<triangleMeasure>0.6443815890974544</triangleMeasure>
				<rectangleMeasure>0.6391430484266905</rectangleMeasure>
				<circleMeasure>0.1842448066431165</circleMeasure>
				<centroid>
					<x>1107.679</x>
					<y>467.9185</y>
				</centroid>
			</pseudo3D>
		</spatialEntity>
		<numericStateVariable>
			<name>avgClusterednessRegions</name>
			<value>0</value>
		</numericStateVariable>
		<numericStateVariable>
			<name>avgDensityRegions</name>
			<value>0.5620070912002253</value>
		</numericStateVariable>
	</timepoint>
	<timepoint>
		<spatialEntity>
			<pseudo3D type="region">
				<clusteredness>1</clusteredness>
				<density>0.5620070912002253</density>
				<area>26313</area>
				<perimeter>1009.84787607193</perimeter>
				<distanceFromOrigin>251.2886786148552</distanceFromOrigin>
				<angle>25.38006399463021</angle>
				<shape>triangular</shape>
				<triangleMeasure>0.6443815890974544</triangleMeasure>
				<rectangleMeasure>0.6391430484266905</rectangleMeasure>
				<circleMeasure>0.1842448066431165</circleMeasure>
				<centroid>
					<x>1107.679</x>
					<y>467.9185</y>
				</centroid>
			</pseudo3D>
		</spatialEntity>
		<numericStateVariable>
			<name>avgClusterednessRegions</name>
			<value>0</value>
		</numericStateVariable>
		<numericStateVariable>
			<name>avgDensityRegions</name>
			<value>0.5620070912002253</value>
		</numericStateVariable>
	</timepoint>
	<timepoint>
		<spatialEntity>
			<pseudo3D type="region">
				<clusteredness>1</clusteredness>
				<density>0.5620070912002253</density>
				<area>26313</area>
				<perimeter>1009.84787607193</perimeter>
				<distanceFromOrigin>251.2886786148552</distanceFromOrigin>
				<angle>25.38006399463021</angle>
				<shape>triangular</shape>
				<triangleMeasure>0.6443815890974544</triangleMeasure>
				<rectangleMeasure>0.6391430484266905</rectangleMeasure>
				<circleMeasure>0.1842448066431165</circleMeasure>
				<centroid>
					<x>1107.679</x>
					<y>467.9185</y>
				</centroid>
			</pseudo3D>
		</spatialEntity>
		<numericStateVariable>
			<name>avgClusterednessRegions</name>
			<value>0</value>
		</numericStateVariable>
		<numericStateVariable>
			<name>avgDensityRegions</name>
			<value>0.5620070912002253</value>
		</numericStateVariable>
	</timepoint>
	<timepoint>
		<spatialEntity>
			<pseudo3D type="region">
				<clusteredness>1</clusteredness>
				<density>0.5620070912002253</density>
				<area>26313</area>
				<perimeter>1009.84787607193</perimeter>
				<distanceFromOrigin>251.2886786148552</distanceFromOrigin>
				<angle>25.38006399463021</angle>
				<shape>triangular</shape>
				<triangleMeasure>0.6443815890974544</triangleMeasure>
				<rectangleMeasure>0.6391430484266905</rectangleMeasure>
				<circleMeasure>0.1842448066431165</circleMeasure>
				<centroid>
					<x>1107.679</x>
					<y>467.9185</y>
				</centroid>
			</pseudo3D>
		</spatialEntity>
		<numericStateVariable>
			<name>avgClusterednessRegions</name>
			<value>0</value>
		</numericStateVariable>
		<numericStateVariable>
			<name>avgDensityRegions</name>
			<value>0.5620070912002253</value>
		</numericStateVariable>
	</timepoint>
	<timepoint>
		<spatialEntity>
			<pseudo3D type="region">
				<clusteredness>1</clusteredness>
				<density>0.5620070912002253</density>
				<area>26313</area>
				<perimeter>1009.84787607193</perimeter>
				<distanceFromOrigin>251.2886786148552</distanceFromOrigin>
				<angle>25.38006399463021</angle>
				<shape>triangular</shape>
				<triangleMeasure>0.6443815890974544</triangleMeasure>
				<rectangleMeasure>0.6391430484266905</rectangleMeasure>
				<circleMeasure>0.1842448066431165</circleMeasure>
				<centroid>
					<x>1107.679</x>
					<y>467.9185</y>
				</centroid>
			</pseudo3D>
		</spatialEntity>
		<numericStateVariable>
			<name>avgClusterednessRegions</name>
			<value>0</value>
		</numericStateVariable>
		<numericStateVariable>
			<name>avgDensityRegions</name>
			<value>0.5620070912002253</value>
		</numericStateVariable>
	</timepoint>
	<timepoint>
		<spatialEntity>
			<pseudo3D type="region">
				<clusteredness>1</clusteredness>
				<density>0.5620070912002253</density>
				<area>26313</area>
				<perimeter>1009.84787607193</perimeter>
				<distanceFromOrigin>251.2886786148552</distanceFromOrigin>
				<angle>25.38006399463021</angle>
				<shape>triangular</shape>
				<triangleMeasure>0.6443815890974544</triangleMeasure>
				<rectangleMeasure>0.6391430484266905</rectangleMeasure>
				<circleMeasure>0.1842448066431165</circleMeasure>
				<centroid>
					<x>1107.679</x>
					<y>467.9185</y>
				</centroid>
			</pseudo3D>
		</spatialEntity>
		<numericStateVariable>
			<name>avgClusterednessRegions</name>
			<value>0</value>
		</numericStateVariable>
		<numericStateVariable>
			<name>avgDensityRegions</name>
			<value>0.5620070912002253</value>
		</numericStateVariable>
	</timepoint>
	<timepoint>
		<spatialEntity>
			<pseudo3D type="region">
				<clusteredness>1</clusteredness>
				<density>0.5620070912002253</density>
				<area>26313</area>
				<perimeter>1009.84787607193</perimeter>
				<distanceFromOrigin>251.2886786148552</distanceFromOrigin>
				<angle>25.38006399463021</angle>
				<shape>triangular</shape>
				<triangleMeasure>0.6443815890974544</triangleMeasure>
				<rectangleMeasure>0.6391430484266905</rectangleMeasure>
				<circleMeasure>0.1842448066431165</circleMeasure>
				<centroid>
					<x>1107.679</x>
					<y>467.9185</y>
				</centroid>
			</pseudo3D>
		</spatialEntity>
		<numericStateVariable>
			<name>avgClusterednessRegions</name>
			<value>0</value>
		</numericStateVariable>
		<numericStateVariable>
			<name>avgDensityRegions</name>
			<value>0.5620070912002253</value>
		</numericStateVariable>
	</timepoint>
	<timepoint>
		<spatialEntity>
			<pseudo3D type="region">
				<clusteredness>1</clusteredness>
				<density>0.5620070912002253</density>
				<area>26313</area>
				<perimeter>1009.84787607193</perimeter>
				<distanceFromOrigin>251.2886786148552</distanceFromOrigin>
				<angle>25.38006399463021</angle>
				<shape>triangular</shape>
				<triangleMeasure>0.6443815890974544</triangleMeasure>
				<rectangleMeasure>0.6391430484266905</rectangleMeasure>
				<circleMeasure>0.1842448066431165</circleMeasure>
				<centroid>
					<x>1107.679</x>
					<y>467.9185</y>
				</centroid>
			</pseudo3D>
		</spatialEntity>
		<numericStateVariable>
			<name>avgClusterednessRegions</name>
			<value>0</value>
		</numericStateVariable>
		<numericStateVariable>
			<name>avgDensityRegions</name>
			<value>0.5620070912002253</value>
		</numericStateVariable>
	</timepoint>
	<timepoint>
		<spatialEntity>
			<pseudo3D type="region">
				<clusteredness>1</clusteredness>
				<density>0.5620070912002253</density>
				<area>26313</area>
				<perimeter>1009.84787607193</perimeter>
				<distanceFromOrigin>251.2886786148552</distanceFromOrigin>
				<angle>25.38006399463021</angle>
				<shape>triangular</shape>
				<triangleMeasure>0.6443815890974544</triangleMeasure>
				<rectangleMeasure>0.6391430484266905</rectangleMeasure>
				<circleMeasure>0.1842448066431165</circleMeasure>
				<centroid>
					<x>1107.679</x>
					<y>467.9185</y>
				</centroid>
			</pseudo3D>
		</spatialEntity>
		<numericStateVariable>
			<name>avgClusterednessRegions</name>
			<value>0</value>
		</numericStateVariable>
		<numericStateVariable>
			<name>avgDensityRegions</name>
			<value>0.5620070912002253</value>
		</numericStateVariable>
	</timepoint>
</experiment>
