# Supplementary material for: Automatic validation of computational models using pseudo-3D spatio-temporal model checking
Source: BMC Syst Biol. 2014 Dec 2;8:124. doi: 10.1186/s12918-014-0124-0 (PMC4272535; doi:10.1186/s12918-014-0124-0)
Supplement: Additional file 8 — Dataset of STML files for the phase variation case study. The dataset of one thousand STML files corresponding to the stochastic simulations of the rectangular model for the phase variation case study. We recommend using the freely available 7zip software (Download link: http://www.7-zip.org/download.html) to extract this archive. [file 12918_2014_124_MOESM8_ESM.zip › phase_variation_stml_197.xml]

<?xml version="1.0" encoding="utf-8"?>
<!--Warning! This xml file was automatically generated by a C++ program using the Boost PropertyTree library.-->
<experiment>
	<timepoint>
		<numericStateVariable>
			<name>avgClusterednessRegions</name>
			<value>0</value>
		</numericStateVariable>
		<numericStateVariable>
			<name>avgDensityRegions</name>
			<value>0</value>
		</numericStateVariable>
	</timepoint>
	<timepoint>
		<numericStateVariable>
			<name>avgClusterednessRegions</name>
			<value>0</value>
		</numericStateVariable>
		<numericStateVariable>
			<name>avgDensityRegions</name>
			<value>0</value>
		</numericStateVariable>
	</timepoint>
	<timepoint>
		<numericStateVariable>
			<name>avgClusterednessRegions</name>
			<value>0</value>
		</numericStateVariable>
		<numericStateVariable>
			<name>avgDensityRegions</name>
			<value>0</value>
		</numericStateVariable>
	</timepoint>
	<timepoint>
		<numericStateVariable>
			<name>avgClusterednessRegions</name>
			<value>0</value>
		</numericStateVariable>
		<numericStateVariable>
			<name>avgDensityRegions</name>
			<value>0</value>
		</numericStateVariable>
	</timepoint>
	<timepoint>
		<numericStateVariable>
			<name>avgClusterednessRegions</name>
			<value>0</value>
		</numericStateVariable>
		<numericStateVariable>
			<name>avgDensityRegions</name>
			<value>0</value>
		</numericStateVariable>
	</timepoint>
	<timepoint>
		<numericStateVariable>
			<name>avgClusterednessRegions</name>
			<value>0</value>
		</numericStateVariable>
		<numericStateVariable>
			<name>avgDensityRegions</name>
			<value>0</value>
		</numericStateVariable>
	</timepoint>
	<timepoint>
		<numericStateVariable>
			<name>avgClusterednessRegions</name>
			<value>0</value>
		</numericStateVariable>
		<numericStateVariable>
			<name>avgDensityRegions</name>
			<value>0</value>
		</numericStateVariable>
	</timepoint>
	<timepoint>
		<numericStateVariable>
			<name>avgClusterednessRegions</name>
			<value>0</value>
		</numericStateVariable>
		<numericStateVariable>
			<name>avgDensityRegions</name>
			<value>0</value>
		</numericStateVariable>
	</timepoint>
	<timepoint>
		<numericStateVariable>
			<name>avgClusterednessRegions</name>
			<value>0</value>
		</numericStateVariable>
		<numericStateVariable>
			<name>avgDensityRegions</name>
			<value>0</value>
		</numericStateVariable>
	</timepoint>
	<timepoint>
		<numericStateVariable>
			<name>avgClusterednessRegions</name>
			<value>0</value>
		</numericStateVariable>
		<numericStateVariable>
			<name>avgDensityRegions</name>
			<value>0</value>
		</numericStateVariable>
	</timepoint>
	<timepoint>
		<numericStateVariable>
			<name>avgClusterednessRegions</name>
			<value>0</value>
		</numericStateVariable>
		<numericStateVariable>
			<name>avgDensityRegions</name>
			<value>0</value>
		</numericStateVariable>
	</timepoint>
	<timepoint>
		<numericStateVariable>
			<name>avgClusterednessRegions</name>
			<value>0</value>
		</numericStateVariable>
		<numericStateVariable>
			<name>avgDensityRegions</name>
			<value>0</value>
		</numericStateVariable>
	</timepoint>
	<timepoint>
		<numericStateVariable>
			<name>avgClusterednessRegions</name>
			<value>0</value>
		</numericStateVariable>
		<numericStateVariable>
			<name>avgDensityRegions</name>
			<value>0</value>
		</numericStateVariable>
	</timepoint>
	<timepoint>
		<numericStateVariable>
			<name>avgClusterednessRegions</name>
			<value>0</value>
		</numericStateVariable>
		<numericStateVariable>
			<name>avgDensityRegions</name>
			<value>0</value>
		</numericStateVariable>
	</timepoint>
	<timepoint>
		<numericStateVariable>
			<name>avgClusterednessRegions</name>
			<value>0</value>
		</numericStateVariable>
		<numericStateVariable>
			<name>avgDensityRegions</name>
			<value>0</value>
		</numericStateVariable>
	</timepoint>
	<timepoint>
		<numericStateVariable>
			<name>avgClusterednessRegions</name>
			<value>0</value>
		</numericStateVariable>
		<numericStateVariable>
			<name>avgDensityRegions</name>
			<value>0</value>
		</numericStateVariable>
	</timepoint>
	<timepoint>
		<numericStateVariable>
			<name>avgClusterednessRegions</name>
			<value>0</value>
		</numericStateVariable>
		<numericStateVariable>
			<name>avgDensityRegions</name>
			<value>0</value>
		</numericStateVariable>
	</timepoint>
	<timepoint>
		<numericStateVariable>
			<name>avgClusterednessRegions</name>
			<value>0</value>
		</numericStateVariable>
		<numericStateVariable>
			<name>avgDensityRegions</name>
			<value>0</value>
		</numericStateVariable>
	</timepoint>
	<timepoint>
		<numericStateVariable>
			<name>avgClusterednessRegions</name>
			<value>0</value>
		</numericStateVariable>
		<numericStateVariable>
			<name>avgDensityRegions</name>
			<value>0</value>
		</numericStateVariable>
	</timepoint>
	<timepoint>
		<numericStateVariable>
			<name>avgClusterednessRegions</name>
			<value>0</value>
		</numericStateVariable>
		<numericStateVariable>
			<name>avgDensityRegions</name>
			<value>0</value>
		</numericStateVariable>
	</timepoint>
	<timepoint>
		<numericStateVariable>
			<name>avgClusterednessRegions</name>
			<value>0</value>
		</numericStateVariable>
		<numericStateVariable>
			<name>avgDensityRegions</name>
			<value>0</value>
		</numericStateVariable>
	</timepoint>
	<timepoint>
		<numericStateVariable>
			<name>avgClusterednessRegions</name>
			<value>0</value>
		</numericStateVariable>
		<numericStateVariable>
			<name>avgDensityRegions</name>
			<value>0</value>
		</numericStateVariable>
	</timepoint>
	<timepoint>
		<numericStateVariable>
			<name>avgClusterednessRegions</name>
			<value>0</value>
		</numericStateVariable>
		<numericStateVariable>
			<name>avgDensityRegions</name>
			<value>0</value>
		</numericStateVariable>
	</timepoint>
	<timepoint>
		<numericStateVariable>
			<name>avgClusterednessRegions</name>
			<value>0</value>
		</numericStateVariable>
		<numericStateVariable>
			<name>avgDensityRegions</name>
			<value>0</value>
		</numericStateVariable>
	</timepoint>
	<timepoint>
		<numericStateVariable>
			<name>avgClusterednessRegions</name>
			<value>0</value>
		</numericStateVariable>
		<numericStateVariable>
			<name>avgDensityRegions</name>
			<value>0</value>
		</numericStateVariable>
	</timepoint>
	<timepoint>
		<numericStateVariable>
			<name>avgClusterednessRegions</name>
			<value>0</value>
		</numericStateVariable>
		<numericStateVariable>
			<name>avgDensityRegions</name>
			<value>0</value>
		</numericStateVariable>
	</timepoint>
	<timepoint>
		<numericStateVariable>
			<name>avgClusterednessRegions</name>
			<value>0</value>
		</numericStateVariable>
		<numericStateVariable>
			<name>avgDensityRegions</name>
			<value>0</value>
		</numericStateVariable>
	</timepoint>
	<timepoint>
		<numericStateVariable>
			<name>avgClusterednessRegions</name>
			<value>0</value>
		</numericStateVariable>
		<numericStateVariable>
			<name>avgDensityRegions</name>
			<value>0</value>
		</numericStateVariable>
	</timepoint>
	<timepoint>
		<numericStateVariable>
			<name>avgClusterednessRegions</name>
			<value>0</value>
		</numericStateVariable>
		<numericStateVariable>
			<name>avgDensityRegions</name>
			<value>0</value>
		</numericStateVariable>
	</timepoint>
	<timepoint>
		<numericStateVariable>
			<name>avgClusterednessRegions</name>
			<value>0</value>
		</numericStateVariable>
		<numericStateVariable>
			<name>avgDensityRegions</name>
			<value>0</value>
		</numericStateVariable>
	</timepoint>
	<timepoint>
		<numericStateVariable>
			<name>avgClusterednessRegions</name>
			<value>0</value>
		</numericStateVariable>
		<numericStateVariable>
			<name>avgDensityRegions</name>
			<value>0</value>
		</numericStateVariable>
	</timepoint>
	<timepoint>
		<numericStateVariable>
			<name>avgClusterednessRegions</name>
			<value>0</value>
		</numericStateVariable>
		<numericStateVariable>
			<name>avgDensityRegions</name>
			<value>0</value>
		</numericStateVariable>
	</timepoint>
	<timepoint>
		<numericStateVariable>
			<name>avgClusterednessRegions</name>
			<value>0</value>
		</numericStateVariable>
		<numericStateVariable>
			<name>avgDensityRegions</name>
			<value>0</value>
		</numericStateVariable>
	</timepoint>
	<timepoint>
		<spatialEntity>
			<pseudo3D type="region">
				<clusteredness>1</clusteredness>
				<density>0.6451211884355575</density>
				<area>21319</area>
				<perimeter>642.8185358047485</perimeter>
				<distanceFromOrigin>403.7078151336682</distanceFromOrigin>
				<angle>68.48486254730793</angle>
				<shape>triangular</shape>
				<triangleMeasure>0.7567841598568539</triangleMeasure>
				<rectangleMeasure>0.615011255241102</rectangleMeasure>
				<circleMeasure>0.5151654250690368</circleMeasure>
				<centroid>
					<x>226.8746</x>
					<y>452.537</y>
				</centroid>
			</pseudo3D>
		</spatialEntity>
		<numericStateVariable>
			<name>avgClusterednessRegions</name>
			<value>0</value>
		</numericStateVariable>
		<numericStateVariable>
			<name>avgDensityRegions</name>
			<value>0.6451211884355575</value>
		</numericStateVariable>
	</timepoint>
	<timepoint>
		<spatialEntity>
			<pseudo3D type="region">
				<clusteredness>1</clusteredness>
				<density>0.6384681570216904</density>
				<area>23873.5</area>
				<perimeter>684.0553975105286</perimeter>
				<distanceFromOrigin>403.7078151336682</distanceFromOrigin>
				<angle>66.23137688853714</angle>
				<shape>triangular</shape>
				<triangleMeasure>0.7483098912654064</triangleMeasure>
				<rectangleMeasure>0.6368156549792746</rectangleMeasure>
				<circleMeasure>0.5323679869600131</circleMeasure>
				<centroid>
					<x>219.2609</x>
					<y>448.2315</y>
				</centroid>
			</pseudo3D>
		</spatialEntity>
		<numericStateVariable>
			<name>avgClusterednessRegions</name>
			<value>0</value>
		</numericStateVariable>
		<numericStateVariable>
			<name>avgDensityRegions</name>
			<value>0.6384681570216904</value>
		</numericStateVariable>
	</timepoint>
	<timepoint>
		<spatialEntity>
			<pseudo3D type="region">
				<clusteredness>1</clusteredness>
				<density>0.6384681570216904</density>
				<area>23873.5</area>
				<perimeter>684.0553975105286</perimeter>
				<distanceFromOrigin>403.7078151336682</distanceFromOrigin>
				<angle>66.23137688853714</angle>
				<shape>triangular</shape>
				<triangleMeasure>0.7483098912654064</triangleMeasure>
				<rectangleMeasure>0.6368156549792746</rectangleMeasure>
				<circleMeasure>0.5323679869600131</circleMeasure>
				<centroid>
					<x>219.2609</x>
					<y>448.2315</y>
				</centroid>
			</pseudo3D>
		</spatialEntity>
		<numericStateVariable>
			<name>avgClusterednessRegions</name>
			<value>0</value>
		</numericStateVariable>
		<numericStateVariable>
			<name>avgDensityRegions</name>
			<value>0.6384681570216904</value>
		</numericStateVariable>
	</timepoint>
	<timepoint>
		<spatialEntity>
			<pseudo3D type="region">
				<clusteredness>1</clusteredness>
				<density>0.6384681570216904</density>
				<area>23873.5</area>
				<perimeter>684.0553975105286</perimeter>
				<distanceFromOrigin>403.7078151336682</distanceFromOrigin>
				<angle>66.23137688853714</angle>
				<shape>triangular</shape>
				<triangleMeasure>0.7483098912654064</triangleMeasure>
				<rectangleMeasure>0.6368156549792746</rectangleMeasure>
				<circleMeasure>0.5323679869600131</circleMeasure>
				<centroid>
					<x>219.2609</x>
					<y>448.2315</y>
				</centroid>
			</pseudo3D>
		</spatialEntity>
		<numericStateVariable>
			<name>avgClusterednessRegions</name>
			<value>0</value>
		</numericStateVariable>
		<numericStateVariable>
			<name>avgDensityRegions</name>
			<value>0.6384681570216904</value>
		</numericStateVariable>
	</timepoint>
	<timepoint>
		<spatialEntity>
			<pseudo3D type="region">
				<clusteredness>1</clusteredness>
				<density>0.6384681570216904</density>
				<area>23873.5</area>
				<perimeter>684.0553975105286</perimeter>
				<distanceFromOrigin>403.7078151336682</distanceFromOrigin>
				<angle>66.23137688853714</angle>
				<shape>triangular</shape>
				<triangleMeasure>0.7483098912654064</triangleMeasure>
				<rectangleMeasure>0.6368156549792746</rectangleMeasure>
				<circleMeasure>0.5323679869600131</circleMeasure>
				<centroid>
					<x>219.2609</x>
					<y>448.2315</y>
				</centroid>
			</pseudo3D>
		</spatialEntity>
		<numericStateVariable>
			<name>avgClusterednessRegions</name>
			<value>0</value>
		</numericStateVariable>
		<numericStateVariable>
			<name>avgDensityRegions</name>
			<value>0.6384681570216904</value>
		</numericStateVariable>
	</timepoint>
	<timepoint>
		<spatialEntity>
			<pseudo3D type="region">
				<clusteredness>1</clusteredness>
				<density>0.6384681570216904</density>
				<area>23873.5</area>
				<perimeter>684.0553975105286</perimeter>
				<distanceFromOrigin>403.7078151336682</distanceFromOrigin>
				<angle>66.23137688853714</angle>
				<shape>triangular</shape>
				<triangleMeasure>0.7483098912654064</triangleMeasure>
				<rectangleMeasure>0.6368156549792746</rectangleMeasure>
				<circleMeasure>0.5323679869600131</circleMeasure>
				<centroid>
					<x>219.2609</x>
					<y>448.2315</y>
				</centroid>
			</pseudo3D>
		</spatialEntity>
		<numericStateVariable>
			<name>avgClusterednessRegions</name>
			<value>0</value>
		</numericStateVariable>
		<numericStateVariable>
			<name>avgDensityRegions</name>
			<value>0.6384681570216904</value>
		</numericStateVariable>
	</timepoint>
	<timepoint>
		<spatialEntity>
			<pseudo3D type="region">
				<clusteredness>1</clusteredness>
				<density>0.6384681570216904</density>
				<area>23873.5</area>
				<perimeter>684.0553975105286</perimeter>
				<distanceFromOrigin>403.7078151336682</distanceFromOrigin>
				<angle>66.23137688853714</angle>
				<shape>triangular</shape>
				<triangleMeasure>0.7483098912654064</triangleMeasure>
				<rectangleMeasure>0.6368156549792746</rectangleMeasure>
				<circleMeasure>0.5323679869600131</circleMeasure>
				<centroid>
					<x>219.2609</x>
					<y>448.2315</y>
				</centroid>
			</pseudo3D>
		</spatialEntity>
		<numericStateVariable>
			<name>avgClusterednessRegions</name>
			<value>0</value>
		</numericStateVariable>
		<numericStateVariable>
			<name>avgDensityRegions</name>
			<value>0.6384681570216904</value>
		</numericStateVariable>
	</timepoint>
	<timepoint>
		<spatialEntity>
			<pseudo3D type="region">
				<clusteredness>1</clusteredness>
				<density>0.6384681570216904</density>
				<area>23873.5</area>
				<perimeter>684.0553975105286</perimeter>
				<distanceFromOrigin>403.7078151336682</distanceFromOrigin>
				<angle>66.23137688853714</angle>
				<shape>triangular</shape>
				<triangleMeasure>0.7483098912654064</triangleMeasure>
				<rectangleMeasure>0.6368156549792746</rectangleMeasure>
				<circleMeasure>0.5323679869600131</circleMeasure>
				<centroid>
					<x>219.2609</x>
					<y>448.2315</y>
				</centroid>
			</pseudo3D>
		</spatialEntity>
		<numericStateVariable>
			<name>avgClusterednessRegions</name>
			<value>0</value>
		</numericStateVariable>
		<numericStateVariable>
			<name>avgDensityRegions</name>
			<value>0.6384681570216904</value>
		</numericStateVariable>
	</timepoint>
	<timepoint>
		<spatialEntity>
			<pseudo3D type="region">
				<clusteredness>1</clusteredness>
				<density>0.6384681570216904</density>
				<area>23873.5</area>
				<perimeter>684.0553975105286</perimeter>
				<distanceFromOrigin>403.7078151336682</distanceFromOrigin>
				<angle>66.23137688853714</angle>
				<shape>triangular</shape>
				<triangleMeasure>0.7483098912654064</triangleMeasure>
				<rectangleMeasure>0.6368156549792746</rectangleMeasure>
				<circleMeasure>0.5323679869600131</circleMeasure>
				<centroid>
					<x>219.2609</x>
					<y>448.2315</y>
				</centroid>
			</pseudo3D>
		</spatialEntity>
		<numericStateVariable>
			<name>avgClusterednessRegions</name>
			<value>0</value>
		</numericStateVariable>
		<numericStateVariable>
			<name>avgDensityRegions</name>
			<value>0.6384681570216904</value>
		</numericStateVariable>
	</timepoint>
	<timepoint>
		<spatialEntity>
			<pseudo3D type="region">
				<clusteredness>1</clusteredness>
				<density>0.6384681570216904</density>
				<area>23873.5</area>
				<perimeter>684.0553975105286</perimeter>
				<distanceFromOrigin>403.7078151336682</distanceFromOrigin>
				<angle>66.23137688853714</angle>
				<shape>triangular</shape>
				<triangleMeasure>0.7483098912654064</triangleMeasure>
				<rectangleMeasure>0.6368156549792746</rectangleMeasure>
				<circleMeasure>0.5323679869600131</circleMeasure>
				<centroid>
					<x>219.2609</x>
					<y>448.2315</y>
				</centroid>
			</pseudo3D>
		</spatialEntity>
		<numericStateVariable>
			<name>avgClusterednessRegions</name>
			<value>0</value>
		</numericStateVariable>
		<numericStateVariable>
			<name>avgDensityRegions</name>
			<value>0.6384681570216904</value>
		</numericStateVariable>
	</timepoint>
	<timepoint>
		<spatialEntity>
			<pseudo3D type="region">
				<clusteredness>1</clusteredness>
				<density>0.6384681570216904</density>
				<area>23873.5</area>
				<perimeter>684.0553975105286</perimeter>
				<distanceFromOrigin>403.7078151336682</distanceFromOrigin>
				<angle>66.23137688853714</angle>
				<shape>triangular</shape>
				<triangleMeasure>0.7483098912654064</triangleMeasure>
				<rectangleMeasure>0.6368156549792746</rectangleMeasure>
				<circleMeasure>0.5323679869600131</circleMeasure>
				<centroid>
					<x>219.2609</x>
					<y>448.2315</y>
				</centroid>
			</pseudo3D>
		</spatialEntity>
		<numericStateVariable>
			<name>avgClusterednessRegions</name>
			<value>0</value>
		</numericStateVariable>
		<numericStateVariable>
			<name>avgDensityRegions</name>
			<value>0.6384681570216904</value>
		</numericStateVariable>
	</timepoint>
	<timepoint>
		<spatialEntity>
			<pseudo3D type="region">
				<clusteredness>1</clusteredness>
				<density>0.6384681570216904</density>
				<area>23873.5</area>
				<perimeter>684.0553975105286</perimeter>
				<distanceFromOrigin>403.7078151336682</distanceFromOrigin>
				<angle>66.23137688853714</angle>
				<shape>triangular</shape>
				<triangleMeasure>0.7483098912654064</triangleMeasure>
				<rectangleMeasure>0.6368156549792746</rectangleMeasure>
				<circleMeasure>0.5323679869600131</circleMeasure>
				<centroid>
					<x>219.2609</x>
					<y>448.2315</y>
				</centroid>
			</pseudo3D>
		</spatialEntity>
		<numericStateVariable>
			<name>avgClusterednessRegions</name>
			<value>0</value>
		</numericStateVariable>
		<numericStateVariable>
			<name>avgDensityRegions</name>
			<value>0.6384681570216904</value>
		</numericStateVariable>
	</timepoint>
	<timepoint>
		<spatialEntity>
			<pseudo3D type="region">
				<clusteredness>1</clusteredness>
				<density>0.6384681570216904</density>
				<area>23873.5</area>
				<perimeter>684.0553975105286</perimeter>
				<distanceFromOrigin>403.7078151336682</distanceFromOrigin>
				<angle>66.23137688853714</angle>
				<shape>triangular</shape>
				<triangleMeasure>0.7483098912654064</triangleMeasure>
				<rectangleMeasure>0.6368156549792746</rectangleMeasure>
				<circleMeasure>0.5323679869600131</circleMeasure>
				<centroid>
					<x>219.2609</x>
					<y>448.2315</y>
				</centroid>
			</pseudo3D>
		</spatialEntity>
		<numericStateVariable>
			<name>avgClusterednessRegions</name>
			<value>0</value>
		</numericStateVariable>
		<numericStateVariable>
			<name>avgDensityRegions</name>
			<value>0.6384681570216904</value>
		</numericStateVariable>
	</timepoint>
	<timepoint>
		<spatialEntity>
			<pseudo3D type="region">
				<clusteredness>1</clusteredness>
				<density>0.6384681570216904</density>
				<area>23873.5</area>
				<perimeter>684.0553975105286</perimeter>
				<distanceFromOrigin>403.7078151336682</distanceFromOrigin>
				<angle>66.23137688853714</angle>
				<shape>triangular</shape>
				<triangleMeasure>0.7483098912654064</triangleMeasure>
				<rectangleMeasure>0.6368156549792746</rectangleMeasure>
				<circleMeasure>0.5323679869600131</circleMeasure>
				<centroid>
					<x>219.2609</x>
					<y>448.2315</y>
				</centroid>
			</pseudo3D>
		</spatialEntity>
		<numericStateVariable>
			<name>avgClusterednessRegions</name>
			<value>0</value>
		</numericStateVariable>
		<numericStateVariable>
			<name>avgDensityRegions</name>
			<value>0.6384681570216904</value>
		</numericStateVariable>
	</timepoint>
	<timepoint>
		<spatialEntity>
			<pseudo3D type="region">
				<clusteredness>1</clusteredness>
				<density>0.6384681570216904</density>
				<area>23873.5</area>
				<perimeter>684.0553975105286</perimeter>
				<distanceFromOrigin>403.7078151336682</distanceFromOrigin>
				<angle>66.23137688853714</angle>
				<shape>triangular</shape>
				<triangleMeasure>0.7483098912654064</triangleMeasure>
				<rectangleMeasure>0.6368156549792746</rectangleMeasure>
				<circleMeasure>0.5323679869600131</circleMeasure>
				<centroid>
					<x>219.2609</x>
					<y>448.2315</y>
				</centroid>
			</pseudo3D>
		</spatialEntity>
		<numericStateVariable>
			<name>avgClusterednessRegions</name>
			<value>0</value>
		</numericStateVariable>
		<numericStateVariable>
			<name>avgDensityRegions</name>
			<value>0.6384681570216904</value>
		</numericStateVariable>
	</timepoint>
	<timepoint>
		<spatialEntity>
			<pseudo3D type="region">
				<clusteredness>1</clusteredness>
				<density>0.6384681570216904</density>
				<area>23873.5</area>
				<perimeter>684.0553975105286</perimeter>
				<distanceFromOrigin>403.7078151336682</distanceFromOrigin>
				<angle>66.23137688853714</angle>
				<shape>triangular</shape>
				<triangleMeasure>0.7483098912654064</triangleMeasure>
				<rectangleMeasure>0.6368156549792746</rectangleMeasure>
				<circleMeasure>0.5323679869600131</circleMeasure>
				<centroid>
					<x>219.2609</x>
					<y>448.2315</y>
				</centroid>
			</pseudo3D>
		</spatialEntity>
		<numericStateVariable>
			<name>avgClusterednessRegions</name>
			<value>0</value>
		</numericStateVariable>
		<numericStateVariable>
			<name>avgDensityRegions</name>
			<value>0.6384681570216904</value>
		</numericStateVariable>
	</timepoint>
	<timepoint>
		<spatialEntity>
			<pseudo3D type="region">
				<clusteredness>1</clusteredness>
				<density>0.6384681570216904</density>
				<area>23873.5</area>
				<perimeter>684.0553975105286</perimeter>
				<distanceFromOrigin>403.7078151336682</distanceFromOrigin>
				<angle>66.23137688853714</angle>
				<shape>triangular</shape>
				<triangleMeasure>0.7483098912654064</triangleMeasure>
				<rectangleMeasure>0.6368156549792746</rectangleMeasure>
				<circleMeasure>0.5323679869600131</circleMeasure>
				<centroid>
					<x>219.2609</x>
					<y>448.2315</y>
				</centroid>
			</pseudo3D>
		</spatialEntity>
		<numericStateVariable>
			<name>avgClusterednessRegions</name>
			<value>0</value>
		</numericStateVariable>
		<numericStateVariable>
			<name>avgDensityRegions</name>
			<value>0.6384681570216904</value>
		</numericStateVariable>
	</timepoint>
	<timepoint>
		<spatialEntity>
			<pseudo3D type="region">
				<clusteredness>1</clusteredness>
				<density>0.6384681570216904</density>
				<area>23873.5</area>
				<perimeter>684.0553975105286</perimeter>
				<distanceFromOrigin>403.7078151336682</distanceFromOrigin>
				<angle>66.23137688853714</angle>
				<shape>triangular</shape>
				<triangleMeasure>0.7483098912654064</triangleMeasure>
				<rectangleMeasure>0.6368156549792746</rectangleMeasure>
				<circleMeasure>0.5323679869600131</circleMeasure>
				<centroid>
					<x>219.2609</x>
					<y>448.2315</y>
				</centroid>
			</pseudo3D>
		</spatialEntity>
		<numericStateVariable>
			<name>avgClusterednessRegions</name>
			<value>0</value>
		</numericStateVariable>
		<numericStateVariable>
			<name>avgDensityRegions</name>
			<value>0.6384681570216904</value>
		</numericStateVariable>
	</timepoint>
	<timepoint>
		<spatialEntity>
			<pseudo3D type="region">
				<clusteredness>1</clusteredness>
				<density>0.6384681570216904</density>
				<area>23873.5</area>
				<perimeter>684.0553975105286</perimeter>
				<distanceFromOrigin>403.7078151336682</distanceFromOrigin>
				<angle>66.23137688853714</angle>
				<shape>triangular</shape>
				<triangleMeasure>0.7483098912654064</triangleMeasure>
				<rectangleMeasure>0.6368156549792746</rectangleMeasure>
				<circleMeasure>0.5323679869600131</circleMeasure>
				<centroid>
					<x>219.2609</x>
					<y>448.2315</y>
				</centroid>
			</pseudo3D>
		</spatialEntity>
		<numericStateVariable>
			<name>avgClusterednessRegions</name>
			<value>0</value>
		</numericStateVariable>
		<numericStateVariable>
			<name>avgDensityRegions</name>
			<value>0.6384681570216904</value>
		</numericStateVariable>
	</timepoint>
	<timepoint>
		<spatialEntity>
			<pseudo3D type="region">
				<clusteredness>1</clusteredness>
				<density>0.6384681570216904</density>
				<area>23873.5</area>
				<perimeter>684.0553975105286</perimeter>
				<distanceFromOrigin>403.7078151336682</distanceFromOrigin>
				<angle>66.23137688853714</angle>
				<shape>triangular</shape>
				<triangleMeasure>0.7483098912654064</triangleMeasure>
				<rectangleMeasure>0.6368156549792746</rectangleMeasure>
				<circleMeasure>0.5323679869600131</circleMeasure>
				<centroid>
					<x>219.2609</x>
					<y>448.2315</y>
				</centroid>
			</pseudo3D>
		</spatialEntity>
		<numericStateVariable>
			<name>avgClusterednessRegions</name>
			<value>0</value>
		</numericStateVariable>
		<numericStateVariable>
			<name>avgDensityRegions</name>
			<value>0.6384681570216904</value>
		</numericStateVariable>
	</timepoint>
	<timepoint>
		<spatialEntity>
			<pseudo3D type="region">
				<clusteredness>1</clusteredness>
				<density>0.6384681570216904</density>
				<area>23873.5</area>
				<perimeter>684.0553975105286</perimeter>
				<distanceFromOrigin>403.7078151336682</distanceFromOrigin>
				<angle>66.23137688853714</angle>
				<shape>triangular</shape>
				<triangleMeasure>0.7483098912654064</triangleMeasure>
				<rectangleMeasure>0.6368156549792746</rectangleMeasure>
				<circleMeasure>0.5323679869600131</circleMeasure>
				<centroid>
					<x>219.2609</x>
					<y>448.2315</y>
				</centroid>
			</pseudo3D>
		</spatialEntity>
		<numericStateVariable>
			<name>avgClusterednessRegions</name>
			<value>0</value>
		</numericStateVariable>
		<numericStateVariable>
			<name>avgDensityRegions</name>
			<value>0.6384681570216904</value>
		</numericStateVariable>
	</timepoint>
	<timepoint>
		<spatialEntity>
			<pseudo3D type="region">
				<clusteredness>1</clusteredness>
				<density>0.6384681570216904</density>
				<area>23873.5</area>
				<perimeter>684.0553975105286</perimeter>
				<distanceFromOrigin>403.7078151336682</distanceFromOrigin>
				<angle>66.23137688853714</angle>
				<shape>triangular</shape>
				<triangleMeasure>0.7483098912654064</triangleMeasure>
				<rectangleMeasure>0.6368156549792746</rectangleMeasure>
				<circleMeasure>0.5323679869600131</circleMeasure>
				<centroid>
					<x>219.2609</x>
					<y>448.2315</y>
				</centroid>
			</pseudo3D>
		</spatialEntity>
		<numericStateVariable>
			<name>avgClusterednessRegions</name>
			<value>0</value>
		</numericStateVariable>
		<numericStateVariable>
			<name>avgDensityRegions</name>
			<value>0.6384681570216904</value>
		</numericStateVariable>
	</timepoint>
	<timepoint>
		<spatialEntity>
			<pseudo3D type="region">
				<clusteredness>1</clusteredness>
				<density>0.6384681570216904</density>
				<area>23873.5</area>
				<perimeter>684.0553975105286</perimeter>
				<distanceFromOrigin>403.7078151336682</distanceFromOrigin>
				<angle>66.23137688853714</angle>
				<shape>triangular</shape>
				<triangleMeasure>0.7483098912654064</triangleMeasure>
				<rectangleMeasure>0.6368156549792746</rectangleMeasure>
				<circleMeasure>0.5323679869600131</circleMeasure>
				<centroid>
					<x>219.2609</x>
					<y>448.2315</y>
				</centroid>
			</pseudo3D>
		</spatialEntity>
		<numericStateVariable>
			<name>avgClusterednessRegions</name>
			<value>0</value>
		</numericStateVariable>
		<numericStateVariable>
			<name>avgDensityRegions</name>
			<value>0.6384681570216904</value>
		</numericStateVariable>
	</timepoint>
	<timepoint>
		<spatialEntity>
			<pseudo3D type="region">
				<clusteredness>1</clusteredness>
				<density>0.6384681570216904</density>
				<area>23873.5</area>
				<perimeter>684.0553975105286</perimeter>
				<distanceFromOrigin>403.7078151336682</distanceFromOrigin>
				<angle>66.23137688853714</angle>
				<shape>triangular</shape>
				<triangleMeasure>0.7483098912654064</triangleMeasure>
				<rectangleMeasure>0.6368156549792746</rectangleMeasure>
				<circleMeasure>0.5323679869600131</circleMeasure>
				<centroid>
					<x>219.2609</x>
					<y>448.2315</y>
				</centroid>
			</pseudo3D>
		</spatialEntity>
		<numericStateVariable>
			<name>avgClusterednessRegions</name>
			<value>0</value>
		</numericStateVariable>
		<numericStateVariable>
			<name>avgDensityRegions</name>
			<value>0.6384681570216904</value>
		</numericStateVariable>
	</timepoint>
	<timepoint>
		<spatialEntity>
			<pseudo3D type="region">
				<clusteredness>1</clusteredness>
				<density>0.6384681570216904</density>
				<area>23873.5</area>
				<perimeter>684.0553975105286</perimeter>
				<distanceFromOrigin>403.7078151336682</distanceFromOrigin>
				<angle>66.23137688853714</angle>
				<shape>triangular</shape>
				<triangleMeasure>0.7483098912654064</triangleMeasure>
				<rectangleMeasure>0.6368156549792746</rectangleMeasure>
				<circleMeasure>0.5323679869600131</circleMeasure>
				<centroid>
					<x>219.2609</x>
					<y>448.2315</y>
				</centroid>
			</pseudo3D>
		</spatialEntity>
		<numericStateVariable>
			<name>avgClusterednessRegions</name>
			<value>0</value>
		</numericStateVariable>
		<numericStateVariable>
			<name>avgDensityRegions</name>
			<value>0.6384681570216904</value>
		</numericStateVariable>
	</timepoint>
	<timepoint>
		<spatialEntity>
			<pseudo3D type="region">
				<clusteredness>1</clusteredness>
				<density>0.6384681570216904</density>
				<area>23873.5</area>
				<perimeter>684.0553975105286</perimeter>
				<distanceFromOrigin>403.7078151336682</distanceFromOrigin>
				<angle>66.23137688853714</angle>
				<shape>triangular</shape>
				<triangleMeasure>0.7483098912654064</triangleMeasure>
				<rectangleMeasure>0.6368156549792746</rectangleMeasure>
				<circleMeasure>0.5323679869600131</circleMeasure>
				<centroid>
					<x>219.2609</x>
					<y>448.2315</y>
				</centroid>
			</pseudo3D>
		</spatialEntity>
		<numericStateVariable>
			<name>avgClusterednessRegions</name>
			<value>0</value>
		</numericStateVariable>
		<numericStateVariable>
			<name>avgDensityRegions</name>
			<value>0.6384681570216904</value>
		</numericStateVariable>
	</timepoint>
	<timepoint>
		<spatialEntity>
			<pseudo3D type="region">
				<clusteredness>1</clusteredness>
				<density>0.6384681570216904</density>
				<area>23873.5</area>
				<perimeter>684.0553975105286</perimeter>
				<distanceFromOrigin>403.7078151336682</distanceFromOrigin>
				<angle>66.23137688853714</angle>
				<shape>triangular</shape>
				<triangleMeasure>0.7483098912654064</triangleMeasure>
				<rectangleMeasure>0.6368156549792746</rectangleMeasure>
				<circleMeasure>0.5323679869600131</circleMeasure>
				<centroid>
					<x>219.2609</x>
					<y>448.2315</y>
				</centroid>
			</pseudo3D>
		</spatialEntity>
		<numericStateVariable>
			<name>avgClusterednessRegions</name>
			<value>0</value>
		</numericStateVariable>
		<numericStateVariable>
			<name>avgDensityRegions</name>
			<value>0.6384681570216904</value>
		</numericStateVariable>
	</timepoint>
	<timepoint>
		<spatialEntity>
			<pseudo3D type="region">
				<clusteredness>1</clusteredness>
				<density>0.6384681570216904</density>
				<area>23873.5</area>
				<perimeter>684.0553975105286</perimeter>
				<distanceFromOrigin>403.7078151336682</distanceFromOrigin>
				<angle>66.23137688853714</angle>
				<shape>triangular</shape>
				<triangleMeasure>0.7483098912654064</triangleMeasure>
				<rectangleMeasure>0.6368156549792746</rectangleMeasure>
				<circleMeasure>0.5323679869600131</circleMeasure>
				<centroid>
					<x>219.2609</x>
					<y>448.2315</y>
				</centroid>
			</pseudo3D>
		</spatialEntity>
		<numericStateVariable>
			<name>avgClusterednessRegions</name>
			<value>0</value>
		</numericStateVariable>
		<numericStateVariable>
			<name>avgDensityRegions</name>
			<value>0.6384681570216904</value>
		</numericStateVariable>
	</timepoint>
	<timepoint>
		<spatialEntity>
			<pseudo3D type="region">
				<clusteredness>1</clusteredness>
				<density>0.6384681570216904</density>
				<area>23873.5</area>
				<perimeter>684.0553975105286</perimeter>
				<distanceFromOrigin>403.7078151336682</distanceFromOrigin>
				<angle>66.23137688853714</angle>
				<shape>triangular</shape>
				<triangleMeasure>0.7483098912654064</triangleMeasure>
				<rectangleMeasure>0.6368156549792746</rectangleMeasure>
				<circleMeasure>0.5323679869600131</circleMeasure>
				<centroid>
					<x>219.2609</x>
					<y>448.2315</y>
				</centroid>
			</pseudo3D>
		</spatialEntity>
		<numericStateVariable>
			<name>avgClusterednessRegions</name>
			<value>0</value>
		</numericStateVariable>
		<numericStateVariable>
			<name>avgDensityRegions</name>
			<value>0.6384681570216904</value>
		</numericStateVariable>
	</timepoint>
	<timepoint>
		<spatialEntity>
			<pseudo3D type="region">
				<clusteredness>1</clusteredness>
				<density>0.6384681570216904</density>
				<area>23873.5</area>
				<perimeter>684.0553975105286</perimeter>
				<distanceFromOrigin>403.7078151336682</distanceFromOrigin>
				<angle>66.23137688853714</angle>
				<shape>triangular</shape>
				<triangleMeasure>0.7483098912654064</triangleMeasure>
				<rectangleMeasure>0.6368156549792746</rectangleMeasure>
				<circleMeasure>0.5323679869600131</circleMeasure>
				<centroid>
					<x>219.2609</x>
					<y>448.2315</y>
				</centroid>
			</pseudo3D>
		</spatialEntity>
		<numericStateVariable>
			<name>avgClusterednessRegions</name>
			<value>0</value>
		</numericStateVariable>
		<numericStateVariable>
			<name>avgDensityRegions</name>
			<value>0.6384681570216904</value>
		</numericStateVariable>
	</timepoint>
	<timepoint>
		<spatialEntity>
			<pseudo3D type="region">
				<clusteredness>1</clusteredness>
				<density>0.6384681570216904</density>
				<area>23873.5</area>
				<perimeter>684.0553975105286</perimeter>
				<distanceFromOrigin>403.7078151336682</distanceFromOrigin>
				<angle>66.23137688853714</angle>
				<shape>triangular</shape>
				<triangleMeasure>0.7483098912654064</triangleMeasure>
				<rectangleMeasure>0.6368156549792746</rectangleMeasure>
				<circleMeasure>0.5323679869600131</circleMeasure>
				<centroid>
					<x>219.2609</x>
					<y>448.2315</y>
				</centroid>
			</pseudo3D>
		</spatialEntity>
		<numericStateVariable>
			<name>avgClusterednessRegions</name>
			<value>0</value>
		</numericStateVariable>
		<numericStateVariable>
			<name>avgDensityRegions</name>
			<value>0.6384681570216904</value>
		</numericStateVariable>
	</timepoint>
	<timepoint>
		<spatialEntity>
			<pseudo3D type="region">
				<clusteredness>1</clusteredness>
				<density>0.6384681570216904</density>
				<area>23873.5</area>
				<perimeter>684.0553975105286</perimeter>
				<distanceFromOrigin>403.7078151336682</distanceFromOrigin>
				<angle>66.23137688853714</angle>
				<shape>triangular</shape>
				<triangleMeasure>0.7483098912654064</triangleMeasure>
				<rectangleMeasure>0.6368156549792746</rectangleMeasure>
				<circleMeasure>0.5323679869600131</circleMeasure>
				<centroid>
					<x>219.2609</x>
					<y>448.2315</y>
				</centroid>
			</pseudo3D>
		</spatialEntity>
		<numericStateVariable>
			<name>avgClusterednessRegions</name>
			<value>0</value>
		</numericStateVariable>
		<numericStateVariable>
			<name>avgDensityRegions</name>
			<value>0.6384681570216904</value>
		</numericStateVariable>
	</timepoint>
	<timepoint>
		<spatialEntity>
			<pseudo3D type="region">
				<clusteredness>1</clusteredness>
				<density>0.6384681570216904</density>
				<area>23873.5</area>
				<perimeter>684.0553975105286</perimeter>
				<distanceFromOrigin>403.7078151336682</distanceFromOrigin>
				<angle>66.23137688853714</angle>
				<shape>triangular</shape>
				<triangleMeasure>0.7483098912654064</triangleMeasure>
				<rectangleMeasure>0.6368156549792746</rectangleMeasure>
				<circleMeasure>0.5323679869600131</circleMeasure>
				<centroid>
					<x>219.2609</x>
					<y>448.2315</y>
				</centroid>
			</pseudo3D>
		</spatialEntity>
		<numericStateVariable>
			<name>avgClusterednessRegions</name>
			<value>0</value>
		</numericStateVariable>
		<numericStateVariable>
			<name>avgDensityRegions</name>
			<value>0.6384681570216904</value>
		</numericStateVariable>
	</timepoint>
	<timepoint>
		<spatialEntity>
			<pseudo3D type="region">
				<clusteredness>1</clusteredness>
				<density>0.6384681570216904</density>
				<area>23873.5</area>
				<perimeter>684.0553975105286</perimeter>
				<distanceFromOrigin>403.7078151336682</distanceFromOrigin>
				<angle>66.23137688853714</angle>
				<shape>triangular</shape>
				<triangleMeasure>0.7483098912654064</triangleMeasure>
				<rectangleMeasure>0.6368156549792746</rectangleMeasure>
				<circleMeasure>0.5323679869600131</circleMeasure>
				<centroid>
					<x>219.2609</x>
					<y>448.2315</y>
				</centroid>
			</pseudo3D>
		</spatialEntity>
		<numericStateVariable>
			<name>avgClusterednessRegions</name>
			<value>0</value>
		</numericStateVariable>
		<numericStateVariable>
			<name>avgDensityRegions</name>
			<value>0.6384681570216904</value>
		</numericStateVariable>
	</timepoint>
	<timepoint>
		<spatialEntity>
			<pseudo3D type="region">
				<clusteredness>1</clusteredness>
				<density>0.6384681570216904</density>
				<area>23873.5</area>
				<perimeter>684.0553975105286</perimeter>
				<distanceFromOrigin>403.7078151336682</distanceFromOrigin>
				<angle>66.23137688853714</angle>
				<shape>triangular</shape>
				<triangleMeasure>0.7483098912654064</triangleMeasure>
				<rectangleMeasure>0.6368156549792746</rectangleMeasure>
				<circleMeasure>0.5323679869600131</circleMeasure>
				<centroid>
					<x>219.2609</x>
					<y>448.2315</y>
				</centroid>
			</pseudo3D>
		</spatialEntity>
		<numericStateVariable>
			<name>avgClusterednessRegions</name>
			<value>0</value>
		</numericStateVariable>
		<numericStateVariable>
			<name>avgDensityRegions</name>
			<value>0.6384681570216904</value>
		</numericStateVariable>
	</timepoint>
	<timepoint>
		<spatialEntity>
			<pseudo3D type="region">
				<clusteredness>1</clusteredness>
				<density>0.6384681570216904</density>
				<area>23873.5</area>
				<perimeter>684.0553975105286</perimeter>
				<distanceFromOrigin>403.7078151336682</distanceFromOrigin>
				<angle>66.23137688853714</angle>
				<shape>triangular</shape>
				<triangleMeasure>0.7483098912654064</triangleMeasure>
				<rectangleMeasure>0.6368156549792746</rectangleMeasure>
				<circleMeasure>0.5323679869600131</circleMeasure>
				<centroid>
					<x>219.2609</x>
					<y>448.2315</y>
				</centroid>
			</pseudo3D>
		</spatialEntity>
		<numericStateVariable>
			<name>avgClusterednessRegions</name>
			<value>0</value>
		</numericStateVariable>
		<numericStateVariable>
			<name>avgDensityRegions</name>
			<value>0.6384681570216904</value>
		</numericStateVariable>
	</timepoint>
	<timepoint>
		<spatialEntity>
			<pseudo3D type="region">
				<clusteredness>1</clusteredness>
				<density>0.6384681570216904</density>
				<area>23873.5</area>
				<perimeter>684.0553975105286</perimeter>
				<distanceFromOrigin>403.7078151336682</distanceFromOrigin>
				<angle>66.23137688853714</angle>
				<shape>triangular</shape>
				<triangleMeasure>0.7483098912654064</triangleMeasure>
				<rectangleMeasure>0.6368156549792746</rectangleMeasure>
				<circleMeasure>0.5323679869600131</circleMeasure>
				<centroid>
					<x>219.2609</x>
					<y>448.2315</y>
				</centroid>
			</pseudo3D>
		</spatialEntity>
		<numericStateVariable>
			<name>avgClusterednessRegions</name>
			<value>0</value>
		</numericStateVariable>
		<numericStateVariable>
			<name>avgDensityRegions</name>
			<value>0.6384681570216904</value>
		</numericStateVariable>
	</timepoint>
	<timepoint>
		<spatialEntity>
			<pseudo3D type="region">
				<clusteredness>1</clusteredness>
				<density>0.6384681570216904</density>
				<area>23873.5</area>
				<perimeter>684.0553975105286</perimeter>
				<distanceFromOrigin>403.7078151336682</distanceFromOrigin>
				<angle>66.23137688853714</angle>
				<shape>triangular</shape>
				<triangleMeasure>0.7483098912654064</triangleMeasure>
				<rectangleMeasure>0.6368156549792746</rectangleMeasure>
				<circleMeasure>0.5323679869600131</circleMeasure>
				<centroid>
					<x>219.2609</x>
					<y>448.2315</y>
				</centroid>
			</pseudo3D>
		</spatialEntity>
		<numericStateVariable>
			<name>avgClusterednessRegions</name>
			<value>0</value>
		</numericStateVariable>
		<numericStateVariable>
			<name>avgDensityRegions</name>
			<value>0.6384681570216904</value>
		</numericStateVariable>
	</timepoint>
	<timepoint>
		<spatialEntity>
			<pseudo3D type="region">
				<clusteredness>1</clusteredness>
				<density>0.6384681570216904</density>
				<area>23873.5</area>
				<perimeter>684.0553975105286</perimeter>
				<distanceFromOrigin>403.7078151336682</distanceFromOrigin>
				<angle>66.23137688853714</angle>
				<shape>triangular</shape>
				<triangleMeasure>0.7483098912654064</triangleMeasure>
				<rectangleMeasure>0.6368156549792746</rectangleMeasure>
				<circleMeasure>0.5323679869600131</circleMeasure>
				<centroid>
					<x>219.2609</x>
					<y>448.2315</y>
				</centroid>
			</pseudo3D>
		</spatialEntity>
		<numericStateVariable>
			<name>avgClusterednessRegions</name>
			<value>0</value>
		</numericStateVariable>
		<numericStateVariable>
			<name>avgDensityRegions</name>
			<value>0.6384681570216904</value>
		</numericStateVariable>
	</timepoint>
	<timepoint>
		<spatialEntity>
			<pseudo3D type="region">
				<clusteredness>1</clusteredness>
				<density>0.6384681570216904</density>
				<area>23873.5</area>
				<perimeter>684.0553975105286</perimeter>
				<distanceFromOrigin>403.7078151336682</distanceFromOrigin>
				<angle>66.23137688853714</angle>
				<shape>triangular</shape>
				<triangleMeasure>0.7483098912654064</triangleMeasure>
				<rectangleMeasure>0.6368156549792746</rectangleMeasure>
				<circleMeasure>0.5323679869600131</circleMeasure>
				<centroid>
					<x>219.2609</x>
					<y>448.2315</y>
				</centroid>
			</pseudo3D>
		</spatialEntity>
		<numericStateVariable>
			<name>avgClusterednessRegions</name>
			<value>0</value>
		</numericStateVariable>
		<numericStateVariable>
			<name>avgDensityRegions</name>
			<value>0.6384681570216904</value>
		</numericStateVariable>
	</timepoint>
	<timepoint>
		<spatialEntity>
			<pseudo3D type="region">
				<clusteredness>1</clusteredness>
				<density>0.6384681570216904</density>
				<area>23873.5</area>
				<perimeter>684.0553975105286</perimeter>
				<distanceFromOrigin>403.7078151336682</distanceFromOrigin>
				<angle>66.23137688853714</angle>
				<shape>triangular</shape>
				<triangleMeasure>0.7483098912654064</triangleMeasure>
				<rectangleMeasure>0.6368156549792746</rectangleMeasure>
				<circleMeasure>0.5323679869600131</circleMeasure>
				<centroid>
					<x>219.2609</x>
					<y>448.2315</y>
				</centroid>
			</pseudo3D>
		</spatialEntity>
		<numericStateVariable>
			<name>avgClusterednessRegions</name>
			<value>0</value>
		</numericStateVariable>
		<numericStateVariable>
			<name>avgDensityRegions</name>
			<value>0.6384681570216904</value>
		</numericStateVariable>
	</timepoint>
	<timepoint>
		<spatialEntity>
			<pseudo3D type="region">
				<clusteredness>1</clusteredness>
				<density>0.6384681570216904</density>
				<area>23873.5</area>
				<perimeter>684.0553975105286</perimeter>
				<distanceFromOrigin>403.7078151336682</distanceFromOrigin>
				<angle>66.23137688853714</angle>
				<shape>triangular</shape>
				<triangleMeasure>0.7483098912654064</triangleMeasure>
				<rectangleMeasure>0.6368156549792746</rectangleMeasure>
				<circleMeasure>0.5323679869600131</circleMeasure>
				<centroid>
					<x>219.2609</x>
					<y>448.2315</y>
				</centroid>
			</pseudo3D>
		</spatialEntity>
		<numericStateVariable>
			<name>avgClusterednessRegions</name>
			<value>0</value>
		</numericStateVariable>
		<numericStateVariable>
			<name>avgDensityRegions</name>
			<value>0.6384681570216904</value>
		</numericStateVariable>
	</timepoint>
	<timepoint>
		<spatialEntity>
			<pseudo3D type="region">
				<clusteredness>1</clusteredness>
				<density>0.6384681570216904</density>
				<area>23873.5</area>
				<perimeter>684.0553975105286</perimeter>
				<distanceFromOrigin>403.7078151336682</distanceFromOrigin>
				<angle>66.23137688853714</angle>
				<shape>triangular</shape>
				<triangleMeasure>0.7483098912654064</triangleMeasure>
				<rectangleMeasure>0.6368156549792746</rectangleMeasure>
				<circleMeasure>0.5323679869600131</circleMeasure>
				<centroid>
					<x>219.2609</x>
					<y>448.2315</y>
				</centroid>
			</pseudo3D>
		</spatialEntity>
		<numericStateVariable>
			<name>avgClusterednessRegions</name>
			<value>0</value>
		</numericStateVariable>
		<numericStateVariable>
			<name>avgDensityRegions</name>
			<value>0.6384681570216904</value>
		</numericStateVariable>
	</timepoint>
	<timepoint>
		<spatialEntity>
			<pseudo3D type="region">
				<clusteredness>1</clusteredness>
				<density>0.6384681570216904</density>
				<area>23873.5</area>
				<perimeter>684.0553975105286</perimeter>
				<distanceFromOrigin>403.7078151336682</distanceFromOrigin>
				<angle>66.23137688853714</angle>
				<shape>triangular</shape>
				<triangleMeasure>0.7483098912654064</triangleMeasure>
				<rectangleMeasure>0.6368156549792746</rectangleMeasure>
				<circleMeasure>0.5323679869600131</circleMeasure>
				<centroid>
					<x>219.2609</x>
					<y>448.2315</y>
				</centroid>
			</pseudo3D>
		</spatialEntity>
		<numericStateVariable>
			<name>avgClusterednessRegions</name>
			<value>0</value>
		</numericStateVariable>
		<numericStateVariable>
			<name>avgDensityRegions</name>
			<value>0.6384681570216904</value>
		</numericStateVariable>
	</timepoint>
	<timepoint>
		<spatialEntity>
			<pseudo3D type="region">
				<clusteredness>1</clusteredness>
				<density>0.6384681570216904</density>
				<area>23873.5</area>
				<perimeter>684.0553975105286</perimeter>
				<distanceFromOrigin>403.7078151336682</distanceFromOrigin>
				<angle>66.23137688853714</angle>
				<shape>triangular</shape>
				<triangleMeasure>0.7483098912654064</triangleMeasure>
				<rectangleMeasure>0.6368156549792746</rectangleMeasure>
				<circleMeasure>0.5323679869600131</circleMeasure>
				<centroid>
					<x>219.2609</x>
					<y>448.2315</y>
				</centroid>
			</pseudo3D>
		</spatialEntity>
		<numericStateVariable>
			<name>avgClusterednessRegions</name>
			<value>0</value>
		</numericStateVariable>
		<numericStateVariable>
			<name>avgDensityRegions</name>
			<value>0.6384681570216904</value>
		</numericStateVariable>
	</timepoint>
	<timepoint>
		<spatialEntity>
			<pseudo3D type="region">
				<clusteredness>1</clusteredness>
				<density>0.6384681570216904</density>
				<area>23873.5</area>
				<perimeter>684.0553975105286</perimeter>
				<distanceFromOrigin>403.7078151336682</distanceFromOrigin>
				<angle>66.23137688853714</angle>
				<shape>triangular</shape>
				<triangleMeasure>0.7483098912654064</triangleMeasure>
				<rectangleMeasure>0.6368156549792746</rectangleMeasure>
				<circleMeasure>0.5323679869600131</circleMeasure>
				<centroid>
					<x>219.2609</x>
					<y>448.2315</y>
				</centroid>
			</pseudo3D>
		</spatialEntity>
		<numericStateVariable>
			<name>avgClusterednessRegions</name>
			<value>0</value>
		</numericStateVariable>
		<numericStateVariable>
			<name>avgDensityRegions</name>
			<value>0.6384681570216904</value>
		</numericStateVariable>
	</timepoint>
	<timepoint>
		<spatialEntity>
			<pseudo3D type="region">
				<clusteredness>1</clusteredness>
				<density>0.6384681570216904</density>
				<area>23873.5</area>
				<perimeter>684.0553975105286</perimeter>
				<distanceFromOrigin>403.7078151336682</distanceFromOrigin>
				<angle>66.23137688853714</angle>
				<shape>triangular</shape>
				<triangleMeasure>0.7483098912654064</triangleMeasure>
				<rectangleMeasure>0.6368156549792746</rectangleMeasure>
				<circleMeasure>0.5323679869600131</circleMeasure>
				<centroid>
					<x>219.2609</x>
					<y>448.2315</y>
				</centroid>
			</pseudo3D>
		</spatialEntity>
		<numericStateVariable>
			<name>avgClusterednessRegions</name>
			<value>0</value>
		</numericStateVariable>
		<numericStateVariable>
			<name>avgDensityRegions</name>
			<value>0.6384681570216904</value>
		</numericStateVariable>
	</timepoint>
	<timepoint>
		<spatialEntity>
			<pseudo3D type="region">
				<clusteredness>1</clusteredness>
				<density>0.6384681570216904</density>
				<area>23873.5</area>
				<perimeter>684.0553975105286</perimeter>
				<distanceFromOrigin>403.7078151336682</distanceFromOrigin>
				<angle>66.23137688853714</angle>
				<shape>triangular</shape>
				<triangleMeasure>0.7483098912654064</triangleMeasure>
				<rectangleMeasure>0.6368156549792746</rectangleMeasure>
				<circleMeasure>0.5323679869600131</circleMeasure>
				<centroid>
					<x>219.2609</x>
					<y>448.2315</y>
				</centroid>
			</pseudo3D>
		</spatialEntity>
		<numericStateVariable>
			<name>avgClusterednessRegions</name>
			<value>0</value>
		</numericStateVariable>
		<numericStateVariable>
			<name>avgDensityRegions</name>
			<value>0.6384681570216904</value>
		</numericStateVariable>
	</timepoint>
	<timepoint>
		<spatialEntity>
			<pseudo3D type="region">
				<clusteredness>1</clusteredness>
				<density>0.6384681570216904</density>
				<area>23873.5</area>
				<perimeter>684.0553975105286</perimeter>
				<distanceFromOrigin>403.7078151336682</distanceFromOrigin>
				<angle>66.23137688853714</angle>
				<shape>triangular</shape>
				<triangleMeasure>0.7483098912654064</triangleMeasure>
				<rectangleMeasure>0.6368156549792746</rectangleMeasure>
				<circleMeasure>0.5323679869600131</circleMeasure>
				<centroid>
					<x>219.2609</x>
					<y>448.2315</y>
				</centroid>
			</pseudo3D>
		</spatialEntity>
		<numericStateVariable>
			<name>avgClusterednessRegions</name>
			<value>0</value>
		</numericStateVariable>
		<numericStateVariable>
			<name>avgDensityRegions</name>
			<value>0.6384681570216904</value>
		</numericStateVariable>
	</timepoint>
	<timepoint>
		<spatialEntity>
			<pseudo3D type="region">
				<clusteredness>1</clusteredness>
				<density>0.6384681570216904</density>
				<area>23873.5</area>
				<perimeter>684.0553975105286</perimeter>
				<distanceFromOrigin>403.7078151336682</distanceFromOrigin>
				<angle>66.23137688853714</angle>
				<shape>triangular</shape>
				<triangleMeasure>0.7483098912654064</triangleMeasure>
				<rectangleMeasure>0.6368156549792746</rectangleMeasure>
				<circleMeasure>0.5323679869600131</circleMeasure>
				<centroid>
					<x>219.2609</x>
					<y>448.2315</y>
				</centroid>
			</pseudo3D>
		</spatialEntity>
		<numericStateVariable>
			<name>avgClusterednessRegions</name>
			<value>0</value>
		</numericStateVariable>
		<numericStateVariable>
			<name>avgDensityRegions</name>
			<value>0.6384681570216904</value>
		</numericStateVariable>
	</timepoint>
	<timepoint>
		<spatialEntity>
			<pseudo3D type="region">
				<clusteredness>1</clusteredness>
				<density>0.6384681570216904</density>
				<area>23873.5</area>
				<perimeter>684.0553975105286</perimeter>
				<distanceFromOrigin>403.7078151336682</distanceFromOrigin>
				<angle>66.23137688853714</angle>
				<shape>triangular</shape>
				<triangleMeasure>0.7483098912654064</triangleMeasure>
				<rectangleMeasure>0.6368156549792746</rectangleMeasure>
				<circleMeasure>0.5323679869600131</circleMeasure>
				<centroid>
					<x>219.2609</x>
					<y>448.2315</y>
				</centroid>
			</pseudo3D>
		</spatialEntity>
		<numericStateVariable>
			<name>avgClusterednessRegions</name>
			<value>0</value>
		</numericStateVariable>
		<numericStateVariable>
			<name>avgDensityRegions</name>
			<value>0.6384681570216904</value>
		</numericStateVariable>
	</timepoint>
	<timepoint>
		<spatialEntity>
			<pseudo3D type="region">
				<clusteredness>1</clusteredness>
				<density>0.6384681570216904</density>
				<area>23873.5</area>
				<perimeter>684.0553975105286</perimeter>
				<distanceFromOrigin>403.7078151336682</distanceFromOrigin>
				<angle>66.23137688853714</angle>
				<shape>triangular</shape>
				<triangleMeasure>0.7483098912654064</triangleMeasure>
				<rectangleMeasure>0.6368156549792746</rectangleMeasure>
				<circleMeasure>0.5323679869600131</circleMeasure>
				<centroid>
					<x>219.2609</x>
					<y>448.2315</y>
				</centroid>
			</pseudo3D>
		</spatialEntity>
		<numericStateVariable>
			<name>avgClusterednessRegions</name>
			<value>0</value>
		</numericStateVariable>
		<numericStateVariable>
			<name>avgDensityRegions</name>
			<value>0.6384681570216904</value>
		</numericStateVariable>
	</timepoint>
	<timepoint>
		<spatialEntity>
			<pseudo3D type="region">
				<clusteredness>1</clusteredness>
				<density>0.6384681570216904</density>
				<area>23873.5</area>
				<perimeter>684.0553975105286</perimeter>
				<distanceFromOrigin>403.7078151336682</distanceFromOrigin>
				<angle>66.23137688853714</angle>
				<shape>triangular</shape>
				<triangleMeasure>0.7483098912654064</triangleMeasure>
				<rectangleMeasure>0.6368156549792746</rectangleMeasure>
				<circleMeasure>0.5323679869600131</circleMeasure>
				<centroid>
					<x>219.2609</x>
					<y>448.2315</y>
				</centroid>
			</pseudo3D>
		</spatialEntity>
		<numericStateVariable>
			<name>avgClusterednessRegions</name>
			<value>0</value>
		</numericStateVariable>
		<numericStateVariable>
			<name>avgDensityRegions</name>
			<value>0.6384681570216904</value>
		</numericStateVariable>
	</timepoint>
	<timepoint>
		<spatialEntity>
			<pseudo3D type="region">
				<clusteredness>1</clusteredness>
				<density>0.6384681570216904</density>
				<area>23873.5</area>
				<perimeter>684.0553975105286</perimeter>
				<distanceFromOrigin>403.7078151336682</distanceFromOrigin>
				<angle>66.23137688853714</angle>
				<shape>triangular</shape>
				<triangleMeasure>0.7483098912654064</triangleMeasure>
				<rectangleMeasure>0.6368156549792746</rectangleMeasure>
				<circleMeasure>0.5323679869600131</circleMeasure>
				<centroid>
					<x>219.2609</x>
					<y>448.2315</y>
				</centroid>
			</pseudo3D>
		</spatialEntity>
		<numericStateVariable>
			<name>avgClusterednessRegions</name>
			<value>0</value>
		</numericStateVariable>
		<numericStateVariable>
			<name>avgDensityRegions</name>
			<value>0.6384681570216904</value>
		</numericStateVariable>
	</timepoint>
	<timepoint>
		<spatialEntity>
			<pseudo3D type="region">
				<clusteredness>1</clusteredness>
				<density>0.6384681570216904</density>
				<area>23873.5</area>
				<perimeter>684.0553975105286</perimeter>
				<distanceFromOrigin>403.7078151336682</distanceFromOrigin>
				<angle>66.23137688853714</angle>
				<shape>triangular</shape>
				<triangleMeasure>0.7483098912654064</triangleMeasure>
				<rectangleMeasure>0.6368156549792746</rectangleMeasure>
				<circleMeasure>0.5323679869600131</circleMeasure>
				<centroid>
					<x>219.2609</x>
					<y>448.2315</y>
				</centroid>
			</pseudo3D>
		</spatialEntity>
		<numericStateVariable>
			<name>avgClusterednessRegions</name>
			<value>0</value>
		</numericStateVariable>
		<numericStateVariable>
			<name>avgDensityRegions</name>
			<value>0.6384681570216904</value>
		</numericStateVariable>
	</timepoint>
	<timepoint>
		<spatialEntity>
			<pseudo3D type="region">
				<clusteredness>1</clusteredness>
				<density>0.6384681570216904</density>
				<area>23873.5</area>
				<perimeter>684.0553975105286</perimeter>
				<distanceFromOrigin>403.7078151336682</distanceFromOrigin>
				<angle>66.23137688853714</angle>
				<shape>triangular</shape>
				<triangleMeasure>0.7483098912654064</triangleMeasure>
				<rectangleMeasure>0.6368156549792746</rectangleMeasure>
				<circleMeasure>0.5323679869600131</circleMeasure>
				<centroid>
					<x>219.2609</x>
					<y>448.2315</y>
				</centroid>
			</pseudo3D>
		</spatialEntity>
		<numericStateVariable>
			<name>avgClusterednessRegions</name>
			<value>0</value>
		</numericStateVariable>
		<numericStateVariable>
			<name>avgDensityRegions</name>
			<value>0.6384681570216904</value>
		</numericStateVariable>
	</timepoint>
	<timepoint>
		<spatialEntity>
			<pseudo3D type="region">
				<clusteredness>1</clusteredness>
				<density>0.6384681570216904</density>
				<area>23873.5</area>
				<perimeter>684.0553975105286</perimeter>
				<distanceFromOrigin>403.7078151336682</distanceFromOrigin>
				<angle>66.23137688853714</angle>
				<shape>triangular</shape>
				<triangleMeasure>0.7483098912654064</triangleMeasure>
				<rectangleMeasure>0.6368156549792746</rectangleMeasure>
				<circleMeasure>0.5323679869600131</circleMeasure>
				<centroid>
					<x>219.2609</x>
					<y>448.2315</y>
				</centroid>
			</pseudo3D>
		</spatialEntity>
		<numericStateVariable>
			<name>avgClusterednessRegions</name>
			<value>0</value>
		</numericStateVariable>
		<numericStateVariable>
			<name>avgDensityRegions</name>
			<value>0.6384681570216904</value>
		</numericStateVariable>
	</timepoint>
	<timepoint>
		<spatialEntity>
			<pseudo3D type="region">
				<clusteredness>1</clusteredness>
				<density>0.6384681570216904</density>
				<area>23873.5</area>
				<perimeter>684.0553975105286</perimeter>
				<distanceFromOrigin>403.7078151336682</distanceFromOrigin>
				<angle>66.23137688853714</angle>
				<shape>triangular</shape>
				<triangleMeasure>0.7483098912654064</triangleMeasure>
				<rectangleMeasure>0.6368156549792746</rectangleMeasure>
				<circleMeasure>0.5323679869600131</circleMeasure>
				<centroid>
					<x>219.2609</x>
					<y>448.2315</y>
				</centroid>
			</pseudo3D>
		</spatialEntity>
		<numericStateVariable>
			<name>avgClusterednessRegions</name>
			<value>0</value>
		</numericStateVariable>
		<numericStateVariable>
			<name>avgDensityRegions</name>
			<value>0.6384681570216904</value>
		</numericStateVariable>
	</timepoint>
	<timepoint>
		<spatialEntity>
			<pseudo3D type="region">
				<clusteredness>1</clusteredness>
				<density>0.6384681570216904</density>
				<area>23873.5</area>
				<perimeter>684.0553975105286</perimeter>
				<distanceFromOrigin>403.7078151336682</distanceFromOrigin>
				<angle>66.23137688853714</angle>
				<shape>triangular</shape>
				<triangleMeasure>0.7483098912654064</triangleMeasure>
				<rectangleMeasure>0.6368156549792746</rectangleMeasure>
				<circleMeasure>0.5323679869600131</circleMeasure>
				<centroid>
					<x>219.2609</x>
					<y>448.2315</y>
				</centroid>
			</pseudo3D>
		</spatialEntity>
		<numericStateVariable>
			<name>avgClusterednessRegions</name>
			<value>0</value>
		</numericStateVariable>
		<numericStateVariable>
			<name>avgDensityRegions</name>
			<value>0.6384681570216904</value>
		</numericStateVariable>
	</timepoint>
	<timepoint>
		<spatialEntity>
			<pseudo3D type="region">
				<clusteredness>1</clusteredness>
				<density>0.6384681570216904</density>
				<area>23873.5</area>
				<perimeter>684.0553975105286</perimeter>
				<distanceFromOrigin>403.7078151336682</distanceFromOrigin>
				<angle>66.23137688853714</angle>
				<shape>triangular</shape>
				<triangleMeasure>0.7483098912654064</triangleMeasure>
				<rectangleMeasure>0.6368156549792746</rectangleMeasure>
				<circleMeasure>0.5323679869600131</circleMeasure>
				<centroid>
					<x>219.2609</x>
					<y>448.2315</y>
				</centroid>
			</pseudo3D>
		</spatialEntity>
		<numericStateVariable>
			<name>avgClusterednessRegions</name>
			<value>0</value>
		</numericStateVariable>
		<numericStateVariable>
			<name>avgDensityRegions</name>
			<value>0.6384681570216904</value>
		</numericStateVariable>
	</timepoint>
	<timepoint>
		<spatialEntity>
			<pseudo3D type="region">
				<clusteredness>1</clusteredness>
				<density>0.6384681570216904</density>
				<area>23873.5</area>
				<perimeter>684.0553975105286</perimeter>
				<distanceFromOrigin>403.7078151336682</distanceFromOrigin>
				<angle>66.23137688853714</angle>
				<shape>triangular</shape>
				<triangleMeasure>0.7483098912654064</triangleMeasure>
				<rectangleMeasure>0.6368156549792746</rectangleMeasure>
				<circleMeasure>0.5323679869600131</circleMeasure>
				<centroid>
					<x>219.2609</x>
					<y>448.2315</y>
				</centroid>
			</pseudo3D>
		</spatialEntity>
		<numericStateVariable>
			<name>avgClusterednessRegions</name>
			<value>0</value>
		</numericStateVariable>
		<numericStateVariable>
			<name>avgDensityRegions</name>
			<value>0.6384681570216904</value>
		</numericStateVariable>
	</timepoint>
	<timepoint>
		<spatialEntity>
			<pseudo3D type="region">
				<clusteredness>1</clusteredness>
				<density>0.6384681570216904</density>
				<area>23873.5</area>
				<perimeter>684.0553975105286</perimeter>
				<distanceFromOrigin>403.7078151336682</distanceFromOrigin>
				<angle>66.23137688853714</angle>
				<shape>triangular</shape>
				<triangleMeasure>0.7483098912654064</triangleMeasure>
				<rectangleMeasure>0.6368156549792746</rectangleMeasure>
				<circleMeasure>0.5323679869600131</circleMeasure>
				<centroid>
					<x>219.2609</x>
					<y>448.2315</y>
				</centroid>
			</pseudo3D>
		</spatialEntity>
		<numericStateVariable>
			<name>avgClusterednessRegions</name>
			<value>0</value>
		</numericStateVariable>
		<numericStateVariable>
			<name>avgDensityRegions</name>
			<value>0.6384681570216904</value>
		</numericStateVariable>
	</timepoint>
	<timepoint>
		<spatialEntity>
			<pseudo3D type="region">
				<clusteredness>1</clusteredness>
				<density>0.6384681570216904</density>
				<area>23873.5</area>
				<perimeter>684.0553975105286</perimeter>
				<distanceFromOrigin>403.7078151336682</distanceFromOrigin>
				<angle>66.23137688853714</angle>
				<shape>triangular</shape>
				<triangleMeasure>0.7483098912654064</triangleMeasure>
				<rectangleMeasure>0.6368156549792746</rectangleMeasure>
				<circleMeasure>0.5323679869600131</circleMeasure>
				<centroid>
					<x>219.2609</x>
					<y>448.2315</y>
				</centroid>
			</pseudo3D>
		</spatialEntity>
		<numericStateVariable>
			<name>avgClusterednessRegions</name>
			<value>0</value>
		</numericStateVariable>
		<numericStateVariable>
			<name>avgDensityRegions</name>
			<value>0.6384681570216904</value>
		</numericStateVariable>
	</timepoint>
	<timepoint>
		<spatialEntity>
			<pseudo3D type="region">
				<clusteredness>1</clusteredness>
				<density>0.6384681570216904</density>
				<area>23873.5</area>
				<perimeter>684.0553975105286</perimeter>
				<distanceFromOrigin>403.7078151336682</distanceFromOrigin>
				<angle>66.23137688853714</angle>
				<shape>triangular</shape>
				<triangleMeasure>0.7483098912654064</triangleMeasure>
				<rectangleMeasure>0.6368156549792746</rectangleMeasure>
				<circleMeasure>0.5323679869600131</circleMeasure>
				<centroid>
					<x>219.2609</x>
					<y>448.2315</y>
				</centroid>
			</pseudo3D>
		</spatialEntity>
		<numericStateVariable>
			<name>avgClusterednessRegions</name>
			<value>0</value>
		</numericStateVariable>
		<numericStateVariable>
			<name>avgDensityRegions</name>
			<value>0.6384681570216904</value>
		</numericStateVariable>
	</timepoint>
	<timepoint>
		<spatialEntity>
			<pseudo3D type="region">
				<clusteredness>1</clusteredness>
				<density>0.6384681570216904</density>
				<area>23873.5</area>
				<perimeter>684.0553975105286</perimeter>
				<distanceFromOrigin>403.7078151336682</distanceFromOrigin>
				<angle>66.23137688853714</angle>
				<shape>triangular</shape>
				<triangleMeasure>0.7483098912654064</triangleMeasure>
				<rectangleMeasure>0.6368156549792746</rectangleMeasure>
				<circleMeasure>0.5323679869600131</circleMeasure>
				<centroid>
					<x>219.2609</x>
					<y>448.2315</y>
				</centroid>
			</pseudo3D>
		</spatialEntity>
		<numericStateVariable>
			<name>avgClusterednessRegions</name>
			<value>0</value>
		</numericStateVariable>
		<numericStateVariable>
			<name>avgDensityRegions</name>
			<value>0.6384681570216904</value>
		</numericStateVariable>
	</timepoint>
	<timepoint>
		<spatialEntity>
			<pseudo3D type="region">
				<clusteredness>1</clusteredness>
				<density>0.6384681570216904</density>
				<area>23873.5</area>
				<perimeter>684.0553975105286</perimeter>
				<distanceFromOrigin>403.7078151336682</distanceFromOrigin>
				<angle>66.23137688853714</angle>
				<shape>triangular</shape>
				<triangleMeasure>0.7483098912654064</triangleMeasure>
				<rectangleMeasure>0.6368156549792746</rectangleMeasure>
				<circleMeasure>0.5323679869600131</circleMeasure>
				<centroid>
					<x>219.2609</x>
					<y>448.2315</y>
				</centroid>
			</pseudo3D>
		</spatialEntity>
		<numericStateVariable>
			<name>avgClusterednessRegions</name>
			<value>0</value>
		</numericStateVariable>
		<numericStateVariable>
			<name>avgDensityRegions</name>
			<value>0.6384681570216904</value>
		</numericStateVariable>
	</timepoint>
	<timepoint>
		<spatialEntity>
			<pseudo3D type="region">
				<clusteredness>1</clusteredness>
				<density>0.6384681570216904</density>
				<area>23873.5</area>
				<perimeter>684.0553975105286</perimeter>
				<distanceFromOrigin>403.7078151336682</distanceFromOrigin>
				<angle>66.23137688853714</angle>
				<shape>triangular</shape>
				<triangleMeasure>0.7483098912654064</triangleMeasure>
				<rectangleMeasure>0.6368156549792746</rectangleMeasure>
				<circleMeasure>0.5323679869600131</circleMeasure>
				<centroid>
					<x>219.2609</x>
					<y>448.2315</y>
				</centroid>
			</pseudo3D>
		</spatialEntity>
		<numericStateVariable>
			<name>avgClusterednessRegions</name>
			<value>0</value>
		</numericStateVariable>
		<numericStateVariable>
			<name>avgDensityRegions</name>
			<value>0.6384681570216904</value>
		</numericStateVariable>
	</timepoint>
	<timepoint>
		<spatialEntity>
			<pseudo3D type="region">
				<clusteredness>1</clusteredness>
				<density>0.6384681570216904</density>
				<area>23873.5</area>
				<perimeter>684.0553975105286</perimeter>
				<distanceFromOrigin>403.7078151336682</distanceFromOrigin>
				<angle>66.23137688853714</angle>
				<shape>triangular</shape>
				<triangleMeasure>0.7483098912654064</triangleMeasure>
				<rectangleMeasure>0.6368156549792746</rectangleMeasure>
				<circleMeasure>0.5323679869600131</circleMeasure>
				<centroid>
					<x>219.2609</x>
					<y>448.2315</y>
				</centroid>
			</pseudo3D>
		</spatialEntity>
		<numericStateVariable>
			<name>avgClusterednessRegions</name>
			<value>0</value>
		</numericStateVariable>
		<numericStateVariable>
			<name>avgDensityRegions</name>
			<value>0.6384681570216904</value>
		</numericStateVariable>
	</timepoint>
</experiment>
