# Supplementary material for: Automatic validation of computational models using pseudo-3D spatio-temporal model checking
Source: BMC Syst Biol. 2014 Dec 2;8:124. doi: 10.1186/s12918-014-0124-0 (PMC4272535; doi:10.1186/s12918-014-0124-0)
Supplement: Additional file 8 — Dataset of STML files for the phase variation case study. The dataset of one thousand STML files corresponding to the stochastic simulations of the rectangular model for the phase variation case study. We recommend using the freely available 7zip software (Download link: http://www.7-zip.org/download.html) to extract this archive. [file 12918_2014_124_MOESM8_ESM.zip › phase_variation_stml_198.xml]

<?xml version="1.0" encoding="utf-8"?>
<!--Warning! This xml file was automatically generated by a C++ program using the Boost PropertyTree library.-->
<experiment>
	<timepoint>
		<numericStateVariable>
			<name>avgClusterednessRegions</name>
			<value>0</value>
		</numericStateVariable>
		<numericStateVariable>
			<name>avgDensityRegions</name>
			<value>0</value>
		</numericStateVariable>
	</timepoint>
	<timepoint>
		<numericStateVariable>
			<name>avgClusterednessRegions</name>
			<value>0</value>
		</numericStateVariable>
		<numericStateVariable>
			<name>avgDensityRegions</name>
			<value>0</value>
		</numericStateVariable>
	</timepoint>
	<timepoint>
		<numericStateVariable>
			<name>avgClusterednessRegions</name>
			<value>0</value>
		</numericStateVariable>
		<numericStateVariable>
			<name>avgDensityRegions</name>
			<value>0</value>
		</numericStateVariable>
	</timepoint>
	<timepoint>
		<numericStateVariable>
			<name>avgClusterednessRegions</name>
			<value>0</value>
		</numericStateVariable>
		<numericStateVariable>
			<name>avgDensityRegions</name>
			<value>0</value>
		</numericStateVariable>
	</timepoint>
	<timepoint>
		<numericStateVariable>
			<name>avgClusterednessRegions</name>
			<value>0</value>
		</numericStateVariable>
		<numericStateVariable>
			<name>avgDensityRegions</name>
			<value>0</value>
		</numericStateVariable>
	</timepoint>
	<timepoint>
		<numericStateVariable>
			<name>avgClusterednessRegions</name>
			<value>0</value>
		</numericStateVariable>
		<numericStateVariable>
			<name>avgDensityRegions</name>
			<value>0</value>
		</numericStateVariable>
	</timepoint>
	<timepoint>
		<numericStateVariable>
			<name>avgClusterednessRegions</name>
			<value>0</value>
		</numericStateVariable>
		<numericStateVariable>
			<name>avgDensityRegions</name>
			<value>0</value>
		</numericStateVariable>
	</timepoint>
	<timepoint>
		<numericStateVariable>
			<name>avgClusterednessRegions</name>
			<value>0</value>
		</numericStateVariable>
		<numericStateVariable>
			<name>avgDensityRegions</name>
			<value>0</value>
		</numericStateVariable>
	</timepoint>
	<timepoint>
		<numericStateVariable>
			<name>avgClusterednessRegions</name>
			<value>0</value>
		</numericStateVariable>
		<numericStateVariable>
			<name>avgDensityRegions</name>
			<value>0</value>
		</numericStateVariable>
	</timepoint>
	<timepoint>
		<numericStateVariable>
			<name>avgClusterednessRegions</name>
			<value>0</value>
		</numericStateVariable>
		<numericStateVariable>
			<name>avgDensityRegions</name>
			<value>0</value>
		</numericStateVariable>
	</timepoint>
	<timepoint>
		<numericStateVariable>
			<name>avgClusterednessRegions</name>
			<value>0</value>
		</numericStateVariable>
		<numericStateVariable>
			<name>avgDensityRegions</name>
			<value>0</value>
		</numericStateVariable>
	</timepoint>
	<timepoint>
		<numericStateVariable>
			<name>avgClusterednessRegions</name>
			<value>0</value>
		</numericStateVariable>
		<numericStateVariable>
			<name>avgDensityRegions</name>
			<value>0</value>
		</numericStateVariable>
	</timepoint>
	<timepoint>
		<numericStateVariable>
			<name>avgClusterednessRegions</name>
			<value>0</value>
		</numericStateVariable>
		<numericStateVariable>
			<name>avgDensityRegions</name>
			<value>0</value>
		</numericStateVariable>
	</timepoint>
	<timepoint>
		<numericStateVariable>
			<name>avgClusterednessRegions</name>
			<value>0</value>
		</numericStateVariable>
		<numericStateVariable>
			<name>avgDensityRegions</name>
			<value>0</value>
		</numericStateVariable>
	</timepoint>
	<timepoint>
		<numericStateVariable>
			<name>avgClusterednessRegions</name>
			<value>0</value>
		</numericStateVariable>
		<numericStateVariable>
			<name>avgDensityRegions</name>
			<value>0</value>
		</numericStateVariable>
	</timepoint>
	<timepoint>
		<numericStateVariable>
			<name>avgClusterednessRegions</name>
			<value>0</value>
		</numericStateVariable>
		<numericStateVariable>
			<name>avgDensityRegions</name>
			<value>0</value>
		</numericStateVariable>
	</timepoint>
	<timepoint>
		<numericStateVariable>
			<name>avgClusterednessRegions</name>
			<value>0</value>
		</numericStateVariable>
		<numericStateVariable>
			<name>avgDensityRegions</name>
			<value>0</value>
		</numericStateVariable>
	</timepoint>
	<timepoint>
		<numericStateVariable>
			<name>avgClusterednessRegions</name>
			<value>0</value>
		</numericStateVariable>
		<numericStateVariable>
			<name>avgDensityRegions</name>
			<value>0</value>
		</numericStateVariable>
	</timepoint>
	<timepoint>
		<numericStateVariable>
			<name>avgClusterednessRegions</name>
			<value>0</value>
		</numericStateVariable>
		<numericStateVariable>
			<name>avgDensityRegions</name>
			<value>0</value>
		</numericStateVariable>
	</timepoint>
	<timepoint>
		<numericStateVariable>
			<name>avgClusterednessRegions</name>
			<value>0</value>
		</numericStateVariable>
		<numericStateVariable>
			<name>avgDensityRegions</name>
			<value>0</value>
		</numericStateVariable>
	</timepoint>
	<timepoint>
		<spatialEntity>
			<pseudo3D type="region">
				<clusteredness>1</clusteredness>
				<density>0.5770324803459014</density>
				<area>21509</area>
				<perimeter>690.1948835849762</perimeter>
				<distanceFromOrigin>173.4041521994211</distanceFromOrigin>
				<angle>51.70038648252128</angle>
				<shape>triangular</shape>
				<triangleMeasure>0.7007073368381188</triangleMeasure>
				<rectangleMeasure>0.5705422681025523</rectangleMeasure>
				<circleMeasure>0.4076436241076776</circleMeasure>
				<centroid>
					<x>931.1492</x>
					<y>509.6849</y>
				</centroid>
			</pseudo3D>
		</spatialEntity>
		<numericStateVariable>
			<name>avgClusterednessRegions</name>
			<value>0</value>
		</numericStateVariable>
		<numericStateVariable>
			<name>avgDensityRegions</name>
			<value>0.5770324803459014</value>
		</numericStateVariable>
	</timepoint>
	<timepoint>
		<spatialEntity>
			<pseudo3D type="region">
				<clusteredness>1</clusteredness>
				<density>0.5925849957441358</density>
				<area>25071</area>
				<perimeter>743.1251108646393</perimeter>
				<distanceFromOrigin>173.4041521994211</distanceFromOrigin>
				<angle>51.34930874472119</angle>
				<shape>triangular</shape>
				<triangleMeasure>0.7267390985330645</triangleMeasure>
				<rectangleMeasure>0.5611899278526102</rectangleMeasure>
				<circleMeasure>0.4107709512367957</circleMeasure>
				<centroid>
					<x>940.1083</x>
					<y>500.8256</y>
				</centroid>
			</pseudo3D>
		</spatialEntity>
		<numericStateVariable>
			<name>avgClusterednessRegions</name>
			<value>0</value>
		</numericStateVariable>
		<numericStateVariable>
			<name>avgDensityRegions</name>
			<value>0.5925849957441358</value>
		</numericStateVariable>
	</timepoint>
	<timepoint>
		<spatialEntity>
			<pseudo3D type="region">
				<clusteredness>1</clusteredness>
				<density>0.5935893367185021</density>
				<area>28005.5</area>
				<perimeter>783.3420836925507</perimeter>
				<distanceFromOrigin>173.0462365958879</distanceFromOrigin>
				<angle>50.37213150094219</angle>
				<shape>triangular</shape>
				<triangleMeasure>0.7090134622809294</triangleMeasure>
				<rectangleMeasure>0.590771210437721</rectangleMeasure>
				<circleMeasure>0.4250820367142565</circleMeasure>
				<centroid>
					<x>947.7436</x>
					<y>494.3792</y>
				</centroid>
			</pseudo3D>
		</spatialEntity>
		<numericStateVariable>
			<name>avgClusterednessRegions</name>
			<value>0</value>
		</numericStateVariable>
		<numericStateVariable>
			<name>avgDensityRegions</name>
			<value>0.5935893367185021</value>
		</numericStateVariable>
	</timepoint>
	<timepoint>
		<spatialEntity>
			<pseudo3D type="region">
				<clusteredness>1</clusteredness>
				<density>0.606257398211547</density>
				<area>31904</area>
				<perimeter>824.5372831821442</perimeter>
				<distanceFromOrigin>173.4041521994211</distanceFromOrigin>
				<angle>49.37343810136651</angle>
				<shape>triangular</shape>
				<triangleMeasure>0.7342365343317545</triangleMeasure>
				<rectangleMeasure>0.583945137888479</rectangleMeasure>
				<circleMeasure>0.3983313360943862</circleMeasure>
				<centroid>
					<x>956.3494</x>
					<y>484.6991</y>
				</centroid>
			</pseudo3D>
		</spatialEntity>
		<numericStateVariable>
			<name>avgClusterednessRegions</name>
			<value>0</value>
		</numericStateVariable>
		<numericStateVariable>
			<name>avgDensityRegions</name>
			<value>0.606257398211547</value>
		</numericStateVariable>
	</timepoint>
	<timepoint>
		<spatialEntity>
			<pseudo3D type="region">
				<clusteredness>1</clusteredness>
				<density>0.6077409671884753</density>
				<area>36082</area>
				<perimeter>933.8138089179993</perimeter>
				<distanceFromOrigin>173.4041521994211</distanceFromOrigin>
				<angle>54.29446899318535</angle>
				<shape>triangular</shape>
				<triangleMeasure>0.7214271789822002</triangleMeasure>
				<rectangleMeasure>0.5432279755180812</rectangleMeasure>
				<circleMeasure>0.4203905818023126</circleMeasure>
				<centroid>
					<x>966.6238</x>
					<y>479.0413</y>
				</centroid>
			</pseudo3D>
		</spatialEntity>
		<numericStateVariable>
			<name>avgClusterednessRegions</name>
			<value>0</value>
		</numericStateVariable>
		<numericStateVariable>
			<name>avgDensityRegions</name>
			<value>0.6077409671884753</value>
		</numericStateVariable>
	</timepoint>
	<timepoint>
		<spatialEntity>
			<pseudo3D type="region">
				<clusteredness>1</clusteredness>
				<density>0.6133039941399281</density>
				<area>39949</area>
				<perimeter>983.7823588848114</perimeter>
				<distanceFromOrigin>173.4041521994211</distanceFromOrigin>
				<angle>53.37585053159309</angle>
				<shape>triangular</shape>
				<triangleMeasure>0.7266889802452068</triangleMeasure>
				<rectangleMeasure>0.5424139019953961</rectangleMeasure>
				<circleMeasure>0.4174265093205039</circleMeasure>
				<centroid>
					<x>974.6234</x>
					<y>471.7993</y>
				</centroid>
			</pseudo3D>
		</spatialEntity>
		<numericStateVariable>
			<name>avgClusterednessRegions</name>
			<value>0</value>
		</numericStateVariable>
		<numericStateVariable>
			<name>avgDensityRegions</name>
			<value>0.6133039941399281</value>
		</numericStateVariable>
	</timepoint>
	<timepoint>
		<spatialEntity>
			<pseudo3D type="region">
				<clusteredness>1</clusteredness>
				<density>0.6231211365544711</density>
				<area>46012.5</area>
				<perimeter>1012.522834062576</perimeter>
				<distanceFromOrigin>173.0462365958879</distanceFromOrigin>
				<angle>52.57892321404787</angle>
				<shape>triangular</shape>
				<triangleMeasure>0.7086805181203506</triangleMeasure>
				<rectangleMeasure>0.5764233117504092</rectangleMeasure>
				<circleMeasure>0.4341721138769798</circleMeasure>
				<centroid>
					<x>985.7966</x>
					<y>461.0291</y>
				</centroid>
			</pseudo3D>
		</spatialEntity>
		<numericStateVariable>
			<name>avgClusterednessRegions</name>
			<value>0</value>
		</numericStateVariable>
		<numericStateVariable>
			<name>avgDensityRegions</name>
			<value>0.6231211365544711</value>
		</numericStateVariable>
	</timepoint>
	<timepoint>
		<spatialEntity>
			<pseudo3D type="region">
				<clusteredness>1</clusteredness>
				<density>0.627239068816866</density>
				<area>49994</area>
				<perimeter>1047.205782651901</perimeter>
				<distanceFromOrigin>173.4041521994211</distanceFromOrigin>
				<angle>50.76395521445666</angle>
				<shape>triangular</shape>
				<triangleMeasure>0.7633065062512763</triangleMeasure>
				<rectangleMeasure>0.5733611327391763</rectangleMeasure>
				<circleMeasure>0.432494256955019</circleMeasure>
				<centroid>
					<x>990.9498</x>
					<y>451.4803</y>
				</centroid>
			</pseudo3D>
		</spatialEntity>
		<numericStateVariable>
			<name>avgClusterednessRegions</name>
			<value>0</value>
		</numericStateVariable>
		<numericStateVariable>
			<name>avgDensityRegions</name>
			<value>0.627239068816866</value>
		</numericStateVariable>
	</timepoint>
	<timepoint>
		<spatialEntity>
			<pseudo3D type="region">
				<clusteredness>1</clusteredness>
				<density>0.6304690354659135</density>
				<area>58755.5</area>
				<perimeter>1297.8701608181</perimeter>
				<distanceFromOrigin>173.4041521994211</distanceFromOrigin>
				<angle>63.33102672494917</angle>
				<shape>triangular</shape>
				<triangleMeasure>0.5929007413088258</triangleMeasure>
				<rectangleMeasure>0.5235993080224615</rectangleMeasure>
				<circleMeasure>0.4292388463333784</circleMeasure>
				<centroid>
					<x>997.1608</x>
					<y>433.8316</y>
				</centroid>
			</pseudo3D>
		</spatialEntity>
		<numericStateVariable>
			<name>avgClusterednessRegions</name>
			<value>0</value>
		</numericStateVariable>
		<numericStateVariable>
			<name>avgDensityRegions</name>
			<value>0.6304690354659135</value>
		</numericStateVariable>
	</timepoint>
	<timepoint>
		<spatialEntity>
			<pseudo3D type="region">
				<clusteredness>1</clusteredness>
				<density>0.6346915640124486</density>
				<area>65639.5</area>
				<perimeter>1377.325164556503</perimeter>
				<distanceFromOrigin>173.0462365958879</distanceFromOrigin>
				<angle>62.47452635958307</angle>
				<shape>triangular</shape>
				<triangleMeasure>0.6229721545507554</triangleMeasure>
				<rectangleMeasure>0.52789032761679</rectangleMeasure>
				<circleMeasure>0.4343758345533085</circleMeasure>
				<centroid>
					<x>1005.597</x>
					<y>423.7331</y>
				</centroid>
			</pseudo3D>
		</spatialEntity>
		<numericStateVariable>
			<name>avgClusterednessRegions</name>
			<value>0</value>
		</numericStateVariable>
		<numericStateVariable>
			<name>avgDensityRegions</name>
			<value>0.6346915640124486</value>
		</numericStateVariable>
	</timepoint>
	<timepoint>
		<spatialEntity>
			<pseudo3D type="region">
				<clusteredness>1</clusteredness>
				<density>0.6417186196471396</density>
				<area>73573.5</area>
				<perimeter>1468.344075918198</perimeter>
				<distanceFromOrigin>173.4041521994211</distanceFromOrigin>
				<angle>62.22535174024839</angle>
				<shape>triangular</shape>
				<triangleMeasure>0.6499691352230601</triangleMeasure>
				<rectangleMeasure>0.5313321160861573</rectangleMeasure>
				<circleMeasure>0.4402784787479561</circleMeasure>
				<centroid>
					<x>1012.204</x>
					<y>410.3037</y>
				</centroid>
			</pseudo3D>
		</spatialEntity>
		<numericStateVariable>
			<name>avgClusterednessRegions</name>
			<value>0</value>
		</numericStateVariable>
		<numericStateVariable>
			<name>avgDensityRegions</name>
			<value>0.6417186196471396</value>
		</numericStateVariable>
	</timepoint>
	<timepoint>
		<spatialEntity>
			<pseudo3D type="region">
				<clusteredness>1</clusteredness>
				<density>0.6403594872178742</density>
				<area>80242.5</area>
				<perimeter>1507.181309461594</perimeter>
				<distanceFromOrigin>173.4041521994211</distanceFromOrigin>
				<angle>61.80872768303077</angle>
				<shape>triangular</shape>
				<triangleMeasure>0.6550983045450928</triangleMeasure>
				<rectangleMeasure>0.5510472378321561</rectangleMeasure>
				<circleMeasure>0.4547812692062825</circleMeasure>
				<centroid>
					<x>1020.1</x>
					<y>401.8467</y>
				</centroid>
			</pseudo3D>
		</spatialEntity>
		<numericStateVariable>
			<name>avgClusterednessRegions</name>
			<value>0</value>
		</numericStateVariable>
		<numericStateVariable>
			<name>avgDensityRegions</name>
			<value>0.6403594872178742</value>
		</numericStateVariable>
	</timepoint>
	<timepoint>
		<spatialEntity>
			<pseudo3D type="region">
				<clusteredness>1</clusteredness>
				<density>0.5281566718564518</density>
				<area>22665.5</area>
				<perimeter>779.3396608829498</perimeter>
				<distanceFromOrigin>330.6433123473088</distanceFromOrigin>
				<angle>47.60645039026315</angle>
				<shape>rectangular</shape>
				<triangleMeasure>0.5894146940845291</triangleMeasure>
				<rectangleMeasure>0.710799510532506</rectangleMeasure>
				<circleMeasure>0.3804900770113804</circleMeasure>
				<centroid>
					<x>1084.536</x>
					<y>943.4722</y>
				</centroid>
			</pseudo3D>
		</spatialEntity>
		<spatialEntity>
			<pseudo3D type="region">
				<clusteredness>1</clusteredness>
				<density>0.6514919142436587</density>
				<area>90145</area>
				<perimeter>1564.649299383163</perimeter>
				<distanceFromOrigin>173.4041521994211</distanceFromOrigin>
				<angle>61.52741370732985</angle>
				<shape>triangular</shape>
				<triangleMeasure>0.6545677169572803</triangleMeasure>
				<rectangleMeasure>0.5576805481688299</rectangleMeasure>
				<circleMeasure>0.4591956864377749</circleMeasure>
				<centroid>
					<x>1029.65</x>
					<y>389.176</y>
				</centroid>
			</pseudo3D>
		</spatialEntity>
		<numericStateVariable>
			<name>avgClusterednessRegions</name>
			<value>1114.014040303661</value>
		</numericStateVariable>
		<numericStateVariable>
			<name>avgDensityRegions</name>
			<value>0.5898242930500552</value>
		</numericStateVariable>
	</timepoint>
	<timepoint>
		<spatialEntity>
			<pseudo3D type="region">
				<clusteredness>1</clusteredness>
				<density>0.5249877639075664</density>
				<area>24390.5</area>
				<perimeter>845.8777542114258</perimeter>
				<distanceFromOrigin>330.6433123473088</distanceFromOrigin>
				<angle>44.7196091454214</angle>
				<shape>rectangular</shape>
				<triangleMeasure>0.5724075415905164</triangleMeasure>
				<rectangleMeasure>0.7282057310691197</rectangleMeasure>
				<circleMeasure>0.3554531653819652</circleMeasure>
				<centroid>
					<x>1092.159</x>
					<y>949.0862</y>
				</centroid>
			</pseudo3D>
		</spatialEntity>
		<spatialEntity>
			<pseudo3D type="region">
				<clusteredness>1</clusteredness>
				<density>0.6407891923557039</density>
				<area>105153.5</area>
				<perimeter>2084.753272771835</perimeter>
				<distanceFromOrigin>173.0462365958879</distanceFromOrigin>
				<angle>75.04634189647395</angle>
				<shape>triangular</shape>
				<triangleMeasure>0.5702230706595188</triangleMeasure>
				<rectangleMeasure>0.5417849051235757</rectangleMeasure>
				<circleMeasure>0.4286683019378822</circleMeasure>
				<centroid>
					<x>1049.703</x>
					<y>395.4566</y>
				</centroid>
			</pseudo3D>
		</spatialEntity>
		<numericStateVariable>
			<name>avgClusterednessRegions</name>
			<value>1110.510377243646</value>
		</numericStateVariable>
		<numericStateVariable>
			<name>avgDensityRegions</name>
			<value>0.5828884781316351</value>
		</numericStateVariable>
	</timepoint>
	<timepoint>
		<spatialEntity>
			<pseudo3D type="region">
				<clusteredness>1</clusteredness>
				<density>0.5288591842653378</density>
				<area>24938</area>
				<perimeter>816.9310531616211</perimeter>
				<distanceFromOrigin>330.6433123473088</distanceFromOrigin>
				<angle>42.7976848516327</angle>
				<shape>rectangular</shape>
				<triangleMeasure>0.5547895874061117</triangleMeasure>
				<rectangleMeasure>0.6631916288278967</rectangleMeasure>
				<circleMeasure>0.3234892604406759</circleMeasure>
				<centroid>
					<x>1097.716</x>
					<y>950.3392</y>
				</centroid>
			</pseudo3D>
		</spatialEntity>
		<spatialEntity>
			<pseudo3D type="region">
				<clusteredness>1</clusteredness>
				<density>0.641293310281087</density>
				<area>115801</area>
				<perimeter>2136.059050798416</perimeter>
				<distanceFromOrigin>173.0462365958879</distanceFromOrigin>
				<angle>74.5784962879155</angle>
				<shape>triangular</shape>
				<triangleMeasure>0.5992317881180232</triangleMeasure>
				<rectangleMeasure>0.5432880946588055</rectangleMeasure>
				<circleMeasure>0.4366473620159969</circleMeasure>
				<centroid>
					<x>1058.346</x>
					<y>387.248</y>
				</centroid>
			</pseudo3D>
		</spatialEntity>
		<numericStateVariable>
			<name>avgClusterednessRegions</name>
			<value>1128.931741609561</value>
		</numericStateVariable>
		<numericStateVariable>
			<name>avgDensityRegions</name>
			<value>0.5850762472732125</value>
		</numericStateVariable>
	</timepoint>
	<timepoint>
		<spatialEntity>
			<pseudo3D type="region">
				<clusteredness>1</clusteredness>
				<density>0.5278415751598485</density>
				<area>27187.5</area>
				<perimeter>984.0870115756989</perimeter>
				<distanceFromOrigin>330.6433123473088</distanceFromOrigin>
				<angle>42.47084605689216</angle>
				<shape>rectangular</shape>
				<triangleMeasure>0.5541471865883641</triangleMeasure>
				<rectangleMeasure>0.6419448419962529</rectangleMeasure>
				<circleMeasure>0.321658998167032</circleMeasure>
				<centroid>
					<x>1104.438</x>
					<y>957.8037</y>
				</centroid>
			</pseudo3D>
		</spatialEntity>
		<spatialEntity>
			<pseudo3D type="region">
				<clusteredness>1</clusteredness>
				<density>0.6386707555121418</density>
				<area>119867.5</area>
				<perimeter>2302.690685987473</perimeter>
				<distanceFromOrigin>173.0462365958879</distanceFromOrigin>
				<angle>78.81948838414584</angle>
				<shape>triangular</shape>
				<triangleMeasure>0.5557316673862461</triangleMeasure>
				<rectangleMeasure>0.5443405230466216</rectangleMeasure>
				<circleMeasure>0.4030560716668454</circleMeasure>
				<centroid>
					<x>1061.937</x>
					<y>385.9549</y>
				</centroid>
			</pseudo3D>
		</spatialEntity>
		<numericStateVariable>
			<name>avgClusterednessRegions</name>
			<value>1146.85201024585</value>
		</numericStateVariable>
		<numericStateVariable>
			<name>avgDensityRegions</name>
			<value>0.5832561653359951</value>
		</numericStateVariable>
	</timepoint>
	<timepoint>
		<spatialEntity>
			<pseudo3D type="region">
				<clusteredness>1</clusteredness>
				<density>0.5278415751598485</density>
				<area>27187.5</area>
				<perimeter>984.0870115756989</perimeter>
				<distanceFromOrigin>330.6433123473088</distanceFromOrigin>
				<angle>42.47084605689216</angle>
				<shape>rectangular</shape>
				<triangleMeasure>0.5541471865883641</triangleMeasure>
				<rectangleMeasure>0.6419448419962529</rectangleMeasure>
				<circleMeasure>0.321658998167032</circleMeasure>
				<centroid>
					<x>1104.438</x>
					<y>957.8037</y>
				</centroid>
			</pseudo3D>
		</spatialEntity>
		<spatialEntity>
			<pseudo3D type="region">
				<clusteredness>1</clusteredness>
				<density>0.6386707555121418</density>
				<area>119867.5</area>
				<perimeter>2302.690685987473</perimeter>
				<distanceFromOrigin>173.0462365958879</distanceFromOrigin>
				<angle>78.81948838414584</angle>
				<shape>triangular</shape>
				<triangleMeasure>0.5557316673862461</triangleMeasure>
				<rectangleMeasure>0.5443405230466216</rectangleMeasure>
				<circleMeasure>0.4030560716668454</circleMeasure>
				<centroid>
					<x>1061.937</x>
					<y>385.9549</y>
				</centroid>
			</pseudo3D>
		</spatialEntity>
		<numericStateVariable>
			<name>avgClusterednessRegions</name>
			<value>1146.85201024585</value>
		</numericStateVariable>
		<numericStateVariable>
			<name>avgDensityRegions</name>
			<value>0.5832561653359951</value>
		</numericStateVariable>
	</timepoint>
	<timepoint>
		<spatialEntity>
			<pseudo3D type="region">
				<clusteredness>1</clusteredness>
				<density>0.5278415751598485</density>
				<area>27187.5</area>
				<perimeter>984.0870115756989</perimeter>
				<distanceFromOrigin>330.6433123473088</distanceFromOrigin>
				<angle>42.47084605689216</angle>
				<shape>rectangular</shape>
				<triangleMeasure>0.5541471865883641</triangleMeasure>
				<rectangleMeasure>0.6419448419962529</rectangleMeasure>
				<circleMeasure>0.321658998167032</circleMeasure>
				<centroid>
					<x>1104.438</x>
					<y>957.8037</y>
				</centroid>
			</pseudo3D>
		</spatialEntity>
		<spatialEntity>
			<pseudo3D type="region">
				<clusteredness>1</clusteredness>
				<density>0.6386707555121418</density>
				<area>119867.5</area>
				<perimeter>2302.690685987473</perimeter>
				<distanceFromOrigin>173.0462365958879</distanceFromOrigin>
				<angle>78.81948838414584</angle>
				<shape>triangular</shape>
				<triangleMeasure>0.5557316673862461</triangleMeasure>
				<rectangleMeasure>0.5443405230466216</rectangleMeasure>
				<circleMeasure>0.4030560716668454</circleMeasure>
				<centroid>
					<x>1061.937</x>
					<y>385.9549</y>
				</centroid>
			</pseudo3D>
		</spatialEntity>
		<numericStateVariable>
			<name>avgClusterednessRegions</name>
			<value>1146.85201024585</value>
		</numericStateVariable>
		<numericStateVariable>
			<name>avgDensityRegions</name>
			<value>0.5832561653359951</value>
		</numericStateVariable>
	</timepoint>
	<timepoint>
		<spatialEntity>
			<pseudo3D type="region">
				<clusteredness>1</clusteredness>
				<density>0.5278415751598485</density>
				<area>27187.5</area>
				<perimeter>984.0870115756989</perimeter>
				<distanceFromOrigin>330.6433123473088</distanceFromOrigin>
				<angle>42.47084605689216</angle>
				<shape>rectangular</shape>
				<triangleMeasure>0.5541471865883641</triangleMeasure>
				<rectangleMeasure>0.6419448419962529</rectangleMeasure>
				<circleMeasure>0.321658998167032</circleMeasure>
				<centroid>
					<x>1104.438</x>
					<y>957.8037</y>
				</centroid>
			</pseudo3D>
		</spatialEntity>
		<spatialEntity>
			<pseudo3D type="region">
				<clusteredness>1</clusteredness>
				<density>0.6386707555121418</density>
				<area>119867.5</area>
				<perimeter>2302.690685987473</perimeter>
				<distanceFromOrigin>173.0462365958879</distanceFromOrigin>
				<angle>78.81948838414584</angle>
				<shape>triangular</shape>
				<triangleMeasure>0.5557316673862461</triangleMeasure>
				<rectangleMeasure>0.5443405230466216</rectangleMeasure>
				<circleMeasure>0.4030560716668454</circleMeasure>
				<centroid>
					<x>1061.937</x>
					<y>385.9549</y>
				</centroid>
			</pseudo3D>
		</spatialEntity>
		<numericStateVariable>
			<name>avgClusterednessRegions</name>
			<value>1146.85201024585</value>
		</numericStateVariable>
		<numericStateVariable>
			<name>avgDensityRegions</name>
			<value>0.5832561653359951</value>
		</numericStateVariable>
	</timepoint>
	<timepoint>
		<spatialEntity>
			<pseudo3D type="region">
				<clusteredness>1</clusteredness>
				<density>0.5278415751598485</density>
				<area>27187.5</area>
				<perimeter>984.0870115756989</perimeter>
				<distanceFromOrigin>330.6433123473088</distanceFromOrigin>
				<angle>42.47084605689216</angle>
				<shape>rectangular</shape>
				<triangleMeasure>0.5541471865883641</triangleMeasure>
				<rectangleMeasure>0.6419448419962529</rectangleMeasure>
				<circleMeasure>0.321658998167032</circleMeasure>
				<centroid>
					<x>1104.438</x>
					<y>957.8037</y>
				</centroid>
			</pseudo3D>
		</spatialEntity>
		<spatialEntity>
			<pseudo3D type="region">
				<clusteredness>1</clusteredness>
				<density>0.6386707555121418</density>
				<area>119867.5</area>
				<perimeter>2302.690685987473</perimeter>
				<distanceFromOrigin>173.0462365958879</distanceFromOrigin>
				<angle>78.81948838414584</angle>
				<shape>triangular</shape>
				<triangleMeasure>0.5557316673862461</triangleMeasure>
				<rectangleMeasure>0.5443405230466216</rectangleMeasure>
				<circleMeasure>0.4030560716668454</circleMeasure>
				<centroid>
					<x>1061.937</x>
					<y>385.9549</y>
				</centroid>
			</pseudo3D>
		</spatialEntity>
		<numericStateVariable>
			<name>avgClusterednessRegions</name>
			<value>1146.85201024585</value>
		</numericStateVariable>
		<numericStateVariable>
			<name>avgDensityRegions</name>
			<value>0.5832561653359951</value>
		</numericStateVariable>
	</timepoint>
	<timepoint>
		<spatialEntity>
			<pseudo3D type="region">
				<clusteredness>1</clusteredness>
				<density>0.5278415751598485</density>
				<area>27187.5</area>
				<perimeter>984.0870115756989</perimeter>
				<distanceFromOrigin>330.6433123473088</distanceFromOrigin>
				<angle>42.47084605689216</angle>
				<shape>rectangular</shape>
				<triangleMeasure>0.5541471865883641</triangleMeasure>
				<rectangleMeasure>0.6419448419962529</rectangleMeasure>
				<circleMeasure>0.321658998167032</circleMeasure>
				<centroid>
					<x>1104.438</x>
					<y>957.8037</y>
				</centroid>
			</pseudo3D>
		</spatialEntity>
		<spatialEntity>
			<pseudo3D type="region">
				<clusteredness>1</clusteredness>
				<density>0.6386707555121418</density>
				<area>119867.5</area>
				<perimeter>2302.690685987473</perimeter>
				<distanceFromOrigin>173.0462365958879</distanceFromOrigin>
				<angle>78.81948838414584</angle>
				<shape>triangular</shape>
				<triangleMeasure>0.5557316673862461</triangleMeasure>
				<rectangleMeasure>0.5443405230466216</rectangleMeasure>
				<circleMeasure>0.4030560716668454</circleMeasure>
				<centroid>
					<x>1061.937</x>
					<y>385.9549</y>
				</centroid>
			</pseudo3D>
		</spatialEntity>
		<numericStateVariable>
			<name>avgClusterednessRegions</name>
			<value>1146.85201024585</value>
		</numericStateVariable>
		<numericStateVariable>
			<name>avgDensityRegions</name>
			<value>0.5832561653359951</value>
		</numericStateVariable>
	</timepoint>
	<timepoint>
		<spatialEntity>
			<pseudo3D type="region">
				<clusteredness>1</clusteredness>
				<density>0.5278415751598485</density>
				<area>27187.5</area>
				<perimeter>984.0870115756989</perimeter>
				<distanceFromOrigin>330.6433123473088</distanceFromOrigin>
				<angle>42.47084605689216</angle>
				<shape>rectangular</shape>
				<triangleMeasure>0.5541471865883641</triangleMeasure>
				<rectangleMeasure>0.6419448419962529</rectangleMeasure>
				<circleMeasure>0.321658998167032</circleMeasure>
				<centroid>
					<x>1104.438</x>
					<y>957.8037</y>
				</centroid>
			</pseudo3D>
		</spatialEntity>
		<spatialEntity>
			<pseudo3D type="region">
				<clusteredness>1</clusteredness>
				<density>0.6386707555121418</density>
				<area>119867.5</area>
				<perimeter>2302.690685987473</perimeter>
				<distanceFromOrigin>173.0462365958879</distanceFromOrigin>
				<angle>78.81948838414584</angle>
				<shape>triangular</shape>
				<triangleMeasure>0.5557316673862461</triangleMeasure>
				<rectangleMeasure>0.5443405230466216</rectangleMeasure>
				<circleMeasure>0.4030560716668454</circleMeasure>
				<centroid>
					<x>1061.937</x>
					<y>385.9549</y>
				</centroid>
			</pseudo3D>
		</spatialEntity>
		<numericStateVariable>
			<name>avgClusterednessRegions</name>
			<value>1146.85201024585</value>
		</numericStateVariable>
		<numericStateVariable>
			<name>avgDensityRegions</name>
			<value>0.5832561653359951</value>
		</numericStateVariable>
	</timepoint>
	<timepoint>
		<spatialEntity>
			<pseudo3D type="region">
				<clusteredness>1</clusteredness>
				<density>0.5278415751598485</density>
				<area>27187.5</area>
				<perimeter>984.0870115756989</perimeter>
				<distanceFromOrigin>330.6433123473088</distanceFromOrigin>
				<angle>42.47084605689216</angle>
				<shape>rectangular</shape>
				<triangleMeasure>0.5541471865883641</triangleMeasure>
				<rectangleMeasure>0.6419448419962529</rectangleMeasure>
				<circleMeasure>0.321658998167032</circleMeasure>
				<centroid>
					<x>1104.438</x>
					<y>957.8037</y>
				</centroid>
			</pseudo3D>
		</spatialEntity>
		<spatialEntity>
			<pseudo3D type="region">
				<clusteredness>1</clusteredness>
				<density>0.6386707555121418</density>
				<area>119867.5</area>
				<perimeter>2302.690685987473</perimeter>
				<distanceFromOrigin>173.0462365958879</distanceFromOrigin>
				<angle>78.81948838414584</angle>
				<shape>triangular</shape>
				<triangleMeasure>0.5557316673862461</triangleMeasure>
				<rectangleMeasure>0.5443405230466216</rectangleMeasure>
				<circleMeasure>0.4030560716668454</circleMeasure>
				<centroid>
					<x>1061.937</x>
					<y>385.9549</y>
				</centroid>
			</pseudo3D>
		</spatialEntity>
		<numericStateVariable>
			<name>avgClusterednessRegions</name>
			<value>1146.85201024585</value>
		</numericStateVariable>
		<numericStateVariable>
			<name>avgDensityRegions</name>
			<value>0.5832561653359951</value>
		</numericStateVariable>
	</timepoint>
	<timepoint>
		<spatialEntity>
			<pseudo3D type="region">
				<clusteredness>1</clusteredness>
				<density>0.5278415751598485</density>
				<area>27187.5</area>
				<perimeter>984.0870115756989</perimeter>
				<distanceFromOrigin>330.6433123473088</distanceFromOrigin>
				<angle>42.47084605689216</angle>
				<shape>rectangular</shape>
				<triangleMeasure>0.5541471865883641</triangleMeasure>
				<rectangleMeasure>0.6419448419962529</rectangleMeasure>
				<circleMeasure>0.321658998167032</circleMeasure>
				<centroid>
					<x>1104.438</x>
					<y>957.8037</y>
				</centroid>
			</pseudo3D>
		</spatialEntity>
		<spatialEntity>
			<pseudo3D type="region">
				<clusteredness>1</clusteredness>
				<density>0.6386707555121418</density>
				<area>119867.5</area>
				<perimeter>2302.690685987473</perimeter>
				<distanceFromOrigin>173.0462365958879</distanceFromOrigin>
				<angle>78.81948838414584</angle>
				<shape>triangular</shape>
				<triangleMeasure>0.5557316673862461</triangleMeasure>
				<rectangleMeasure>0.5443405230466216</rectangleMeasure>
				<circleMeasure>0.4030560716668454</circleMeasure>
				<centroid>
					<x>1061.937</x>
					<y>385.9549</y>
				</centroid>
			</pseudo3D>
		</spatialEntity>
		<numericStateVariable>
			<name>avgClusterednessRegions</name>
			<value>1146.85201024585</value>
		</numericStateVariable>
		<numericStateVariable>
			<name>avgDensityRegions</name>
			<value>0.5832561653359951</value>
		</numericStateVariable>
	</timepoint>
	<timepoint>
		<spatialEntity>
			<pseudo3D type="region">
				<clusteredness>1</clusteredness>
				<density>0.5278415751598485</density>
				<area>27187.5</area>
				<perimeter>984.0870115756989</perimeter>
				<distanceFromOrigin>330.6433123473088</distanceFromOrigin>
				<angle>42.47084605689216</angle>
				<shape>rectangular</shape>
				<triangleMeasure>0.5541471865883641</triangleMeasure>
				<rectangleMeasure>0.6419448419962529</rectangleMeasure>
				<circleMeasure>0.321658998167032</circleMeasure>
				<centroid>
					<x>1104.438</x>
					<y>957.8037</y>
				</centroid>
			</pseudo3D>
		</spatialEntity>
		<spatialEntity>
			<pseudo3D type="region">
				<clusteredness>1</clusteredness>
				<density>0.6386707555121418</density>
				<area>119867.5</area>
				<perimeter>2302.690685987473</perimeter>
				<distanceFromOrigin>173.0462365958879</distanceFromOrigin>
				<angle>78.81948838414584</angle>
				<shape>triangular</shape>
				<triangleMeasure>0.5557316673862461</triangleMeasure>
				<rectangleMeasure>0.5443405230466216</rectangleMeasure>
				<circleMeasure>0.4030560716668454</circleMeasure>
				<centroid>
					<x>1061.937</x>
					<y>385.9549</y>
				</centroid>
			</pseudo3D>
		</spatialEntity>
		<numericStateVariable>
			<name>avgClusterednessRegions</name>
			<value>1146.85201024585</value>
		</numericStateVariable>
		<numericStateVariable>
			<name>avgDensityRegions</name>
			<value>0.5832561653359951</value>
		</numericStateVariable>
	</timepoint>
	<timepoint>
		<spatialEntity>
			<pseudo3D type="region">
				<clusteredness>1</clusteredness>
				<density>0.5278415751598485</density>
				<area>27187.5</area>
				<perimeter>984.0870115756989</perimeter>
				<distanceFromOrigin>330.6433123473088</distanceFromOrigin>
				<angle>42.47084605689216</angle>
				<shape>rectangular</shape>
				<triangleMeasure>0.5541471865883641</triangleMeasure>
				<rectangleMeasure>0.6419448419962529</rectangleMeasure>
				<circleMeasure>0.321658998167032</circleMeasure>
				<centroid>
					<x>1104.438</x>
					<y>957.8037</y>
				</centroid>
			</pseudo3D>
		</spatialEntity>
		<spatialEntity>
			<pseudo3D type="region">
				<clusteredness>1</clusteredness>
				<density>0.6386707555121418</density>
				<area>119867.5</area>
				<perimeter>2302.690685987473</perimeter>
				<distanceFromOrigin>173.0462365958879</distanceFromOrigin>
				<angle>78.81948838414584</angle>
				<shape>triangular</shape>
				<triangleMeasure>0.5557316673862461</triangleMeasure>
				<rectangleMeasure>0.5443405230466216</rectangleMeasure>
				<circleMeasure>0.4030560716668454</circleMeasure>
				<centroid>
					<x>1061.937</x>
					<y>385.9549</y>
				</centroid>
			</pseudo3D>
		</spatialEntity>
		<numericStateVariable>
			<name>avgClusterednessRegions</name>
			<value>1146.85201024585</value>
		</numericStateVariable>
		<numericStateVariable>
			<name>avgDensityRegions</name>
			<value>0.5832561653359951</value>
		</numericStateVariable>
	</timepoint>
	<timepoint>
		<spatialEntity>
			<pseudo3D type="region">
				<clusteredness>1</clusteredness>
				<density>0.5278415751598485</density>
				<area>27187.5</area>
				<perimeter>984.0870115756989</perimeter>
				<distanceFromOrigin>330.6433123473088</distanceFromOrigin>
				<angle>42.47084605689216</angle>
				<shape>rectangular</shape>
				<triangleMeasure>0.5541471865883641</triangleMeasure>
				<rectangleMeasure>0.6419448419962529</rectangleMeasure>
				<circleMeasure>0.321658998167032</circleMeasure>
				<centroid>
					<x>1104.438</x>
					<y>957.8037</y>
				</centroid>
			</pseudo3D>
		</spatialEntity>
		<spatialEntity>
			<pseudo3D type="region">
				<clusteredness>1</clusteredness>
				<density>0.6386707555121418</density>
				<area>119867.5</area>
				<perimeter>2302.690685987473</perimeter>
				<distanceFromOrigin>173.0462365958879</distanceFromOrigin>
				<angle>78.81948838414584</angle>
				<shape>triangular</shape>
				<triangleMeasure>0.5557316673862461</triangleMeasure>
				<rectangleMeasure>0.5443405230466216</rectangleMeasure>
				<circleMeasure>0.4030560716668454</circleMeasure>
				<centroid>
					<x>1061.937</x>
					<y>385.9549</y>
				</centroid>
			</pseudo3D>
		</spatialEntity>
		<numericStateVariable>
			<name>avgClusterednessRegions</name>
			<value>1146.85201024585</value>
		</numericStateVariable>
		<numericStateVariable>
			<name>avgDensityRegions</name>
			<value>0.5832561653359951</value>
		</numericStateVariable>
	</timepoint>
	<timepoint>
		<spatialEntity>
			<pseudo3D type="region">
				<clusteredness>1</clusteredness>
				<density>0.5278415751598485</density>
				<area>27187.5</area>
				<perimeter>984.0870115756989</perimeter>
				<distanceFromOrigin>330.6433123473088</distanceFromOrigin>
				<angle>42.47084605689216</angle>
				<shape>rectangular</shape>
				<triangleMeasure>0.5541471865883641</triangleMeasure>
				<rectangleMeasure>0.6419448419962529</rectangleMeasure>
				<circleMeasure>0.321658998167032</circleMeasure>
				<centroid>
					<x>1104.438</x>
					<y>957.8037</y>
				</centroid>
			</pseudo3D>
		</spatialEntity>
		<spatialEntity>
			<pseudo3D type="region">
				<clusteredness>1</clusteredness>
				<density>0.6386707555121418</density>
				<area>119867.5</area>
				<perimeter>2302.690685987473</perimeter>
				<distanceFromOrigin>173.0462365958879</distanceFromOrigin>
				<angle>78.81948838414584</angle>
				<shape>triangular</shape>
				<triangleMeasure>0.5557316673862461</triangleMeasure>
				<rectangleMeasure>0.5443405230466216</rectangleMeasure>
				<circleMeasure>0.4030560716668454</circleMeasure>
				<centroid>
					<x>1061.937</x>
					<y>385.9549</y>
				</centroid>
			</pseudo3D>
		</spatialEntity>
		<numericStateVariable>
			<name>avgClusterednessRegions</name>
			<value>1146.85201024585</value>
		</numericStateVariable>
		<numericStateVariable>
			<name>avgDensityRegions</name>
			<value>0.5832561653359951</value>
		</numericStateVariable>
	</timepoint>
	<timepoint>
		<spatialEntity>
			<pseudo3D type="region">
				<clusteredness>1</clusteredness>
				<density>0.5278415751598485</density>
				<area>27187.5</area>
				<perimeter>984.0870115756989</perimeter>
				<distanceFromOrigin>330.6433123473088</distanceFromOrigin>
				<angle>42.47084605689216</angle>
				<shape>rectangular</shape>
				<triangleMeasure>0.5541471865883641</triangleMeasure>
				<rectangleMeasure>0.6419448419962529</rectangleMeasure>
				<circleMeasure>0.321658998167032</circleMeasure>
				<centroid>
					<x>1104.438</x>
					<y>957.8037</y>
				</centroid>
			</pseudo3D>
		</spatialEntity>
		<spatialEntity>
			<pseudo3D type="region">
				<clusteredness>1</clusteredness>
				<density>0.6386707555121418</density>
				<area>119867.5</area>
				<perimeter>2302.690685987473</perimeter>
				<distanceFromOrigin>173.0462365958879</distanceFromOrigin>
				<angle>78.81948838414584</angle>
				<shape>triangular</shape>
				<triangleMeasure>0.5557316673862461</triangleMeasure>
				<rectangleMeasure>0.5443405230466216</rectangleMeasure>
				<circleMeasure>0.4030560716668454</circleMeasure>
				<centroid>
					<x>1061.937</x>
					<y>385.9549</y>
				</centroid>
			</pseudo3D>
		</spatialEntity>
		<numericStateVariable>
			<name>avgClusterednessRegions</name>
			<value>1146.85201024585</value>
		</numericStateVariable>
		<numericStateVariable>
			<name>avgDensityRegions</name>
			<value>0.5832561653359951</value>
		</numericStateVariable>
	</timepoint>
	<timepoint>
		<spatialEntity>
			<pseudo3D type="region">
				<clusteredness>1</clusteredness>
				<density>0.5278415751598485</density>
				<area>27187.5</area>
				<perimeter>984.0870115756989</perimeter>
				<distanceFromOrigin>330.6433123473088</distanceFromOrigin>
				<angle>42.47084605689216</angle>
				<shape>rectangular</shape>
				<triangleMeasure>0.5541471865883641</triangleMeasure>
				<rectangleMeasure>0.6419448419962529</rectangleMeasure>
				<circleMeasure>0.321658998167032</circleMeasure>
				<centroid>
					<x>1104.438</x>
					<y>957.8037</y>
				</centroid>
			</pseudo3D>
		</spatialEntity>
		<spatialEntity>
			<pseudo3D type="region">
				<clusteredness>1</clusteredness>
				<density>0.6386707555121418</density>
				<area>119867.5</area>
				<perimeter>2302.690685987473</perimeter>
				<distanceFromOrigin>173.0462365958879</distanceFromOrigin>
				<angle>78.81948838414584</angle>
				<shape>triangular</shape>
				<triangleMeasure>0.5557316673862461</triangleMeasure>
				<rectangleMeasure>0.5443405230466216</rectangleMeasure>
				<circleMeasure>0.4030560716668454</circleMeasure>
				<centroid>
					<x>1061.937</x>
					<y>385.9549</y>
				</centroid>
			</pseudo3D>
		</spatialEntity>
		<numericStateVariable>
			<name>avgClusterednessRegions</name>
			<value>1146.85201024585</value>
		</numericStateVariable>
		<numericStateVariable>
			<name>avgDensityRegions</name>
			<value>0.5832561653359951</value>
		</numericStateVariable>
	</timepoint>
	<timepoint>
		<spatialEntity>
			<pseudo3D type="region">
				<clusteredness>1</clusteredness>
				<density>0.5278415751598485</density>
				<area>27187.5</area>
				<perimeter>984.0870115756989</perimeter>
				<distanceFromOrigin>330.6433123473088</distanceFromOrigin>
				<angle>42.47084605689216</angle>
				<shape>rectangular</shape>
				<triangleMeasure>0.5541471865883641</triangleMeasure>
				<rectangleMeasure>0.6419448419962529</rectangleMeasure>
				<circleMeasure>0.321658998167032</circleMeasure>
				<centroid>
					<x>1104.438</x>
					<y>957.8037</y>
				</centroid>
			</pseudo3D>
		</spatialEntity>
		<spatialEntity>
			<pseudo3D type="region">
				<clusteredness>1</clusteredness>
				<density>0.6386707555121418</density>
				<area>119867.5</area>
				<perimeter>2302.690685987473</perimeter>
				<distanceFromOrigin>173.0462365958879</distanceFromOrigin>
				<angle>78.81948838414584</angle>
				<shape>triangular</shape>
				<triangleMeasure>0.5557316673862461</triangleMeasure>
				<rectangleMeasure>0.5443405230466216</rectangleMeasure>
				<circleMeasure>0.4030560716668454</circleMeasure>
				<centroid>
					<x>1061.937</x>
					<y>385.9549</y>
				</centroid>
			</pseudo3D>
		</spatialEntity>
		<numericStateVariable>
			<name>avgClusterednessRegions</name>
			<value>1146.85201024585</value>
		</numericStateVariable>
		<numericStateVariable>
			<name>avgDensityRegions</name>
			<value>0.5832561653359951</value>
		</numericStateVariable>
	</timepoint>
	<timepoint>
		<spatialEntity>
			<pseudo3D type="region">
				<clusteredness>1</clusteredness>
				<density>0.5278415751598485</density>
				<area>27187.5</area>
				<perimeter>984.0870115756989</perimeter>
				<distanceFromOrigin>330.6433123473088</distanceFromOrigin>
				<angle>42.47084605689216</angle>
				<shape>rectangular</shape>
				<triangleMeasure>0.5541471865883641</triangleMeasure>
				<rectangleMeasure>0.6419448419962529</rectangleMeasure>
				<circleMeasure>0.321658998167032</circleMeasure>
				<centroid>
					<x>1104.438</x>
					<y>957.8037</y>
				</centroid>
			</pseudo3D>
		</spatialEntity>
		<spatialEntity>
			<pseudo3D type="region">
				<clusteredness>1</clusteredness>
				<density>0.6386707555121418</density>
				<area>119867.5</area>
				<perimeter>2302.690685987473</perimeter>
				<distanceFromOrigin>173.0462365958879</distanceFromOrigin>
				<angle>78.81948838414584</angle>
				<shape>triangular</shape>
				<triangleMeasure>0.5557316673862461</triangleMeasure>
				<rectangleMeasure>0.5443405230466216</rectangleMeasure>
				<circleMeasure>0.4030560716668454</circleMeasure>
				<centroid>
					<x>1061.937</x>
					<y>385.9549</y>
				</centroid>
			</pseudo3D>
		</spatialEntity>
		<numericStateVariable>
			<name>avgClusterednessRegions</name>
			<value>1146.85201024585</value>
		</numericStateVariable>
		<numericStateVariable>
			<name>avgDensityRegions</name>
			<value>0.5832561653359951</value>
		</numericStateVariable>
	</timepoint>
	<timepoint>
		<spatialEntity>
			<pseudo3D type="region">
				<clusteredness>1</clusteredness>
				<density>0.5278415751598485</density>
				<area>27187.5</area>
				<perimeter>984.0870115756989</perimeter>
				<distanceFromOrigin>330.6433123473088</distanceFromOrigin>
				<angle>42.47084605689216</angle>
				<shape>rectangular</shape>
				<triangleMeasure>0.5541471865883641</triangleMeasure>
				<rectangleMeasure>0.6419448419962529</rectangleMeasure>
				<circleMeasure>0.321658998167032</circleMeasure>
				<centroid>
					<x>1104.438</x>
					<y>957.8037</y>
				</centroid>
			</pseudo3D>
		</spatialEntity>
		<spatialEntity>
			<pseudo3D type="region">
				<clusteredness>1</clusteredness>
				<density>0.6386707555121418</density>
				<area>119867.5</area>
				<perimeter>2302.690685987473</perimeter>
				<distanceFromOrigin>173.0462365958879</distanceFromOrigin>
				<angle>78.81948838414584</angle>
				<shape>triangular</shape>
				<triangleMeasure>0.5557316673862461</triangleMeasure>
				<rectangleMeasure>0.5443405230466216</rectangleMeasure>
				<circleMeasure>0.4030560716668454</circleMeasure>
				<centroid>
					<x>1061.937</x>
					<y>385.9549</y>
				</centroid>
			</pseudo3D>
		</spatialEntity>
		<numericStateVariable>
			<name>avgClusterednessRegions</name>
			<value>1146.85201024585</value>
		</numericStateVariable>
		<numericStateVariable>
			<name>avgDensityRegions</name>
			<value>0.5832561653359951</value>
		</numericStateVariable>
	</timepoint>
	<timepoint>
		<spatialEntity>
			<pseudo3D type="region">
				<clusteredness>1</clusteredness>
				<density>0.5278415751598485</density>
				<area>27187.5</area>
				<perimeter>984.0870115756989</perimeter>
				<distanceFromOrigin>330.6433123473088</distanceFromOrigin>
				<angle>42.47084605689216</angle>
				<shape>rectangular</shape>
				<triangleMeasure>0.5541471865883641</triangleMeasure>
				<rectangleMeasure>0.6419448419962529</rectangleMeasure>
				<circleMeasure>0.321658998167032</circleMeasure>
				<centroid>
					<x>1104.438</x>
					<y>957.8037</y>
				</centroid>
			</pseudo3D>
		</spatialEntity>
		<spatialEntity>
			<pseudo3D type="region">
				<clusteredness>1</clusteredness>
				<density>0.6386707555121418</density>
				<area>119867.5</area>
				<perimeter>2302.690685987473</perimeter>
				<distanceFromOrigin>173.0462365958879</distanceFromOrigin>
				<angle>78.81948838414584</angle>
				<shape>triangular</shape>
				<triangleMeasure>0.5557316673862461</triangleMeasure>
				<rectangleMeasure>0.5443405230466216</rectangleMeasure>
				<circleMeasure>0.4030560716668454</circleMeasure>
				<centroid>
					<x>1061.937</x>
					<y>385.9549</y>
				</centroid>
			</pseudo3D>
		</spatialEntity>
		<numericStateVariable>
			<name>avgClusterednessRegions</name>
			<value>1146.85201024585</value>
		</numericStateVariable>
		<numericStateVariable>
			<name>avgDensityRegions</name>
			<value>0.5832561653359951</value>
		</numericStateVariable>
	</timepoint>
	<timepoint>
		<spatialEntity>
			<pseudo3D type="region">
				<clusteredness>1</clusteredness>
				<density>0.5278415751598485</density>
				<area>27187.5</area>
				<perimeter>984.0870115756989</perimeter>
				<distanceFromOrigin>330.6433123473088</distanceFromOrigin>
				<angle>42.47084605689216</angle>
				<shape>rectangular</shape>
				<triangleMeasure>0.5541471865883641</triangleMeasure>
				<rectangleMeasure>0.6419448419962529</rectangleMeasure>
				<circleMeasure>0.321658998167032</circleMeasure>
				<centroid>
					<x>1104.438</x>
					<y>957.8037</y>
				</centroid>
			</pseudo3D>
		</spatialEntity>
		<spatialEntity>
			<pseudo3D type="region">
				<clusteredness>1</clusteredness>
				<density>0.6386707555121418</density>
				<area>119867.5</area>
				<perimeter>2302.690685987473</perimeter>
				<distanceFromOrigin>173.0462365958879</distanceFromOrigin>
				<angle>78.81948838414584</angle>
				<shape>triangular</shape>
				<triangleMeasure>0.5557316673862461</triangleMeasure>
				<rectangleMeasure>0.5443405230466216</rectangleMeasure>
				<circleMeasure>0.4030560716668454</circleMeasure>
				<centroid>
					<x>1061.937</x>
					<y>385.9549</y>
				</centroid>
			</pseudo3D>
		</spatialEntity>
		<numericStateVariable>
			<name>avgClusterednessRegions</name>
			<value>1146.85201024585</value>
		</numericStateVariable>
		<numericStateVariable>
			<name>avgDensityRegions</name>
			<value>0.5832561653359951</value>
		</numericStateVariable>
	</timepoint>
	<timepoint>
		<spatialEntity>
			<pseudo3D type="region">
				<clusteredness>1</clusteredness>
				<density>0.5278415751598485</density>
				<area>27187.5</area>
				<perimeter>984.0870115756989</perimeter>
				<distanceFromOrigin>330.6433123473088</distanceFromOrigin>
				<angle>42.47084605689216</angle>
				<shape>rectangular</shape>
				<triangleMeasure>0.5541471865883641</triangleMeasure>
				<rectangleMeasure>0.6419448419962529</rectangleMeasure>
				<circleMeasure>0.321658998167032</circleMeasure>
				<centroid>
					<x>1104.438</x>
					<y>957.8037</y>
				</centroid>
			</pseudo3D>
		</spatialEntity>
		<spatialEntity>
			<pseudo3D type="region">
				<clusteredness>1</clusteredness>
				<density>0.6386707555121418</density>
				<area>119867.5</area>
				<perimeter>2302.690685987473</perimeter>
				<distanceFromOrigin>173.0462365958879</distanceFromOrigin>
				<angle>78.81948838414584</angle>
				<shape>triangular</shape>
				<triangleMeasure>0.5557316673862461</triangleMeasure>
				<rectangleMeasure>0.5443405230466216</rectangleMeasure>
				<circleMeasure>0.4030560716668454</circleMeasure>
				<centroid>
					<x>1061.937</x>
					<y>385.9549</y>
				</centroid>
			</pseudo3D>
		</spatialEntity>
		<numericStateVariable>
			<name>avgClusterednessRegions</name>
			<value>1146.85201024585</value>
		</numericStateVariable>
		<numericStateVariable>
			<name>avgDensityRegions</name>
			<value>0.5832561653359951</value>
		</numericStateVariable>
	</timepoint>
	<timepoint>
		<spatialEntity>
			<pseudo3D type="region">
				<clusteredness>1</clusteredness>
				<density>0.5278415751598485</density>
				<area>27187.5</area>
				<perimeter>984.0870115756989</perimeter>
				<distanceFromOrigin>330.6433123473088</distanceFromOrigin>
				<angle>42.47084605689216</angle>
				<shape>rectangular</shape>
				<triangleMeasure>0.5541471865883641</triangleMeasure>
				<rectangleMeasure>0.6419448419962529</rectangleMeasure>
				<circleMeasure>0.321658998167032</circleMeasure>
				<centroid>
					<x>1104.438</x>
					<y>957.8037</y>
				</centroid>
			</pseudo3D>
		</spatialEntity>
		<spatialEntity>
			<pseudo3D type="region">
				<clusteredness>1</clusteredness>
				<density>0.6386707555121418</density>
				<area>119867.5</area>
				<perimeter>2302.690685987473</perimeter>
				<distanceFromOrigin>173.0462365958879</distanceFromOrigin>
				<angle>78.81948838414584</angle>
				<shape>triangular</shape>
				<triangleMeasure>0.5557316673862461</triangleMeasure>
				<rectangleMeasure>0.5443405230466216</rectangleMeasure>
				<circleMeasure>0.4030560716668454</circleMeasure>
				<centroid>
					<x>1061.937</x>
					<y>385.9549</y>
				</centroid>
			</pseudo3D>
		</spatialEntity>
		<numericStateVariable>
			<name>avgClusterednessRegions</name>
			<value>1146.85201024585</value>
		</numericStateVariable>
		<numericStateVariable>
			<name>avgDensityRegions</name>
			<value>0.5832561653359951</value>
		</numericStateVariable>
	</timepoint>
	<timepoint>
		<spatialEntity>
			<pseudo3D type="region">
				<clusteredness>1</clusteredness>
				<density>0.5278415751598485</density>
				<area>27187.5</area>
				<perimeter>984.0870115756989</perimeter>
				<distanceFromOrigin>330.6433123473088</distanceFromOrigin>
				<angle>42.47084605689216</angle>
				<shape>rectangular</shape>
				<triangleMeasure>0.5541471865883641</triangleMeasure>
				<rectangleMeasure>0.6419448419962529</rectangleMeasure>
				<circleMeasure>0.321658998167032</circleMeasure>
				<centroid>
					<x>1104.438</x>
					<y>957.8037</y>
				</centroid>
			</pseudo3D>
		</spatialEntity>
		<spatialEntity>
			<pseudo3D type="region">
				<clusteredness>1</clusteredness>
				<density>0.6386707555121418</density>
				<area>119867.5</area>
				<perimeter>2302.690685987473</perimeter>
				<distanceFromOrigin>173.0462365958879</distanceFromOrigin>
				<angle>78.81948838414584</angle>
				<shape>triangular</shape>
				<triangleMeasure>0.5557316673862461</triangleMeasure>
				<rectangleMeasure>0.5443405230466216</rectangleMeasure>
				<circleMeasure>0.4030560716668454</circleMeasure>
				<centroid>
					<x>1061.937</x>
					<y>385.9549</y>
				</centroid>
			</pseudo3D>
		</spatialEntity>
		<numericStateVariable>
			<name>avgClusterednessRegions</name>
			<value>1146.85201024585</value>
		</numericStateVariable>
		<numericStateVariable>
			<name>avgDensityRegions</name>
			<value>0.5832561653359951</value>
		</numericStateVariable>
	</timepoint>
	<timepoint>
		<spatialEntity>
			<pseudo3D type="region">
				<clusteredness>1</clusteredness>
				<density>0.5278415751598485</density>
				<area>27187.5</area>
				<perimeter>984.0870115756989</perimeter>
				<distanceFromOrigin>330.6433123473088</distanceFromOrigin>
				<angle>42.47084605689216</angle>
				<shape>rectangular</shape>
				<triangleMeasure>0.5541471865883641</triangleMeasure>
				<rectangleMeasure>0.6419448419962529</rectangleMeasure>
				<circleMeasure>0.321658998167032</circleMeasure>
				<centroid>
					<x>1104.438</x>
					<y>957.8037</y>
				</centroid>
			</pseudo3D>
		</spatialEntity>
		<spatialEntity>
			<pseudo3D type="region">
				<clusteredness>1</clusteredness>
				<density>0.6386707555121418</density>
				<area>119867.5</area>
				<perimeter>2302.690685987473</perimeter>
				<distanceFromOrigin>173.0462365958879</distanceFromOrigin>
				<angle>78.81948838414584</angle>
				<shape>triangular</shape>
				<triangleMeasure>0.5557316673862461</triangleMeasure>
				<rectangleMeasure>0.5443405230466216</rectangleMeasure>
				<circleMeasure>0.4030560716668454</circleMeasure>
				<centroid>
					<x>1061.937</x>
					<y>385.9549</y>
				</centroid>
			</pseudo3D>
		</spatialEntity>
		<numericStateVariable>
			<name>avgClusterednessRegions</name>
			<value>1146.85201024585</value>
		</numericStateVariable>
		<numericStateVariable>
			<name>avgDensityRegions</name>
			<value>0.5832561653359951</value>
		</numericStateVariable>
	</timepoint>
	<timepoint>
		<spatialEntity>
			<pseudo3D type="region">
				<clusteredness>1</clusteredness>
				<density>0.5278415751598485</density>
				<area>27187.5</area>
				<perimeter>984.0870115756989</perimeter>
				<distanceFromOrigin>330.6433123473088</distanceFromOrigin>
				<angle>42.47084605689216</angle>
				<shape>rectangular</shape>
				<triangleMeasure>0.5541471865883641</triangleMeasure>
				<rectangleMeasure>0.6419448419962529</rectangleMeasure>
				<circleMeasure>0.321658998167032</circleMeasure>
				<centroid>
					<x>1104.438</x>
					<y>957.8037</y>
				</centroid>
			</pseudo3D>
		</spatialEntity>
		<spatialEntity>
			<pseudo3D type="region">
				<clusteredness>1</clusteredness>
				<density>0.6386707555121418</density>
				<area>119867.5</area>
				<perimeter>2302.690685987473</perimeter>
				<distanceFromOrigin>173.0462365958879</distanceFromOrigin>
				<angle>78.81948838414584</angle>
				<shape>triangular</shape>
				<triangleMeasure>0.5557316673862461</triangleMeasure>
				<rectangleMeasure>0.5443405230466216</rectangleMeasure>
				<circleMeasure>0.4030560716668454</circleMeasure>
				<centroid>
					<x>1061.937</x>
					<y>385.9549</y>
				</centroid>
			</pseudo3D>
		</spatialEntity>
		<numericStateVariable>
			<name>avgClusterednessRegions</name>
			<value>1146.85201024585</value>
		</numericStateVariable>
		<numericStateVariable>
			<name>avgDensityRegions</name>
			<value>0.5832561653359951</value>
		</numericStateVariable>
	</timepoint>
	<timepoint>
		<spatialEntity>
			<pseudo3D type="region">
				<clusteredness>1</clusteredness>
				<density>0.5278415751598485</density>
				<area>27187.5</area>
				<perimeter>984.0870115756989</perimeter>
				<distanceFromOrigin>330.6433123473088</distanceFromOrigin>
				<angle>42.47084605689216</angle>
				<shape>rectangular</shape>
				<triangleMeasure>0.5541471865883641</triangleMeasure>
				<rectangleMeasure>0.6419448419962529</rectangleMeasure>
				<circleMeasure>0.321658998167032</circleMeasure>
				<centroid>
					<x>1104.438</x>
					<y>957.8037</y>
				</centroid>
			</pseudo3D>
		</spatialEntity>
		<spatialEntity>
			<pseudo3D type="region">
				<clusteredness>1</clusteredness>
				<density>0.6386707555121418</density>
				<area>119867.5</area>
				<perimeter>2302.690685987473</perimeter>
				<distanceFromOrigin>173.0462365958879</distanceFromOrigin>
				<angle>78.81948838414584</angle>
				<shape>triangular</shape>
				<triangleMeasure>0.5557316673862461</triangleMeasure>
				<rectangleMeasure>0.5443405230466216</rectangleMeasure>
				<circleMeasure>0.4030560716668454</circleMeasure>
				<centroid>
					<x>1061.937</x>
					<y>385.9549</y>
				</centroid>
			</pseudo3D>
		</spatialEntity>
		<numericStateVariable>
			<name>avgClusterednessRegions</name>
			<value>1146.85201024585</value>
		</numericStateVariable>
		<numericStateVariable>
			<name>avgDensityRegions</name>
			<value>0.5832561653359951</value>
		</numericStateVariable>
	</timepoint>
	<timepoint>
		<spatialEntity>
			<pseudo3D type="region">
				<clusteredness>1</clusteredness>
				<density>0.5278415751598485</density>
				<area>27187.5</area>
				<perimeter>984.0870115756989</perimeter>
				<distanceFromOrigin>330.6433123473088</distanceFromOrigin>
				<angle>42.47084605689216</angle>
				<shape>rectangular</shape>
				<triangleMeasure>0.5541471865883641</triangleMeasure>
				<rectangleMeasure>0.6419448419962529</rectangleMeasure>
				<circleMeasure>0.321658998167032</circleMeasure>
				<centroid>
					<x>1104.438</x>
					<y>957.8037</y>
				</centroid>
			</pseudo3D>
		</spatialEntity>
		<spatialEntity>
			<pseudo3D type="region">
				<clusteredness>1</clusteredness>
				<density>0.6386707555121418</density>
				<area>119867.5</area>
				<perimeter>2302.690685987473</perimeter>
				<distanceFromOrigin>173.0462365958879</distanceFromOrigin>
				<angle>78.81948838414584</angle>
				<shape>triangular</shape>
				<triangleMeasure>0.5557316673862461</triangleMeasure>
				<rectangleMeasure>0.5443405230466216</rectangleMeasure>
				<circleMeasure>0.4030560716668454</circleMeasure>
				<centroid>
					<x>1061.937</x>
					<y>385.9549</y>
				</centroid>
			</pseudo3D>
		</spatialEntity>
		<numericStateVariable>
			<name>avgClusterednessRegions</name>
			<value>1146.85201024585</value>
		</numericStateVariable>
		<numericStateVariable>
			<name>avgDensityRegions</name>
			<value>0.5832561653359951</value>
		</numericStateVariable>
	</timepoint>
	<timepoint>
		<spatialEntity>
			<pseudo3D type="region">
				<clusteredness>1</clusteredness>
				<density>0.5278415751598485</density>
				<area>27187.5</area>
				<perimeter>984.0870115756989</perimeter>
				<distanceFromOrigin>330.6433123473088</distanceFromOrigin>
				<angle>42.47084605689216</angle>
				<shape>rectangular</shape>
				<triangleMeasure>0.5541471865883641</triangleMeasure>
				<rectangleMeasure>0.6419448419962529</rectangleMeasure>
				<circleMeasure>0.321658998167032</circleMeasure>
				<centroid>
					<x>1104.438</x>
					<y>957.8037</y>
				</centroid>
			</pseudo3D>
		</spatialEntity>
		<spatialEntity>
			<pseudo3D type="region">
				<clusteredness>1</clusteredness>
				<density>0.6386707555121418</density>
				<area>119867.5</area>
				<perimeter>2302.690685987473</perimeter>
				<distanceFromOrigin>173.0462365958879</distanceFromOrigin>
				<angle>78.81948838414584</angle>
				<shape>triangular</shape>
				<triangleMeasure>0.5557316673862461</triangleMeasure>
				<rectangleMeasure>0.5443405230466216</rectangleMeasure>
				<circleMeasure>0.4030560716668454</circleMeasure>
				<centroid>
					<x>1061.937</x>
					<y>385.9549</y>
				</centroid>
			</pseudo3D>
		</spatialEntity>
		<numericStateVariable>
			<name>avgClusterednessRegions</name>
			<value>1146.85201024585</value>
		</numericStateVariable>
		<numericStateVariable>
			<name>avgDensityRegions</name>
			<value>0.5832561653359951</value>
		</numericStateVariable>
	</timepoint>
	<timepoint>
		<spatialEntity>
			<pseudo3D type="region">
				<clusteredness>1</clusteredness>
				<density>0.5278415751598485</density>
				<area>27187.5</area>
				<perimeter>984.0870115756989</perimeter>
				<distanceFromOrigin>330.6433123473088</distanceFromOrigin>
				<angle>42.47084605689216</angle>
				<shape>rectangular</shape>
				<triangleMeasure>0.5541471865883641</triangleMeasure>
				<rectangleMeasure>0.6419448419962529</rectangleMeasure>
				<circleMeasure>0.321658998167032</circleMeasure>
				<centroid>
					<x>1104.438</x>
					<y>957.8037</y>
				</centroid>
			</pseudo3D>
		</spatialEntity>
		<spatialEntity>
			<pseudo3D type="region">
				<clusteredness>1</clusteredness>
				<density>0.6386707555121418</density>
				<area>119867.5</area>
				<perimeter>2302.690685987473</perimeter>
				<distanceFromOrigin>173.0462365958879</distanceFromOrigin>
				<angle>78.81948838414584</angle>
				<shape>triangular</shape>
				<triangleMeasure>0.5557316673862461</triangleMeasure>
				<rectangleMeasure>0.5443405230466216</rectangleMeasure>
				<circleMeasure>0.4030560716668454</circleMeasure>
				<centroid>
					<x>1061.937</x>
					<y>385.9549</y>
				</centroid>
			</pseudo3D>
		</spatialEntity>
		<numericStateVariable>
			<name>avgClusterednessRegions</name>
			<value>1146.85201024585</value>
		</numericStateVariable>
		<numericStateVariable>
			<name>avgDensityRegions</name>
			<value>0.5832561653359951</value>
		</numericStateVariable>
	</timepoint>
	<timepoint>
		<spatialEntity>
			<pseudo3D type="region">
				<clusteredness>1</clusteredness>
				<density>0.5278415751598485</density>
				<area>27187.5</area>
				<perimeter>984.0870115756989</perimeter>
				<distanceFromOrigin>330.6433123473088</distanceFromOrigin>
				<angle>42.47084605689216</angle>
				<shape>rectangular</shape>
				<triangleMeasure>0.5541471865883641</triangleMeasure>
				<rectangleMeasure>0.6419448419962529</rectangleMeasure>
				<circleMeasure>0.321658998167032</circleMeasure>
				<centroid>
					<x>1104.438</x>
					<y>957.8037</y>
				</centroid>
			</pseudo3D>
		</spatialEntity>
		<spatialEntity>
			<pseudo3D type="region">
				<clusteredness>1</clusteredness>
				<density>0.6386707555121418</density>
				<area>119867.5</area>
				<perimeter>2302.690685987473</perimeter>
				<distanceFromOrigin>173.0462365958879</distanceFromOrigin>
				<angle>78.81948838414584</angle>
				<shape>triangular</shape>
				<triangleMeasure>0.5557316673862461</triangleMeasure>
				<rectangleMeasure>0.5443405230466216</rectangleMeasure>
				<circleMeasure>0.4030560716668454</circleMeasure>
				<centroid>
					<x>1061.937</x>
					<y>385.9549</y>
				</centroid>
			</pseudo3D>
		</spatialEntity>
		<numericStateVariable>
			<name>avgClusterednessRegions</name>
			<value>1146.85201024585</value>
		</numericStateVariable>
		<numericStateVariable>
			<name>avgDensityRegions</name>
			<value>0.5832561653359951</value>
		</numericStateVariable>
	</timepoint>
	<timepoint>
		<spatialEntity>
			<pseudo3D type="region">
				<clusteredness>1</clusteredness>
				<density>0.5278415751598485</density>
				<area>27187.5</area>
				<perimeter>984.0870115756989</perimeter>
				<distanceFromOrigin>330.6433123473088</distanceFromOrigin>
				<angle>42.47084605689216</angle>
				<shape>rectangular</shape>
				<triangleMeasure>0.5541471865883641</triangleMeasure>
				<rectangleMeasure>0.6419448419962529</rectangleMeasure>
				<circleMeasure>0.321658998167032</circleMeasure>
				<centroid>
					<x>1104.438</x>
					<y>957.8037</y>
				</centroid>
			</pseudo3D>
		</spatialEntity>
		<spatialEntity>
			<pseudo3D type="region">
				<clusteredness>1</clusteredness>
				<density>0.6386707555121418</density>
				<area>119867.5</area>
				<perimeter>2302.690685987473</perimeter>
				<distanceFromOrigin>173.0462365958879</distanceFromOrigin>
				<angle>78.81948838414584</angle>
				<shape>triangular</shape>
				<triangleMeasure>0.5557316673862461</triangleMeasure>
				<rectangleMeasure>0.5443405230466216</rectangleMeasure>
				<circleMeasure>0.4030560716668454</circleMeasure>
				<centroid>
					<x>1061.937</x>
					<y>385.9549</y>
				</centroid>
			</pseudo3D>
		</spatialEntity>
		<numericStateVariable>
			<name>avgClusterednessRegions</name>
			<value>1146.85201024585</value>
		</numericStateVariable>
		<numericStateVariable>
			<name>avgDensityRegions</name>
			<value>0.5832561653359951</value>
		</numericStateVariable>
	</timepoint>
	<timepoint>
		<spatialEntity>
			<pseudo3D type="region">
				<clusteredness>1</clusteredness>
				<density>0.5278415751598485</density>
				<area>27187.5</area>
				<perimeter>984.0870115756989</perimeter>
				<distanceFromOrigin>330.6433123473088</distanceFromOrigin>
				<angle>42.47084605689216</angle>
				<shape>rectangular</shape>
				<triangleMeasure>0.5541471865883641</triangleMeasure>
				<rectangleMeasure>0.6419448419962529</rectangleMeasure>
				<circleMeasure>0.321658998167032</circleMeasure>
				<centroid>
					<x>1104.438</x>
					<y>957.8037</y>
				</centroid>
			</pseudo3D>
		</spatialEntity>
		<spatialEntity>
			<pseudo3D type="region">
				<clusteredness>1</clusteredness>
				<density>0.6386707555121418</density>
				<area>119867.5</area>
				<perimeter>2302.690685987473</perimeter>
				<distanceFromOrigin>173.0462365958879</distanceFromOrigin>
				<angle>78.81948838414584</angle>
				<shape>triangular</shape>
				<triangleMeasure>0.5557316673862461</triangleMeasure>
				<rectangleMeasure>0.5443405230466216</rectangleMeasure>
				<circleMeasure>0.4030560716668454</circleMeasure>
				<centroid>
					<x>1061.937</x>
					<y>385.9549</y>
				</centroid>
			</pseudo3D>
		</spatialEntity>
		<numericStateVariable>
			<name>avgClusterednessRegions</name>
			<value>1146.85201024585</value>
		</numericStateVariable>
		<numericStateVariable>
			<name>avgDensityRegions</name>
			<value>0.5832561653359951</value>
		</numericStateVariable>
	</timepoint>
	<timepoint>
		<spatialEntity>
			<pseudo3D type="region">
				<clusteredness>1</clusteredness>
				<density>0.5278415751598485</density>
				<area>27187.5</area>
				<perimeter>984.0870115756989</perimeter>
				<distanceFromOrigin>330.6433123473088</distanceFromOrigin>
				<angle>42.47084605689216</angle>
				<shape>rectangular</shape>
				<triangleMeasure>0.5541471865883641</triangleMeasure>
				<rectangleMeasure>0.6419448419962529</rectangleMeasure>
				<circleMeasure>0.321658998167032</circleMeasure>
				<centroid>
					<x>1104.438</x>
					<y>957.8037</y>
				</centroid>
			</pseudo3D>
		</spatialEntity>
		<spatialEntity>
			<pseudo3D type="region">
				<clusteredness>1</clusteredness>
				<density>0.6386707555121418</density>
				<area>119867.5</area>
				<perimeter>2302.690685987473</perimeter>
				<distanceFromOrigin>173.0462365958879</distanceFromOrigin>
				<angle>78.81948838414584</angle>
				<shape>triangular</shape>
				<triangleMeasure>0.5557316673862461</triangleMeasure>
				<rectangleMeasure>0.5443405230466216</rectangleMeasure>
				<circleMeasure>0.4030560716668454</circleMeasure>
				<centroid>
					<x>1061.937</x>
					<y>385.9549</y>
				</centroid>
			</pseudo3D>
		</spatialEntity>
		<numericStateVariable>
			<name>avgClusterednessRegions</name>
			<value>1146.85201024585</value>
		</numericStateVariable>
		<numericStateVariable>
			<name>avgDensityRegions</name>
			<value>0.5832561653359951</value>
		</numericStateVariable>
	</timepoint>
	<timepoint>
		<spatialEntity>
			<pseudo3D type="region">
				<clusteredness>1</clusteredness>
				<density>0.5278415751598485</density>
				<area>27187.5</area>
				<perimeter>984.0870115756989</perimeter>
				<distanceFromOrigin>330.6433123473088</distanceFromOrigin>
				<angle>42.47084605689216</angle>
				<shape>rectangular</shape>
				<triangleMeasure>0.5541471865883641</triangleMeasure>
				<rectangleMeasure>0.6419448419962529</rectangleMeasure>
				<circleMeasure>0.321658998167032</circleMeasure>
				<centroid>
					<x>1104.438</x>
					<y>957.8037</y>
				</centroid>
			</pseudo3D>
		</spatialEntity>
		<spatialEntity>
			<pseudo3D type="region">
				<clusteredness>1</clusteredness>
				<density>0.6386707555121418</density>
				<area>119867.5</area>
				<perimeter>2302.690685987473</perimeter>
				<distanceFromOrigin>173.0462365958879</distanceFromOrigin>
				<angle>78.81948838414584</angle>
				<shape>triangular</shape>
				<triangleMeasure>0.5557316673862461</triangleMeasure>
				<rectangleMeasure>0.5443405230466216</rectangleMeasure>
				<circleMeasure>0.4030560716668454</circleMeasure>
				<centroid>
					<x>1061.937</x>
					<y>385.9549</y>
				</centroid>
			</pseudo3D>
		</spatialEntity>
		<numericStateVariable>
			<name>avgClusterednessRegions</name>
			<value>1146.85201024585</value>
		</numericStateVariable>
		<numericStateVariable>
			<name>avgDensityRegions</name>
			<value>0.5832561653359951</value>
		</numericStateVariable>
	</timepoint>
	<timepoint>
		<spatialEntity>
			<pseudo3D type="region">
				<clusteredness>1</clusteredness>
				<density>0.5278415751598485</density>
				<area>27187.5</area>
				<perimeter>984.0870115756989</perimeter>
				<distanceFromOrigin>330.6433123473088</distanceFromOrigin>
				<angle>42.47084605689216</angle>
				<shape>rectangular</shape>
				<triangleMeasure>0.5541471865883641</triangleMeasure>
				<rectangleMeasure>0.6419448419962529</rectangleMeasure>
				<circleMeasure>0.321658998167032</circleMeasure>
				<centroid>
					<x>1104.438</x>
					<y>957.8037</y>
				</centroid>
			</pseudo3D>
		</spatialEntity>
		<spatialEntity>
			<pseudo3D type="region">
				<clusteredness>1</clusteredness>
				<density>0.6386707555121418</density>
				<area>119867.5</area>
				<perimeter>2302.690685987473</perimeter>
				<distanceFromOrigin>173.0462365958879</distanceFromOrigin>
				<angle>78.81948838414584</angle>
				<shape>triangular</shape>
				<triangleMeasure>0.5557316673862461</triangleMeasure>
				<rectangleMeasure>0.5443405230466216</rectangleMeasure>
				<circleMeasure>0.4030560716668454</circleMeasure>
				<centroid>
					<x>1061.937</x>
					<y>385.9549</y>
				</centroid>
			</pseudo3D>
		</spatialEntity>
		<numericStateVariable>
			<name>avgClusterednessRegions</name>
			<value>1146.85201024585</value>
		</numericStateVariable>
		<numericStateVariable>
			<name>avgDensityRegions</name>
			<value>0.5832561653359951</value>
		</numericStateVariable>
	</timepoint>
	<timepoint>
		<spatialEntity>
			<pseudo3D type="region">
				<clusteredness>1</clusteredness>
				<density>0.5278415751598485</density>
				<area>27187.5</area>
				<perimeter>984.0870115756989</perimeter>
				<distanceFromOrigin>330.6433123473088</distanceFromOrigin>
				<angle>42.47084605689216</angle>
				<shape>rectangular</shape>
				<triangleMeasure>0.5541471865883641</triangleMeasure>
				<rectangleMeasure>0.6419448419962529</rectangleMeasure>
				<circleMeasure>0.321658998167032</circleMeasure>
				<centroid>
					<x>1104.438</x>
					<y>957.8037</y>
				</centroid>
			</pseudo3D>
		</spatialEntity>
		<spatialEntity>
			<pseudo3D type="region">
				<clusteredness>1</clusteredness>
				<density>0.6386707555121418</density>
				<area>119867.5</area>
				<perimeter>2302.690685987473</perimeter>
				<distanceFromOrigin>173.0462365958879</distanceFromOrigin>
				<angle>78.81948838414584</angle>
				<shape>triangular</shape>
				<triangleMeasure>0.5557316673862461</triangleMeasure>
				<rectangleMeasure>0.5443405230466216</rectangleMeasure>
				<circleMeasure>0.4030560716668454</circleMeasure>
				<centroid>
					<x>1061.937</x>
					<y>385.9549</y>
				</centroid>
			</pseudo3D>
		</spatialEntity>
		<numericStateVariable>
			<name>avgClusterednessRegions</name>
			<value>1146.85201024585</value>
		</numericStateVariable>
		<numericStateVariable>
			<name>avgDensityRegions</name>
			<value>0.5832561653359951</value>
		</numericStateVariable>
	</timepoint>
	<timepoint>
		<spatialEntity>
			<pseudo3D type="region">
				<clusteredness>1</clusteredness>
				<density>0.5278415751598485</density>
				<area>27187.5</area>
				<perimeter>984.0870115756989</perimeter>
				<distanceFromOrigin>330.6433123473088</distanceFromOrigin>
				<angle>42.47084605689216</angle>
				<shape>rectangular</shape>
				<triangleMeasure>0.5541471865883641</triangleMeasure>
				<rectangleMeasure>0.6419448419962529</rectangleMeasure>
				<circleMeasure>0.321658998167032</circleMeasure>
				<centroid>
					<x>1104.438</x>
					<y>957.8037</y>
				</centroid>
			</pseudo3D>
		</spatialEntity>
		<spatialEntity>
			<pseudo3D type="region">
				<clusteredness>1</clusteredness>
				<density>0.6386707555121418</density>
				<area>119867.5</area>
				<perimeter>2302.690685987473</perimeter>
				<distanceFromOrigin>173.0462365958879</distanceFromOrigin>
				<angle>78.81948838414584</angle>
				<shape>triangular</shape>
				<triangleMeasure>0.5557316673862461</triangleMeasure>
				<rectangleMeasure>0.5443405230466216</rectangleMeasure>
				<circleMeasure>0.4030560716668454</circleMeasure>
				<centroid>
					<x>1061.937</x>
					<y>385.9549</y>
				</centroid>
			</pseudo3D>
		</spatialEntity>
		<numericStateVariable>
			<name>avgClusterednessRegions</name>
			<value>1146.85201024585</value>
		</numericStateVariable>
		<numericStateVariable>
			<name>avgDensityRegions</name>
			<value>0.5832561653359951</value>
		</numericStateVariable>
	</timepoint>
	<timepoint>
		<spatialEntity>
			<pseudo3D type="region">
				<clusteredness>1</clusteredness>
				<density>0.5278415751598485</density>
				<area>27187.5</area>
				<perimeter>984.0870115756989</perimeter>
				<distanceFromOrigin>330.6433123473088</distanceFromOrigin>
				<angle>42.47084605689216</angle>
				<shape>rectangular</shape>
				<triangleMeasure>0.5541471865883641</triangleMeasure>
				<rectangleMeasure>0.6419448419962529</rectangleMeasure>
				<circleMeasure>0.321658998167032</circleMeasure>
				<centroid>
					<x>1104.438</x>
					<y>957.8037</y>
				</centroid>
			</pseudo3D>
		</spatialEntity>
		<spatialEntity>
			<pseudo3D type="region">
				<clusteredness>1</clusteredness>
				<density>0.6386707555121418</density>
				<area>119867.5</area>
				<perimeter>2302.690685987473</perimeter>
				<distanceFromOrigin>173.0462365958879</distanceFromOrigin>
				<angle>78.81948838414584</angle>
				<shape>triangular</shape>
				<triangleMeasure>0.5557316673862461</triangleMeasure>
				<rectangleMeasure>0.5443405230466216</rectangleMeasure>
				<circleMeasure>0.4030560716668454</circleMeasure>
				<centroid>
					<x>1061.937</x>
					<y>385.9549</y>
				</centroid>
			</pseudo3D>
		</spatialEntity>
		<numericStateVariable>
			<name>avgClusterednessRegions</name>
			<value>1146.85201024585</value>
		</numericStateVariable>
		<numericStateVariable>
			<name>avgDensityRegions</name>
			<value>0.5832561653359951</value>
		</numericStateVariable>
	</timepoint>
	<timepoint>
		<spatialEntity>
			<pseudo3D type="region">
				<clusteredness>1</clusteredness>
				<density>0.5278415751598485</density>
				<area>27187.5</area>
				<perimeter>984.0870115756989</perimeter>
				<distanceFromOrigin>330.6433123473088</distanceFromOrigin>
				<angle>42.47084605689216</angle>
				<shape>rectangular</shape>
				<triangleMeasure>0.5541471865883641</triangleMeasure>
				<rectangleMeasure>0.6419448419962529</rectangleMeasure>
				<circleMeasure>0.321658998167032</circleMeasure>
				<centroid>
					<x>1104.438</x>
					<y>957.8037</y>
				</centroid>
			</pseudo3D>
		</spatialEntity>
		<spatialEntity>
			<pseudo3D type="region">
				<clusteredness>1</clusteredness>
				<density>0.6386707555121418</density>
				<area>119867.5</area>
				<perimeter>2302.690685987473</perimeter>
				<distanceFromOrigin>173.0462365958879</distanceFromOrigin>
				<angle>78.81948838414584</angle>
				<shape>triangular</shape>
				<triangleMeasure>0.5557316673862461</triangleMeasure>
				<rectangleMeasure>0.5443405230466216</rectangleMeasure>
				<circleMeasure>0.4030560716668454</circleMeasure>
				<centroid>
					<x>1061.937</x>
					<y>385.9549</y>
				</centroid>
			</pseudo3D>
		</spatialEntity>
		<numericStateVariable>
			<name>avgClusterednessRegions</name>
			<value>1146.85201024585</value>
		</numericStateVariable>
		<numericStateVariable>
			<name>avgDensityRegions</name>
			<value>0.5832561653359951</value>
		</numericStateVariable>
	</timepoint>
	<timepoint>
		<spatialEntity>
			<pseudo3D type="region">
				<clusteredness>1</clusteredness>
				<density>0.5278415751598485</density>
				<area>27187.5</area>
				<perimeter>984.0870115756989</perimeter>
				<distanceFromOrigin>330.6433123473088</distanceFromOrigin>
				<angle>42.47084605689216</angle>
				<shape>rectangular</shape>
				<triangleMeasure>0.5541471865883641</triangleMeasure>
				<rectangleMeasure>0.6419448419962529</rectangleMeasure>
				<circleMeasure>0.321658998167032</circleMeasure>
				<centroid>
					<x>1104.438</x>
					<y>957.8037</y>
				</centroid>
			</pseudo3D>
		</spatialEntity>
		<spatialEntity>
			<pseudo3D type="region">
				<clusteredness>1</clusteredness>
				<density>0.6386707555121418</density>
				<area>119867.5</area>
				<perimeter>2302.690685987473</perimeter>
				<distanceFromOrigin>173.0462365958879</distanceFromOrigin>
				<angle>78.81948838414584</angle>
				<shape>triangular</shape>
				<triangleMeasure>0.5557316673862461</triangleMeasure>
				<rectangleMeasure>0.5443405230466216</rectangleMeasure>
				<circleMeasure>0.4030560716668454</circleMeasure>
				<centroid>
					<x>1061.937</x>
					<y>385.9549</y>
				</centroid>
			</pseudo3D>
		</spatialEntity>
		<numericStateVariable>
			<name>avgClusterednessRegions</name>
			<value>1146.85201024585</value>
		</numericStateVariable>
		<numericStateVariable>
			<name>avgDensityRegions</name>
			<value>0.5832561653359951</value>
		</numericStateVariable>
	</timepoint>
	<timepoint>
		<spatialEntity>
			<pseudo3D type="region">
				<clusteredness>1</clusteredness>
				<density>0.5278415751598485</density>
				<area>27187.5</area>
				<perimeter>984.0870115756989</perimeter>
				<distanceFromOrigin>330.6433123473088</distanceFromOrigin>
				<angle>42.47084605689216</angle>
				<shape>rectangular</shape>
				<triangleMeasure>0.5541471865883641</triangleMeasure>
				<rectangleMeasure>0.6419448419962529</rectangleMeasure>
				<circleMeasure>0.321658998167032</circleMeasure>
				<centroid>
					<x>1104.438</x>
					<y>957.8037</y>
				</centroid>
			</pseudo3D>
		</spatialEntity>
		<spatialEntity>
			<pseudo3D type="region">
				<clusteredness>1</clusteredness>
				<density>0.6386707555121418</density>
				<area>119867.5</area>
				<perimeter>2302.690685987473</perimeter>
				<distanceFromOrigin>173.0462365958879</distanceFromOrigin>
				<angle>78.81948838414584</angle>
				<shape>triangular</shape>
				<triangleMeasure>0.5557316673862461</triangleMeasure>
				<rectangleMeasure>0.5443405230466216</rectangleMeasure>
				<circleMeasure>0.4030560716668454</circleMeasure>
				<centroid>
					<x>1061.937</x>
					<y>385.9549</y>
				</centroid>
			</pseudo3D>
		</spatialEntity>
		<numericStateVariable>
			<name>avgClusterednessRegions</name>
			<value>1146.85201024585</value>
		</numericStateVariable>
		<numericStateVariable>
			<name>avgDensityRegions</name>
			<value>0.5832561653359951</value>
		</numericStateVariable>
	</timepoint>
	<timepoint>
		<spatialEntity>
			<pseudo3D type="region">
				<clusteredness>1</clusteredness>
				<density>0.5278415751598485</density>
				<area>27187.5</area>
				<perimeter>984.0870115756989</perimeter>
				<distanceFromOrigin>330.6433123473088</distanceFromOrigin>
				<angle>42.47084605689216</angle>
				<shape>rectangular</shape>
				<triangleMeasure>0.5541471865883641</triangleMeasure>
				<rectangleMeasure>0.6419448419962529</rectangleMeasure>
				<circleMeasure>0.321658998167032</circleMeasure>
				<centroid>
					<x>1104.438</x>
					<y>957.8037</y>
				</centroid>
			</pseudo3D>
		</spatialEntity>
		<spatialEntity>
			<pseudo3D type="region">
				<clusteredness>1</clusteredness>
				<density>0.6386707555121418</density>
				<area>119867.5</area>
				<perimeter>2302.690685987473</perimeter>
				<distanceFromOrigin>173.0462365958879</distanceFromOrigin>
				<angle>78.81948838414584</angle>
				<shape>triangular</shape>
				<triangleMeasure>0.5557316673862461</triangleMeasure>
				<rectangleMeasure>0.5443405230466216</rectangleMeasure>
				<circleMeasure>0.4030560716668454</circleMeasure>
				<centroid>
					<x>1061.937</x>
					<y>385.9549</y>
				</centroid>
			</pseudo3D>
		</spatialEntity>
		<numericStateVariable>
			<name>avgClusterednessRegions</name>
			<value>1146.85201024585</value>
		</numericStateVariable>
		<numericStateVariable>
			<name>avgDensityRegions</name>
			<value>0.5832561653359951</value>
		</numericStateVariable>
	</timepoint>
	<timepoint>
		<spatialEntity>
			<pseudo3D type="region">
				<clusteredness>1</clusteredness>
				<density>0.5278415751598485</density>
				<area>27187.5</area>
				<perimeter>984.0870115756989</perimeter>
				<distanceFromOrigin>330.6433123473088</distanceFromOrigin>
				<angle>42.47084605689216</angle>
				<shape>rectangular</shape>
				<triangleMeasure>0.5541471865883641</triangleMeasure>
				<rectangleMeasure>0.6419448419962529</rectangleMeasure>
				<circleMeasure>0.321658998167032</circleMeasure>
				<centroid>
					<x>1104.438</x>
					<y>957.8037</y>
				</centroid>
			</pseudo3D>
		</spatialEntity>
		<spatialEntity>
			<pseudo3D type="region">
				<clusteredness>1</clusteredness>
				<density>0.6386707555121418</density>
				<area>119867.5</area>
				<perimeter>2302.690685987473</perimeter>
				<distanceFromOrigin>173.0462365958879</distanceFromOrigin>
				<angle>78.81948838414584</angle>
				<shape>triangular</shape>
				<triangleMeasure>0.5557316673862461</triangleMeasure>
				<rectangleMeasure>0.5443405230466216</rectangleMeasure>
				<circleMeasure>0.4030560716668454</circleMeasure>
				<centroid>
					<x>1061.937</x>
					<y>385.9549</y>
				</centroid>
			</pseudo3D>
		</spatialEntity>
		<numericStateVariable>
			<name>avgClusterednessRegions</name>
			<value>1146.85201024585</value>
		</numericStateVariable>
		<numericStateVariable>
			<name>avgDensityRegions</name>
			<value>0.5832561653359951</value>
		</numericStateVariable>
	</timepoint>
	<timepoint>
		<spatialEntity>
			<pseudo3D type="region">
				<clusteredness>1</clusteredness>
				<density>0.5278415751598485</density>
				<area>27187.5</area>
				<perimeter>984.0870115756989</perimeter>
				<distanceFromOrigin>330.6433123473088</distanceFromOrigin>
				<angle>42.47084605689216</angle>
				<shape>rectangular</shape>
				<triangleMeasure>0.5541471865883641</triangleMeasure>
				<rectangleMeasure>0.6419448419962529</rectangleMeasure>
				<circleMeasure>0.321658998167032</circleMeasure>
				<centroid>
					<x>1104.438</x>
					<y>957.8037</y>
				</centroid>
			</pseudo3D>
		</spatialEntity>
		<spatialEntity>
			<pseudo3D type="region">
				<clusteredness>1</clusteredness>
				<density>0.6386707555121418</density>
				<area>119867.5</area>
				<perimeter>2302.690685987473</perimeter>
				<distanceFromOrigin>173.0462365958879</distanceFromOrigin>
				<angle>78.81948838414584</angle>
				<shape>triangular</shape>
				<triangleMeasure>0.5557316673862461</triangleMeasure>
				<rectangleMeasure>0.5443405230466216</rectangleMeasure>
				<circleMeasure>0.4030560716668454</circleMeasure>
				<centroid>
					<x>1061.937</x>
					<y>385.9549</y>
				</centroid>
			</pseudo3D>
		</spatialEntity>
		<numericStateVariable>
			<name>avgClusterednessRegions</name>
			<value>1146.85201024585</value>
		</numericStateVariable>
		<numericStateVariable>
			<name>avgDensityRegions</name>
			<value>0.5832561653359951</value>
		</numericStateVariable>
	</timepoint>
	<timepoint>
		<spatialEntity>
			<pseudo3D type="region">
				<clusteredness>1</clusteredness>
				<density>0.5278415751598485</density>
				<area>27187.5</area>
				<perimeter>984.0870115756989</perimeter>
				<distanceFromOrigin>330.6433123473088</distanceFromOrigin>
				<angle>42.47084605689216</angle>
				<shape>rectangular</shape>
				<triangleMeasure>0.5541471865883641</triangleMeasure>
				<rectangleMeasure>0.6419448419962529</rectangleMeasure>
				<circleMeasure>0.321658998167032</circleMeasure>
				<centroid>
					<x>1104.438</x>
					<y>957.8037</y>
				</centroid>
			</pseudo3D>
		</spatialEntity>
		<spatialEntity>
			<pseudo3D type="region">
				<clusteredness>1</clusteredness>
				<density>0.6386707555121418</density>
				<area>119867.5</area>
				<perimeter>2302.690685987473</perimeter>
				<distanceFromOrigin>173.0462365958879</distanceFromOrigin>
				<angle>78.81948838414584</angle>
				<shape>triangular</shape>
				<triangleMeasure>0.5557316673862461</triangleMeasure>
				<rectangleMeasure>0.5443405230466216</rectangleMeasure>
				<circleMeasure>0.4030560716668454</circleMeasure>
				<centroid>
					<x>1061.937</x>
					<y>385.9549</y>
				</centroid>
			</pseudo3D>
		</spatialEntity>
		<numericStateVariable>
			<name>avgClusterednessRegions</name>
			<value>1146.85201024585</value>
		</numericStateVariable>
		<numericStateVariable>
			<name>avgDensityRegions</name>
			<value>0.5832561653359951</value>
		</numericStateVariable>
	</timepoint>
	<timepoint>
		<spatialEntity>
			<pseudo3D type="region">
				<clusteredness>1</clusteredness>
				<density>0.5278415751598485</density>
				<area>27187.5</area>
				<perimeter>984.0870115756989</perimeter>
				<distanceFromOrigin>330.6433123473088</distanceFromOrigin>
				<angle>42.47084605689216</angle>
				<shape>rectangular</shape>
				<triangleMeasure>0.5541471865883641</triangleMeasure>
				<rectangleMeasure>0.6419448419962529</rectangleMeasure>
				<circleMeasure>0.321658998167032</circleMeasure>
				<centroid>
					<x>1104.438</x>
					<y>957.8037</y>
				</centroid>
			</pseudo3D>
		</spatialEntity>
		<spatialEntity>
			<pseudo3D type="region">
				<clusteredness>1</clusteredness>
				<density>0.6386707555121418</density>
				<area>119867.5</area>
				<perimeter>2302.690685987473</perimeter>
				<distanceFromOrigin>173.0462365958879</distanceFromOrigin>
				<angle>78.81948838414584</angle>
				<shape>triangular</shape>
				<triangleMeasure>0.5557316673862461</triangleMeasure>
				<rectangleMeasure>0.5443405230466216</rectangleMeasure>
				<circleMeasure>0.4030560716668454</circleMeasure>
				<centroid>
					<x>1061.937</x>
					<y>385.9549</y>
				</centroid>
			</pseudo3D>
		</spatialEntity>
		<numericStateVariable>
			<name>avgClusterednessRegions</name>
			<value>1146.85201024585</value>
		</numericStateVariable>
		<numericStateVariable>
			<name>avgDensityRegions</name>
			<value>0.5832561653359951</value>
		</numericStateVariable>
	</timepoint>
	<timepoint>
		<spatialEntity>
			<pseudo3D type="region">
				<clusteredness>1</clusteredness>
				<density>0.5278415751598485</density>
				<area>27187.5</area>
				<perimeter>984.0870115756989</perimeter>
				<distanceFromOrigin>330.6433123473088</distanceFromOrigin>
				<angle>42.47084605689216</angle>
				<shape>rectangular</shape>
				<triangleMeasure>0.5541471865883641</triangleMeasure>
				<rectangleMeasure>0.6419448419962529</rectangleMeasure>
				<circleMeasure>0.321658998167032</circleMeasure>
				<centroid>
					<x>1104.438</x>
					<y>957.8037</y>
				</centroid>
			</pseudo3D>
		</spatialEntity>
		<spatialEntity>
			<pseudo3D type="region">
				<clusteredness>1</clusteredness>
				<density>0.6386707555121418</density>
				<area>119867.5</area>
				<perimeter>2302.690685987473</perimeter>
				<distanceFromOrigin>173.0462365958879</distanceFromOrigin>
				<angle>78.81948838414584</angle>
				<shape>triangular</shape>
				<triangleMeasure>0.5557316673862461</triangleMeasure>
				<rectangleMeasure>0.5443405230466216</rectangleMeasure>
				<circleMeasure>0.4030560716668454</circleMeasure>
				<centroid>
					<x>1061.937</x>
					<y>385.9549</y>
				</centroid>
			</pseudo3D>
		</spatialEntity>
		<numericStateVariable>
			<name>avgClusterednessRegions</name>
			<value>1146.85201024585</value>
		</numericStateVariable>
		<numericStateVariable>
			<name>avgDensityRegions</name>
			<value>0.5832561653359951</value>
		</numericStateVariable>
	</timepoint>
	<timepoint>
		<spatialEntity>
			<pseudo3D type="region">
				<clusteredness>1</clusteredness>
				<density>0.5278415751598485</density>
				<area>27187.5</area>
				<perimeter>984.0870115756989</perimeter>
				<distanceFromOrigin>330.6433123473088</distanceFromOrigin>
				<angle>42.47084605689216</angle>
				<shape>rectangular</shape>
				<triangleMeasure>0.5541471865883641</triangleMeasure>
				<rectangleMeasure>0.6419448419962529</rectangleMeasure>
				<circleMeasure>0.321658998167032</circleMeasure>
				<centroid>
					<x>1104.438</x>
					<y>957.8037</y>
				</centroid>
			</pseudo3D>
		</spatialEntity>
		<spatialEntity>
			<pseudo3D type="region">
				<clusteredness>1</clusteredness>
				<density>0.6386707555121418</density>
				<area>119867.5</area>
				<perimeter>2302.690685987473</perimeter>
				<distanceFromOrigin>173.0462365958879</distanceFromOrigin>
				<angle>78.81948838414584</angle>
				<shape>triangular</shape>
				<triangleMeasure>0.5557316673862461</triangleMeasure>
				<rectangleMeasure>0.5443405230466216</rectangleMeasure>
				<circleMeasure>0.4030560716668454</circleMeasure>
				<centroid>
					<x>1061.937</x>
					<y>385.9549</y>
				</centroid>
			</pseudo3D>
		</spatialEntity>
		<numericStateVariable>
			<name>avgClusterednessRegions</name>
			<value>1146.85201024585</value>
		</numericStateVariable>
		<numericStateVariable>
			<name>avgDensityRegions</name>
			<value>0.5832561653359951</value>
		</numericStateVariable>
	</timepoint>
	<timepoint>
		<spatialEntity>
			<pseudo3D type="region">
				<clusteredness>1</clusteredness>
				<density>0.5278415751598485</density>
				<area>27187.5</area>
				<perimeter>984.0870115756989</perimeter>
				<distanceFromOrigin>330.6433123473088</distanceFromOrigin>
				<angle>42.47084605689216</angle>
				<shape>rectangular</shape>
				<triangleMeasure>0.5541471865883641</triangleMeasure>
				<rectangleMeasure>0.6419448419962529</rectangleMeasure>
				<circleMeasure>0.321658998167032</circleMeasure>
				<centroid>
					<x>1104.438</x>
					<y>957.8037</y>
				</centroid>
			</pseudo3D>
		</spatialEntity>
		<spatialEntity>
			<pseudo3D type="region">
				<clusteredness>1</clusteredness>
				<density>0.6386707555121418</density>
				<area>119867.5</area>
				<perimeter>2302.690685987473</perimeter>
				<distanceFromOrigin>173.0462365958879</distanceFromOrigin>
				<angle>78.81948838414584</angle>
				<shape>triangular</shape>
				<triangleMeasure>0.5557316673862461</triangleMeasure>
				<rectangleMeasure>0.5443405230466216</rectangleMeasure>
				<circleMeasure>0.4030560716668454</circleMeasure>
				<centroid>
					<x>1061.937</x>
					<y>385.9549</y>
				</centroid>
			</pseudo3D>
		</spatialEntity>
		<numericStateVariable>
			<name>avgClusterednessRegions</name>
			<value>1146.85201024585</value>
		</numericStateVariable>
		<numericStateVariable>
			<name>avgDensityRegions</name>
			<value>0.5832561653359951</value>
		</numericStateVariable>
	</timepoint>
	<timepoint>
		<spatialEntity>
			<pseudo3D type="region">
				<clusteredness>1</clusteredness>
				<density>0.5278415751598485</density>
				<area>27187.5</area>
				<perimeter>984.0870115756989</perimeter>
				<distanceFromOrigin>330.6433123473088</distanceFromOrigin>
				<angle>42.47084605689216</angle>
				<shape>rectangular</shape>
				<triangleMeasure>0.5541471865883641</triangleMeasure>
				<rectangleMeasure>0.6419448419962529</rectangleMeasure>
				<circleMeasure>0.321658998167032</circleMeasure>
				<centroid>
					<x>1104.438</x>
					<y>957.8037</y>
				</centroid>
			</pseudo3D>
		</spatialEntity>
		<spatialEntity>
			<pseudo3D type="region">
				<clusteredness>1</clusteredness>
				<density>0.6386707555121418</density>
				<area>119867.5</area>
				<perimeter>2302.690685987473</perimeter>
				<distanceFromOrigin>173.0462365958879</distanceFromOrigin>
				<angle>78.81948838414584</angle>
				<shape>triangular</shape>
				<triangleMeasure>0.5557316673862461</triangleMeasure>
				<rectangleMeasure>0.5443405230466216</rectangleMeasure>
				<circleMeasure>0.4030560716668454</circleMeasure>
				<centroid>
					<x>1061.937</x>
					<y>385.9549</y>
				</centroid>
			</pseudo3D>
		</spatialEntity>
		<numericStateVariable>
			<name>avgClusterednessRegions</name>
			<value>1146.85201024585</value>
		</numericStateVariable>
		<numericStateVariable>
			<name>avgDensityRegions</name>
			<value>0.5832561653359951</value>
		</numericStateVariable>
	</timepoint>
	<timepoint>
		<spatialEntity>
			<pseudo3D type="region">
				<clusteredness>1</clusteredness>
				<density>0.5278415751598485</density>
				<area>27187.5</area>
				<perimeter>984.0870115756989</perimeter>
				<distanceFromOrigin>330.6433123473088</distanceFromOrigin>
				<angle>42.47084605689216</angle>
				<shape>rectangular</shape>
				<triangleMeasure>0.5541471865883641</triangleMeasure>
				<rectangleMeasure>0.6419448419962529</rectangleMeasure>
				<circleMeasure>0.321658998167032</circleMeasure>
				<centroid>
					<x>1104.438</x>
					<y>957.8037</y>
				</centroid>
			</pseudo3D>
		</spatialEntity>
		<spatialEntity>
			<pseudo3D type="region">
				<clusteredness>1</clusteredness>
				<density>0.6386707555121418</density>
				<area>119867.5</area>
				<perimeter>2302.690685987473</perimeter>
				<distanceFromOrigin>173.0462365958879</distanceFromOrigin>
				<angle>78.81948838414584</angle>
				<shape>triangular</shape>
				<triangleMeasure>0.5557316673862461</triangleMeasure>
				<rectangleMeasure>0.5443405230466216</rectangleMeasure>
				<circleMeasure>0.4030560716668454</circleMeasure>
				<centroid>
					<x>1061.937</x>
					<y>385.9549</y>
				</centroid>
			</pseudo3D>
		</spatialEntity>
		<numericStateVariable>
			<name>avgClusterednessRegions</name>
			<value>1146.85201024585</value>
		</numericStateVariable>
		<numericStateVariable>
			<name>avgDensityRegions</name>
			<value>0.5832561653359951</value>
		</numericStateVariable>
	</timepoint>
	<timepoint>
		<spatialEntity>
			<pseudo3D type="region">
				<clusteredness>1</clusteredness>
				<density>0.5278415751598485</density>
				<area>27187.5</area>
				<perimeter>984.0870115756989</perimeter>
				<distanceFromOrigin>330.6433123473088</distanceFromOrigin>
				<angle>42.47084605689216</angle>
				<shape>rectangular</shape>
				<triangleMeasure>0.5541471865883641</triangleMeasure>
				<rectangleMeasure>0.6419448419962529</rectangleMeasure>
				<circleMeasure>0.321658998167032</circleMeasure>
				<centroid>
					<x>1104.438</x>
					<y>957.8037</y>
				</centroid>
			</pseudo3D>
		</spatialEntity>
		<spatialEntity>
			<pseudo3D type="region">
				<clusteredness>1</clusteredness>
				<density>0.6386707555121418</density>
				<area>119867.5</area>
				<perimeter>2302.690685987473</perimeter>
				<distanceFromOrigin>173.0462365958879</distanceFromOrigin>
				<angle>78.81948838414584</angle>
				<shape>triangular</shape>
				<triangleMeasure>0.5557316673862461</triangleMeasure>
				<rectangleMeasure>0.5443405230466216</rectangleMeasure>
				<circleMeasure>0.4030560716668454</circleMeasure>
				<centroid>
					<x>1061.937</x>
					<y>385.9549</y>
				</centroid>
			</pseudo3D>
		</spatialEntity>
		<numericStateVariable>
			<name>avgClusterednessRegions</name>
			<value>1146.85201024585</value>
		</numericStateVariable>
		<numericStateVariable>
			<name>avgDensityRegions</name>
			<value>0.5832561653359951</value>
		</numericStateVariable>
	</timepoint>
	<timepoint>
		<spatialEntity>
			<pseudo3D type="region">
				<clusteredness>1</clusteredness>
				<density>0.5278415751598485</density>
				<area>27187.5</area>
				<perimeter>984.0870115756989</perimeter>
				<distanceFromOrigin>330.6433123473088</distanceFromOrigin>
				<angle>42.47084605689216</angle>
				<shape>rectangular</shape>
				<triangleMeasure>0.5541471865883641</triangleMeasure>
				<rectangleMeasure>0.6419448419962529</rectangleMeasure>
				<circleMeasure>0.321658998167032</circleMeasure>
				<centroid>
					<x>1104.438</x>
					<y>957.8037</y>
				</centroid>
			</pseudo3D>
		</spatialEntity>
		<spatialEntity>
			<pseudo3D type="region">
				<clusteredness>1</clusteredness>
				<density>0.6386707555121418</density>
				<area>119867.5</area>
				<perimeter>2302.690685987473</perimeter>
				<distanceFromOrigin>173.0462365958879</distanceFromOrigin>
				<angle>78.81948838414584</angle>
				<shape>triangular</shape>
				<triangleMeasure>0.5557316673862461</triangleMeasure>
				<rectangleMeasure>0.5443405230466216</rectangleMeasure>
				<circleMeasure>0.4030560716668454</circleMeasure>
				<centroid>
					<x>1061.937</x>
					<y>385.9549</y>
				</centroid>
			</pseudo3D>
		</spatialEntity>
		<numericStateVariable>
			<name>avgClusterednessRegions</name>
			<value>1146.85201024585</value>
		</numericStateVariable>
		<numericStateVariable>
			<name>avgDensityRegions</name>
			<value>0.5832561653359951</value>
		</numericStateVariable>
	</timepoint>
	<timepoint>
		<spatialEntity>
			<pseudo3D type="region">
				<clusteredness>1</clusteredness>
				<density>0.5278415751598485</density>
				<area>27187.5</area>
				<perimeter>984.0870115756989</perimeter>
				<distanceFromOrigin>330.6433123473088</distanceFromOrigin>
				<angle>42.47084605689216</angle>
				<shape>rectangular</shape>
				<triangleMeasure>0.5541471865883641</triangleMeasure>
				<rectangleMeasure>0.6419448419962529</rectangleMeasure>
				<circleMeasure>0.321658998167032</circleMeasure>
				<centroid>
					<x>1104.438</x>
					<y>957.8037</y>
				</centroid>
			</pseudo3D>
		</spatialEntity>
		<spatialEntity>
			<pseudo3D type="region">
				<clusteredness>1</clusteredness>
				<density>0.6386707555121418</density>
				<area>119867.5</area>
				<perimeter>2302.690685987473</perimeter>
				<distanceFromOrigin>173.0462365958879</distanceFromOrigin>
				<angle>78.81948838414584</angle>
				<shape>triangular</shape>
				<triangleMeasure>0.5557316673862461</triangleMeasure>
				<rectangleMeasure>0.5443405230466216</rectangleMeasure>
				<circleMeasure>0.4030560716668454</circleMeasure>
				<centroid>
					<x>1061.937</x>
					<y>385.9549</y>
				</centroid>
			</pseudo3D>
		</spatialEntity>
		<numericStateVariable>
			<name>avgClusterednessRegions</name>
			<value>1146.85201024585</value>
		</numericStateVariable>
		<numericStateVariable>
			<name>avgDensityRegions</name>
			<value>0.5832561653359951</value>
		</numericStateVariable>
	</timepoint>
	<timepoint>
		<spatialEntity>
			<pseudo3D type="region">
				<clusteredness>1</clusteredness>
				<density>0.5278415751598485</density>
				<area>27187.5</area>
				<perimeter>984.0870115756989</perimeter>
				<distanceFromOrigin>330.6433123473088</distanceFromOrigin>
				<angle>42.47084605689216</angle>
				<shape>rectangular</shape>
				<triangleMeasure>0.5541471865883641</triangleMeasure>
				<rectangleMeasure>0.6419448419962529</rectangleMeasure>
				<circleMeasure>0.321658998167032</circleMeasure>
				<centroid>
					<x>1104.438</x>
					<y>957.8037</y>
				</centroid>
			</pseudo3D>
		</spatialEntity>
		<spatialEntity>
			<pseudo3D type="region">
				<clusteredness>1</clusteredness>
				<density>0.6386707555121418</density>
				<area>119867.5</area>
				<perimeter>2302.690685987473</perimeter>
				<distanceFromOrigin>173.0462365958879</distanceFromOrigin>
				<angle>78.81948838414584</angle>
				<shape>triangular</shape>
				<triangleMeasure>0.5557316673862461</triangleMeasure>
				<rectangleMeasure>0.5443405230466216</rectangleMeasure>
				<circleMeasure>0.4030560716668454</circleMeasure>
				<centroid>
					<x>1061.937</x>
					<y>385.9549</y>
				</centroid>
			</pseudo3D>
		</spatialEntity>
		<numericStateVariable>
			<name>avgClusterednessRegions</name>
			<value>1146.85201024585</value>
		</numericStateVariable>
		<numericStateVariable>
			<name>avgDensityRegions</name>
			<value>0.5832561653359951</value>
		</numericStateVariable>
	</timepoint>
	<timepoint>
		<spatialEntity>
			<pseudo3D type="region">
				<clusteredness>1</clusteredness>
				<density>0.5278415751598485</density>
				<area>27187.5</area>
				<perimeter>984.0870115756989</perimeter>
				<distanceFromOrigin>330.6433123473088</distanceFromOrigin>
				<angle>42.47084605689216</angle>
				<shape>rectangular</shape>
				<triangleMeasure>0.5541471865883641</triangleMeasure>
				<rectangleMeasure>0.6419448419962529</rectangleMeasure>
				<circleMeasure>0.321658998167032</circleMeasure>
				<centroid>
					<x>1104.438</x>
					<y>957.8037</y>
				</centroid>
			</pseudo3D>
		</spatialEntity>
		<spatialEntity>
			<pseudo3D type="region">
				<clusteredness>1</clusteredness>
				<density>0.6386707555121418</density>
				<area>119867.5</area>
				<perimeter>2302.690685987473</perimeter>
				<distanceFromOrigin>173.0462365958879</distanceFromOrigin>
				<angle>78.81948838414584</angle>
				<shape>triangular</shape>
				<triangleMeasure>0.5557316673862461</triangleMeasure>
				<rectangleMeasure>0.5443405230466216</rectangleMeasure>
				<circleMeasure>0.4030560716668454</circleMeasure>
				<centroid>
					<x>1061.937</x>
					<y>385.9549</y>
				</centroid>
			</pseudo3D>
		</spatialEntity>
		<numericStateVariable>
			<name>avgClusterednessRegions</name>
			<value>1146.85201024585</value>
		</numericStateVariable>
		<numericStateVariable>
			<name>avgDensityRegions</name>
			<value>0.5832561653359951</value>
		</numericStateVariable>
	</timepoint>
	<timepoint>
		<spatialEntity>
			<pseudo3D type="region">
				<clusteredness>1</clusteredness>
				<density>0.5278415751598485</density>
				<area>27187.5</area>
				<perimeter>984.0870115756989</perimeter>
				<distanceFromOrigin>330.6433123473088</distanceFromOrigin>
				<angle>42.47084605689216</angle>
				<shape>rectangular</shape>
				<triangleMeasure>0.5541471865883641</triangleMeasure>
				<rectangleMeasure>0.6419448419962529</rectangleMeasure>
				<circleMeasure>0.321658998167032</circleMeasure>
				<centroid>
					<x>1104.438</x>
					<y>957.8037</y>
				</centroid>
			</pseudo3D>
		</spatialEntity>
		<spatialEntity>
			<pseudo3D type="region">
				<clusteredness>1</clusteredness>
				<density>0.6386707555121418</density>
				<area>119867.5</area>
				<perimeter>2302.690685987473</perimeter>
				<distanceFromOrigin>173.0462365958879</distanceFromOrigin>
				<angle>78.81948838414584</angle>
				<shape>triangular</shape>
				<triangleMeasure>0.5557316673862461</triangleMeasure>
				<rectangleMeasure>0.5443405230466216</rectangleMeasure>
				<circleMeasure>0.4030560716668454</circleMeasure>
				<centroid>
					<x>1061.937</x>
					<y>385.9549</y>
				</centroid>
			</pseudo3D>
		</spatialEntity>
		<numericStateVariable>
			<name>avgClusterednessRegions</name>
			<value>1146.85201024585</value>
		</numericStateVariable>
		<numericStateVariable>
			<name>avgDensityRegions</name>
			<value>0.5832561653359951</value>
		</numericStateVariable>
	</timepoint>
	<timepoint>
		<spatialEntity>
			<pseudo3D type="region">
				<clusteredness>1</clusteredness>
				<density>0.5278415751598485</density>
				<area>27187.5</area>
				<perimeter>984.0870115756989</perimeter>
				<distanceFromOrigin>330.6433123473088</distanceFromOrigin>
				<angle>42.47084605689216</angle>
				<shape>rectangular</shape>
				<triangleMeasure>0.5541471865883641</triangleMeasure>
				<rectangleMeasure>0.6419448419962529</rectangleMeasure>
				<circleMeasure>0.321658998167032</circleMeasure>
				<centroid>
					<x>1104.438</x>
					<y>957.8037</y>
				</centroid>
			</pseudo3D>
		</spatialEntity>
		<spatialEntity>
			<pseudo3D type="region">
				<clusteredness>1</clusteredness>
				<density>0.6386707555121418</density>
				<area>119867.5</area>
				<perimeter>2302.690685987473</perimeter>
				<distanceFromOrigin>173.0462365958879</distanceFromOrigin>
				<angle>78.81948838414584</angle>
				<shape>triangular</shape>
				<triangleMeasure>0.5557316673862461</triangleMeasure>
				<rectangleMeasure>0.5443405230466216</rectangleMeasure>
				<circleMeasure>0.4030560716668454</circleMeasure>
				<centroid>
					<x>1061.937</x>
					<y>385.9549</y>
				</centroid>
			</pseudo3D>
		</spatialEntity>
		<numericStateVariable>
			<name>avgClusterednessRegions</name>
			<value>1146.85201024585</value>
		</numericStateVariable>
		<numericStateVariable>
			<name>avgDensityRegions</name>
			<value>0.5832561653359951</value>
		</numericStateVariable>
	</timepoint>
	<timepoint>
		<spatialEntity>
			<pseudo3D type="region">
				<clusteredness>1</clusteredness>
				<density>0.5278415751598485</density>
				<area>27187.5</area>
				<perimeter>984.0870115756989</perimeter>
				<distanceFromOrigin>330.6433123473088</distanceFromOrigin>
				<angle>42.47084605689216</angle>
				<shape>rectangular</shape>
				<triangleMeasure>0.5541471865883641</triangleMeasure>
				<rectangleMeasure>0.6419448419962529</rectangleMeasure>
				<circleMeasure>0.321658998167032</circleMeasure>
				<centroid>
					<x>1104.438</x>
					<y>957.8037</y>
				</centroid>
			</pseudo3D>
		</spatialEntity>
		<spatialEntity>
			<pseudo3D type="region">
				<clusteredness>1</clusteredness>
				<density>0.6386707555121418</density>
				<area>119867.5</area>
				<perimeter>2302.690685987473</perimeter>
				<distanceFromOrigin>173.0462365958879</distanceFromOrigin>
				<angle>78.81948838414584</angle>
				<shape>triangular</shape>
				<triangleMeasure>0.5557316673862461</triangleMeasure>
				<rectangleMeasure>0.5443405230466216</rectangleMeasure>
				<circleMeasure>0.4030560716668454</circleMeasure>
				<centroid>
					<x>1061.937</x>
					<y>385.9549</y>
				</centroid>
			</pseudo3D>
		</spatialEntity>
		<numericStateVariable>
			<name>avgClusterednessRegions</name>
			<value>1146.85201024585</value>
		</numericStateVariable>
		<numericStateVariable>
			<name>avgDensityRegions</name>
			<value>0.5832561653359951</value>
		</numericStateVariable>
	</timepoint>
	<timepoint>
		<spatialEntity>
			<pseudo3D type="region">
				<clusteredness>1</clusteredness>
				<density>0.5278415751598485</density>
				<area>27187.5</area>
				<perimeter>984.0870115756989</perimeter>
				<distanceFromOrigin>330.6433123473088</distanceFromOrigin>
				<angle>42.47084605689216</angle>
				<shape>rectangular</shape>
				<triangleMeasure>0.5541471865883641</triangleMeasure>
				<rectangleMeasure>0.6419448419962529</rectangleMeasure>
				<circleMeasure>0.321658998167032</circleMeasure>
				<centroid>
					<x>1104.438</x>
					<y>957.8037</y>
				</centroid>
			</pseudo3D>
		</spatialEntity>
		<spatialEntity>
			<pseudo3D type="region">
				<clusteredness>1</clusteredness>
				<density>0.6386707555121418</density>
				<area>119867.5</area>
				<perimeter>2302.690685987473</perimeter>
				<distanceFromOrigin>173.0462365958879</distanceFromOrigin>
				<angle>78.81948838414584</angle>
				<shape>triangular</shape>
				<triangleMeasure>0.5557316673862461</triangleMeasure>
				<rectangleMeasure>0.5443405230466216</rectangleMeasure>
				<circleMeasure>0.4030560716668454</circleMeasure>
				<centroid>
					<x>1061.937</x>
					<y>385.9549</y>
				</centroid>
			</pseudo3D>
		</spatialEntity>
		<numericStateVariable>
			<name>avgClusterednessRegions</name>
			<value>1146.85201024585</value>
		</numericStateVariable>
		<numericStateVariable>
			<name>avgDensityRegions</name>
			<value>0.5832561653359951</value>
		</numericStateVariable>
	</timepoint>
	<timepoint>
		<spatialEntity>
			<pseudo3D type="region">
				<clusteredness>1</clusteredness>
				<density>0.5278415751598485</density>
				<area>27187.5</area>
				<perimeter>984.0870115756989</perimeter>
				<distanceFromOrigin>330.6433123473088</distanceFromOrigin>
				<angle>42.47084605689216</angle>
				<shape>rectangular</shape>
				<triangleMeasure>0.5541471865883641</triangleMeasure>
				<rectangleMeasure>0.6419448419962529</rectangleMeasure>
				<circleMeasure>0.321658998167032</circleMeasure>
				<centroid>
					<x>1104.438</x>
					<y>957.8037</y>
				</centroid>
			</pseudo3D>
		</spatialEntity>
		<spatialEntity>
			<pseudo3D type="region">
				<clusteredness>1</clusteredness>
				<density>0.6386707555121418</density>
				<area>119867.5</area>
				<perimeter>2302.690685987473</perimeter>
				<distanceFromOrigin>173.0462365958879</distanceFromOrigin>
				<angle>78.81948838414584</angle>
				<shape>triangular</shape>
				<triangleMeasure>0.5557316673862461</triangleMeasure>
				<rectangleMeasure>0.5443405230466216</rectangleMeasure>
				<circleMeasure>0.4030560716668454</circleMeasure>
				<centroid>
					<x>1061.937</x>
					<y>385.9549</y>
				</centroid>
			</pseudo3D>
		</spatialEntity>
		<numericStateVariable>
			<name>avgClusterednessRegions</name>
			<value>1146.85201024585</value>
		</numericStateVariable>
		<numericStateVariable>
			<name>avgDensityRegions</name>
			<value>0.5832561653359951</value>
		</numericStateVariable>
	</timepoint>
	<timepoint>
		<spatialEntity>
			<pseudo3D type="region">
				<clusteredness>1</clusteredness>
				<density>0.5278415751598485</density>
				<area>27187.5</area>
				<perimeter>984.0870115756989</perimeter>
				<distanceFromOrigin>330.6433123473088</distanceFromOrigin>
				<angle>42.47084605689216</angle>
				<shape>rectangular</shape>
				<triangleMeasure>0.5541471865883641</triangleMeasure>
				<rectangleMeasure>0.6419448419962529</rectangleMeasure>
				<circleMeasure>0.321658998167032</circleMeasure>
				<centroid>
					<x>1104.438</x>
					<y>957.8037</y>
				</centroid>
			</pseudo3D>
		</spatialEntity>
		<spatialEntity>
			<pseudo3D type="region">
				<clusteredness>1</clusteredness>
				<density>0.6386707555121418</density>
				<area>119867.5</area>
				<perimeter>2302.690685987473</perimeter>
				<distanceFromOrigin>173.0462365958879</distanceFromOrigin>
				<angle>78.81948838414584</angle>
				<shape>triangular</shape>
				<triangleMeasure>0.5557316673862461</triangleMeasure>
				<rectangleMeasure>0.5443405230466216</rectangleMeasure>
				<circleMeasure>0.4030560716668454</circleMeasure>
				<centroid>
					<x>1061.937</x>
					<y>385.9549</y>
				</centroid>
			</pseudo3D>
		</spatialEntity>
		<numericStateVariable>
			<name>avgClusterednessRegions</name>
			<value>1146.85201024585</value>
		</numericStateVariable>
		<numericStateVariable>
			<name>avgDensityRegions</name>
			<value>0.5832561653359951</value>
		</numericStateVariable>
	</timepoint>
	<timepoint>
		<spatialEntity>
			<pseudo3D type="region">
				<clusteredness>1</clusteredness>
				<density>0.5278415751598485</density>
				<area>27187.5</area>
				<perimeter>984.0870115756989</perimeter>
				<distanceFromOrigin>330.6433123473088</distanceFromOrigin>
				<angle>42.47084605689216</angle>
				<shape>rectangular</shape>
				<triangleMeasure>0.5541471865883641</triangleMeasure>
				<rectangleMeasure>0.6419448419962529</rectangleMeasure>
				<circleMeasure>0.321658998167032</circleMeasure>
				<centroid>
					<x>1104.438</x>
					<y>957.8037</y>
				</centroid>
			</pseudo3D>
		</spatialEntity>
		<spatialEntity>
			<pseudo3D type="region">
				<clusteredness>1</clusteredness>
				<density>0.6386707555121418</density>
				<area>119867.5</area>
				<perimeter>2302.690685987473</perimeter>
				<distanceFromOrigin>173.0462365958879</distanceFromOrigin>
				<angle>78.81948838414584</angle>
				<shape>triangular</shape>
				<triangleMeasure>0.5557316673862461</triangleMeasure>
				<rectangleMeasure>0.5443405230466216</rectangleMeasure>
				<circleMeasure>0.4030560716668454</circleMeasure>
				<centroid>
					<x>1061.937</x>
					<y>385.9549</y>
				</centroid>
			</pseudo3D>
		</spatialEntity>
		<numericStateVariable>
			<name>avgClusterednessRegions</name>
			<value>1146.85201024585</value>
		</numericStateVariable>
		<numericStateVariable>
			<name>avgDensityRegions</name>
			<value>0.5832561653359951</value>
		</numericStateVariable>
	</timepoint>
	<timepoint>
		<spatialEntity>
			<pseudo3D type="region">
				<clusteredness>1</clusteredness>
				<density>0.5278415751598485</density>
				<area>27187.5</area>
				<perimeter>984.0870115756989</perimeter>
				<distanceFromOrigin>330.6433123473088</distanceFromOrigin>
				<angle>42.47084605689216</angle>
				<shape>rectangular</shape>
				<triangleMeasure>0.5541471865883641</triangleMeasure>
				<rectangleMeasure>0.6419448419962529</rectangleMeasure>
				<circleMeasure>0.321658998167032</circleMeasure>
				<centroid>
					<x>1104.438</x>
					<y>957.8037</y>
				</centroid>
			</pseudo3D>
		</spatialEntity>
		<spatialEntity>
			<pseudo3D type="region">
				<clusteredness>1</clusteredness>
				<density>0.6386707555121418</density>
				<area>119867.5</area>
				<perimeter>2302.690685987473</perimeter>
				<distanceFromOrigin>173.0462365958879</distanceFromOrigin>
				<angle>78.81948838414584</angle>
				<shape>triangular</shape>
				<triangleMeasure>0.5557316673862461</triangleMeasure>
				<rectangleMeasure>0.5443405230466216</rectangleMeasure>
				<circleMeasure>0.4030560716668454</circleMeasure>
				<centroid>
					<x>1061.937</x>
					<y>385.9549</y>
				</centroid>
			</pseudo3D>
		</spatialEntity>
		<numericStateVariable>
			<name>avgClusterednessRegions</name>
			<value>1146.85201024585</value>
		</numericStateVariable>
		<numericStateVariable>
			<name>avgDensityRegions</name>
			<value>0.5832561653359951</value>
		</numericStateVariable>
	</timepoint>
	<timepoint>
		<spatialEntity>
			<pseudo3D type="region">
				<clusteredness>1</clusteredness>
				<density>0.5278415751598485</density>
				<area>27187.5</area>
				<perimeter>984.0870115756989</perimeter>
				<distanceFromOrigin>330.6433123473088</distanceFromOrigin>
				<angle>42.47084605689216</angle>
				<shape>rectangular</shape>
				<triangleMeasure>0.5541471865883641</triangleMeasure>
				<rectangleMeasure>0.6419448419962529</rectangleMeasure>
				<circleMeasure>0.321658998167032</circleMeasure>
				<centroid>
					<x>1104.438</x>
					<y>957.8037</y>
				</centroid>
			</pseudo3D>
		</spatialEntity>
		<spatialEntity>
			<pseudo3D type="region">
				<clusteredness>1</clusteredness>
				<density>0.6386707555121418</density>
				<area>119867.5</area>
				<perimeter>2302.690685987473</perimeter>
				<distanceFromOrigin>173.0462365958879</distanceFromOrigin>
				<angle>78.81948838414584</angle>
				<shape>triangular</shape>
				<triangleMeasure>0.5557316673862461</triangleMeasure>
				<rectangleMeasure>0.5443405230466216</rectangleMeasure>
				<circleMeasure>0.4030560716668454</circleMeasure>
				<centroid>
					<x>1061.937</x>
					<y>385.9549</y>
				</centroid>
			</pseudo3D>
		</spatialEntity>
		<numericStateVariable>
			<name>avgClusterednessRegions</name>
			<value>1146.85201024585</value>
		</numericStateVariable>
		<numericStateVariable>
			<name>avgDensityRegions</name>
			<value>0.5832561653359951</value>
		</numericStateVariable>
	</timepoint>
	<timepoint>
		<spatialEntity>
			<pseudo3D type="region">
				<clusteredness>1</clusteredness>
				<density>0.5278415751598485</density>
				<area>27187.5</area>
				<perimeter>984.0870115756989</perimeter>
				<distanceFromOrigin>330.6433123473088</distanceFromOrigin>
				<angle>42.47084605689216</angle>
				<shape>rectangular</shape>
				<triangleMeasure>0.5541471865883641</triangleMeasure>
				<rectangleMeasure>0.6419448419962529</rectangleMeasure>
				<circleMeasure>0.321658998167032</circleMeasure>
				<centroid>
					<x>1104.438</x>
					<y>957.8037</y>
				</centroid>
			</pseudo3D>
		</spatialEntity>
		<spatialEntity>
			<pseudo3D type="region">
				<clusteredness>1</clusteredness>
				<density>0.6386707555121418</density>
				<area>119867.5</area>
				<perimeter>2302.690685987473</perimeter>
				<distanceFromOrigin>173.0462365958879</distanceFromOrigin>
				<angle>78.81948838414584</angle>
				<shape>triangular</shape>
				<triangleMeasure>0.5557316673862461</triangleMeasure>
				<rectangleMeasure>0.5443405230466216</rectangleMeasure>
				<circleMeasure>0.4030560716668454</circleMeasure>
				<centroid>
					<x>1061.937</x>
					<y>385.9549</y>
				</centroid>
			</pseudo3D>
		</spatialEntity>
		<numericStateVariable>
			<name>avgClusterednessRegions</name>
			<value>1146.85201024585</value>
		</numericStateVariable>
		<numericStateVariable>
			<name>avgDensityRegions</name>
			<value>0.5832561653359951</value>
		</numericStateVariable>
	</timepoint>
</experiment>
