# Supplementary material for: Automatic validation of computational models using pseudo-3D spatio-temporal model checking
Source: BMC Syst Biol. 2014 Dec 2;8:124. doi: 10.1186/s12918-014-0124-0 (PMC4272535; doi:10.1186/s12918-014-0124-0)
Supplement: Additional file 8 — Dataset of STML files for the phase variation case study. The dataset of one thousand STML files corresponding to the stochastic simulations of the rectangular model for the phase variation case study. We recommend using the freely available 7zip software (Download link: http://www.7-zip.org/download.html) to extract this archive. [file 12918_2014_124_MOESM8_ESM.zip › phase_variation_stml_20.xml]

<?xml version="1.0" encoding="utf-8"?>
<!--Warning! This xml file was automatically generated by a C++ program using the Boost PropertyTree library.-->
<experiment>
	<timepoint>
		<numericStateVariable>
			<name>avgClusterednessRegions</name>
			<value>0</value>
		</numericStateVariable>
		<numericStateVariable>
			<name>avgDensityRegions</name>
			<value>0</value>
		</numericStateVariable>
	</timepoint>
	<timepoint>
		<numericStateVariable>
			<name>avgClusterednessRegions</name>
			<value>0</value>
		</numericStateVariable>
		<numericStateVariable>
			<name>avgDensityRegions</name>
			<value>0</value>
		</numericStateVariable>
	</timepoint>
	<timepoint>
		<numericStateVariable>
			<name>avgClusterednessRegions</name>
			<value>0</value>
		</numericStateVariable>
		<numericStateVariable>
			<name>avgDensityRegions</name>
			<value>0</value>
		</numericStateVariable>
	</timepoint>
	<timepoint>
		<numericStateVariable>
			<name>avgClusterednessRegions</name>
			<value>0</value>
		</numericStateVariable>
		<numericStateVariable>
			<name>avgDensityRegions</name>
			<value>0</value>
		</numericStateVariable>
	</timepoint>
	<timepoint>
		<numericStateVariable>
			<name>avgClusterednessRegions</name>
			<value>0</value>
		</numericStateVariable>
		<numericStateVariable>
			<name>avgDensityRegions</name>
			<value>0</value>
		</numericStateVariable>
	</timepoint>
	<timepoint>
		<numericStateVariable>
			<name>avgClusterednessRegions</name>
			<value>0</value>
		</numericStateVariable>
		<numericStateVariable>
			<name>avgDensityRegions</name>
			<value>0</value>
		</numericStateVariable>
	</timepoint>
	<timepoint>
		<numericStateVariable>
			<name>avgClusterednessRegions</name>
			<value>0</value>
		</numericStateVariable>
		<numericStateVariable>
			<name>avgDensityRegions</name>
			<value>0</value>
		</numericStateVariable>
	</timepoint>
	<timepoint>
		<numericStateVariable>
			<name>avgClusterednessRegions</name>
			<value>0</value>
		</numericStateVariable>
		<numericStateVariable>
			<name>avgDensityRegions</name>
			<value>0</value>
		</numericStateVariable>
	</timepoint>
	<timepoint>
		<numericStateVariable>
			<name>avgClusterednessRegions</name>
			<value>0</value>
		</numericStateVariable>
		<numericStateVariable>
			<name>avgDensityRegions</name>
			<value>0</value>
		</numericStateVariable>
	</timepoint>
	<timepoint>
		<numericStateVariable>
			<name>avgClusterednessRegions</name>
			<value>0</value>
		</numericStateVariable>
		<numericStateVariable>
			<name>avgDensityRegions</name>
			<value>0</value>
		</numericStateVariable>
	</timepoint>
	<timepoint>
		<numericStateVariable>
			<name>avgClusterednessRegions</name>
			<value>0</value>
		</numericStateVariable>
		<numericStateVariable>
			<name>avgDensityRegions</name>
			<value>0</value>
		</numericStateVariable>
	</timepoint>
	<timepoint>
		<numericStateVariable>
			<name>avgClusterednessRegions</name>
			<value>0</value>
		</numericStateVariable>
		<numericStateVariable>
			<name>avgDensityRegions</name>
			<value>0</value>
		</numericStateVariable>
	</timepoint>
	<timepoint>
		<numericStateVariable>
			<name>avgClusterednessRegions</name>
			<value>0</value>
		</numericStateVariable>
		<numericStateVariable>
			<name>avgDensityRegions</name>
			<value>0</value>
		</numericStateVariable>
	</timepoint>
	<timepoint>
		<numericStateVariable>
			<name>avgClusterednessRegions</name>
			<value>0</value>
		</numericStateVariable>
		<numericStateVariable>
			<name>avgDensityRegions</name>
			<value>0</value>
		</numericStateVariable>
	</timepoint>
	<timepoint>
		<numericStateVariable>
			<name>avgClusterednessRegions</name>
			<value>0</value>
		</numericStateVariable>
		<numericStateVariable>
			<name>avgDensityRegions</name>
			<value>0</value>
		</numericStateVariable>
	</timepoint>
	<timepoint>
		<numericStateVariable>
			<name>avgClusterednessRegions</name>
			<value>0</value>
		</numericStateVariable>
		<numericStateVariable>
			<name>avgDensityRegions</name>
			<value>0</value>
		</numericStateVariable>
	</timepoint>
	<timepoint>
		<numericStateVariable>
			<name>avgClusterednessRegions</name>
			<value>0</value>
		</numericStateVariable>
		<numericStateVariable>
			<name>avgDensityRegions</name>
			<value>0</value>
		</numericStateVariable>
	</timepoint>
	<timepoint>
		<numericStateVariable>
			<name>avgClusterednessRegions</name>
			<value>0</value>
		</numericStateVariable>
		<numericStateVariable>
			<name>avgDensityRegions</name>
			<value>0</value>
		</numericStateVariable>
	</timepoint>
	<timepoint>
		<numericStateVariable>
			<name>avgClusterednessRegions</name>
			<value>0</value>
		</numericStateVariable>
		<numericStateVariable>
			<name>avgDensityRegions</name>
			<value>0</value>
		</numericStateVariable>
	</timepoint>
	<timepoint>
		<numericStateVariable>
			<name>avgClusterednessRegions</name>
			<value>0</value>
		</numericStateVariable>
		<numericStateVariable>
			<name>avgDensityRegions</name>
			<value>0</value>
		</numericStateVariable>
	</timepoint>
	<timepoint>
		<numericStateVariable>
			<name>avgClusterednessRegions</name>
			<value>0</value>
		</numericStateVariable>
		<numericStateVariable>
			<name>avgDensityRegions</name>
			<value>0</value>
		</numericStateVariable>
	</timepoint>
	<timepoint>
		<numericStateVariable>
			<name>avgClusterednessRegions</name>
			<value>0</value>
		</numericStateVariable>
		<numericStateVariable>
			<name>avgDensityRegions</name>
			<value>0</value>
		</numericStateVariable>
	</timepoint>
	<timepoint>
		<numericStateVariable>
			<name>avgClusterednessRegions</name>
			<value>0</value>
		</numericStateVariable>
		<numericStateVariable>
			<name>avgDensityRegions</name>
			<value>0</value>
		</numericStateVariable>
	</timepoint>
	<timepoint>
		<numericStateVariable>
			<name>avgClusterednessRegions</name>
			<value>0</value>
		</numericStateVariable>
		<numericStateVariable>
			<name>avgDensityRegions</name>
			<value>0</value>
		</numericStateVariable>
	</timepoint>
	<timepoint>
		<numericStateVariable>
			<name>avgClusterednessRegions</name>
			<value>0</value>
		</numericStateVariable>
		<numericStateVariable>
			<name>avgDensityRegions</name>
			<value>0</value>
		</numericStateVariable>
	</timepoint>
	<timepoint>
		<numericStateVariable>
			<name>avgClusterednessRegions</name>
			<value>0</value>
		</numericStateVariable>
		<numericStateVariable>
			<name>avgDensityRegions</name>
			<value>0</value>
		</numericStateVariable>
	</timepoint>
	<timepoint>
		<spatialEntity>
			<pseudo3D type="region">
				<clusteredness>1</clusteredness>
				<density>0.666030103263876</density>
				<area>20133</area>
				<perimeter>632.6595251560211</perimeter>
				<distanceFromOrigin>249.4794580722028</distanceFromOrigin>
				<angle>0</angle>
				<shape>triangular</shape>
				<triangleMeasure>0.6956957432563765</triangleMeasure>
				<rectangleMeasure>0.6466155405208318</rectangleMeasure>
				<circleMeasure>0.5127559086406029</circleMeasure>
				<centroid>
					<x>887.8843</x>
					<y>990.8631</y>
				</centroid>
			</pseudo3D>
		</spatialEntity>
		<numericStateVariable>
			<name>avgClusterednessRegions</name>
			<value>0</value>
		</numericStateVariable>
		<numericStateVariable>
			<name>avgDensityRegions</name>
			<value>0.666030103263876</value>
		</numericStateVariable>
	</timepoint>
	<timepoint>
		<spatialEntity>
			<pseudo3D type="region">
				<clusteredness>1</clusteredness>
				<density>0.6533015496309004</density>
				<area>22089</area>
				<perimeter>586.7738881111145</perimeter>
				<distanceFromOrigin>249.4794580722028</distanceFromOrigin>
				<angle>65.10762051010769</angle>
				<shape>triangular</shape>
				<triangleMeasure>0.7572051728127384</triangleMeasure>
				<rectangleMeasure>0.7252593430246047</rectangleMeasure>
				<circleMeasure>0.5967340064441945</circleMeasure>
				<centroid>
					<x>890.2123</x>
					<y>997.799</y>
				</centroid>
			</pseudo3D>
		</spatialEntity>
		<numericStateVariable>
			<name>avgClusterednessRegions</name>
			<value>0</value>
		</numericStateVariable>
		<numericStateVariable>
			<name>avgDensityRegions</name>
			<value>0.6533015496309004</value>
		</numericStateVariable>
	</timepoint>
	<timepoint>
		<spatialEntity>
			<pseudo3D type="region">
				<clusteredness>1</clusteredness>
				<density>0.6585780225747644</density>
				<area>25469</area>
				<perimeter>687.5757582187653</perimeter>
				<distanceFromOrigin>249.4794580722028</distanceFromOrigin>
				<angle>63.71922866182367</angle>
				<shape>triangular</shape>
				<triangleMeasure>0.7308597337006428</triangleMeasure>
				<rectangleMeasure>0.6633178937096411</rectangleMeasure>
				<circleMeasure>0.5106747530974792</circleMeasure>
				<centroid>
					<x>894.2318</x>
					<y>1009.322</y>
				</centroid>
			</pseudo3D>
		</spatialEntity>
		<spatialEntity>
			<pseudo3D type="region">
				<clusteredness>1</clusteredness>
				<density>0.5356015441002271</density>
				<area>20690.5</area>
				<perimeter>915.0211837291718</perimeter>
				<distanceFromOrigin>227.7279078198366</distanceFromOrigin>
				<angle>66.63542176080132</angle>
				<shape>triangular</shape>
				<triangleMeasure>0.5262833251196286</triangleMeasure>
				<rectangleMeasure>0.5065870195760417</rectangleMeasure>
				<circleMeasure>0.4057881496666934</circleMeasure>
				<centroid>
					<x>325.1771</x>
					<y>634.3724</y>
				</centroid>
			</pseudo3D>
		</spatialEntity>
		<numericStateVariable>
			<name>avgClusterednessRegions</name>
			<value>1362.953171738033</value>
		</numericStateVariable>
		<numericStateVariable>
			<name>avgDensityRegions</name>
			<value>0.5970897833374957</value>
		</numericStateVariable>
	</timepoint>
	<timepoint>
		<spatialEntity>
			<pseudo3D type="region">
				<clusteredness>1</clusteredness>
				<density>0.6550046749867882</density>
				<area>28618</area>
				<perimeter>698.5797476768494</perimeter>
				<distanceFromOrigin>249.4794580722028</distanceFromOrigin>
				<angle>60.53188621520736</angle>
				<shape>triangular</shape>
				<triangleMeasure>0.7263359602035507</triangleMeasure>
				<rectangleMeasure>0.7042158318911705</rectangleMeasure>
				<circleMeasure>0.5099857780901457</circleMeasure>
				<centroid>
					<x>897.5771</x>
					<y>1019.839</y>
				</centroid>
			</pseudo3D>
		</spatialEntity>
		<spatialEntity>
			<pseudo3D type="region">
				<clusteredness>1</clusteredness>
				<density>0.5365746152753407</density>
				<area>24251</area>
				<perimeter>984.9508137702942</perimeter>
				<distanceFromOrigin>227.1255159597882</distanceFromOrigin>
				<angle>66.78151511926484</angle>
				<shape>triangular</shape>
				<triangleMeasure>0.547177673815173</triangleMeasure>
				<rectangleMeasure>0.5073433035365879</rectangleMeasure>
				<circleMeasure>0.4027829130552349</circleMeasure>
				<centroid>
					<x>311.3347</x>
					<y>633.7474</y>
				</centroid>
			</pseudo3D>
		</spatialEntity>
		<numericStateVariable>
			<name>avgClusterednessRegions</name>
			<value>1403.918221218015</value>
		</numericStateVariable>
		<numericStateVariable>
			<name>avgDensityRegions</name>
			<value>0.5957896451310645</value>
		</numericStateVariable>
	</timepoint>
	<timepoint>
		<spatialEntity>
			<pseudo3D type="region">
				<clusteredness>1</clusteredness>
				<density>0.6515879643665099</density>
				<area>31293.5</area>
				<perimeter>732.4479188919067</perimeter>
				<distanceFromOrigin>249.969998199784</distanceFromOrigin>
				<angle>57.904119642423</angle>
				<shape>triangular</shape>
				<triangleMeasure>0.7037248381574546</triangleMeasure>
				<rectangleMeasure>0.6893445796157961</rectangleMeasure>
				<circleMeasure>0.5282245506578042</circleMeasure>
				<centroid>
					<x>902.2539</x>
					<y>1028.061</y>
				</centroid>
			</pseudo3D>
		</spatialEntity>
		<spatialEntity>
			<pseudo3D type="region">
				<clusteredness>1</clusteredness>
				<density>0.5331206918018314</density>
				<area>25533.5</area>
				<perimeter>974.4182958602905</perimeter>
				<distanceFromOrigin>227.7279078198366</distanceFromOrigin>
				<angle>65.7997084430619</angle>
				<shape>triangular</shape>
				<triangleMeasure>0.5470538690105557</triangleMeasure>
				<rectangleMeasure>0.5288362267494575</rectangleMeasure>
				<circleMeasure>0.410485741671012</circleMeasure>
				<centroid>
					<x>306.0687</x>
					<y>632.8925</y>
				</centroid>
			</pseudo3D>
		</spatialEntity>
		<numericStateVariable>
			<name>avgClusterednessRegions</name>
			<value>1430.517691948536</value>
		</numericStateVariable>
		<numericStateVariable>
			<name>avgDensityRegions</name>
			<value>0.5923543280841707</value>
		</numericStateVariable>
	</timepoint>
	<timepoint>
		<spatialEntity>
			<pseudo3D type="region">
				<clusteredness>1</clusteredness>
				<density>0.6523921928838129</density>
				<area>34474</area>
				<perimeter>788.5463480949402</perimeter>
				<distanceFromOrigin>249.969998199784</distanceFromOrigin>
				<angle>55.36498693600453</angle>
				<shape>triangular</shape>
				<triangleMeasure>0.713758495214729</triangleMeasure>
				<rectangleMeasure>0.6481922787260643</rectangleMeasure>
				<circleMeasure>0.4915585637547658</circleMeasure>
				<centroid>
					<x>906.7981</x>
					<y>1037.533</y>
				</centroid>
			</pseudo3D>
		</spatialEntity>
		<spatialEntity>
			<pseudo3D type="region">
				<clusteredness>1</clusteredness>
				<density>0.5385142210767353</density>
				<area>28722</area>
				<perimeter>998.8458595275879</perimeter>
				<distanceFromOrigin>227.7279078198366</distanceFromOrigin>
				<angle>62.02046683829912</angle>
				<shape>triangular</shape>
				<triangleMeasure>0.5580853099907219</triangleMeasure>
				<rectangleMeasure>0.5553540434595428</rectangleMeasure>
				<circleMeasure>0.417595391718721</circleMeasure>
				<centroid>
					<x>294.1282</x>
					<y>631.7109</y>
				</centroid>
			</pseudo3D>
		</spatialEntity>
		<numericStateVariable>
			<name>avgClusterednessRegions</name>
			<value>1469.770044368585</value>
		</numericStateVariable>
		<numericStateVariable>
			<name>avgDensityRegions</name>
			<value>0.595453206980274</value>
		</numericStateVariable>
	</timepoint>
	<timepoint>
		<spatialEntity>
			<pseudo3D type="region">
				<clusteredness>1</clusteredness>
				<density>0.6489850871764341</density>
				<area>37168.5</area>
				<perimeter>823.0317378044128</perimeter>
				<distanceFromOrigin>249.969998199784</distanceFromOrigin>
				<angle>52.89613888146412</angle>
				<shape>triangular</shape>
				<triangleMeasure>0.7119822619805859</triangleMeasure>
				<rectangleMeasure>0.6662425368248658</rectangleMeasure>
				<circleMeasure>0.4774468774307093</circleMeasure>
				<centroid>
					<x>911.347</x>
					<y>1045.314</y>
				</centroid>
			</pseudo3D>
		</spatialEntity>
		<spatialEntity>
			<pseudo3D type="region">
				<clusteredness>1</clusteredness>
				<density>0.5342493831514366</density>
				<area>30877</area>
				<perimeter>1038.728499412537</perimeter>
				<distanceFromOrigin>227.1255159597882</distanceFromOrigin>
				<angle>60.08819076193232</angle>
				<shape>rectangular</shape>
				<triangleMeasure>0.5411743763958095</triangleMeasure>
				<rectangleMeasure>0.5566213190042673</rectangleMeasure>
				<circleMeasure>0.3975894973630123</circleMeasure>
				<centroid>
					<x>286.4216</x>
					<y>629.8527</y>
				</centroid>
			</pseudo3D>
		</spatialEntity>
		<numericStateVariable>
			<name>avgClusterednessRegions</name>
			<value>1500.852781337289</value>
		</numericStateVariable>
		<numericStateVariable>
			<name>avgDensityRegions</name>
			<value>0.5916172351639353</value>
		</numericStateVariable>
	</timepoint>
	<timepoint>
		<spatialEntity>
			<pseudo3D type="region">
				<clusteredness>1</clusteredness>
				<density>0.6416228137871318</density>
				<area>40009</area>
				<perimeter>860.6142301559448</perimeter>
				<distanceFromOrigin>249.4794580722028</distanceFromOrigin>
				<angle>52.3260533467364</angle>
				<shape>triangular</shape>
				<triangleMeasure>0.7060510404189471</triangleMeasure>
				<rectangleMeasure>0.6890300350189357</rectangleMeasure>
				<circleMeasure>0.4629635434139565</circleMeasure>
				<centroid>
					<x>915.1059</x>
					<y>1053.562</y>
				</centroid>
			</pseudo3D>
		</spatialEntity>
		<spatialEntity>
			<pseudo3D type="region">
				<clusteredness>1</clusteredness>
				<density>0.5320024699097144</density>
				<area>32908</area>
				<perimeter>1084.13761138916</perimeter>
				<distanceFromOrigin>227.1255159597882</distanceFromOrigin>
				<angle>58.31474617367317</angle>
				<shape>rectangular</shape>
				<triangleMeasure>0.5442352376935989</triangleMeasure>
				<rectangleMeasure>0.5472758784418357</rectangleMeasure>
				<circleMeasure>0.3787610122373927</circleMeasure>
				<centroid>
					<x>279.0159</x>
					<y>627.7452</y>
				</centroid>
			</pseudo3D>
		</spatialEntity>
		<spatialEntity>
			<pseudo3D type="region">
				<clusteredness>1</clusteredness>
				<density>0.5696529845265349</density>
				<area>21539.5</area>
				<perimeter>868.4353289604187</perimeter>
				<distanceFromOrigin>217.6074447255884</distanceFromOrigin>
				<angle>22.09938404575357</angle>
				<shape>triangular</shape>
				<triangleMeasure>0.6977853547522342</triangleMeasure>
				<rectangleMeasure>0.5754402618210447</rectangleMeasure>
				<circleMeasure>0.1918708799972576</circleMeasure>
				<centroid>
					<x>386.382</x>
					<y>394.2106</y>
				</centroid>
			</pseudo3D>
		</spatialEntity>
		<numericStateVariable>
			<name>avgClusterednessRegions</name>
			<value>1867.652565034468</value>
		</numericStateVariable>
		<numericStateVariable>
			<name>avgDensityRegions</name>
			<value>0.5810927560744604</value>
		</numericStateVariable>
	</timepoint>
	<timepoint>
		<spatialEntity>
			<pseudo3D type="region">
				<clusteredness>1</clusteredness>
				<density>0.6394316574986255</density>
				<area>43408</area>
				<perimeter>946.1704297065735</perimeter>
				<distanceFromOrigin>249.4794580722028</distanceFromOrigin>
				<angle>52.24589815331163</angle>
				<shape>triangular</shape>
				<triangleMeasure>0.7178183336537289</triangleMeasure>
				<rectangleMeasure>0.6213246900071512</rectangleMeasure>
				<circleMeasure>0.4286278328878684</circleMeasure>
				<centroid>
					<x>919.5272</x>
					<y>1062.883</y>
				</centroid>
			</pseudo3D>
		</spatialEntity>
		<spatialEntity>
			<pseudo3D type="region">
				<clusteredness>1</clusteredness>
				<density>0.5337035784092619</density>
				<area>34959</area>
				<perimeter>1108.868267536163</perimeter>
				<distanceFromOrigin>227.1255159597882</distanceFromOrigin>
				<angle>57.0404082383828</angle>
				<shape>rectangular</shape>
				<triangleMeasure>0.5267621789456732</triangleMeasure>
				<rectangleMeasure>0.5662970303319804</rectangleMeasure>
				<circleMeasure>0.3734973367204107</circleMeasure>
				<centroid>
					<x>271.338</x>
					<y>626.8609</y>
				</centroid>
			</pseudo3D>
		</spatialEntity>
		<spatialEntity>
			<pseudo3D type="region">
				<clusteredness>1</clusteredness>
				<density>0.5698172011279428</density>
				<area>23558.5</area>
				<perimeter>909.2185001373291</perimeter>
				<distanceFromOrigin>217.6074447255884</distanceFromOrigin>
				<angle>21.87873875407939</angle>
				<shape>triangular</shape>
				<triangleMeasure>0.7146952643873434</triangleMeasure>
				<rectangleMeasure>0.5820075102524829</rectangleMeasure>
				<circleMeasure>0.1908815098125546</circleMeasure>
				<centroid>
					<x>375.6385</x>
					<y>385.3904</y>
				</centroid>
			</pseudo3D>
		</spatialEntity>
		<numericStateVariable>
			<name>avgClusterednessRegions</name>
			<value>1913.026224116074</value>
		</numericStateVariable>
		<numericStateVariable>
			<name>avgDensityRegions</name>
			<value>0.58098414567861</value>
		</numericStateVariable>
	</timepoint>
	<timepoint>
		<spatialEntity>
			<pseudo3D type="region">
				<clusteredness>1</clusteredness>
				<density>0.6359494404557939</density>
				<area>45706.5</area>
				<perimeter>969.4441738128662</perimeter>
				<distanceFromOrigin>249.4794580722028</distanceFromOrigin>
				<angle>50.06961273371849</angle>
				<shape>triangular</shape>
				<triangleMeasure>0.6996316741129086</triangleMeasure>
				<rectangleMeasure>0.6534380365335359</rectangleMeasure>
				<circleMeasure>0.4310988102343652</circleMeasure>
				<centroid>
					<x>923.8007</x>
					<y>1069.091</y>
				</centroid>
			</pseudo3D>
		</spatialEntity>
		<spatialEntity>
			<pseudo3D type="region">
				<clusteredness>1</clusteredness>
				<density>0.537519253392688</density>
				<area>38049</area>
				<perimeter>1157.629083156586</perimeter>
				<distanceFromOrigin>227.1255159597882</distanceFromOrigin>
				<angle>53.93960747105144</angle>
				<shape>rectangular</shape>
				<triangleMeasure>0.5233927367032355</triangleMeasure>
				<rectangleMeasure>0.5588851288973032</rectangleMeasure>
				<circleMeasure>0.3420359019695187</circleMeasure>
				<centroid>
					<x>259.6158</x>
					<y>624.7068</y>
				</centroid>
			</pseudo3D>
		</spatialEntity>
		<spatialEntity>
			<pseudo3D type="region">
				<clusteredness>1</clusteredness>
				<density>0.5741796233828338</density>
				<area>25387.5</area>
				<perimeter>973.4559617042542</perimeter>
				<distanceFromOrigin>217.6074447255884</distanceFromOrigin>
				<angle>22.35467017122359</angle>
				<shape>triangular</shape>
				<triangleMeasure>0.6912604143222963</triangleMeasure>
				<rectangleMeasure>0.5235742546667688</rectangleMeasure>
				<circleMeasure>0.1759576217125236</circleMeasure>
				<centroid>
					<x>366.5356</x>
					<y>377.3714</y>
				</centroid>
			</pseudo3D>
		</spatialEntity>
		<numericStateVariable>
			<name>avgClusterednessRegions</name>
			<value>1956.860556957384</value>
		</numericStateVariable>
		<numericStateVariable>
			<name>avgDensityRegions</name>
			<value>0.5825494390771052</value>
		</numericStateVariable>
	</timepoint>
	<timepoint>
		<spatialEntity>
			<pseudo3D type="region">
				<clusteredness>1</clusteredness>
				<density>0.6361333199210373</density>
				<area>45757</area>
				<perimeter>972.0383620262146</perimeter>
				<distanceFromOrigin>249.4794580722028</distanceFromOrigin>
				<angle>50.04745155326822</angle>
				<shape>triangular</shape>
				<triangleMeasure>0.7000510614860613</triangleMeasure>
				<rectangleMeasure>0.646216356460022</rectangleMeasure>
				<circleMeasure>0.4303106488414443</circleMeasure>
				<centroid>
					<x>923.7491</x>
					<y>1069.249</y>
				</centroid>
			</pseudo3D>
		</spatialEntity>
		<spatialEntity>
			<pseudo3D type="region">
				<clusteredness>1</clusteredness>
				<density>0.5378162434511429</density>
				<area>38069</area>
				<perimeter>1158.474842071533</perimeter>
				<distanceFromOrigin>227.1255159597882</distanceFromOrigin>
				<angle>53.93960747105144</angle>
				<shape>rectangular</shape>
				<triangleMeasure>0.5236678518109666</triangleMeasure>
				<rectangleMeasure>0.5591789001548381</rectangleMeasure>
				<circleMeasure>0.3422156890346029</circleMeasure>
				<centroid>
					<x>259.5214</x>
					<y>624.7274</y>
				</centroid>
			</pseudo3D>
		</spatialEntity>
		<spatialEntity>
			<pseudo3D type="region">
				<clusteredness>1</clusteredness>
				<density>0.5740532744263016</density>
				<area>25427.5</area>
				<perimeter>972.6379432678223</perimeter>
				<distanceFromOrigin>217.6074447255884</distanceFromOrigin>
				<angle>22.35467017122359</angle>
				<shape>triangular</shape>
				<triangleMeasure>0.6930822945787145</triangleMeasure>
				<rectangleMeasure>0.5248874922580498</rectangleMeasure>
				<circleMeasure>0.1762348567639662</circleMeasure>
				<centroid>
					<x>366.3151</x>
					<y>377.2662</y>
				</centroid>
			</pseudo3D>
		</spatialEntity>
		<numericStateVariable>
			<name>avgClusterednessRegions</name>
			<value>1957.348674199267</value>
		</numericStateVariable>
		<numericStateVariable>
			<name>avgDensityRegions</name>
			<value>0.582667612599494</value>
		</numericStateVariable>
	</timepoint>
	<timepoint>
		<spatialEntity>
			<pseudo3D type="region">
				<clusteredness>1</clusteredness>
				<density>0.6361333199210373</density>
				<area>45757</area>
				<perimeter>972.0383620262146</perimeter>
				<distanceFromOrigin>249.4794580722028</distanceFromOrigin>
				<angle>50.04745155326822</angle>
				<shape>triangular</shape>
				<triangleMeasure>0.7000510614860613</triangleMeasure>
				<rectangleMeasure>0.646216356460022</rectangleMeasure>
				<circleMeasure>0.4303106488414443</circleMeasure>
				<centroid>
					<x>923.7491</x>
					<y>1069.249</y>
				</centroid>
			</pseudo3D>
		</spatialEntity>
		<spatialEntity>
			<pseudo3D type="region">
				<clusteredness>1</clusteredness>
				<density>0.5378162434511429</density>
				<area>38069</area>
				<perimeter>1158.474842071533</perimeter>
				<distanceFromOrigin>227.1255159597882</distanceFromOrigin>
				<angle>53.93960747105144</angle>
				<shape>rectangular</shape>
				<triangleMeasure>0.5236678518109666</triangleMeasure>
				<rectangleMeasure>0.5591789001548381</rectangleMeasure>
				<circleMeasure>0.3422156890346029</circleMeasure>
				<centroid>
					<x>259.5214</x>
					<y>624.7274</y>
				</centroid>
			</pseudo3D>
		</spatialEntity>
		<spatialEntity>
			<pseudo3D type="region">
				<clusteredness>1</clusteredness>
				<density>0.5740532744263016</density>
				<area>25427.5</area>
				<perimeter>972.6379432678223</perimeter>
				<distanceFromOrigin>217.6074447255884</distanceFromOrigin>
				<angle>22.35467017122359</angle>
				<shape>triangular</shape>
				<triangleMeasure>0.6930822945787145</triangleMeasure>
				<rectangleMeasure>0.5248874922580498</rectangleMeasure>
				<circleMeasure>0.1762348567639662</circleMeasure>
				<centroid>
					<x>366.3151</x>
					<y>377.2662</y>
				</centroid>
			</pseudo3D>
		</spatialEntity>
		<numericStateVariable>
			<name>avgClusterednessRegions</name>
			<value>1957.348674199267</value>
		</numericStateVariable>
		<numericStateVariable>
			<name>avgDensityRegions</name>
			<value>0.582667612599494</value>
		</numericStateVariable>
	</timepoint>
	<timepoint>
		<spatialEntity>
			<pseudo3D type="region">
				<clusteredness>1</clusteredness>
				<density>0.6361333199210373</density>
				<area>45757</area>
				<perimeter>972.0383620262146</perimeter>
				<distanceFromOrigin>249.4794580722028</distanceFromOrigin>
				<angle>50.04745155326822</angle>
				<shape>triangular</shape>
				<triangleMeasure>0.7000510614860613</triangleMeasure>
				<rectangleMeasure>0.646216356460022</rectangleMeasure>
				<circleMeasure>0.4303106488414443</circleMeasure>
				<centroid>
					<x>923.7491</x>
					<y>1069.249</y>
				</centroid>
			</pseudo3D>
		</spatialEntity>
		<spatialEntity>
			<pseudo3D type="region">
				<clusteredness>1</clusteredness>
				<density>0.5378162434511429</density>
				<area>38069</area>
				<perimeter>1158.474842071533</perimeter>
				<distanceFromOrigin>227.1255159597882</distanceFromOrigin>
				<angle>53.93960747105144</angle>
				<shape>rectangular</shape>
				<triangleMeasure>0.5236678518109666</triangleMeasure>
				<rectangleMeasure>0.5591789001548381</rectangleMeasure>
				<circleMeasure>0.3422156890346029</circleMeasure>
				<centroid>
					<x>259.5214</x>
					<y>624.7274</y>
				</centroid>
			</pseudo3D>
		</spatialEntity>
		<spatialEntity>
			<pseudo3D type="region">
				<clusteredness>1</clusteredness>
				<density>0.5740532744263016</density>
				<area>25427.5</area>
				<perimeter>972.6379432678223</perimeter>
				<distanceFromOrigin>217.6074447255884</distanceFromOrigin>
				<angle>22.35467017122359</angle>
				<shape>triangular</shape>
				<triangleMeasure>0.6930822945787145</triangleMeasure>
				<rectangleMeasure>0.5248874922580498</rectangleMeasure>
				<circleMeasure>0.1762348567639662</circleMeasure>
				<centroid>
					<x>366.3151</x>
					<y>377.2662</y>
				</centroid>
			</pseudo3D>
		</spatialEntity>
		<numericStateVariable>
			<name>avgClusterednessRegions</name>
			<value>1957.348674199267</value>
		</numericStateVariable>
		<numericStateVariable>
			<name>avgDensityRegions</name>
			<value>0.582667612599494</value>
		</numericStateVariable>
	</timepoint>
	<timepoint>
		<spatialEntity>
			<pseudo3D type="region">
				<clusteredness>1</clusteredness>
				<density>0.6361333199210373</density>
				<area>45757</area>
				<perimeter>972.0383620262146</perimeter>
				<distanceFromOrigin>249.4794580722028</distanceFromOrigin>
				<angle>50.04745155326822</angle>
				<shape>triangular</shape>
				<triangleMeasure>0.7000510614860613</triangleMeasure>
				<rectangleMeasure>0.646216356460022</rectangleMeasure>
				<circleMeasure>0.4303106488414443</circleMeasure>
				<centroid>
					<x>923.7491</x>
					<y>1069.249</y>
				</centroid>
			</pseudo3D>
		</spatialEntity>
		<spatialEntity>
			<pseudo3D type="region">
				<clusteredness>1</clusteredness>
				<density>0.5378162434511429</density>
				<area>38069</area>
				<perimeter>1158.474842071533</perimeter>
				<distanceFromOrigin>227.1255159597882</distanceFromOrigin>
				<angle>53.93960747105144</angle>
				<shape>rectangular</shape>
				<triangleMeasure>0.5236678518109666</triangleMeasure>
				<rectangleMeasure>0.5591789001548381</rectangleMeasure>
				<circleMeasure>0.3422156890346029</circleMeasure>
				<centroid>
					<x>259.5214</x>
					<y>624.7274</y>
				</centroid>
			</pseudo3D>
		</spatialEntity>
		<spatialEntity>
			<pseudo3D type="region">
				<clusteredness>1</clusteredness>
				<density>0.5740532744263016</density>
				<area>25427.5</area>
				<perimeter>972.6379432678223</perimeter>
				<distanceFromOrigin>217.6074447255884</distanceFromOrigin>
				<angle>22.35467017122359</angle>
				<shape>triangular</shape>
				<triangleMeasure>0.6930822945787145</triangleMeasure>
				<rectangleMeasure>0.5248874922580498</rectangleMeasure>
				<circleMeasure>0.1762348567639662</circleMeasure>
				<centroid>
					<x>366.3151</x>
					<y>377.2662</y>
				</centroid>
			</pseudo3D>
		</spatialEntity>
		<numericStateVariable>
			<name>avgClusterednessRegions</name>
			<value>1957.348674199267</value>
		</numericStateVariable>
		<numericStateVariable>
			<name>avgDensityRegions</name>
			<value>0.582667612599494</value>
		</numericStateVariable>
	</timepoint>
	<timepoint>
		<spatialEntity>
			<pseudo3D type="region">
				<clusteredness>1</clusteredness>
				<density>0.6361333199210373</density>
				<area>45757</area>
				<perimeter>972.0383620262146</perimeter>
				<distanceFromOrigin>249.4794580722028</distanceFromOrigin>
				<angle>50.04745155326822</angle>
				<shape>triangular</shape>
				<triangleMeasure>0.7000510614860613</triangleMeasure>
				<rectangleMeasure>0.646216356460022</rectangleMeasure>
				<circleMeasure>0.4303106488414443</circleMeasure>
				<centroid>
					<x>923.7491</x>
					<y>1069.249</y>
				</centroid>
			</pseudo3D>
		</spatialEntity>
		<spatialEntity>
			<pseudo3D type="region">
				<clusteredness>1</clusteredness>
				<density>0.5378162434511429</density>
				<area>38069</area>
				<perimeter>1158.474842071533</perimeter>
				<distanceFromOrigin>227.1255159597882</distanceFromOrigin>
				<angle>53.93960747105144</angle>
				<shape>rectangular</shape>
				<triangleMeasure>0.5236678518109666</triangleMeasure>
				<rectangleMeasure>0.5591789001548381</rectangleMeasure>
				<circleMeasure>0.3422156890346029</circleMeasure>
				<centroid>
					<x>259.5214</x>
					<y>624.7274</y>
				</centroid>
			</pseudo3D>
		</spatialEntity>
		<spatialEntity>
			<pseudo3D type="region">
				<clusteredness>1</clusteredness>
				<density>0.5740532744263016</density>
				<area>25427.5</area>
				<perimeter>972.6379432678223</perimeter>
				<distanceFromOrigin>217.6074447255884</distanceFromOrigin>
				<angle>22.35467017122359</angle>
				<shape>triangular</shape>
				<triangleMeasure>0.6930822945787145</triangleMeasure>
				<rectangleMeasure>0.5248874922580498</rectangleMeasure>
				<circleMeasure>0.1762348567639662</circleMeasure>
				<centroid>
					<x>366.3151</x>
					<y>377.2662</y>
				</centroid>
			</pseudo3D>
		</spatialEntity>
		<numericStateVariable>
			<name>avgClusterednessRegions</name>
			<value>1957.348674199267</value>
		</numericStateVariable>
		<numericStateVariable>
			<name>avgDensityRegions</name>
			<value>0.582667612599494</value>
		</numericStateVariable>
	</timepoint>
	<timepoint>
		<spatialEntity>
			<pseudo3D type="region">
				<clusteredness>1</clusteredness>
				<density>0.6361333199210373</density>
				<area>45757</area>
				<perimeter>972.0383620262146</perimeter>
				<distanceFromOrigin>249.4794580722028</distanceFromOrigin>
				<angle>50.04745155326822</angle>
				<shape>triangular</shape>
				<triangleMeasure>0.7000510614860613</triangleMeasure>
				<rectangleMeasure>0.646216356460022</rectangleMeasure>
				<circleMeasure>0.4303106488414443</circleMeasure>
				<centroid>
					<x>923.7491</x>
					<y>1069.249</y>
				</centroid>
			</pseudo3D>
		</spatialEntity>
		<spatialEntity>
			<pseudo3D type="region">
				<clusteredness>1</clusteredness>
				<density>0.5378162434511429</density>
				<area>38069</area>
				<perimeter>1158.474842071533</perimeter>
				<distanceFromOrigin>227.1255159597882</distanceFromOrigin>
				<angle>53.93960747105144</angle>
				<shape>rectangular</shape>
				<triangleMeasure>0.5236678518109666</triangleMeasure>
				<rectangleMeasure>0.5591789001548381</rectangleMeasure>
				<circleMeasure>0.3422156890346029</circleMeasure>
				<centroid>
					<x>259.5214</x>
					<y>624.7274</y>
				</centroid>
			</pseudo3D>
		</spatialEntity>
		<spatialEntity>
			<pseudo3D type="region">
				<clusteredness>1</clusteredness>
				<density>0.5740532744263016</density>
				<area>25427.5</area>
				<perimeter>972.6379432678223</perimeter>
				<distanceFromOrigin>217.6074447255884</distanceFromOrigin>
				<angle>22.35467017122359</angle>
				<shape>triangular</shape>
				<triangleMeasure>0.6930822945787145</triangleMeasure>
				<rectangleMeasure>0.5248874922580498</rectangleMeasure>
				<circleMeasure>0.1762348567639662</circleMeasure>
				<centroid>
					<x>366.3151</x>
					<y>377.2662</y>
				</centroid>
			</pseudo3D>
		</spatialEntity>
		<numericStateVariable>
			<name>avgClusterednessRegions</name>
			<value>1957.348674199267</value>
		</numericStateVariable>
		<numericStateVariable>
			<name>avgDensityRegions</name>
			<value>0.582667612599494</value>
		</numericStateVariable>
	</timepoint>
	<timepoint>
		<spatialEntity>
			<pseudo3D type="region">
				<clusteredness>1</clusteredness>
				<density>0.6361333199210373</density>
				<area>45757</area>
				<perimeter>972.0383620262146</perimeter>
				<distanceFromOrigin>249.4794580722028</distanceFromOrigin>
				<angle>50.04745155326822</angle>
				<shape>triangular</shape>
				<triangleMeasure>0.7000510614860613</triangleMeasure>
				<rectangleMeasure>0.646216356460022</rectangleMeasure>
				<circleMeasure>0.4303106488414443</circleMeasure>
				<centroid>
					<x>923.7491</x>
					<y>1069.249</y>
				</centroid>
			</pseudo3D>
		</spatialEntity>
		<spatialEntity>
			<pseudo3D type="region">
				<clusteredness>1</clusteredness>
				<density>0.5378162434511429</density>
				<area>38069</area>
				<perimeter>1158.474842071533</perimeter>
				<distanceFromOrigin>227.1255159597882</distanceFromOrigin>
				<angle>53.93960747105144</angle>
				<shape>rectangular</shape>
				<triangleMeasure>0.5236678518109666</triangleMeasure>
				<rectangleMeasure>0.5591789001548381</rectangleMeasure>
				<circleMeasure>0.3422156890346029</circleMeasure>
				<centroid>
					<x>259.5214</x>
					<y>624.7274</y>
				</centroid>
			</pseudo3D>
		</spatialEntity>
		<spatialEntity>
			<pseudo3D type="region">
				<clusteredness>1</clusteredness>
				<density>0.5740532744263016</density>
				<area>25427.5</area>
				<perimeter>972.6379432678223</perimeter>
				<distanceFromOrigin>217.6074447255884</distanceFromOrigin>
				<angle>22.35467017122359</angle>
				<shape>triangular</shape>
				<triangleMeasure>0.6930822945787145</triangleMeasure>
				<rectangleMeasure>0.5248874922580498</rectangleMeasure>
				<circleMeasure>0.1762348567639662</circleMeasure>
				<centroid>
					<x>366.3151</x>
					<y>377.2662</y>
				</centroid>
			</pseudo3D>
		</spatialEntity>
		<numericStateVariable>
			<name>avgClusterednessRegions</name>
			<value>1957.348674199267</value>
		</numericStateVariable>
		<numericStateVariable>
			<name>avgDensityRegions</name>
			<value>0.582667612599494</value>
		</numericStateVariable>
	</timepoint>
	<timepoint>
		<spatialEntity>
			<pseudo3D type="region">
				<clusteredness>1</clusteredness>
				<density>0.6361333199210373</density>
				<area>45757</area>
				<perimeter>972.0383620262146</perimeter>
				<distanceFromOrigin>249.4794580722028</distanceFromOrigin>
				<angle>50.04745155326822</angle>
				<shape>triangular</shape>
				<triangleMeasure>0.7000510614860613</triangleMeasure>
				<rectangleMeasure>0.646216356460022</rectangleMeasure>
				<circleMeasure>0.4303106488414443</circleMeasure>
				<centroid>
					<x>923.7491</x>
					<y>1069.249</y>
				</centroid>
			</pseudo3D>
		</spatialEntity>
		<spatialEntity>
			<pseudo3D type="region">
				<clusteredness>1</clusteredness>
				<density>0.5378162434511429</density>
				<area>38069</area>
				<perimeter>1158.474842071533</perimeter>
				<distanceFromOrigin>227.1255159597882</distanceFromOrigin>
				<angle>53.93960747105144</angle>
				<shape>rectangular</shape>
				<triangleMeasure>0.5236678518109666</triangleMeasure>
				<rectangleMeasure>0.5591789001548381</rectangleMeasure>
				<circleMeasure>0.3422156890346029</circleMeasure>
				<centroid>
					<x>259.5214</x>
					<y>624.7274</y>
				</centroid>
			</pseudo3D>
		</spatialEntity>
		<spatialEntity>
			<pseudo3D type="region">
				<clusteredness>1</clusteredness>
				<density>0.5740532744263016</density>
				<area>25427.5</area>
				<perimeter>972.6379432678223</perimeter>
				<distanceFromOrigin>217.6074447255884</distanceFromOrigin>
				<angle>22.35467017122359</angle>
				<shape>triangular</shape>
				<triangleMeasure>0.6930822945787145</triangleMeasure>
				<rectangleMeasure>0.5248874922580498</rectangleMeasure>
				<circleMeasure>0.1762348567639662</circleMeasure>
				<centroid>
					<x>366.3151</x>
					<y>377.2662</y>
				</centroid>
			</pseudo3D>
		</spatialEntity>
		<numericStateVariable>
			<name>avgClusterednessRegions</name>
			<value>1957.348674199267</value>
		</numericStateVariable>
		<numericStateVariable>
			<name>avgDensityRegions</name>
			<value>0.582667612599494</value>
		</numericStateVariable>
	</timepoint>
	<timepoint>
		<spatialEntity>
			<pseudo3D type="region">
				<clusteredness>1</clusteredness>
				<density>0.6361333199210373</density>
				<area>45757</area>
				<perimeter>972.0383620262146</perimeter>
				<distanceFromOrigin>249.4794580722028</distanceFromOrigin>
				<angle>50.04745155326822</angle>
				<shape>triangular</shape>
				<triangleMeasure>0.7000510614860613</triangleMeasure>
				<rectangleMeasure>0.646216356460022</rectangleMeasure>
				<circleMeasure>0.4303106488414443</circleMeasure>
				<centroid>
					<x>923.7491</x>
					<y>1069.249</y>
				</centroid>
			</pseudo3D>
		</spatialEntity>
		<spatialEntity>
			<pseudo3D type="region">
				<clusteredness>1</clusteredness>
				<density>0.5378162434511429</density>
				<area>38069</area>
				<perimeter>1158.474842071533</perimeter>
				<distanceFromOrigin>227.1255159597882</distanceFromOrigin>
				<angle>53.93960747105144</angle>
				<shape>rectangular</shape>
				<triangleMeasure>0.5236678518109666</triangleMeasure>
				<rectangleMeasure>0.5591789001548381</rectangleMeasure>
				<circleMeasure>0.3422156890346029</circleMeasure>
				<centroid>
					<x>259.5214</x>
					<y>624.7274</y>
				</centroid>
			</pseudo3D>
		</spatialEntity>
		<spatialEntity>
			<pseudo3D type="region">
				<clusteredness>1</clusteredness>
				<density>0.5740532744263016</density>
				<area>25427.5</area>
				<perimeter>972.6379432678223</perimeter>
				<distanceFromOrigin>217.6074447255884</distanceFromOrigin>
				<angle>22.35467017122359</angle>
				<shape>triangular</shape>
				<triangleMeasure>0.6930822945787145</triangleMeasure>
				<rectangleMeasure>0.5248874922580498</rectangleMeasure>
				<circleMeasure>0.1762348567639662</circleMeasure>
				<centroid>
					<x>366.3151</x>
					<y>377.2662</y>
				</centroid>
			</pseudo3D>
		</spatialEntity>
		<numericStateVariable>
			<name>avgClusterednessRegions</name>
			<value>1957.348674199267</value>
		</numericStateVariable>
		<numericStateVariable>
			<name>avgDensityRegions</name>
			<value>0.582667612599494</value>
		</numericStateVariable>
	</timepoint>
	<timepoint>
		<spatialEntity>
			<pseudo3D type="region">
				<clusteredness>1</clusteredness>
				<density>0.6361333199210373</density>
				<area>45757</area>
				<perimeter>972.0383620262146</perimeter>
				<distanceFromOrigin>249.4794580722028</distanceFromOrigin>
				<angle>50.04745155326822</angle>
				<shape>triangular</shape>
				<triangleMeasure>0.7000510614860613</triangleMeasure>
				<rectangleMeasure>0.646216356460022</rectangleMeasure>
				<circleMeasure>0.4303106488414443</circleMeasure>
				<centroid>
					<x>923.7491</x>
					<y>1069.249</y>
				</centroid>
			</pseudo3D>
		</spatialEntity>
		<spatialEntity>
			<pseudo3D type="region">
				<clusteredness>1</clusteredness>
				<density>0.5378162434511429</density>
				<area>38069</area>
				<perimeter>1158.474842071533</perimeter>
				<distanceFromOrigin>227.1255159597882</distanceFromOrigin>
				<angle>53.93960747105144</angle>
				<shape>rectangular</shape>
				<triangleMeasure>0.5236678518109666</triangleMeasure>
				<rectangleMeasure>0.5591789001548381</rectangleMeasure>
				<circleMeasure>0.3422156890346029</circleMeasure>
				<centroid>
					<x>259.5214</x>
					<y>624.7274</y>
				</centroid>
			</pseudo3D>
		</spatialEntity>
		<spatialEntity>
			<pseudo3D type="region">
				<clusteredness>1</clusteredness>
				<density>0.5740532744263016</density>
				<area>25427.5</area>
				<perimeter>972.6379432678223</perimeter>
				<distanceFromOrigin>217.6074447255884</distanceFromOrigin>
				<angle>22.35467017122359</angle>
				<shape>triangular</shape>
				<triangleMeasure>0.6930822945787145</triangleMeasure>
				<rectangleMeasure>0.5248874922580498</rectangleMeasure>
				<circleMeasure>0.1762348567639662</circleMeasure>
				<centroid>
					<x>366.3151</x>
					<y>377.2662</y>
				</centroid>
			</pseudo3D>
		</spatialEntity>
		<numericStateVariable>
			<name>avgClusterednessRegions</name>
			<value>1957.348674199267</value>
		</numericStateVariable>
		<numericStateVariable>
			<name>avgDensityRegions</name>
			<value>0.582667612599494</value>
		</numericStateVariable>
	</timepoint>
	<timepoint>
		<spatialEntity>
			<pseudo3D type="region">
				<clusteredness>1</clusteredness>
				<density>0.6361333199210373</density>
				<area>45757</area>
				<perimeter>972.0383620262146</perimeter>
				<distanceFromOrigin>249.4794580722028</distanceFromOrigin>
				<angle>50.04745155326822</angle>
				<shape>triangular</shape>
				<triangleMeasure>0.7000510614860613</triangleMeasure>
				<rectangleMeasure>0.646216356460022</rectangleMeasure>
				<circleMeasure>0.4303106488414443</circleMeasure>
				<centroid>
					<x>923.7491</x>
					<y>1069.249</y>
				</centroid>
			</pseudo3D>
		</spatialEntity>
		<spatialEntity>
			<pseudo3D type="region">
				<clusteredness>1</clusteredness>
				<density>0.5378162434511429</density>
				<area>38069</area>
				<perimeter>1158.474842071533</perimeter>
				<distanceFromOrigin>227.1255159597882</distanceFromOrigin>
				<angle>53.93960747105144</angle>
				<shape>rectangular</shape>
				<triangleMeasure>0.5236678518109666</triangleMeasure>
				<rectangleMeasure>0.5591789001548381</rectangleMeasure>
				<circleMeasure>0.3422156890346029</circleMeasure>
				<centroid>
					<x>259.5214</x>
					<y>624.7274</y>
				</centroid>
			</pseudo3D>
		</spatialEntity>
		<spatialEntity>
			<pseudo3D type="region">
				<clusteredness>1</clusteredness>
				<density>0.5740532744263016</density>
				<area>25427.5</area>
				<perimeter>972.6379432678223</perimeter>
				<distanceFromOrigin>217.6074447255884</distanceFromOrigin>
				<angle>22.35467017122359</angle>
				<shape>triangular</shape>
				<triangleMeasure>0.6930822945787145</triangleMeasure>
				<rectangleMeasure>0.5248874922580498</rectangleMeasure>
				<circleMeasure>0.1762348567639662</circleMeasure>
				<centroid>
					<x>366.3151</x>
					<y>377.2662</y>
				</centroid>
			</pseudo3D>
		</spatialEntity>
		<numericStateVariable>
			<name>avgClusterednessRegions</name>
			<value>1957.348674199267</value>
		</numericStateVariable>
		<numericStateVariable>
			<name>avgDensityRegions</name>
			<value>0.582667612599494</value>
		</numericStateVariable>
	</timepoint>
	<timepoint>
		<spatialEntity>
			<pseudo3D type="region">
				<clusteredness>1</clusteredness>
				<density>0.6361333199210373</density>
				<area>45757</area>
				<perimeter>972.0383620262146</perimeter>
				<distanceFromOrigin>249.4794580722028</distanceFromOrigin>
				<angle>50.04745155326822</angle>
				<shape>triangular</shape>
				<triangleMeasure>0.7000510614860613</triangleMeasure>
				<rectangleMeasure>0.646216356460022</rectangleMeasure>
				<circleMeasure>0.4303106488414443</circleMeasure>
				<centroid>
					<x>923.7491</x>
					<y>1069.249</y>
				</centroid>
			</pseudo3D>
		</spatialEntity>
		<spatialEntity>
			<pseudo3D type="region">
				<clusteredness>1</clusteredness>
				<density>0.5378162434511429</density>
				<area>38069</area>
				<perimeter>1158.474842071533</perimeter>
				<distanceFromOrigin>227.1255159597882</distanceFromOrigin>
				<angle>53.93960747105144</angle>
				<shape>rectangular</shape>
				<triangleMeasure>0.5236678518109666</triangleMeasure>
				<rectangleMeasure>0.5591789001548381</rectangleMeasure>
				<circleMeasure>0.3422156890346029</circleMeasure>
				<centroid>
					<x>259.5214</x>
					<y>624.7274</y>
				</centroid>
			</pseudo3D>
		</spatialEntity>
		<spatialEntity>
			<pseudo3D type="region">
				<clusteredness>1</clusteredness>
				<density>0.5740532744263016</density>
				<area>25427.5</area>
				<perimeter>972.6379432678223</perimeter>
				<distanceFromOrigin>217.6074447255884</distanceFromOrigin>
				<angle>22.35467017122359</angle>
				<shape>triangular</shape>
				<triangleMeasure>0.6930822945787145</triangleMeasure>
				<rectangleMeasure>0.5248874922580498</rectangleMeasure>
				<circleMeasure>0.1762348567639662</circleMeasure>
				<centroid>
					<x>366.3151</x>
					<y>377.2662</y>
				</centroid>
			</pseudo3D>
		</spatialEntity>
		<numericStateVariable>
			<name>avgClusterednessRegions</name>
			<value>1957.348674199267</value>
		</numericStateVariable>
		<numericStateVariable>
			<name>avgDensityRegions</name>
			<value>0.582667612599494</value>
		</numericStateVariable>
	</timepoint>
	<timepoint>
		<spatialEntity>
			<pseudo3D type="region">
				<clusteredness>1</clusteredness>
				<density>0.6361333199210373</density>
				<area>45757</area>
				<perimeter>972.0383620262146</perimeter>
				<distanceFromOrigin>249.4794580722028</distanceFromOrigin>
				<angle>50.04745155326822</angle>
				<shape>triangular</shape>
				<triangleMeasure>0.7000510614860613</triangleMeasure>
				<rectangleMeasure>0.646216356460022</rectangleMeasure>
				<circleMeasure>0.4303106488414443</circleMeasure>
				<centroid>
					<x>923.7491</x>
					<y>1069.249</y>
				</centroid>
			</pseudo3D>
		</spatialEntity>
		<spatialEntity>
			<pseudo3D type="region">
				<clusteredness>1</clusteredness>
				<density>0.5378162434511429</density>
				<area>38069</area>
				<perimeter>1158.474842071533</perimeter>
				<distanceFromOrigin>227.1255159597882</distanceFromOrigin>
				<angle>53.93960747105144</angle>
				<shape>rectangular</shape>
				<triangleMeasure>0.5236678518109666</triangleMeasure>
				<rectangleMeasure>0.5591789001548381</rectangleMeasure>
				<circleMeasure>0.3422156890346029</circleMeasure>
				<centroid>
					<x>259.5214</x>
					<y>624.7274</y>
				</centroid>
			</pseudo3D>
		</spatialEntity>
		<spatialEntity>
			<pseudo3D type="region">
				<clusteredness>1</clusteredness>
				<density>0.5740532744263016</density>
				<area>25427.5</area>
				<perimeter>972.6379432678223</perimeter>
				<distanceFromOrigin>217.6074447255884</distanceFromOrigin>
				<angle>22.35467017122359</angle>
				<shape>triangular</shape>
				<triangleMeasure>0.6930822945787145</triangleMeasure>
				<rectangleMeasure>0.5248874922580498</rectangleMeasure>
				<circleMeasure>0.1762348567639662</circleMeasure>
				<centroid>
					<x>366.3151</x>
					<y>377.2662</y>
				</centroid>
			</pseudo3D>
		</spatialEntity>
		<numericStateVariable>
			<name>avgClusterednessRegions</name>
			<value>1957.348674199267</value>
		</numericStateVariable>
		<numericStateVariable>
			<name>avgDensityRegions</name>
			<value>0.582667612599494</value>
		</numericStateVariable>
	</timepoint>
	<timepoint>
		<spatialEntity>
			<pseudo3D type="region">
				<clusteredness>1</clusteredness>
				<density>0.6361333199210373</density>
				<area>45757</area>
				<perimeter>972.0383620262146</perimeter>
				<distanceFromOrigin>249.4794580722028</distanceFromOrigin>
				<angle>50.04745155326822</angle>
				<shape>triangular</shape>
				<triangleMeasure>0.7000510614860613</triangleMeasure>
				<rectangleMeasure>0.646216356460022</rectangleMeasure>
				<circleMeasure>0.4303106488414443</circleMeasure>
				<centroid>
					<x>923.7491</x>
					<y>1069.249</y>
				</centroid>
			</pseudo3D>
		</spatialEntity>
		<spatialEntity>
			<pseudo3D type="region">
				<clusteredness>1</clusteredness>
				<density>0.5378162434511429</density>
				<area>38069</area>
				<perimeter>1158.474842071533</perimeter>
				<distanceFromOrigin>227.1255159597882</distanceFromOrigin>
				<angle>53.93960747105144</angle>
				<shape>rectangular</shape>
				<triangleMeasure>0.5236678518109666</triangleMeasure>
				<rectangleMeasure>0.5591789001548381</rectangleMeasure>
				<circleMeasure>0.3422156890346029</circleMeasure>
				<centroid>
					<x>259.5214</x>
					<y>624.7274</y>
				</centroid>
			</pseudo3D>
		</spatialEntity>
		<spatialEntity>
			<pseudo3D type="region">
				<clusteredness>1</clusteredness>
				<density>0.5740532744263016</density>
				<area>25427.5</area>
				<perimeter>972.6379432678223</perimeter>
				<distanceFromOrigin>217.6074447255884</distanceFromOrigin>
				<angle>22.35467017122359</angle>
				<shape>triangular</shape>
				<triangleMeasure>0.6930822945787145</triangleMeasure>
				<rectangleMeasure>0.5248874922580498</rectangleMeasure>
				<circleMeasure>0.1762348567639662</circleMeasure>
				<centroid>
					<x>366.3151</x>
					<y>377.2662</y>
				</centroid>
			</pseudo3D>
		</spatialEntity>
		<numericStateVariable>
			<name>avgClusterednessRegions</name>
			<value>1957.348674199267</value>
		</numericStateVariable>
		<numericStateVariable>
			<name>avgDensityRegions</name>
			<value>0.582667612599494</value>
		</numericStateVariable>
	</timepoint>
	<timepoint>
		<spatialEntity>
			<pseudo3D type="region">
				<clusteredness>1</clusteredness>
				<density>0.6361333199210373</density>
				<area>45757</area>
				<perimeter>972.0383620262146</perimeter>
				<distanceFromOrigin>249.4794580722028</distanceFromOrigin>
				<angle>50.04745155326822</angle>
				<shape>triangular</shape>
				<triangleMeasure>0.7000510614860613</triangleMeasure>
				<rectangleMeasure>0.646216356460022</rectangleMeasure>
				<circleMeasure>0.4303106488414443</circleMeasure>
				<centroid>
					<x>923.7491</x>
					<y>1069.249</y>
				</centroid>
			</pseudo3D>
		</spatialEntity>
		<spatialEntity>
			<pseudo3D type="region">
				<clusteredness>1</clusteredness>
				<density>0.5378162434511429</density>
				<area>38069</area>
				<perimeter>1158.474842071533</perimeter>
				<distanceFromOrigin>227.1255159597882</distanceFromOrigin>
				<angle>53.93960747105144</angle>
				<shape>rectangular</shape>
				<triangleMeasure>0.5236678518109666</triangleMeasure>
				<rectangleMeasure>0.5591789001548381</rectangleMeasure>
				<circleMeasure>0.3422156890346029</circleMeasure>
				<centroid>
					<x>259.5214</x>
					<y>624.7274</y>
				</centroid>
			</pseudo3D>
		</spatialEntity>
		<spatialEntity>
			<pseudo3D type="region">
				<clusteredness>1</clusteredness>
				<density>0.5740532744263016</density>
				<area>25427.5</area>
				<perimeter>972.6379432678223</perimeter>
				<distanceFromOrigin>217.6074447255884</distanceFromOrigin>
				<angle>22.35467017122359</angle>
				<shape>triangular</shape>
				<triangleMeasure>0.6930822945787145</triangleMeasure>
				<rectangleMeasure>0.5248874922580498</rectangleMeasure>
				<circleMeasure>0.1762348567639662</circleMeasure>
				<centroid>
					<x>366.3151</x>
					<y>377.2662</y>
				</centroid>
			</pseudo3D>
		</spatialEntity>
		<numericStateVariable>
			<name>avgClusterednessRegions</name>
			<value>1957.348674199267</value>
		</numericStateVariable>
		<numericStateVariable>
			<name>avgDensityRegions</name>
			<value>0.582667612599494</value>
		</numericStateVariable>
	</timepoint>
	<timepoint>
		<spatialEntity>
			<pseudo3D type="region">
				<clusteredness>1</clusteredness>
				<density>0.6361333199210373</density>
				<area>45757</area>
				<perimeter>972.0383620262146</perimeter>
				<distanceFromOrigin>249.4794580722028</distanceFromOrigin>
				<angle>50.04745155326822</angle>
				<shape>triangular</shape>
				<triangleMeasure>0.7000510614860613</triangleMeasure>
				<rectangleMeasure>0.646216356460022</rectangleMeasure>
				<circleMeasure>0.4303106488414443</circleMeasure>
				<centroid>
					<x>923.7491</x>
					<y>1069.249</y>
				</centroid>
			</pseudo3D>
		</spatialEntity>
		<spatialEntity>
			<pseudo3D type="region">
				<clusteredness>1</clusteredness>
				<density>0.5378162434511429</density>
				<area>38069</area>
				<perimeter>1158.474842071533</perimeter>
				<distanceFromOrigin>227.1255159597882</distanceFromOrigin>
				<angle>53.93960747105144</angle>
				<shape>rectangular</shape>
				<triangleMeasure>0.5236678518109666</triangleMeasure>
				<rectangleMeasure>0.5591789001548381</rectangleMeasure>
				<circleMeasure>0.3422156890346029</circleMeasure>
				<centroid>
					<x>259.5214</x>
					<y>624.7274</y>
				</centroid>
			</pseudo3D>
		</spatialEntity>
		<spatialEntity>
			<pseudo3D type="region">
				<clusteredness>1</clusteredness>
				<density>0.5740532744263016</density>
				<area>25427.5</area>
				<perimeter>972.6379432678223</perimeter>
				<distanceFromOrigin>217.6074447255884</distanceFromOrigin>
				<angle>22.35467017122359</angle>
				<shape>triangular</shape>
				<triangleMeasure>0.6930822945787145</triangleMeasure>
				<rectangleMeasure>0.5248874922580498</rectangleMeasure>
				<circleMeasure>0.1762348567639662</circleMeasure>
				<centroid>
					<x>366.3151</x>
					<y>377.2662</y>
				</centroid>
			</pseudo3D>
		</spatialEntity>
		<numericStateVariable>
			<name>avgClusterednessRegions</name>
			<value>1957.348674199267</value>
		</numericStateVariable>
		<numericStateVariable>
			<name>avgDensityRegions</name>
			<value>0.582667612599494</value>
		</numericStateVariable>
	</timepoint>
	<timepoint>
		<spatialEntity>
			<pseudo3D type="region">
				<clusteredness>1</clusteredness>
				<density>0.6361333199210373</density>
				<area>45757</area>
				<perimeter>972.0383620262146</perimeter>
				<distanceFromOrigin>249.4794580722028</distanceFromOrigin>
				<angle>50.04745155326822</angle>
				<shape>triangular</shape>
				<triangleMeasure>0.7000510614860613</triangleMeasure>
				<rectangleMeasure>0.646216356460022</rectangleMeasure>
				<circleMeasure>0.4303106488414443</circleMeasure>
				<centroid>
					<x>923.7491</x>
					<y>1069.249</y>
				</centroid>
			</pseudo3D>
		</spatialEntity>
		<spatialEntity>
			<pseudo3D type="region">
				<clusteredness>1</clusteredness>
				<density>0.5378162434511429</density>
				<area>38069</area>
				<perimeter>1158.474842071533</perimeter>
				<distanceFromOrigin>227.1255159597882</distanceFromOrigin>
				<angle>53.93960747105144</angle>
				<shape>rectangular</shape>
				<triangleMeasure>0.5236678518109666</triangleMeasure>
				<rectangleMeasure>0.5591789001548381</rectangleMeasure>
				<circleMeasure>0.3422156890346029</circleMeasure>
				<centroid>
					<x>259.5214</x>
					<y>624.7274</y>
				</centroid>
			</pseudo3D>
		</spatialEntity>
		<spatialEntity>
			<pseudo3D type="region">
				<clusteredness>1</clusteredness>
				<density>0.5740532744263016</density>
				<area>25427.5</area>
				<perimeter>972.6379432678223</perimeter>
				<distanceFromOrigin>217.6074447255884</distanceFromOrigin>
				<angle>22.35467017122359</angle>
				<shape>triangular</shape>
				<triangleMeasure>0.6930822945787145</triangleMeasure>
				<rectangleMeasure>0.5248874922580498</rectangleMeasure>
				<circleMeasure>0.1762348567639662</circleMeasure>
				<centroid>
					<x>366.3151</x>
					<y>377.2662</y>
				</centroid>
			</pseudo3D>
		</spatialEntity>
		<numericStateVariable>
			<name>avgClusterednessRegions</name>
			<value>1957.348674199267</value>
		</numericStateVariable>
		<numericStateVariable>
			<name>avgDensityRegions</name>
			<value>0.582667612599494</value>
		</numericStateVariable>
	</timepoint>
	<timepoint>
		<spatialEntity>
			<pseudo3D type="region">
				<clusteredness>1</clusteredness>
				<density>0.6361333199210373</density>
				<area>45757</area>
				<perimeter>972.0383620262146</perimeter>
				<distanceFromOrigin>249.4794580722028</distanceFromOrigin>
				<angle>50.04745155326822</angle>
				<shape>triangular</shape>
				<triangleMeasure>0.7000510614860613</triangleMeasure>
				<rectangleMeasure>0.646216356460022</rectangleMeasure>
				<circleMeasure>0.4303106488414443</circleMeasure>
				<centroid>
					<x>923.7491</x>
					<y>1069.249</y>
				</centroid>
			</pseudo3D>
		</spatialEntity>
		<spatialEntity>
			<pseudo3D type="region">
				<clusteredness>1</clusteredness>
				<density>0.5378162434511429</density>
				<area>38069</area>
				<perimeter>1158.474842071533</perimeter>
				<distanceFromOrigin>227.1255159597882</distanceFromOrigin>
				<angle>53.93960747105144</angle>
				<shape>rectangular</shape>
				<triangleMeasure>0.5236678518109666</triangleMeasure>
				<rectangleMeasure>0.5591789001548381</rectangleMeasure>
				<circleMeasure>0.3422156890346029</circleMeasure>
				<centroid>
					<x>259.5214</x>
					<y>624.7274</y>
				</centroid>
			</pseudo3D>
		</spatialEntity>
		<spatialEntity>
			<pseudo3D type="region">
				<clusteredness>1</clusteredness>
				<density>0.5740532744263016</density>
				<area>25427.5</area>
				<perimeter>972.6379432678223</perimeter>
				<distanceFromOrigin>217.6074447255884</distanceFromOrigin>
				<angle>22.35467017122359</angle>
				<shape>triangular</shape>
				<triangleMeasure>0.6930822945787145</triangleMeasure>
				<rectangleMeasure>0.5248874922580498</rectangleMeasure>
				<circleMeasure>0.1762348567639662</circleMeasure>
				<centroid>
					<x>366.3151</x>
					<y>377.2662</y>
				</centroid>
			</pseudo3D>
		</spatialEntity>
		<numericStateVariable>
			<name>avgClusterednessRegions</name>
			<value>1957.348674199267</value>
		</numericStateVariable>
		<numericStateVariable>
			<name>avgDensityRegions</name>
			<value>0.582667612599494</value>
		</numericStateVariable>
	</timepoint>
	<timepoint>
		<spatialEntity>
			<pseudo3D type="region">
				<clusteredness>1</clusteredness>
				<density>0.6361333199210373</density>
				<area>45757</area>
				<perimeter>972.0383620262146</perimeter>
				<distanceFromOrigin>249.4794580722028</distanceFromOrigin>
				<angle>50.04745155326822</angle>
				<shape>triangular</shape>
				<triangleMeasure>0.7000510614860613</triangleMeasure>
				<rectangleMeasure>0.646216356460022</rectangleMeasure>
				<circleMeasure>0.4303106488414443</circleMeasure>
				<centroid>
					<x>923.7491</x>
					<y>1069.249</y>
				</centroid>
			</pseudo3D>
		</spatialEntity>
		<spatialEntity>
			<pseudo3D type="region">
				<clusteredness>1</clusteredness>
				<density>0.5378162434511429</density>
				<area>38069</area>
				<perimeter>1158.474842071533</perimeter>
				<distanceFromOrigin>227.1255159597882</distanceFromOrigin>
				<angle>53.93960747105144</angle>
				<shape>rectangular</shape>
				<triangleMeasure>0.5236678518109666</triangleMeasure>
				<rectangleMeasure>0.5591789001548381</rectangleMeasure>
				<circleMeasure>0.3422156890346029</circleMeasure>
				<centroid>
					<x>259.5214</x>
					<y>624.7274</y>
				</centroid>
			</pseudo3D>
		</spatialEntity>
		<spatialEntity>
			<pseudo3D type="region">
				<clusteredness>1</clusteredness>
				<density>0.5740532744263016</density>
				<area>25427.5</area>
				<perimeter>972.6379432678223</perimeter>
				<distanceFromOrigin>217.6074447255884</distanceFromOrigin>
				<angle>22.35467017122359</angle>
				<shape>triangular</shape>
				<triangleMeasure>0.6930822945787145</triangleMeasure>
				<rectangleMeasure>0.5248874922580498</rectangleMeasure>
				<circleMeasure>0.1762348567639662</circleMeasure>
				<centroid>
					<x>366.3151</x>
					<y>377.2662</y>
				</centroid>
			</pseudo3D>
		</spatialEntity>
		<numericStateVariable>
			<name>avgClusterednessRegions</name>
			<value>1957.348674199267</value>
		</numericStateVariable>
		<numericStateVariable>
			<name>avgDensityRegions</name>
			<value>0.582667612599494</value>
		</numericStateVariable>
	</timepoint>
	<timepoint>
		<spatialEntity>
			<pseudo3D type="region">
				<clusteredness>1</clusteredness>
				<density>0.6361333199210373</density>
				<area>45757</area>
				<perimeter>972.0383620262146</perimeter>
				<distanceFromOrigin>249.4794580722028</distanceFromOrigin>
				<angle>50.04745155326822</angle>
				<shape>triangular</shape>
				<triangleMeasure>0.7000510614860613</triangleMeasure>
				<rectangleMeasure>0.646216356460022</rectangleMeasure>
				<circleMeasure>0.4303106488414443</circleMeasure>
				<centroid>
					<x>923.7491</x>
					<y>1069.249</y>
				</centroid>
			</pseudo3D>
		</spatialEntity>
		<spatialEntity>
			<pseudo3D type="region">
				<clusteredness>1</clusteredness>
				<density>0.5378162434511429</density>
				<area>38069</area>
				<perimeter>1158.474842071533</perimeter>
				<distanceFromOrigin>227.1255159597882</distanceFromOrigin>
				<angle>53.93960747105144</angle>
				<shape>rectangular</shape>
				<triangleMeasure>0.5236678518109666</triangleMeasure>
				<rectangleMeasure>0.5591789001548381</rectangleMeasure>
				<circleMeasure>0.3422156890346029</circleMeasure>
				<centroid>
					<x>259.5214</x>
					<y>624.7274</y>
				</centroid>
			</pseudo3D>
		</spatialEntity>
		<spatialEntity>
			<pseudo3D type="region">
				<clusteredness>1</clusteredness>
				<density>0.5740532744263016</density>
				<area>25427.5</area>
				<perimeter>972.6379432678223</perimeter>
				<distanceFromOrigin>217.6074447255884</distanceFromOrigin>
				<angle>22.35467017122359</angle>
				<shape>triangular</shape>
				<triangleMeasure>0.6930822945787145</triangleMeasure>
				<rectangleMeasure>0.5248874922580498</rectangleMeasure>
				<circleMeasure>0.1762348567639662</circleMeasure>
				<centroid>
					<x>366.3151</x>
					<y>377.2662</y>
				</centroid>
			</pseudo3D>
		</spatialEntity>
		<numericStateVariable>
			<name>avgClusterednessRegions</name>
			<value>1957.348674199267</value>
		</numericStateVariable>
		<numericStateVariable>
			<name>avgDensityRegions</name>
			<value>0.582667612599494</value>
		</numericStateVariable>
	</timepoint>
	<timepoint>
		<spatialEntity>
			<pseudo3D type="region">
				<clusteredness>1</clusteredness>
				<density>0.6361333199210373</density>
				<area>45757</area>
				<perimeter>972.0383620262146</perimeter>
				<distanceFromOrigin>249.4794580722028</distanceFromOrigin>
				<angle>50.04745155326822</angle>
				<shape>triangular</shape>
				<triangleMeasure>0.7000510614860613</triangleMeasure>
				<rectangleMeasure>0.646216356460022</rectangleMeasure>
				<circleMeasure>0.4303106488414443</circleMeasure>
				<centroid>
					<x>923.7491</x>
					<y>1069.249</y>
				</centroid>
			</pseudo3D>
		</spatialEntity>
		<spatialEntity>
			<pseudo3D type="region">
				<clusteredness>1</clusteredness>
				<density>0.5378162434511429</density>
				<area>38069</area>
				<perimeter>1158.474842071533</perimeter>
				<distanceFromOrigin>227.1255159597882</distanceFromOrigin>
				<angle>53.93960747105144</angle>
				<shape>rectangular</shape>
				<triangleMeasure>0.5236678518109666</triangleMeasure>
				<rectangleMeasure>0.5591789001548381</rectangleMeasure>
				<circleMeasure>0.3422156890346029</circleMeasure>
				<centroid>
					<x>259.5214</x>
					<y>624.7274</y>
				</centroid>
			</pseudo3D>
		</spatialEntity>
		<spatialEntity>
			<pseudo3D type="region">
				<clusteredness>1</clusteredness>
				<density>0.5740532744263016</density>
				<area>25427.5</area>
				<perimeter>972.6379432678223</perimeter>
				<distanceFromOrigin>217.6074447255884</distanceFromOrigin>
				<angle>22.35467017122359</angle>
				<shape>triangular</shape>
				<triangleMeasure>0.6930822945787145</triangleMeasure>
				<rectangleMeasure>0.5248874922580498</rectangleMeasure>
				<circleMeasure>0.1762348567639662</circleMeasure>
				<centroid>
					<x>366.3151</x>
					<y>377.2662</y>
				</centroid>
			</pseudo3D>
		</spatialEntity>
		<numericStateVariable>
			<name>avgClusterednessRegions</name>
			<value>1957.348674199267</value>
		</numericStateVariable>
		<numericStateVariable>
			<name>avgDensityRegions</name>
			<value>0.582667612599494</value>
		</numericStateVariable>
	</timepoint>
	<timepoint>
		<spatialEntity>
			<pseudo3D type="region">
				<clusteredness>1</clusteredness>
				<density>0.6361333199210373</density>
				<area>45757</area>
				<perimeter>972.0383620262146</perimeter>
				<distanceFromOrigin>249.4794580722028</distanceFromOrigin>
				<angle>50.04745155326822</angle>
				<shape>triangular</shape>
				<triangleMeasure>0.7000510614860613</triangleMeasure>
				<rectangleMeasure>0.646216356460022</rectangleMeasure>
				<circleMeasure>0.4303106488414443</circleMeasure>
				<centroid>
					<x>923.7491</x>
					<y>1069.249</y>
				</centroid>
			</pseudo3D>
		</spatialEntity>
		<spatialEntity>
			<pseudo3D type="region">
				<clusteredness>1</clusteredness>
				<density>0.5378162434511429</density>
				<area>38069</area>
				<perimeter>1158.474842071533</perimeter>
				<distanceFromOrigin>227.1255159597882</distanceFromOrigin>
				<angle>53.93960747105144</angle>
				<shape>rectangular</shape>
				<triangleMeasure>0.5236678518109666</triangleMeasure>
				<rectangleMeasure>0.5591789001548381</rectangleMeasure>
				<circleMeasure>0.3422156890346029</circleMeasure>
				<centroid>
					<x>259.5214</x>
					<y>624.7274</y>
				</centroid>
			</pseudo3D>
		</spatialEntity>
		<spatialEntity>
			<pseudo3D type="region">
				<clusteredness>1</clusteredness>
				<density>0.5740532744263016</density>
				<area>25427.5</area>
				<perimeter>972.6379432678223</perimeter>
				<distanceFromOrigin>217.6074447255884</distanceFromOrigin>
				<angle>22.35467017122359</angle>
				<shape>triangular</shape>
				<triangleMeasure>0.6930822945787145</triangleMeasure>
				<rectangleMeasure>0.5248874922580498</rectangleMeasure>
				<circleMeasure>0.1762348567639662</circleMeasure>
				<centroid>
					<x>366.3151</x>
					<y>377.2662</y>
				</centroid>
			</pseudo3D>
		</spatialEntity>
		<numericStateVariable>
			<name>avgClusterednessRegions</name>
			<value>1957.348674199267</value>
		</numericStateVariable>
		<numericStateVariable>
			<name>avgDensityRegions</name>
			<value>0.582667612599494</value>
		</numericStateVariable>
	</timepoint>
	<timepoint>
		<spatialEntity>
			<pseudo3D type="region">
				<clusteredness>1</clusteredness>
				<density>0.6361333199210373</density>
				<area>45757</area>
				<perimeter>972.0383620262146</perimeter>
				<distanceFromOrigin>249.4794580722028</distanceFromOrigin>
				<angle>50.04745155326822</angle>
				<shape>triangular</shape>
				<triangleMeasure>0.7000510614860613</triangleMeasure>
				<rectangleMeasure>0.646216356460022</rectangleMeasure>
				<circleMeasure>0.4303106488414443</circleMeasure>
				<centroid>
					<x>923.7491</x>
					<y>1069.249</y>
				</centroid>
			</pseudo3D>
		</spatialEntity>
		<spatialEntity>
			<pseudo3D type="region">
				<clusteredness>1</clusteredness>
				<density>0.5378162434511429</density>
				<area>38069</area>
				<perimeter>1158.474842071533</perimeter>
				<distanceFromOrigin>227.1255159597882</distanceFromOrigin>
				<angle>53.93960747105144</angle>
				<shape>rectangular</shape>
				<triangleMeasure>0.5236678518109666</triangleMeasure>
				<rectangleMeasure>0.5591789001548381</rectangleMeasure>
				<circleMeasure>0.3422156890346029</circleMeasure>
				<centroid>
					<x>259.5214</x>
					<y>624.7274</y>
				</centroid>
			</pseudo3D>
		</spatialEntity>
		<spatialEntity>
			<pseudo3D type="region">
				<clusteredness>1</clusteredness>
				<density>0.5740532744263016</density>
				<area>25427.5</area>
				<perimeter>972.6379432678223</perimeter>
				<distanceFromOrigin>217.6074447255884</distanceFromOrigin>
				<angle>22.35467017122359</angle>
				<shape>triangular</shape>
				<triangleMeasure>0.6930822945787145</triangleMeasure>
				<rectangleMeasure>0.5248874922580498</rectangleMeasure>
				<circleMeasure>0.1762348567639662</circleMeasure>
				<centroid>
					<x>366.3151</x>
					<y>377.2662</y>
				</centroid>
			</pseudo3D>
		</spatialEntity>
		<numericStateVariable>
			<name>avgClusterednessRegions</name>
			<value>1957.348674199267</value>
		</numericStateVariable>
		<numericStateVariable>
			<name>avgDensityRegions</name>
			<value>0.582667612599494</value>
		</numericStateVariable>
	</timepoint>
	<timepoint>
		<spatialEntity>
			<pseudo3D type="region">
				<clusteredness>1</clusteredness>
				<density>0.6361333199210373</density>
				<area>45757</area>
				<perimeter>972.0383620262146</perimeter>
				<distanceFromOrigin>249.4794580722028</distanceFromOrigin>
				<angle>50.04745155326822</angle>
				<shape>triangular</shape>
				<triangleMeasure>0.7000510614860613</triangleMeasure>
				<rectangleMeasure>0.646216356460022</rectangleMeasure>
				<circleMeasure>0.4303106488414443</circleMeasure>
				<centroid>
					<x>923.7491</x>
					<y>1069.249</y>
				</centroid>
			</pseudo3D>
		</spatialEntity>
		<spatialEntity>
			<pseudo3D type="region">
				<clusteredness>1</clusteredness>
				<density>0.5378162434511429</density>
				<area>38069</area>
				<perimeter>1158.474842071533</perimeter>
				<distanceFromOrigin>227.1255159597882</distanceFromOrigin>
				<angle>53.93960747105144</angle>
				<shape>rectangular</shape>
				<triangleMeasure>0.5236678518109666</triangleMeasure>
				<rectangleMeasure>0.5591789001548381</rectangleMeasure>
				<circleMeasure>0.3422156890346029</circleMeasure>
				<centroid>
					<x>259.5214</x>
					<y>624.7274</y>
				</centroid>
			</pseudo3D>
		</spatialEntity>
		<spatialEntity>
			<pseudo3D type="region">
				<clusteredness>1</clusteredness>
				<density>0.5740532744263016</density>
				<area>25427.5</area>
				<perimeter>972.6379432678223</perimeter>
				<distanceFromOrigin>217.6074447255884</distanceFromOrigin>
				<angle>22.35467017122359</angle>
				<shape>triangular</shape>
				<triangleMeasure>0.6930822945787145</triangleMeasure>
				<rectangleMeasure>0.5248874922580498</rectangleMeasure>
				<circleMeasure>0.1762348567639662</circleMeasure>
				<centroid>
					<x>366.3151</x>
					<y>377.2662</y>
				</centroid>
			</pseudo3D>
		</spatialEntity>
		<numericStateVariable>
			<name>avgClusterednessRegions</name>
			<value>1957.348674199267</value>
		</numericStateVariable>
		<numericStateVariable>
			<name>avgDensityRegions</name>
			<value>0.582667612599494</value>
		</numericStateVariable>
	</timepoint>
	<timepoint>
		<spatialEntity>
			<pseudo3D type="region">
				<clusteredness>1</clusteredness>
				<density>0.6361333199210373</density>
				<area>45757</area>
				<perimeter>972.0383620262146</perimeter>
				<distanceFromOrigin>249.4794580722028</distanceFromOrigin>
				<angle>50.04745155326822</angle>
				<shape>triangular</shape>
				<triangleMeasure>0.7000510614860613</triangleMeasure>
				<rectangleMeasure>0.646216356460022</rectangleMeasure>
				<circleMeasure>0.4303106488414443</circleMeasure>
				<centroid>
					<x>923.7491</x>
					<y>1069.249</y>
				</centroid>
			</pseudo3D>
		</spatialEntity>
		<spatialEntity>
			<pseudo3D type="region">
				<clusteredness>1</clusteredness>
				<density>0.5378162434511429</density>
				<area>38069</area>
				<perimeter>1158.474842071533</perimeter>
				<distanceFromOrigin>227.1255159597882</distanceFromOrigin>
				<angle>53.93960747105144</angle>
				<shape>rectangular</shape>
				<triangleMeasure>0.5236678518109666</triangleMeasure>
				<rectangleMeasure>0.5591789001548381</rectangleMeasure>
				<circleMeasure>0.3422156890346029</circleMeasure>
				<centroid>
					<x>259.5214</x>
					<y>624.7274</y>
				</centroid>
			</pseudo3D>
		</spatialEntity>
		<spatialEntity>
			<pseudo3D type="region">
				<clusteredness>1</clusteredness>
				<density>0.5740532744263016</density>
				<area>25427.5</area>
				<perimeter>972.6379432678223</perimeter>
				<distanceFromOrigin>217.6074447255884</distanceFromOrigin>
				<angle>22.35467017122359</angle>
				<shape>triangular</shape>
				<triangleMeasure>0.6930822945787145</triangleMeasure>
				<rectangleMeasure>0.5248874922580498</rectangleMeasure>
				<circleMeasure>0.1762348567639662</circleMeasure>
				<centroid>
					<x>366.3151</x>
					<y>377.2662</y>
				</centroid>
			</pseudo3D>
		</spatialEntity>
		<numericStateVariable>
			<name>avgClusterednessRegions</name>
			<value>1957.348674199267</value>
		</numericStateVariable>
		<numericStateVariable>
			<name>avgDensityRegions</name>
			<value>0.582667612599494</value>
		</numericStateVariable>
	</timepoint>
	<timepoint>
		<spatialEntity>
			<pseudo3D type="region">
				<clusteredness>1</clusteredness>
				<density>0.6361333199210373</density>
				<area>45757</area>
				<perimeter>972.0383620262146</perimeter>
				<distanceFromOrigin>249.4794580722028</distanceFromOrigin>
				<angle>50.04745155326822</angle>
				<shape>triangular</shape>
				<triangleMeasure>0.7000510614860613</triangleMeasure>
				<rectangleMeasure>0.646216356460022</rectangleMeasure>
				<circleMeasure>0.4303106488414443</circleMeasure>
				<centroid>
					<x>923.7491</x>
					<y>1069.249</y>
				</centroid>
			</pseudo3D>
		</spatialEntity>
		<spatialEntity>
			<pseudo3D type="region">
				<clusteredness>1</clusteredness>
				<density>0.5378162434511429</density>
				<area>38069</area>
				<perimeter>1158.474842071533</perimeter>
				<distanceFromOrigin>227.1255159597882</distanceFromOrigin>
				<angle>53.93960747105144</angle>
				<shape>rectangular</shape>
				<triangleMeasure>0.5236678518109666</triangleMeasure>
				<rectangleMeasure>0.5591789001548381</rectangleMeasure>
				<circleMeasure>0.3422156890346029</circleMeasure>
				<centroid>
					<x>259.5214</x>
					<y>624.7274</y>
				</centroid>
			</pseudo3D>
		</spatialEntity>
		<spatialEntity>
			<pseudo3D type="region">
				<clusteredness>1</clusteredness>
				<density>0.5740532744263016</density>
				<area>25427.5</area>
				<perimeter>972.6379432678223</perimeter>
				<distanceFromOrigin>217.6074447255884</distanceFromOrigin>
				<angle>22.35467017122359</angle>
				<shape>triangular</shape>
				<triangleMeasure>0.6930822945787145</triangleMeasure>
				<rectangleMeasure>0.5248874922580498</rectangleMeasure>
				<circleMeasure>0.1762348567639662</circleMeasure>
				<centroid>
					<x>366.3151</x>
					<y>377.2662</y>
				</centroid>
			</pseudo3D>
		</spatialEntity>
		<numericStateVariable>
			<name>avgClusterednessRegions</name>
			<value>1957.348674199267</value>
		</numericStateVariable>
		<numericStateVariable>
			<name>avgDensityRegions</name>
			<value>0.582667612599494</value>
		</numericStateVariable>
	</timepoint>
	<timepoint>
		<spatialEntity>
			<pseudo3D type="region">
				<clusteredness>1</clusteredness>
				<density>0.6361333199210373</density>
				<area>45757</area>
				<perimeter>972.0383620262146</perimeter>
				<distanceFromOrigin>249.4794580722028</distanceFromOrigin>
				<angle>50.04745155326822</angle>
				<shape>triangular</shape>
				<triangleMeasure>0.7000510614860613</triangleMeasure>
				<rectangleMeasure>0.646216356460022</rectangleMeasure>
				<circleMeasure>0.4303106488414443</circleMeasure>
				<centroid>
					<x>923.7491</x>
					<y>1069.249</y>
				</centroid>
			</pseudo3D>
		</spatialEntity>
		<spatialEntity>
			<pseudo3D type="region">
				<clusteredness>1</clusteredness>
				<density>0.5378162434511429</density>
				<area>38069</area>
				<perimeter>1158.474842071533</perimeter>
				<distanceFromOrigin>227.1255159597882</distanceFromOrigin>
				<angle>53.93960747105144</angle>
				<shape>rectangular</shape>
				<triangleMeasure>0.5236678518109666</triangleMeasure>
				<rectangleMeasure>0.5591789001548381</rectangleMeasure>
				<circleMeasure>0.3422156890346029</circleMeasure>
				<centroid>
					<x>259.5214</x>
					<y>624.7274</y>
				</centroid>
			</pseudo3D>
		</spatialEntity>
		<spatialEntity>
			<pseudo3D type="region">
				<clusteredness>1</clusteredness>
				<density>0.5740532744263016</density>
				<area>25427.5</area>
				<perimeter>972.6379432678223</perimeter>
				<distanceFromOrigin>217.6074447255884</distanceFromOrigin>
				<angle>22.35467017122359</angle>
				<shape>triangular</shape>
				<triangleMeasure>0.6930822945787145</triangleMeasure>
				<rectangleMeasure>0.5248874922580498</rectangleMeasure>
				<circleMeasure>0.1762348567639662</circleMeasure>
				<centroid>
					<x>366.3151</x>
					<y>377.2662</y>
				</centroid>
			</pseudo3D>
		</spatialEntity>
		<numericStateVariable>
			<name>avgClusterednessRegions</name>
			<value>1957.348674199267</value>
		</numericStateVariable>
		<numericStateVariable>
			<name>avgDensityRegions</name>
			<value>0.582667612599494</value>
		</numericStateVariable>
	</timepoint>
	<timepoint>
		<spatialEntity>
			<pseudo3D type="region">
				<clusteredness>1</clusteredness>
				<density>0.6361333199210373</density>
				<area>45757</area>
				<perimeter>972.0383620262146</perimeter>
				<distanceFromOrigin>249.4794580722028</distanceFromOrigin>
				<angle>50.04745155326822</angle>
				<shape>triangular</shape>
				<triangleMeasure>0.7000510614860613</triangleMeasure>
				<rectangleMeasure>0.646216356460022</rectangleMeasure>
				<circleMeasure>0.4303106488414443</circleMeasure>
				<centroid>
					<x>923.7491</x>
					<y>1069.249</y>
				</centroid>
			</pseudo3D>
		</spatialEntity>
		<spatialEntity>
			<pseudo3D type="region">
				<clusteredness>1</clusteredness>
				<density>0.5378162434511429</density>
				<area>38069</area>
				<perimeter>1158.474842071533</perimeter>
				<distanceFromOrigin>227.1255159597882</distanceFromOrigin>
				<angle>53.93960747105144</angle>
				<shape>rectangular</shape>
				<triangleMeasure>0.5236678518109666</triangleMeasure>
				<rectangleMeasure>0.5591789001548381</rectangleMeasure>
				<circleMeasure>0.3422156890346029</circleMeasure>
				<centroid>
					<x>259.5214</x>
					<y>624.7274</y>
				</centroid>
			</pseudo3D>
		</spatialEntity>
		<spatialEntity>
			<pseudo3D type="region">
				<clusteredness>1</clusteredness>
				<density>0.5740532744263016</density>
				<area>25427.5</area>
				<perimeter>972.6379432678223</perimeter>
				<distanceFromOrigin>217.6074447255884</distanceFromOrigin>
				<angle>22.35467017122359</angle>
				<shape>triangular</shape>
				<triangleMeasure>0.6930822945787145</triangleMeasure>
				<rectangleMeasure>0.5248874922580498</rectangleMeasure>
				<circleMeasure>0.1762348567639662</circleMeasure>
				<centroid>
					<x>366.3151</x>
					<y>377.2662</y>
				</centroid>
			</pseudo3D>
		</spatialEntity>
		<numericStateVariable>
			<name>avgClusterednessRegions</name>
			<value>1957.348674199267</value>
		</numericStateVariable>
		<numericStateVariable>
			<name>avgDensityRegions</name>
			<value>0.582667612599494</value>
		</numericStateVariable>
	</timepoint>
	<timepoint>
		<spatialEntity>
			<pseudo3D type="region">
				<clusteredness>1</clusteredness>
				<density>0.6361333199210373</density>
				<area>45757</area>
				<perimeter>972.0383620262146</perimeter>
				<distanceFromOrigin>249.4794580722028</distanceFromOrigin>
				<angle>50.04745155326822</angle>
				<shape>triangular</shape>
				<triangleMeasure>0.7000510614860613</triangleMeasure>
				<rectangleMeasure>0.646216356460022</rectangleMeasure>
				<circleMeasure>0.4303106488414443</circleMeasure>
				<centroid>
					<x>923.7491</x>
					<y>1069.249</y>
				</centroid>
			</pseudo3D>
		</spatialEntity>
		<spatialEntity>
			<pseudo3D type="region">
				<clusteredness>1</clusteredness>
				<density>0.5378162434511429</density>
				<area>38069</area>
				<perimeter>1158.474842071533</perimeter>
				<distanceFromOrigin>227.1255159597882</distanceFromOrigin>
				<angle>53.93960747105144</angle>
				<shape>rectangular</shape>
				<triangleMeasure>0.5236678518109666</triangleMeasure>
				<rectangleMeasure>0.5591789001548381</rectangleMeasure>
				<circleMeasure>0.3422156890346029</circleMeasure>
				<centroid>
					<x>259.5214</x>
					<y>624.7274</y>
				</centroid>
			</pseudo3D>
		</spatialEntity>
		<spatialEntity>
			<pseudo3D type="region">
				<clusteredness>1</clusteredness>
				<density>0.5740532744263016</density>
				<area>25427.5</area>
				<perimeter>972.6379432678223</perimeter>
				<distanceFromOrigin>217.6074447255884</distanceFromOrigin>
				<angle>22.35467017122359</angle>
				<shape>triangular</shape>
				<triangleMeasure>0.6930822945787145</triangleMeasure>
				<rectangleMeasure>0.5248874922580498</rectangleMeasure>
				<circleMeasure>0.1762348567639662</circleMeasure>
				<centroid>
					<x>366.3151</x>
					<y>377.2662</y>
				</centroid>
			</pseudo3D>
		</spatialEntity>
		<numericStateVariable>
			<name>avgClusterednessRegions</name>
			<value>1957.348674199267</value>
		</numericStateVariable>
		<numericStateVariable>
			<name>avgDensityRegions</name>
			<value>0.582667612599494</value>
		</numericStateVariable>
	</timepoint>
	<timepoint>
		<spatialEntity>
			<pseudo3D type="region">
				<clusteredness>1</clusteredness>
				<density>0.6361333199210373</density>
				<area>45757</area>
				<perimeter>972.0383620262146</perimeter>
				<distanceFromOrigin>249.4794580722028</distanceFromOrigin>
				<angle>50.04745155326822</angle>
				<shape>triangular</shape>
				<triangleMeasure>0.7000510614860613</triangleMeasure>
				<rectangleMeasure>0.646216356460022</rectangleMeasure>
				<circleMeasure>0.4303106488414443</circleMeasure>
				<centroid>
					<x>923.7491</x>
					<y>1069.249</y>
				</centroid>
			</pseudo3D>
		</spatialEntity>
		<spatialEntity>
			<pseudo3D type="region">
				<clusteredness>1</clusteredness>
				<density>0.5378162434511429</density>
				<area>38069</area>
				<perimeter>1158.474842071533</perimeter>
				<distanceFromOrigin>227.1255159597882</distanceFromOrigin>
				<angle>53.93960747105144</angle>
				<shape>rectangular</shape>
				<triangleMeasure>0.5236678518109666</triangleMeasure>
				<rectangleMeasure>0.5591789001548381</rectangleMeasure>
				<circleMeasure>0.3422156890346029</circleMeasure>
				<centroid>
					<x>259.5214</x>
					<y>624.7274</y>
				</centroid>
			</pseudo3D>
		</spatialEntity>
		<spatialEntity>
			<pseudo3D type="region">
				<clusteredness>1</clusteredness>
				<density>0.5740532744263016</density>
				<area>25427.5</area>
				<perimeter>972.6379432678223</perimeter>
				<distanceFromOrigin>217.6074447255884</distanceFromOrigin>
				<angle>22.35467017122359</angle>
				<shape>triangular</shape>
				<triangleMeasure>0.6930822945787145</triangleMeasure>
				<rectangleMeasure>0.5248874922580498</rectangleMeasure>
				<circleMeasure>0.1762348567639662</circleMeasure>
				<centroid>
					<x>366.3151</x>
					<y>377.2662</y>
				</centroid>
			</pseudo3D>
		</spatialEntity>
		<numericStateVariable>
			<name>avgClusterednessRegions</name>
			<value>1957.348674199267</value>
		</numericStateVariable>
		<numericStateVariable>
			<name>avgDensityRegions</name>
			<value>0.582667612599494</value>
		</numericStateVariable>
	</timepoint>
	<timepoint>
		<spatialEntity>
			<pseudo3D type="region">
				<clusteredness>1</clusteredness>
				<density>0.6361333199210373</density>
				<area>45757</area>
				<perimeter>972.0383620262146</perimeter>
				<distanceFromOrigin>249.4794580722028</distanceFromOrigin>
				<angle>50.04745155326822</angle>
				<shape>triangular</shape>
				<triangleMeasure>0.7000510614860613</triangleMeasure>
				<rectangleMeasure>0.646216356460022</rectangleMeasure>
				<circleMeasure>0.4303106488414443</circleMeasure>
				<centroid>
					<x>923.7491</x>
					<y>1069.249</y>
				</centroid>
			</pseudo3D>
		</spatialEntity>
		<spatialEntity>
			<pseudo3D type="region">
				<clusteredness>1</clusteredness>
				<density>0.5378162434511429</density>
				<area>38069</area>
				<perimeter>1158.474842071533</perimeter>
				<distanceFromOrigin>227.1255159597882</distanceFromOrigin>
				<angle>53.93960747105144</angle>
				<shape>rectangular</shape>
				<triangleMeasure>0.5236678518109666</triangleMeasure>
				<rectangleMeasure>0.5591789001548381</rectangleMeasure>
				<circleMeasure>0.3422156890346029</circleMeasure>
				<centroid>
					<x>259.5214</x>
					<y>624.7274</y>
				</centroid>
			</pseudo3D>
		</spatialEntity>
		<spatialEntity>
			<pseudo3D type="region">
				<clusteredness>1</clusteredness>
				<density>0.5740532744263016</density>
				<area>25427.5</area>
				<perimeter>972.6379432678223</perimeter>
				<distanceFromOrigin>217.6074447255884</distanceFromOrigin>
				<angle>22.35467017122359</angle>
				<shape>triangular</shape>
				<triangleMeasure>0.6930822945787145</triangleMeasure>
				<rectangleMeasure>0.5248874922580498</rectangleMeasure>
				<circleMeasure>0.1762348567639662</circleMeasure>
				<centroid>
					<x>366.3151</x>
					<y>377.2662</y>
				</centroid>
			</pseudo3D>
		</spatialEntity>
		<numericStateVariable>
			<name>avgClusterednessRegions</name>
			<value>1957.348674199267</value>
		</numericStateVariable>
		<numericStateVariable>
			<name>avgDensityRegions</name>
			<value>0.582667612599494</value>
		</numericStateVariable>
	</timepoint>
	<timepoint>
		<spatialEntity>
			<pseudo3D type="region">
				<clusteredness>1</clusteredness>
				<density>0.6361333199210373</density>
				<area>45757</area>
				<perimeter>972.0383620262146</perimeter>
				<distanceFromOrigin>249.4794580722028</distanceFromOrigin>
				<angle>50.04745155326822</angle>
				<shape>triangular</shape>
				<triangleMeasure>0.7000510614860613</triangleMeasure>
				<rectangleMeasure>0.646216356460022</rectangleMeasure>
				<circleMeasure>0.4303106488414443</circleMeasure>
				<centroid>
					<x>923.7491</x>
					<y>1069.249</y>
				</centroid>
			</pseudo3D>
		</spatialEntity>
		<spatialEntity>
			<pseudo3D type="region">
				<clusteredness>1</clusteredness>
				<density>0.5378162434511429</density>
				<area>38069</area>
				<perimeter>1158.474842071533</perimeter>
				<distanceFromOrigin>227.1255159597882</distanceFromOrigin>
				<angle>53.93960747105144</angle>
				<shape>rectangular</shape>
				<triangleMeasure>0.5236678518109666</triangleMeasure>
				<rectangleMeasure>0.5591789001548381</rectangleMeasure>
				<circleMeasure>0.3422156890346029</circleMeasure>
				<centroid>
					<x>259.5214</x>
					<y>624.7274</y>
				</centroid>
			</pseudo3D>
		</spatialEntity>
		<spatialEntity>
			<pseudo3D type="region">
				<clusteredness>1</clusteredness>
				<density>0.5740532744263016</density>
				<area>25427.5</area>
				<perimeter>972.6379432678223</perimeter>
				<distanceFromOrigin>217.6074447255884</distanceFromOrigin>
				<angle>22.35467017122359</angle>
				<shape>triangular</shape>
				<triangleMeasure>0.6930822945787145</triangleMeasure>
				<rectangleMeasure>0.5248874922580498</rectangleMeasure>
				<circleMeasure>0.1762348567639662</circleMeasure>
				<centroid>
					<x>366.3151</x>
					<y>377.2662</y>
				</centroid>
			</pseudo3D>
		</spatialEntity>
		<numericStateVariable>
			<name>avgClusterednessRegions</name>
			<value>1957.348674199267</value>
		</numericStateVariable>
		<numericStateVariable>
			<name>avgDensityRegions</name>
			<value>0.582667612599494</value>
		</numericStateVariable>
	</timepoint>
	<timepoint>
		<spatialEntity>
			<pseudo3D type="region">
				<clusteredness>1</clusteredness>
				<density>0.6361333199210373</density>
				<area>45757</area>
				<perimeter>972.0383620262146</perimeter>
				<distanceFromOrigin>249.4794580722028</distanceFromOrigin>
				<angle>50.04745155326822</angle>
				<shape>triangular</shape>
				<triangleMeasure>0.7000510614860613</triangleMeasure>
				<rectangleMeasure>0.646216356460022</rectangleMeasure>
				<circleMeasure>0.4303106488414443</circleMeasure>
				<centroid>
					<x>923.7491</x>
					<y>1069.249</y>
				</centroid>
			</pseudo3D>
		</spatialEntity>
		<spatialEntity>
			<pseudo3D type="region">
				<clusteredness>1</clusteredness>
				<density>0.5378162434511429</density>
				<area>38069</area>
				<perimeter>1158.474842071533</perimeter>
				<distanceFromOrigin>227.1255159597882</distanceFromOrigin>
				<angle>53.93960747105144</angle>
				<shape>rectangular</shape>
				<triangleMeasure>0.5236678518109666</triangleMeasure>
				<rectangleMeasure>0.5591789001548381</rectangleMeasure>
				<circleMeasure>0.3422156890346029</circleMeasure>
				<centroid>
					<x>259.5214</x>
					<y>624.7274</y>
				</centroid>
			</pseudo3D>
		</spatialEntity>
		<spatialEntity>
			<pseudo3D type="region">
				<clusteredness>1</clusteredness>
				<density>0.5740532744263016</density>
				<area>25427.5</area>
				<perimeter>972.6379432678223</perimeter>
				<distanceFromOrigin>217.6074447255884</distanceFromOrigin>
				<angle>22.35467017122359</angle>
				<shape>triangular</shape>
				<triangleMeasure>0.6930822945787145</triangleMeasure>
				<rectangleMeasure>0.5248874922580498</rectangleMeasure>
				<circleMeasure>0.1762348567639662</circleMeasure>
				<centroid>
					<x>366.3151</x>
					<y>377.2662</y>
				</centroid>
			</pseudo3D>
		</spatialEntity>
		<numericStateVariable>
			<name>avgClusterednessRegions</name>
			<value>1957.348674199267</value>
		</numericStateVariable>
		<numericStateVariable>
			<name>avgDensityRegions</name>
			<value>0.582667612599494</value>
		</numericStateVariable>
	</timepoint>
	<timepoint>
		<spatialEntity>
			<pseudo3D type="region">
				<clusteredness>1</clusteredness>
				<density>0.6361333199210373</density>
				<area>45757</area>
				<perimeter>972.0383620262146</perimeter>
				<distanceFromOrigin>249.4794580722028</distanceFromOrigin>
				<angle>50.04745155326822</angle>
				<shape>triangular</shape>
				<triangleMeasure>0.7000510614860613</triangleMeasure>
				<rectangleMeasure>0.646216356460022</rectangleMeasure>
				<circleMeasure>0.4303106488414443</circleMeasure>
				<centroid>
					<x>923.7491</x>
					<y>1069.249</y>
				</centroid>
			</pseudo3D>
		</spatialEntity>
		<spatialEntity>
			<pseudo3D type="region">
				<clusteredness>1</clusteredness>
				<density>0.5378162434511429</density>
				<area>38069</area>
				<perimeter>1158.474842071533</perimeter>
				<distanceFromOrigin>227.1255159597882</distanceFromOrigin>
				<angle>53.93960747105144</angle>
				<shape>rectangular</shape>
				<triangleMeasure>0.5236678518109666</triangleMeasure>
				<rectangleMeasure>0.5591789001548381</rectangleMeasure>
				<circleMeasure>0.3422156890346029</circleMeasure>
				<centroid>
					<x>259.5214</x>
					<y>624.7274</y>
				</centroid>
			</pseudo3D>
		</spatialEntity>
		<spatialEntity>
			<pseudo3D type="region">
				<clusteredness>1</clusteredness>
				<density>0.5740532744263016</density>
				<area>25427.5</area>
				<perimeter>972.6379432678223</perimeter>
				<distanceFromOrigin>217.6074447255884</distanceFromOrigin>
				<angle>22.35467017122359</angle>
				<shape>triangular</shape>
				<triangleMeasure>0.6930822945787145</triangleMeasure>
				<rectangleMeasure>0.5248874922580498</rectangleMeasure>
				<circleMeasure>0.1762348567639662</circleMeasure>
				<centroid>
					<x>366.3151</x>
					<y>377.2662</y>
				</centroid>
			</pseudo3D>
		</spatialEntity>
		<numericStateVariable>
			<name>avgClusterednessRegions</name>
			<value>1957.348674199267</value>
		</numericStateVariable>
		<numericStateVariable>
			<name>avgDensityRegions</name>
			<value>0.582667612599494</value>
		</numericStateVariable>
	</timepoint>
	<timepoint>
		<spatialEntity>
			<pseudo3D type="region">
				<clusteredness>1</clusteredness>
				<density>0.6361333199210373</density>
				<area>45757</area>
				<perimeter>972.0383620262146</perimeter>
				<distanceFromOrigin>249.4794580722028</distanceFromOrigin>
				<angle>50.04745155326822</angle>
				<shape>triangular</shape>
				<triangleMeasure>0.7000510614860613</triangleMeasure>
				<rectangleMeasure>0.646216356460022</rectangleMeasure>
				<circleMeasure>0.4303106488414443</circleMeasure>
				<centroid>
					<x>923.7491</x>
					<y>1069.249</y>
				</centroid>
			</pseudo3D>
		</spatialEntity>
		<spatialEntity>
			<pseudo3D type="region">
				<clusteredness>1</clusteredness>
				<density>0.5378162434511429</density>
				<area>38069</area>
				<perimeter>1158.474842071533</perimeter>
				<distanceFromOrigin>227.1255159597882</distanceFromOrigin>
				<angle>53.93960747105144</angle>
				<shape>rectangular</shape>
				<triangleMeasure>0.5236678518109666</triangleMeasure>
				<rectangleMeasure>0.5591789001548381</rectangleMeasure>
				<circleMeasure>0.3422156890346029</circleMeasure>
				<centroid>
					<x>259.5214</x>
					<y>624.7274</y>
				</centroid>
			</pseudo3D>
		</spatialEntity>
		<spatialEntity>
			<pseudo3D type="region">
				<clusteredness>1</clusteredness>
				<density>0.5740532744263016</density>
				<area>25427.5</area>
				<perimeter>972.6379432678223</perimeter>
				<distanceFromOrigin>217.6074447255884</distanceFromOrigin>
				<angle>22.35467017122359</angle>
				<shape>triangular</shape>
				<triangleMeasure>0.6930822945787145</triangleMeasure>
				<rectangleMeasure>0.5248874922580498</rectangleMeasure>
				<circleMeasure>0.1762348567639662</circleMeasure>
				<centroid>
					<x>366.3151</x>
					<y>377.2662</y>
				</centroid>
			</pseudo3D>
		</spatialEntity>
		<numericStateVariable>
			<name>avgClusterednessRegions</name>
			<value>1957.348674199267</value>
		</numericStateVariable>
		<numericStateVariable>
			<name>avgDensityRegions</name>
			<value>0.582667612599494</value>
		</numericStateVariable>
	</timepoint>
	<timepoint>
		<spatialEntity>
			<pseudo3D type="region">
				<clusteredness>1</clusteredness>
				<density>0.6361333199210373</density>
				<area>45757</area>
				<perimeter>972.0383620262146</perimeter>
				<distanceFromOrigin>249.4794580722028</distanceFromOrigin>
				<angle>50.04745155326822</angle>
				<shape>triangular</shape>
				<triangleMeasure>0.7000510614860613</triangleMeasure>
				<rectangleMeasure>0.646216356460022</rectangleMeasure>
				<circleMeasure>0.4303106488414443</circleMeasure>
				<centroid>
					<x>923.7491</x>
					<y>1069.249</y>
				</centroid>
			</pseudo3D>
		</spatialEntity>
		<spatialEntity>
			<pseudo3D type="region">
				<clusteredness>1</clusteredness>
				<density>0.5378162434511429</density>
				<area>38069</area>
				<perimeter>1158.474842071533</perimeter>
				<distanceFromOrigin>227.1255159597882</distanceFromOrigin>
				<angle>53.93960747105144</angle>
				<shape>rectangular</shape>
				<triangleMeasure>0.5236678518109666</triangleMeasure>
				<rectangleMeasure>0.5591789001548381</rectangleMeasure>
				<circleMeasure>0.3422156890346029</circleMeasure>
				<centroid>
					<x>259.5214</x>
					<y>624.7274</y>
				</centroid>
			</pseudo3D>
		</spatialEntity>
		<spatialEntity>
			<pseudo3D type="region">
				<clusteredness>1</clusteredness>
				<density>0.5740532744263016</density>
				<area>25427.5</area>
				<perimeter>972.6379432678223</perimeter>
				<distanceFromOrigin>217.6074447255884</distanceFromOrigin>
				<angle>22.35467017122359</angle>
				<shape>triangular</shape>
				<triangleMeasure>0.6930822945787145</triangleMeasure>
				<rectangleMeasure>0.5248874922580498</rectangleMeasure>
				<circleMeasure>0.1762348567639662</circleMeasure>
				<centroid>
					<x>366.3151</x>
					<y>377.2662</y>
				</centroid>
			</pseudo3D>
		</spatialEntity>
		<numericStateVariable>
			<name>avgClusterednessRegions</name>
			<value>1957.348674199267</value>
		</numericStateVariable>
		<numericStateVariable>
			<name>avgDensityRegions</name>
			<value>0.582667612599494</value>
		</numericStateVariable>
	</timepoint>
	<timepoint>
		<spatialEntity>
			<pseudo3D type="region">
				<clusteredness>1</clusteredness>
				<density>0.6361333199210373</density>
				<area>45757</area>
				<perimeter>972.0383620262146</perimeter>
				<distanceFromOrigin>249.4794580722028</distanceFromOrigin>
				<angle>50.04745155326822</angle>
				<shape>triangular</shape>
				<triangleMeasure>0.7000510614860613</triangleMeasure>
				<rectangleMeasure>0.646216356460022</rectangleMeasure>
				<circleMeasure>0.4303106488414443</circleMeasure>
				<centroid>
					<x>923.7491</x>
					<y>1069.249</y>
				</centroid>
			</pseudo3D>
		</spatialEntity>
		<spatialEntity>
			<pseudo3D type="region">
				<clusteredness>1</clusteredness>
				<density>0.5378162434511429</density>
				<area>38069</area>
				<perimeter>1158.474842071533</perimeter>
				<distanceFromOrigin>227.1255159597882</distanceFromOrigin>
				<angle>53.93960747105144</angle>
				<shape>rectangular</shape>
				<triangleMeasure>0.5236678518109666</triangleMeasure>
				<rectangleMeasure>0.5591789001548381</rectangleMeasure>
				<circleMeasure>0.3422156890346029</circleMeasure>
				<centroid>
					<x>259.5214</x>
					<y>624.7274</y>
				</centroid>
			</pseudo3D>
		</spatialEntity>
		<spatialEntity>
			<pseudo3D type="region">
				<clusteredness>1</clusteredness>
				<density>0.5740532744263016</density>
				<area>25427.5</area>
				<perimeter>972.6379432678223</perimeter>
				<distanceFromOrigin>217.6074447255884</distanceFromOrigin>
				<angle>22.35467017122359</angle>
				<shape>triangular</shape>
				<triangleMeasure>0.6930822945787145</triangleMeasure>
				<rectangleMeasure>0.5248874922580498</rectangleMeasure>
				<circleMeasure>0.1762348567639662</circleMeasure>
				<centroid>
					<x>366.3151</x>
					<y>377.2662</y>
				</centroid>
			</pseudo3D>
		</spatialEntity>
		<numericStateVariable>
			<name>avgClusterednessRegions</name>
			<value>1957.348674199267</value>
		</numericStateVariable>
		<numericStateVariable>
			<name>avgDensityRegions</name>
			<value>0.582667612599494</value>
		</numericStateVariable>
	</timepoint>
	<timepoint>
		<spatialEntity>
			<pseudo3D type="region">
				<clusteredness>1</clusteredness>
				<density>0.6361333199210373</density>
				<area>45757</area>
				<perimeter>972.0383620262146</perimeter>
				<distanceFromOrigin>249.4794580722028</distanceFromOrigin>
				<angle>50.04745155326822</angle>
				<shape>triangular</shape>
				<triangleMeasure>0.7000510614860613</triangleMeasure>
				<rectangleMeasure>0.646216356460022</rectangleMeasure>
				<circleMeasure>0.4303106488414443</circleMeasure>
				<centroid>
					<x>923.7491</x>
					<y>1069.249</y>
				</centroid>
			</pseudo3D>
		</spatialEntity>
		<spatialEntity>
			<pseudo3D type="region">
				<clusteredness>1</clusteredness>
				<density>0.5378162434511429</density>
				<area>38069</area>
				<perimeter>1158.474842071533</perimeter>
				<distanceFromOrigin>227.1255159597882</distanceFromOrigin>
				<angle>53.93960747105144</angle>
				<shape>rectangular</shape>
				<triangleMeasure>0.5236678518109666</triangleMeasure>
				<rectangleMeasure>0.5591789001548381</rectangleMeasure>
				<circleMeasure>0.3422156890346029</circleMeasure>
				<centroid>
					<x>259.5214</x>
					<y>624.7274</y>
				</centroid>
			</pseudo3D>
		</spatialEntity>
		<spatialEntity>
			<pseudo3D type="region">
				<clusteredness>1</clusteredness>
				<density>0.5740532744263016</density>
				<area>25427.5</area>
				<perimeter>972.6379432678223</perimeter>
				<distanceFromOrigin>217.6074447255884</distanceFromOrigin>
				<angle>22.35467017122359</angle>
				<shape>triangular</shape>
				<triangleMeasure>0.6930822945787145</triangleMeasure>
				<rectangleMeasure>0.5248874922580498</rectangleMeasure>
				<circleMeasure>0.1762348567639662</circleMeasure>
				<centroid>
					<x>366.3151</x>
					<y>377.2662</y>
				</centroid>
			</pseudo3D>
		</spatialEntity>
		<numericStateVariable>
			<name>avgClusterednessRegions</name>
			<value>1957.348674199267</value>
		</numericStateVariable>
		<numericStateVariable>
			<name>avgDensityRegions</name>
			<value>0.582667612599494</value>
		</numericStateVariable>
	</timepoint>
	<timepoint>
		<spatialEntity>
			<pseudo3D type="region">
				<clusteredness>1</clusteredness>
				<density>0.6361333199210373</density>
				<area>45757</area>
				<perimeter>972.0383620262146</perimeter>
				<distanceFromOrigin>249.4794580722028</distanceFromOrigin>
				<angle>50.04745155326822</angle>
				<shape>triangular</shape>
				<triangleMeasure>0.7000510614860613</triangleMeasure>
				<rectangleMeasure>0.646216356460022</rectangleMeasure>
				<circleMeasure>0.4303106488414443</circleMeasure>
				<centroid>
					<x>923.7491</x>
					<y>1069.249</y>
				</centroid>
			</pseudo3D>
		</spatialEntity>
		<spatialEntity>
			<pseudo3D type="region">
				<clusteredness>1</clusteredness>
				<density>0.5378162434511429</density>
				<area>38069</area>
				<perimeter>1158.474842071533</perimeter>
				<distanceFromOrigin>227.1255159597882</distanceFromOrigin>
				<angle>53.93960747105144</angle>
				<shape>rectangular</shape>
				<triangleMeasure>0.5236678518109666</triangleMeasure>
				<rectangleMeasure>0.5591789001548381</rectangleMeasure>
				<circleMeasure>0.3422156890346029</circleMeasure>
				<centroid>
					<x>259.5214</x>
					<y>624.7274</y>
				</centroid>
			</pseudo3D>
		</spatialEntity>
		<spatialEntity>
			<pseudo3D type="region">
				<clusteredness>1</clusteredness>
				<density>0.5740532744263016</density>
				<area>25427.5</area>
				<perimeter>972.6379432678223</perimeter>
				<distanceFromOrigin>217.6074447255884</distanceFromOrigin>
				<angle>22.35467017122359</angle>
				<shape>triangular</shape>
				<triangleMeasure>0.6930822945787145</triangleMeasure>
				<rectangleMeasure>0.5248874922580498</rectangleMeasure>
				<circleMeasure>0.1762348567639662</circleMeasure>
				<centroid>
					<x>366.3151</x>
					<y>377.2662</y>
				</centroid>
			</pseudo3D>
		</spatialEntity>
		<numericStateVariable>
			<name>avgClusterednessRegions</name>
			<value>1957.348674199267</value>
		</numericStateVariable>
		<numericStateVariable>
			<name>avgDensityRegions</name>
			<value>0.582667612599494</value>
		</numericStateVariable>
	</timepoint>
	<timepoint>
		<spatialEntity>
			<pseudo3D type="region">
				<clusteredness>1</clusteredness>
				<density>0.6361333199210373</density>
				<area>45757</area>
				<perimeter>972.0383620262146</perimeter>
				<distanceFromOrigin>249.4794580722028</distanceFromOrigin>
				<angle>50.04745155326822</angle>
				<shape>triangular</shape>
				<triangleMeasure>0.7000510614860613</triangleMeasure>
				<rectangleMeasure>0.646216356460022</rectangleMeasure>
				<circleMeasure>0.4303106488414443</circleMeasure>
				<centroid>
					<x>923.7491</x>
					<y>1069.249</y>
				</centroid>
			</pseudo3D>
		</spatialEntity>
		<spatialEntity>
			<pseudo3D type="region">
				<clusteredness>1</clusteredness>
				<density>0.5378162434511429</density>
				<area>38069</area>
				<perimeter>1158.474842071533</perimeter>
				<distanceFromOrigin>227.1255159597882</distanceFromOrigin>
				<angle>53.93960747105144</angle>
				<shape>rectangular</shape>
				<triangleMeasure>0.5236678518109666</triangleMeasure>
				<rectangleMeasure>0.5591789001548381</rectangleMeasure>
				<circleMeasure>0.3422156890346029</circleMeasure>
				<centroid>
					<x>259.5214</x>
					<y>624.7274</y>
				</centroid>
			</pseudo3D>
		</spatialEntity>
		<spatialEntity>
			<pseudo3D type="region">
				<clusteredness>1</clusteredness>
				<density>0.5740532744263016</density>
				<area>25427.5</area>
				<perimeter>972.6379432678223</perimeter>
				<distanceFromOrigin>217.6074447255884</distanceFromOrigin>
				<angle>22.35467017122359</angle>
				<shape>triangular</shape>
				<triangleMeasure>0.6930822945787145</triangleMeasure>
				<rectangleMeasure>0.5248874922580498</rectangleMeasure>
				<circleMeasure>0.1762348567639662</circleMeasure>
				<centroid>
					<x>366.3151</x>
					<y>377.2662</y>
				</centroid>
			</pseudo3D>
		</spatialEntity>
		<numericStateVariable>
			<name>avgClusterednessRegions</name>
			<value>1957.348674199267</value>
		</numericStateVariable>
		<numericStateVariable>
			<name>avgDensityRegions</name>
			<value>0.582667612599494</value>
		</numericStateVariable>
	</timepoint>
	<timepoint>
		<spatialEntity>
			<pseudo3D type="region">
				<clusteredness>1</clusteredness>
				<density>0.6361333199210373</density>
				<area>45757</area>
				<perimeter>972.0383620262146</perimeter>
				<distanceFromOrigin>249.4794580722028</distanceFromOrigin>
				<angle>50.04745155326822</angle>
				<shape>triangular</shape>
				<triangleMeasure>0.7000510614860613</triangleMeasure>
				<rectangleMeasure>0.646216356460022</rectangleMeasure>
				<circleMeasure>0.4303106488414443</circleMeasure>
				<centroid>
					<x>923.7491</x>
					<y>1069.249</y>
				</centroid>
			</pseudo3D>
		</spatialEntity>
		<spatialEntity>
			<pseudo3D type="region">
				<clusteredness>1</clusteredness>
				<density>0.5378162434511429</density>
				<area>38069</area>
				<perimeter>1158.474842071533</perimeter>
				<distanceFromOrigin>227.1255159597882</distanceFromOrigin>
				<angle>53.93960747105144</angle>
				<shape>rectangular</shape>
				<triangleMeasure>0.5236678518109666</triangleMeasure>
				<rectangleMeasure>0.5591789001548381</rectangleMeasure>
				<circleMeasure>0.3422156890346029</circleMeasure>
				<centroid>
					<x>259.5214</x>
					<y>624.7274</y>
				</centroid>
			</pseudo3D>
		</spatialEntity>
		<spatialEntity>
			<pseudo3D type="region">
				<clusteredness>1</clusteredness>
				<density>0.5740532744263016</density>
				<area>25427.5</area>
				<perimeter>972.6379432678223</perimeter>
				<distanceFromOrigin>217.6074447255884</distanceFromOrigin>
				<angle>22.35467017122359</angle>
				<shape>triangular</shape>
				<triangleMeasure>0.6930822945787145</triangleMeasure>
				<rectangleMeasure>0.5248874922580498</rectangleMeasure>
				<circleMeasure>0.1762348567639662</circleMeasure>
				<centroid>
					<x>366.3151</x>
					<y>377.2662</y>
				</centroid>
			</pseudo3D>
		</spatialEntity>
		<numericStateVariable>
			<name>avgClusterednessRegions</name>
			<value>1957.348674199267</value>
		</numericStateVariable>
		<numericStateVariable>
			<name>avgDensityRegions</name>
			<value>0.582667612599494</value>
		</numericStateVariable>
	</timepoint>
	<timepoint>
		<spatialEntity>
			<pseudo3D type="region">
				<clusteredness>1</clusteredness>
				<density>0.6361333199210373</density>
				<area>45757</area>
				<perimeter>972.0383620262146</perimeter>
				<distanceFromOrigin>249.4794580722028</distanceFromOrigin>
				<angle>50.04745155326822</angle>
				<shape>triangular</shape>
				<triangleMeasure>0.7000510614860613</triangleMeasure>
				<rectangleMeasure>0.646216356460022</rectangleMeasure>
				<circleMeasure>0.4303106488414443</circleMeasure>
				<centroid>
					<x>923.7491</x>
					<y>1069.249</y>
				</centroid>
			</pseudo3D>
		</spatialEntity>
		<spatialEntity>
			<pseudo3D type="region">
				<clusteredness>1</clusteredness>
				<density>0.5378162434511429</density>
				<area>38069</area>
				<perimeter>1158.474842071533</perimeter>
				<distanceFromOrigin>227.1255159597882</distanceFromOrigin>
				<angle>53.93960747105144</angle>
				<shape>rectangular</shape>
				<triangleMeasure>0.5236678518109666</triangleMeasure>
				<rectangleMeasure>0.5591789001548381</rectangleMeasure>
				<circleMeasure>0.3422156890346029</circleMeasure>
				<centroid>
					<x>259.5214</x>
					<y>624.7274</y>
				</centroid>
			</pseudo3D>
		</spatialEntity>
		<spatialEntity>
			<pseudo3D type="region">
				<clusteredness>1</clusteredness>
				<density>0.5740532744263016</density>
				<area>25427.5</area>
				<perimeter>972.6379432678223</perimeter>
				<distanceFromOrigin>217.6074447255884</distanceFromOrigin>
				<angle>22.35467017122359</angle>
				<shape>triangular</shape>
				<triangleMeasure>0.6930822945787145</triangleMeasure>
				<rectangleMeasure>0.5248874922580498</rectangleMeasure>
				<circleMeasure>0.1762348567639662</circleMeasure>
				<centroid>
					<x>366.3151</x>
					<y>377.2662</y>
				</centroid>
			</pseudo3D>
		</spatialEntity>
		<numericStateVariable>
			<name>avgClusterednessRegions</name>
			<value>1957.348674199267</value>
		</numericStateVariable>
		<numericStateVariable>
			<name>avgDensityRegions</name>
			<value>0.582667612599494</value>
		</numericStateVariable>
	</timepoint>
	<timepoint>
		<spatialEntity>
			<pseudo3D type="region">
				<clusteredness>1</clusteredness>
				<density>0.6361333199210373</density>
				<area>45757</area>
				<perimeter>972.0383620262146</perimeter>
				<distanceFromOrigin>249.4794580722028</distanceFromOrigin>
				<angle>50.04745155326822</angle>
				<shape>triangular</shape>
				<triangleMeasure>0.7000510614860613</triangleMeasure>
				<rectangleMeasure>0.646216356460022</rectangleMeasure>
				<circleMeasure>0.4303106488414443</circleMeasure>
				<centroid>
					<x>923.7491</x>
					<y>1069.249</y>
				</centroid>
			</pseudo3D>
		</spatialEntity>
		<spatialEntity>
			<pseudo3D type="region">
				<clusteredness>1</clusteredness>
				<density>0.5378162434511429</density>
				<area>38069</area>
				<perimeter>1158.474842071533</perimeter>
				<distanceFromOrigin>227.1255159597882</distanceFromOrigin>
				<angle>53.93960747105144</angle>
				<shape>rectangular</shape>
				<triangleMeasure>0.5236678518109666</triangleMeasure>
				<rectangleMeasure>0.5591789001548381</rectangleMeasure>
				<circleMeasure>0.3422156890346029</circleMeasure>
				<centroid>
					<x>259.5214</x>
					<y>624.7274</y>
				</centroid>
			</pseudo3D>
		</spatialEntity>
		<spatialEntity>
			<pseudo3D type="region">
				<clusteredness>1</clusteredness>
				<density>0.5740532744263016</density>
				<area>25427.5</area>
				<perimeter>972.6379432678223</perimeter>
				<distanceFromOrigin>217.6074447255884</distanceFromOrigin>
				<angle>22.35467017122359</angle>
				<shape>triangular</shape>
				<triangleMeasure>0.6930822945787145</triangleMeasure>
				<rectangleMeasure>0.5248874922580498</rectangleMeasure>
				<circleMeasure>0.1762348567639662</circleMeasure>
				<centroid>
					<x>366.3151</x>
					<y>377.2662</y>
				</centroid>
			</pseudo3D>
		</spatialEntity>
		<numericStateVariable>
			<name>avgClusterednessRegions</name>
			<value>1957.348674199267</value>
		</numericStateVariable>
		<numericStateVariable>
			<name>avgDensityRegions</name>
			<value>0.582667612599494</value>
		</numericStateVariable>
	</timepoint>
	<timepoint>
		<spatialEntity>
			<pseudo3D type="region">
				<clusteredness>1</clusteredness>
				<density>0.6361333199210373</density>
				<area>45757</area>
				<perimeter>972.0383620262146</perimeter>
				<distanceFromOrigin>249.4794580722028</distanceFromOrigin>
				<angle>50.04745155326822</angle>
				<shape>triangular</shape>
				<triangleMeasure>0.7000510614860613</triangleMeasure>
				<rectangleMeasure>0.646216356460022</rectangleMeasure>
				<circleMeasure>0.4303106488414443</circleMeasure>
				<centroid>
					<x>923.7491</x>
					<y>1069.249</y>
				</centroid>
			</pseudo3D>
		</spatialEntity>
		<spatialEntity>
			<pseudo3D type="region">
				<clusteredness>1</clusteredness>
				<density>0.5378162434511429</density>
				<area>38069</area>
				<perimeter>1158.474842071533</perimeter>
				<distanceFromOrigin>227.1255159597882</distanceFromOrigin>
				<angle>53.93960747105144</angle>
				<shape>rectangular</shape>
				<triangleMeasure>0.5236678518109666</triangleMeasure>
				<rectangleMeasure>0.5591789001548381</rectangleMeasure>
				<circleMeasure>0.3422156890346029</circleMeasure>
				<centroid>
					<x>259.5214</x>
					<y>624.7274</y>
				</centroid>
			</pseudo3D>
		</spatialEntity>
		<spatialEntity>
			<pseudo3D type="region">
				<clusteredness>1</clusteredness>
				<density>0.5740532744263016</density>
				<area>25427.5</area>
				<perimeter>972.6379432678223</perimeter>
				<distanceFromOrigin>217.6074447255884</distanceFromOrigin>
				<angle>22.35467017122359</angle>
				<shape>triangular</shape>
				<triangleMeasure>0.6930822945787145</triangleMeasure>
				<rectangleMeasure>0.5248874922580498</rectangleMeasure>
				<circleMeasure>0.1762348567639662</circleMeasure>
				<centroid>
					<x>366.3151</x>
					<y>377.2662</y>
				</centroid>
			</pseudo3D>
		</spatialEntity>
		<numericStateVariable>
			<name>avgClusterednessRegions</name>
			<value>1957.348674199267</value>
		</numericStateVariable>
		<numericStateVariable>
			<name>avgDensityRegions</name>
			<value>0.582667612599494</value>
		</numericStateVariable>
	</timepoint>
	<timepoint>
		<spatialEntity>
			<pseudo3D type="region">
				<clusteredness>1</clusteredness>
				<density>0.6361333199210373</density>
				<area>45757</area>
				<perimeter>972.0383620262146</perimeter>
				<distanceFromOrigin>249.4794580722028</distanceFromOrigin>
				<angle>50.04745155326822</angle>
				<shape>triangular</shape>
				<triangleMeasure>0.7000510614860613</triangleMeasure>
				<rectangleMeasure>0.646216356460022</rectangleMeasure>
				<circleMeasure>0.4303106488414443</circleMeasure>
				<centroid>
					<x>923.7491</x>
					<y>1069.249</y>
				</centroid>
			</pseudo3D>
		</spatialEntity>
		<spatialEntity>
			<pseudo3D type="region">
				<clusteredness>1</clusteredness>
				<density>0.5378162434511429</density>
				<area>38069</area>
				<perimeter>1158.474842071533</perimeter>
				<distanceFromOrigin>227.1255159597882</distanceFromOrigin>
				<angle>53.93960747105144</angle>
				<shape>rectangular</shape>
				<triangleMeasure>0.5236678518109666</triangleMeasure>
				<rectangleMeasure>0.5591789001548381</rectangleMeasure>
				<circleMeasure>0.3422156890346029</circleMeasure>
				<centroid>
					<x>259.5214</x>
					<y>624.7274</y>
				</centroid>
			</pseudo3D>
		</spatialEntity>
		<spatialEntity>
			<pseudo3D type="region">
				<clusteredness>1</clusteredness>
				<density>0.5740532744263016</density>
				<area>25427.5</area>
				<perimeter>972.6379432678223</perimeter>
				<distanceFromOrigin>217.6074447255884</distanceFromOrigin>
				<angle>22.35467017122359</angle>
				<shape>triangular</shape>
				<triangleMeasure>0.6930822945787145</triangleMeasure>
				<rectangleMeasure>0.5248874922580498</rectangleMeasure>
				<circleMeasure>0.1762348567639662</circleMeasure>
				<centroid>
					<x>366.3151</x>
					<y>377.2662</y>
				</centroid>
			</pseudo3D>
		</spatialEntity>
		<numericStateVariable>
			<name>avgClusterednessRegions</name>
			<value>1957.348674199267</value>
		</numericStateVariable>
		<numericStateVariable>
			<name>avgDensityRegions</name>
			<value>0.582667612599494</value>
		</numericStateVariable>
	</timepoint>
	<timepoint>
		<spatialEntity>
			<pseudo3D type="region">
				<clusteredness>1</clusteredness>
				<density>0.6361333199210373</density>
				<area>45757</area>
				<perimeter>972.0383620262146</perimeter>
				<distanceFromOrigin>249.4794580722028</distanceFromOrigin>
				<angle>50.04745155326822</angle>
				<shape>triangular</shape>
				<triangleMeasure>0.7000510614860613</triangleMeasure>
				<rectangleMeasure>0.646216356460022</rectangleMeasure>
				<circleMeasure>0.4303106488414443</circleMeasure>
				<centroid>
					<x>923.7491</x>
					<y>1069.249</y>
				</centroid>
			</pseudo3D>
		</spatialEntity>
		<spatialEntity>
			<pseudo3D type="region">
				<clusteredness>1</clusteredness>
				<density>0.5378162434511429</density>
				<area>38069</area>
				<perimeter>1158.474842071533</perimeter>
				<distanceFromOrigin>227.1255159597882</distanceFromOrigin>
				<angle>53.93960747105144</angle>
				<shape>rectangular</shape>
				<triangleMeasure>0.5236678518109666</triangleMeasure>
				<rectangleMeasure>0.5591789001548381</rectangleMeasure>
				<circleMeasure>0.3422156890346029</circleMeasure>
				<centroid>
					<x>259.5214</x>
					<y>624.7274</y>
				</centroid>
			</pseudo3D>
		</spatialEntity>
		<spatialEntity>
			<pseudo3D type="region">
				<clusteredness>1</clusteredness>
				<density>0.5740532744263016</density>
				<area>25427.5</area>
				<perimeter>972.6379432678223</perimeter>
				<distanceFromOrigin>217.6074447255884</distanceFromOrigin>
				<angle>22.35467017122359</angle>
				<shape>triangular</shape>
				<triangleMeasure>0.6930822945787145</triangleMeasure>
				<rectangleMeasure>0.5248874922580498</rectangleMeasure>
				<circleMeasure>0.1762348567639662</circleMeasure>
				<centroid>
					<x>366.3151</x>
					<y>377.2662</y>
				</centroid>
			</pseudo3D>
		</spatialEntity>
		<numericStateVariable>
			<name>avgClusterednessRegions</name>
			<value>1957.348674199267</value>
		</numericStateVariable>
		<numericStateVariable>
			<name>avgDensityRegions</name>
			<value>0.582667612599494</value>
		</numericStateVariable>
	</timepoint>
	<timepoint>
		<spatialEntity>
			<pseudo3D type="region">
				<clusteredness>1</clusteredness>
				<density>0.6361333199210373</density>
				<area>45757</area>
				<perimeter>972.0383620262146</perimeter>
				<distanceFromOrigin>249.4794580722028</distanceFromOrigin>
				<angle>50.04745155326822</angle>
				<shape>triangular</shape>
				<triangleMeasure>0.7000510614860613</triangleMeasure>
				<rectangleMeasure>0.646216356460022</rectangleMeasure>
				<circleMeasure>0.4303106488414443</circleMeasure>
				<centroid>
					<x>923.7491</x>
					<y>1069.249</y>
				</centroid>
			</pseudo3D>
		</spatialEntity>
		<spatialEntity>
			<pseudo3D type="region">
				<clusteredness>1</clusteredness>
				<density>0.5378162434511429</density>
				<area>38069</area>
				<perimeter>1158.474842071533</perimeter>
				<distanceFromOrigin>227.1255159597882</distanceFromOrigin>
				<angle>53.93960747105144</angle>
				<shape>rectangular</shape>
				<triangleMeasure>0.5236678518109666</triangleMeasure>
				<rectangleMeasure>0.5591789001548381</rectangleMeasure>
				<circleMeasure>0.3422156890346029</circleMeasure>
				<centroid>
					<x>259.5214</x>
					<y>624.7274</y>
				</centroid>
			</pseudo3D>
		</spatialEntity>
		<spatialEntity>
			<pseudo3D type="region">
				<clusteredness>1</clusteredness>
				<density>0.5740532744263016</density>
				<area>25427.5</area>
				<perimeter>972.6379432678223</perimeter>
				<distanceFromOrigin>217.6074447255884</distanceFromOrigin>
				<angle>22.35467017122359</angle>
				<shape>triangular</shape>
				<triangleMeasure>0.6930822945787145</triangleMeasure>
				<rectangleMeasure>0.5248874922580498</rectangleMeasure>
				<circleMeasure>0.1762348567639662</circleMeasure>
				<centroid>
					<x>366.3151</x>
					<y>377.2662</y>
				</centroid>
			</pseudo3D>
		</spatialEntity>
		<numericStateVariable>
			<name>avgClusterednessRegions</name>
			<value>1957.348674199267</value>
		</numericStateVariable>
		<numericStateVariable>
			<name>avgDensityRegions</name>
			<value>0.582667612599494</value>
		</numericStateVariable>
	</timepoint>
	<timepoint>
		<spatialEntity>
			<pseudo3D type="region">
				<clusteredness>1</clusteredness>
				<density>0.6361333199210373</density>
				<area>45757</area>
				<perimeter>972.0383620262146</perimeter>
				<distanceFromOrigin>249.4794580722028</distanceFromOrigin>
				<angle>50.04745155326822</angle>
				<shape>triangular</shape>
				<triangleMeasure>0.7000510614860613</triangleMeasure>
				<rectangleMeasure>0.646216356460022</rectangleMeasure>
				<circleMeasure>0.4303106488414443</circleMeasure>
				<centroid>
					<x>923.7491</x>
					<y>1069.249</y>
				</centroid>
			</pseudo3D>
		</spatialEntity>
		<spatialEntity>
			<pseudo3D type="region">
				<clusteredness>1</clusteredness>
				<density>0.5378162434511429</density>
				<area>38069</area>
				<perimeter>1158.474842071533</perimeter>
				<distanceFromOrigin>227.1255159597882</distanceFromOrigin>
				<angle>53.93960747105144</angle>
				<shape>rectangular</shape>
				<triangleMeasure>0.5236678518109666</triangleMeasure>
				<rectangleMeasure>0.5591789001548381</rectangleMeasure>
				<circleMeasure>0.3422156890346029</circleMeasure>
				<centroid>
					<x>259.5214</x>
					<y>624.7274</y>
				</centroid>
			</pseudo3D>
		</spatialEntity>
		<spatialEntity>
			<pseudo3D type="region">
				<clusteredness>1</clusteredness>
				<density>0.5740532744263016</density>
				<area>25427.5</area>
				<perimeter>972.6379432678223</perimeter>
				<distanceFromOrigin>217.6074447255884</distanceFromOrigin>
				<angle>22.35467017122359</angle>
				<shape>triangular</shape>
				<triangleMeasure>0.6930822945787145</triangleMeasure>
				<rectangleMeasure>0.5248874922580498</rectangleMeasure>
				<circleMeasure>0.1762348567639662</circleMeasure>
				<centroid>
					<x>366.3151</x>
					<y>377.2662</y>
				</centroid>
			</pseudo3D>
		</spatialEntity>
		<numericStateVariable>
			<name>avgClusterednessRegions</name>
			<value>1957.348674199267</value>
		</numericStateVariable>
		<numericStateVariable>
			<name>avgDensityRegions</name>
			<value>0.582667612599494</value>
		</numericStateVariable>
	</timepoint>
	<timepoint>
		<spatialEntity>
			<pseudo3D type="region">
				<clusteredness>1</clusteredness>
				<density>0.6361333199210373</density>
				<area>45757</area>
				<perimeter>972.0383620262146</perimeter>
				<distanceFromOrigin>249.4794580722028</distanceFromOrigin>
				<angle>50.04745155326822</angle>
				<shape>triangular</shape>
				<triangleMeasure>0.7000510614860613</triangleMeasure>
				<rectangleMeasure>0.646216356460022</rectangleMeasure>
				<circleMeasure>0.4303106488414443</circleMeasure>
				<centroid>
					<x>923.7491</x>
					<y>1069.249</y>
				</centroid>
			</pseudo3D>
		</spatialEntity>
		<spatialEntity>
			<pseudo3D type="region">
				<clusteredness>1</clusteredness>
				<density>0.5378162434511429</density>
				<area>38069</area>
				<perimeter>1158.474842071533</perimeter>
				<distanceFromOrigin>227.1255159597882</distanceFromOrigin>
				<angle>53.93960747105144</angle>
				<shape>rectangular</shape>
				<triangleMeasure>0.5236678518109666</triangleMeasure>
				<rectangleMeasure>0.5591789001548381</rectangleMeasure>
				<circleMeasure>0.3422156890346029</circleMeasure>
				<centroid>
					<x>259.5214</x>
					<y>624.7274</y>
				</centroid>
			</pseudo3D>
		</spatialEntity>
		<spatialEntity>
			<pseudo3D type="region">
				<clusteredness>1</clusteredness>
				<density>0.5740532744263016</density>
				<area>25427.5</area>
				<perimeter>972.6379432678223</perimeter>
				<distanceFromOrigin>217.6074447255884</distanceFromOrigin>
				<angle>22.35467017122359</angle>
				<shape>triangular</shape>
				<triangleMeasure>0.6930822945787145</triangleMeasure>
				<rectangleMeasure>0.5248874922580498</rectangleMeasure>
				<circleMeasure>0.1762348567639662</circleMeasure>
				<centroid>
					<x>366.3151</x>
					<y>377.2662</y>
				</centroid>
			</pseudo3D>
		</spatialEntity>
		<numericStateVariable>
			<name>avgClusterednessRegions</name>
			<value>1957.348674199267</value>
		</numericStateVariable>
		<numericStateVariable>
			<name>avgDensityRegions</name>
			<value>0.582667612599494</value>
		</numericStateVariable>
	</timepoint>
	<timepoint>
		<spatialEntity>
			<pseudo3D type="region">
				<clusteredness>1</clusteredness>
				<density>0.6361333199210373</density>
				<area>45757</area>
				<perimeter>972.0383620262146</perimeter>
				<distanceFromOrigin>249.4794580722028</distanceFromOrigin>
				<angle>50.04745155326822</angle>
				<shape>triangular</shape>
				<triangleMeasure>0.7000510614860613</triangleMeasure>
				<rectangleMeasure>0.646216356460022</rectangleMeasure>
				<circleMeasure>0.4303106488414443</circleMeasure>
				<centroid>
					<x>923.7491</x>
					<y>1069.249</y>
				</centroid>
			</pseudo3D>
		</spatialEntity>
		<spatialEntity>
			<pseudo3D type="region">
				<clusteredness>1</clusteredness>
				<density>0.5378162434511429</density>
				<area>38069</area>
				<perimeter>1158.474842071533</perimeter>
				<distanceFromOrigin>227.1255159597882</distanceFromOrigin>
				<angle>53.93960747105144</angle>
				<shape>rectangular</shape>
				<triangleMeasure>0.5236678518109666</triangleMeasure>
				<rectangleMeasure>0.5591789001548381</rectangleMeasure>
				<circleMeasure>0.3422156890346029</circleMeasure>
				<centroid>
					<x>259.5214</x>
					<y>624.7274</y>
				</centroid>
			</pseudo3D>
		</spatialEntity>
		<spatialEntity>
			<pseudo3D type="region">
				<clusteredness>1</clusteredness>
				<density>0.5740532744263016</density>
				<area>25427.5</area>
				<perimeter>972.6379432678223</perimeter>
				<distanceFromOrigin>217.6074447255884</distanceFromOrigin>
				<angle>22.35467017122359</angle>
				<shape>triangular</shape>
				<triangleMeasure>0.6930822945787145</triangleMeasure>
				<rectangleMeasure>0.5248874922580498</rectangleMeasure>
				<circleMeasure>0.1762348567639662</circleMeasure>
				<centroid>
					<x>366.3151</x>
					<y>377.2662</y>
				</centroid>
			</pseudo3D>
		</spatialEntity>
		<numericStateVariable>
			<name>avgClusterednessRegions</name>
			<value>1957.348674199267</value>
		</numericStateVariable>
		<numericStateVariable>
			<name>avgDensityRegions</name>
			<value>0.582667612599494</value>
		</numericStateVariable>
	</timepoint>
	<timepoint>
		<spatialEntity>
			<pseudo3D type="region">
				<clusteredness>1</clusteredness>
				<density>0.6361333199210373</density>
				<area>45757</area>
				<perimeter>972.0383620262146</perimeter>
				<distanceFromOrigin>249.4794580722028</distanceFromOrigin>
				<angle>50.04745155326822</angle>
				<shape>triangular</shape>
				<triangleMeasure>0.7000510614860613</triangleMeasure>
				<rectangleMeasure>0.646216356460022</rectangleMeasure>
				<circleMeasure>0.4303106488414443</circleMeasure>
				<centroid>
					<x>923.7491</x>
					<y>1069.249</y>
				</centroid>
			</pseudo3D>
		</spatialEntity>
		<spatialEntity>
			<pseudo3D type="region">
				<clusteredness>1</clusteredness>
				<density>0.5378162434511429</density>
				<area>38069</area>
				<perimeter>1158.474842071533</perimeter>
				<distanceFromOrigin>227.1255159597882</distanceFromOrigin>
				<angle>53.93960747105144</angle>
				<shape>rectangular</shape>
				<triangleMeasure>0.5236678518109666</triangleMeasure>
				<rectangleMeasure>0.5591789001548381</rectangleMeasure>
				<circleMeasure>0.3422156890346029</circleMeasure>
				<centroid>
					<x>259.5214</x>
					<y>624.7274</y>
				</centroid>
			</pseudo3D>
		</spatialEntity>
		<spatialEntity>
			<pseudo3D type="region">
				<clusteredness>1</clusteredness>
				<density>0.5740532744263016</density>
				<area>25427.5</area>
				<perimeter>972.6379432678223</perimeter>
				<distanceFromOrigin>217.6074447255884</distanceFromOrigin>
				<angle>22.35467017122359</angle>
				<shape>triangular</shape>
				<triangleMeasure>0.6930822945787145</triangleMeasure>
				<rectangleMeasure>0.5248874922580498</rectangleMeasure>
				<circleMeasure>0.1762348567639662</circleMeasure>
				<centroid>
					<x>366.3151</x>
					<y>377.2662</y>
				</centroid>
			</pseudo3D>
		</spatialEntity>
		<numericStateVariable>
			<name>avgClusterednessRegions</name>
			<value>1957.348674199267</value>
		</numericStateVariable>
		<numericStateVariable>
			<name>avgDensityRegions</name>
			<value>0.582667612599494</value>
		</numericStateVariable>
	</timepoint>
	<timepoint>
		<spatialEntity>
			<pseudo3D type="region">
				<clusteredness>1</clusteredness>
				<density>0.6361333199210373</density>
				<area>45757</area>
				<perimeter>972.0383620262146</perimeter>
				<distanceFromOrigin>249.4794580722028</distanceFromOrigin>
				<angle>50.04745155326822</angle>
				<shape>triangular</shape>
				<triangleMeasure>0.7000510614860613</triangleMeasure>
				<rectangleMeasure>0.646216356460022</rectangleMeasure>
				<circleMeasure>0.4303106488414443</circleMeasure>
				<centroid>
					<x>923.7491</x>
					<y>1069.249</y>
				</centroid>
			</pseudo3D>
		</spatialEntity>
		<spatialEntity>
			<pseudo3D type="region">
				<clusteredness>1</clusteredness>
				<density>0.5378162434511429</density>
				<area>38069</area>
				<perimeter>1158.474842071533</perimeter>
				<distanceFromOrigin>227.1255159597882</distanceFromOrigin>
				<angle>53.93960747105144</angle>
				<shape>rectangular</shape>
				<triangleMeasure>0.5236678518109666</triangleMeasure>
				<rectangleMeasure>0.5591789001548381</rectangleMeasure>
				<circleMeasure>0.3422156890346029</circleMeasure>
				<centroid>
					<x>259.5214</x>
					<y>624.7274</y>
				</centroid>
			</pseudo3D>
		</spatialEntity>
		<spatialEntity>
			<pseudo3D type="region">
				<clusteredness>1</clusteredness>
				<density>0.5740532744263016</density>
				<area>25427.5</area>
				<perimeter>972.6379432678223</perimeter>
				<distanceFromOrigin>217.6074447255884</distanceFromOrigin>
				<angle>22.35467017122359</angle>
				<shape>triangular</shape>
				<triangleMeasure>0.6930822945787145</triangleMeasure>
				<rectangleMeasure>0.5248874922580498</rectangleMeasure>
				<circleMeasure>0.1762348567639662</circleMeasure>
				<centroid>
					<x>366.3151</x>
					<y>377.2662</y>
				</centroid>
			</pseudo3D>
		</spatialEntity>
		<numericStateVariable>
			<name>avgClusterednessRegions</name>
			<value>1957.348674199267</value>
		</numericStateVariable>
		<numericStateVariable>
			<name>avgDensityRegions</name>
			<value>0.582667612599494</value>
		</numericStateVariable>
	</timepoint>
	<timepoint>
		<spatialEntity>
			<pseudo3D type="region">
				<clusteredness>1</clusteredness>
				<density>0.6361333199210373</density>
				<area>45757</area>
				<perimeter>972.0383620262146</perimeter>
				<distanceFromOrigin>249.4794580722028</distanceFromOrigin>
				<angle>50.04745155326822</angle>
				<shape>triangular</shape>
				<triangleMeasure>0.7000510614860613</triangleMeasure>
				<rectangleMeasure>0.646216356460022</rectangleMeasure>
				<circleMeasure>0.4303106488414443</circleMeasure>
				<centroid>
					<x>923.7491</x>
					<y>1069.249</y>
				</centroid>
			</pseudo3D>
		</spatialEntity>
		<spatialEntity>
			<pseudo3D type="region">
				<clusteredness>1</clusteredness>
				<density>0.5378162434511429</density>
				<area>38069</area>
				<perimeter>1158.474842071533</perimeter>
				<distanceFromOrigin>227.1255159597882</distanceFromOrigin>
				<angle>53.93960747105144</angle>
				<shape>rectangular</shape>
				<triangleMeasure>0.5236678518109666</triangleMeasure>
				<rectangleMeasure>0.5591789001548381</rectangleMeasure>
				<circleMeasure>0.3422156890346029</circleMeasure>
				<centroid>
					<x>259.5214</x>
					<y>624.7274</y>
				</centroid>
			</pseudo3D>
		</spatialEntity>
		<spatialEntity>
			<pseudo3D type="region">
				<clusteredness>1</clusteredness>
				<density>0.5740532744263016</density>
				<area>25427.5</area>
				<perimeter>972.6379432678223</perimeter>
				<distanceFromOrigin>217.6074447255884</distanceFromOrigin>
				<angle>22.35467017122359</angle>
				<shape>triangular</shape>
				<triangleMeasure>0.6930822945787145</triangleMeasure>
				<rectangleMeasure>0.5248874922580498</rectangleMeasure>
				<circleMeasure>0.1762348567639662</circleMeasure>
				<centroid>
					<x>366.3151</x>
					<y>377.2662</y>
				</centroid>
			</pseudo3D>
		</spatialEntity>
		<numericStateVariable>
			<name>avgClusterednessRegions</name>
			<value>1957.348674199267</value>
		</numericStateVariable>
		<numericStateVariable>
			<name>avgDensityRegions</name>
			<value>0.582667612599494</value>
		</numericStateVariable>
	</timepoint>
	<timepoint>
		<spatialEntity>
			<pseudo3D type="region">
				<clusteredness>1</clusteredness>
				<density>0.6361333199210373</density>
				<area>45757</area>
				<perimeter>972.0383620262146</perimeter>
				<distanceFromOrigin>249.4794580722028</distanceFromOrigin>
				<angle>50.04745155326822</angle>
				<shape>triangular</shape>
				<triangleMeasure>0.7000510614860613</triangleMeasure>
				<rectangleMeasure>0.646216356460022</rectangleMeasure>
				<circleMeasure>0.4303106488414443</circleMeasure>
				<centroid>
					<x>923.7491</x>
					<y>1069.249</y>
				</centroid>
			</pseudo3D>
		</spatialEntity>
		<spatialEntity>
			<pseudo3D type="region">
				<clusteredness>1</clusteredness>
				<density>0.5378162434511429</density>
				<area>38069</area>
				<perimeter>1158.474842071533</perimeter>
				<distanceFromOrigin>227.1255159597882</distanceFromOrigin>
				<angle>53.93960747105144</angle>
				<shape>rectangular</shape>
				<triangleMeasure>0.5236678518109666</triangleMeasure>
				<rectangleMeasure>0.5591789001548381</rectangleMeasure>
				<circleMeasure>0.3422156890346029</circleMeasure>
				<centroid>
					<x>259.5214</x>
					<y>624.7274</y>
				</centroid>
			</pseudo3D>
		</spatialEntity>
		<spatialEntity>
			<pseudo3D type="region">
				<clusteredness>1</clusteredness>
				<density>0.5740532744263016</density>
				<area>25427.5</area>
				<perimeter>972.6379432678223</perimeter>
				<distanceFromOrigin>217.6074447255884</distanceFromOrigin>
				<angle>22.35467017122359</angle>
				<shape>triangular</shape>
				<triangleMeasure>0.6930822945787145</triangleMeasure>
				<rectangleMeasure>0.5248874922580498</rectangleMeasure>
				<circleMeasure>0.1762348567639662</circleMeasure>
				<centroid>
					<x>366.3151</x>
					<y>377.2662</y>
				</centroid>
			</pseudo3D>
		</spatialEntity>
		<numericStateVariable>
			<name>avgClusterednessRegions</name>
			<value>1957.348674199267</value>
		</numericStateVariable>
		<numericStateVariable>
			<name>avgDensityRegions</name>
			<value>0.582667612599494</value>
		</numericStateVariable>
	</timepoint>
	<timepoint>
		<spatialEntity>
			<pseudo3D type="region">
				<clusteredness>1</clusteredness>
				<density>0.6361333199210373</density>
				<area>45757</area>
				<perimeter>972.0383620262146</perimeter>
				<distanceFromOrigin>249.4794580722028</distanceFromOrigin>
				<angle>50.04745155326822</angle>
				<shape>triangular</shape>
				<triangleMeasure>0.7000510614860613</triangleMeasure>
				<rectangleMeasure>0.646216356460022</rectangleMeasure>
				<circleMeasure>0.4303106488414443</circleMeasure>
				<centroid>
					<x>923.7491</x>
					<y>1069.249</y>
				</centroid>
			</pseudo3D>
		</spatialEntity>
		<spatialEntity>
			<pseudo3D type="region">
				<clusteredness>1</clusteredness>
				<density>0.5378162434511429</density>
				<area>38069</area>
				<perimeter>1158.474842071533</perimeter>
				<distanceFromOrigin>227.1255159597882</distanceFromOrigin>
				<angle>53.93960747105144</angle>
				<shape>rectangular</shape>
				<triangleMeasure>0.5236678518109666</triangleMeasure>
				<rectangleMeasure>0.5591789001548381</rectangleMeasure>
				<circleMeasure>0.3422156890346029</circleMeasure>
				<centroid>
					<x>259.5214</x>
					<y>624.7274</y>
				</centroid>
			</pseudo3D>
		</spatialEntity>
		<spatialEntity>
			<pseudo3D type="region">
				<clusteredness>1</clusteredness>
				<density>0.5740532744263016</density>
				<area>25427.5</area>
				<perimeter>972.6379432678223</perimeter>
				<distanceFromOrigin>217.6074447255884</distanceFromOrigin>
				<angle>22.35467017122359</angle>
				<shape>triangular</shape>
				<triangleMeasure>0.6930822945787145</triangleMeasure>
				<rectangleMeasure>0.5248874922580498</rectangleMeasure>
				<circleMeasure>0.1762348567639662</circleMeasure>
				<centroid>
					<x>366.3151</x>
					<y>377.2662</y>
				</centroid>
			</pseudo3D>
		</spatialEntity>
		<numericStateVariable>
			<name>avgClusterednessRegions</name>
			<value>1957.348674199267</value>
		</numericStateVariable>
		<numericStateVariable>
			<name>avgDensityRegions</name>
			<value>0.582667612599494</value>
		</numericStateVariable>
	</timepoint>
	<timepoint>
		<spatialEntity>
			<pseudo3D type="region">
				<clusteredness>1</clusteredness>
				<density>0.6361333199210373</density>
				<area>45757</area>
				<perimeter>972.0383620262146</perimeter>
				<distanceFromOrigin>249.4794580722028</distanceFromOrigin>
				<angle>50.04745155326822</angle>
				<shape>triangular</shape>
				<triangleMeasure>0.7000510614860613</triangleMeasure>
				<rectangleMeasure>0.646216356460022</rectangleMeasure>
				<circleMeasure>0.4303106488414443</circleMeasure>
				<centroid>
					<x>923.7491</x>
					<y>1069.249</y>
				</centroid>
			</pseudo3D>
		</spatialEntity>
		<spatialEntity>
			<pseudo3D type="region">
				<clusteredness>1</clusteredness>
				<density>0.5378162434511429</density>
				<area>38069</area>
				<perimeter>1158.474842071533</perimeter>
				<distanceFromOrigin>227.1255159597882</distanceFromOrigin>
				<angle>53.93960747105144</angle>
				<shape>rectangular</shape>
				<triangleMeasure>0.5236678518109666</triangleMeasure>
				<rectangleMeasure>0.5591789001548381</rectangleMeasure>
				<circleMeasure>0.3422156890346029</circleMeasure>
				<centroid>
					<x>259.5214</x>
					<y>624.7274</y>
				</centroid>
			</pseudo3D>
		</spatialEntity>
		<spatialEntity>
			<pseudo3D type="region">
				<clusteredness>1</clusteredness>
				<density>0.5740532744263016</density>
				<area>25427.5</area>
				<perimeter>972.6379432678223</perimeter>
				<distanceFromOrigin>217.6074447255884</distanceFromOrigin>
				<angle>22.35467017122359</angle>
				<shape>triangular</shape>
				<triangleMeasure>0.6930822945787145</triangleMeasure>
				<rectangleMeasure>0.5248874922580498</rectangleMeasure>
				<circleMeasure>0.1762348567639662</circleMeasure>
				<centroid>
					<x>366.3151</x>
					<y>377.2662</y>
				</centroid>
			</pseudo3D>
		</spatialEntity>
		<numericStateVariable>
			<name>avgClusterednessRegions</name>
			<value>1957.348674199267</value>
		</numericStateVariable>
		<numericStateVariable>
			<name>avgDensityRegions</name>
			<value>0.582667612599494</value>
		</numericStateVariable>
	</timepoint>
	<timepoint>
		<spatialEntity>
			<pseudo3D type="region">
				<clusteredness>1</clusteredness>
				<density>0.6361333199210373</density>
				<area>45757</area>
				<perimeter>972.0383620262146</perimeter>
				<distanceFromOrigin>249.4794580722028</distanceFromOrigin>
				<angle>50.04745155326822</angle>
				<shape>triangular</shape>
				<triangleMeasure>0.7000510614860613</triangleMeasure>
				<rectangleMeasure>0.646216356460022</rectangleMeasure>
				<circleMeasure>0.4303106488414443</circleMeasure>
				<centroid>
					<x>923.7491</x>
					<y>1069.249</y>
				</centroid>
			</pseudo3D>
		</spatialEntity>
		<spatialEntity>
			<pseudo3D type="region">
				<clusteredness>1</clusteredness>
				<density>0.5378162434511429</density>
				<area>38069</area>
				<perimeter>1158.474842071533</perimeter>
				<distanceFromOrigin>227.1255159597882</distanceFromOrigin>
				<angle>53.93960747105144</angle>
				<shape>rectangular</shape>
				<triangleMeasure>0.5236678518109666</triangleMeasure>
				<rectangleMeasure>0.5591789001548381</rectangleMeasure>
				<circleMeasure>0.3422156890346029</circleMeasure>
				<centroid>
					<x>259.5214</x>
					<y>624.7274</y>
				</centroid>
			</pseudo3D>
		</spatialEntity>
		<spatialEntity>
			<pseudo3D type="region">
				<clusteredness>1</clusteredness>
				<density>0.5740532744263016</density>
				<area>25427.5</area>
				<perimeter>972.6379432678223</perimeter>
				<distanceFromOrigin>217.6074447255884</distanceFromOrigin>
				<angle>22.35467017122359</angle>
				<shape>triangular</shape>
				<triangleMeasure>0.6930822945787145</triangleMeasure>
				<rectangleMeasure>0.5248874922580498</rectangleMeasure>
				<circleMeasure>0.1762348567639662</circleMeasure>
				<centroid>
					<x>366.3151</x>
					<y>377.2662</y>
				</centroid>
			</pseudo3D>
		</spatialEntity>
		<numericStateVariable>
			<name>avgClusterednessRegions</name>
			<value>1957.348674199267</value>
		</numericStateVariable>
		<numericStateVariable>
			<name>avgDensityRegions</name>
			<value>0.582667612599494</value>
		</numericStateVariable>
	</timepoint>
	<timepoint>
		<spatialEntity>
			<pseudo3D type="region">
				<clusteredness>1</clusteredness>
				<density>0.6361333199210373</density>
				<area>45757</area>
				<perimeter>972.0383620262146</perimeter>
				<distanceFromOrigin>249.4794580722028</distanceFromOrigin>
				<angle>50.04745155326822</angle>
				<shape>triangular</shape>
				<triangleMeasure>0.7000510614860613</triangleMeasure>
				<rectangleMeasure>0.646216356460022</rectangleMeasure>
				<circleMeasure>0.4303106488414443</circleMeasure>
				<centroid>
					<x>923.7491</x>
					<y>1069.249</y>
				</centroid>
			</pseudo3D>
		</spatialEntity>
		<spatialEntity>
			<pseudo3D type="region">
				<clusteredness>1</clusteredness>
				<density>0.5378162434511429</density>
				<area>38069</area>
				<perimeter>1158.474842071533</perimeter>
				<distanceFromOrigin>227.1255159597882</distanceFromOrigin>
				<angle>53.93960747105144</angle>
				<shape>rectangular</shape>
				<triangleMeasure>0.5236678518109666</triangleMeasure>
				<rectangleMeasure>0.5591789001548381</rectangleMeasure>
				<circleMeasure>0.3422156890346029</circleMeasure>
				<centroid>
					<x>259.5214</x>
					<y>624.7274</y>
				</centroid>
			</pseudo3D>
		</spatialEntity>
		<spatialEntity>
			<pseudo3D type="region">
				<clusteredness>1</clusteredness>
				<density>0.5740532744263016</density>
				<area>25427.5</area>
				<perimeter>972.6379432678223</perimeter>
				<distanceFromOrigin>217.6074447255884</distanceFromOrigin>
				<angle>22.35467017122359</angle>
				<shape>triangular</shape>
				<triangleMeasure>0.6930822945787145</triangleMeasure>
				<rectangleMeasure>0.5248874922580498</rectangleMeasure>
				<circleMeasure>0.1762348567639662</circleMeasure>
				<centroid>
					<x>366.3151</x>
					<y>377.2662</y>
				</centroid>
			</pseudo3D>
		</spatialEntity>
		<numericStateVariable>
			<name>avgClusterednessRegions</name>
			<value>1957.348674199267</value>
		</numericStateVariable>
		<numericStateVariable>
			<name>avgDensityRegions</name>
			<value>0.582667612599494</value>
		</numericStateVariable>
	</timepoint>
	<timepoint>
		<spatialEntity>
			<pseudo3D type="region">
				<clusteredness>1</clusteredness>
				<density>0.6361333199210373</density>
				<area>45757</area>
				<perimeter>972.0383620262146</perimeter>
				<distanceFromOrigin>249.4794580722028</distanceFromOrigin>
				<angle>50.04745155326822</angle>
				<shape>triangular</shape>
				<triangleMeasure>0.7000510614860613</triangleMeasure>
				<rectangleMeasure>0.646216356460022</rectangleMeasure>
				<circleMeasure>0.4303106488414443</circleMeasure>
				<centroid>
					<x>923.7491</x>
					<y>1069.249</y>
				</centroid>
			</pseudo3D>
		</spatialEntity>
		<spatialEntity>
			<pseudo3D type="region">
				<clusteredness>1</clusteredness>
				<density>0.5378162434511429</density>
				<area>38069</area>
				<perimeter>1158.474842071533</perimeter>
				<distanceFromOrigin>227.1255159597882</distanceFromOrigin>
				<angle>53.93960747105144</angle>
				<shape>rectangular</shape>
				<triangleMeasure>0.5236678518109666</triangleMeasure>
				<rectangleMeasure>0.5591789001548381</rectangleMeasure>
				<circleMeasure>0.3422156890346029</circleMeasure>
				<centroid>
					<x>259.5214</x>
					<y>624.7274</y>
				</centroid>
			</pseudo3D>
		</spatialEntity>
		<spatialEntity>
			<pseudo3D type="region">
				<clusteredness>1</clusteredness>
				<density>0.5740532744263016</density>
				<area>25427.5</area>
				<perimeter>972.6379432678223</perimeter>
				<distanceFromOrigin>217.6074447255884</distanceFromOrigin>
				<angle>22.35467017122359</angle>
				<shape>triangular</shape>
				<triangleMeasure>0.6930822945787145</triangleMeasure>
				<rectangleMeasure>0.5248874922580498</rectangleMeasure>
				<circleMeasure>0.1762348567639662</circleMeasure>
				<centroid>
					<x>366.3151</x>
					<y>377.2662</y>
				</centroid>
			</pseudo3D>
		</spatialEntity>
		<numericStateVariable>
			<name>avgClusterednessRegions</name>
			<value>1957.348674199267</value>
		</numericStateVariable>
		<numericStateVariable>
			<name>avgDensityRegions</name>
			<value>0.582667612599494</value>
		</numericStateVariable>
	</timepoint>
	<timepoint>
		<spatialEntity>
			<pseudo3D type="region">
				<clusteredness>1</clusteredness>
				<density>0.6361333199210373</density>
				<area>45757</area>
				<perimeter>972.0383620262146</perimeter>
				<distanceFromOrigin>249.4794580722028</distanceFromOrigin>
				<angle>50.04745155326822</angle>
				<shape>triangular</shape>
				<triangleMeasure>0.7000510614860613</triangleMeasure>
				<rectangleMeasure>0.646216356460022</rectangleMeasure>
				<circleMeasure>0.4303106488414443</circleMeasure>
				<centroid>
					<x>923.7491</x>
					<y>1069.249</y>
				</centroid>
			</pseudo3D>
		</spatialEntity>
		<spatialEntity>
			<pseudo3D type="region">
				<clusteredness>1</clusteredness>
				<density>0.5378162434511429</density>
				<area>38069</area>
				<perimeter>1158.474842071533</perimeter>
				<distanceFromOrigin>227.1255159597882</distanceFromOrigin>
				<angle>53.93960747105144</angle>
				<shape>rectangular</shape>
				<triangleMeasure>0.5236678518109666</triangleMeasure>
				<rectangleMeasure>0.5591789001548381</rectangleMeasure>
				<circleMeasure>0.3422156890346029</circleMeasure>
				<centroid>
					<x>259.5214</x>
					<y>624.7274</y>
				</centroid>
			</pseudo3D>
		</spatialEntity>
		<spatialEntity>
			<pseudo3D type="region">
				<clusteredness>1</clusteredness>
				<density>0.5740532744263016</density>
				<area>25427.5</area>
				<perimeter>972.6379432678223</perimeter>
				<distanceFromOrigin>217.6074447255884</distanceFromOrigin>
				<angle>22.35467017122359</angle>
				<shape>triangular</shape>
				<triangleMeasure>0.6930822945787145</triangleMeasure>
				<rectangleMeasure>0.5248874922580498</rectangleMeasure>
				<circleMeasure>0.1762348567639662</circleMeasure>
				<centroid>
					<x>366.3151</x>
					<y>377.2662</y>
				</centroid>
			</pseudo3D>
		</spatialEntity>
		<numericStateVariable>
			<name>avgClusterednessRegions</name>
			<value>1957.348674199267</value>
		</numericStateVariable>
		<numericStateVariable>
			<name>avgDensityRegions</name>
			<value>0.582667612599494</value>
		</numericStateVariable>
	</timepoint>
	<timepoint>
		<spatialEntity>
			<pseudo3D type="region">
				<clusteredness>1</clusteredness>
				<density>0.6361333199210373</density>
				<area>45757</area>
				<perimeter>972.0383620262146</perimeter>
				<distanceFromOrigin>249.4794580722028</distanceFromOrigin>
				<angle>50.04745155326822</angle>
				<shape>triangular</shape>
				<triangleMeasure>0.7000510614860613</triangleMeasure>
				<rectangleMeasure>0.646216356460022</rectangleMeasure>
				<circleMeasure>0.4303106488414443</circleMeasure>
				<centroid>
					<x>923.7491</x>
					<y>1069.249</y>
				</centroid>
			</pseudo3D>
		</spatialEntity>
		<spatialEntity>
			<pseudo3D type="region">
				<clusteredness>1</clusteredness>
				<density>0.5378162434511429</density>
				<area>38069</area>
				<perimeter>1158.474842071533</perimeter>
				<distanceFromOrigin>227.1255159597882</distanceFromOrigin>
				<angle>53.93960747105144</angle>
				<shape>rectangular</shape>
				<triangleMeasure>0.5236678518109666</triangleMeasure>
				<rectangleMeasure>0.5591789001548381</rectangleMeasure>
				<circleMeasure>0.3422156890346029</circleMeasure>
				<centroid>
					<x>259.5214</x>
					<y>624.7274</y>
				</centroid>
			</pseudo3D>
		</spatialEntity>
		<spatialEntity>
			<pseudo3D type="region">
				<clusteredness>1</clusteredness>
				<density>0.5740532744263016</density>
				<area>25427.5</area>
				<perimeter>972.6379432678223</perimeter>
				<distanceFromOrigin>217.6074447255884</distanceFromOrigin>
				<angle>22.35467017122359</angle>
				<shape>triangular</shape>
				<triangleMeasure>0.6930822945787145</triangleMeasure>
				<rectangleMeasure>0.5248874922580498</rectangleMeasure>
				<circleMeasure>0.1762348567639662</circleMeasure>
				<centroid>
					<x>366.3151</x>
					<y>377.2662</y>
				</centroid>
			</pseudo3D>
		</spatialEntity>
		<numericStateVariable>
			<name>avgClusterednessRegions</name>
			<value>1957.348674199267</value>
		</numericStateVariable>
		<numericStateVariable>
			<name>avgDensityRegions</name>
			<value>0.582667612599494</value>
		</numericStateVariable>
	</timepoint>
	<timepoint>
		<spatialEntity>
			<pseudo3D type="region">
				<clusteredness>1</clusteredness>
				<density>0.6361333199210373</density>
				<area>45757</area>
				<perimeter>972.0383620262146</perimeter>
				<distanceFromOrigin>249.4794580722028</distanceFromOrigin>
				<angle>50.04745155326822</angle>
				<shape>triangular</shape>
				<triangleMeasure>0.7000510614860613</triangleMeasure>
				<rectangleMeasure>0.646216356460022</rectangleMeasure>
				<circleMeasure>0.4303106488414443</circleMeasure>
				<centroid>
					<x>923.7491</x>
					<y>1069.249</y>
				</centroid>
			</pseudo3D>
		</spatialEntity>
		<spatialEntity>
			<pseudo3D type="region">
				<clusteredness>1</clusteredness>
				<density>0.5378162434511429</density>
				<area>38069</area>
				<perimeter>1158.474842071533</perimeter>
				<distanceFromOrigin>227.1255159597882</distanceFromOrigin>
				<angle>53.93960747105144</angle>
				<shape>rectangular</shape>
				<triangleMeasure>0.5236678518109666</triangleMeasure>
				<rectangleMeasure>0.5591789001548381</rectangleMeasure>
				<circleMeasure>0.3422156890346029</circleMeasure>
				<centroid>
					<x>259.5214</x>
					<y>624.7274</y>
				</centroid>
			</pseudo3D>
		</spatialEntity>
		<spatialEntity>
			<pseudo3D type="region">
				<clusteredness>1</clusteredness>
				<density>0.5740532744263016</density>
				<area>25427.5</area>
				<perimeter>972.6379432678223</perimeter>
				<distanceFromOrigin>217.6074447255884</distanceFromOrigin>
				<angle>22.35467017122359</angle>
				<shape>triangular</shape>
				<triangleMeasure>0.6930822945787145</triangleMeasure>
				<rectangleMeasure>0.5248874922580498</rectangleMeasure>
				<circleMeasure>0.1762348567639662</circleMeasure>
				<centroid>
					<x>366.3151</x>
					<y>377.2662</y>
				</centroid>
			</pseudo3D>
		</spatialEntity>
		<numericStateVariable>
			<name>avgClusterednessRegions</name>
			<value>1957.348674199267</value>
		</numericStateVariable>
		<numericStateVariable>
			<name>avgDensityRegions</name>
			<value>0.582667612599494</value>
		</numericStateVariable>
	</timepoint>
	<timepoint>
		<spatialEntity>
			<pseudo3D type="region">
				<clusteredness>1</clusteredness>
				<density>0.6361333199210373</density>
				<area>45757</area>
				<perimeter>972.0383620262146</perimeter>
				<distanceFromOrigin>249.4794580722028</distanceFromOrigin>
				<angle>50.04745155326822</angle>
				<shape>triangular</shape>
				<triangleMeasure>0.7000510614860613</triangleMeasure>
				<rectangleMeasure>0.646216356460022</rectangleMeasure>
				<circleMeasure>0.4303106488414443</circleMeasure>
				<centroid>
					<x>923.7491</x>
					<y>1069.249</y>
				</centroid>
			</pseudo3D>
		</spatialEntity>
		<spatialEntity>
			<pseudo3D type="region">
				<clusteredness>1</clusteredness>
				<density>0.5378162434511429</density>
				<area>38069</area>
				<perimeter>1158.474842071533</perimeter>
				<distanceFromOrigin>227.1255159597882</distanceFromOrigin>
				<angle>53.93960747105144</angle>
				<shape>rectangular</shape>
				<triangleMeasure>0.5236678518109666</triangleMeasure>
				<rectangleMeasure>0.5591789001548381</rectangleMeasure>
				<circleMeasure>0.3422156890346029</circleMeasure>
				<centroid>
					<x>259.5214</x>
					<y>624.7274</y>
				</centroid>
			</pseudo3D>
		</spatialEntity>
		<spatialEntity>
			<pseudo3D type="region">
				<clusteredness>1</clusteredness>
				<density>0.5740532744263016</density>
				<area>25427.5</area>
				<perimeter>972.6379432678223</perimeter>
				<distanceFromOrigin>217.6074447255884</distanceFromOrigin>
				<angle>22.35467017122359</angle>
				<shape>triangular</shape>
				<triangleMeasure>0.6930822945787145</triangleMeasure>
				<rectangleMeasure>0.5248874922580498</rectangleMeasure>
				<circleMeasure>0.1762348567639662</circleMeasure>
				<centroid>
					<x>366.3151</x>
					<y>377.2662</y>
				</centroid>
			</pseudo3D>
		</spatialEntity>
		<numericStateVariable>
			<name>avgClusterednessRegions</name>
			<value>1957.348674199267</value>
		</numericStateVariable>
		<numericStateVariable>
			<name>avgDensityRegions</name>
			<value>0.582667612599494</value>
		</numericStateVariable>
	</timepoint>
	<timepoint>
		<spatialEntity>
			<pseudo3D type="region">
				<clusteredness>1</clusteredness>
				<density>0.6361333199210373</density>
				<area>45757</area>
				<perimeter>972.0383620262146</perimeter>
				<distanceFromOrigin>249.4794580722028</distanceFromOrigin>
				<angle>50.04745155326822</angle>
				<shape>triangular</shape>
				<triangleMeasure>0.7000510614860613</triangleMeasure>
				<rectangleMeasure>0.646216356460022</rectangleMeasure>
				<circleMeasure>0.4303106488414443</circleMeasure>
				<centroid>
					<x>923.7491</x>
					<y>1069.249</y>
				</centroid>
			</pseudo3D>
		</spatialEntity>
		<spatialEntity>
			<pseudo3D type="region">
				<clusteredness>1</clusteredness>
				<density>0.5378162434511429</density>
				<area>38069</area>
				<perimeter>1158.474842071533</perimeter>
				<distanceFromOrigin>227.1255159597882</distanceFromOrigin>
				<angle>53.93960747105144</angle>
				<shape>rectangular</shape>
				<triangleMeasure>0.5236678518109666</triangleMeasure>
				<rectangleMeasure>0.5591789001548381</rectangleMeasure>
				<circleMeasure>0.3422156890346029</circleMeasure>
				<centroid>
					<x>259.5214</x>
					<y>624.7274</y>
				</centroid>
			</pseudo3D>
		</spatialEntity>
		<spatialEntity>
			<pseudo3D type="region">
				<clusteredness>1</clusteredness>
				<density>0.5740532744263016</density>
				<area>25427.5</area>
				<perimeter>972.6379432678223</perimeter>
				<distanceFromOrigin>217.6074447255884</distanceFromOrigin>
				<angle>22.35467017122359</angle>
				<shape>triangular</shape>
				<triangleMeasure>0.6930822945787145</triangleMeasure>
				<rectangleMeasure>0.5248874922580498</rectangleMeasure>
				<circleMeasure>0.1762348567639662</circleMeasure>
				<centroid>
					<x>366.3151</x>
					<y>377.2662</y>
				</centroid>
			</pseudo3D>
		</spatialEntity>
		<numericStateVariable>
			<name>avgClusterednessRegions</name>
			<value>1957.348674199267</value>
		</numericStateVariable>
		<numericStateVariable>
			<name>avgDensityRegions</name>
			<value>0.582667612599494</value>
		</numericStateVariable>
	</timepoint>
	<timepoint>
		<spatialEntity>
			<pseudo3D type="region">
				<clusteredness>1</clusteredness>
				<density>0.6361333199210373</density>
				<area>45757</area>
				<perimeter>972.0383620262146</perimeter>
				<distanceFromOrigin>249.4794580722028</distanceFromOrigin>
				<angle>50.04745155326822</angle>
				<shape>triangular</shape>
				<triangleMeasure>0.7000510614860613</triangleMeasure>
				<rectangleMeasure>0.646216356460022</rectangleMeasure>
				<circleMeasure>0.4303106488414443</circleMeasure>
				<centroid>
					<x>923.7491</x>
					<y>1069.249</y>
				</centroid>
			</pseudo3D>
		</spatialEntity>
		<spatialEntity>
			<pseudo3D type="region">
				<clusteredness>1</clusteredness>
				<density>0.5378162434511429</density>
				<area>38069</area>
				<perimeter>1158.474842071533</perimeter>
				<distanceFromOrigin>227.1255159597882</distanceFromOrigin>
				<angle>53.93960747105144</angle>
				<shape>rectangular</shape>
				<triangleMeasure>0.5236678518109666</triangleMeasure>
				<rectangleMeasure>0.5591789001548381</rectangleMeasure>
				<circleMeasure>0.3422156890346029</circleMeasure>
				<centroid>
					<x>259.5214</x>
					<y>624.7274</y>
				</centroid>
			</pseudo3D>
		</spatialEntity>
		<spatialEntity>
			<pseudo3D type="region">
				<clusteredness>1</clusteredness>
				<density>0.5740532744263016</density>
				<area>25427.5</area>
				<perimeter>972.6379432678223</perimeter>
				<distanceFromOrigin>217.6074447255884</distanceFromOrigin>
				<angle>22.35467017122359</angle>
				<shape>triangular</shape>
				<triangleMeasure>0.6930822945787145</triangleMeasure>
				<rectangleMeasure>0.5248874922580498</rectangleMeasure>
				<circleMeasure>0.1762348567639662</circleMeasure>
				<centroid>
					<x>366.3151</x>
					<y>377.2662</y>
				</centroid>
			</pseudo3D>
		</spatialEntity>
		<numericStateVariable>
			<name>avgClusterednessRegions</name>
			<value>1957.348674199267</value>
		</numericStateVariable>
		<numericStateVariable>
			<name>avgDensityRegions</name>
			<value>0.582667612599494</value>
		</numericStateVariable>
	</timepoint>
</experiment>
