# Supplementary material for: Automatic validation of computational models using pseudo-3D spatio-temporal model checking
Source: BMC Syst Biol. 2014 Dec 2;8:124. doi: 10.1186/s12918-014-0124-0 (PMC4272535; doi:10.1186/s12918-014-0124-0)
Supplement: Additional file 8 — Dataset of STML files for the phase variation case study. The dataset of one thousand STML files corresponding to the stochastic simulations of the rectangular model for the phase variation case study. We recommend using the freely available 7zip software (Download link: http://www.7-zip.org/download.html) to extract this archive. [file 12918_2014_124_MOESM8_ESM.zip › phase_variation_stml_200.xml]

<?xml version="1.0" encoding="utf-8"?>
<!--Warning! This xml file was automatically generated by a C++ program using the Boost PropertyTree library.-->
<experiment>
	<timepoint>
		<numericStateVariable>
			<name>avgClusterednessRegions</name>
			<value>0</value>
		</numericStateVariable>
		<numericStateVariable>
			<name>avgDensityRegions</name>
			<value>0</value>
		</numericStateVariable>
	</timepoint>
	<timepoint>
		<numericStateVariable>
			<name>avgClusterednessRegions</name>
			<value>0</value>
		</numericStateVariable>
		<numericStateVariable>
			<name>avgDensityRegions</name>
			<value>0</value>
		</numericStateVariable>
	</timepoint>
	<timepoint>
		<numericStateVariable>
			<name>avgClusterednessRegions</name>
			<value>0</value>
		</numericStateVariable>
		<numericStateVariable>
			<name>avgDensityRegions</name>
			<value>0</value>
		</numericStateVariable>
	</timepoint>
	<timepoint>
		<numericStateVariable>
			<name>avgClusterednessRegions</name>
			<value>0</value>
		</numericStateVariable>
		<numericStateVariable>
			<name>avgDensityRegions</name>
			<value>0</value>
		</numericStateVariable>
	</timepoint>
	<timepoint>
		<numericStateVariable>
			<name>avgClusterednessRegions</name>
			<value>0</value>
		</numericStateVariable>
		<numericStateVariable>
			<name>avgDensityRegions</name>
			<value>0</value>
		</numericStateVariable>
	</timepoint>
	<timepoint>
		<numericStateVariable>
			<name>avgClusterednessRegions</name>
			<value>0</value>
		</numericStateVariable>
		<numericStateVariable>
			<name>avgDensityRegions</name>
			<value>0</value>
		</numericStateVariable>
	</timepoint>
	<timepoint>
		<numericStateVariable>
			<name>avgClusterednessRegions</name>
			<value>0</value>
		</numericStateVariable>
		<numericStateVariable>
			<name>avgDensityRegions</name>
			<value>0</value>
		</numericStateVariable>
	</timepoint>
	<timepoint>
		<numericStateVariable>
			<name>avgClusterednessRegions</name>
			<value>0</value>
		</numericStateVariable>
		<numericStateVariable>
			<name>avgDensityRegions</name>
			<value>0</value>
		</numericStateVariable>
	</timepoint>
	<timepoint>
		<numericStateVariable>
			<name>avgClusterednessRegions</name>
			<value>0</value>
		</numericStateVariable>
		<numericStateVariable>
			<name>avgDensityRegions</name>
			<value>0</value>
		</numericStateVariable>
	</timepoint>
	<timepoint>
		<numericStateVariable>
			<name>avgClusterednessRegions</name>
			<value>0</value>
		</numericStateVariable>
		<numericStateVariable>
			<name>avgDensityRegions</name>
			<value>0</value>
		</numericStateVariable>
	</timepoint>
	<timepoint>
		<numericStateVariable>
			<name>avgClusterednessRegions</name>
			<value>0</value>
		</numericStateVariable>
		<numericStateVariable>
			<name>avgDensityRegions</name>
			<value>0</value>
		</numericStateVariable>
	</timepoint>
	<timepoint>
		<numericStateVariable>
			<name>avgClusterednessRegions</name>
			<value>0</value>
		</numericStateVariable>
		<numericStateVariable>
			<name>avgDensityRegions</name>
			<value>0</value>
		</numericStateVariable>
	</timepoint>
	<timepoint>
		<numericStateVariable>
			<name>avgClusterednessRegions</name>
			<value>0</value>
		</numericStateVariable>
		<numericStateVariable>
			<name>avgDensityRegions</name>
			<value>0</value>
		</numericStateVariable>
	</timepoint>
	<timepoint>
		<numericStateVariable>
			<name>avgClusterednessRegions</name>
			<value>0</value>
		</numericStateVariable>
		<numericStateVariable>
			<name>avgDensityRegions</name>
			<value>0</value>
		</numericStateVariable>
	</timepoint>
	<timepoint>
		<numericStateVariable>
			<name>avgClusterednessRegions</name>
			<value>0</value>
		</numericStateVariable>
		<numericStateVariable>
			<name>avgDensityRegions</name>
			<value>0</value>
		</numericStateVariable>
	</timepoint>
	<timepoint>
		<numericStateVariable>
			<name>avgClusterednessRegions</name>
			<value>0</value>
		</numericStateVariable>
		<numericStateVariable>
			<name>avgDensityRegions</name>
			<value>0</value>
		</numericStateVariable>
	</timepoint>
	<timepoint>
		<numericStateVariable>
			<name>avgClusterednessRegions</name>
			<value>0</value>
		</numericStateVariable>
		<numericStateVariable>
			<name>avgDensityRegions</name>
			<value>0</value>
		</numericStateVariable>
	</timepoint>
	<timepoint>
		<numericStateVariable>
			<name>avgClusterednessRegions</name>
			<value>0</value>
		</numericStateVariable>
		<numericStateVariable>
			<name>avgDensityRegions</name>
			<value>0</value>
		</numericStateVariable>
	</timepoint>
	<timepoint>
		<numericStateVariable>
			<name>avgClusterednessRegions</name>
			<value>0</value>
		</numericStateVariable>
		<numericStateVariable>
			<name>avgDensityRegions</name>
			<value>0</value>
		</numericStateVariable>
	</timepoint>
	<timepoint>
		<numericStateVariable>
			<name>avgClusterednessRegions</name>
			<value>0</value>
		</numericStateVariable>
		<numericStateVariable>
			<name>avgDensityRegions</name>
			<value>0</value>
		</numericStateVariable>
	</timepoint>
	<timepoint>
		<numericStateVariable>
			<name>avgClusterednessRegions</name>
			<value>0</value>
		</numericStateVariable>
		<numericStateVariable>
			<name>avgDensityRegions</name>
			<value>0</value>
		</numericStateVariable>
	</timepoint>
	<timepoint>
		<numericStateVariable>
			<name>avgClusterednessRegions</name>
			<value>0</value>
		</numericStateVariable>
		<numericStateVariable>
			<name>avgDensityRegions</name>
			<value>0</value>
		</numericStateVariable>
	</timepoint>
	<timepoint>
		<numericStateVariable>
			<name>avgClusterednessRegions</name>
			<value>0</value>
		</numericStateVariable>
		<numericStateVariable>
			<name>avgDensityRegions</name>
			<value>0</value>
		</numericStateVariable>
	</timepoint>
	<timepoint>
		<numericStateVariable>
			<name>avgClusterednessRegions</name>
			<value>0</value>
		</numericStateVariable>
		<numericStateVariable>
			<name>avgDensityRegions</name>
			<value>0</value>
		</numericStateVariable>
	</timepoint>
	<timepoint>
		<numericStateVariable>
			<name>avgClusterednessRegions</name>
			<value>0</value>
		</numericStateVariable>
		<numericStateVariable>
			<name>avgDensityRegions</name>
			<value>0</value>
		</numericStateVariable>
	</timepoint>
	<timepoint>
		<spatialEntity>
			<pseudo3D type="region">
				<clusteredness>1</clusteredness>
				<density>0.6183213390033803</density>
				<area>24154.5</area>
				<perimeter>656.3228988647461</perimeter>
				<distanceFromOrigin>240.8007475071454</distanceFromOrigin>
				<angle>63.86748248975828</angle>
				<shape>triangular</shape>
				<triangleMeasure>0.7970072426707142</triangleMeasure>
				<rectangleMeasure>0.6296780710740536</rectangleMeasure>
				<circleMeasure>0.5088158854445305</circleMeasure>
				<centroid>
					<x>1019.151</x>
					<y>829.9332</y>
				</centroid>
			</pseudo3D>
		</spatialEntity>
		<numericStateVariable>
			<name>avgClusterednessRegions</name>
			<value>0</value>
		</numericStateVariable>
		<numericStateVariable>
			<name>avgDensityRegions</name>
			<value>0.6183213390033803</value>
		</numericStateVariable>
	</timepoint>
	<timepoint>
		<spatialEntity>
			<pseudo3D type="region">
				<clusteredness>1</clusteredness>
				<density>0.6051788175256185</density>
				<area>28405</area>
				<perimeter>730.7622103691101</perimeter>
				<distanceFromOrigin>241.6298822579691</distanceFromOrigin>
				<angle>62.794615718415</angle>
				<shape>triangular</shape>
				<triangleMeasure>0.7549150537848738</triangleMeasure>
				<rectangleMeasure>0.6594639370623162</rectangleMeasure>
				<circleMeasure>0.5394772793396021</circleMeasure>
				<centroid>
					<x>1030.472</x>
					<y>836.2009</y>
				</centroid>
			</pseudo3D>
		</spatialEntity>
		<numericStateVariable>
			<name>avgClusterednessRegions</name>
			<value>0</value>
		</numericStateVariable>
		<numericStateVariable>
			<name>avgDensityRegions</name>
			<value>0.6051788175256185</value>
		</numericStateVariable>
	</timepoint>
	<timepoint>
		<spatialEntity>
			<pseudo3D type="region">
				<clusteredness>1</clusteredness>
				<density>0.595487219936862</density>
				<area>31870</area>
				<perimeter>755.9412422180176</perimeter>
				<distanceFromOrigin>240.8007475071454</distanceFromOrigin>
				<angle>61.62280907691272</angle>
				<shape>triangular</shape>
				<triangleMeasure>0.7921087378640776</triangleMeasure>
				<rectangleMeasure>0.6556293647176205</rectangleMeasure>
				<circleMeasure>0.5201933242369882</circleMeasure>
				<centroid>
					<x>1037.494</x>
					<y>843.7272</y>
				</centroid>
			</pseudo3D>
		</spatialEntity>
		<numericStateVariable>
			<name>avgClusterednessRegions</name>
			<value>0</value>
		</numericStateVariable>
		<numericStateVariable>
			<name>avgDensityRegions</name>
			<value>0.595487219936862</value>
		</numericStateVariable>
	</timepoint>
	<timepoint>
		<spatialEntity>
			<pseudo3D type="region">
				<clusteredness>1</clusteredness>
				<density>0.5883850935031132</density>
				<area>35896</area>
				<perimeter>909.5210130214691</perimeter>
				<distanceFromOrigin>240.8007475071454</distanceFromOrigin>
				<angle>60.1953678887998</angle>
				<shape>triangular</shape>
				<triangleMeasure>0.7720856701923439</triangleMeasure>
				<rectangleMeasure>0.6503954375519237</rectangleMeasure>
				<circleMeasure>0.5244512382408776</circleMeasure>
				<centroid>
					<x>1047.139</x>
					<y>849.5394</y>
				</centroid>
			</pseudo3D>
		</spatialEntity>
		<numericStateVariable>
			<name>avgClusterednessRegions</name>
			<value>0</value>
		</numericStateVariable>
		<numericStateVariable>
			<name>avgDensityRegions</name>
			<value>0.5883850935031132</value>
		</numericStateVariable>
	</timepoint>
	<timepoint>
		<spatialEntity>
			<pseudo3D type="region">
				<clusteredness>1</clusteredness>
				<density>0.5825570304038108</density>
				<area>39597</area>
				<perimeter>972.2274165153503</perimeter>
				<distanceFromOrigin>240.8007475071454</distanceFromOrigin>
				<angle>58.99860088776124</angle>
				<shape>triangular</shape>
				<triangleMeasure>0.7426241844698204</triangleMeasure>
				<rectangleMeasure>0.6106898337042997</rectangleMeasure>
				<circleMeasure>0.498308214810176</circleMeasure>
				<centroid>
					<x>1056.033</x>
					<y>853.166</y>
				</centroid>
			</pseudo3D>
		</spatialEntity>
		<numericStateVariable>
			<name>avgClusterednessRegions</name>
			<value>0</value>
		</numericStateVariable>
		<numericStateVariable>
			<name>avgDensityRegions</name>
			<value>0.5825570304038108</value>
		</numericStateVariable>
	</timepoint>
	<timepoint>
		<spatialEntity>
			<pseudo3D type="region">
				<clusteredness>1</clusteredness>
				<density>0.5705043871348648</density>
				<area>43638</area>
				<perimeter>1053.525764465332</perimeter>
				<distanceFromOrigin>240.8007475071454</distanceFromOrigin>
				<angle>58.66930048562666</angle>
				<shape>triangular</shape>
				<triangleMeasure>0.7471764501927313</triangleMeasure>
				<rectangleMeasure>0.6132980367462945</rectangleMeasure>
				<circleMeasure>0.4822447392740279</circleMeasure>
				<centroid>
					<x>1064.731</x>
					<y>860.0505</y>
				</centroid>
			</pseudo3D>
		</spatialEntity>
		<numericStateVariable>
			<name>avgClusterednessRegions</name>
			<value>0</value>
		</numericStateVariable>
		<numericStateVariable>
			<name>avgDensityRegions</name>
			<value>0.5705043871348648</value>
		</numericStateVariable>
	</timepoint>
	<timepoint>
		<spatialEntity>
			<pseudo3D type="region">
				<clusteredness>1</clusteredness>
				<density>0.5727417557465672</density>
				<area>47230</area>
				<perimeter>1157.007036209106</perimeter>
				<distanceFromOrigin>240.8007475071454</distanceFromOrigin>
				<angle>57.422332090318</angle>
				<shape>triangular</shape>
				<triangleMeasure>0.726854407891826</triangleMeasure>
				<rectangleMeasure>0.5772774540145317</rectangleMeasure>
				<circleMeasure>0.4627126254259234</circleMeasure>
				<centroid>
					<x>1072.95</x>
					<y>865.3535</y>
				</centroid>
			</pseudo3D>
		</spatialEntity>
		<numericStateVariable>
			<name>avgClusterednessRegions</name>
			<value>0</value>
		</numericStateVariable>
		<numericStateVariable>
			<name>avgDensityRegions</name>
			<value>0.5727417557465672</value>
		</numericStateVariable>
	</timepoint>
	<timepoint>
		<spatialEntity>
			<pseudo3D type="region">
				<clusteredness>1</clusteredness>
				<density>0.5692446653898918</density>
				<area>48567</area>
				<perimeter>1155.800627470016</perimeter>
				<distanceFromOrigin>240.8007475071454</distanceFromOrigin>
				<angle>57.14440492532113</angle>
				<shape>triangular</shape>
				<triangleMeasure>0.6894278013283341</triangleMeasure>
				<rectangleMeasure>0.6445862416607383</rectangleMeasure>
				<circleMeasure>0.4588147936505445</circleMeasure>
				<centroid>
					<x>1075.803</x>
					<y>869.4806</y>
				</centroid>
			</pseudo3D>
		</spatialEntity>
		<numericStateVariable>
			<name>avgClusterednessRegions</name>
			<value>0</value>
		</numericStateVariable>
		<numericStateVariable>
			<name>avgDensityRegions</name>
			<value>0.5692446653898918</value>
		</numericStateVariable>
	</timepoint>
	<timepoint>
		<spatialEntity>
			<pseudo3D type="region">
				<clusteredness>1</clusteredness>
				<density>0.5718228366268824</density>
				<area>51580</area>
				<perimeter>1269.756546258926</perimeter>
				<distanceFromOrigin>241.6298822579691</distanceFromOrigin>
				<angle>55.34030505666544</angle>
				<shape>triangular</shape>
				<triangleMeasure>0.662944725152024</triangleMeasure>
				<rectangleMeasure>0.6218346053542327</rectangleMeasure>
				<circleMeasure>0.4204987097326944</circleMeasure>
				<centroid>
					<x>1082.079</x>
					<y>876.6517</y>
				</centroid>
			</pseudo3D>
		</spatialEntity>
		<numericStateVariable>
			<name>avgClusterednessRegions</name>
			<value>0</value>
		</numericStateVariable>
		<numericStateVariable>
			<name>avgDensityRegions</name>
			<value>0.5718228366268824</value>
		</numericStateVariable>
	</timepoint>
	<timepoint>
		<spatialEntity>
			<pseudo3D type="region">
				<clusteredness>1</clusteredness>
				<density>0.5739733741030044</density>
				<area>54045</area>
				<perimeter>1319.05118560791</perimeter>
				<distanceFromOrigin>240.8007475071454</distanceFromOrigin>
				<angle>54.96594206791046</angle>
				<shape>rectangular</shape>
				<triangleMeasure>0.6225387358875525</triangleMeasure>
				<rectangleMeasure>0.6311329585452237</rectangleMeasure>
				<circleMeasure>0.3994639004405332</circleMeasure>
				<centroid>
					<x>1089.106</x>
					<y>879.4611</y>
				</centroid>
			</pseudo3D>
		</spatialEntity>
		<numericStateVariable>
			<name>avgClusterednessRegions</name>
			<value>0</value>
		</numericStateVariable>
		<numericStateVariable>
			<name>avgDensityRegions</name>
			<value>0.5739733741030044</value>
		</numericStateVariable>
	</timepoint>
	<timepoint>
		<spatialEntity>
			<pseudo3D type="region">
				<clusteredness>1</clusteredness>
				<density>0.5758985943984339</density>
				<area>55832</area>
				<perimeter>1412.489527702332</perimeter>
				<distanceFromOrigin>240.8007475071454</distanceFromOrigin>
				<angle>53.61323849388597</angle>
				<shape>rectangular</shape>
				<triangleMeasure>0.6071459156001713</triangleMeasure>
				<rectangleMeasure>0.6102404493025374</rectangleMeasure>
				<circleMeasure>0.3707951523793409</circleMeasure>
				<centroid>
					<x>1093.119</x>
					<y>883.9847</y>
				</centroid>
			</pseudo3D>
		</spatialEntity>
		<numericStateVariable>
			<name>avgClusterednessRegions</name>
			<value>0</value>
		</numericStateVariable>
		<numericStateVariable>
			<name>avgDensityRegions</name>
			<value>0.5758985943984339</value>
		</numericStateVariable>
	</timepoint>
	<timepoint>
		<spatialEntity>
			<pseudo3D type="region">
				<clusteredness>1</clusteredness>
				<density>0.5753517112764812</density>
				<area>56066</area>
				<perimeter>1419.767949581146</perimeter>
				<distanceFromOrigin>240.8007475071454</distanceFromOrigin>
				<angle>53.61323849388597</angle>
				<shape>rectangular</shape>
				<triangleMeasure>0.5973269125253698</triangleMeasure>
				<rectangleMeasure>0.6131172064925196</rectangleMeasure>
				<circleMeasure>0.3714407893461118</circleMeasure>
				<centroid>
					<x>1093.817</x>
					<y>884.3661</y>
				</centroid>
			</pseudo3D>
		</spatialEntity>
		<numericStateVariable>
			<name>avgClusterednessRegions</name>
			<value>0</value>
		</numericStateVariable>
		<numericStateVariable>
			<name>avgDensityRegions</name>
			<value>0.5753517112764812</value>
		</numericStateVariable>
	</timepoint>
	<timepoint>
		<spatialEntity>
			<pseudo3D type="region">
				<clusteredness>1</clusteredness>
				<density>0.5753517112764812</density>
				<area>56066</area>
				<perimeter>1419.767949581146</perimeter>
				<distanceFromOrigin>240.8007475071454</distanceFromOrigin>
				<angle>53.61323849388597</angle>
				<shape>rectangular</shape>
				<triangleMeasure>0.5973269125253698</triangleMeasure>
				<rectangleMeasure>0.6131172064925196</rectangleMeasure>
				<circleMeasure>0.3714407893461118</circleMeasure>
				<centroid>
					<x>1093.817</x>
					<y>884.3661</y>
				</centroid>
			</pseudo3D>
		</spatialEntity>
		<numericStateVariable>
			<name>avgClusterednessRegions</name>
			<value>0</value>
		</numericStateVariable>
		<numericStateVariable>
			<name>avgDensityRegions</name>
			<value>0.5753517112764812</value>
		</numericStateVariable>
	</timepoint>
	<timepoint>
		<spatialEntity>
			<pseudo3D type="region">
				<clusteredness>1</clusteredness>
				<density>0.5753517112764812</density>
				<area>56066</area>
				<perimeter>1419.767949581146</perimeter>
				<distanceFromOrigin>240.8007475071454</distanceFromOrigin>
				<angle>53.61323849388597</angle>
				<shape>rectangular</shape>
				<triangleMeasure>0.5973269125253698</triangleMeasure>
				<rectangleMeasure>0.6131172064925196</rectangleMeasure>
				<circleMeasure>0.3714407893461118</circleMeasure>
				<centroid>
					<x>1093.817</x>
					<y>884.3661</y>
				</centroid>
			</pseudo3D>
		</spatialEntity>
		<numericStateVariable>
			<name>avgClusterednessRegions</name>
			<value>0</value>
		</numericStateVariable>
		<numericStateVariable>
			<name>avgDensityRegions</name>
			<value>0.5753517112764812</value>
		</numericStateVariable>
	</timepoint>
	<timepoint>
		<spatialEntity>
			<pseudo3D type="region">
				<clusteredness>1</clusteredness>
				<density>0.5753517112764812</density>
				<area>56066</area>
				<perimeter>1419.767949581146</perimeter>
				<distanceFromOrigin>240.8007475071454</distanceFromOrigin>
				<angle>53.61323849388597</angle>
				<shape>rectangular</shape>
				<triangleMeasure>0.5973269125253698</triangleMeasure>
				<rectangleMeasure>0.6131172064925196</rectangleMeasure>
				<circleMeasure>0.3714407893461118</circleMeasure>
				<centroid>
					<x>1093.817</x>
					<y>884.3661</y>
				</centroid>
			</pseudo3D>
		</spatialEntity>
		<numericStateVariable>
			<name>avgClusterednessRegions</name>
			<value>0</value>
		</numericStateVariable>
		<numericStateVariable>
			<name>avgDensityRegions</name>
			<value>0.5753517112764812</value>
		</numericStateVariable>
	</timepoint>
	<timepoint>
		<spatialEntity>
			<pseudo3D type="region">
				<clusteredness>1</clusteredness>
				<density>0.5753517112764812</density>
				<area>56066</area>
				<perimeter>1419.767949581146</perimeter>
				<distanceFromOrigin>240.8007475071454</distanceFromOrigin>
				<angle>53.61323849388597</angle>
				<shape>rectangular</shape>
				<triangleMeasure>0.5973269125253698</triangleMeasure>
				<rectangleMeasure>0.6131172064925196</rectangleMeasure>
				<circleMeasure>0.3714407893461118</circleMeasure>
				<centroid>
					<x>1093.817</x>
					<y>884.3661</y>
				</centroid>
			</pseudo3D>
		</spatialEntity>
		<numericStateVariable>
			<name>avgClusterednessRegions</name>
			<value>0</value>
		</numericStateVariable>
		<numericStateVariable>
			<name>avgDensityRegions</name>
			<value>0.5753517112764812</value>
		</numericStateVariable>
	</timepoint>
	<timepoint>
		<spatialEntity>
			<pseudo3D type="region">
				<clusteredness>1</clusteredness>
				<density>0.5753517112764812</density>
				<area>56066</area>
				<perimeter>1419.767949581146</perimeter>
				<distanceFromOrigin>240.8007475071454</distanceFromOrigin>
				<angle>53.61323849388597</angle>
				<shape>rectangular</shape>
				<triangleMeasure>0.5973269125253698</triangleMeasure>
				<rectangleMeasure>0.6131172064925196</rectangleMeasure>
				<circleMeasure>0.3714407893461118</circleMeasure>
				<centroid>
					<x>1093.817</x>
					<y>884.3661</y>
				</centroid>
			</pseudo3D>
		</spatialEntity>
		<numericStateVariable>
			<name>avgClusterednessRegions</name>
			<value>0</value>
		</numericStateVariable>
		<numericStateVariable>
			<name>avgDensityRegions</name>
			<value>0.5753517112764812</value>
		</numericStateVariable>
	</timepoint>
	<timepoint>
		<spatialEntity>
			<pseudo3D type="region">
				<clusteredness>1</clusteredness>
				<density>0.5753517112764812</density>
				<area>56066</area>
				<perimeter>1419.767949581146</perimeter>
				<distanceFromOrigin>240.8007475071454</distanceFromOrigin>
				<angle>53.61323849388597</angle>
				<shape>rectangular</shape>
				<triangleMeasure>0.5973269125253698</triangleMeasure>
				<rectangleMeasure>0.6131172064925196</rectangleMeasure>
				<circleMeasure>0.3714407893461118</circleMeasure>
				<centroid>
					<x>1093.817</x>
					<y>884.3661</y>
				</centroid>
			</pseudo3D>
		</spatialEntity>
		<numericStateVariable>
			<name>avgClusterednessRegions</name>
			<value>0</value>
		</numericStateVariable>
		<numericStateVariable>
			<name>avgDensityRegions</name>
			<value>0.5753517112764812</value>
		</numericStateVariable>
	</timepoint>
	<timepoint>
		<spatialEntity>
			<pseudo3D type="region">
				<clusteredness>1</clusteredness>
				<density>0.5753517112764812</density>
				<area>56066</area>
				<perimeter>1419.767949581146</perimeter>
				<distanceFromOrigin>240.8007475071454</distanceFromOrigin>
				<angle>53.61323849388597</angle>
				<shape>rectangular</shape>
				<triangleMeasure>0.5973269125253698</triangleMeasure>
				<rectangleMeasure>0.6131172064925196</rectangleMeasure>
				<circleMeasure>0.3714407893461118</circleMeasure>
				<centroid>
					<x>1093.817</x>
					<y>884.3661</y>
				</centroid>
			</pseudo3D>
		</spatialEntity>
		<numericStateVariable>
			<name>avgClusterednessRegions</name>
			<value>0</value>
		</numericStateVariable>
		<numericStateVariable>
			<name>avgDensityRegions</name>
			<value>0.5753517112764812</value>
		</numericStateVariable>
	</timepoint>
	<timepoint>
		<spatialEntity>
			<pseudo3D type="region">
				<clusteredness>1</clusteredness>
				<density>0.5753517112764812</density>
				<area>56066</area>
				<perimeter>1419.767949581146</perimeter>
				<distanceFromOrigin>240.8007475071454</distanceFromOrigin>
				<angle>53.61323849388597</angle>
				<shape>rectangular</shape>
				<triangleMeasure>0.5973269125253698</triangleMeasure>
				<rectangleMeasure>0.6131172064925196</rectangleMeasure>
				<circleMeasure>0.3714407893461118</circleMeasure>
				<centroid>
					<x>1093.817</x>
					<y>884.3661</y>
				</centroid>
			</pseudo3D>
		</spatialEntity>
		<numericStateVariable>
			<name>avgClusterednessRegions</name>
			<value>0</value>
		</numericStateVariable>
		<numericStateVariable>
			<name>avgDensityRegions</name>
			<value>0.5753517112764812</value>
		</numericStateVariable>
	</timepoint>
	<timepoint>
		<spatialEntity>
			<pseudo3D type="region">
				<clusteredness>1</clusteredness>
				<density>0.5753517112764812</density>
				<area>56066</area>
				<perimeter>1419.767949581146</perimeter>
				<distanceFromOrigin>240.8007475071454</distanceFromOrigin>
				<angle>53.61323849388597</angle>
				<shape>rectangular</shape>
				<triangleMeasure>0.5973269125253698</triangleMeasure>
				<rectangleMeasure>0.6131172064925196</rectangleMeasure>
				<circleMeasure>0.3714407893461118</circleMeasure>
				<centroid>
					<x>1093.817</x>
					<y>884.3661</y>
				</centroid>
			</pseudo3D>
		</spatialEntity>
		<numericStateVariable>
			<name>avgClusterednessRegions</name>
			<value>0</value>
		</numericStateVariable>
		<numericStateVariable>
			<name>avgDensityRegions</name>
			<value>0.5753517112764812</value>
		</numericStateVariable>
	</timepoint>
	<timepoint>
		<spatialEntity>
			<pseudo3D type="region">
				<clusteredness>1</clusteredness>
				<density>0.5753517112764812</density>
				<area>56066</area>
				<perimeter>1419.767949581146</perimeter>
				<distanceFromOrigin>240.8007475071454</distanceFromOrigin>
				<angle>53.61323849388597</angle>
				<shape>rectangular</shape>
				<triangleMeasure>0.5973269125253698</triangleMeasure>
				<rectangleMeasure>0.6131172064925196</rectangleMeasure>
				<circleMeasure>0.3714407893461118</circleMeasure>
				<centroid>
					<x>1093.817</x>
					<y>884.3661</y>
				</centroid>
			</pseudo3D>
		</spatialEntity>
		<numericStateVariable>
			<name>avgClusterednessRegions</name>
			<value>0</value>
		</numericStateVariable>
		<numericStateVariable>
			<name>avgDensityRegions</name>
			<value>0.5753517112764812</value>
		</numericStateVariable>
	</timepoint>
	<timepoint>
		<spatialEntity>
			<pseudo3D type="region">
				<clusteredness>1</clusteredness>
				<density>0.5753517112764812</density>
				<area>56066</area>
				<perimeter>1419.767949581146</perimeter>
				<distanceFromOrigin>240.8007475071454</distanceFromOrigin>
				<angle>53.61323849388597</angle>
				<shape>rectangular</shape>
				<triangleMeasure>0.5973269125253698</triangleMeasure>
				<rectangleMeasure>0.6131172064925196</rectangleMeasure>
				<circleMeasure>0.3714407893461118</circleMeasure>
				<centroid>
					<x>1093.817</x>
					<y>884.3661</y>
				</centroid>
			</pseudo3D>
		</spatialEntity>
		<numericStateVariable>
			<name>avgClusterednessRegions</name>
			<value>0</value>
		</numericStateVariable>
		<numericStateVariable>
			<name>avgDensityRegions</name>
			<value>0.5753517112764812</value>
		</numericStateVariable>
	</timepoint>
	<timepoint>
		<spatialEntity>
			<pseudo3D type="region">
				<clusteredness>1</clusteredness>
				<density>0.5753517112764812</density>
				<area>56066</area>
				<perimeter>1419.767949581146</perimeter>
				<distanceFromOrigin>240.8007475071454</distanceFromOrigin>
				<angle>53.61323849388597</angle>
				<shape>rectangular</shape>
				<triangleMeasure>0.5973269125253698</triangleMeasure>
				<rectangleMeasure>0.6131172064925196</rectangleMeasure>
				<circleMeasure>0.3714407893461118</circleMeasure>
				<centroid>
					<x>1093.817</x>
					<y>884.3661</y>
				</centroid>
			</pseudo3D>
		</spatialEntity>
		<numericStateVariable>
			<name>avgClusterednessRegions</name>
			<value>0</value>
		</numericStateVariable>
		<numericStateVariable>
			<name>avgDensityRegions</name>
			<value>0.5753517112764812</value>
		</numericStateVariable>
	</timepoint>
	<timepoint>
		<spatialEntity>
			<pseudo3D type="region">
				<clusteredness>1</clusteredness>
				<density>0.5753517112764812</density>
				<area>56066</area>
				<perimeter>1419.767949581146</perimeter>
				<distanceFromOrigin>240.8007475071454</distanceFromOrigin>
				<angle>53.61323849388597</angle>
				<shape>rectangular</shape>
				<triangleMeasure>0.5973269125253698</triangleMeasure>
				<rectangleMeasure>0.6131172064925196</rectangleMeasure>
				<circleMeasure>0.3714407893461118</circleMeasure>
				<centroid>
					<x>1093.817</x>
					<y>884.3661</y>
				</centroid>
			</pseudo3D>
		</spatialEntity>
		<numericStateVariable>
			<name>avgClusterednessRegions</name>
			<value>0</value>
		</numericStateVariable>
		<numericStateVariable>
			<name>avgDensityRegions</name>
			<value>0.5753517112764812</value>
		</numericStateVariable>
	</timepoint>
	<timepoint>
		<spatialEntity>
			<pseudo3D type="region">
				<clusteredness>1</clusteredness>
				<density>0.5753517112764812</density>
				<area>56066</area>
				<perimeter>1419.767949581146</perimeter>
				<distanceFromOrigin>240.8007475071454</distanceFromOrigin>
				<angle>53.61323849388597</angle>
				<shape>rectangular</shape>
				<triangleMeasure>0.5973269125253698</triangleMeasure>
				<rectangleMeasure>0.6131172064925196</rectangleMeasure>
				<circleMeasure>0.3714407893461118</circleMeasure>
				<centroid>
					<x>1093.817</x>
					<y>884.3661</y>
				</centroid>
			</pseudo3D>
		</spatialEntity>
		<numericStateVariable>
			<name>avgClusterednessRegions</name>
			<value>0</value>
		</numericStateVariable>
		<numericStateVariable>
			<name>avgDensityRegions</name>
			<value>0.5753517112764812</value>
		</numericStateVariable>
	</timepoint>
	<timepoint>
		<spatialEntity>
			<pseudo3D type="region">
				<clusteredness>1</clusteredness>
				<density>0.5753517112764812</density>
				<area>56066</area>
				<perimeter>1419.767949581146</perimeter>
				<distanceFromOrigin>240.8007475071454</distanceFromOrigin>
				<angle>53.61323849388597</angle>
				<shape>rectangular</shape>
				<triangleMeasure>0.5973269125253698</triangleMeasure>
				<rectangleMeasure>0.6131172064925196</rectangleMeasure>
				<circleMeasure>0.3714407893461118</circleMeasure>
				<centroid>
					<x>1093.817</x>
					<y>884.3661</y>
				</centroid>
			</pseudo3D>
		</spatialEntity>
		<numericStateVariable>
			<name>avgClusterednessRegions</name>
			<value>0</value>
		</numericStateVariable>
		<numericStateVariable>
			<name>avgDensityRegions</name>
			<value>0.5753517112764812</value>
		</numericStateVariable>
	</timepoint>
	<timepoint>
		<spatialEntity>
			<pseudo3D type="region">
				<clusteredness>1</clusteredness>
				<density>0.5753517112764812</density>
				<area>56066</area>
				<perimeter>1419.767949581146</perimeter>
				<distanceFromOrigin>240.8007475071454</distanceFromOrigin>
				<angle>53.61323849388597</angle>
				<shape>rectangular</shape>
				<triangleMeasure>0.5973269125253698</triangleMeasure>
				<rectangleMeasure>0.6131172064925196</rectangleMeasure>
				<circleMeasure>0.3714407893461118</circleMeasure>
				<centroid>
					<x>1093.817</x>
					<y>884.3661</y>
				</centroid>
			</pseudo3D>
		</spatialEntity>
		<numericStateVariable>
			<name>avgClusterednessRegions</name>
			<value>0</value>
		</numericStateVariable>
		<numericStateVariable>
			<name>avgDensityRegions</name>
			<value>0.5753517112764812</value>
		</numericStateVariable>
	</timepoint>
	<timepoint>
		<spatialEntity>
			<pseudo3D type="region">
				<clusteredness>1</clusteredness>
				<density>0.5753517112764812</density>
				<area>56066</area>
				<perimeter>1419.767949581146</perimeter>
				<distanceFromOrigin>240.8007475071454</distanceFromOrigin>
				<angle>53.61323849388597</angle>
				<shape>rectangular</shape>
				<triangleMeasure>0.5973269125253698</triangleMeasure>
				<rectangleMeasure>0.6131172064925196</rectangleMeasure>
				<circleMeasure>0.3714407893461118</circleMeasure>
				<centroid>
					<x>1093.817</x>
					<y>884.3661</y>
				</centroid>
			</pseudo3D>
		</spatialEntity>
		<numericStateVariable>
			<name>avgClusterednessRegions</name>
			<value>0</value>
		</numericStateVariable>
		<numericStateVariable>
			<name>avgDensityRegions</name>
			<value>0.5753517112764812</value>
		</numericStateVariable>
	</timepoint>
	<timepoint>
		<spatialEntity>
			<pseudo3D type="region">
				<clusteredness>1</clusteredness>
				<density>0.5753517112764812</density>
				<area>56066</area>
				<perimeter>1419.767949581146</perimeter>
				<distanceFromOrigin>240.8007475071454</distanceFromOrigin>
				<angle>53.61323849388597</angle>
				<shape>rectangular</shape>
				<triangleMeasure>0.5973269125253698</triangleMeasure>
				<rectangleMeasure>0.6131172064925196</rectangleMeasure>
				<circleMeasure>0.3714407893461118</circleMeasure>
				<centroid>
					<x>1093.817</x>
					<y>884.3661</y>
				</centroid>
			</pseudo3D>
		</spatialEntity>
		<numericStateVariable>
			<name>avgClusterednessRegions</name>
			<value>0</value>
		</numericStateVariable>
		<numericStateVariable>
			<name>avgDensityRegions</name>
			<value>0.5753517112764812</value>
		</numericStateVariable>
	</timepoint>
	<timepoint>
		<spatialEntity>
			<pseudo3D type="region">
				<clusteredness>1</clusteredness>
				<density>0.5753517112764812</density>
				<area>56066</area>
				<perimeter>1419.767949581146</perimeter>
				<distanceFromOrigin>240.8007475071454</distanceFromOrigin>
				<angle>53.61323849388597</angle>
				<shape>rectangular</shape>
				<triangleMeasure>0.5973269125253698</triangleMeasure>
				<rectangleMeasure>0.6131172064925196</rectangleMeasure>
				<circleMeasure>0.3714407893461118</circleMeasure>
				<centroid>
					<x>1093.817</x>
					<y>884.3661</y>
				</centroid>
			</pseudo3D>
		</spatialEntity>
		<numericStateVariable>
			<name>avgClusterednessRegions</name>
			<value>0</value>
		</numericStateVariable>
		<numericStateVariable>
			<name>avgDensityRegions</name>
			<value>0.5753517112764812</value>
		</numericStateVariable>
	</timepoint>
	<timepoint>
		<spatialEntity>
			<pseudo3D type="region">
				<clusteredness>1</clusteredness>
				<density>0.5753517112764812</density>
				<area>56066</area>
				<perimeter>1419.767949581146</perimeter>
				<distanceFromOrigin>240.8007475071454</distanceFromOrigin>
				<angle>53.61323849388597</angle>
				<shape>rectangular</shape>
				<triangleMeasure>0.5973269125253698</triangleMeasure>
				<rectangleMeasure>0.6131172064925196</rectangleMeasure>
				<circleMeasure>0.3714407893461118</circleMeasure>
				<centroid>
					<x>1093.817</x>
					<y>884.3661</y>
				</centroid>
			</pseudo3D>
		</spatialEntity>
		<numericStateVariable>
			<name>avgClusterednessRegions</name>
			<value>0</value>
		</numericStateVariable>
		<numericStateVariable>
			<name>avgDensityRegions</name>
			<value>0.5753517112764812</value>
		</numericStateVariable>
	</timepoint>
	<timepoint>
		<spatialEntity>
			<pseudo3D type="region">
				<clusteredness>1</clusteredness>
				<density>0.5753517112764812</density>
				<area>56066</area>
				<perimeter>1419.767949581146</perimeter>
				<distanceFromOrigin>240.8007475071454</distanceFromOrigin>
				<angle>53.61323849388597</angle>
				<shape>rectangular</shape>
				<triangleMeasure>0.5973269125253698</triangleMeasure>
				<rectangleMeasure>0.6131172064925196</rectangleMeasure>
				<circleMeasure>0.3714407893461118</circleMeasure>
				<centroid>
					<x>1093.817</x>
					<y>884.3661</y>
				</centroid>
			</pseudo3D>
		</spatialEntity>
		<numericStateVariable>
			<name>avgClusterednessRegions</name>
			<value>0</value>
		</numericStateVariable>
		<numericStateVariable>
			<name>avgDensityRegions</name>
			<value>0.5753517112764812</value>
		</numericStateVariable>
	</timepoint>
	<timepoint>
		<spatialEntity>
			<pseudo3D type="region">
				<clusteredness>1</clusteredness>
				<density>0.5753517112764812</density>
				<area>56066</area>
				<perimeter>1419.767949581146</perimeter>
				<distanceFromOrigin>240.8007475071454</distanceFromOrigin>
				<angle>53.61323849388597</angle>
				<shape>rectangular</shape>
				<triangleMeasure>0.5973269125253698</triangleMeasure>
				<rectangleMeasure>0.6131172064925196</rectangleMeasure>
				<circleMeasure>0.3714407893461118</circleMeasure>
				<centroid>
					<x>1093.817</x>
					<y>884.3661</y>
				</centroid>
			</pseudo3D>
		</spatialEntity>
		<numericStateVariable>
			<name>avgClusterednessRegions</name>
			<value>0</value>
		</numericStateVariable>
		<numericStateVariable>
			<name>avgDensityRegions</name>
			<value>0.5753517112764812</value>
		</numericStateVariable>
	</timepoint>
	<timepoint>
		<spatialEntity>
			<pseudo3D type="region">
				<clusteredness>1</clusteredness>
				<density>0.5753517112764812</density>
				<area>56066</area>
				<perimeter>1419.767949581146</perimeter>
				<distanceFromOrigin>240.8007475071454</distanceFromOrigin>
				<angle>53.61323849388597</angle>
				<shape>rectangular</shape>
				<triangleMeasure>0.5973269125253698</triangleMeasure>
				<rectangleMeasure>0.6131172064925196</rectangleMeasure>
				<circleMeasure>0.3714407893461118</circleMeasure>
				<centroid>
					<x>1093.817</x>
					<y>884.3661</y>
				</centroid>
			</pseudo3D>
		</spatialEntity>
		<numericStateVariable>
			<name>avgClusterednessRegions</name>
			<value>0</value>
		</numericStateVariable>
		<numericStateVariable>
			<name>avgDensityRegions</name>
			<value>0.5753517112764812</value>
		</numericStateVariable>
	</timepoint>
	<timepoint>
		<spatialEntity>
			<pseudo3D type="region">
				<clusteredness>1</clusteredness>
				<density>0.5753517112764812</density>
				<area>56066</area>
				<perimeter>1419.767949581146</perimeter>
				<distanceFromOrigin>240.8007475071454</distanceFromOrigin>
				<angle>53.61323849388597</angle>
				<shape>rectangular</shape>
				<triangleMeasure>0.5973269125253698</triangleMeasure>
				<rectangleMeasure>0.6131172064925196</rectangleMeasure>
				<circleMeasure>0.3714407893461118</circleMeasure>
				<centroid>
					<x>1093.817</x>
					<y>884.3661</y>
				</centroid>
			</pseudo3D>
		</spatialEntity>
		<numericStateVariable>
			<name>avgClusterednessRegions</name>
			<value>0</value>
		</numericStateVariable>
		<numericStateVariable>
			<name>avgDensityRegions</name>
			<value>0.5753517112764812</value>
		</numericStateVariable>
	</timepoint>
	<timepoint>
		<spatialEntity>
			<pseudo3D type="region">
				<clusteredness>1</clusteredness>
				<density>0.5753517112764812</density>
				<area>56066</area>
				<perimeter>1419.767949581146</perimeter>
				<distanceFromOrigin>240.8007475071454</distanceFromOrigin>
				<angle>53.61323849388597</angle>
				<shape>rectangular</shape>
				<triangleMeasure>0.5973269125253698</triangleMeasure>
				<rectangleMeasure>0.6131172064925196</rectangleMeasure>
				<circleMeasure>0.3714407893461118</circleMeasure>
				<centroid>
					<x>1093.817</x>
					<y>884.3661</y>
				</centroid>
			</pseudo3D>
		</spatialEntity>
		<numericStateVariable>
			<name>avgClusterednessRegions</name>
			<value>0</value>
		</numericStateVariable>
		<numericStateVariable>
			<name>avgDensityRegions</name>
			<value>0.5753517112764812</value>
		</numericStateVariable>
	</timepoint>
	<timepoint>
		<spatialEntity>
			<pseudo3D type="region">
				<clusteredness>1</clusteredness>
				<density>0.5753517112764812</density>
				<area>56066</area>
				<perimeter>1419.767949581146</perimeter>
				<distanceFromOrigin>240.8007475071454</distanceFromOrigin>
				<angle>53.61323849388597</angle>
				<shape>rectangular</shape>
				<triangleMeasure>0.5973269125253698</triangleMeasure>
				<rectangleMeasure>0.6131172064925196</rectangleMeasure>
				<circleMeasure>0.3714407893461118</circleMeasure>
				<centroid>
					<x>1093.817</x>
					<y>884.3661</y>
				</centroid>
			</pseudo3D>
		</spatialEntity>
		<numericStateVariable>
			<name>avgClusterednessRegions</name>
			<value>0</value>
		</numericStateVariable>
		<numericStateVariable>
			<name>avgDensityRegions</name>
			<value>0.5753517112764812</value>
		</numericStateVariable>
	</timepoint>
	<timepoint>
		<spatialEntity>
			<pseudo3D type="region">
				<clusteredness>1</clusteredness>
				<density>0.5753517112764812</density>
				<area>56066</area>
				<perimeter>1419.767949581146</perimeter>
				<distanceFromOrigin>240.8007475071454</distanceFromOrigin>
				<angle>53.61323849388597</angle>
				<shape>rectangular</shape>
				<triangleMeasure>0.5973269125253698</triangleMeasure>
				<rectangleMeasure>0.6131172064925196</rectangleMeasure>
				<circleMeasure>0.3714407893461118</circleMeasure>
				<centroid>
					<x>1093.817</x>
					<y>884.3661</y>
				</centroid>
			</pseudo3D>
		</spatialEntity>
		<numericStateVariable>
			<name>avgClusterednessRegions</name>
			<value>0</value>
		</numericStateVariable>
		<numericStateVariable>
			<name>avgDensityRegions</name>
			<value>0.5753517112764812</value>
		</numericStateVariable>
	</timepoint>
	<timepoint>
		<spatialEntity>
			<pseudo3D type="region">
				<clusteredness>1</clusteredness>
				<density>0.5753517112764812</density>
				<area>56066</area>
				<perimeter>1419.767949581146</perimeter>
				<distanceFromOrigin>240.8007475071454</distanceFromOrigin>
				<angle>53.61323849388597</angle>
				<shape>rectangular</shape>
				<triangleMeasure>0.5973269125253698</triangleMeasure>
				<rectangleMeasure>0.6131172064925196</rectangleMeasure>
				<circleMeasure>0.3714407893461118</circleMeasure>
				<centroid>
					<x>1093.817</x>
					<y>884.3661</y>
				</centroid>
			</pseudo3D>
		</spatialEntity>
		<numericStateVariable>
			<name>avgClusterednessRegions</name>
			<value>0</value>
		</numericStateVariable>
		<numericStateVariable>
			<name>avgDensityRegions</name>
			<value>0.5753517112764812</value>
		</numericStateVariable>
	</timepoint>
	<timepoint>
		<spatialEntity>
			<pseudo3D type="region">
				<clusteredness>1</clusteredness>
				<density>0.5753517112764812</density>
				<area>56066</area>
				<perimeter>1419.767949581146</perimeter>
				<distanceFromOrigin>240.8007475071454</distanceFromOrigin>
				<angle>53.61323849388597</angle>
				<shape>rectangular</shape>
				<triangleMeasure>0.5973269125253698</triangleMeasure>
				<rectangleMeasure>0.6131172064925196</rectangleMeasure>
				<circleMeasure>0.3714407893461118</circleMeasure>
				<centroid>
					<x>1093.817</x>
					<y>884.3661</y>
				</centroid>
			</pseudo3D>
		</spatialEntity>
		<numericStateVariable>
			<name>avgClusterednessRegions</name>
			<value>0</value>
		</numericStateVariable>
		<numericStateVariable>
			<name>avgDensityRegions</name>
			<value>0.5753517112764812</value>
		</numericStateVariable>
	</timepoint>
	<timepoint>
		<spatialEntity>
			<pseudo3D type="region">
				<clusteredness>1</clusteredness>
				<density>0.5753517112764812</density>
				<area>56066</area>
				<perimeter>1419.767949581146</perimeter>
				<distanceFromOrigin>240.8007475071454</distanceFromOrigin>
				<angle>53.61323849388597</angle>
				<shape>rectangular</shape>
				<triangleMeasure>0.5973269125253698</triangleMeasure>
				<rectangleMeasure>0.6131172064925196</rectangleMeasure>
				<circleMeasure>0.3714407893461118</circleMeasure>
				<centroid>
					<x>1093.817</x>
					<y>884.3661</y>
				</centroid>
			</pseudo3D>
		</spatialEntity>
		<numericStateVariable>
			<name>avgClusterednessRegions</name>
			<value>0</value>
		</numericStateVariable>
		<numericStateVariable>
			<name>avgDensityRegions</name>
			<value>0.5753517112764812</value>
		</numericStateVariable>
	</timepoint>
	<timepoint>
		<spatialEntity>
			<pseudo3D type="region">
				<clusteredness>1</clusteredness>
				<density>0.5753517112764812</density>
				<area>56066</area>
				<perimeter>1419.767949581146</perimeter>
				<distanceFromOrigin>240.8007475071454</distanceFromOrigin>
				<angle>53.61323849388597</angle>
				<shape>rectangular</shape>
				<triangleMeasure>0.5973269125253698</triangleMeasure>
				<rectangleMeasure>0.6131172064925196</rectangleMeasure>
				<circleMeasure>0.3714407893461118</circleMeasure>
				<centroid>
					<x>1093.817</x>
					<y>884.3661</y>
				</centroid>
			</pseudo3D>
		</spatialEntity>
		<numericStateVariable>
			<name>avgClusterednessRegions</name>
			<value>0</value>
		</numericStateVariable>
		<numericStateVariable>
			<name>avgDensityRegions</name>
			<value>0.5753517112764812</value>
		</numericStateVariable>
	</timepoint>
	<timepoint>
		<spatialEntity>
			<pseudo3D type="region">
				<clusteredness>1</clusteredness>
				<density>0.5753517112764812</density>
				<area>56066</area>
				<perimeter>1419.767949581146</perimeter>
				<distanceFromOrigin>240.8007475071454</distanceFromOrigin>
				<angle>53.61323849388597</angle>
				<shape>rectangular</shape>
				<triangleMeasure>0.5973269125253698</triangleMeasure>
				<rectangleMeasure>0.6131172064925196</rectangleMeasure>
				<circleMeasure>0.3714407893461118</circleMeasure>
				<centroid>
					<x>1093.817</x>
					<y>884.3661</y>
				</centroid>
			</pseudo3D>
		</spatialEntity>
		<numericStateVariable>
			<name>avgClusterednessRegions</name>
			<value>0</value>
		</numericStateVariable>
		<numericStateVariable>
			<name>avgDensityRegions</name>
			<value>0.5753517112764812</value>
		</numericStateVariable>
	</timepoint>
	<timepoint>
		<spatialEntity>
			<pseudo3D type="region">
				<clusteredness>1</clusteredness>
				<density>0.5753517112764812</density>
				<area>56066</area>
				<perimeter>1419.767949581146</perimeter>
				<distanceFromOrigin>240.8007475071454</distanceFromOrigin>
				<angle>53.61323849388597</angle>
				<shape>rectangular</shape>
				<triangleMeasure>0.5973269125253698</triangleMeasure>
				<rectangleMeasure>0.6131172064925196</rectangleMeasure>
				<circleMeasure>0.3714407893461118</circleMeasure>
				<centroid>
					<x>1093.817</x>
					<y>884.3661</y>
				</centroid>
			</pseudo3D>
		</spatialEntity>
		<numericStateVariable>
			<name>avgClusterednessRegions</name>
			<value>0</value>
		</numericStateVariable>
		<numericStateVariable>
			<name>avgDensityRegions</name>
			<value>0.5753517112764812</value>
		</numericStateVariable>
	</timepoint>
	<timepoint>
		<spatialEntity>
			<pseudo3D type="region">
				<clusteredness>1</clusteredness>
				<density>0.5753517112764812</density>
				<area>56066</area>
				<perimeter>1419.767949581146</perimeter>
				<distanceFromOrigin>240.8007475071454</distanceFromOrigin>
				<angle>53.61323849388597</angle>
				<shape>rectangular</shape>
				<triangleMeasure>0.5973269125253698</triangleMeasure>
				<rectangleMeasure>0.6131172064925196</rectangleMeasure>
				<circleMeasure>0.3714407893461118</circleMeasure>
				<centroid>
					<x>1093.817</x>
					<y>884.3661</y>
				</centroid>
			</pseudo3D>
		</spatialEntity>
		<numericStateVariable>
			<name>avgClusterednessRegions</name>
			<value>0</value>
		</numericStateVariable>
		<numericStateVariable>
			<name>avgDensityRegions</name>
			<value>0.5753517112764812</value>
		</numericStateVariable>
	</timepoint>
	<timepoint>
		<spatialEntity>
			<pseudo3D type="region">
				<clusteredness>1</clusteredness>
				<density>0.5753517112764812</density>
				<area>56066</area>
				<perimeter>1419.767949581146</perimeter>
				<distanceFromOrigin>240.8007475071454</distanceFromOrigin>
				<angle>53.61323849388597</angle>
				<shape>rectangular</shape>
				<triangleMeasure>0.5973269125253698</triangleMeasure>
				<rectangleMeasure>0.6131172064925196</rectangleMeasure>
				<circleMeasure>0.3714407893461118</circleMeasure>
				<centroid>
					<x>1093.817</x>
					<y>884.3661</y>
				</centroid>
			</pseudo3D>
		</spatialEntity>
		<numericStateVariable>
			<name>avgClusterednessRegions</name>
			<value>0</value>
		</numericStateVariable>
		<numericStateVariable>
			<name>avgDensityRegions</name>
			<value>0.5753517112764812</value>
		</numericStateVariable>
	</timepoint>
	<timepoint>
		<spatialEntity>
			<pseudo3D type="region">
				<clusteredness>1</clusteredness>
				<density>0.5753517112764812</density>
				<area>56066</area>
				<perimeter>1419.767949581146</perimeter>
				<distanceFromOrigin>240.8007475071454</distanceFromOrigin>
				<angle>53.61323849388597</angle>
				<shape>rectangular</shape>
				<triangleMeasure>0.5973269125253698</triangleMeasure>
				<rectangleMeasure>0.6131172064925196</rectangleMeasure>
				<circleMeasure>0.3714407893461118</circleMeasure>
				<centroid>
					<x>1093.817</x>
					<y>884.3661</y>
				</centroid>
			</pseudo3D>
		</spatialEntity>
		<numericStateVariable>
			<name>avgClusterednessRegions</name>
			<value>0</value>
		</numericStateVariable>
		<numericStateVariable>
			<name>avgDensityRegions</name>
			<value>0.5753517112764812</value>
		</numericStateVariable>
	</timepoint>
	<timepoint>
		<spatialEntity>
			<pseudo3D type="region">
				<clusteredness>1</clusteredness>
				<density>0.5753517112764812</density>
				<area>56066</area>
				<perimeter>1419.767949581146</perimeter>
				<distanceFromOrigin>240.8007475071454</distanceFromOrigin>
				<angle>53.61323849388597</angle>
				<shape>rectangular</shape>
				<triangleMeasure>0.5973269125253698</triangleMeasure>
				<rectangleMeasure>0.6131172064925196</rectangleMeasure>
				<circleMeasure>0.3714407893461118</circleMeasure>
				<centroid>
					<x>1093.817</x>
					<y>884.3661</y>
				</centroid>
			</pseudo3D>
		</spatialEntity>
		<numericStateVariable>
			<name>avgClusterednessRegions</name>
			<value>0</value>
		</numericStateVariable>
		<numericStateVariable>
			<name>avgDensityRegions</name>
			<value>0.5753517112764812</value>
		</numericStateVariable>
	</timepoint>
	<timepoint>
		<spatialEntity>
			<pseudo3D type="region">
				<clusteredness>1</clusteredness>
				<density>0.5753517112764812</density>
				<area>56066</area>
				<perimeter>1419.767949581146</perimeter>
				<distanceFromOrigin>240.8007475071454</distanceFromOrigin>
				<angle>53.61323849388597</angle>
				<shape>rectangular</shape>
				<triangleMeasure>0.5973269125253698</triangleMeasure>
				<rectangleMeasure>0.6131172064925196</rectangleMeasure>
				<circleMeasure>0.3714407893461118</circleMeasure>
				<centroid>
					<x>1093.817</x>
					<y>884.3661</y>
				</centroid>
			</pseudo3D>
		</spatialEntity>
		<numericStateVariable>
			<name>avgClusterednessRegions</name>
			<value>0</value>
		</numericStateVariable>
		<numericStateVariable>
			<name>avgDensityRegions</name>
			<value>0.5753517112764812</value>
		</numericStateVariable>
	</timepoint>
	<timepoint>
		<spatialEntity>
			<pseudo3D type="region">
				<clusteredness>1</clusteredness>
				<density>0.5753517112764812</density>
				<area>56066</area>
				<perimeter>1419.767949581146</perimeter>
				<distanceFromOrigin>240.8007475071454</distanceFromOrigin>
				<angle>53.61323849388597</angle>
				<shape>rectangular</shape>
				<triangleMeasure>0.5973269125253698</triangleMeasure>
				<rectangleMeasure>0.6131172064925196</rectangleMeasure>
				<circleMeasure>0.3714407893461118</circleMeasure>
				<centroid>
					<x>1093.817</x>
					<y>884.3661</y>
				</centroid>
			</pseudo3D>
		</spatialEntity>
		<numericStateVariable>
			<name>avgClusterednessRegions</name>
			<value>0</value>
		</numericStateVariable>
		<numericStateVariable>
			<name>avgDensityRegions</name>
			<value>0.5753517112764812</value>
		</numericStateVariable>
	</timepoint>
	<timepoint>
		<spatialEntity>
			<pseudo3D type="region">
				<clusteredness>1</clusteredness>
				<density>0.5753517112764812</density>
				<area>56066</area>
				<perimeter>1419.767949581146</perimeter>
				<distanceFromOrigin>240.8007475071454</distanceFromOrigin>
				<angle>53.61323849388597</angle>
				<shape>rectangular</shape>
				<triangleMeasure>0.5973269125253698</triangleMeasure>
				<rectangleMeasure>0.6131172064925196</rectangleMeasure>
				<circleMeasure>0.3714407893461118</circleMeasure>
				<centroid>
					<x>1093.817</x>
					<y>884.3661</y>
				</centroid>
			</pseudo3D>
		</spatialEntity>
		<numericStateVariable>
			<name>avgClusterednessRegions</name>
			<value>0</value>
		</numericStateVariable>
		<numericStateVariable>
			<name>avgDensityRegions</name>
			<value>0.5753517112764812</value>
		</numericStateVariable>
	</timepoint>
	<timepoint>
		<spatialEntity>
			<pseudo3D type="region">
				<clusteredness>1</clusteredness>
				<density>0.5753517112764812</density>
				<area>56066</area>
				<perimeter>1419.767949581146</perimeter>
				<distanceFromOrigin>240.8007475071454</distanceFromOrigin>
				<angle>53.61323849388597</angle>
				<shape>rectangular</shape>
				<triangleMeasure>0.5973269125253698</triangleMeasure>
				<rectangleMeasure>0.6131172064925196</rectangleMeasure>
				<circleMeasure>0.3714407893461118</circleMeasure>
				<centroid>
					<x>1093.817</x>
					<y>884.3661</y>
				</centroid>
			</pseudo3D>
		</spatialEntity>
		<numericStateVariable>
			<name>avgClusterednessRegions</name>
			<value>0</value>
		</numericStateVariable>
		<numericStateVariable>
			<name>avgDensityRegions</name>
			<value>0.5753517112764812</value>
		</numericStateVariable>
	</timepoint>
	<timepoint>
		<spatialEntity>
			<pseudo3D type="region">
				<clusteredness>1</clusteredness>
				<density>0.5753517112764812</density>
				<area>56066</area>
				<perimeter>1419.767949581146</perimeter>
				<distanceFromOrigin>240.8007475071454</distanceFromOrigin>
				<angle>53.61323849388597</angle>
				<shape>rectangular</shape>
				<triangleMeasure>0.5973269125253698</triangleMeasure>
				<rectangleMeasure>0.6131172064925196</rectangleMeasure>
				<circleMeasure>0.3714407893461118</circleMeasure>
				<centroid>
					<x>1093.817</x>
					<y>884.3661</y>
				</centroid>
			</pseudo3D>
		</spatialEntity>
		<numericStateVariable>
			<name>avgClusterednessRegions</name>
			<value>0</value>
		</numericStateVariable>
		<numericStateVariable>
			<name>avgDensityRegions</name>
			<value>0.5753517112764812</value>
		</numericStateVariable>
	</timepoint>
	<timepoint>
		<spatialEntity>
			<pseudo3D type="region">
				<clusteredness>1</clusteredness>
				<density>0.5753517112764812</density>
				<area>56066</area>
				<perimeter>1419.767949581146</perimeter>
				<distanceFromOrigin>240.8007475071454</distanceFromOrigin>
				<angle>53.61323849388597</angle>
				<shape>rectangular</shape>
				<triangleMeasure>0.5973269125253698</triangleMeasure>
				<rectangleMeasure>0.6131172064925196</rectangleMeasure>
				<circleMeasure>0.3714407893461118</circleMeasure>
				<centroid>
					<x>1093.817</x>
					<y>884.3661</y>
				</centroid>
			</pseudo3D>
		</spatialEntity>
		<numericStateVariable>
			<name>avgClusterednessRegions</name>
			<value>0</value>
		</numericStateVariable>
		<numericStateVariable>
			<name>avgDensityRegions</name>
			<value>0.5753517112764812</value>
		</numericStateVariable>
	</timepoint>
	<timepoint>
		<spatialEntity>
			<pseudo3D type="region">
				<clusteredness>1</clusteredness>
				<density>0.5753517112764812</density>
				<area>56066</area>
				<perimeter>1419.767949581146</perimeter>
				<distanceFromOrigin>240.8007475071454</distanceFromOrigin>
				<angle>53.61323849388597</angle>
				<shape>rectangular</shape>
				<triangleMeasure>0.5973269125253698</triangleMeasure>
				<rectangleMeasure>0.6131172064925196</rectangleMeasure>
				<circleMeasure>0.3714407893461118</circleMeasure>
				<centroid>
					<x>1093.817</x>
					<y>884.3661</y>
				</centroid>
			</pseudo3D>
		</spatialEntity>
		<numericStateVariable>
			<name>avgClusterednessRegions</name>
			<value>0</value>
		</numericStateVariable>
		<numericStateVariable>
			<name>avgDensityRegions</name>
			<value>0.5753517112764812</value>
		</numericStateVariable>
	</timepoint>
	<timepoint>
		<spatialEntity>
			<pseudo3D type="region">
				<clusteredness>1</clusteredness>
				<density>0.5753517112764812</density>
				<area>56066</area>
				<perimeter>1419.767949581146</perimeter>
				<distanceFromOrigin>240.8007475071454</distanceFromOrigin>
				<angle>53.61323849388597</angle>
				<shape>rectangular</shape>
				<triangleMeasure>0.5973269125253698</triangleMeasure>
				<rectangleMeasure>0.6131172064925196</rectangleMeasure>
				<circleMeasure>0.3714407893461118</circleMeasure>
				<centroid>
					<x>1093.817</x>
					<y>884.3661</y>
				</centroid>
			</pseudo3D>
		</spatialEntity>
		<numericStateVariable>
			<name>avgClusterednessRegions</name>
			<value>0</value>
		</numericStateVariable>
		<numericStateVariable>
			<name>avgDensityRegions</name>
			<value>0.5753517112764812</value>
		</numericStateVariable>
	</timepoint>
	<timepoint>
		<spatialEntity>
			<pseudo3D type="region">
				<clusteredness>1</clusteredness>
				<density>0.5753517112764812</density>
				<area>56066</area>
				<perimeter>1419.767949581146</perimeter>
				<distanceFromOrigin>240.8007475071454</distanceFromOrigin>
				<angle>53.61323849388597</angle>
				<shape>rectangular</shape>
				<triangleMeasure>0.5973269125253698</triangleMeasure>
				<rectangleMeasure>0.6131172064925196</rectangleMeasure>
				<circleMeasure>0.3714407893461118</circleMeasure>
				<centroid>
					<x>1093.817</x>
					<y>884.3661</y>
				</centroid>
			</pseudo3D>
		</spatialEntity>
		<numericStateVariable>
			<name>avgClusterednessRegions</name>
			<value>0</value>
		</numericStateVariable>
		<numericStateVariable>
			<name>avgDensityRegions</name>
			<value>0.5753517112764812</value>
		</numericStateVariable>
	</timepoint>
	<timepoint>
		<spatialEntity>
			<pseudo3D type="region">
				<clusteredness>1</clusteredness>
				<density>0.5753517112764812</density>
				<area>56066</area>
				<perimeter>1419.767949581146</perimeter>
				<distanceFromOrigin>240.8007475071454</distanceFromOrigin>
				<angle>53.61323849388597</angle>
				<shape>rectangular</shape>
				<triangleMeasure>0.5973269125253698</triangleMeasure>
				<rectangleMeasure>0.6131172064925196</rectangleMeasure>
				<circleMeasure>0.3714407893461118</circleMeasure>
				<centroid>
					<x>1093.817</x>
					<y>884.3661</y>
				</centroid>
			</pseudo3D>
		</spatialEntity>
		<numericStateVariable>
			<name>avgClusterednessRegions</name>
			<value>0</value>
		</numericStateVariable>
		<numericStateVariable>
			<name>avgDensityRegions</name>
			<value>0.5753517112764812</value>
		</numericStateVariable>
	</timepoint>
	<timepoint>
		<spatialEntity>
			<pseudo3D type="region">
				<clusteredness>1</clusteredness>
				<density>0.5753517112764812</density>
				<area>56066</area>
				<perimeter>1419.767949581146</perimeter>
				<distanceFromOrigin>240.8007475071454</distanceFromOrigin>
				<angle>53.61323849388597</angle>
				<shape>rectangular</shape>
				<triangleMeasure>0.5973269125253698</triangleMeasure>
				<rectangleMeasure>0.6131172064925196</rectangleMeasure>
				<circleMeasure>0.3714407893461118</circleMeasure>
				<centroid>
					<x>1093.817</x>
					<y>884.3661</y>
				</centroid>
			</pseudo3D>
		</spatialEntity>
		<numericStateVariable>
			<name>avgClusterednessRegions</name>
			<value>0</value>
		</numericStateVariable>
		<numericStateVariable>
			<name>avgDensityRegions</name>
			<value>0.5753517112764812</value>
		</numericStateVariable>
	</timepoint>
	<timepoint>
		<spatialEntity>
			<pseudo3D type="region">
				<clusteredness>1</clusteredness>
				<density>0.5753517112764812</density>
				<area>56066</area>
				<perimeter>1419.767949581146</perimeter>
				<distanceFromOrigin>240.8007475071454</distanceFromOrigin>
				<angle>53.61323849388597</angle>
				<shape>rectangular</shape>
				<triangleMeasure>0.5973269125253698</triangleMeasure>
				<rectangleMeasure>0.6131172064925196</rectangleMeasure>
				<circleMeasure>0.3714407893461118</circleMeasure>
				<centroid>
					<x>1093.817</x>
					<y>884.3661</y>
				</centroid>
			</pseudo3D>
		</spatialEntity>
		<numericStateVariable>
			<name>avgClusterednessRegions</name>
			<value>0</value>
		</numericStateVariable>
		<numericStateVariable>
			<name>avgDensityRegions</name>
			<value>0.5753517112764812</value>
		</numericStateVariable>
	</timepoint>
	<timepoint>
		<spatialEntity>
			<pseudo3D type="region">
				<clusteredness>1</clusteredness>
				<density>0.5753517112764812</density>
				<area>56066</area>
				<perimeter>1419.767949581146</perimeter>
				<distanceFromOrigin>240.8007475071454</distanceFromOrigin>
				<angle>53.61323849388597</angle>
				<shape>rectangular</shape>
				<triangleMeasure>0.5973269125253698</triangleMeasure>
				<rectangleMeasure>0.6131172064925196</rectangleMeasure>
				<circleMeasure>0.3714407893461118</circleMeasure>
				<centroid>
					<x>1093.817</x>
					<y>884.3661</y>
				</centroid>
			</pseudo3D>
		</spatialEntity>
		<numericStateVariable>
			<name>avgClusterednessRegions</name>
			<value>0</value>
		</numericStateVariable>
		<numericStateVariable>
			<name>avgDensityRegions</name>
			<value>0.5753517112764812</value>
		</numericStateVariable>
	</timepoint>
	<timepoint>
		<spatialEntity>
			<pseudo3D type="region">
				<clusteredness>1</clusteredness>
				<density>0.5753517112764812</density>
				<area>56066</area>
				<perimeter>1419.767949581146</perimeter>
				<distanceFromOrigin>240.8007475071454</distanceFromOrigin>
				<angle>53.61323849388597</angle>
				<shape>rectangular</shape>
				<triangleMeasure>0.5973269125253698</triangleMeasure>
				<rectangleMeasure>0.6131172064925196</rectangleMeasure>
				<circleMeasure>0.3714407893461118</circleMeasure>
				<centroid>
					<x>1093.817</x>
					<y>884.3661</y>
				</centroid>
			</pseudo3D>
		</spatialEntity>
		<numericStateVariable>
			<name>avgClusterednessRegions</name>
			<value>0</value>
		</numericStateVariable>
		<numericStateVariable>
			<name>avgDensityRegions</name>
			<value>0.5753517112764812</value>
		</numericStateVariable>
	</timepoint>
	<timepoint>
		<spatialEntity>
			<pseudo3D type="region">
				<clusteredness>1</clusteredness>
				<density>0.5753517112764812</density>
				<area>56066</area>
				<perimeter>1419.767949581146</perimeter>
				<distanceFromOrigin>240.8007475071454</distanceFromOrigin>
				<angle>53.61323849388597</angle>
				<shape>rectangular</shape>
				<triangleMeasure>0.5973269125253698</triangleMeasure>
				<rectangleMeasure>0.6131172064925196</rectangleMeasure>
				<circleMeasure>0.3714407893461118</circleMeasure>
				<centroid>
					<x>1093.817</x>
					<y>884.3661</y>
				</centroid>
			</pseudo3D>
		</spatialEntity>
		<numericStateVariable>
			<name>avgClusterednessRegions</name>
			<value>0</value>
		</numericStateVariable>
		<numericStateVariable>
			<name>avgDensityRegions</name>
			<value>0.5753517112764812</value>
		</numericStateVariable>
	</timepoint>
	<timepoint>
		<spatialEntity>
			<pseudo3D type="region">
				<clusteredness>1</clusteredness>
				<density>0.5753517112764812</density>
				<area>56066</area>
				<perimeter>1419.767949581146</perimeter>
				<distanceFromOrigin>240.8007475071454</distanceFromOrigin>
				<angle>53.61323849388597</angle>
				<shape>rectangular</shape>
				<triangleMeasure>0.5973269125253698</triangleMeasure>
				<rectangleMeasure>0.6131172064925196</rectangleMeasure>
				<circleMeasure>0.3714407893461118</circleMeasure>
				<centroid>
					<x>1093.817</x>
					<y>884.3661</y>
				</centroid>
			</pseudo3D>
		</spatialEntity>
		<numericStateVariable>
			<name>avgClusterednessRegions</name>
			<value>0</value>
		</numericStateVariable>
		<numericStateVariable>
			<name>avgDensityRegions</name>
			<value>0.5753517112764812</value>
		</numericStateVariable>
	</timepoint>
	<timepoint>
		<spatialEntity>
			<pseudo3D type="region">
				<clusteredness>1</clusteredness>
				<density>0.5753517112764812</density>
				<area>56066</area>
				<perimeter>1419.767949581146</perimeter>
				<distanceFromOrigin>240.8007475071454</distanceFromOrigin>
				<angle>53.61323849388597</angle>
				<shape>rectangular</shape>
				<triangleMeasure>0.5973269125253698</triangleMeasure>
				<rectangleMeasure>0.6131172064925196</rectangleMeasure>
				<circleMeasure>0.3714407893461118</circleMeasure>
				<centroid>
					<x>1093.817</x>
					<y>884.3661</y>
				</centroid>
			</pseudo3D>
		</spatialEntity>
		<numericStateVariable>
			<name>avgClusterednessRegions</name>
			<value>0</value>
		</numericStateVariable>
		<numericStateVariable>
			<name>avgDensityRegions</name>
			<value>0.5753517112764812</value>
		</numericStateVariable>
	</timepoint>
	<timepoint>
		<spatialEntity>
			<pseudo3D type="region">
				<clusteredness>1</clusteredness>
				<density>0.5753517112764812</density>
				<area>56066</area>
				<perimeter>1419.767949581146</perimeter>
				<distanceFromOrigin>240.8007475071454</distanceFromOrigin>
				<angle>53.61323849388597</angle>
				<shape>rectangular</shape>
				<triangleMeasure>0.5973269125253698</triangleMeasure>
				<rectangleMeasure>0.6131172064925196</rectangleMeasure>
				<circleMeasure>0.3714407893461118</circleMeasure>
				<centroid>
					<x>1093.817</x>
					<y>884.3661</y>
				</centroid>
			</pseudo3D>
		</spatialEntity>
		<numericStateVariable>
			<name>avgClusterednessRegions</name>
			<value>0</value>
		</numericStateVariable>
		<numericStateVariable>
			<name>avgDensityRegions</name>
			<value>0.5753517112764812</value>
		</numericStateVariable>
	</timepoint>
	<timepoint>
		<spatialEntity>
			<pseudo3D type="region">
				<clusteredness>1</clusteredness>
				<density>0.5753517112764812</density>
				<area>56066</area>
				<perimeter>1419.767949581146</perimeter>
				<distanceFromOrigin>240.8007475071454</distanceFromOrigin>
				<angle>53.61323849388597</angle>
				<shape>rectangular</shape>
				<triangleMeasure>0.5973269125253698</triangleMeasure>
				<rectangleMeasure>0.6131172064925196</rectangleMeasure>
				<circleMeasure>0.3714407893461118</circleMeasure>
				<centroid>
					<x>1093.817</x>
					<y>884.3661</y>
				</centroid>
			</pseudo3D>
		</spatialEntity>
		<numericStateVariable>
			<name>avgClusterednessRegions</name>
			<value>0</value>
		</numericStateVariable>
		<numericStateVariable>
			<name>avgDensityRegions</name>
			<value>0.5753517112764812</value>
		</numericStateVariable>
	</timepoint>
	<timepoint>
		<spatialEntity>
			<pseudo3D type="region">
				<clusteredness>1</clusteredness>
				<density>0.5753517112764812</density>
				<area>56066</area>
				<perimeter>1419.767949581146</perimeter>
				<distanceFromOrigin>240.8007475071454</distanceFromOrigin>
				<angle>53.61323849388597</angle>
				<shape>rectangular</shape>
				<triangleMeasure>0.5973269125253698</triangleMeasure>
				<rectangleMeasure>0.6131172064925196</rectangleMeasure>
				<circleMeasure>0.3714407893461118</circleMeasure>
				<centroid>
					<x>1093.817</x>
					<y>884.3661</y>
				</centroid>
			</pseudo3D>
		</spatialEntity>
		<numericStateVariable>
			<name>avgClusterednessRegions</name>
			<value>0</value>
		</numericStateVariable>
		<numericStateVariable>
			<name>avgDensityRegions</name>
			<value>0.5753517112764812</value>
		</numericStateVariable>
	</timepoint>
	<timepoint>
		<spatialEntity>
			<pseudo3D type="region">
				<clusteredness>1</clusteredness>
				<density>0.5753517112764812</density>
				<area>56066</area>
				<perimeter>1419.767949581146</perimeter>
				<distanceFromOrigin>240.8007475071454</distanceFromOrigin>
				<angle>53.61323849388597</angle>
				<shape>rectangular</shape>
				<triangleMeasure>0.5973269125253698</triangleMeasure>
				<rectangleMeasure>0.6131172064925196</rectangleMeasure>
				<circleMeasure>0.3714407893461118</circleMeasure>
				<centroid>
					<x>1093.817</x>
					<y>884.3661</y>
				</centroid>
			</pseudo3D>
		</spatialEntity>
		<numericStateVariable>
			<name>avgClusterednessRegions</name>
			<value>0</value>
		</numericStateVariable>
		<numericStateVariable>
			<name>avgDensityRegions</name>
			<value>0.5753517112764812</value>
		</numericStateVariable>
	</timepoint>
	<timepoint>
		<spatialEntity>
			<pseudo3D type="region">
				<clusteredness>1</clusteredness>
				<density>0.5753517112764812</density>
				<area>56066</area>
				<perimeter>1419.767949581146</perimeter>
				<distanceFromOrigin>240.8007475071454</distanceFromOrigin>
				<angle>53.61323849388597</angle>
				<shape>rectangular</shape>
				<triangleMeasure>0.5973269125253698</triangleMeasure>
				<rectangleMeasure>0.6131172064925196</rectangleMeasure>
				<circleMeasure>0.3714407893461118</circleMeasure>
				<centroid>
					<x>1093.817</x>
					<y>884.3661</y>
				</centroid>
			</pseudo3D>
		</spatialEntity>
		<numericStateVariable>
			<name>avgClusterednessRegions</name>
			<value>0</value>
		</numericStateVariable>
		<numericStateVariable>
			<name>avgDensityRegions</name>
			<value>0.5753517112764812</value>
		</numericStateVariable>
	</timepoint>
	<timepoint>
		<spatialEntity>
			<pseudo3D type="region">
				<clusteredness>1</clusteredness>
				<density>0.5753517112764812</density>
				<area>56066</area>
				<perimeter>1419.767949581146</perimeter>
				<distanceFromOrigin>240.8007475071454</distanceFromOrigin>
				<angle>53.61323849388597</angle>
				<shape>rectangular</shape>
				<triangleMeasure>0.5973269125253698</triangleMeasure>
				<rectangleMeasure>0.6131172064925196</rectangleMeasure>
				<circleMeasure>0.3714407893461118</circleMeasure>
				<centroid>
					<x>1093.817</x>
					<y>884.3661</y>
				</centroid>
			</pseudo3D>
		</spatialEntity>
		<numericStateVariable>
			<name>avgClusterednessRegions</name>
			<value>0</value>
		</numericStateVariable>
		<numericStateVariable>
			<name>avgDensityRegions</name>
			<value>0.5753517112764812</value>
		</numericStateVariable>
	</timepoint>
	<timepoint>
		<spatialEntity>
			<pseudo3D type="region">
				<clusteredness>1</clusteredness>
				<density>0.5753517112764812</density>
				<area>56066</area>
				<perimeter>1419.767949581146</perimeter>
				<distanceFromOrigin>240.8007475071454</distanceFromOrigin>
				<angle>53.61323849388597</angle>
				<shape>rectangular</shape>
				<triangleMeasure>0.5973269125253698</triangleMeasure>
				<rectangleMeasure>0.6131172064925196</rectangleMeasure>
				<circleMeasure>0.3714407893461118</circleMeasure>
				<centroid>
					<x>1093.817</x>
					<y>884.3661</y>
				</centroid>
			</pseudo3D>
		</spatialEntity>
		<numericStateVariable>
			<name>avgClusterednessRegions</name>
			<value>0</value>
		</numericStateVariable>
		<numericStateVariable>
			<name>avgDensityRegions</name>
			<value>0.5753517112764812</value>
		</numericStateVariable>
	</timepoint>
	<timepoint>
		<spatialEntity>
			<pseudo3D type="region">
				<clusteredness>1</clusteredness>
				<density>0.5753517112764812</density>
				<area>56066</area>
				<perimeter>1419.767949581146</perimeter>
				<distanceFromOrigin>240.8007475071454</distanceFromOrigin>
				<angle>53.61323849388597</angle>
				<shape>rectangular</shape>
				<triangleMeasure>0.5973269125253698</triangleMeasure>
				<rectangleMeasure>0.6131172064925196</rectangleMeasure>
				<circleMeasure>0.3714407893461118</circleMeasure>
				<centroid>
					<x>1093.817</x>
					<y>884.3661</y>
				</centroid>
			</pseudo3D>
		</spatialEntity>
		<numericStateVariable>
			<name>avgClusterednessRegions</name>
			<value>0</value>
		</numericStateVariable>
		<numericStateVariable>
			<name>avgDensityRegions</name>
			<value>0.5753517112764812</value>
		</numericStateVariable>
	</timepoint>
	<timepoint>
		<spatialEntity>
			<pseudo3D type="region">
				<clusteredness>1</clusteredness>
				<density>0.5753517112764812</density>
				<area>56066</area>
				<perimeter>1419.767949581146</perimeter>
				<distanceFromOrigin>240.8007475071454</distanceFromOrigin>
				<angle>53.61323849388597</angle>
				<shape>rectangular</shape>
				<triangleMeasure>0.5973269125253698</triangleMeasure>
				<rectangleMeasure>0.6131172064925196</rectangleMeasure>
				<circleMeasure>0.3714407893461118</circleMeasure>
				<centroid>
					<x>1093.817</x>
					<y>884.3661</y>
				</centroid>
			</pseudo3D>
		</spatialEntity>
		<numericStateVariable>
			<name>avgClusterednessRegions</name>
			<value>0</value>
		</numericStateVariable>
		<numericStateVariable>
			<name>avgDensityRegions</name>
			<value>0.5753517112764812</value>
		</numericStateVariable>
	</timepoint>
	<timepoint>
		<spatialEntity>
			<pseudo3D type="region">
				<clusteredness>1</clusteredness>
				<density>0.5753517112764812</density>
				<area>56066</area>
				<perimeter>1419.767949581146</perimeter>
				<distanceFromOrigin>240.8007475071454</distanceFromOrigin>
				<angle>53.61323849388597</angle>
				<shape>rectangular</shape>
				<triangleMeasure>0.5973269125253698</triangleMeasure>
				<rectangleMeasure>0.6131172064925196</rectangleMeasure>
				<circleMeasure>0.3714407893461118</circleMeasure>
				<centroid>
					<x>1093.817</x>
					<y>884.3661</y>
				</centroid>
			</pseudo3D>
		</spatialEntity>
		<numericStateVariable>
			<name>avgClusterednessRegions</name>
			<value>0</value>
		</numericStateVariable>
		<numericStateVariable>
			<name>avgDensityRegions</name>
			<value>0.5753517112764812</value>
		</numericStateVariable>
	</timepoint>
</experiment>
