# Supplementary material for: Automatic validation of computational models using pseudo-3D spatio-temporal model checking
Source: BMC Syst Biol. 2014 Dec 2;8:124. doi: 10.1186/s12918-014-0124-0 (PMC4272535; doi:10.1186/s12918-014-0124-0)
Supplement: Additional file 8 — Dataset of STML files for the phase variation case study. The dataset of one thousand STML files corresponding to the stochastic simulations of the rectangular model for the phase variation case study. We recommend using the freely available 7zip software (Download link: http://www.7-zip.org/download.html) to extract this archive. [file 12918_2014_124_MOESM8_ESM.zip › phase_variation_stml_201.xml]

<?xml version="1.0" encoding="utf-8"?>
<!--Warning! This xml file was automatically generated by a C++ program using the Boost PropertyTree library.-->
<experiment>
	<timepoint>
		<numericStateVariable>
			<name>avgClusterednessRegions</name>
			<value>0</value>
		</numericStateVariable>
		<numericStateVariable>
			<name>avgDensityRegions</name>
			<value>0</value>
		</numericStateVariable>
	</timepoint>
	<timepoint>
		<numericStateVariable>
			<name>avgClusterednessRegions</name>
			<value>0</value>
		</numericStateVariable>
		<numericStateVariable>
			<name>avgDensityRegions</name>
			<value>0</value>
		</numericStateVariable>
	</timepoint>
	<timepoint>
		<numericStateVariable>
			<name>avgClusterednessRegions</name>
			<value>0</value>
		</numericStateVariable>
		<numericStateVariable>
			<name>avgDensityRegions</name>
			<value>0</value>
		</numericStateVariable>
	</timepoint>
	<timepoint>
		<numericStateVariable>
			<name>avgClusterednessRegions</name>
			<value>0</value>
		</numericStateVariable>
		<numericStateVariable>
			<name>avgDensityRegions</name>
			<value>0</value>
		</numericStateVariable>
	</timepoint>
	<timepoint>
		<numericStateVariable>
			<name>avgClusterednessRegions</name>
			<value>0</value>
		</numericStateVariable>
		<numericStateVariable>
			<name>avgDensityRegions</name>
			<value>0</value>
		</numericStateVariable>
	</timepoint>
	<timepoint>
		<numericStateVariable>
			<name>avgClusterednessRegions</name>
			<value>0</value>
		</numericStateVariable>
		<numericStateVariable>
			<name>avgDensityRegions</name>
			<value>0</value>
		</numericStateVariable>
	</timepoint>
	<timepoint>
		<numericStateVariable>
			<name>avgClusterednessRegions</name>
			<value>0</value>
		</numericStateVariable>
		<numericStateVariable>
			<name>avgDensityRegions</name>
			<value>0</value>
		</numericStateVariable>
	</timepoint>
	<timepoint>
		<numericStateVariable>
			<name>avgClusterednessRegions</name>
			<value>0</value>
		</numericStateVariable>
		<numericStateVariable>
			<name>avgDensityRegions</name>
			<value>0</value>
		</numericStateVariable>
	</timepoint>
	<timepoint>
		<numericStateVariable>
			<name>avgClusterednessRegions</name>
			<value>0</value>
		</numericStateVariable>
		<numericStateVariable>
			<name>avgDensityRegions</name>
			<value>0</value>
		</numericStateVariable>
	</timepoint>
	<timepoint>
		<numericStateVariable>
			<name>avgClusterednessRegions</name>
			<value>0</value>
		</numericStateVariable>
		<numericStateVariable>
			<name>avgDensityRegions</name>
			<value>0</value>
		</numericStateVariable>
	</timepoint>
	<timepoint>
		<numericStateVariable>
			<name>avgClusterednessRegions</name>
			<value>0</value>
		</numericStateVariable>
		<numericStateVariable>
			<name>avgDensityRegions</name>
			<value>0</value>
		</numericStateVariable>
	</timepoint>
	<timepoint>
		<numericStateVariable>
			<name>avgClusterednessRegions</name>
			<value>0</value>
		</numericStateVariable>
		<numericStateVariable>
			<name>avgDensityRegions</name>
			<value>0</value>
		</numericStateVariable>
	</timepoint>
	<timepoint>
		<numericStateVariable>
			<name>avgClusterednessRegions</name>
			<value>0</value>
		</numericStateVariable>
		<numericStateVariable>
			<name>avgDensityRegions</name>
			<value>0</value>
		</numericStateVariable>
	</timepoint>
	<timepoint>
		<numericStateVariable>
			<name>avgClusterednessRegions</name>
			<value>0</value>
		</numericStateVariable>
		<numericStateVariable>
			<name>avgDensityRegions</name>
			<value>0</value>
		</numericStateVariable>
	</timepoint>
	<timepoint>
		<numericStateVariable>
			<name>avgClusterednessRegions</name>
			<value>0</value>
		</numericStateVariable>
		<numericStateVariable>
			<name>avgDensityRegions</name>
			<value>0</value>
		</numericStateVariable>
	</timepoint>
	<timepoint>
		<numericStateVariable>
			<name>avgClusterednessRegions</name>
			<value>0</value>
		</numericStateVariable>
		<numericStateVariable>
			<name>avgDensityRegions</name>
			<value>0</value>
		</numericStateVariable>
	</timepoint>
	<timepoint>
		<numericStateVariable>
			<name>avgClusterednessRegions</name>
			<value>0</value>
		</numericStateVariable>
		<numericStateVariable>
			<name>avgDensityRegions</name>
			<value>0</value>
		</numericStateVariable>
	</timepoint>
	<timepoint>
		<numericStateVariable>
			<name>avgClusterednessRegions</name>
			<value>0</value>
		</numericStateVariable>
		<numericStateVariable>
			<name>avgDensityRegions</name>
			<value>0</value>
		</numericStateVariable>
	</timepoint>
	<timepoint>
		<numericStateVariable>
			<name>avgClusterednessRegions</name>
			<value>0</value>
		</numericStateVariable>
		<numericStateVariable>
			<name>avgDensityRegions</name>
			<value>0</value>
		</numericStateVariable>
	</timepoint>
	<timepoint>
		<numericStateVariable>
			<name>avgClusterednessRegions</name>
			<value>0</value>
		</numericStateVariable>
		<numericStateVariable>
			<name>avgDensityRegions</name>
			<value>0</value>
		</numericStateVariable>
	</timepoint>
	<timepoint>
		<numericStateVariable>
			<name>avgClusterednessRegions</name>
			<value>0</value>
		</numericStateVariable>
		<numericStateVariable>
			<name>avgDensityRegions</name>
			<value>0</value>
		</numericStateVariable>
	</timepoint>
	<timepoint>
		<numericStateVariable>
			<name>avgClusterednessRegions</name>
			<value>0</value>
		</numericStateVariable>
		<numericStateVariable>
			<name>avgDensityRegions</name>
			<value>0</value>
		</numericStateVariable>
	</timepoint>
	<timepoint>
		<numericStateVariable>
			<name>avgClusterednessRegions</name>
			<value>0</value>
		</numericStateVariable>
		<numericStateVariable>
			<name>avgDensityRegions</name>
			<value>0</value>
		</numericStateVariable>
	</timepoint>
	<timepoint>
		<numericStateVariable>
			<name>avgClusterednessRegions</name>
			<value>0</value>
		</numericStateVariable>
		<numericStateVariable>
			<name>avgDensityRegions</name>
			<value>0</value>
		</numericStateVariable>
	</timepoint>
	<timepoint>
		<numericStateVariable>
			<name>avgClusterednessRegions</name>
			<value>0</value>
		</numericStateVariable>
		<numericStateVariable>
			<name>avgDensityRegions</name>
			<value>0</value>
		</numericStateVariable>
	</timepoint>
	<timepoint>
		<numericStateVariable>
			<name>avgClusterednessRegions</name>
			<value>0</value>
		</numericStateVariable>
		<numericStateVariable>
			<name>avgDensityRegions</name>
			<value>0</value>
		</numericStateVariable>
	</timepoint>
	<timepoint>
		<numericStateVariable>
			<name>avgClusterednessRegions</name>
			<value>0</value>
		</numericStateVariable>
		<numericStateVariable>
			<name>avgDensityRegions</name>
			<value>0</value>
		</numericStateVariable>
	</timepoint>
	<timepoint>
		<numericStateVariable>
			<name>avgClusterednessRegions</name>
			<value>0</value>
		</numericStateVariable>
		<numericStateVariable>
			<name>avgDensityRegions</name>
			<value>0</value>
		</numericStateVariable>
	</timepoint>
	<timepoint>
		<numericStateVariable>
			<name>avgClusterednessRegions</name>
			<value>0</value>
		</numericStateVariable>
		<numericStateVariable>
			<name>avgDensityRegions</name>
			<value>0</value>
		</numericStateVariable>
	</timepoint>
	<timepoint>
		<numericStateVariable>
			<name>avgClusterednessRegions</name>
			<value>0</value>
		</numericStateVariable>
		<numericStateVariable>
			<name>avgDensityRegions</name>
			<value>0</value>
		</numericStateVariable>
	</timepoint>
	<timepoint>
		<numericStateVariable>
			<name>avgClusterednessRegions</name>
			<value>0</value>
		</numericStateVariable>
		<numericStateVariable>
			<name>avgDensityRegions</name>
			<value>0</value>
		</numericStateVariable>
	</timepoint>
	<timepoint>
		<numericStateVariable>
			<name>avgClusterednessRegions</name>
			<value>0</value>
		</numericStateVariable>
		<numericStateVariable>
			<name>avgDensityRegions</name>
			<value>0</value>
		</numericStateVariable>
	</timepoint>
	<timepoint>
		<spatialEntity>
			<pseudo3D type="region">
				<clusteredness>1</clusteredness>
				<density>0.6405480671191908</density>
				<area>21045.5</area>
				<perimeter>652.7456407546997</perimeter>
				<distanceFromOrigin>395.2973564293088</distanceFromOrigin>
				<angle>80.90117374811314</angle>
				<shape>triangular</shape>
				<triangleMeasure>0.7700745597509987</triangleMeasure>
				<rectangleMeasure>0.6271142189514239</rectangleMeasure>
				<circleMeasure>0.4818053870194161</circleMeasure>
				<centroid>
					<x>524.1895</x>
					<y>226.2272</y>
				</centroid>
			</pseudo3D>
		</spatialEntity>
		<numericStateVariable>
			<name>avgClusterednessRegions</name>
			<value>0</value>
		</numericStateVariable>
		<numericStateVariable>
			<name>avgDensityRegions</name>
			<value>0.6405480671191908</value>
		</numericStateVariable>
	</timepoint>
	<timepoint>
		<spatialEntity>
			<pseudo3D type="region">
				<clusteredness>1</clusteredness>
				<density>0.6503924973423674</density>
				<area>25593.5</area>
				<perimeter>725.7394468784332</perimeter>
				<distanceFromOrigin>395.2973564293088</distanceFromOrigin>
				<angle>74.78454607393083</angle>
				<shape>triangular</shape>
				<triangleMeasure>0.8192783377790538</triangleMeasure>
				<rectangleMeasure>0.5698562081839352</rectangleMeasure>
				<circleMeasure>0.4694558526523915</circleMeasure>
				<centroid>
					<x>522.3545</x>
					<y>214.71</y>
				</centroid>
			</pseudo3D>
		</spatialEntity>
		<numericStateVariable>
			<name>avgClusterednessRegions</name>
			<value>0</value>
		</numericStateVariable>
		<numericStateVariable>
			<name>avgDensityRegions</name>
			<value>0.6503924973423674</value>
		</numericStateVariable>
	</timepoint>
	<timepoint>
		<spatialEntity>
			<pseudo3D type="region">
				<clusteredness>1</clusteredness>
				<density>0.6557548617478165</density>
				<area>30130</area>
				<perimeter>777.3949530124664</perimeter>
				<distanceFromOrigin>395.2973564293088</distanceFromOrigin>
				<angle>73.50327415286158</angle>
				<shape>triangular</shape>
				<triangleMeasure>0.7865056718531535</triangleMeasure>
				<rectangleMeasure>0.5926945005510252</rectangleMeasure>
				<circleMeasure>0.4857115386938068</circleMeasure>
				<centroid>
					<x>520.9479</x>
					<y>203.8737</y>
				</centroid>
			</pseudo3D>
		</spatialEntity>
		<numericStateVariable>
			<name>avgClusterednessRegions</name>
			<value>0</value>
		</numericStateVariable>
		<numericStateVariable>
			<name>avgDensityRegions</name>
			<value>0.6557548617478165</value>
		</numericStateVariable>
	</timepoint>
	<timepoint>
		<spatialEntity>
			<pseudo3D type="region">
				<clusteredness>1</clusteredness>
				<density>0.6610970983141391</density>
				<area>32744.5</area>
				<perimeter>784.1622846126556</perimeter>
				<distanceFromOrigin>395.6020727953785</distanceFromOrigin>
				<angle>72.60328498547752</angle>
				<shape>triangular</shape>
				<triangleMeasure>0.8000641380495161</triangleMeasure>
				<rectangleMeasure>0.6304161136876896</rectangleMeasure>
				<circleMeasure>0.5232412544754219</circleMeasure>
				<centroid>
					<x>518.1113</x>
					<y>198.3853</y>
				</centroid>
			</pseudo3D>
		</spatialEntity>
		<numericStateVariable>
			<name>avgClusterednessRegions</name>
			<value>0</value>
		</numericStateVariable>
		<numericStateVariable>
			<name>avgDensityRegions</name>
			<value>0.6610970983141391</value>
		</numericStateVariable>
	</timepoint>
	<timepoint>
		<spatialEntity>
			<pseudo3D type="region">
				<clusteredness>1</clusteredness>
				<density>0.6610970983141391</density>
				<area>32744.5</area>
				<perimeter>784.1622846126556</perimeter>
				<distanceFromOrigin>395.6020727953785</distanceFromOrigin>
				<angle>72.60328498547752</angle>
				<shape>triangular</shape>
				<triangleMeasure>0.8000641380495161</triangleMeasure>
				<rectangleMeasure>0.6304161136876896</rectangleMeasure>
				<circleMeasure>0.5232412544754219</circleMeasure>
				<centroid>
					<x>518.1113</x>
					<y>198.3853</y>
				</centroid>
			</pseudo3D>
		</spatialEntity>
		<numericStateVariable>
			<name>avgClusterednessRegions</name>
			<value>0</value>
		</numericStateVariable>
		<numericStateVariable>
			<name>avgDensityRegions</name>
			<value>0.6610970983141391</value>
		</numericStateVariable>
	</timepoint>
	<timepoint>
		<spatialEntity>
			<pseudo3D type="region">
				<clusteredness>1</clusteredness>
				<density>0.6610970983141391</density>
				<area>32744.5</area>
				<perimeter>784.1622846126556</perimeter>
				<distanceFromOrigin>395.6020727953785</distanceFromOrigin>
				<angle>72.60328498547752</angle>
				<shape>triangular</shape>
				<triangleMeasure>0.8000641380495161</triangleMeasure>
				<rectangleMeasure>0.6304161136876896</rectangleMeasure>
				<circleMeasure>0.5232412544754219</circleMeasure>
				<centroid>
					<x>518.1113</x>
					<y>198.3853</y>
				</centroid>
			</pseudo3D>
		</spatialEntity>
		<numericStateVariable>
			<name>avgClusterednessRegions</name>
			<value>0</value>
		</numericStateVariable>
		<numericStateVariable>
			<name>avgDensityRegions</name>
			<value>0.6610970983141391</value>
		</numericStateVariable>
	</timepoint>
	<timepoint>
		<spatialEntity>
			<pseudo3D type="region">
				<clusteredness>1</clusteredness>
				<density>0.6610970983141391</density>
				<area>32744.5</area>
				<perimeter>784.1622846126556</perimeter>
				<distanceFromOrigin>395.6020727953785</distanceFromOrigin>
				<angle>72.60328498547752</angle>
				<shape>triangular</shape>
				<triangleMeasure>0.8000641380495161</triangleMeasure>
				<rectangleMeasure>0.6304161136876896</rectangleMeasure>
				<circleMeasure>0.5232412544754219</circleMeasure>
				<centroid>
					<x>518.1113</x>
					<y>198.3853</y>
				</centroid>
			</pseudo3D>
		</spatialEntity>
		<numericStateVariable>
			<name>avgClusterednessRegions</name>
			<value>0</value>
		</numericStateVariable>
		<numericStateVariable>
			<name>avgDensityRegions</name>
			<value>0.6610970983141391</value>
		</numericStateVariable>
	</timepoint>
	<timepoint>
		<spatialEntity>
			<pseudo3D type="region">
				<clusteredness>1</clusteredness>
				<density>0.6610970983141391</density>
				<area>32744.5</area>
				<perimeter>784.1622846126556</perimeter>
				<distanceFromOrigin>395.6020727953785</distanceFromOrigin>
				<angle>72.60328498547752</angle>
				<shape>triangular</shape>
				<triangleMeasure>0.8000641380495161</triangleMeasure>
				<rectangleMeasure>0.6304161136876896</rectangleMeasure>
				<circleMeasure>0.5232412544754219</circleMeasure>
				<centroid>
					<x>518.1113</x>
					<y>198.3853</y>
				</centroid>
			</pseudo3D>
		</spatialEntity>
		<numericStateVariable>
			<name>avgClusterednessRegions</name>
			<value>0</value>
		</numericStateVariable>
		<numericStateVariable>
			<name>avgDensityRegions</name>
			<value>0.6610970983141391</value>
		</numericStateVariable>
	</timepoint>
	<timepoint>
		<spatialEntity>
			<pseudo3D type="region">
				<clusteredness>1</clusteredness>
				<density>0.6610970983141391</density>
				<area>32744.5</area>
				<perimeter>784.1622846126556</perimeter>
				<distanceFromOrigin>395.6020727953785</distanceFromOrigin>
				<angle>72.60328498547752</angle>
				<shape>triangular</shape>
				<triangleMeasure>0.8000641380495161</triangleMeasure>
				<rectangleMeasure>0.6304161136876896</rectangleMeasure>
				<circleMeasure>0.5232412544754219</circleMeasure>
				<centroid>
					<x>518.1113</x>
					<y>198.3853</y>
				</centroid>
			</pseudo3D>
		</spatialEntity>
		<numericStateVariable>
			<name>avgClusterednessRegions</name>
			<value>0</value>
		</numericStateVariable>
		<numericStateVariable>
			<name>avgDensityRegions</name>
			<value>0.6610970983141391</value>
		</numericStateVariable>
	</timepoint>
	<timepoint>
		<spatialEntity>
			<pseudo3D type="region">
				<clusteredness>1</clusteredness>
				<density>0.6610970983141391</density>
				<area>32744.5</area>
				<perimeter>784.1622846126556</perimeter>
				<distanceFromOrigin>395.6020727953785</distanceFromOrigin>
				<angle>72.60328498547752</angle>
				<shape>triangular</shape>
				<triangleMeasure>0.8000641380495161</triangleMeasure>
				<rectangleMeasure>0.6304161136876896</rectangleMeasure>
				<circleMeasure>0.5232412544754219</circleMeasure>
				<centroid>
					<x>518.1113</x>
					<y>198.3853</y>
				</centroid>
			</pseudo3D>
		</spatialEntity>
		<numericStateVariable>
			<name>avgClusterednessRegions</name>
			<value>0</value>
		</numericStateVariable>
		<numericStateVariable>
			<name>avgDensityRegions</name>
			<value>0.6610970983141391</value>
		</numericStateVariable>
	</timepoint>
	<timepoint>
		<spatialEntity>
			<pseudo3D type="region">
				<clusteredness>1</clusteredness>
				<density>0.6610970983141391</density>
				<area>32744.5</area>
				<perimeter>784.1622846126556</perimeter>
				<distanceFromOrigin>395.6020727953785</distanceFromOrigin>
				<angle>72.60328498547752</angle>
				<shape>triangular</shape>
				<triangleMeasure>0.8000641380495161</triangleMeasure>
				<rectangleMeasure>0.6304161136876896</rectangleMeasure>
				<circleMeasure>0.5232412544754219</circleMeasure>
				<centroid>
					<x>518.1113</x>
					<y>198.3853</y>
				</centroid>
			</pseudo3D>
		</spatialEntity>
		<numericStateVariable>
			<name>avgClusterednessRegions</name>
			<value>0</value>
		</numericStateVariable>
		<numericStateVariable>
			<name>avgDensityRegions</name>
			<value>0.6610970983141391</value>
		</numericStateVariable>
	</timepoint>
	<timepoint>
		<spatialEntity>
			<pseudo3D type="region">
				<clusteredness>1</clusteredness>
				<density>0.6610970983141391</density>
				<area>32744.5</area>
				<perimeter>784.1622846126556</perimeter>
				<distanceFromOrigin>395.6020727953785</distanceFromOrigin>
				<angle>72.60328498547752</angle>
				<shape>triangular</shape>
				<triangleMeasure>0.8000641380495161</triangleMeasure>
				<rectangleMeasure>0.6304161136876896</rectangleMeasure>
				<circleMeasure>0.5232412544754219</circleMeasure>
				<centroid>
					<x>518.1113</x>
					<y>198.3853</y>
				</centroid>
			</pseudo3D>
		</spatialEntity>
		<numericStateVariable>
			<name>avgClusterednessRegions</name>
			<value>0</value>
		</numericStateVariable>
		<numericStateVariable>
			<name>avgDensityRegions</name>
			<value>0.6610970983141391</value>
		</numericStateVariable>
	</timepoint>
	<timepoint>
		<spatialEntity>
			<pseudo3D type="region">
				<clusteredness>1</clusteredness>
				<density>0.6610970983141391</density>
				<area>32744.5</area>
				<perimeter>784.1622846126556</perimeter>
				<distanceFromOrigin>395.6020727953785</distanceFromOrigin>
				<angle>72.60328498547752</angle>
				<shape>triangular</shape>
				<triangleMeasure>0.8000641380495161</triangleMeasure>
				<rectangleMeasure>0.6304161136876896</rectangleMeasure>
				<circleMeasure>0.5232412544754219</circleMeasure>
				<centroid>
					<x>518.1113</x>
					<y>198.3853</y>
				</centroid>
			</pseudo3D>
		</spatialEntity>
		<numericStateVariable>
			<name>avgClusterednessRegions</name>
			<value>0</value>
		</numericStateVariable>
		<numericStateVariable>
			<name>avgDensityRegions</name>
			<value>0.6610970983141391</value>
		</numericStateVariable>
	</timepoint>
	<timepoint>
		<spatialEntity>
			<pseudo3D type="region">
				<clusteredness>1</clusteredness>
				<density>0.6610970983141391</density>
				<area>32744.5</area>
				<perimeter>784.1622846126556</perimeter>
				<distanceFromOrigin>395.6020727953785</distanceFromOrigin>
				<angle>72.60328498547752</angle>
				<shape>triangular</shape>
				<triangleMeasure>0.8000641380495161</triangleMeasure>
				<rectangleMeasure>0.6304161136876896</rectangleMeasure>
				<circleMeasure>0.5232412544754219</circleMeasure>
				<centroid>
					<x>518.1113</x>
					<y>198.3853</y>
				</centroid>
			</pseudo3D>
		</spatialEntity>
		<numericStateVariable>
			<name>avgClusterednessRegions</name>
			<value>0</value>
		</numericStateVariable>
		<numericStateVariable>
			<name>avgDensityRegions</name>
			<value>0.6610970983141391</value>
		</numericStateVariable>
	</timepoint>
	<timepoint>
		<spatialEntity>
			<pseudo3D type="region">
				<clusteredness>1</clusteredness>
				<density>0.6610970983141391</density>
				<area>32744.5</area>
				<perimeter>784.1622846126556</perimeter>
				<distanceFromOrigin>395.6020727953785</distanceFromOrigin>
				<angle>72.60328498547752</angle>
				<shape>triangular</shape>
				<triangleMeasure>0.8000641380495161</triangleMeasure>
				<rectangleMeasure>0.6304161136876896</rectangleMeasure>
				<circleMeasure>0.5232412544754219</circleMeasure>
				<centroid>
					<x>518.1113</x>
					<y>198.3853</y>
				</centroid>
			</pseudo3D>
		</spatialEntity>
		<numericStateVariable>
			<name>avgClusterednessRegions</name>
			<value>0</value>
		</numericStateVariable>
		<numericStateVariable>
			<name>avgDensityRegions</name>
			<value>0.6610970983141391</value>
		</numericStateVariable>
	</timepoint>
	<timepoint>
		<spatialEntity>
			<pseudo3D type="region">
				<clusteredness>1</clusteredness>
				<density>0.6610970983141391</density>
				<area>32744.5</area>
				<perimeter>784.1622846126556</perimeter>
				<distanceFromOrigin>395.6020727953785</distanceFromOrigin>
				<angle>72.60328498547752</angle>
				<shape>triangular</shape>
				<triangleMeasure>0.8000641380495161</triangleMeasure>
				<rectangleMeasure>0.6304161136876896</rectangleMeasure>
				<circleMeasure>0.5232412544754219</circleMeasure>
				<centroid>
					<x>518.1113</x>
					<y>198.3853</y>
				</centroid>
			</pseudo3D>
		</spatialEntity>
		<numericStateVariable>
			<name>avgClusterednessRegions</name>
			<value>0</value>
		</numericStateVariable>
		<numericStateVariable>
			<name>avgDensityRegions</name>
			<value>0.6610970983141391</value>
		</numericStateVariable>
	</timepoint>
	<timepoint>
		<spatialEntity>
			<pseudo3D type="region">
				<clusteredness>1</clusteredness>
				<density>0.6610970983141391</density>
				<area>32744.5</area>
				<perimeter>784.1622846126556</perimeter>
				<distanceFromOrigin>395.6020727953785</distanceFromOrigin>
				<angle>72.60328498547752</angle>
				<shape>triangular</shape>
				<triangleMeasure>0.8000641380495161</triangleMeasure>
				<rectangleMeasure>0.6304161136876896</rectangleMeasure>
				<circleMeasure>0.5232412544754219</circleMeasure>
				<centroid>
					<x>518.1113</x>
					<y>198.3853</y>
				</centroid>
			</pseudo3D>
		</spatialEntity>
		<numericStateVariable>
			<name>avgClusterednessRegions</name>
			<value>0</value>
		</numericStateVariable>
		<numericStateVariable>
			<name>avgDensityRegions</name>
			<value>0.6610970983141391</value>
		</numericStateVariable>
	</timepoint>
	<timepoint>
		<spatialEntity>
			<pseudo3D type="region">
				<clusteredness>1</clusteredness>
				<density>0.6610970983141391</density>
				<area>32744.5</area>
				<perimeter>784.1622846126556</perimeter>
				<distanceFromOrigin>395.6020727953785</distanceFromOrigin>
				<angle>72.60328498547752</angle>
				<shape>triangular</shape>
				<triangleMeasure>0.8000641380495161</triangleMeasure>
				<rectangleMeasure>0.6304161136876896</rectangleMeasure>
				<circleMeasure>0.5232412544754219</circleMeasure>
				<centroid>
					<x>518.1113</x>
					<y>198.3853</y>
				</centroid>
			</pseudo3D>
		</spatialEntity>
		<numericStateVariable>
			<name>avgClusterednessRegions</name>
			<value>0</value>
		</numericStateVariable>
		<numericStateVariable>
			<name>avgDensityRegions</name>
			<value>0.6610970983141391</value>
		</numericStateVariable>
	</timepoint>
	<timepoint>
		<spatialEntity>
			<pseudo3D type="region">
				<clusteredness>1</clusteredness>
				<density>0.6610970983141391</density>
				<area>32744.5</area>
				<perimeter>784.1622846126556</perimeter>
				<distanceFromOrigin>395.6020727953785</distanceFromOrigin>
				<angle>72.60328498547752</angle>
				<shape>triangular</shape>
				<triangleMeasure>0.8000641380495161</triangleMeasure>
				<rectangleMeasure>0.6304161136876896</rectangleMeasure>
				<circleMeasure>0.5232412544754219</circleMeasure>
				<centroid>
					<x>518.1113</x>
					<y>198.3853</y>
				</centroid>
			</pseudo3D>
		</spatialEntity>
		<numericStateVariable>
			<name>avgClusterednessRegions</name>
			<value>0</value>
		</numericStateVariable>
		<numericStateVariable>
			<name>avgDensityRegions</name>
			<value>0.6610970983141391</value>
		</numericStateVariable>
	</timepoint>
	<timepoint>
		<spatialEntity>
			<pseudo3D type="region">
				<clusteredness>1</clusteredness>
				<density>0.6610970983141391</density>
				<area>32744.5</area>
				<perimeter>784.1622846126556</perimeter>
				<distanceFromOrigin>395.6020727953785</distanceFromOrigin>
				<angle>72.60328498547752</angle>
				<shape>triangular</shape>
				<triangleMeasure>0.8000641380495161</triangleMeasure>
				<rectangleMeasure>0.6304161136876896</rectangleMeasure>
				<circleMeasure>0.5232412544754219</circleMeasure>
				<centroid>
					<x>518.1113</x>
					<y>198.3853</y>
				</centroid>
			</pseudo3D>
		</spatialEntity>
		<numericStateVariable>
			<name>avgClusterednessRegions</name>
			<value>0</value>
		</numericStateVariable>
		<numericStateVariable>
			<name>avgDensityRegions</name>
			<value>0.6610970983141391</value>
		</numericStateVariable>
	</timepoint>
	<timepoint>
		<spatialEntity>
			<pseudo3D type="region">
				<clusteredness>1</clusteredness>
				<density>0.6610970983141391</density>
				<area>32744.5</area>
				<perimeter>784.1622846126556</perimeter>
				<distanceFromOrigin>395.6020727953785</distanceFromOrigin>
				<angle>72.60328498547752</angle>
				<shape>triangular</shape>
				<triangleMeasure>0.8000641380495161</triangleMeasure>
				<rectangleMeasure>0.6304161136876896</rectangleMeasure>
				<circleMeasure>0.5232412544754219</circleMeasure>
				<centroid>
					<x>518.1113</x>
					<y>198.3853</y>
				</centroid>
			</pseudo3D>
		</spatialEntity>
		<numericStateVariable>
			<name>avgClusterednessRegions</name>
			<value>0</value>
		</numericStateVariable>
		<numericStateVariable>
			<name>avgDensityRegions</name>
			<value>0.6610970983141391</value>
		</numericStateVariable>
	</timepoint>
	<timepoint>
		<spatialEntity>
			<pseudo3D type="region">
				<clusteredness>1</clusteredness>
				<density>0.6610970983141391</density>
				<area>32744.5</area>
				<perimeter>784.1622846126556</perimeter>
				<distanceFromOrigin>395.6020727953785</distanceFromOrigin>
				<angle>72.60328498547752</angle>
				<shape>triangular</shape>
				<triangleMeasure>0.8000641380495161</triangleMeasure>
				<rectangleMeasure>0.6304161136876896</rectangleMeasure>
				<circleMeasure>0.5232412544754219</circleMeasure>
				<centroid>
					<x>518.1113</x>
					<y>198.3853</y>
				</centroid>
			</pseudo3D>
		</spatialEntity>
		<numericStateVariable>
			<name>avgClusterednessRegions</name>
			<value>0</value>
		</numericStateVariable>
		<numericStateVariable>
			<name>avgDensityRegions</name>
			<value>0.6610970983141391</value>
		</numericStateVariable>
	</timepoint>
	<timepoint>
		<spatialEntity>
			<pseudo3D type="region">
				<clusteredness>1</clusteredness>
				<density>0.6610970983141391</density>
				<area>32744.5</area>
				<perimeter>784.1622846126556</perimeter>
				<distanceFromOrigin>395.6020727953785</distanceFromOrigin>
				<angle>72.60328498547752</angle>
				<shape>triangular</shape>
				<triangleMeasure>0.8000641380495161</triangleMeasure>
				<rectangleMeasure>0.6304161136876896</rectangleMeasure>
				<circleMeasure>0.5232412544754219</circleMeasure>
				<centroid>
					<x>518.1113</x>
					<y>198.3853</y>
				</centroid>
			</pseudo3D>
		</spatialEntity>
		<numericStateVariable>
			<name>avgClusterednessRegions</name>
			<value>0</value>
		</numericStateVariable>
		<numericStateVariable>
			<name>avgDensityRegions</name>
			<value>0.6610970983141391</value>
		</numericStateVariable>
	</timepoint>
	<timepoint>
		<spatialEntity>
			<pseudo3D type="region">
				<clusteredness>1</clusteredness>
				<density>0.6610970983141391</density>
				<area>32744.5</area>
				<perimeter>784.1622846126556</perimeter>
				<distanceFromOrigin>395.6020727953785</distanceFromOrigin>
				<angle>72.60328498547752</angle>
				<shape>triangular</shape>
				<triangleMeasure>0.8000641380495161</triangleMeasure>
				<rectangleMeasure>0.6304161136876896</rectangleMeasure>
				<circleMeasure>0.5232412544754219</circleMeasure>
				<centroid>
					<x>518.1113</x>
					<y>198.3853</y>
				</centroid>
			</pseudo3D>
		</spatialEntity>
		<numericStateVariable>
			<name>avgClusterednessRegions</name>
			<value>0</value>
		</numericStateVariable>
		<numericStateVariable>
			<name>avgDensityRegions</name>
			<value>0.6610970983141391</value>
		</numericStateVariable>
	</timepoint>
	<timepoint>
		<spatialEntity>
			<pseudo3D type="region">
				<clusteredness>1</clusteredness>
				<density>0.6610970983141391</density>
				<area>32744.5</area>
				<perimeter>784.1622846126556</perimeter>
				<distanceFromOrigin>395.6020727953785</distanceFromOrigin>
				<angle>72.60328498547752</angle>
				<shape>triangular</shape>
				<triangleMeasure>0.8000641380495161</triangleMeasure>
				<rectangleMeasure>0.6304161136876896</rectangleMeasure>
				<circleMeasure>0.5232412544754219</circleMeasure>
				<centroid>
					<x>518.1113</x>
					<y>198.3853</y>
				</centroid>
			</pseudo3D>
		</spatialEntity>
		<numericStateVariable>
			<name>avgClusterednessRegions</name>
			<value>0</value>
		</numericStateVariable>
		<numericStateVariable>
			<name>avgDensityRegions</name>
			<value>0.6610970983141391</value>
		</numericStateVariable>
	</timepoint>
	<timepoint>
		<spatialEntity>
			<pseudo3D type="region">
				<clusteredness>1</clusteredness>
				<density>0.6610970983141391</density>
				<area>32744.5</area>
				<perimeter>784.1622846126556</perimeter>
				<distanceFromOrigin>395.6020727953785</distanceFromOrigin>
				<angle>72.60328498547752</angle>
				<shape>triangular</shape>
				<triangleMeasure>0.8000641380495161</triangleMeasure>
				<rectangleMeasure>0.6304161136876896</rectangleMeasure>
				<circleMeasure>0.5232412544754219</circleMeasure>
				<centroid>
					<x>518.1113</x>
					<y>198.3853</y>
				</centroid>
			</pseudo3D>
		</spatialEntity>
		<numericStateVariable>
			<name>avgClusterednessRegions</name>
			<value>0</value>
		</numericStateVariable>
		<numericStateVariable>
			<name>avgDensityRegions</name>
			<value>0.6610970983141391</value>
		</numericStateVariable>
	</timepoint>
	<timepoint>
		<spatialEntity>
			<pseudo3D type="region">
				<clusteredness>1</clusteredness>
				<density>0.6610970983141391</density>
				<area>32744.5</area>
				<perimeter>784.1622846126556</perimeter>
				<distanceFromOrigin>395.6020727953785</distanceFromOrigin>
				<angle>72.60328498547752</angle>
				<shape>triangular</shape>
				<triangleMeasure>0.8000641380495161</triangleMeasure>
				<rectangleMeasure>0.6304161136876896</rectangleMeasure>
				<circleMeasure>0.5232412544754219</circleMeasure>
				<centroid>
					<x>518.1113</x>
					<y>198.3853</y>
				</centroid>
			</pseudo3D>
		</spatialEntity>
		<numericStateVariable>
			<name>avgClusterednessRegions</name>
			<value>0</value>
		</numericStateVariable>
		<numericStateVariable>
			<name>avgDensityRegions</name>
			<value>0.6610970983141391</value>
		</numericStateVariable>
	</timepoint>
	<timepoint>
		<spatialEntity>
			<pseudo3D type="region">
				<clusteredness>1</clusteredness>
				<density>0.6610970983141391</density>
				<area>32744.5</area>
				<perimeter>784.1622846126556</perimeter>
				<distanceFromOrigin>395.6020727953785</distanceFromOrigin>
				<angle>72.60328498547752</angle>
				<shape>triangular</shape>
				<triangleMeasure>0.8000641380495161</triangleMeasure>
				<rectangleMeasure>0.6304161136876896</rectangleMeasure>
				<circleMeasure>0.5232412544754219</circleMeasure>
				<centroid>
					<x>518.1113</x>
					<y>198.3853</y>
				</centroid>
			</pseudo3D>
		</spatialEntity>
		<numericStateVariable>
			<name>avgClusterednessRegions</name>
			<value>0</value>
		</numericStateVariable>
		<numericStateVariable>
			<name>avgDensityRegions</name>
			<value>0.6610970983141391</value>
		</numericStateVariable>
	</timepoint>
	<timepoint>
		<spatialEntity>
			<pseudo3D type="region">
				<clusteredness>1</clusteredness>
				<density>0.6610970983141391</density>
				<area>32744.5</area>
				<perimeter>784.1622846126556</perimeter>
				<distanceFromOrigin>395.6020727953785</distanceFromOrigin>
				<angle>72.60328498547752</angle>
				<shape>triangular</shape>
				<triangleMeasure>0.8000641380495161</triangleMeasure>
				<rectangleMeasure>0.6304161136876896</rectangleMeasure>
				<circleMeasure>0.5232412544754219</circleMeasure>
				<centroid>
					<x>518.1113</x>
					<y>198.3853</y>
				</centroid>
			</pseudo3D>
		</spatialEntity>
		<numericStateVariable>
			<name>avgClusterednessRegions</name>
			<value>0</value>
		</numericStateVariable>
		<numericStateVariable>
			<name>avgDensityRegions</name>
			<value>0.6610970983141391</value>
		</numericStateVariable>
	</timepoint>
	<timepoint>
		<spatialEntity>
			<pseudo3D type="region">
				<clusteredness>1</clusteredness>
				<density>0.6610970983141391</density>
				<area>32744.5</area>
				<perimeter>784.1622846126556</perimeter>
				<distanceFromOrigin>395.6020727953785</distanceFromOrigin>
				<angle>72.60328498547752</angle>
				<shape>triangular</shape>
				<triangleMeasure>0.8000641380495161</triangleMeasure>
				<rectangleMeasure>0.6304161136876896</rectangleMeasure>
				<circleMeasure>0.5232412544754219</circleMeasure>
				<centroid>
					<x>518.1113</x>
					<y>198.3853</y>
				</centroid>
			</pseudo3D>
		</spatialEntity>
		<numericStateVariable>
			<name>avgClusterednessRegions</name>
			<value>0</value>
		</numericStateVariable>
		<numericStateVariable>
			<name>avgDensityRegions</name>
			<value>0.6610970983141391</value>
		</numericStateVariable>
	</timepoint>
	<timepoint>
		<spatialEntity>
			<pseudo3D type="region">
				<clusteredness>1</clusteredness>
				<density>0.6610970983141391</density>
				<area>32744.5</area>
				<perimeter>784.1622846126556</perimeter>
				<distanceFromOrigin>395.6020727953785</distanceFromOrigin>
				<angle>72.60328498547752</angle>
				<shape>triangular</shape>
				<triangleMeasure>0.8000641380495161</triangleMeasure>
				<rectangleMeasure>0.6304161136876896</rectangleMeasure>
				<circleMeasure>0.5232412544754219</circleMeasure>
				<centroid>
					<x>518.1113</x>
					<y>198.3853</y>
				</centroid>
			</pseudo3D>
		</spatialEntity>
		<numericStateVariable>
			<name>avgClusterednessRegions</name>
			<value>0</value>
		</numericStateVariable>
		<numericStateVariable>
			<name>avgDensityRegions</name>
			<value>0.6610970983141391</value>
		</numericStateVariable>
	</timepoint>
	<timepoint>
		<spatialEntity>
			<pseudo3D type="region">
				<clusteredness>1</clusteredness>
				<density>0.6610970983141391</density>
				<area>32744.5</area>
				<perimeter>784.1622846126556</perimeter>
				<distanceFromOrigin>395.6020727953785</distanceFromOrigin>
				<angle>72.60328498547752</angle>
				<shape>triangular</shape>
				<triangleMeasure>0.8000641380495161</triangleMeasure>
				<rectangleMeasure>0.6304161136876896</rectangleMeasure>
				<circleMeasure>0.5232412544754219</circleMeasure>
				<centroid>
					<x>518.1113</x>
					<y>198.3853</y>
				</centroid>
			</pseudo3D>
		</spatialEntity>
		<numericStateVariable>
			<name>avgClusterednessRegions</name>
			<value>0</value>
		</numericStateVariable>
		<numericStateVariable>
			<name>avgDensityRegions</name>
			<value>0.6610970983141391</value>
		</numericStateVariable>
	</timepoint>
	<timepoint>
		<spatialEntity>
			<pseudo3D type="region">
				<clusteredness>1</clusteredness>
				<density>0.6610970983141391</density>
				<area>32744.5</area>
				<perimeter>784.1622846126556</perimeter>
				<distanceFromOrigin>395.6020727953785</distanceFromOrigin>
				<angle>72.60328498547752</angle>
				<shape>triangular</shape>
				<triangleMeasure>0.8000641380495161</triangleMeasure>
				<rectangleMeasure>0.6304161136876896</rectangleMeasure>
				<circleMeasure>0.5232412544754219</circleMeasure>
				<centroid>
					<x>518.1113</x>
					<y>198.3853</y>
				</centroid>
			</pseudo3D>
		</spatialEntity>
		<numericStateVariable>
			<name>avgClusterednessRegions</name>
			<value>0</value>
		</numericStateVariable>
		<numericStateVariable>
			<name>avgDensityRegions</name>
			<value>0.6610970983141391</value>
		</numericStateVariable>
	</timepoint>
	<timepoint>
		<spatialEntity>
			<pseudo3D type="region">
				<clusteredness>1</clusteredness>
				<density>0.6610970983141391</density>
				<area>32744.5</area>
				<perimeter>784.1622846126556</perimeter>
				<distanceFromOrigin>395.6020727953785</distanceFromOrigin>
				<angle>72.60328498547752</angle>
				<shape>triangular</shape>
				<triangleMeasure>0.8000641380495161</triangleMeasure>
				<rectangleMeasure>0.6304161136876896</rectangleMeasure>
				<circleMeasure>0.5232412544754219</circleMeasure>
				<centroid>
					<x>518.1113</x>
					<y>198.3853</y>
				</centroid>
			</pseudo3D>
		</spatialEntity>
		<numericStateVariable>
			<name>avgClusterednessRegions</name>
			<value>0</value>
		</numericStateVariable>
		<numericStateVariable>
			<name>avgDensityRegions</name>
			<value>0.6610970983141391</value>
		</numericStateVariable>
	</timepoint>
	<timepoint>
		<spatialEntity>
			<pseudo3D type="region">
				<clusteredness>1</clusteredness>
				<density>0.6610970983141391</density>
				<area>32744.5</area>
				<perimeter>784.1622846126556</perimeter>
				<distanceFromOrigin>395.6020727953785</distanceFromOrigin>
				<angle>72.60328498547752</angle>
				<shape>triangular</shape>
				<triangleMeasure>0.8000641380495161</triangleMeasure>
				<rectangleMeasure>0.6304161136876896</rectangleMeasure>
				<circleMeasure>0.5232412544754219</circleMeasure>
				<centroid>
					<x>518.1113</x>
					<y>198.3853</y>
				</centroid>
			</pseudo3D>
		</spatialEntity>
		<numericStateVariable>
			<name>avgClusterednessRegions</name>
			<value>0</value>
		</numericStateVariable>
		<numericStateVariable>
			<name>avgDensityRegions</name>
			<value>0.6610970983141391</value>
		</numericStateVariable>
	</timepoint>
	<timepoint>
		<spatialEntity>
			<pseudo3D type="region">
				<clusteredness>1</clusteredness>
				<density>0.6610970983141391</density>
				<area>32744.5</area>
				<perimeter>784.1622846126556</perimeter>
				<distanceFromOrigin>395.6020727953785</distanceFromOrigin>
				<angle>72.60328498547752</angle>
				<shape>triangular</shape>
				<triangleMeasure>0.8000641380495161</triangleMeasure>
				<rectangleMeasure>0.6304161136876896</rectangleMeasure>
				<circleMeasure>0.5232412544754219</circleMeasure>
				<centroid>
					<x>518.1113</x>
					<y>198.3853</y>
				</centroid>
			</pseudo3D>
		</spatialEntity>
		<numericStateVariable>
			<name>avgClusterednessRegions</name>
			<value>0</value>
		</numericStateVariable>
		<numericStateVariable>
			<name>avgDensityRegions</name>
			<value>0.6610970983141391</value>
		</numericStateVariable>
	</timepoint>
	<timepoint>
		<spatialEntity>
			<pseudo3D type="region">
				<clusteredness>1</clusteredness>
				<density>0.6610970983141391</density>
				<area>32744.5</area>
				<perimeter>784.1622846126556</perimeter>
				<distanceFromOrigin>395.6020727953785</distanceFromOrigin>
				<angle>72.60328498547752</angle>
				<shape>triangular</shape>
				<triangleMeasure>0.8000641380495161</triangleMeasure>
				<rectangleMeasure>0.6304161136876896</rectangleMeasure>
				<circleMeasure>0.5232412544754219</circleMeasure>
				<centroid>
					<x>518.1113</x>
					<y>198.3853</y>
				</centroid>
			</pseudo3D>
		</spatialEntity>
		<numericStateVariable>
			<name>avgClusterednessRegions</name>
			<value>0</value>
		</numericStateVariable>
		<numericStateVariable>
			<name>avgDensityRegions</name>
			<value>0.6610970983141391</value>
		</numericStateVariable>
	</timepoint>
	<timepoint>
		<spatialEntity>
			<pseudo3D type="region">
				<clusteredness>1</clusteredness>
				<density>0.6610970983141391</density>
				<area>32744.5</area>
				<perimeter>784.1622846126556</perimeter>
				<distanceFromOrigin>395.6020727953785</distanceFromOrigin>
				<angle>72.60328498547752</angle>
				<shape>triangular</shape>
				<triangleMeasure>0.8000641380495161</triangleMeasure>
				<rectangleMeasure>0.6304161136876896</rectangleMeasure>
				<circleMeasure>0.5232412544754219</circleMeasure>
				<centroid>
					<x>518.1113</x>
					<y>198.3853</y>
				</centroid>
			</pseudo3D>
		</spatialEntity>
		<numericStateVariable>
			<name>avgClusterednessRegions</name>
			<value>0</value>
		</numericStateVariable>
		<numericStateVariable>
			<name>avgDensityRegions</name>
			<value>0.6610970983141391</value>
		</numericStateVariable>
	</timepoint>
	<timepoint>
		<spatialEntity>
			<pseudo3D type="region">
				<clusteredness>1</clusteredness>
				<density>0.6610970983141391</density>
				<area>32744.5</area>
				<perimeter>784.1622846126556</perimeter>
				<distanceFromOrigin>395.6020727953785</distanceFromOrigin>
				<angle>72.60328498547752</angle>
				<shape>triangular</shape>
				<triangleMeasure>0.8000641380495161</triangleMeasure>
				<rectangleMeasure>0.6304161136876896</rectangleMeasure>
				<circleMeasure>0.5232412544754219</circleMeasure>
				<centroid>
					<x>518.1113</x>
					<y>198.3853</y>
				</centroid>
			</pseudo3D>
		</spatialEntity>
		<numericStateVariable>
			<name>avgClusterednessRegions</name>
			<value>0</value>
		</numericStateVariable>
		<numericStateVariable>
			<name>avgDensityRegions</name>
			<value>0.6610970983141391</value>
		</numericStateVariable>
	</timepoint>
	<timepoint>
		<spatialEntity>
			<pseudo3D type="region">
				<clusteredness>1</clusteredness>
				<density>0.6610970983141391</density>
				<area>32744.5</area>
				<perimeter>784.1622846126556</perimeter>
				<distanceFromOrigin>395.6020727953785</distanceFromOrigin>
				<angle>72.60328498547752</angle>
				<shape>triangular</shape>
				<triangleMeasure>0.8000641380495161</triangleMeasure>
				<rectangleMeasure>0.6304161136876896</rectangleMeasure>
				<circleMeasure>0.5232412544754219</circleMeasure>
				<centroid>
					<x>518.1113</x>
					<y>198.3853</y>
				</centroid>
			</pseudo3D>
		</spatialEntity>
		<numericStateVariable>
			<name>avgClusterednessRegions</name>
			<value>0</value>
		</numericStateVariable>
		<numericStateVariable>
			<name>avgDensityRegions</name>
			<value>0.6610970983141391</value>
		</numericStateVariable>
	</timepoint>
	<timepoint>
		<spatialEntity>
			<pseudo3D type="region">
				<clusteredness>1</clusteredness>
				<density>0.6610970983141391</density>
				<area>32744.5</area>
				<perimeter>784.1622846126556</perimeter>
				<distanceFromOrigin>395.6020727953785</distanceFromOrigin>
				<angle>72.60328498547752</angle>
				<shape>triangular</shape>
				<triangleMeasure>0.8000641380495161</triangleMeasure>
				<rectangleMeasure>0.6304161136876896</rectangleMeasure>
				<circleMeasure>0.5232412544754219</circleMeasure>
				<centroid>
					<x>518.1113</x>
					<y>198.3853</y>
				</centroid>
			</pseudo3D>
		</spatialEntity>
		<numericStateVariable>
			<name>avgClusterednessRegions</name>
			<value>0</value>
		</numericStateVariable>
		<numericStateVariable>
			<name>avgDensityRegions</name>
			<value>0.6610970983141391</value>
		</numericStateVariable>
	</timepoint>
	<timepoint>
		<spatialEntity>
			<pseudo3D type="region">
				<clusteredness>1</clusteredness>
				<density>0.6610970983141391</density>
				<area>32744.5</area>
				<perimeter>784.1622846126556</perimeter>
				<distanceFromOrigin>395.6020727953785</distanceFromOrigin>
				<angle>72.60328498547752</angle>
				<shape>triangular</shape>
				<triangleMeasure>0.8000641380495161</triangleMeasure>
				<rectangleMeasure>0.6304161136876896</rectangleMeasure>
				<circleMeasure>0.5232412544754219</circleMeasure>
				<centroid>
					<x>518.1113</x>
					<y>198.3853</y>
				</centroid>
			</pseudo3D>
		</spatialEntity>
		<numericStateVariable>
			<name>avgClusterednessRegions</name>
			<value>0</value>
		</numericStateVariable>
		<numericStateVariable>
			<name>avgDensityRegions</name>
			<value>0.6610970983141391</value>
		</numericStateVariable>
	</timepoint>
	<timepoint>
		<spatialEntity>
			<pseudo3D type="region">
				<clusteredness>1</clusteredness>
				<density>0.6610970983141391</density>
				<area>32744.5</area>
				<perimeter>784.1622846126556</perimeter>
				<distanceFromOrigin>395.6020727953785</distanceFromOrigin>
				<angle>72.60328498547752</angle>
				<shape>triangular</shape>
				<triangleMeasure>0.8000641380495161</triangleMeasure>
				<rectangleMeasure>0.6304161136876896</rectangleMeasure>
				<circleMeasure>0.5232412544754219</circleMeasure>
				<centroid>
					<x>518.1113</x>
					<y>198.3853</y>
				</centroid>
			</pseudo3D>
		</spatialEntity>
		<numericStateVariable>
			<name>avgClusterednessRegions</name>
			<value>0</value>
		</numericStateVariable>
		<numericStateVariable>
			<name>avgDensityRegions</name>
			<value>0.6610970983141391</value>
		</numericStateVariable>
	</timepoint>
	<timepoint>
		<spatialEntity>
			<pseudo3D type="region">
				<clusteredness>1</clusteredness>
				<density>0.6610970983141391</density>
				<area>32744.5</area>
				<perimeter>784.1622846126556</perimeter>
				<distanceFromOrigin>395.6020727953785</distanceFromOrigin>
				<angle>72.60328498547752</angle>
				<shape>triangular</shape>
				<triangleMeasure>0.8000641380495161</triangleMeasure>
				<rectangleMeasure>0.6304161136876896</rectangleMeasure>
				<circleMeasure>0.5232412544754219</circleMeasure>
				<centroid>
					<x>518.1113</x>
					<y>198.3853</y>
				</centroid>
			</pseudo3D>
		</spatialEntity>
		<numericStateVariable>
			<name>avgClusterednessRegions</name>
			<value>0</value>
		</numericStateVariable>
		<numericStateVariable>
			<name>avgDensityRegions</name>
			<value>0.6610970983141391</value>
		</numericStateVariable>
	</timepoint>
	<timepoint>
		<spatialEntity>
			<pseudo3D type="region">
				<clusteredness>1</clusteredness>
				<density>0.6610970983141391</density>
				<area>32744.5</area>
				<perimeter>784.1622846126556</perimeter>
				<distanceFromOrigin>395.6020727953785</distanceFromOrigin>
				<angle>72.60328498547752</angle>
				<shape>triangular</shape>
				<triangleMeasure>0.8000641380495161</triangleMeasure>
				<rectangleMeasure>0.6304161136876896</rectangleMeasure>
				<circleMeasure>0.5232412544754219</circleMeasure>
				<centroid>
					<x>518.1113</x>
					<y>198.3853</y>
				</centroid>
			</pseudo3D>
		</spatialEntity>
		<numericStateVariable>
			<name>avgClusterednessRegions</name>
			<value>0</value>
		</numericStateVariable>
		<numericStateVariable>
			<name>avgDensityRegions</name>
			<value>0.6610970983141391</value>
		</numericStateVariable>
	</timepoint>
	<timepoint>
		<spatialEntity>
			<pseudo3D type="region">
				<clusteredness>1</clusteredness>
				<density>0.6610970983141391</density>
				<area>32744.5</area>
				<perimeter>784.1622846126556</perimeter>
				<distanceFromOrigin>395.6020727953785</distanceFromOrigin>
				<angle>72.60328498547752</angle>
				<shape>triangular</shape>
				<triangleMeasure>0.8000641380495161</triangleMeasure>
				<rectangleMeasure>0.6304161136876896</rectangleMeasure>
				<circleMeasure>0.5232412544754219</circleMeasure>
				<centroid>
					<x>518.1113</x>
					<y>198.3853</y>
				</centroid>
			</pseudo3D>
		</spatialEntity>
		<numericStateVariable>
			<name>avgClusterednessRegions</name>
			<value>0</value>
		</numericStateVariable>
		<numericStateVariable>
			<name>avgDensityRegions</name>
			<value>0.6610970983141391</value>
		</numericStateVariable>
	</timepoint>
	<timepoint>
		<spatialEntity>
			<pseudo3D type="region">
				<clusteredness>1</clusteredness>
				<density>0.6610970983141391</density>
				<area>32744.5</area>
				<perimeter>784.1622846126556</perimeter>
				<distanceFromOrigin>395.6020727953785</distanceFromOrigin>
				<angle>72.60328498547752</angle>
				<shape>triangular</shape>
				<triangleMeasure>0.8000641380495161</triangleMeasure>
				<rectangleMeasure>0.6304161136876896</rectangleMeasure>
				<circleMeasure>0.5232412544754219</circleMeasure>
				<centroid>
					<x>518.1113</x>
					<y>198.3853</y>
				</centroid>
			</pseudo3D>
		</spatialEntity>
		<numericStateVariable>
			<name>avgClusterednessRegions</name>
			<value>0</value>
		</numericStateVariable>
		<numericStateVariable>
			<name>avgDensityRegions</name>
			<value>0.6610970983141391</value>
		</numericStateVariable>
	</timepoint>
	<timepoint>
		<spatialEntity>
			<pseudo3D type="region">
				<clusteredness>1</clusteredness>
				<density>0.6610970983141391</density>
				<area>32744.5</area>
				<perimeter>784.1622846126556</perimeter>
				<distanceFromOrigin>395.6020727953785</distanceFromOrigin>
				<angle>72.60328498547752</angle>
				<shape>triangular</shape>
				<triangleMeasure>0.8000641380495161</triangleMeasure>
				<rectangleMeasure>0.6304161136876896</rectangleMeasure>
				<circleMeasure>0.5232412544754219</circleMeasure>
				<centroid>
					<x>518.1113</x>
					<y>198.3853</y>
				</centroid>
			</pseudo3D>
		</spatialEntity>
		<numericStateVariable>
			<name>avgClusterednessRegions</name>
			<value>0</value>
		</numericStateVariable>
		<numericStateVariable>
			<name>avgDensityRegions</name>
			<value>0.6610970983141391</value>
		</numericStateVariable>
	</timepoint>
	<timepoint>
		<spatialEntity>
			<pseudo3D type="region">
				<clusteredness>1</clusteredness>
				<density>0.6610970983141391</density>
				<area>32744.5</area>
				<perimeter>784.1622846126556</perimeter>
				<distanceFromOrigin>395.6020727953785</distanceFromOrigin>
				<angle>72.60328498547752</angle>
				<shape>triangular</shape>
				<triangleMeasure>0.8000641380495161</triangleMeasure>
				<rectangleMeasure>0.6304161136876896</rectangleMeasure>
				<circleMeasure>0.5232412544754219</circleMeasure>
				<centroid>
					<x>518.1113</x>
					<y>198.3853</y>
				</centroid>
			</pseudo3D>
		</spatialEntity>
		<numericStateVariable>
			<name>avgClusterednessRegions</name>
			<value>0</value>
		</numericStateVariable>
		<numericStateVariable>
			<name>avgDensityRegions</name>
			<value>0.6610970983141391</value>
		</numericStateVariable>
	</timepoint>
	<timepoint>
		<spatialEntity>
			<pseudo3D type="region">
				<clusteredness>1</clusteredness>
				<density>0.6610970983141391</density>
				<area>32744.5</area>
				<perimeter>784.1622846126556</perimeter>
				<distanceFromOrigin>395.6020727953785</distanceFromOrigin>
				<angle>72.60328498547752</angle>
				<shape>triangular</shape>
				<triangleMeasure>0.8000641380495161</triangleMeasure>
				<rectangleMeasure>0.6304161136876896</rectangleMeasure>
				<circleMeasure>0.5232412544754219</circleMeasure>
				<centroid>
					<x>518.1113</x>
					<y>198.3853</y>
				</centroid>
			</pseudo3D>
		</spatialEntity>
		<numericStateVariable>
			<name>avgClusterednessRegions</name>
			<value>0</value>
		</numericStateVariable>
		<numericStateVariable>
			<name>avgDensityRegions</name>
			<value>0.6610970983141391</value>
		</numericStateVariable>
	</timepoint>
	<timepoint>
		<spatialEntity>
			<pseudo3D type="region">
				<clusteredness>1</clusteredness>
				<density>0.6610970983141391</density>
				<area>32744.5</area>
				<perimeter>784.1622846126556</perimeter>
				<distanceFromOrigin>395.6020727953785</distanceFromOrigin>
				<angle>72.60328498547752</angle>
				<shape>triangular</shape>
				<triangleMeasure>0.8000641380495161</triangleMeasure>
				<rectangleMeasure>0.6304161136876896</rectangleMeasure>
				<circleMeasure>0.5232412544754219</circleMeasure>
				<centroid>
					<x>518.1113</x>
					<y>198.3853</y>
				</centroid>
			</pseudo3D>
		</spatialEntity>
		<numericStateVariable>
			<name>avgClusterednessRegions</name>
			<value>0</value>
		</numericStateVariable>
		<numericStateVariable>
			<name>avgDensityRegions</name>
			<value>0.6610970983141391</value>
		</numericStateVariable>
	</timepoint>
	<timepoint>
		<spatialEntity>
			<pseudo3D type="region">
				<clusteredness>1</clusteredness>
				<density>0.6610970983141391</density>
				<area>32744.5</area>
				<perimeter>784.1622846126556</perimeter>
				<distanceFromOrigin>395.6020727953785</distanceFromOrigin>
				<angle>72.60328498547752</angle>
				<shape>triangular</shape>
				<triangleMeasure>0.8000641380495161</triangleMeasure>
				<rectangleMeasure>0.6304161136876896</rectangleMeasure>
				<circleMeasure>0.5232412544754219</circleMeasure>
				<centroid>
					<x>518.1113</x>
					<y>198.3853</y>
				</centroid>
			</pseudo3D>
		</spatialEntity>
		<numericStateVariable>
			<name>avgClusterednessRegions</name>
			<value>0</value>
		</numericStateVariable>
		<numericStateVariable>
			<name>avgDensityRegions</name>
			<value>0.6610970983141391</value>
		</numericStateVariable>
	</timepoint>
	<timepoint>
		<spatialEntity>
			<pseudo3D type="region">
				<clusteredness>1</clusteredness>
				<density>0.6610970983141391</density>
				<area>32744.5</area>
				<perimeter>784.1622846126556</perimeter>
				<distanceFromOrigin>395.6020727953785</distanceFromOrigin>
				<angle>72.60328498547752</angle>
				<shape>triangular</shape>
				<triangleMeasure>0.8000641380495161</triangleMeasure>
				<rectangleMeasure>0.6304161136876896</rectangleMeasure>
				<circleMeasure>0.5232412544754219</circleMeasure>
				<centroid>
					<x>518.1113</x>
					<y>198.3853</y>
				</centroid>
			</pseudo3D>
		</spatialEntity>
		<numericStateVariable>
			<name>avgClusterednessRegions</name>
			<value>0</value>
		</numericStateVariable>
		<numericStateVariable>
			<name>avgDensityRegions</name>
			<value>0.6610970983141391</value>
		</numericStateVariable>
	</timepoint>
	<timepoint>
		<spatialEntity>
			<pseudo3D type="region">
				<clusteredness>1</clusteredness>
				<density>0.6610970983141391</density>
				<area>32744.5</area>
				<perimeter>784.1622846126556</perimeter>
				<distanceFromOrigin>395.6020727953785</distanceFromOrigin>
				<angle>72.60328498547752</angle>
				<shape>triangular</shape>
				<triangleMeasure>0.8000641380495161</triangleMeasure>
				<rectangleMeasure>0.6304161136876896</rectangleMeasure>
				<circleMeasure>0.5232412544754219</circleMeasure>
				<centroid>
					<x>518.1113</x>
					<y>198.3853</y>
				</centroid>
			</pseudo3D>
		</spatialEntity>
		<numericStateVariable>
			<name>avgClusterednessRegions</name>
			<value>0</value>
		</numericStateVariable>
		<numericStateVariable>
			<name>avgDensityRegions</name>
			<value>0.6610970983141391</value>
		</numericStateVariable>
	</timepoint>
	<timepoint>
		<spatialEntity>
			<pseudo3D type="region">
				<clusteredness>1</clusteredness>
				<density>0.6610970983141391</density>
				<area>32744.5</area>
				<perimeter>784.1622846126556</perimeter>
				<distanceFromOrigin>395.6020727953785</distanceFromOrigin>
				<angle>72.60328498547752</angle>
				<shape>triangular</shape>
				<triangleMeasure>0.8000641380495161</triangleMeasure>
				<rectangleMeasure>0.6304161136876896</rectangleMeasure>
				<circleMeasure>0.5232412544754219</circleMeasure>
				<centroid>
					<x>518.1113</x>
					<y>198.3853</y>
				</centroid>
			</pseudo3D>
		</spatialEntity>
		<numericStateVariable>
			<name>avgClusterednessRegions</name>
			<value>0</value>
		</numericStateVariable>
		<numericStateVariable>
			<name>avgDensityRegions</name>
			<value>0.6610970983141391</value>
		</numericStateVariable>
	</timepoint>
	<timepoint>
		<spatialEntity>
			<pseudo3D type="region">
				<clusteredness>1</clusteredness>
				<density>0.6610970983141391</density>
				<area>32744.5</area>
				<perimeter>784.1622846126556</perimeter>
				<distanceFromOrigin>395.6020727953785</distanceFromOrigin>
				<angle>72.60328498547752</angle>
				<shape>triangular</shape>
				<triangleMeasure>0.8000641380495161</triangleMeasure>
				<rectangleMeasure>0.6304161136876896</rectangleMeasure>
				<circleMeasure>0.5232412544754219</circleMeasure>
				<centroid>
					<x>518.1113</x>
					<y>198.3853</y>
				</centroid>
			</pseudo3D>
		</spatialEntity>
		<numericStateVariable>
			<name>avgClusterednessRegions</name>
			<value>0</value>
		</numericStateVariable>
		<numericStateVariable>
			<name>avgDensityRegions</name>
			<value>0.6610970983141391</value>
		</numericStateVariable>
	</timepoint>
	<timepoint>
		<spatialEntity>
			<pseudo3D type="region">
				<clusteredness>1</clusteredness>
				<density>0.6610970983141391</density>
				<area>32744.5</area>
				<perimeter>784.1622846126556</perimeter>
				<distanceFromOrigin>395.6020727953785</distanceFromOrigin>
				<angle>72.60328498547752</angle>
				<shape>triangular</shape>
				<triangleMeasure>0.8000641380495161</triangleMeasure>
				<rectangleMeasure>0.6304161136876896</rectangleMeasure>
				<circleMeasure>0.5232412544754219</circleMeasure>
				<centroid>
					<x>518.1113</x>
					<y>198.3853</y>
				</centroid>
			</pseudo3D>
		</spatialEntity>
		<numericStateVariable>
			<name>avgClusterednessRegions</name>
			<value>0</value>
		</numericStateVariable>
		<numericStateVariable>
			<name>avgDensityRegions</name>
			<value>0.6610970983141391</value>
		</numericStateVariable>
	</timepoint>
	<timepoint>
		<spatialEntity>
			<pseudo3D type="region">
				<clusteredness>1</clusteredness>
				<density>0.6610970983141391</density>
				<area>32744.5</area>
				<perimeter>784.1622846126556</perimeter>
				<distanceFromOrigin>395.6020727953785</distanceFromOrigin>
				<angle>72.60328498547752</angle>
				<shape>triangular</shape>
				<triangleMeasure>0.8000641380495161</triangleMeasure>
				<rectangleMeasure>0.6304161136876896</rectangleMeasure>
				<circleMeasure>0.5232412544754219</circleMeasure>
				<centroid>
					<x>518.1113</x>
					<y>198.3853</y>
				</centroid>
			</pseudo3D>
		</spatialEntity>
		<numericStateVariable>
			<name>avgClusterednessRegions</name>
			<value>0</value>
		</numericStateVariable>
		<numericStateVariable>
			<name>avgDensityRegions</name>
			<value>0.6610970983141391</value>
		</numericStateVariable>
	</timepoint>
	<timepoint>
		<spatialEntity>
			<pseudo3D type="region">
				<clusteredness>1</clusteredness>
				<density>0.6610970983141391</density>
				<area>32744.5</area>
				<perimeter>784.1622846126556</perimeter>
				<distanceFromOrigin>395.6020727953785</distanceFromOrigin>
				<angle>72.60328498547752</angle>
				<shape>triangular</shape>
				<triangleMeasure>0.8000641380495161</triangleMeasure>
				<rectangleMeasure>0.6304161136876896</rectangleMeasure>
				<circleMeasure>0.5232412544754219</circleMeasure>
				<centroid>
					<x>518.1113</x>
					<y>198.3853</y>
				</centroid>
			</pseudo3D>
		</spatialEntity>
		<numericStateVariable>
			<name>avgClusterednessRegions</name>
			<value>0</value>
		</numericStateVariable>
		<numericStateVariable>
			<name>avgDensityRegions</name>
			<value>0.6610970983141391</value>
		</numericStateVariable>
	</timepoint>
	<timepoint>
		<spatialEntity>
			<pseudo3D type="region">
				<clusteredness>1</clusteredness>
				<density>0.6610970983141391</density>
				<area>32744.5</area>
				<perimeter>784.1622846126556</perimeter>
				<distanceFromOrigin>395.6020727953785</distanceFromOrigin>
				<angle>72.60328498547752</angle>
				<shape>triangular</shape>
				<triangleMeasure>0.8000641380495161</triangleMeasure>
				<rectangleMeasure>0.6304161136876896</rectangleMeasure>
				<circleMeasure>0.5232412544754219</circleMeasure>
				<centroid>
					<x>518.1113</x>
					<y>198.3853</y>
				</centroid>
			</pseudo3D>
		</spatialEntity>
		<numericStateVariable>
			<name>avgClusterednessRegions</name>
			<value>0</value>
		</numericStateVariable>
		<numericStateVariable>
			<name>avgDensityRegions</name>
			<value>0.6610970983141391</value>
		</numericStateVariable>
	</timepoint>
	<timepoint>
		<spatialEntity>
			<pseudo3D type="region">
				<clusteredness>1</clusteredness>
				<density>0.6610970983141391</density>
				<area>32744.5</area>
				<perimeter>784.1622846126556</perimeter>
				<distanceFromOrigin>395.6020727953785</distanceFromOrigin>
				<angle>72.60328498547752</angle>
				<shape>triangular</shape>
				<triangleMeasure>0.8000641380495161</triangleMeasure>
				<rectangleMeasure>0.6304161136876896</rectangleMeasure>
				<circleMeasure>0.5232412544754219</circleMeasure>
				<centroid>
					<x>518.1113</x>
					<y>198.3853</y>
				</centroid>
			</pseudo3D>
		</spatialEntity>
		<numericStateVariable>
			<name>avgClusterednessRegions</name>
			<value>0</value>
		</numericStateVariable>
		<numericStateVariable>
			<name>avgDensityRegions</name>
			<value>0.6610970983141391</value>
		</numericStateVariable>
	</timepoint>
	<timepoint>
		<spatialEntity>
			<pseudo3D type="region">
				<clusteredness>1</clusteredness>
				<density>0.6610970983141391</density>
				<area>32744.5</area>
				<perimeter>784.1622846126556</perimeter>
				<distanceFromOrigin>395.6020727953785</distanceFromOrigin>
				<angle>72.60328498547752</angle>
				<shape>triangular</shape>
				<triangleMeasure>0.8000641380495161</triangleMeasure>
				<rectangleMeasure>0.6304161136876896</rectangleMeasure>
				<circleMeasure>0.5232412544754219</circleMeasure>
				<centroid>
					<x>518.1113</x>
					<y>198.3853</y>
				</centroid>
			</pseudo3D>
		</spatialEntity>
		<numericStateVariable>
			<name>avgClusterednessRegions</name>
			<value>0</value>
		</numericStateVariable>
		<numericStateVariable>
			<name>avgDensityRegions</name>
			<value>0.6610970983141391</value>
		</numericStateVariable>
	</timepoint>
	<timepoint>
		<spatialEntity>
			<pseudo3D type="region">
				<clusteredness>1</clusteredness>
				<density>0.6610970983141391</density>
				<area>32744.5</area>
				<perimeter>784.1622846126556</perimeter>
				<distanceFromOrigin>395.6020727953785</distanceFromOrigin>
				<angle>72.60328498547752</angle>
				<shape>triangular</shape>
				<triangleMeasure>0.8000641380495161</triangleMeasure>
				<rectangleMeasure>0.6304161136876896</rectangleMeasure>
				<circleMeasure>0.5232412544754219</circleMeasure>
				<centroid>
					<x>518.1113</x>
					<y>198.3853</y>
				</centroid>
			</pseudo3D>
		</spatialEntity>
		<numericStateVariable>
			<name>avgClusterednessRegions</name>
			<value>0</value>
		</numericStateVariable>
		<numericStateVariable>
			<name>avgDensityRegions</name>
			<value>0.6610970983141391</value>
		</numericStateVariable>
	</timepoint>
	<timepoint>
		<spatialEntity>
			<pseudo3D type="region">
				<clusteredness>1</clusteredness>
				<density>0.6610970983141391</density>
				<area>32744.5</area>
				<perimeter>784.1622846126556</perimeter>
				<distanceFromOrigin>395.6020727953785</distanceFromOrigin>
				<angle>72.60328498547752</angle>
				<shape>triangular</shape>
				<triangleMeasure>0.8000641380495161</triangleMeasure>
				<rectangleMeasure>0.6304161136876896</rectangleMeasure>
				<circleMeasure>0.5232412544754219</circleMeasure>
				<centroid>
					<x>518.1113</x>
					<y>198.3853</y>
				</centroid>
			</pseudo3D>
		</spatialEntity>
		<numericStateVariable>
			<name>avgClusterednessRegions</name>
			<value>0</value>
		</numericStateVariable>
		<numericStateVariable>
			<name>avgDensityRegions</name>
			<value>0.6610970983141391</value>
		</numericStateVariable>
	</timepoint>
	<timepoint>
		<spatialEntity>
			<pseudo3D type="region">
				<clusteredness>1</clusteredness>
				<density>0.6610970983141391</density>
				<area>32744.5</area>
				<perimeter>784.1622846126556</perimeter>
				<distanceFromOrigin>395.6020727953785</distanceFromOrigin>
				<angle>72.60328498547752</angle>
				<shape>triangular</shape>
				<triangleMeasure>0.8000641380495161</triangleMeasure>
				<rectangleMeasure>0.6304161136876896</rectangleMeasure>
				<circleMeasure>0.5232412544754219</circleMeasure>
				<centroid>
					<x>518.1113</x>
					<y>198.3853</y>
				</centroid>
			</pseudo3D>
		</spatialEntity>
		<numericStateVariable>
			<name>avgClusterednessRegions</name>
			<value>0</value>
		</numericStateVariable>
		<numericStateVariable>
			<name>avgDensityRegions</name>
			<value>0.6610970983141391</value>
		</numericStateVariable>
	</timepoint>
	<timepoint>
		<spatialEntity>
			<pseudo3D type="region">
				<clusteredness>1</clusteredness>
				<density>0.6610970983141391</density>
				<area>32744.5</area>
				<perimeter>784.1622846126556</perimeter>
				<distanceFromOrigin>395.6020727953785</distanceFromOrigin>
				<angle>72.60328498547752</angle>
				<shape>triangular</shape>
				<triangleMeasure>0.8000641380495161</triangleMeasure>
				<rectangleMeasure>0.6304161136876896</rectangleMeasure>
				<circleMeasure>0.5232412544754219</circleMeasure>
				<centroid>
					<x>518.1113</x>
					<y>198.3853</y>
				</centroid>
			</pseudo3D>
		</spatialEntity>
		<numericStateVariable>
			<name>avgClusterednessRegions</name>
			<value>0</value>
		</numericStateVariable>
		<numericStateVariable>
			<name>avgDensityRegions</name>
			<value>0.6610970983141391</value>
		</numericStateVariable>
	</timepoint>
	<timepoint>
		<spatialEntity>
			<pseudo3D type="region">
				<clusteredness>1</clusteredness>
				<density>0.6610970983141391</density>
				<area>32744.5</area>
				<perimeter>784.1622846126556</perimeter>
				<distanceFromOrigin>395.6020727953785</distanceFromOrigin>
				<angle>72.60328498547752</angle>
				<shape>triangular</shape>
				<triangleMeasure>0.8000641380495161</triangleMeasure>
				<rectangleMeasure>0.6304161136876896</rectangleMeasure>
				<circleMeasure>0.5232412544754219</circleMeasure>
				<centroid>
					<x>518.1113</x>
					<y>198.3853</y>
				</centroid>
			</pseudo3D>
		</spatialEntity>
		<numericStateVariable>
			<name>avgClusterednessRegions</name>
			<value>0</value>
		</numericStateVariable>
		<numericStateVariable>
			<name>avgDensityRegions</name>
			<value>0.6610970983141391</value>
		</numericStateVariable>
	</timepoint>
	<timepoint>
		<spatialEntity>
			<pseudo3D type="region">
				<clusteredness>1</clusteredness>
				<density>0.6610970983141391</density>
				<area>32744.5</area>
				<perimeter>784.1622846126556</perimeter>
				<distanceFromOrigin>395.6020727953785</distanceFromOrigin>
				<angle>72.60328498547752</angle>
				<shape>triangular</shape>
				<triangleMeasure>0.8000641380495161</triangleMeasure>
				<rectangleMeasure>0.6304161136876896</rectangleMeasure>
				<circleMeasure>0.5232412544754219</circleMeasure>
				<centroid>
					<x>518.1113</x>
					<y>198.3853</y>
				</centroid>
			</pseudo3D>
		</spatialEntity>
		<numericStateVariable>
			<name>avgClusterednessRegions</name>
			<value>0</value>
		</numericStateVariable>
		<numericStateVariable>
			<name>avgDensityRegions</name>
			<value>0.6610970983141391</value>
		</numericStateVariable>
	</timepoint>
	<timepoint>
		<spatialEntity>
			<pseudo3D type="region">
				<clusteredness>1</clusteredness>
				<density>0.6610970983141391</density>
				<area>32744.5</area>
				<perimeter>784.1622846126556</perimeter>
				<distanceFromOrigin>395.6020727953785</distanceFromOrigin>
				<angle>72.60328498547752</angle>
				<shape>triangular</shape>
				<triangleMeasure>0.8000641380495161</triangleMeasure>
				<rectangleMeasure>0.6304161136876896</rectangleMeasure>
				<circleMeasure>0.5232412544754219</circleMeasure>
				<centroid>
					<x>518.1113</x>
					<y>198.3853</y>
				</centroid>
			</pseudo3D>
		</spatialEntity>
		<numericStateVariable>
			<name>avgClusterednessRegions</name>
			<value>0</value>
		</numericStateVariable>
		<numericStateVariable>
			<name>avgDensityRegions</name>
			<value>0.6610970983141391</value>
		</numericStateVariable>
	</timepoint>
</experiment>
