# Supplementary material for: Automatic validation of computational models using pseudo-3D spatio-temporal model checking
Source: BMC Syst Biol. 2014 Dec 2;8:124. doi: 10.1186/s12918-014-0124-0 (PMC4272535; doi:10.1186/s12918-014-0124-0)
Supplement: Additional file 8 — Dataset of STML files for the phase variation case study. The dataset of one thousand STML files corresponding to the stochastic simulations of the rectangular model for the phase variation case study. We recommend using the freely available 7zip software (Download link: http://www.7-zip.org/download.html) to extract this archive. [file 12918_2014_124_MOESM8_ESM.zip › phase_variation_stml_205.xml]

<?xml version="1.0" encoding="utf-8"?>
<!--Warning! This xml file was automatically generated by a C++ program using the Boost PropertyTree library.-->
<experiment>
	<timepoint>
		<numericStateVariable>
			<name>avgClusterednessRegions</name>
			<value>0</value>
		</numericStateVariable>
		<numericStateVariable>
			<name>avgDensityRegions</name>
			<value>0</value>
		</numericStateVariable>
	</timepoint>
	<timepoint>
		<numericStateVariable>
			<name>avgClusterednessRegions</name>
			<value>0</value>
		</numericStateVariable>
		<numericStateVariable>
			<name>avgDensityRegions</name>
			<value>0</value>
		</numericStateVariable>
	</timepoint>
	<timepoint>
		<numericStateVariable>
			<name>avgClusterednessRegions</name>
			<value>0</value>
		</numericStateVariable>
		<numericStateVariable>
			<name>avgDensityRegions</name>
			<value>0</value>
		</numericStateVariable>
	</timepoint>
	<timepoint>
		<numericStateVariable>
			<name>avgClusterednessRegions</name>
			<value>0</value>
		</numericStateVariable>
		<numericStateVariable>
			<name>avgDensityRegions</name>
			<value>0</value>
		</numericStateVariable>
	</timepoint>
	<timepoint>
		<numericStateVariable>
			<name>avgClusterednessRegions</name>
			<value>0</value>
		</numericStateVariable>
		<numericStateVariable>
			<name>avgDensityRegions</name>
			<value>0</value>
		</numericStateVariable>
	</timepoint>
	<timepoint>
		<numericStateVariable>
			<name>avgClusterednessRegions</name>
			<value>0</value>
		</numericStateVariable>
		<numericStateVariable>
			<name>avgDensityRegions</name>
			<value>0</value>
		</numericStateVariable>
	</timepoint>
	<timepoint>
		<numericStateVariable>
			<name>avgClusterednessRegions</name>
			<value>0</value>
		</numericStateVariable>
		<numericStateVariable>
			<name>avgDensityRegions</name>
			<value>0</value>
		</numericStateVariable>
	</timepoint>
	<timepoint>
		<numericStateVariable>
			<name>avgClusterednessRegions</name>
			<value>0</value>
		</numericStateVariable>
		<numericStateVariable>
			<name>avgDensityRegions</name>
			<value>0</value>
		</numericStateVariable>
	</timepoint>
	<timepoint>
		<numericStateVariable>
			<name>avgClusterednessRegions</name>
			<value>0</value>
		</numericStateVariable>
		<numericStateVariable>
			<name>avgDensityRegions</name>
			<value>0</value>
		</numericStateVariable>
	</timepoint>
	<timepoint>
		<numericStateVariable>
			<name>avgClusterednessRegions</name>
			<value>0</value>
		</numericStateVariable>
		<numericStateVariable>
			<name>avgDensityRegions</name>
			<value>0</value>
		</numericStateVariable>
	</timepoint>
	<timepoint>
		<numericStateVariable>
			<name>avgClusterednessRegions</name>
			<value>0</value>
		</numericStateVariable>
		<numericStateVariable>
			<name>avgDensityRegions</name>
			<value>0</value>
		</numericStateVariable>
	</timepoint>
	<timepoint>
		<numericStateVariable>
			<name>avgClusterednessRegions</name>
			<value>0</value>
		</numericStateVariable>
		<numericStateVariable>
			<name>avgDensityRegions</name>
			<value>0</value>
		</numericStateVariable>
	</timepoint>
	<timepoint>
		<numericStateVariable>
			<name>avgClusterednessRegions</name>
			<value>0</value>
		</numericStateVariable>
		<numericStateVariable>
			<name>avgDensityRegions</name>
			<value>0</value>
		</numericStateVariable>
	</timepoint>
	<timepoint>
		<numericStateVariable>
			<name>avgClusterednessRegions</name>
			<value>0</value>
		</numericStateVariable>
		<numericStateVariable>
			<name>avgDensityRegions</name>
			<value>0</value>
		</numericStateVariable>
	</timepoint>
	<timepoint>
		<numericStateVariable>
			<name>avgClusterednessRegions</name>
			<value>0</value>
		</numericStateVariable>
		<numericStateVariable>
			<name>avgDensityRegions</name>
			<value>0</value>
		</numericStateVariable>
	</timepoint>
	<timepoint>
		<numericStateVariable>
			<name>avgClusterednessRegions</name>
			<value>0</value>
		</numericStateVariable>
		<numericStateVariable>
			<name>avgDensityRegions</name>
			<value>0</value>
		</numericStateVariable>
	</timepoint>
	<timepoint>
		<numericStateVariable>
			<name>avgClusterednessRegions</name>
			<value>0</value>
		</numericStateVariable>
		<numericStateVariable>
			<name>avgDensityRegions</name>
			<value>0</value>
		</numericStateVariable>
	</timepoint>
	<timepoint>
		<numericStateVariable>
			<name>avgClusterednessRegions</name>
			<value>0</value>
		</numericStateVariable>
		<numericStateVariable>
			<name>avgDensityRegions</name>
			<value>0</value>
		</numericStateVariable>
	</timepoint>
	<timepoint>
		<numericStateVariable>
			<name>avgClusterednessRegions</name>
			<value>0</value>
		</numericStateVariable>
		<numericStateVariable>
			<name>avgDensityRegions</name>
			<value>0</value>
		</numericStateVariable>
	</timepoint>
	<timepoint>
		<numericStateVariable>
			<name>avgClusterednessRegions</name>
			<value>0</value>
		</numericStateVariable>
		<numericStateVariable>
			<name>avgDensityRegions</name>
			<value>0</value>
		</numericStateVariable>
	</timepoint>
	<timepoint>
		<spatialEntity>
			<pseudo3D type="region">
				<clusteredness>1</clusteredness>
				<density>0.6113366895844796</density>
				<area>22577</area>
				<perimeter>666.9515788555145</perimeter>
				<distanceFromOrigin>121.9385090937231</distanceFromOrigin>
				<angle>67.9695079328005</angle>
				<shape>triangular</shape>
				<triangleMeasure>0.7538969807138847</triangleMeasure>
				<rectangleMeasure>0.636091098066803</rectangleMeasure>
				<circleMeasure>0.5270567059570255</circleMeasure>
				<centroid>
					<x>754.4247</x>
					<y>925.5377</y>
				</centroid>
			</pseudo3D>
		</spatialEntity>
		<numericStateVariable>
			<name>avgClusterednessRegions</name>
			<value>0</value>
		</numericStateVariable>
		<numericStateVariable>
			<name>avgDensityRegions</name>
			<value>0.6113366895844796</value>
		</numericStateVariable>
	</timepoint>
	<timepoint>
		<spatialEntity>
			<pseudo3D type="region">
				<clusteredness>1</clusteredness>
				<density>0.6155500923773766</density>
				<area>25995</area>
				<perimeter>731.6241638660431</perimeter>
				<distanceFromOrigin>122.1187946222857</distanceFromOrigin>
				<angle>66.94268093539375</angle>
				<shape>triangular</shape>
				<triangleMeasure>0.7388590248737836</triangleMeasure>
				<rectangleMeasure>0.6409462556232036</rectangleMeasure>
				<circleMeasure>0.5225122770564288</circleMeasure>
				<centroid>
					<x>758.9514</x>
					<y>936.0011</y>
				</centroid>
			</pseudo3D>
		</spatialEntity>
		<numericStateVariable>
			<name>avgClusterednessRegions</name>
			<value>0</value>
		</numericStateVariable>
		<numericStateVariable>
			<name>avgDensityRegions</name>
			<value>0.6155500923773766</value>
		</numericStateVariable>
	</timepoint>
	<timepoint>
		<spatialEntity>
			<pseudo3D type="region">
				<clusteredness>1</clusteredness>
				<density>0.6236263329073701</density>
				<area>30082</area>
				<perimeter>783.6407978534698</perimeter>
				<distanceFromOrigin>122.1187946222857</distanceFromOrigin>
				<angle>66.03497085117675</angle>
				<shape>triangular</shape>
				<triangleMeasure>0.7615575702916093</triangleMeasure>
				<rectangleMeasure>0.6397350741411437</rectangleMeasure>
				<circleMeasure>0.5134803272907424</circleMeasure>
				<centroid>
					<x>764.4166</x>
					<y>947.2448</y>
				</centroid>
			</pseudo3D>
		</spatialEntity>
		<numericStateVariable>
			<name>avgClusterednessRegions</name>
			<value>0</value>
		</numericStateVariable>
		<numericStateVariable>
			<name>avgDensityRegions</name>
			<value>0.6236263329073701</value>
		</numericStateVariable>
	</timepoint>
	<timepoint>
		<spatialEntity>
			<pseudo3D type="region">
				<clusteredness>1</clusteredness>
				<density>0.6278389008158007</density>
				<area>33871.5</area>
				<perimeter>831.5971481800079</perimeter>
				<distanceFromOrigin>122.1187946222857</distanceFromOrigin>
				<angle>64.02876696283636</angle>
				<shape>triangular</shape>
				<triangleMeasure>0.7644534721340612</triangleMeasure>
				<rectangleMeasure>0.613300822390396</rectangleMeasure>
				<circleMeasure>0.5106917880579938</circleMeasure>
				<centroid>
					<x>763.9161</x>
					<y>957.6205</y>
				</centroid>
			</pseudo3D>
		</spatialEntity>
		<numericStateVariable>
			<name>avgClusterednessRegions</name>
			<value>0</value>
		</numericStateVariable>
		<numericStateVariable>
			<name>avgDensityRegions</name>
			<value>0.6278389008158007</value>
		</numericStateVariable>
	</timepoint>
	<timepoint>
		<spatialEntity>
			<pseudo3D type="region">
				<clusteredness>1</clusteredness>
				<density>0.6331769116098952</density>
				<area>38516</area>
				<perimeter>963.8774268627167</perimeter>
				<distanceFromOrigin>122.1187946222857</distanceFromOrigin>
				<angle>66.33457252201016</angle>
				<shape>triangular</shape>
				<triangleMeasure>0.7662626393247753</triangleMeasure>
				<rectangleMeasure>0.5307542730685846</rectangleMeasure>
				<circleMeasure>0.4434584022144676</circleMeasure>
				<centroid>
					<x>761.395</x>
					<y>969.3408</y>
				</centroid>
			</pseudo3D>
		</spatialEntity>
		<numericStateVariable>
			<name>avgClusterednessRegions</name>
			<value>0</value>
		</numericStateVariable>
		<numericStateVariable>
			<name>avgDensityRegions</name>
			<value>0.6331769116098952</value>
		</numericStateVariable>
	</timepoint>
	<timepoint>
		<spatialEntity>
			<pseudo3D type="region">
				<clusteredness>1</clusteredness>
				<density>0.6432084426403279</density>
				<area>44775</area>
				<perimeter>1023.664867162704</perimeter>
				<distanceFromOrigin>121.9385090937231</distanceFromOrigin>
				<angle>67.75175108469499</angle>
				<shape>triangular</shape>
				<triangleMeasure>0.7825847581677642</triangleMeasure>
				<rectangleMeasure>0.5383567943873825</rectangleMeasure>
				<circleMeasure>0.4468549437462495</circleMeasure>
				<centroid>
					<x>761.4634</x>
					<y>983.7056</y>
				</centroid>
			</pseudo3D>
		</spatialEntity>
		<numericStateVariable>
			<name>avgClusterednessRegions</name>
			<value>0</value>
		</numericStateVariable>
		<numericStateVariable>
			<name>avgDensityRegions</name>
			<value>0.6432084426403279</value>
		</numericStateVariable>
	</timepoint>
	<timepoint>
		<spatialEntity>
			<pseudo3D type="region">
				<clusteredness>1</clusteredness>
				<density>0.6421205057898647</density>
				<area>49878</area>
				<perimeter>1108.064338922501</perimeter>
				<distanceFromOrigin>121.9385090937231</distanceFromOrigin>
				<angle>68.07207289925397</angle>
				<shape>triangular</shape>
				<triangleMeasure>0.7685524924449478</triangleMeasure>
				<rectangleMeasure>0.5207744193763416</rectangleMeasure>
				<circleMeasure>0.4134348554756671</circleMeasure>
				<centroid>
					<x>762.0939</x>
					<y>994.3823</y>
				</centroid>
			</pseudo3D>
		</spatialEntity>
		<numericStateVariable>
			<name>avgClusterednessRegions</name>
			<value>0</value>
		</numericStateVariable>
		<numericStateVariable>
			<name>avgDensityRegions</name>
			<value>0.6421205057898647</value>
		</numericStateVariable>
	</timepoint>
	<timepoint>
		<spatialEntity>
			<pseudo3D type="region">
				<clusteredness>1</clusteredness>
				<density>0.6480074751144129</density>
				<area>55599.5</area>
				<perimeter>1127.75506567955</perimeter>
				<distanceFromOrigin>122.1187946222857</distanceFromOrigin>
				<angle>66.80881937151032</angle>
				<shape>triangular</shape>
				<triangleMeasure>0.7742099436743276</triangleMeasure>
				<rectangleMeasure>0.5550386856895159</rectangleMeasure>
				<circleMeasure>0.4546597532321694</circleMeasure>
				<centroid>
					<x>762.3169</x>
					<y>1005.905</y>
				</centroid>
			</pseudo3D>
		</spatialEntity>
		<numericStateVariable>
			<name>avgClusterednessRegions</name>
			<value>0</value>
		</numericStateVariable>
		<numericStateVariable>
			<name>avgDensityRegions</name>
			<value>0.6480074751144129</value>
		</numericStateVariable>
	</timepoint>
	<timepoint>
		<spatialEntity>
			<pseudo3D type="region">
				<clusteredness>1</clusteredness>
				<density>0.6515115039184003</density>
				<area>61989.5</area>
				<perimeter>1165.977115392685</perimeter>
				<distanceFromOrigin>122.1187946222857</distanceFromOrigin>
				<angle>67.09890977367418</angle>
				<shape>triangular</shape>
				<triangleMeasure>0.779231227324223</triangleMeasure>
				<rectangleMeasure>0.569948703111157</rectangleMeasure>
				<circleMeasure>0.4789987652685384</circleMeasure>
				<centroid>
					<x>761.3978</x>
					<y>1018.128</y>
				</centroid>
			</pseudo3D>
		</spatialEntity>
		<numericStateVariable>
			<name>avgClusterednessRegions</name>
			<value>0</value>
		</numericStateVariable>
		<numericStateVariable>
			<name>avgDensityRegions</name>
			<value>0.6515115039184003</value>
		</numericStateVariable>
	</timepoint>
	<timepoint>
		<spatialEntity>
			<pseudo3D type="region">
				<clusteredness>1</clusteredness>
				<density>0.6529666589309198</density>
				<area>68396</area>
				<perimeter>1247.503866434097</perimeter>
				<distanceFromOrigin>121.9385090937231</distanceFromOrigin>
				<angle>65.17250704521045</angle>
				<shape>triangular</shape>
				<triangleMeasure>0.8123884607961042</triangleMeasure>
				<rectangleMeasure>0.5445990920453787</rectangleMeasure>
				<circleMeasure>0.4502396898830845</circleMeasure>
				<centroid>
					<x>759.6589</x>
					<y>1029.407</y>
				</centroid>
			</pseudo3D>
		</spatialEntity>
		<numericStateVariable>
			<name>avgClusterednessRegions</name>
			<value>0</value>
		</numericStateVariable>
		<numericStateVariable>
			<name>avgDensityRegions</name>
			<value>0.6529666589309198</value>
		</numericStateVariable>
	</timepoint>
	<timepoint>
		<spatialEntity>
			<pseudo3D type="region">
				<clusteredness>1</clusteredness>
				<density>0.6513196365591116</density>
				<area>75664</area>
				<perimeter>1410.571564435959</perimeter>
				<distanceFromOrigin>121.9385090937231</distanceFromOrigin>
				<angle>68.47201758684234</angle>
				<shape>triangular</shape>
				<triangleMeasure>0.771822717634263</triangleMeasure>
				<rectangleMeasure>0.5078767900901803</rectangleMeasure>
				<circleMeasure>0.410967648276327</circleMeasure>
				<centroid>
					<x>757.9572</x>
					<y>1041.385</y>
				</centroid>
			</pseudo3D>
		</spatialEntity>
		<numericStateVariable>
			<name>avgClusterednessRegions</name>
			<value>0</value>
		</numericStateVariable>
		<numericStateVariable>
			<name>avgDensityRegions</name>
			<value>0.6513196365591116</value>
		</numericStateVariable>
	</timepoint>
	<timepoint>
		<spatialEntity>
			<pseudo3D type="region">
				<clusteredness>1</clusteredness>
				<density>0.6512372310994616</density>
				<area>81909.5</area>
				<perimeter>1456.569327831268</perimeter>
				<distanceFromOrigin>121.9385090937231</distanceFromOrigin>
				<angle>68.48992610817351</angle>
				<shape>triangular</shape>
				<triangleMeasure>0.7683340505339138</triangleMeasure>
				<rectangleMeasure>0.526750784015627</rectangleMeasure>
				<circleMeasure>0.4269548814703567</circleMeasure>
				<centroid>
					<x>755.8475</x>
					<y>1051.523</y>
				</centroid>
			</pseudo3D>
		</spatialEntity>
		<spatialEntity>
			<pseudo3D type="region">
				<clusteredness>1</clusteredness>
				<density>0.5554104650802982</density>
				<area>20616</area>
				<perimeter>646.3043808937073</perimeter>
				<distanceFromOrigin>276.2263564542674</distanceFromOrigin>
				<angle>46.55048462012818</angle>
				<shape>rectangular</shape>
				<triangleMeasure>0.6948912152159132</triangleMeasure>
				<rectangleMeasure>0.6997200229496993</rectangleMeasure>
				<circleMeasure>0.3804810137717953</circleMeasure>
				<centroid>
					<x>270.1542</x>
					<y>662.4261</y>
				</centroid>
			</pseudo3D>
		</spatialEntity>
		<numericStateVariable>
			<name>avgClusterednessRegions</name>
			<value>1244.658967851282</value>
		</numericStateVariable>
		<numericStateVariable>
			<name>avgDensityRegions</name>
			<value>0.6033238480898799</value>
		</numericStateVariable>
	</timepoint>
	<timepoint>
		<spatialEntity>
			<pseudo3D type="region">
				<clusteredness>1</clusteredness>
				<density>0.6492697180953261</density>
				<area>88476.5</area>
				<perimeter>1527.666933298111</perimeter>
				<distanceFromOrigin>121.9385090937231</distanceFromOrigin>
				<angle>68.1885571052028</angle>
				<shape>triangular</shape>
				<triangleMeasure>0.781945949648307</triangleMeasure>
				<rectangleMeasure>0.5082005451862627</rectangleMeasure>
				<circleMeasure>0.4041719795409034</circleMeasure>
				<centroid>
					<x>757.4298</x>
					<y>1061.306</y>
				</centroid>
			</pseudo3D>
		</spatialEntity>
		<spatialEntity>
			<pseudo3D type="region">
				<clusteredness>1</clusteredness>
				<density>0.548839621486418</density>
				<area>22113</area>
				<perimeter>672.8859703540802</perimeter>
				<distanceFromOrigin>276.2263564542674</distanceFromOrigin>
				<angle>45.33557317303451</angle>
				<shape>rectangular</shape>
				<triangleMeasure>0.7022560308445788</triangleMeasure>
				<rectangleMeasure>0.7165801942993745</rectangleMeasure>
				<circleMeasure>0.3852149683446329</circleMeasure>
				<centroid>
					<x>262.559</x>
					<y>662.3907</y>
				</centroid>
			</pseudo3D>
		</spatialEntity>
		<numericStateVariable>
			<name>avgClusterednessRegions</name>
			<value>1271.268455727256</value>
		</numericStateVariable>
		<numericStateVariable>
			<name>avgDensityRegions</name>
			<value>0.5990546697908721</value>
		</numericStateVariable>
	</timepoint>
	<timepoint>
		<spatialEntity>
			<pseudo3D type="region">
				<clusteredness>1</clusteredness>
				<density>0.6445809792843692</density>
				<area>98320</area>
				<perimeter>1827.303335428238</perimeter>
				<distanceFromOrigin>121.9385090937231</distanceFromOrigin>
				<angle>76.04057478191744</angle>
				<shape>triangular</shape>
				<triangleMeasure>0.7088648663263053</triangleMeasure>
				<rectangleMeasure>0.479476474793935</rectangleMeasure>
				<circleMeasure>0.3645889735103777</circleMeasure>
				<centroid>
					<x>749.6108</x>
					<y>1074.401</y>
				</centroid>
			</pseudo3D>
		</spatialEntity>
		<spatialEntity>
			<pseudo3D type="region">
				<clusteredness>1</clusteredness>
				<density>0.5469467552022907</density>
				<area>23484.5</area>
				<perimeter>761.2691478729248</perimeter>
				<distanceFromOrigin>276.2263564542674</distanceFromOrigin>
				<angle>43.74944454281506</angle>
				<shape>rectangular</shape>
				<triangleMeasure>0.6656094323838744</triangleMeasure>
				<rectangleMeasure>0.6683336381134904</rectangleMeasure>
				<circleMeasure>0.3538820310488454</circleMeasure>
				<centroid>
					<x>255.519</x>
					<y>661.5084</y>
				</centroid>
			</pseudo3D>
		</spatialEntity>
		<numericStateVariable>
			<name>avgClusterednessRegions</name>
			<value>1287.799024063469</value>
		</numericStateVariable>
		<numericStateVariable>
			<name>avgDensityRegions</name>
			<value>0.59576386724333</value>
		</numericStateVariable>
	</timepoint>
	<timepoint>
		<spatialEntity>
			<pseudo3D type="region">
				<clusteredness>1</clusteredness>
				<density>0.6415166222107521</density>
				<area>105798.5</area>
				<perimeter>2027.686411619186</perimeter>
				<distanceFromOrigin>121.9385090937231</distanceFromOrigin>
				<angle>77.56767681291525</angle>
				<shape>triangular</shape>
				<triangleMeasure>0.667621627335013</triangleMeasure>
				<rectangleMeasure>0.4683926623898851</rectangleMeasure>
				<circleMeasure>0.3474125496223508</circleMeasure>
				<centroid>
					<x>750.8002</x>
					<y>1084.403</y>
				</centroid>
			</pseudo3D>
		</spatialEntity>
		<spatialEntity>
			<pseudo3D type="region">
				<clusteredness>1</clusteredness>
				<density>0.5455805858164569</density>
				<area>25350</area>
				<perimeter>741.8803141117096</perimeter>
				<distanceFromOrigin>276.2263564542674</distanceFromOrigin>
				<angle>42.8030714443334</angle>
				<shape>rectangular</shape>
				<triangleMeasure>0.6720124461476713</triangleMeasure>
				<rectangleMeasure>0.7347171396751671</rectangleMeasure>
				<circleMeasure>0.3403226679179932</circleMeasure>
				<centroid>
					<x>245.7742</x>
					<y>661.5547</y>
				</centroid>
			</pseudo3D>
		</spatialEntity>
		<numericStateVariable>
			<name>avgClusterednessRegions</name>
			<value>1317.348807032593</value>
		</numericStateVariable>
		<numericStateVariable>
			<name>avgDensityRegions</name>
			<value>0.5935486040136044</value>
		</numericStateVariable>
	</timepoint>
	<timepoint>
		<spatialEntity>
			<pseudo3D type="region">
				<clusteredness>1</clusteredness>
				<density>0.6398443008478786</density>
				<area>110607.5</area>
				<perimeter>2021.551209211349</perimeter>
				<distanceFromOrigin>121.9385090937231</distanceFromOrigin>
				<angle>76.93604587261369</angle>
				<shape>triangular</shape>
				<triangleMeasure>0.6944855402500386</triangleMeasure>
				<rectangleMeasure>0.4747229389087143</rectangleMeasure>
				<circleMeasure>0.35589144791968</circleMeasure>
				<centroid>
					<x>751.5454</x>
					<y>1090.485</y>
				</centroid>
			</pseudo3D>
		</spatialEntity>
		<spatialEntity>
			<pseudo3D type="region">
				<clusteredness>1</clusteredness>
				<density>0.5416497909744357</density>
				<area>26561</area>
				<perimeter>797.9384469985962</perimeter>
				<distanceFromOrigin>276.2263564542674</distanceFromOrigin>
				<angle>41.01408130353744</angle>
				<shape>rectangular</shape>
				<triangleMeasure>0.6597126439904157</triangleMeasure>
				<rectangleMeasure>0.6892592943248659</rectangleMeasure>
				<circleMeasure>0.3312136954193515</circleMeasure>
				<centroid>
					<x>239.9148</x>
					<y>661.4416</y>
				</centroid>
			</pseudo3D>
		</spatialEntity>
		<numericStateVariable>
			<name>avgClusterednessRegions</name>
			<value>1335.431826909776</value>
		</numericStateVariable>
		<numericStateVariable>
			<name>avgDensityRegions</name>
			<value>0.5907470459111571</value>
		</numericStateVariable>
	</timepoint>
	<timepoint>
		<spatialEntity>
			<pseudo3D type="region">
				<clusteredness>1</clusteredness>
				<density>0.6398443008478786</density>
				<area>110607.5</area>
				<perimeter>2021.551209211349</perimeter>
				<distanceFromOrigin>121.9385090937231</distanceFromOrigin>
				<angle>76.93604587261369</angle>
				<shape>triangular</shape>
				<triangleMeasure>0.6944855402500386</triangleMeasure>
				<rectangleMeasure>0.4747229389087143</rectangleMeasure>
				<circleMeasure>0.35589144791968</circleMeasure>
				<centroid>
					<x>751.5454</x>
					<y>1090.485</y>
				</centroid>
			</pseudo3D>
		</spatialEntity>
		<spatialEntity>
			<pseudo3D type="region">
				<clusteredness>1</clusteredness>
				<density>0.5416497909744357</density>
				<area>26561</area>
				<perimeter>797.9384469985962</perimeter>
				<distanceFromOrigin>276.2263564542674</distanceFromOrigin>
				<angle>41.01408130353744</angle>
				<shape>rectangular</shape>
				<triangleMeasure>0.6597126439904157</triangleMeasure>
				<rectangleMeasure>0.6892592943248659</rectangleMeasure>
				<circleMeasure>0.3312136954193515</circleMeasure>
				<centroid>
					<x>239.9148</x>
					<y>661.4416</y>
				</centroid>
			</pseudo3D>
		</spatialEntity>
		<numericStateVariable>
			<name>avgClusterednessRegions</name>
			<value>1335.431826909776</value>
		</numericStateVariable>
		<numericStateVariable>
			<name>avgDensityRegions</name>
			<value>0.5907470459111571</value>
		</numericStateVariable>
	</timepoint>
	<timepoint>
		<spatialEntity>
			<pseudo3D type="region">
				<clusteredness>1</clusteredness>
				<density>0.6398443008478786</density>
				<area>110607.5</area>
				<perimeter>2021.551209211349</perimeter>
				<distanceFromOrigin>121.9385090937231</distanceFromOrigin>
				<angle>76.93604587261369</angle>
				<shape>triangular</shape>
				<triangleMeasure>0.6944855402500386</triangleMeasure>
				<rectangleMeasure>0.4747229389087143</rectangleMeasure>
				<circleMeasure>0.35589144791968</circleMeasure>
				<centroid>
					<x>751.5454</x>
					<y>1090.485</y>
				</centroid>
			</pseudo3D>
		</spatialEntity>
		<spatialEntity>
			<pseudo3D type="region">
				<clusteredness>1</clusteredness>
				<density>0.5416497909744357</density>
				<area>26561</area>
				<perimeter>797.9384469985962</perimeter>
				<distanceFromOrigin>276.2263564542674</distanceFromOrigin>
				<angle>41.01408130353744</angle>
				<shape>rectangular</shape>
				<triangleMeasure>0.6597126439904157</triangleMeasure>
				<rectangleMeasure>0.6892592943248659</rectangleMeasure>
				<circleMeasure>0.3312136954193515</circleMeasure>
				<centroid>
					<x>239.9148</x>
					<y>661.4416</y>
				</centroid>
			</pseudo3D>
		</spatialEntity>
		<numericStateVariable>
			<name>avgClusterednessRegions</name>
			<value>1335.431826909776</value>
		</numericStateVariable>
		<numericStateVariable>
			<name>avgDensityRegions</name>
			<value>0.5907470459111571</value>
		</numericStateVariable>
	</timepoint>
	<timepoint>
		<spatialEntity>
			<pseudo3D type="region">
				<clusteredness>1</clusteredness>
				<density>0.6398443008478786</density>
				<area>110607.5</area>
				<perimeter>2021.551209211349</perimeter>
				<distanceFromOrigin>121.9385090937231</distanceFromOrigin>
				<angle>76.93604587261369</angle>
				<shape>triangular</shape>
				<triangleMeasure>0.6944855402500386</triangleMeasure>
				<rectangleMeasure>0.4747229389087143</rectangleMeasure>
				<circleMeasure>0.35589144791968</circleMeasure>
				<centroid>
					<x>751.5454</x>
					<y>1090.485</y>
				</centroid>
			</pseudo3D>
		</spatialEntity>
		<spatialEntity>
			<pseudo3D type="region">
				<clusteredness>1</clusteredness>
				<density>0.5416497909744357</density>
				<area>26561</area>
				<perimeter>797.9384469985962</perimeter>
				<distanceFromOrigin>276.2263564542674</distanceFromOrigin>
				<angle>41.01408130353744</angle>
				<shape>rectangular</shape>
				<triangleMeasure>0.6597126439904157</triangleMeasure>
				<rectangleMeasure>0.6892592943248659</rectangleMeasure>
				<circleMeasure>0.3312136954193515</circleMeasure>
				<centroid>
					<x>239.9148</x>
					<y>661.4416</y>
				</centroid>
			</pseudo3D>
		</spatialEntity>
		<numericStateVariable>
			<name>avgClusterednessRegions</name>
			<value>1335.431826909776</value>
		</numericStateVariable>
		<numericStateVariable>
			<name>avgDensityRegions</name>
			<value>0.5907470459111571</value>
		</numericStateVariable>
	</timepoint>
	<timepoint>
		<spatialEntity>
			<pseudo3D type="region">
				<clusteredness>1</clusteredness>
				<density>0.6398443008478786</density>
				<area>110607.5</area>
				<perimeter>2021.551209211349</perimeter>
				<distanceFromOrigin>121.9385090937231</distanceFromOrigin>
				<angle>76.93604587261369</angle>
				<shape>triangular</shape>
				<triangleMeasure>0.6944855402500386</triangleMeasure>
				<rectangleMeasure>0.4747229389087143</rectangleMeasure>
				<circleMeasure>0.35589144791968</circleMeasure>
				<centroid>
					<x>751.5454</x>
					<y>1090.485</y>
				</centroid>
			</pseudo3D>
		</spatialEntity>
		<spatialEntity>
			<pseudo3D type="region">
				<clusteredness>1</clusteredness>
				<density>0.5416497909744357</density>
				<area>26561</area>
				<perimeter>797.9384469985962</perimeter>
				<distanceFromOrigin>276.2263564542674</distanceFromOrigin>
				<angle>41.01408130353744</angle>
				<shape>rectangular</shape>
				<triangleMeasure>0.6597126439904157</triangleMeasure>
				<rectangleMeasure>0.6892592943248659</rectangleMeasure>
				<circleMeasure>0.3312136954193515</circleMeasure>
				<centroid>
					<x>239.9148</x>
					<y>661.4416</y>
				</centroid>
			</pseudo3D>
		</spatialEntity>
		<numericStateVariable>
			<name>avgClusterednessRegions</name>
			<value>1335.431826909776</value>
		</numericStateVariable>
		<numericStateVariable>
			<name>avgDensityRegions</name>
			<value>0.5907470459111571</value>
		</numericStateVariable>
	</timepoint>
	<timepoint>
		<spatialEntity>
			<pseudo3D type="region">
				<clusteredness>1</clusteredness>
				<density>0.6398443008478786</density>
				<area>110607.5</area>
				<perimeter>2021.551209211349</perimeter>
				<distanceFromOrigin>121.9385090937231</distanceFromOrigin>
				<angle>76.93604587261369</angle>
				<shape>triangular</shape>
				<triangleMeasure>0.6944855402500386</triangleMeasure>
				<rectangleMeasure>0.4747229389087143</rectangleMeasure>
				<circleMeasure>0.35589144791968</circleMeasure>
				<centroid>
					<x>751.5454</x>
					<y>1090.485</y>
				</centroid>
			</pseudo3D>
		</spatialEntity>
		<spatialEntity>
			<pseudo3D type="region">
				<clusteredness>1</clusteredness>
				<density>0.5416497909744357</density>
				<area>26561</area>
				<perimeter>797.9384469985962</perimeter>
				<distanceFromOrigin>276.2263564542674</distanceFromOrigin>
				<angle>41.01408130353744</angle>
				<shape>rectangular</shape>
				<triangleMeasure>0.6597126439904157</triangleMeasure>
				<rectangleMeasure>0.6892592943248659</rectangleMeasure>
				<circleMeasure>0.3312136954193515</circleMeasure>
				<centroid>
					<x>239.9148</x>
					<y>661.4416</y>
				</centroid>
			</pseudo3D>
		</spatialEntity>
		<numericStateVariable>
			<name>avgClusterednessRegions</name>
			<value>1335.431826909776</value>
		</numericStateVariable>
		<numericStateVariable>
			<name>avgDensityRegions</name>
			<value>0.5907470459111571</value>
		</numericStateVariable>
	</timepoint>
	<timepoint>
		<spatialEntity>
			<pseudo3D type="region">
				<clusteredness>1</clusteredness>
				<density>0.6398443008478786</density>
				<area>110607.5</area>
				<perimeter>2021.551209211349</perimeter>
				<distanceFromOrigin>121.9385090937231</distanceFromOrigin>
				<angle>76.93604587261369</angle>
				<shape>triangular</shape>
				<triangleMeasure>0.6944855402500386</triangleMeasure>
				<rectangleMeasure>0.4747229389087143</rectangleMeasure>
				<circleMeasure>0.35589144791968</circleMeasure>
				<centroid>
					<x>751.5454</x>
					<y>1090.485</y>
				</centroid>
			</pseudo3D>
		</spatialEntity>
		<spatialEntity>
			<pseudo3D type="region">
				<clusteredness>1</clusteredness>
				<density>0.5416497909744357</density>
				<area>26561</area>
				<perimeter>797.9384469985962</perimeter>
				<distanceFromOrigin>276.2263564542674</distanceFromOrigin>
				<angle>41.01408130353744</angle>
				<shape>rectangular</shape>
				<triangleMeasure>0.6597126439904157</triangleMeasure>
				<rectangleMeasure>0.6892592943248659</rectangleMeasure>
				<circleMeasure>0.3312136954193515</circleMeasure>
				<centroid>
					<x>239.9148</x>
					<y>661.4416</y>
				</centroid>
			</pseudo3D>
		</spatialEntity>
		<numericStateVariable>
			<name>avgClusterednessRegions</name>
			<value>1335.431826909776</value>
		</numericStateVariable>
		<numericStateVariable>
			<name>avgDensityRegions</name>
			<value>0.5907470459111571</value>
		</numericStateVariable>
	</timepoint>
	<timepoint>
		<spatialEntity>
			<pseudo3D type="region">
				<clusteredness>1</clusteredness>
				<density>0.6398443008478786</density>
				<area>110607.5</area>
				<perimeter>2021.551209211349</perimeter>
				<distanceFromOrigin>121.9385090937231</distanceFromOrigin>
				<angle>76.93604587261369</angle>
				<shape>triangular</shape>
				<triangleMeasure>0.6944855402500386</triangleMeasure>
				<rectangleMeasure>0.4747229389087143</rectangleMeasure>
				<circleMeasure>0.35589144791968</circleMeasure>
				<centroid>
					<x>751.5454</x>
					<y>1090.485</y>
				</centroid>
			</pseudo3D>
		</spatialEntity>
		<spatialEntity>
			<pseudo3D type="region">
				<clusteredness>1</clusteredness>
				<density>0.5416497909744357</density>
				<area>26561</area>
				<perimeter>797.9384469985962</perimeter>
				<distanceFromOrigin>276.2263564542674</distanceFromOrigin>
				<angle>41.01408130353744</angle>
				<shape>rectangular</shape>
				<triangleMeasure>0.6597126439904157</triangleMeasure>
				<rectangleMeasure>0.6892592943248659</rectangleMeasure>
				<circleMeasure>0.3312136954193515</circleMeasure>
				<centroid>
					<x>239.9148</x>
					<y>661.4416</y>
				</centroid>
			</pseudo3D>
		</spatialEntity>
		<numericStateVariable>
			<name>avgClusterednessRegions</name>
			<value>1335.431826909776</value>
		</numericStateVariable>
		<numericStateVariable>
			<name>avgDensityRegions</name>
			<value>0.5907470459111571</value>
		</numericStateVariable>
	</timepoint>
	<timepoint>
		<spatialEntity>
			<pseudo3D type="region">
				<clusteredness>1</clusteredness>
				<density>0.6398443008478786</density>
				<area>110607.5</area>
				<perimeter>2021.551209211349</perimeter>
				<distanceFromOrigin>121.9385090937231</distanceFromOrigin>
				<angle>76.93604587261369</angle>
				<shape>triangular</shape>
				<triangleMeasure>0.6944855402500386</triangleMeasure>
				<rectangleMeasure>0.4747229389087143</rectangleMeasure>
				<circleMeasure>0.35589144791968</circleMeasure>
				<centroid>
					<x>751.5454</x>
					<y>1090.485</y>
				</centroid>
			</pseudo3D>
		</spatialEntity>
		<spatialEntity>
			<pseudo3D type="region">
				<clusteredness>1</clusteredness>
				<density>0.5416497909744357</density>
				<area>26561</area>
				<perimeter>797.9384469985962</perimeter>
				<distanceFromOrigin>276.2263564542674</distanceFromOrigin>
				<angle>41.01408130353744</angle>
				<shape>rectangular</shape>
				<triangleMeasure>0.6597126439904157</triangleMeasure>
				<rectangleMeasure>0.6892592943248659</rectangleMeasure>
				<circleMeasure>0.3312136954193515</circleMeasure>
				<centroid>
					<x>239.9148</x>
					<y>661.4416</y>
				</centroid>
			</pseudo3D>
		</spatialEntity>
		<numericStateVariable>
			<name>avgClusterednessRegions</name>
			<value>1335.431826909776</value>
		</numericStateVariable>
		<numericStateVariable>
			<name>avgDensityRegions</name>
			<value>0.5907470459111571</value>
		</numericStateVariable>
	</timepoint>
	<timepoint>
		<spatialEntity>
			<pseudo3D type="region">
				<clusteredness>1</clusteredness>
				<density>0.6398443008478786</density>
				<area>110607.5</area>
				<perimeter>2021.551209211349</perimeter>
				<distanceFromOrigin>121.9385090937231</distanceFromOrigin>
				<angle>76.93604587261369</angle>
				<shape>triangular</shape>
				<triangleMeasure>0.6944855402500386</triangleMeasure>
				<rectangleMeasure>0.4747229389087143</rectangleMeasure>
				<circleMeasure>0.35589144791968</circleMeasure>
				<centroid>
					<x>751.5454</x>
					<y>1090.485</y>
				</centroid>
			</pseudo3D>
		</spatialEntity>
		<spatialEntity>
			<pseudo3D type="region">
				<clusteredness>1</clusteredness>
				<density>0.5416497909744357</density>
				<area>26561</area>
				<perimeter>797.9384469985962</perimeter>
				<distanceFromOrigin>276.2263564542674</distanceFromOrigin>
				<angle>41.01408130353744</angle>
				<shape>rectangular</shape>
				<triangleMeasure>0.6597126439904157</triangleMeasure>
				<rectangleMeasure>0.6892592943248659</rectangleMeasure>
				<circleMeasure>0.3312136954193515</circleMeasure>
				<centroid>
					<x>239.9148</x>
					<y>661.4416</y>
				</centroid>
			</pseudo3D>
		</spatialEntity>
		<numericStateVariable>
			<name>avgClusterednessRegions</name>
			<value>1335.431826909776</value>
		</numericStateVariable>
		<numericStateVariable>
			<name>avgDensityRegions</name>
			<value>0.5907470459111571</value>
		</numericStateVariable>
	</timepoint>
	<timepoint>
		<spatialEntity>
			<pseudo3D type="region">
				<clusteredness>1</clusteredness>
				<density>0.6398443008478786</density>
				<area>110607.5</area>
				<perimeter>2021.551209211349</perimeter>
				<distanceFromOrigin>121.9385090937231</distanceFromOrigin>
				<angle>76.93604587261369</angle>
				<shape>triangular</shape>
				<triangleMeasure>0.6944855402500386</triangleMeasure>
				<rectangleMeasure>0.4747229389087143</rectangleMeasure>
				<circleMeasure>0.35589144791968</circleMeasure>
				<centroid>
					<x>751.5454</x>
					<y>1090.485</y>
				</centroid>
			</pseudo3D>
		</spatialEntity>
		<spatialEntity>
			<pseudo3D type="region">
				<clusteredness>1</clusteredness>
				<density>0.5416497909744357</density>
				<area>26561</area>
				<perimeter>797.9384469985962</perimeter>
				<distanceFromOrigin>276.2263564542674</distanceFromOrigin>
				<angle>41.01408130353744</angle>
				<shape>rectangular</shape>
				<triangleMeasure>0.6597126439904157</triangleMeasure>
				<rectangleMeasure>0.6892592943248659</rectangleMeasure>
				<circleMeasure>0.3312136954193515</circleMeasure>
				<centroid>
					<x>239.9148</x>
					<y>661.4416</y>
				</centroid>
			</pseudo3D>
		</spatialEntity>
		<numericStateVariable>
			<name>avgClusterednessRegions</name>
			<value>1335.431826909776</value>
		</numericStateVariable>
		<numericStateVariable>
			<name>avgDensityRegions</name>
			<value>0.5907470459111571</value>
		</numericStateVariable>
	</timepoint>
	<timepoint>
		<spatialEntity>
			<pseudo3D type="region">
				<clusteredness>1</clusteredness>
				<density>0.6398443008478786</density>
				<area>110607.5</area>
				<perimeter>2021.551209211349</perimeter>
				<distanceFromOrigin>121.9385090937231</distanceFromOrigin>
				<angle>76.93604587261369</angle>
				<shape>triangular</shape>
				<triangleMeasure>0.6944855402500386</triangleMeasure>
				<rectangleMeasure>0.4747229389087143</rectangleMeasure>
				<circleMeasure>0.35589144791968</circleMeasure>
				<centroid>
					<x>751.5454</x>
					<y>1090.485</y>
				</centroid>
			</pseudo3D>
		</spatialEntity>
		<spatialEntity>
			<pseudo3D type="region">
				<clusteredness>1</clusteredness>
				<density>0.5416497909744357</density>
				<area>26561</area>
				<perimeter>797.9384469985962</perimeter>
				<distanceFromOrigin>276.2263564542674</distanceFromOrigin>
				<angle>41.01408130353744</angle>
				<shape>rectangular</shape>
				<triangleMeasure>0.6597126439904157</triangleMeasure>
				<rectangleMeasure>0.6892592943248659</rectangleMeasure>
				<circleMeasure>0.3312136954193515</circleMeasure>
				<centroid>
					<x>239.9148</x>
					<y>661.4416</y>
				</centroid>
			</pseudo3D>
		</spatialEntity>
		<numericStateVariable>
			<name>avgClusterednessRegions</name>
			<value>1335.431826909776</value>
		</numericStateVariable>
		<numericStateVariable>
			<name>avgDensityRegions</name>
			<value>0.5907470459111571</value>
		</numericStateVariable>
	</timepoint>
	<timepoint>
		<spatialEntity>
			<pseudo3D type="region">
				<clusteredness>1</clusteredness>
				<density>0.6398443008478786</density>
				<area>110607.5</area>
				<perimeter>2021.551209211349</perimeter>
				<distanceFromOrigin>121.9385090937231</distanceFromOrigin>
				<angle>76.93604587261369</angle>
				<shape>triangular</shape>
				<triangleMeasure>0.6944855402500386</triangleMeasure>
				<rectangleMeasure>0.4747229389087143</rectangleMeasure>
				<circleMeasure>0.35589144791968</circleMeasure>
				<centroid>
					<x>751.5454</x>
					<y>1090.485</y>
				</centroid>
			</pseudo3D>
		</spatialEntity>
		<spatialEntity>
			<pseudo3D type="region">
				<clusteredness>1</clusteredness>
				<density>0.5416497909744357</density>
				<area>26561</area>
				<perimeter>797.9384469985962</perimeter>
				<distanceFromOrigin>276.2263564542674</distanceFromOrigin>
				<angle>41.01408130353744</angle>
				<shape>rectangular</shape>
				<triangleMeasure>0.6597126439904157</triangleMeasure>
				<rectangleMeasure>0.6892592943248659</rectangleMeasure>
				<circleMeasure>0.3312136954193515</circleMeasure>
				<centroid>
					<x>239.9148</x>
					<y>661.4416</y>
				</centroid>
			</pseudo3D>
		</spatialEntity>
		<numericStateVariable>
			<name>avgClusterednessRegions</name>
			<value>1335.431826909776</value>
		</numericStateVariable>
		<numericStateVariable>
			<name>avgDensityRegions</name>
			<value>0.5907470459111571</value>
		</numericStateVariable>
	</timepoint>
	<timepoint>
		<spatialEntity>
			<pseudo3D type="region">
				<clusteredness>1</clusteredness>
				<density>0.6398443008478786</density>
				<area>110607.5</area>
				<perimeter>2021.551209211349</perimeter>
				<distanceFromOrigin>121.9385090937231</distanceFromOrigin>
				<angle>76.93604587261369</angle>
				<shape>triangular</shape>
				<triangleMeasure>0.6944855402500386</triangleMeasure>
				<rectangleMeasure>0.4747229389087143</rectangleMeasure>
				<circleMeasure>0.35589144791968</circleMeasure>
				<centroid>
					<x>751.5454</x>
					<y>1090.485</y>
				</centroid>
			</pseudo3D>
		</spatialEntity>
		<spatialEntity>
			<pseudo3D type="region">
				<clusteredness>1</clusteredness>
				<density>0.5416497909744357</density>
				<area>26561</area>
				<perimeter>797.9384469985962</perimeter>
				<distanceFromOrigin>276.2263564542674</distanceFromOrigin>
				<angle>41.01408130353744</angle>
				<shape>rectangular</shape>
				<triangleMeasure>0.6597126439904157</triangleMeasure>
				<rectangleMeasure>0.6892592943248659</rectangleMeasure>
				<circleMeasure>0.3312136954193515</circleMeasure>
				<centroid>
					<x>239.9148</x>
					<y>661.4416</y>
				</centroid>
			</pseudo3D>
		</spatialEntity>
		<numericStateVariable>
			<name>avgClusterednessRegions</name>
			<value>1335.431826909776</value>
		</numericStateVariable>
		<numericStateVariable>
			<name>avgDensityRegions</name>
			<value>0.5907470459111571</value>
		</numericStateVariable>
	</timepoint>
	<timepoint>
		<spatialEntity>
			<pseudo3D type="region">
				<clusteredness>1</clusteredness>
				<density>0.6398443008478786</density>
				<area>110607.5</area>
				<perimeter>2021.551209211349</perimeter>
				<distanceFromOrigin>121.9385090937231</distanceFromOrigin>
				<angle>76.93604587261369</angle>
				<shape>triangular</shape>
				<triangleMeasure>0.6944855402500386</triangleMeasure>
				<rectangleMeasure>0.4747229389087143</rectangleMeasure>
				<circleMeasure>0.35589144791968</circleMeasure>
				<centroid>
					<x>751.5454</x>
					<y>1090.485</y>
				</centroid>
			</pseudo3D>
		</spatialEntity>
		<spatialEntity>
			<pseudo3D type="region">
				<clusteredness>1</clusteredness>
				<density>0.5416497909744357</density>
				<area>26561</area>
				<perimeter>797.9384469985962</perimeter>
				<distanceFromOrigin>276.2263564542674</distanceFromOrigin>
				<angle>41.01408130353744</angle>
				<shape>rectangular</shape>
				<triangleMeasure>0.6597126439904157</triangleMeasure>
				<rectangleMeasure>0.6892592943248659</rectangleMeasure>
				<circleMeasure>0.3312136954193515</circleMeasure>
				<centroid>
					<x>239.9148</x>
					<y>661.4416</y>
				</centroid>
			</pseudo3D>
		</spatialEntity>
		<numericStateVariable>
			<name>avgClusterednessRegions</name>
			<value>1335.431826909776</value>
		</numericStateVariable>
		<numericStateVariable>
			<name>avgDensityRegions</name>
			<value>0.5907470459111571</value>
		</numericStateVariable>
	</timepoint>
	<timepoint>
		<spatialEntity>
			<pseudo3D type="region">
				<clusteredness>1</clusteredness>
				<density>0.6398443008478786</density>
				<area>110607.5</area>
				<perimeter>2021.551209211349</perimeter>
				<distanceFromOrigin>121.9385090937231</distanceFromOrigin>
				<angle>76.93604587261369</angle>
				<shape>triangular</shape>
				<triangleMeasure>0.6944855402500386</triangleMeasure>
				<rectangleMeasure>0.4747229389087143</rectangleMeasure>
				<circleMeasure>0.35589144791968</circleMeasure>
				<centroid>
					<x>751.5454</x>
					<y>1090.485</y>
				</centroid>
			</pseudo3D>
		</spatialEntity>
		<spatialEntity>
			<pseudo3D type="region">
				<clusteredness>1</clusteredness>
				<density>0.5416497909744357</density>
				<area>26561</area>
				<perimeter>797.9384469985962</perimeter>
				<distanceFromOrigin>276.2263564542674</distanceFromOrigin>
				<angle>41.01408130353744</angle>
				<shape>rectangular</shape>
				<triangleMeasure>0.6597126439904157</triangleMeasure>
				<rectangleMeasure>0.6892592943248659</rectangleMeasure>
				<circleMeasure>0.3312136954193515</circleMeasure>
				<centroid>
					<x>239.9148</x>
					<y>661.4416</y>
				</centroid>
			</pseudo3D>
		</spatialEntity>
		<numericStateVariable>
			<name>avgClusterednessRegions</name>
			<value>1335.431826909776</value>
		</numericStateVariable>
		<numericStateVariable>
			<name>avgDensityRegions</name>
			<value>0.5907470459111571</value>
		</numericStateVariable>
	</timepoint>
	<timepoint>
		<spatialEntity>
			<pseudo3D type="region">
				<clusteredness>1</clusteredness>
				<density>0.6398443008478786</density>
				<area>110607.5</area>
				<perimeter>2021.551209211349</perimeter>
				<distanceFromOrigin>121.9385090937231</distanceFromOrigin>
				<angle>76.93604587261369</angle>
				<shape>triangular</shape>
				<triangleMeasure>0.6944855402500386</triangleMeasure>
				<rectangleMeasure>0.4747229389087143</rectangleMeasure>
				<circleMeasure>0.35589144791968</circleMeasure>
				<centroid>
					<x>751.5454</x>
					<y>1090.485</y>
				</centroid>
			</pseudo3D>
		</spatialEntity>
		<spatialEntity>
			<pseudo3D type="region">
				<clusteredness>1</clusteredness>
				<density>0.5416497909744357</density>
				<area>26561</area>
				<perimeter>797.9384469985962</perimeter>
				<distanceFromOrigin>276.2263564542674</distanceFromOrigin>
				<angle>41.01408130353744</angle>
				<shape>rectangular</shape>
				<triangleMeasure>0.6597126439904157</triangleMeasure>
				<rectangleMeasure>0.6892592943248659</rectangleMeasure>
				<circleMeasure>0.3312136954193515</circleMeasure>
				<centroid>
					<x>239.9148</x>
					<y>661.4416</y>
				</centroid>
			</pseudo3D>
		</spatialEntity>
		<numericStateVariable>
			<name>avgClusterednessRegions</name>
			<value>1335.431826909776</value>
		</numericStateVariable>
		<numericStateVariable>
			<name>avgDensityRegions</name>
			<value>0.5907470459111571</value>
		</numericStateVariable>
	</timepoint>
	<timepoint>
		<spatialEntity>
			<pseudo3D type="region">
				<clusteredness>1</clusteredness>
				<density>0.6398443008478786</density>
				<area>110607.5</area>
				<perimeter>2021.551209211349</perimeter>
				<distanceFromOrigin>121.9385090937231</distanceFromOrigin>
				<angle>76.93604587261369</angle>
				<shape>triangular</shape>
				<triangleMeasure>0.6944855402500386</triangleMeasure>
				<rectangleMeasure>0.4747229389087143</rectangleMeasure>
				<circleMeasure>0.35589144791968</circleMeasure>
				<centroid>
					<x>751.5454</x>
					<y>1090.485</y>
				</centroid>
			</pseudo3D>
		</spatialEntity>
		<spatialEntity>
			<pseudo3D type="region">
				<clusteredness>1</clusteredness>
				<density>0.5416497909744357</density>
				<area>26561</area>
				<perimeter>797.9384469985962</perimeter>
				<distanceFromOrigin>276.2263564542674</distanceFromOrigin>
				<angle>41.01408130353744</angle>
				<shape>rectangular</shape>
				<triangleMeasure>0.6597126439904157</triangleMeasure>
				<rectangleMeasure>0.6892592943248659</rectangleMeasure>
				<circleMeasure>0.3312136954193515</circleMeasure>
				<centroid>
					<x>239.9148</x>
					<y>661.4416</y>
				</centroid>
			</pseudo3D>
		</spatialEntity>
		<numericStateVariable>
			<name>avgClusterednessRegions</name>
			<value>1335.431826909776</value>
		</numericStateVariable>
		<numericStateVariable>
			<name>avgDensityRegions</name>
			<value>0.5907470459111571</value>
		</numericStateVariable>
	</timepoint>
	<timepoint>
		<spatialEntity>
			<pseudo3D type="region">
				<clusteredness>1</clusteredness>
				<density>0.6398443008478786</density>
				<area>110607.5</area>
				<perimeter>2021.551209211349</perimeter>
				<distanceFromOrigin>121.9385090937231</distanceFromOrigin>
				<angle>76.93604587261369</angle>
				<shape>triangular</shape>
				<triangleMeasure>0.6944855402500386</triangleMeasure>
				<rectangleMeasure>0.4747229389087143</rectangleMeasure>
				<circleMeasure>0.35589144791968</circleMeasure>
				<centroid>
					<x>751.5454</x>
					<y>1090.485</y>
				</centroid>
			</pseudo3D>
		</spatialEntity>
		<spatialEntity>
			<pseudo3D type="region">
				<clusteredness>1</clusteredness>
				<density>0.5416497909744357</density>
				<area>26561</area>
				<perimeter>797.9384469985962</perimeter>
				<distanceFromOrigin>276.2263564542674</distanceFromOrigin>
				<angle>41.01408130353744</angle>
				<shape>rectangular</shape>
				<triangleMeasure>0.6597126439904157</triangleMeasure>
				<rectangleMeasure>0.6892592943248659</rectangleMeasure>
				<circleMeasure>0.3312136954193515</circleMeasure>
				<centroid>
					<x>239.9148</x>
					<y>661.4416</y>
				</centroid>
			</pseudo3D>
		</spatialEntity>
		<numericStateVariable>
			<name>avgClusterednessRegions</name>
			<value>1335.431826909776</value>
		</numericStateVariable>
		<numericStateVariable>
			<name>avgDensityRegions</name>
			<value>0.5907470459111571</value>
		</numericStateVariable>
	</timepoint>
	<timepoint>
		<spatialEntity>
			<pseudo3D type="region">
				<clusteredness>1</clusteredness>
				<density>0.6398443008478786</density>
				<area>110607.5</area>
				<perimeter>2021.551209211349</perimeter>
				<distanceFromOrigin>121.9385090937231</distanceFromOrigin>
				<angle>76.93604587261369</angle>
				<shape>triangular</shape>
				<triangleMeasure>0.6944855402500386</triangleMeasure>
				<rectangleMeasure>0.4747229389087143</rectangleMeasure>
				<circleMeasure>0.35589144791968</circleMeasure>
				<centroid>
					<x>751.5454</x>
					<y>1090.485</y>
				</centroid>
			</pseudo3D>
		</spatialEntity>
		<spatialEntity>
			<pseudo3D type="region">
				<clusteredness>1</clusteredness>
				<density>0.5416497909744357</density>
				<area>26561</area>
				<perimeter>797.9384469985962</perimeter>
				<distanceFromOrigin>276.2263564542674</distanceFromOrigin>
				<angle>41.01408130353744</angle>
				<shape>rectangular</shape>
				<triangleMeasure>0.6597126439904157</triangleMeasure>
				<rectangleMeasure>0.6892592943248659</rectangleMeasure>
				<circleMeasure>0.3312136954193515</circleMeasure>
				<centroid>
					<x>239.9148</x>
					<y>661.4416</y>
				</centroid>
			</pseudo3D>
		</spatialEntity>
		<numericStateVariable>
			<name>avgClusterednessRegions</name>
			<value>1335.431826909776</value>
		</numericStateVariable>
		<numericStateVariable>
			<name>avgDensityRegions</name>
			<value>0.5907470459111571</value>
		</numericStateVariable>
	</timepoint>
	<timepoint>
		<spatialEntity>
			<pseudo3D type="region">
				<clusteredness>1</clusteredness>
				<density>0.6398443008478786</density>
				<area>110607.5</area>
				<perimeter>2021.551209211349</perimeter>
				<distanceFromOrigin>121.9385090937231</distanceFromOrigin>
				<angle>76.93604587261369</angle>
				<shape>triangular</shape>
				<triangleMeasure>0.6944855402500386</triangleMeasure>
				<rectangleMeasure>0.4747229389087143</rectangleMeasure>
				<circleMeasure>0.35589144791968</circleMeasure>
				<centroid>
					<x>751.5454</x>
					<y>1090.485</y>
				</centroid>
			</pseudo3D>
		</spatialEntity>
		<spatialEntity>
			<pseudo3D type="region">
				<clusteredness>1</clusteredness>
				<density>0.5416497909744357</density>
				<area>26561</area>
				<perimeter>797.9384469985962</perimeter>
				<distanceFromOrigin>276.2263564542674</distanceFromOrigin>
				<angle>41.01408130353744</angle>
				<shape>rectangular</shape>
				<triangleMeasure>0.6597126439904157</triangleMeasure>
				<rectangleMeasure>0.6892592943248659</rectangleMeasure>
				<circleMeasure>0.3312136954193515</circleMeasure>
				<centroid>
					<x>239.9148</x>
					<y>661.4416</y>
				</centroid>
			</pseudo3D>
		</spatialEntity>
		<numericStateVariable>
			<name>avgClusterednessRegions</name>
			<value>1335.431826909776</value>
		</numericStateVariable>
		<numericStateVariable>
			<name>avgDensityRegions</name>
			<value>0.5907470459111571</value>
		</numericStateVariable>
	</timepoint>
	<timepoint>
		<spatialEntity>
			<pseudo3D type="region">
				<clusteredness>1</clusteredness>
				<density>0.6398443008478786</density>
				<area>110607.5</area>
				<perimeter>2021.551209211349</perimeter>
				<distanceFromOrigin>121.9385090937231</distanceFromOrigin>
				<angle>76.93604587261369</angle>
				<shape>triangular</shape>
				<triangleMeasure>0.6944855402500386</triangleMeasure>
				<rectangleMeasure>0.4747229389087143</rectangleMeasure>
				<circleMeasure>0.35589144791968</circleMeasure>
				<centroid>
					<x>751.5454</x>
					<y>1090.485</y>
				</centroid>
			</pseudo3D>
		</spatialEntity>
		<spatialEntity>
			<pseudo3D type="region">
				<clusteredness>1</clusteredness>
				<density>0.5416497909744357</density>
				<area>26561</area>
				<perimeter>797.9384469985962</perimeter>
				<distanceFromOrigin>276.2263564542674</distanceFromOrigin>
				<angle>41.01408130353744</angle>
				<shape>rectangular</shape>
				<triangleMeasure>0.6597126439904157</triangleMeasure>
				<rectangleMeasure>0.6892592943248659</rectangleMeasure>
				<circleMeasure>0.3312136954193515</circleMeasure>
				<centroid>
					<x>239.9148</x>
					<y>661.4416</y>
				</centroid>
			</pseudo3D>
		</spatialEntity>
		<numericStateVariable>
			<name>avgClusterednessRegions</name>
			<value>1335.431826909776</value>
		</numericStateVariable>
		<numericStateVariable>
			<name>avgDensityRegions</name>
			<value>0.5907470459111571</value>
		</numericStateVariable>
	</timepoint>
	<timepoint>
		<spatialEntity>
			<pseudo3D type="region">
				<clusteredness>1</clusteredness>
				<density>0.6398443008478786</density>
				<area>110607.5</area>
				<perimeter>2021.551209211349</perimeter>
				<distanceFromOrigin>121.9385090937231</distanceFromOrigin>
				<angle>76.93604587261369</angle>
				<shape>triangular</shape>
				<triangleMeasure>0.6944855402500386</triangleMeasure>
				<rectangleMeasure>0.4747229389087143</rectangleMeasure>
				<circleMeasure>0.35589144791968</circleMeasure>
				<centroid>
					<x>751.5454</x>
					<y>1090.485</y>
				</centroid>
			</pseudo3D>
		</spatialEntity>
		<spatialEntity>
			<pseudo3D type="region">
				<clusteredness>1</clusteredness>
				<density>0.5416497909744357</density>
				<area>26561</area>
				<perimeter>797.9384469985962</perimeter>
				<distanceFromOrigin>276.2263564542674</distanceFromOrigin>
				<angle>41.01408130353744</angle>
				<shape>rectangular</shape>
				<triangleMeasure>0.6597126439904157</triangleMeasure>
				<rectangleMeasure>0.6892592943248659</rectangleMeasure>
				<circleMeasure>0.3312136954193515</circleMeasure>
				<centroid>
					<x>239.9148</x>
					<y>661.4416</y>
				</centroid>
			</pseudo3D>
		</spatialEntity>
		<numericStateVariable>
			<name>avgClusterednessRegions</name>
			<value>1335.431826909776</value>
		</numericStateVariable>
		<numericStateVariable>
			<name>avgDensityRegions</name>
			<value>0.5907470459111571</value>
		</numericStateVariable>
	</timepoint>
	<timepoint>
		<spatialEntity>
			<pseudo3D type="region">
				<clusteredness>1</clusteredness>
				<density>0.6398443008478786</density>
				<area>110607.5</area>
				<perimeter>2021.551209211349</perimeter>
				<distanceFromOrigin>121.9385090937231</distanceFromOrigin>
				<angle>76.93604587261369</angle>
				<shape>triangular</shape>
				<triangleMeasure>0.6944855402500386</triangleMeasure>
				<rectangleMeasure>0.4747229389087143</rectangleMeasure>
				<circleMeasure>0.35589144791968</circleMeasure>
				<centroid>
					<x>751.5454</x>
					<y>1090.485</y>
				</centroid>
			</pseudo3D>
		</spatialEntity>
		<spatialEntity>
			<pseudo3D type="region">
				<clusteredness>1</clusteredness>
				<density>0.5416497909744357</density>
				<area>26561</area>
				<perimeter>797.9384469985962</perimeter>
				<distanceFromOrigin>276.2263564542674</distanceFromOrigin>
				<angle>41.01408130353744</angle>
				<shape>rectangular</shape>
				<triangleMeasure>0.6597126439904157</triangleMeasure>
				<rectangleMeasure>0.6892592943248659</rectangleMeasure>
				<circleMeasure>0.3312136954193515</circleMeasure>
				<centroid>
					<x>239.9148</x>
					<y>661.4416</y>
				</centroid>
			</pseudo3D>
		</spatialEntity>
		<numericStateVariable>
			<name>avgClusterednessRegions</name>
			<value>1335.431826909776</value>
		</numericStateVariable>
		<numericStateVariable>
			<name>avgDensityRegions</name>
			<value>0.5907470459111571</value>
		</numericStateVariable>
	</timepoint>
	<timepoint>
		<spatialEntity>
			<pseudo3D type="region">
				<clusteredness>1</clusteredness>
				<density>0.6398443008478786</density>
				<area>110607.5</area>
				<perimeter>2021.551209211349</perimeter>
				<distanceFromOrigin>121.9385090937231</distanceFromOrigin>
				<angle>76.93604587261369</angle>
				<shape>triangular</shape>
				<triangleMeasure>0.6944855402500386</triangleMeasure>
				<rectangleMeasure>0.4747229389087143</rectangleMeasure>
				<circleMeasure>0.35589144791968</circleMeasure>
				<centroid>
					<x>751.5454</x>
					<y>1090.485</y>
				</centroid>
			</pseudo3D>
		</spatialEntity>
		<spatialEntity>
			<pseudo3D type="region">
				<clusteredness>1</clusteredness>
				<density>0.5416497909744357</density>
				<area>26561</area>
				<perimeter>797.9384469985962</perimeter>
				<distanceFromOrigin>276.2263564542674</distanceFromOrigin>
				<angle>41.01408130353744</angle>
				<shape>rectangular</shape>
				<triangleMeasure>0.6597126439904157</triangleMeasure>
				<rectangleMeasure>0.6892592943248659</rectangleMeasure>
				<circleMeasure>0.3312136954193515</circleMeasure>
				<centroid>
					<x>239.9148</x>
					<y>661.4416</y>
				</centroid>
			</pseudo3D>
		</spatialEntity>
		<numericStateVariable>
			<name>avgClusterednessRegions</name>
			<value>1335.431826909776</value>
		</numericStateVariable>
		<numericStateVariable>
			<name>avgDensityRegions</name>
			<value>0.5907470459111571</value>
		</numericStateVariable>
	</timepoint>
	<timepoint>
		<spatialEntity>
			<pseudo3D type="region">
				<clusteredness>1</clusteredness>
				<density>0.6398443008478786</density>
				<area>110607.5</area>
				<perimeter>2021.551209211349</perimeter>
				<distanceFromOrigin>121.9385090937231</distanceFromOrigin>
				<angle>76.93604587261369</angle>
				<shape>triangular</shape>
				<triangleMeasure>0.6944855402500386</triangleMeasure>
				<rectangleMeasure>0.4747229389087143</rectangleMeasure>
				<circleMeasure>0.35589144791968</circleMeasure>
				<centroid>
					<x>751.5454</x>
					<y>1090.485</y>
				</centroid>
			</pseudo3D>
		</spatialEntity>
		<spatialEntity>
			<pseudo3D type="region">
				<clusteredness>1</clusteredness>
				<density>0.5416497909744357</density>
				<area>26561</area>
				<perimeter>797.9384469985962</perimeter>
				<distanceFromOrigin>276.2263564542674</distanceFromOrigin>
				<angle>41.01408130353744</angle>
				<shape>rectangular</shape>
				<triangleMeasure>0.6597126439904157</triangleMeasure>
				<rectangleMeasure>0.6892592943248659</rectangleMeasure>
				<circleMeasure>0.3312136954193515</circleMeasure>
				<centroid>
					<x>239.9148</x>
					<y>661.4416</y>
				</centroid>
			</pseudo3D>
		</spatialEntity>
		<numericStateVariable>
			<name>avgClusterednessRegions</name>
			<value>1335.431826909776</value>
		</numericStateVariable>
		<numericStateVariable>
			<name>avgDensityRegions</name>
			<value>0.5907470459111571</value>
		</numericStateVariable>
	</timepoint>
	<timepoint>
		<spatialEntity>
			<pseudo3D type="region">
				<clusteredness>1</clusteredness>
				<density>0.6398443008478786</density>
				<area>110607.5</area>
				<perimeter>2021.551209211349</perimeter>
				<distanceFromOrigin>121.9385090937231</distanceFromOrigin>
				<angle>76.93604587261369</angle>
				<shape>triangular</shape>
				<triangleMeasure>0.6944855402500386</triangleMeasure>
				<rectangleMeasure>0.4747229389087143</rectangleMeasure>
				<circleMeasure>0.35589144791968</circleMeasure>
				<centroid>
					<x>751.5454</x>
					<y>1090.485</y>
				</centroid>
			</pseudo3D>
		</spatialEntity>
		<spatialEntity>
			<pseudo3D type="region">
				<clusteredness>1</clusteredness>
				<density>0.5416497909744357</density>
				<area>26561</area>
				<perimeter>797.9384469985962</perimeter>
				<distanceFromOrigin>276.2263564542674</distanceFromOrigin>
				<angle>41.01408130353744</angle>
				<shape>rectangular</shape>
				<triangleMeasure>0.6597126439904157</triangleMeasure>
				<rectangleMeasure>0.6892592943248659</rectangleMeasure>
				<circleMeasure>0.3312136954193515</circleMeasure>
				<centroid>
					<x>239.9148</x>
					<y>661.4416</y>
				</centroid>
			</pseudo3D>
		</spatialEntity>
		<numericStateVariable>
			<name>avgClusterednessRegions</name>
			<value>1335.431826909776</value>
		</numericStateVariable>
		<numericStateVariable>
			<name>avgDensityRegions</name>
			<value>0.5907470459111571</value>
		</numericStateVariable>
	</timepoint>
	<timepoint>
		<spatialEntity>
			<pseudo3D type="region">
				<clusteredness>1</clusteredness>
				<density>0.6398443008478786</density>
				<area>110607.5</area>
				<perimeter>2021.551209211349</perimeter>
				<distanceFromOrigin>121.9385090937231</distanceFromOrigin>
				<angle>76.93604587261369</angle>
				<shape>triangular</shape>
				<triangleMeasure>0.6944855402500386</triangleMeasure>
				<rectangleMeasure>0.4747229389087143</rectangleMeasure>
				<circleMeasure>0.35589144791968</circleMeasure>
				<centroid>
					<x>751.5454</x>
					<y>1090.485</y>
				</centroid>
			</pseudo3D>
		</spatialEntity>
		<spatialEntity>
			<pseudo3D type="region">
				<clusteredness>1</clusteredness>
				<density>0.5416497909744357</density>
				<area>26561</area>
				<perimeter>797.9384469985962</perimeter>
				<distanceFromOrigin>276.2263564542674</distanceFromOrigin>
				<angle>41.01408130353744</angle>
				<shape>rectangular</shape>
				<triangleMeasure>0.6597126439904157</triangleMeasure>
				<rectangleMeasure>0.6892592943248659</rectangleMeasure>
				<circleMeasure>0.3312136954193515</circleMeasure>
				<centroid>
					<x>239.9148</x>
					<y>661.4416</y>
				</centroid>
			</pseudo3D>
		</spatialEntity>
		<numericStateVariable>
			<name>avgClusterednessRegions</name>
			<value>1335.431826909776</value>
		</numericStateVariable>
		<numericStateVariable>
			<name>avgDensityRegions</name>
			<value>0.5907470459111571</value>
		</numericStateVariable>
	</timepoint>
	<timepoint>
		<spatialEntity>
			<pseudo3D type="region">
				<clusteredness>1</clusteredness>
				<density>0.6398443008478786</density>
				<area>110607.5</area>
				<perimeter>2021.551209211349</perimeter>
				<distanceFromOrigin>121.9385090937231</distanceFromOrigin>
				<angle>76.93604587261369</angle>
				<shape>triangular</shape>
				<triangleMeasure>0.6944855402500386</triangleMeasure>
				<rectangleMeasure>0.4747229389087143</rectangleMeasure>
				<circleMeasure>0.35589144791968</circleMeasure>
				<centroid>
					<x>751.5454</x>
					<y>1090.485</y>
				</centroid>
			</pseudo3D>
		</spatialEntity>
		<spatialEntity>
			<pseudo3D type="region">
				<clusteredness>1</clusteredness>
				<density>0.5416497909744357</density>
				<area>26561</area>
				<perimeter>797.9384469985962</perimeter>
				<distanceFromOrigin>276.2263564542674</distanceFromOrigin>
				<angle>41.01408130353744</angle>
				<shape>rectangular</shape>
				<triangleMeasure>0.6597126439904157</triangleMeasure>
				<rectangleMeasure>0.6892592943248659</rectangleMeasure>
				<circleMeasure>0.3312136954193515</circleMeasure>
				<centroid>
					<x>239.9148</x>
					<y>661.4416</y>
				</centroid>
			</pseudo3D>
		</spatialEntity>
		<numericStateVariable>
			<name>avgClusterednessRegions</name>
			<value>1335.431826909776</value>
		</numericStateVariable>
		<numericStateVariable>
			<name>avgDensityRegions</name>
			<value>0.5907470459111571</value>
		</numericStateVariable>
	</timepoint>
	<timepoint>
		<spatialEntity>
			<pseudo3D type="region">
				<clusteredness>1</clusteredness>
				<density>0.6398443008478786</density>
				<area>110607.5</area>
				<perimeter>2021.551209211349</perimeter>
				<distanceFromOrigin>121.9385090937231</distanceFromOrigin>
				<angle>76.93604587261369</angle>
				<shape>triangular</shape>
				<triangleMeasure>0.6944855402500386</triangleMeasure>
				<rectangleMeasure>0.4747229389087143</rectangleMeasure>
				<circleMeasure>0.35589144791968</circleMeasure>
				<centroid>
					<x>751.5454</x>
					<y>1090.485</y>
				</centroid>
			</pseudo3D>
		</spatialEntity>
		<spatialEntity>
			<pseudo3D type="region">
				<clusteredness>1</clusteredness>
				<density>0.5416497909744357</density>
				<area>26561</area>
				<perimeter>797.9384469985962</perimeter>
				<distanceFromOrigin>276.2263564542674</distanceFromOrigin>
				<angle>41.01408130353744</angle>
				<shape>rectangular</shape>
				<triangleMeasure>0.6597126439904157</triangleMeasure>
				<rectangleMeasure>0.6892592943248659</rectangleMeasure>
				<circleMeasure>0.3312136954193515</circleMeasure>
				<centroid>
					<x>239.9148</x>
					<y>661.4416</y>
				</centroid>
			</pseudo3D>
		</spatialEntity>
		<numericStateVariable>
			<name>avgClusterednessRegions</name>
			<value>1335.431826909776</value>
		</numericStateVariable>
		<numericStateVariable>
			<name>avgDensityRegions</name>
			<value>0.5907470459111571</value>
		</numericStateVariable>
	</timepoint>
	<timepoint>
		<spatialEntity>
			<pseudo3D type="region">
				<clusteredness>1</clusteredness>
				<density>0.6398443008478786</density>
				<area>110607.5</area>
				<perimeter>2021.551209211349</perimeter>
				<distanceFromOrigin>121.9385090937231</distanceFromOrigin>
				<angle>76.93604587261369</angle>
				<shape>triangular</shape>
				<triangleMeasure>0.6944855402500386</triangleMeasure>
				<rectangleMeasure>0.4747229389087143</rectangleMeasure>
				<circleMeasure>0.35589144791968</circleMeasure>
				<centroid>
					<x>751.5454</x>
					<y>1090.485</y>
				</centroid>
			</pseudo3D>
		</spatialEntity>
		<spatialEntity>
			<pseudo3D type="region">
				<clusteredness>1</clusteredness>
				<density>0.5416497909744357</density>
				<area>26561</area>
				<perimeter>797.9384469985962</perimeter>
				<distanceFromOrigin>276.2263564542674</distanceFromOrigin>
				<angle>41.01408130353744</angle>
				<shape>rectangular</shape>
				<triangleMeasure>0.6597126439904157</triangleMeasure>
				<rectangleMeasure>0.6892592943248659</rectangleMeasure>
				<circleMeasure>0.3312136954193515</circleMeasure>
				<centroid>
					<x>239.9148</x>
					<y>661.4416</y>
				</centroid>
			</pseudo3D>
		</spatialEntity>
		<numericStateVariable>
			<name>avgClusterednessRegions</name>
			<value>1335.431826909776</value>
		</numericStateVariable>
		<numericStateVariable>
			<name>avgDensityRegions</name>
			<value>0.5907470459111571</value>
		</numericStateVariable>
	</timepoint>
	<timepoint>
		<spatialEntity>
			<pseudo3D type="region">
				<clusteredness>1</clusteredness>
				<density>0.6398443008478786</density>
				<area>110607.5</area>
				<perimeter>2021.551209211349</perimeter>
				<distanceFromOrigin>121.9385090937231</distanceFromOrigin>
				<angle>76.93604587261369</angle>
				<shape>triangular</shape>
				<triangleMeasure>0.6944855402500386</triangleMeasure>
				<rectangleMeasure>0.4747229389087143</rectangleMeasure>
				<circleMeasure>0.35589144791968</circleMeasure>
				<centroid>
					<x>751.5454</x>
					<y>1090.485</y>
				</centroid>
			</pseudo3D>
		</spatialEntity>
		<spatialEntity>
			<pseudo3D type="region">
				<clusteredness>1</clusteredness>
				<density>0.5416497909744357</density>
				<area>26561</area>
				<perimeter>797.9384469985962</perimeter>
				<distanceFromOrigin>276.2263564542674</distanceFromOrigin>
				<angle>41.01408130353744</angle>
				<shape>rectangular</shape>
				<triangleMeasure>0.6597126439904157</triangleMeasure>
				<rectangleMeasure>0.6892592943248659</rectangleMeasure>
				<circleMeasure>0.3312136954193515</circleMeasure>
				<centroid>
					<x>239.9148</x>
					<y>661.4416</y>
				</centroid>
			</pseudo3D>
		</spatialEntity>
		<numericStateVariable>
			<name>avgClusterednessRegions</name>
			<value>1335.431826909776</value>
		</numericStateVariable>
		<numericStateVariable>
			<name>avgDensityRegions</name>
			<value>0.5907470459111571</value>
		</numericStateVariable>
	</timepoint>
	<timepoint>
		<spatialEntity>
			<pseudo3D type="region">
				<clusteredness>1</clusteredness>
				<density>0.6398443008478786</density>
				<area>110607.5</area>
				<perimeter>2021.551209211349</perimeter>
				<distanceFromOrigin>121.9385090937231</distanceFromOrigin>
				<angle>76.93604587261369</angle>
				<shape>triangular</shape>
				<triangleMeasure>0.6944855402500386</triangleMeasure>
				<rectangleMeasure>0.4747229389087143</rectangleMeasure>
				<circleMeasure>0.35589144791968</circleMeasure>
				<centroid>
					<x>751.5454</x>
					<y>1090.485</y>
				</centroid>
			</pseudo3D>
		</spatialEntity>
		<spatialEntity>
			<pseudo3D type="region">
				<clusteredness>1</clusteredness>
				<density>0.5416497909744357</density>
				<area>26561</area>
				<perimeter>797.9384469985962</perimeter>
				<distanceFromOrigin>276.2263564542674</distanceFromOrigin>
				<angle>41.01408130353744</angle>
				<shape>rectangular</shape>
				<triangleMeasure>0.6597126439904157</triangleMeasure>
				<rectangleMeasure>0.6892592943248659</rectangleMeasure>
				<circleMeasure>0.3312136954193515</circleMeasure>
				<centroid>
					<x>239.9148</x>
					<y>661.4416</y>
				</centroid>
			</pseudo3D>
		</spatialEntity>
		<numericStateVariable>
			<name>avgClusterednessRegions</name>
			<value>1335.431826909776</value>
		</numericStateVariable>
		<numericStateVariable>
			<name>avgDensityRegions</name>
			<value>0.5907470459111571</value>
		</numericStateVariable>
	</timepoint>
	<timepoint>
		<spatialEntity>
			<pseudo3D type="region">
				<clusteredness>1</clusteredness>
				<density>0.6398443008478786</density>
				<area>110607.5</area>
				<perimeter>2021.551209211349</perimeter>
				<distanceFromOrigin>121.9385090937231</distanceFromOrigin>
				<angle>76.93604587261369</angle>
				<shape>triangular</shape>
				<triangleMeasure>0.6944855402500386</triangleMeasure>
				<rectangleMeasure>0.4747229389087143</rectangleMeasure>
				<circleMeasure>0.35589144791968</circleMeasure>
				<centroid>
					<x>751.5454</x>
					<y>1090.485</y>
				</centroid>
			</pseudo3D>
		</spatialEntity>
		<spatialEntity>
			<pseudo3D type="region">
				<clusteredness>1</clusteredness>
				<density>0.5416497909744357</density>
				<area>26561</area>
				<perimeter>797.9384469985962</perimeter>
				<distanceFromOrigin>276.2263564542674</distanceFromOrigin>
				<angle>41.01408130353744</angle>
				<shape>rectangular</shape>
				<triangleMeasure>0.6597126439904157</triangleMeasure>
				<rectangleMeasure>0.6892592943248659</rectangleMeasure>
				<circleMeasure>0.3312136954193515</circleMeasure>
				<centroid>
					<x>239.9148</x>
					<y>661.4416</y>
				</centroid>
			</pseudo3D>
		</spatialEntity>
		<numericStateVariable>
			<name>avgClusterednessRegions</name>
			<value>1335.431826909776</value>
		</numericStateVariable>
		<numericStateVariable>
			<name>avgDensityRegions</name>
			<value>0.5907470459111571</value>
		</numericStateVariable>
	</timepoint>
	<timepoint>
		<spatialEntity>
			<pseudo3D type="region">
				<clusteredness>1</clusteredness>
				<density>0.6398443008478786</density>
				<area>110607.5</area>
				<perimeter>2021.551209211349</perimeter>
				<distanceFromOrigin>121.9385090937231</distanceFromOrigin>
				<angle>76.93604587261369</angle>
				<shape>triangular</shape>
				<triangleMeasure>0.6944855402500386</triangleMeasure>
				<rectangleMeasure>0.4747229389087143</rectangleMeasure>
				<circleMeasure>0.35589144791968</circleMeasure>
				<centroid>
					<x>751.5454</x>
					<y>1090.485</y>
				</centroid>
			</pseudo3D>
		</spatialEntity>
		<spatialEntity>
			<pseudo3D type="region">
				<clusteredness>1</clusteredness>
				<density>0.5416497909744357</density>
				<area>26561</area>
				<perimeter>797.9384469985962</perimeter>
				<distanceFromOrigin>276.2263564542674</distanceFromOrigin>
				<angle>41.01408130353744</angle>
				<shape>rectangular</shape>
				<triangleMeasure>0.6597126439904157</triangleMeasure>
				<rectangleMeasure>0.6892592943248659</rectangleMeasure>
				<circleMeasure>0.3312136954193515</circleMeasure>
				<centroid>
					<x>239.9148</x>
					<y>661.4416</y>
				</centroid>
			</pseudo3D>
		</spatialEntity>
		<numericStateVariable>
			<name>avgClusterednessRegions</name>
			<value>1335.431826909776</value>
		</numericStateVariable>
		<numericStateVariable>
			<name>avgDensityRegions</name>
			<value>0.5907470459111571</value>
		</numericStateVariable>
	</timepoint>
	<timepoint>
		<spatialEntity>
			<pseudo3D type="region">
				<clusteredness>1</clusteredness>
				<density>0.6398443008478786</density>
				<area>110607.5</area>
				<perimeter>2021.551209211349</perimeter>
				<distanceFromOrigin>121.9385090937231</distanceFromOrigin>
				<angle>76.93604587261369</angle>
				<shape>triangular</shape>
				<triangleMeasure>0.6944855402500386</triangleMeasure>
				<rectangleMeasure>0.4747229389087143</rectangleMeasure>
				<circleMeasure>0.35589144791968</circleMeasure>
				<centroid>
					<x>751.5454</x>
					<y>1090.485</y>
				</centroid>
			</pseudo3D>
		</spatialEntity>
		<spatialEntity>
			<pseudo3D type="region">
				<clusteredness>1</clusteredness>
				<density>0.5416497909744357</density>
				<area>26561</area>
				<perimeter>797.9384469985962</perimeter>
				<distanceFromOrigin>276.2263564542674</distanceFromOrigin>
				<angle>41.01408130353744</angle>
				<shape>rectangular</shape>
				<triangleMeasure>0.6597126439904157</triangleMeasure>
				<rectangleMeasure>0.6892592943248659</rectangleMeasure>
				<circleMeasure>0.3312136954193515</circleMeasure>
				<centroid>
					<x>239.9148</x>
					<y>661.4416</y>
				</centroid>
			</pseudo3D>
		</spatialEntity>
		<numericStateVariable>
			<name>avgClusterednessRegions</name>
			<value>1335.431826909776</value>
		</numericStateVariable>
		<numericStateVariable>
			<name>avgDensityRegions</name>
			<value>0.5907470459111571</value>
		</numericStateVariable>
	</timepoint>
	<timepoint>
		<spatialEntity>
			<pseudo3D type="region">
				<clusteredness>1</clusteredness>
				<density>0.6398443008478786</density>
				<area>110607.5</area>
				<perimeter>2021.551209211349</perimeter>
				<distanceFromOrigin>121.9385090937231</distanceFromOrigin>
				<angle>76.93604587261369</angle>
				<shape>triangular</shape>
				<triangleMeasure>0.6944855402500386</triangleMeasure>
				<rectangleMeasure>0.4747229389087143</rectangleMeasure>
				<circleMeasure>0.35589144791968</circleMeasure>
				<centroid>
					<x>751.5454</x>
					<y>1090.485</y>
				</centroid>
			</pseudo3D>
		</spatialEntity>
		<spatialEntity>
			<pseudo3D type="region">
				<clusteredness>1</clusteredness>
				<density>0.5416497909744357</density>
				<area>26561</area>
				<perimeter>797.9384469985962</perimeter>
				<distanceFromOrigin>276.2263564542674</distanceFromOrigin>
				<angle>41.01408130353744</angle>
				<shape>rectangular</shape>
				<triangleMeasure>0.6597126439904157</triangleMeasure>
				<rectangleMeasure>0.6892592943248659</rectangleMeasure>
				<circleMeasure>0.3312136954193515</circleMeasure>
				<centroid>
					<x>239.9148</x>
					<y>661.4416</y>
				</centroid>
			</pseudo3D>
		</spatialEntity>
		<numericStateVariable>
			<name>avgClusterednessRegions</name>
			<value>1335.431826909776</value>
		</numericStateVariable>
		<numericStateVariable>
			<name>avgDensityRegions</name>
			<value>0.5907470459111571</value>
		</numericStateVariable>
	</timepoint>
	<timepoint>
		<spatialEntity>
			<pseudo3D type="region">
				<clusteredness>1</clusteredness>
				<density>0.6398443008478786</density>
				<area>110607.5</area>
				<perimeter>2021.551209211349</perimeter>
				<distanceFromOrigin>121.9385090937231</distanceFromOrigin>
				<angle>76.93604587261369</angle>
				<shape>triangular</shape>
				<triangleMeasure>0.6944855402500386</triangleMeasure>
				<rectangleMeasure>0.4747229389087143</rectangleMeasure>
				<circleMeasure>0.35589144791968</circleMeasure>
				<centroid>
					<x>751.5454</x>
					<y>1090.485</y>
				</centroid>
			</pseudo3D>
		</spatialEntity>
		<spatialEntity>
			<pseudo3D type="region">
				<clusteredness>1</clusteredness>
				<density>0.5416497909744357</density>
				<area>26561</area>
				<perimeter>797.9384469985962</perimeter>
				<distanceFromOrigin>276.2263564542674</distanceFromOrigin>
				<angle>41.01408130353744</angle>
				<shape>rectangular</shape>
				<triangleMeasure>0.6597126439904157</triangleMeasure>
				<rectangleMeasure>0.6892592943248659</rectangleMeasure>
				<circleMeasure>0.3312136954193515</circleMeasure>
				<centroid>
					<x>239.9148</x>
					<y>661.4416</y>
				</centroid>
			</pseudo3D>
		</spatialEntity>
		<numericStateVariable>
			<name>avgClusterednessRegions</name>
			<value>1335.431826909776</value>
		</numericStateVariable>
		<numericStateVariable>
			<name>avgDensityRegions</name>
			<value>0.5907470459111571</value>
		</numericStateVariable>
	</timepoint>
	<timepoint>
		<spatialEntity>
			<pseudo3D type="region">
				<clusteredness>1</clusteredness>
				<density>0.6398443008478786</density>
				<area>110607.5</area>
				<perimeter>2021.551209211349</perimeter>
				<distanceFromOrigin>121.9385090937231</distanceFromOrigin>
				<angle>76.93604587261369</angle>
				<shape>triangular</shape>
				<triangleMeasure>0.6944855402500386</triangleMeasure>
				<rectangleMeasure>0.4747229389087143</rectangleMeasure>
				<circleMeasure>0.35589144791968</circleMeasure>
				<centroid>
					<x>751.5454</x>
					<y>1090.485</y>
				</centroid>
			</pseudo3D>
		</spatialEntity>
		<spatialEntity>
			<pseudo3D type="region">
				<clusteredness>1</clusteredness>
				<density>0.5416497909744357</density>
				<area>26561</area>
				<perimeter>797.9384469985962</perimeter>
				<distanceFromOrigin>276.2263564542674</distanceFromOrigin>
				<angle>41.01408130353744</angle>
				<shape>rectangular</shape>
				<triangleMeasure>0.6597126439904157</triangleMeasure>
				<rectangleMeasure>0.6892592943248659</rectangleMeasure>
				<circleMeasure>0.3312136954193515</circleMeasure>
				<centroid>
					<x>239.9148</x>
					<y>661.4416</y>
				</centroid>
			</pseudo3D>
		</spatialEntity>
		<numericStateVariable>
			<name>avgClusterednessRegions</name>
			<value>1335.431826909776</value>
		</numericStateVariable>
		<numericStateVariable>
			<name>avgDensityRegions</name>
			<value>0.5907470459111571</value>
		</numericStateVariable>
	</timepoint>
	<timepoint>
		<spatialEntity>
			<pseudo3D type="region">
				<clusteredness>1</clusteredness>
				<density>0.6398443008478786</density>
				<area>110607.5</area>
				<perimeter>2021.551209211349</perimeter>
				<distanceFromOrigin>121.9385090937231</distanceFromOrigin>
				<angle>76.93604587261369</angle>
				<shape>triangular</shape>
				<triangleMeasure>0.6944855402500386</triangleMeasure>
				<rectangleMeasure>0.4747229389087143</rectangleMeasure>
				<circleMeasure>0.35589144791968</circleMeasure>
				<centroid>
					<x>751.5454</x>
					<y>1090.485</y>
				</centroid>
			</pseudo3D>
		</spatialEntity>
		<spatialEntity>
			<pseudo3D type="region">
				<clusteredness>1</clusteredness>
				<density>0.5416497909744357</density>
				<area>26561</area>
				<perimeter>797.9384469985962</perimeter>
				<distanceFromOrigin>276.2263564542674</distanceFromOrigin>
				<angle>41.01408130353744</angle>
				<shape>rectangular</shape>
				<triangleMeasure>0.6597126439904157</triangleMeasure>
				<rectangleMeasure>0.6892592943248659</rectangleMeasure>
				<circleMeasure>0.3312136954193515</circleMeasure>
				<centroid>
					<x>239.9148</x>
					<y>661.4416</y>
				</centroid>
			</pseudo3D>
		</spatialEntity>
		<numericStateVariable>
			<name>avgClusterednessRegions</name>
			<value>1335.431826909776</value>
		</numericStateVariable>
		<numericStateVariable>
			<name>avgDensityRegions</name>
			<value>0.5907470459111571</value>
		</numericStateVariable>
	</timepoint>
	<timepoint>
		<spatialEntity>
			<pseudo3D type="region">
				<clusteredness>1</clusteredness>
				<density>0.6398443008478786</density>
				<area>110607.5</area>
				<perimeter>2021.551209211349</perimeter>
				<distanceFromOrigin>121.9385090937231</distanceFromOrigin>
				<angle>76.93604587261369</angle>
				<shape>triangular</shape>
				<triangleMeasure>0.6944855402500386</triangleMeasure>
				<rectangleMeasure>0.4747229389087143</rectangleMeasure>
				<circleMeasure>0.35589144791968</circleMeasure>
				<centroid>
					<x>751.5454</x>
					<y>1090.485</y>
				</centroid>
			</pseudo3D>
		</spatialEntity>
		<spatialEntity>
			<pseudo3D type="region">
				<clusteredness>1</clusteredness>
				<density>0.5416497909744357</density>
				<area>26561</area>
				<perimeter>797.9384469985962</perimeter>
				<distanceFromOrigin>276.2263564542674</distanceFromOrigin>
				<angle>41.01408130353744</angle>
				<shape>rectangular</shape>
				<triangleMeasure>0.6597126439904157</triangleMeasure>
				<rectangleMeasure>0.6892592943248659</rectangleMeasure>
				<circleMeasure>0.3312136954193515</circleMeasure>
				<centroid>
					<x>239.9148</x>
					<y>661.4416</y>
				</centroid>
			</pseudo3D>
		</spatialEntity>
		<numericStateVariable>
			<name>avgClusterednessRegions</name>
			<value>1335.431826909776</value>
		</numericStateVariable>
		<numericStateVariable>
			<name>avgDensityRegions</name>
			<value>0.5907470459111571</value>
		</numericStateVariable>
	</timepoint>
	<timepoint>
		<spatialEntity>
			<pseudo3D type="region">
				<clusteredness>1</clusteredness>
				<density>0.6398443008478786</density>
				<area>110607.5</area>
				<perimeter>2021.551209211349</perimeter>
				<distanceFromOrigin>121.9385090937231</distanceFromOrigin>
				<angle>76.93604587261369</angle>
				<shape>triangular</shape>
				<triangleMeasure>0.6944855402500386</triangleMeasure>
				<rectangleMeasure>0.4747229389087143</rectangleMeasure>
				<circleMeasure>0.35589144791968</circleMeasure>
				<centroid>
					<x>751.5454</x>
					<y>1090.485</y>
				</centroid>
			</pseudo3D>
		</spatialEntity>
		<spatialEntity>
			<pseudo3D type="region">
				<clusteredness>1</clusteredness>
				<density>0.5416497909744357</density>
				<area>26561</area>
				<perimeter>797.9384469985962</perimeter>
				<distanceFromOrigin>276.2263564542674</distanceFromOrigin>
				<angle>41.01408130353744</angle>
				<shape>rectangular</shape>
				<triangleMeasure>0.6597126439904157</triangleMeasure>
				<rectangleMeasure>0.6892592943248659</rectangleMeasure>
				<circleMeasure>0.3312136954193515</circleMeasure>
				<centroid>
					<x>239.9148</x>
					<y>661.4416</y>
				</centroid>
			</pseudo3D>
		</spatialEntity>
		<numericStateVariable>
			<name>avgClusterednessRegions</name>
			<value>1335.431826909776</value>
		</numericStateVariable>
		<numericStateVariable>
			<name>avgDensityRegions</name>
			<value>0.5907470459111571</value>
		</numericStateVariable>
	</timepoint>
	<timepoint>
		<spatialEntity>
			<pseudo3D type="region">
				<clusteredness>1</clusteredness>
				<density>0.6398443008478786</density>
				<area>110607.5</area>
				<perimeter>2021.551209211349</perimeter>
				<distanceFromOrigin>121.9385090937231</distanceFromOrigin>
				<angle>76.93604587261369</angle>
				<shape>triangular</shape>
				<triangleMeasure>0.6944855402500386</triangleMeasure>
				<rectangleMeasure>0.4747229389087143</rectangleMeasure>
				<circleMeasure>0.35589144791968</circleMeasure>
				<centroid>
					<x>751.5454</x>
					<y>1090.485</y>
				</centroid>
			</pseudo3D>
		</spatialEntity>
		<spatialEntity>
			<pseudo3D type="region">
				<clusteredness>1</clusteredness>
				<density>0.5416497909744357</density>
				<area>26561</area>
				<perimeter>797.9384469985962</perimeter>
				<distanceFromOrigin>276.2263564542674</distanceFromOrigin>
				<angle>41.01408130353744</angle>
				<shape>rectangular</shape>
				<triangleMeasure>0.6597126439904157</triangleMeasure>
				<rectangleMeasure>0.6892592943248659</rectangleMeasure>
				<circleMeasure>0.3312136954193515</circleMeasure>
				<centroid>
					<x>239.9148</x>
					<y>661.4416</y>
				</centroid>
			</pseudo3D>
		</spatialEntity>
		<numericStateVariable>
			<name>avgClusterednessRegions</name>
			<value>1335.431826909776</value>
		</numericStateVariable>
		<numericStateVariable>
			<name>avgDensityRegions</name>
			<value>0.5907470459111571</value>
		</numericStateVariable>
	</timepoint>
	<timepoint>
		<spatialEntity>
			<pseudo3D type="region">
				<clusteredness>1</clusteredness>
				<density>0.6398443008478786</density>
				<area>110607.5</area>
				<perimeter>2021.551209211349</perimeter>
				<distanceFromOrigin>121.9385090937231</distanceFromOrigin>
				<angle>76.93604587261369</angle>
				<shape>triangular</shape>
				<triangleMeasure>0.6944855402500386</triangleMeasure>
				<rectangleMeasure>0.4747229389087143</rectangleMeasure>
				<circleMeasure>0.35589144791968</circleMeasure>
				<centroid>
					<x>751.5454</x>
					<y>1090.485</y>
				</centroid>
			</pseudo3D>
		</spatialEntity>
		<spatialEntity>
			<pseudo3D type="region">
				<clusteredness>1</clusteredness>
				<density>0.5416497909744357</density>
				<area>26561</area>
				<perimeter>797.9384469985962</perimeter>
				<distanceFromOrigin>276.2263564542674</distanceFromOrigin>
				<angle>41.01408130353744</angle>
				<shape>rectangular</shape>
				<triangleMeasure>0.6597126439904157</triangleMeasure>
				<rectangleMeasure>0.6892592943248659</rectangleMeasure>
				<circleMeasure>0.3312136954193515</circleMeasure>
				<centroid>
					<x>239.9148</x>
					<y>661.4416</y>
				</centroid>
			</pseudo3D>
		</spatialEntity>
		<numericStateVariable>
			<name>avgClusterednessRegions</name>
			<value>1335.431826909776</value>
		</numericStateVariable>
		<numericStateVariable>
			<name>avgDensityRegions</name>
			<value>0.5907470459111571</value>
		</numericStateVariable>
	</timepoint>
	<timepoint>
		<spatialEntity>
			<pseudo3D type="region">
				<clusteredness>1</clusteredness>
				<density>0.6398443008478786</density>
				<area>110607.5</area>
				<perimeter>2021.551209211349</perimeter>
				<distanceFromOrigin>121.9385090937231</distanceFromOrigin>
				<angle>76.93604587261369</angle>
				<shape>triangular</shape>
				<triangleMeasure>0.6944855402500386</triangleMeasure>
				<rectangleMeasure>0.4747229389087143</rectangleMeasure>
				<circleMeasure>0.35589144791968</circleMeasure>
				<centroid>
					<x>751.5454</x>
					<y>1090.485</y>
				</centroid>
			</pseudo3D>
		</spatialEntity>
		<spatialEntity>
			<pseudo3D type="region">
				<clusteredness>1</clusteredness>
				<density>0.5416497909744357</density>
				<area>26561</area>
				<perimeter>797.9384469985962</perimeter>
				<distanceFromOrigin>276.2263564542674</distanceFromOrigin>
				<angle>41.01408130353744</angle>
				<shape>rectangular</shape>
				<triangleMeasure>0.6597126439904157</triangleMeasure>
				<rectangleMeasure>0.6892592943248659</rectangleMeasure>
				<circleMeasure>0.3312136954193515</circleMeasure>
				<centroid>
					<x>239.9148</x>
					<y>661.4416</y>
				</centroid>
			</pseudo3D>
		</spatialEntity>
		<numericStateVariable>
			<name>avgClusterednessRegions</name>
			<value>1335.431826909776</value>
		</numericStateVariable>
		<numericStateVariable>
			<name>avgDensityRegions</name>
			<value>0.5907470459111571</value>
		</numericStateVariable>
	</timepoint>
	<timepoint>
		<spatialEntity>
			<pseudo3D type="region">
				<clusteredness>1</clusteredness>
				<density>0.6398443008478786</density>
				<area>110607.5</area>
				<perimeter>2021.551209211349</perimeter>
				<distanceFromOrigin>121.9385090937231</distanceFromOrigin>
				<angle>76.93604587261369</angle>
				<shape>triangular</shape>
				<triangleMeasure>0.6944855402500386</triangleMeasure>
				<rectangleMeasure>0.4747229389087143</rectangleMeasure>
				<circleMeasure>0.35589144791968</circleMeasure>
				<centroid>
					<x>751.5454</x>
					<y>1090.485</y>
				</centroid>
			</pseudo3D>
		</spatialEntity>
		<spatialEntity>
			<pseudo3D type="region">
				<clusteredness>1</clusteredness>
				<density>0.5416497909744357</density>
				<area>26561</area>
				<perimeter>797.9384469985962</perimeter>
				<distanceFromOrigin>276.2263564542674</distanceFromOrigin>
				<angle>41.01408130353744</angle>
				<shape>rectangular</shape>
				<triangleMeasure>0.6597126439904157</triangleMeasure>
				<rectangleMeasure>0.6892592943248659</rectangleMeasure>
				<circleMeasure>0.3312136954193515</circleMeasure>
				<centroid>
					<x>239.9148</x>
					<y>661.4416</y>
				</centroid>
			</pseudo3D>
		</spatialEntity>
		<numericStateVariable>
			<name>avgClusterednessRegions</name>
			<value>1335.431826909776</value>
		</numericStateVariable>
		<numericStateVariable>
			<name>avgDensityRegions</name>
			<value>0.5907470459111571</value>
		</numericStateVariable>
	</timepoint>
	<timepoint>
		<spatialEntity>
			<pseudo3D type="region">
				<clusteredness>1</clusteredness>
				<density>0.6398443008478786</density>
				<area>110607.5</area>
				<perimeter>2021.551209211349</perimeter>
				<distanceFromOrigin>121.9385090937231</distanceFromOrigin>
				<angle>76.93604587261369</angle>
				<shape>triangular</shape>
				<triangleMeasure>0.6944855402500386</triangleMeasure>
				<rectangleMeasure>0.4747229389087143</rectangleMeasure>
				<circleMeasure>0.35589144791968</circleMeasure>
				<centroid>
					<x>751.5454</x>
					<y>1090.485</y>
				</centroid>
			</pseudo3D>
		</spatialEntity>
		<spatialEntity>
			<pseudo3D type="region">
				<clusteredness>1</clusteredness>
				<density>0.5416497909744357</density>
				<area>26561</area>
				<perimeter>797.9384469985962</perimeter>
				<distanceFromOrigin>276.2263564542674</distanceFromOrigin>
				<angle>41.01408130353744</angle>
				<shape>rectangular</shape>
				<triangleMeasure>0.6597126439904157</triangleMeasure>
				<rectangleMeasure>0.6892592943248659</rectangleMeasure>
				<circleMeasure>0.3312136954193515</circleMeasure>
				<centroid>
					<x>239.9148</x>
					<y>661.4416</y>
				</centroid>
			</pseudo3D>
		</spatialEntity>
		<numericStateVariable>
			<name>avgClusterednessRegions</name>
			<value>1335.431826909776</value>
		</numericStateVariable>
		<numericStateVariable>
			<name>avgDensityRegions</name>
			<value>0.5907470459111571</value>
		</numericStateVariable>
	</timepoint>
	<timepoint>
		<spatialEntity>
			<pseudo3D type="region">
				<clusteredness>1</clusteredness>
				<density>0.6398443008478786</density>
				<area>110607.5</area>
				<perimeter>2021.551209211349</perimeter>
				<distanceFromOrigin>121.9385090937231</distanceFromOrigin>
				<angle>76.93604587261369</angle>
				<shape>triangular</shape>
				<triangleMeasure>0.6944855402500386</triangleMeasure>
				<rectangleMeasure>0.4747229389087143</rectangleMeasure>
				<circleMeasure>0.35589144791968</circleMeasure>
				<centroid>
					<x>751.5454</x>
					<y>1090.485</y>
				</centroid>
			</pseudo3D>
		</spatialEntity>
		<spatialEntity>
			<pseudo3D type="region">
				<clusteredness>1</clusteredness>
				<density>0.5416497909744357</density>
				<area>26561</area>
				<perimeter>797.9384469985962</perimeter>
				<distanceFromOrigin>276.2263564542674</distanceFromOrigin>
				<angle>41.01408130353744</angle>
				<shape>rectangular</shape>
				<triangleMeasure>0.6597126439904157</triangleMeasure>
				<rectangleMeasure>0.6892592943248659</rectangleMeasure>
				<circleMeasure>0.3312136954193515</circleMeasure>
				<centroid>
					<x>239.9148</x>
					<y>661.4416</y>
				</centroid>
			</pseudo3D>
		</spatialEntity>
		<numericStateVariable>
			<name>avgClusterednessRegions</name>
			<value>1335.431826909776</value>
		</numericStateVariable>
		<numericStateVariable>
			<name>avgDensityRegions</name>
			<value>0.5907470459111571</value>
		</numericStateVariable>
	</timepoint>
	<timepoint>
		<spatialEntity>
			<pseudo3D type="region">
				<clusteredness>1</clusteredness>
				<density>0.6398443008478786</density>
				<area>110607.5</area>
				<perimeter>2021.551209211349</perimeter>
				<distanceFromOrigin>121.9385090937231</distanceFromOrigin>
				<angle>76.93604587261369</angle>
				<shape>triangular</shape>
				<triangleMeasure>0.6944855402500386</triangleMeasure>
				<rectangleMeasure>0.4747229389087143</rectangleMeasure>
				<circleMeasure>0.35589144791968</circleMeasure>
				<centroid>
					<x>751.5454</x>
					<y>1090.485</y>
				</centroid>
			</pseudo3D>
		</spatialEntity>
		<spatialEntity>
			<pseudo3D type="region">
				<clusteredness>1</clusteredness>
				<density>0.5416497909744357</density>
				<area>26561</area>
				<perimeter>797.9384469985962</perimeter>
				<distanceFromOrigin>276.2263564542674</distanceFromOrigin>
				<angle>41.01408130353744</angle>
				<shape>rectangular</shape>
				<triangleMeasure>0.6597126439904157</triangleMeasure>
				<rectangleMeasure>0.6892592943248659</rectangleMeasure>
				<circleMeasure>0.3312136954193515</circleMeasure>
				<centroid>
					<x>239.9148</x>
					<y>661.4416</y>
				</centroid>
			</pseudo3D>
		</spatialEntity>
		<numericStateVariable>
			<name>avgClusterednessRegions</name>
			<value>1335.431826909776</value>
		</numericStateVariable>
		<numericStateVariable>
			<name>avgDensityRegions</name>
			<value>0.5907470459111571</value>
		</numericStateVariable>
	</timepoint>
	<timepoint>
		<spatialEntity>
			<pseudo3D type="region">
				<clusteredness>1</clusteredness>
				<density>0.6398443008478786</density>
				<area>110607.5</area>
				<perimeter>2021.551209211349</perimeter>
				<distanceFromOrigin>121.9385090937231</distanceFromOrigin>
				<angle>76.93604587261369</angle>
				<shape>triangular</shape>
				<triangleMeasure>0.6944855402500386</triangleMeasure>
				<rectangleMeasure>0.4747229389087143</rectangleMeasure>
				<circleMeasure>0.35589144791968</circleMeasure>
				<centroid>
					<x>751.5454</x>
					<y>1090.485</y>
				</centroid>
			</pseudo3D>
		</spatialEntity>
		<spatialEntity>
			<pseudo3D type="region">
				<clusteredness>1</clusteredness>
				<density>0.5416497909744357</density>
				<area>26561</area>
				<perimeter>797.9384469985962</perimeter>
				<distanceFromOrigin>276.2263564542674</distanceFromOrigin>
				<angle>41.01408130353744</angle>
				<shape>rectangular</shape>
				<triangleMeasure>0.6597126439904157</triangleMeasure>
				<rectangleMeasure>0.6892592943248659</rectangleMeasure>
				<circleMeasure>0.3312136954193515</circleMeasure>
				<centroid>
					<x>239.9148</x>
					<y>661.4416</y>
				</centroid>
			</pseudo3D>
		</spatialEntity>
		<numericStateVariable>
			<name>avgClusterednessRegions</name>
			<value>1335.431826909776</value>
		</numericStateVariable>
		<numericStateVariable>
			<name>avgDensityRegions</name>
			<value>0.5907470459111571</value>
		</numericStateVariable>
	</timepoint>
	<timepoint>
		<spatialEntity>
			<pseudo3D type="region">
				<clusteredness>1</clusteredness>
				<density>0.6398443008478786</density>
				<area>110607.5</area>
				<perimeter>2021.551209211349</perimeter>
				<distanceFromOrigin>121.9385090937231</distanceFromOrigin>
				<angle>76.93604587261369</angle>
				<shape>triangular</shape>
				<triangleMeasure>0.6944855402500386</triangleMeasure>
				<rectangleMeasure>0.4747229389087143</rectangleMeasure>
				<circleMeasure>0.35589144791968</circleMeasure>
				<centroid>
					<x>751.5454</x>
					<y>1090.485</y>
				</centroid>
			</pseudo3D>
		</spatialEntity>
		<spatialEntity>
			<pseudo3D type="region">
				<clusteredness>1</clusteredness>
				<density>0.5416497909744357</density>
				<area>26561</area>
				<perimeter>797.9384469985962</perimeter>
				<distanceFromOrigin>276.2263564542674</distanceFromOrigin>
				<angle>41.01408130353744</angle>
				<shape>rectangular</shape>
				<triangleMeasure>0.6597126439904157</triangleMeasure>
				<rectangleMeasure>0.6892592943248659</rectangleMeasure>
				<circleMeasure>0.3312136954193515</circleMeasure>
				<centroid>
					<x>239.9148</x>
					<y>661.4416</y>
				</centroid>
			</pseudo3D>
		</spatialEntity>
		<numericStateVariable>
			<name>avgClusterednessRegions</name>
			<value>1335.431826909776</value>
		</numericStateVariable>
		<numericStateVariable>
			<name>avgDensityRegions</name>
			<value>0.5907470459111571</value>
		</numericStateVariable>
	</timepoint>
	<timepoint>
		<spatialEntity>
			<pseudo3D type="region">
				<clusteredness>1</clusteredness>
				<density>0.6398443008478786</density>
				<area>110607.5</area>
				<perimeter>2021.551209211349</perimeter>
				<distanceFromOrigin>121.9385090937231</distanceFromOrigin>
				<angle>76.93604587261369</angle>
				<shape>triangular</shape>
				<triangleMeasure>0.6944855402500386</triangleMeasure>
				<rectangleMeasure>0.4747229389087143</rectangleMeasure>
				<circleMeasure>0.35589144791968</circleMeasure>
				<centroid>
					<x>751.5454</x>
					<y>1090.485</y>
				</centroid>
			</pseudo3D>
		</spatialEntity>
		<spatialEntity>
			<pseudo3D type="region">
				<clusteredness>1</clusteredness>
				<density>0.5416497909744357</density>
				<area>26561</area>
				<perimeter>797.9384469985962</perimeter>
				<distanceFromOrigin>276.2263564542674</distanceFromOrigin>
				<angle>41.01408130353744</angle>
				<shape>rectangular</shape>
				<triangleMeasure>0.6597126439904157</triangleMeasure>
				<rectangleMeasure>0.6892592943248659</rectangleMeasure>
				<circleMeasure>0.3312136954193515</circleMeasure>
				<centroid>
					<x>239.9148</x>
					<y>661.4416</y>
				</centroid>
			</pseudo3D>
		</spatialEntity>
		<numericStateVariable>
			<name>avgClusterednessRegions</name>
			<value>1335.431826909776</value>
		</numericStateVariable>
		<numericStateVariable>
			<name>avgDensityRegions</name>
			<value>0.5907470459111571</value>
		</numericStateVariable>
	</timepoint>
	<timepoint>
		<spatialEntity>
			<pseudo3D type="region">
				<clusteredness>1</clusteredness>
				<density>0.6398443008478786</density>
				<area>110607.5</area>
				<perimeter>2021.551209211349</perimeter>
				<distanceFromOrigin>121.9385090937231</distanceFromOrigin>
				<angle>76.93604587261369</angle>
				<shape>triangular</shape>
				<triangleMeasure>0.6944855402500386</triangleMeasure>
				<rectangleMeasure>0.4747229389087143</rectangleMeasure>
				<circleMeasure>0.35589144791968</circleMeasure>
				<centroid>
					<x>751.5454</x>
					<y>1090.485</y>
				</centroid>
			</pseudo3D>
		</spatialEntity>
		<spatialEntity>
			<pseudo3D type="region">
				<clusteredness>1</clusteredness>
				<density>0.5416497909744357</density>
				<area>26561</area>
				<perimeter>797.9384469985962</perimeter>
				<distanceFromOrigin>276.2263564542674</distanceFromOrigin>
				<angle>41.01408130353744</angle>
				<shape>rectangular</shape>
				<triangleMeasure>0.6597126439904157</triangleMeasure>
				<rectangleMeasure>0.6892592943248659</rectangleMeasure>
				<circleMeasure>0.3312136954193515</circleMeasure>
				<centroid>
					<x>239.9148</x>
					<y>661.4416</y>
				</centroid>
			</pseudo3D>
		</spatialEntity>
		<numericStateVariable>
			<name>avgClusterednessRegions</name>
			<value>1335.431826909776</value>
		</numericStateVariable>
		<numericStateVariable>
			<name>avgDensityRegions</name>
			<value>0.5907470459111571</value>
		</numericStateVariable>
	</timepoint>
	<timepoint>
		<spatialEntity>
			<pseudo3D type="region">
				<clusteredness>1</clusteredness>
				<density>0.6398443008478786</density>
				<area>110607.5</area>
				<perimeter>2021.551209211349</perimeter>
				<distanceFromOrigin>121.9385090937231</distanceFromOrigin>
				<angle>76.93604587261369</angle>
				<shape>triangular</shape>
				<triangleMeasure>0.6944855402500386</triangleMeasure>
				<rectangleMeasure>0.4747229389087143</rectangleMeasure>
				<circleMeasure>0.35589144791968</circleMeasure>
				<centroid>
					<x>751.5454</x>
					<y>1090.485</y>
				</centroid>
			</pseudo3D>
		</spatialEntity>
		<spatialEntity>
			<pseudo3D type="region">
				<clusteredness>1</clusteredness>
				<density>0.5416497909744357</density>
				<area>26561</area>
				<perimeter>797.9384469985962</perimeter>
				<distanceFromOrigin>276.2263564542674</distanceFromOrigin>
				<angle>41.01408130353744</angle>
				<shape>rectangular</shape>
				<triangleMeasure>0.6597126439904157</triangleMeasure>
				<rectangleMeasure>0.6892592943248659</rectangleMeasure>
				<circleMeasure>0.3312136954193515</circleMeasure>
				<centroid>
					<x>239.9148</x>
					<y>661.4416</y>
				</centroid>
			</pseudo3D>
		</spatialEntity>
		<numericStateVariable>
			<name>avgClusterednessRegions</name>
			<value>1335.431826909776</value>
		</numericStateVariable>
		<numericStateVariable>
			<name>avgDensityRegions</name>
			<value>0.5907470459111571</value>
		</numericStateVariable>
	</timepoint>
	<timepoint>
		<spatialEntity>
			<pseudo3D type="region">
				<clusteredness>1</clusteredness>
				<density>0.6398443008478786</density>
				<area>110607.5</area>
				<perimeter>2021.551209211349</perimeter>
				<distanceFromOrigin>121.9385090937231</distanceFromOrigin>
				<angle>76.93604587261369</angle>
				<shape>triangular</shape>
				<triangleMeasure>0.6944855402500386</triangleMeasure>
				<rectangleMeasure>0.4747229389087143</rectangleMeasure>
				<circleMeasure>0.35589144791968</circleMeasure>
				<centroid>
					<x>751.5454</x>
					<y>1090.485</y>
				</centroid>
			</pseudo3D>
		</spatialEntity>
		<spatialEntity>
			<pseudo3D type="region">
				<clusteredness>1</clusteredness>
				<density>0.5416497909744357</density>
				<area>26561</area>
				<perimeter>797.9384469985962</perimeter>
				<distanceFromOrigin>276.2263564542674</distanceFromOrigin>
				<angle>41.01408130353744</angle>
				<shape>rectangular</shape>
				<triangleMeasure>0.6597126439904157</triangleMeasure>
				<rectangleMeasure>0.6892592943248659</rectangleMeasure>
				<circleMeasure>0.3312136954193515</circleMeasure>
				<centroid>
					<x>239.9148</x>
					<y>661.4416</y>
				</centroid>
			</pseudo3D>
		</spatialEntity>
		<numericStateVariable>
			<name>avgClusterednessRegions</name>
			<value>1335.431826909776</value>
		</numericStateVariable>
		<numericStateVariable>
			<name>avgDensityRegions</name>
			<value>0.5907470459111571</value>
		</numericStateVariable>
	</timepoint>
	<timepoint>
		<spatialEntity>
			<pseudo3D type="region">
				<clusteredness>1</clusteredness>
				<density>0.6398443008478786</density>
				<area>110607.5</area>
				<perimeter>2021.551209211349</perimeter>
				<distanceFromOrigin>121.9385090937231</distanceFromOrigin>
				<angle>76.93604587261369</angle>
				<shape>triangular</shape>
				<triangleMeasure>0.6944855402500386</triangleMeasure>
				<rectangleMeasure>0.4747229389087143</rectangleMeasure>
				<circleMeasure>0.35589144791968</circleMeasure>
				<centroid>
					<x>751.5454</x>
					<y>1090.485</y>
				</centroid>
			</pseudo3D>
		</spatialEntity>
		<spatialEntity>
			<pseudo3D type="region">
				<clusteredness>1</clusteredness>
				<density>0.5416497909744357</density>
				<area>26561</area>
				<perimeter>797.9384469985962</perimeter>
				<distanceFromOrigin>276.2263564542674</distanceFromOrigin>
				<angle>41.01408130353744</angle>
				<shape>rectangular</shape>
				<triangleMeasure>0.6597126439904157</triangleMeasure>
				<rectangleMeasure>0.6892592943248659</rectangleMeasure>
				<circleMeasure>0.3312136954193515</circleMeasure>
				<centroid>
					<x>239.9148</x>
					<y>661.4416</y>
				</centroid>
			</pseudo3D>
		</spatialEntity>
		<numericStateVariable>
			<name>avgClusterednessRegions</name>
			<value>1335.431826909776</value>
		</numericStateVariable>
		<numericStateVariable>
			<name>avgDensityRegions</name>
			<value>0.5907470459111571</value>
		</numericStateVariable>
	</timepoint>
	<timepoint>
		<spatialEntity>
			<pseudo3D type="region">
				<clusteredness>1</clusteredness>
				<density>0.6398443008478786</density>
				<area>110607.5</area>
				<perimeter>2021.551209211349</perimeter>
				<distanceFromOrigin>121.9385090937231</distanceFromOrigin>
				<angle>76.93604587261369</angle>
				<shape>triangular</shape>
				<triangleMeasure>0.6944855402500386</triangleMeasure>
				<rectangleMeasure>0.4747229389087143</rectangleMeasure>
				<circleMeasure>0.35589144791968</circleMeasure>
				<centroid>
					<x>751.5454</x>
					<y>1090.485</y>
				</centroid>
			</pseudo3D>
		</spatialEntity>
		<spatialEntity>
			<pseudo3D type="region">
				<clusteredness>1</clusteredness>
				<density>0.5416497909744357</density>
				<area>26561</area>
				<perimeter>797.9384469985962</perimeter>
				<distanceFromOrigin>276.2263564542674</distanceFromOrigin>
				<angle>41.01408130353744</angle>
				<shape>rectangular</shape>
				<triangleMeasure>0.6597126439904157</triangleMeasure>
				<rectangleMeasure>0.6892592943248659</rectangleMeasure>
				<circleMeasure>0.3312136954193515</circleMeasure>
				<centroid>
					<x>239.9148</x>
					<y>661.4416</y>
				</centroid>
			</pseudo3D>
		</spatialEntity>
		<numericStateVariable>
			<name>avgClusterednessRegions</name>
			<value>1335.431826909776</value>
		</numericStateVariable>
		<numericStateVariable>
			<name>avgDensityRegions</name>
			<value>0.5907470459111571</value>
		</numericStateVariable>
	</timepoint>
	<timepoint>
		<spatialEntity>
			<pseudo3D type="region">
				<clusteredness>1</clusteredness>
				<density>0.6398443008478786</density>
				<area>110607.5</area>
				<perimeter>2021.551209211349</perimeter>
				<distanceFromOrigin>121.9385090937231</distanceFromOrigin>
				<angle>76.93604587261369</angle>
				<shape>triangular</shape>
				<triangleMeasure>0.6944855402500386</triangleMeasure>
				<rectangleMeasure>0.4747229389087143</rectangleMeasure>
				<circleMeasure>0.35589144791968</circleMeasure>
				<centroid>
					<x>751.5454</x>
					<y>1090.485</y>
				</centroid>
			</pseudo3D>
		</spatialEntity>
		<spatialEntity>
			<pseudo3D type="region">
				<clusteredness>1</clusteredness>
				<density>0.5416497909744357</density>
				<area>26561</area>
				<perimeter>797.9384469985962</perimeter>
				<distanceFromOrigin>276.2263564542674</distanceFromOrigin>
				<angle>41.01408130353744</angle>
				<shape>rectangular</shape>
				<triangleMeasure>0.6597126439904157</triangleMeasure>
				<rectangleMeasure>0.6892592943248659</rectangleMeasure>
				<circleMeasure>0.3312136954193515</circleMeasure>
				<centroid>
					<x>239.9148</x>
					<y>661.4416</y>
				</centroid>
			</pseudo3D>
		</spatialEntity>
		<numericStateVariable>
			<name>avgClusterednessRegions</name>
			<value>1335.431826909776</value>
		</numericStateVariable>
		<numericStateVariable>
			<name>avgDensityRegions</name>
			<value>0.5907470459111571</value>
		</numericStateVariable>
	</timepoint>
	<timepoint>
		<spatialEntity>
			<pseudo3D type="region">
				<clusteredness>1</clusteredness>
				<density>0.6398443008478786</density>
				<area>110607.5</area>
				<perimeter>2021.551209211349</perimeter>
				<distanceFromOrigin>121.9385090937231</distanceFromOrigin>
				<angle>76.93604587261369</angle>
				<shape>triangular</shape>
				<triangleMeasure>0.6944855402500386</triangleMeasure>
				<rectangleMeasure>0.4747229389087143</rectangleMeasure>
				<circleMeasure>0.35589144791968</circleMeasure>
				<centroid>
					<x>751.5454</x>
					<y>1090.485</y>
				</centroid>
			</pseudo3D>
		</spatialEntity>
		<spatialEntity>
			<pseudo3D type="region">
				<clusteredness>1</clusteredness>
				<density>0.5416497909744357</density>
				<area>26561</area>
				<perimeter>797.9384469985962</perimeter>
				<distanceFromOrigin>276.2263564542674</distanceFromOrigin>
				<angle>41.01408130353744</angle>
				<shape>rectangular</shape>
				<triangleMeasure>0.6597126439904157</triangleMeasure>
				<rectangleMeasure>0.6892592943248659</rectangleMeasure>
				<circleMeasure>0.3312136954193515</circleMeasure>
				<centroid>
					<x>239.9148</x>
					<y>661.4416</y>
				</centroid>
			</pseudo3D>
		</spatialEntity>
		<numericStateVariable>
			<name>avgClusterednessRegions</name>
			<value>1335.431826909776</value>
		</numericStateVariable>
		<numericStateVariable>
			<name>avgDensityRegions</name>
			<value>0.5907470459111571</value>
		</numericStateVariable>
	</timepoint>
	<timepoint>
		<spatialEntity>
			<pseudo3D type="region">
				<clusteredness>1</clusteredness>
				<density>0.6398443008478786</density>
				<area>110607.5</area>
				<perimeter>2021.551209211349</perimeter>
				<distanceFromOrigin>121.9385090937231</distanceFromOrigin>
				<angle>76.93604587261369</angle>
				<shape>triangular</shape>
				<triangleMeasure>0.6944855402500386</triangleMeasure>
				<rectangleMeasure>0.4747229389087143</rectangleMeasure>
				<circleMeasure>0.35589144791968</circleMeasure>
				<centroid>
					<x>751.5454</x>
					<y>1090.485</y>
				</centroid>
			</pseudo3D>
		</spatialEntity>
		<spatialEntity>
			<pseudo3D type="region">
				<clusteredness>1</clusteredness>
				<density>0.5416497909744357</density>
				<area>26561</area>
				<perimeter>797.9384469985962</perimeter>
				<distanceFromOrigin>276.2263564542674</distanceFromOrigin>
				<angle>41.01408130353744</angle>
				<shape>rectangular</shape>
				<triangleMeasure>0.6597126439904157</triangleMeasure>
				<rectangleMeasure>0.6892592943248659</rectangleMeasure>
				<circleMeasure>0.3312136954193515</circleMeasure>
				<centroid>
					<x>239.9148</x>
					<y>661.4416</y>
				</centroid>
			</pseudo3D>
		</spatialEntity>
		<numericStateVariable>
			<name>avgClusterednessRegions</name>
			<value>1335.431826909776</value>
		</numericStateVariable>
		<numericStateVariable>
			<name>avgDensityRegions</name>
			<value>0.5907470459111571</value>
		</numericStateVariable>
	</timepoint>
	<timepoint>
		<spatialEntity>
			<pseudo3D type="region">
				<clusteredness>1</clusteredness>
				<density>0.6398443008478786</density>
				<area>110607.5</area>
				<perimeter>2021.551209211349</perimeter>
				<distanceFromOrigin>121.9385090937231</distanceFromOrigin>
				<angle>76.93604587261369</angle>
				<shape>triangular</shape>
				<triangleMeasure>0.6944855402500386</triangleMeasure>
				<rectangleMeasure>0.4747229389087143</rectangleMeasure>
				<circleMeasure>0.35589144791968</circleMeasure>
				<centroid>
					<x>751.5454</x>
					<y>1090.485</y>
				</centroid>
			</pseudo3D>
		</spatialEntity>
		<spatialEntity>
			<pseudo3D type="region">
				<clusteredness>1</clusteredness>
				<density>0.5416497909744357</density>
				<area>26561</area>
				<perimeter>797.9384469985962</perimeter>
				<distanceFromOrigin>276.2263564542674</distanceFromOrigin>
				<angle>41.01408130353744</angle>
				<shape>rectangular</shape>
				<triangleMeasure>0.6597126439904157</triangleMeasure>
				<rectangleMeasure>0.6892592943248659</rectangleMeasure>
				<circleMeasure>0.3312136954193515</circleMeasure>
				<centroid>
					<x>239.9148</x>
					<y>661.4416</y>
				</centroid>
			</pseudo3D>
		</spatialEntity>
		<numericStateVariable>
			<name>avgClusterednessRegions</name>
			<value>1335.431826909776</value>
		</numericStateVariable>
		<numericStateVariable>
			<name>avgDensityRegions</name>
			<value>0.5907470459111571</value>
		</numericStateVariable>
	</timepoint>
	<timepoint>
		<spatialEntity>
			<pseudo3D type="region">
				<clusteredness>1</clusteredness>
				<density>0.6398443008478786</density>
				<area>110607.5</area>
				<perimeter>2021.551209211349</perimeter>
				<distanceFromOrigin>121.9385090937231</distanceFromOrigin>
				<angle>76.93604587261369</angle>
				<shape>triangular</shape>
				<triangleMeasure>0.6944855402500386</triangleMeasure>
				<rectangleMeasure>0.4747229389087143</rectangleMeasure>
				<circleMeasure>0.35589144791968</circleMeasure>
				<centroid>
					<x>751.5454</x>
					<y>1090.485</y>
				</centroid>
			</pseudo3D>
		</spatialEntity>
		<spatialEntity>
			<pseudo3D type="region">
				<clusteredness>1</clusteredness>
				<density>0.5416497909744357</density>
				<area>26561</area>
				<perimeter>797.9384469985962</perimeter>
				<distanceFromOrigin>276.2263564542674</distanceFromOrigin>
				<angle>41.01408130353744</angle>
				<shape>rectangular</shape>
				<triangleMeasure>0.6597126439904157</triangleMeasure>
				<rectangleMeasure>0.6892592943248659</rectangleMeasure>
				<circleMeasure>0.3312136954193515</circleMeasure>
				<centroid>
					<x>239.9148</x>
					<y>661.4416</y>
				</centroid>
			</pseudo3D>
		</spatialEntity>
		<numericStateVariable>
			<name>avgClusterednessRegions</name>
			<value>1335.431826909776</value>
		</numericStateVariable>
		<numericStateVariable>
			<name>avgDensityRegions</name>
			<value>0.5907470459111571</value>
		</numericStateVariable>
	</timepoint>
	<timepoint>
		<spatialEntity>
			<pseudo3D type="region">
				<clusteredness>1</clusteredness>
				<density>0.6398443008478786</density>
				<area>110607.5</area>
				<perimeter>2021.551209211349</perimeter>
				<distanceFromOrigin>121.9385090937231</distanceFromOrigin>
				<angle>76.93604587261369</angle>
				<shape>triangular</shape>
				<triangleMeasure>0.6944855402500386</triangleMeasure>
				<rectangleMeasure>0.4747229389087143</rectangleMeasure>
				<circleMeasure>0.35589144791968</circleMeasure>
				<centroid>
					<x>751.5454</x>
					<y>1090.485</y>
				</centroid>
			</pseudo3D>
		</spatialEntity>
		<spatialEntity>
			<pseudo3D type="region">
				<clusteredness>1</clusteredness>
				<density>0.5416497909744357</density>
				<area>26561</area>
				<perimeter>797.9384469985962</perimeter>
				<distanceFromOrigin>276.2263564542674</distanceFromOrigin>
				<angle>41.01408130353744</angle>
				<shape>rectangular</shape>
				<triangleMeasure>0.6597126439904157</triangleMeasure>
				<rectangleMeasure>0.6892592943248659</rectangleMeasure>
				<circleMeasure>0.3312136954193515</circleMeasure>
				<centroid>
					<x>239.9148</x>
					<y>661.4416</y>
				</centroid>
			</pseudo3D>
		</spatialEntity>
		<numericStateVariable>
			<name>avgClusterednessRegions</name>
			<value>1335.431826909776</value>
		</numericStateVariable>
		<numericStateVariable>
			<name>avgDensityRegions</name>
			<value>0.5907470459111571</value>
		</numericStateVariable>
	</timepoint>
	<timepoint>
		<spatialEntity>
			<pseudo3D type="region">
				<clusteredness>1</clusteredness>
				<density>0.6398443008478786</density>
				<area>110607.5</area>
				<perimeter>2021.551209211349</perimeter>
				<distanceFromOrigin>121.9385090937231</distanceFromOrigin>
				<angle>76.93604587261369</angle>
				<shape>triangular</shape>
				<triangleMeasure>0.6944855402500386</triangleMeasure>
				<rectangleMeasure>0.4747229389087143</rectangleMeasure>
				<circleMeasure>0.35589144791968</circleMeasure>
				<centroid>
					<x>751.5454</x>
					<y>1090.485</y>
				</centroid>
			</pseudo3D>
		</spatialEntity>
		<spatialEntity>
			<pseudo3D type="region">
				<clusteredness>1</clusteredness>
				<density>0.5416497909744357</density>
				<area>26561</area>
				<perimeter>797.9384469985962</perimeter>
				<distanceFromOrigin>276.2263564542674</distanceFromOrigin>
				<angle>41.01408130353744</angle>
				<shape>rectangular</shape>
				<triangleMeasure>0.6597126439904157</triangleMeasure>
				<rectangleMeasure>0.6892592943248659</rectangleMeasure>
				<circleMeasure>0.3312136954193515</circleMeasure>
				<centroid>
					<x>239.9148</x>
					<y>661.4416</y>
				</centroid>
			</pseudo3D>
		</spatialEntity>
		<numericStateVariable>
			<name>avgClusterednessRegions</name>
			<value>1335.431826909776</value>
		</numericStateVariable>
		<numericStateVariable>
			<name>avgDensityRegions</name>
			<value>0.5907470459111571</value>
		</numericStateVariable>
	</timepoint>
	<timepoint>
		<spatialEntity>
			<pseudo3D type="region">
				<clusteredness>1</clusteredness>
				<density>0.6398443008478786</density>
				<area>110607.5</area>
				<perimeter>2021.551209211349</perimeter>
				<distanceFromOrigin>121.9385090937231</distanceFromOrigin>
				<angle>76.93604587261369</angle>
				<shape>triangular</shape>
				<triangleMeasure>0.6944855402500386</triangleMeasure>
				<rectangleMeasure>0.4747229389087143</rectangleMeasure>
				<circleMeasure>0.35589144791968</circleMeasure>
				<centroid>
					<x>751.5454</x>
					<y>1090.485</y>
				</centroid>
			</pseudo3D>
		</spatialEntity>
		<spatialEntity>
			<pseudo3D type="region">
				<clusteredness>1</clusteredness>
				<density>0.5416497909744357</density>
				<area>26561</area>
				<perimeter>797.9384469985962</perimeter>
				<distanceFromOrigin>276.2263564542674</distanceFromOrigin>
				<angle>41.01408130353744</angle>
				<shape>rectangular</shape>
				<triangleMeasure>0.6597126439904157</triangleMeasure>
				<rectangleMeasure>0.6892592943248659</rectangleMeasure>
				<circleMeasure>0.3312136954193515</circleMeasure>
				<centroid>
					<x>239.9148</x>
					<y>661.4416</y>
				</centroid>
			</pseudo3D>
		</spatialEntity>
		<numericStateVariable>
			<name>avgClusterednessRegions</name>
			<value>1335.431826909776</value>
		</numericStateVariable>
		<numericStateVariable>
			<name>avgDensityRegions</name>
			<value>0.5907470459111571</value>
		</numericStateVariable>
	</timepoint>
	<timepoint>
		<spatialEntity>
			<pseudo3D type="region">
				<clusteredness>1</clusteredness>
				<density>0.6398443008478786</density>
				<area>110607.5</area>
				<perimeter>2021.551209211349</perimeter>
				<distanceFromOrigin>121.9385090937231</distanceFromOrigin>
				<angle>76.93604587261369</angle>
				<shape>triangular</shape>
				<triangleMeasure>0.6944855402500386</triangleMeasure>
				<rectangleMeasure>0.4747229389087143</rectangleMeasure>
				<circleMeasure>0.35589144791968</circleMeasure>
				<centroid>
					<x>751.5454</x>
					<y>1090.485</y>
				</centroid>
			</pseudo3D>
		</spatialEntity>
		<spatialEntity>
			<pseudo3D type="region">
				<clusteredness>1</clusteredness>
				<density>0.5416497909744357</density>
				<area>26561</area>
				<perimeter>797.9384469985962</perimeter>
				<distanceFromOrigin>276.2263564542674</distanceFromOrigin>
				<angle>41.01408130353744</angle>
				<shape>rectangular</shape>
				<triangleMeasure>0.6597126439904157</triangleMeasure>
				<rectangleMeasure>0.6892592943248659</rectangleMeasure>
				<circleMeasure>0.3312136954193515</circleMeasure>
				<centroid>
					<x>239.9148</x>
					<y>661.4416</y>
				</centroid>
			</pseudo3D>
		</spatialEntity>
		<numericStateVariable>
			<name>avgClusterednessRegions</name>
			<value>1335.431826909776</value>
		</numericStateVariable>
		<numericStateVariable>
			<name>avgDensityRegions</name>
			<value>0.5907470459111571</value>
		</numericStateVariable>
	</timepoint>
</experiment>
