# Supplementary material for: Automatic validation of computational models using pseudo-3D spatio-temporal model checking
Source: BMC Syst Biol. 2014 Dec 2;8:124. doi: 10.1186/s12918-014-0124-0 (PMC4272535; doi:10.1186/s12918-014-0124-0)
Supplement: Additional file 8 — Dataset of STML files for the phase variation case study. The dataset of one thousand STML files corresponding to the stochastic simulations of the rectangular model for the phase variation case study. We recommend using the freely available 7zip software (Download link: http://www.7-zip.org/download.html) to extract this archive. [file 12918_2014_124_MOESM8_ESM.zip › phase_variation_stml_206.xml]

<?xml version="1.0" encoding="utf-8"?>
<!--Warning! This xml file was automatically generated by a C++ program using the Boost PropertyTree library.-->
<experiment>
	<timepoint>
		<numericStateVariable>
			<name>avgClusterednessRegions</name>
			<value>0</value>
		</numericStateVariable>
		<numericStateVariable>
			<name>avgDensityRegions</name>
			<value>0</value>
		</numericStateVariable>
	</timepoint>
	<timepoint>
		<numericStateVariable>
			<name>avgClusterednessRegions</name>
			<value>0</value>
		</numericStateVariable>
		<numericStateVariable>
			<name>avgDensityRegions</name>
			<value>0</value>
		</numericStateVariable>
	</timepoint>
	<timepoint>
		<numericStateVariable>
			<name>avgClusterednessRegions</name>
			<value>0</value>
		</numericStateVariable>
		<numericStateVariable>
			<name>avgDensityRegions</name>
			<value>0</value>
		</numericStateVariable>
	</timepoint>
	<timepoint>
		<numericStateVariable>
			<name>avgClusterednessRegions</name>
			<value>0</value>
		</numericStateVariable>
		<numericStateVariable>
			<name>avgDensityRegions</name>
			<value>0</value>
		</numericStateVariable>
	</timepoint>
	<timepoint>
		<numericStateVariable>
			<name>avgClusterednessRegions</name>
			<value>0</value>
		</numericStateVariable>
		<numericStateVariable>
			<name>avgDensityRegions</name>
			<value>0</value>
		</numericStateVariable>
	</timepoint>
	<timepoint>
		<numericStateVariable>
			<name>avgClusterednessRegions</name>
			<value>0</value>
		</numericStateVariable>
		<numericStateVariable>
			<name>avgDensityRegions</name>
			<value>0</value>
		</numericStateVariable>
	</timepoint>
	<timepoint>
		<numericStateVariable>
			<name>avgClusterednessRegions</name>
			<value>0</value>
		</numericStateVariable>
		<numericStateVariable>
			<name>avgDensityRegions</name>
			<value>0</value>
		</numericStateVariable>
	</timepoint>
	<timepoint>
		<numericStateVariable>
			<name>avgClusterednessRegions</name>
			<value>0</value>
		</numericStateVariable>
		<numericStateVariable>
			<name>avgDensityRegions</name>
			<value>0</value>
		</numericStateVariable>
	</timepoint>
	<timepoint>
		<numericStateVariable>
			<name>avgClusterednessRegions</name>
			<value>0</value>
		</numericStateVariable>
		<numericStateVariable>
			<name>avgDensityRegions</name>
			<value>0</value>
		</numericStateVariable>
	</timepoint>
	<timepoint>
		<numericStateVariable>
			<name>avgClusterednessRegions</name>
			<value>0</value>
		</numericStateVariable>
		<numericStateVariable>
			<name>avgDensityRegions</name>
			<value>0</value>
		</numericStateVariable>
	</timepoint>
	<timepoint>
		<numericStateVariable>
			<name>avgClusterednessRegions</name>
			<value>0</value>
		</numericStateVariable>
		<numericStateVariable>
			<name>avgDensityRegions</name>
			<value>0</value>
		</numericStateVariable>
	</timepoint>
	<timepoint>
		<numericStateVariable>
			<name>avgClusterednessRegions</name>
			<value>0</value>
		</numericStateVariable>
		<numericStateVariable>
			<name>avgDensityRegions</name>
			<value>0</value>
		</numericStateVariable>
	</timepoint>
	<timepoint>
		<numericStateVariable>
			<name>avgClusterednessRegions</name>
			<value>0</value>
		</numericStateVariable>
		<numericStateVariable>
			<name>avgDensityRegions</name>
			<value>0</value>
		</numericStateVariable>
	</timepoint>
	<timepoint>
		<numericStateVariable>
			<name>avgClusterednessRegions</name>
			<value>0</value>
		</numericStateVariable>
		<numericStateVariable>
			<name>avgDensityRegions</name>
			<value>0</value>
		</numericStateVariable>
	</timepoint>
	<timepoint>
		<numericStateVariable>
			<name>avgClusterednessRegions</name>
			<value>0</value>
		</numericStateVariable>
		<numericStateVariable>
			<name>avgDensityRegions</name>
			<value>0</value>
		</numericStateVariable>
	</timepoint>
	<timepoint>
		<numericStateVariable>
			<name>avgClusterednessRegions</name>
			<value>0</value>
		</numericStateVariable>
		<numericStateVariable>
			<name>avgDensityRegions</name>
			<value>0</value>
		</numericStateVariable>
	</timepoint>
	<timepoint>
		<numericStateVariable>
			<name>avgClusterednessRegions</name>
			<value>0</value>
		</numericStateVariable>
		<numericStateVariable>
			<name>avgDensityRegions</name>
			<value>0</value>
		</numericStateVariable>
	</timepoint>
	<timepoint>
		<numericStateVariable>
			<name>avgClusterednessRegions</name>
			<value>0</value>
		</numericStateVariable>
		<numericStateVariable>
			<name>avgDensityRegions</name>
			<value>0</value>
		</numericStateVariable>
	</timepoint>
	<timepoint>
		<numericStateVariable>
			<name>avgClusterednessRegions</name>
			<value>0</value>
		</numericStateVariable>
		<numericStateVariable>
			<name>avgDensityRegions</name>
			<value>0</value>
		</numericStateVariable>
	</timepoint>
	<timepoint>
		<numericStateVariable>
			<name>avgClusterednessRegions</name>
			<value>0</value>
		</numericStateVariable>
		<numericStateVariable>
			<name>avgDensityRegions</name>
			<value>0</value>
		</numericStateVariable>
	</timepoint>
	<timepoint>
		<numericStateVariable>
			<name>avgClusterednessRegions</name>
			<value>0</value>
		</numericStateVariable>
		<numericStateVariable>
			<name>avgDensityRegions</name>
			<value>0</value>
		</numericStateVariable>
	</timepoint>
	<timepoint>
		<numericStateVariable>
			<name>avgClusterednessRegions</name>
			<value>0</value>
		</numericStateVariable>
		<numericStateVariable>
			<name>avgDensityRegions</name>
			<value>0</value>
		</numericStateVariable>
	</timepoint>
	<timepoint>
		<numericStateVariable>
			<name>avgClusterednessRegions</name>
			<value>0</value>
		</numericStateVariable>
		<numericStateVariable>
			<name>avgDensityRegions</name>
			<value>0</value>
		</numericStateVariable>
	</timepoint>
	<timepoint>
		<numericStateVariable>
			<name>avgClusterednessRegions</name>
			<value>0</value>
		</numericStateVariable>
		<numericStateVariable>
			<name>avgDensityRegions</name>
			<value>0</value>
		</numericStateVariable>
	</timepoint>
	<timepoint>
		<numericStateVariable>
			<name>avgClusterednessRegions</name>
			<value>0</value>
		</numericStateVariable>
		<numericStateVariable>
			<name>avgDensityRegions</name>
			<value>0</value>
		</numericStateVariable>
	</timepoint>
	<timepoint>
		<numericStateVariable>
			<name>avgClusterednessRegions</name>
			<value>0</value>
		</numericStateVariable>
		<numericStateVariable>
			<name>avgDensityRegions</name>
			<value>0</value>
		</numericStateVariable>
	</timepoint>
	<timepoint>
		<spatialEntity>
			<pseudo3D type="region">
				<clusteredness>1</clusteredness>
				<density>0.5974900474872614</density>
				<area>21841</area>
				<perimeter>727.2055449485779</perimeter>
				<distanceFromOrigin>212.8755504984074</distanceFromOrigin>
				<angle>43.75229963975558</angle>
				<shape>triangular</shape>
				<triangleMeasure>0.6788848955803788</triangleMeasure>
				<rectangleMeasure>0.6279209807042719</rectangleMeasure>
				<circleMeasure>0.3436444351577772</circleMeasure>
				<centroid>
					<x>1006.381</x>
					<y>546.7535</y>
				</centroid>
			</pseudo3D>
		</spatialEntity>
		<numericStateVariable>
			<name>avgClusterednessRegions</name>
			<value>0</value>
		</numericStateVariable>
		<numericStateVariable>
			<name>avgDensityRegions</name>
			<value>0.5974900474872614</value>
		</numericStateVariable>
	</timepoint>
	<timepoint>
		<spatialEntity>
			<pseudo3D type="region">
				<clusteredness>1</clusteredness>
				<density>0.5887472008927733</density>
				<area>23665</area>
				<perimeter>756.3016865253448</perimeter>
				<distanceFromOrigin>212.9413064672986</distanceFromOrigin>
				<angle>45</angle>
				<shape>triangular</shape>
				<triangleMeasure>0.6351144628431873</triangleMeasure>
				<rectangleMeasure>0.6178101344178405</rectangleMeasure>
				<circleMeasure>0.3545143013102274</circleMeasure>
				<centroid>
					<x>1015.876</x>
					<y>544.9284</y>
				</centroid>
			</pseudo3D>
		</spatialEntity>
		<numericStateVariable>
			<name>avgClusterednessRegions</name>
			<value>0</value>
		</numericStateVariable>
		<numericStateVariable>
			<name>avgDensityRegions</name>
			<value>0.5887472008927733</value>
		</numericStateVariable>
	</timepoint>
	<timepoint>
		<spatialEntity>
			<pseudo3D type="region">
				<clusteredness>1</clusteredness>
				<density>0.5896650703292069</density>
				<area>25689.5</area>
				<perimeter>793.0193576812744</perimeter>
				<distanceFromOrigin>212.9413064672986</distanceFromOrigin>
				<angle>43.48592069213189</angle>
				<shape>rectangular</shape>
				<triangleMeasure>0.6093362013884668</triangleMeasure>
				<rectangleMeasure>0.6208662997332919</rectangleMeasure>
				<circleMeasure>0.3202748814104921</circleMeasure>
				<centroid>
					<x>1026.358</x>
					<y>543.1172</y>
				</centroid>
			</pseudo3D>
		</spatialEntity>
		<numericStateVariable>
			<name>avgClusterednessRegions</name>
			<value>0</value>
		</numericStateVariable>
		<numericStateVariable>
			<name>avgDensityRegions</name>
			<value>0.5896650703292069</value>
		</numericStateVariable>
	</timepoint>
	<timepoint>
		<spatialEntity>
			<pseudo3D type="region">
				<clusteredness>1</clusteredness>
				<density>0.5888746202231711</density>
				<area>28706.5</area>
				<perimeter>857.0981245040894</perimeter>
				<distanceFromOrigin>212.8755504984074</distanceFromOrigin>
				<angle>42.28190682357647</angle>
				<shape>triangular</shape>
				<triangleMeasure>0.640459152085762</triangleMeasure>
				<rectangleMeasure>0.6147052530375734</rectangleMeasure>
				<circleMeasure>0.3174796968859741</circleMeasure>
				<centroid>
					<x>1040.736</x>
					<y>540.286</y>
				</centroid>
			</pseudo3D>
		</spatialEntity>
		<numericStateVariable>
			<name>avgClusterednessRegions</name>
			<value>0</value>
		</numericStateVariable>
		<numericStateVariable>
			<name>avgDensityRegions</name>
			<value>0.5888746202231711</value>
		</numericStateVariable>
	</timepoint>
	<timepoint>
		<spatialEntity>
			<pseudo3D type="region">
				<clusteredness>1</clusteredness>
				<density>0.5930605433280431</density>
				<area>30774.5</area>
				<perimeter>886.3102123737335</perimeter>
				<distanceFromOrigin>212.9413064672986</distanceFromOrigin>
				<angle>39.43706165783847</angle>
				<shape>triangular</shape>
				<triangleMeasure>0.6424747422687138</triangleMeasure>
				<rectangleMeasure>0.5876811133658747</rectangleMeasure>
				<circleMeasure>0.3078630954053736</circleMeasure>
				<centroid>
					<x>1050.122</x>
					<y>537.1468</y>
				</centroid>
			</pseudo3D>
		</spatialEntity>
		<numericStateVariable>
			<name>avgClusterednessRegions</name>
			<value>0</value>
		</numericStateVariable>
		<numericStateVariable>
			<name>avgDensityRegions</name>
			<value>0.5930605433280431</value>
		</numericStateVariable>
	</timepoint>
	<timepoint>
		<spatialEntity>
			<pseudo3D type="region">
				<clusteredness>1</clusteredness>
				<density>0.6002868221413061</density>
				<area>34082.5</area>
				<perimeter>968.2342972755432</perimeter>
				<distanceFromOrigin>212.8755504984074</distanceFromOrigin>
				<angle>38.30860086509716</angle>
				<shape>triangular</shape>
				<triangleMeasure>0.6581006894537591</triangleMeasure>
				<rectangleMeasure>0.5280049361277128</rectangleMeasure>
				<circleMeasure>0.298407084981664</circleMeasure>
				<centroid>
					<x>1063.582</x>
					<y>531.8533</y>
				</centroid>
			</pseudo3D>
		</spatialEntity>
		<spatialEntity>
			<pseudo3D type="region">
				<clusteredness>1</clusteredness>
				<density>0.6360543636522306</density>
				<area>21049</area>
				<perimeter>665.1028282642365</perimeter>
				<distanceFromOrigin>336.590255355083</distanceFromOrigin>
				<angle>62.06901295226022</angle>
				<shape>triangular</shape>
				<triangleMeasure>0.76912835210761</triangleMeasure>
				<rectangleMeasure>0.5677927525432187</rectangleMeasure>
				<circleMeasure>0.4729177409276212</circleMeasure>
				<centroid>
					<x>510.0074</x>
					<y>278.5131</y>
				</centroid>
			</pseudo3D>
		</spatialEntity>
		<numericStateVariable>
			<name>avgClusterednessRegions</name>
			<value>1217.581627485422</value>
		</numericStateVariable>
		<numericStateVariable>
			<name>avgDensityRegions</name>
			<value>0.6181705928967683</value>
		</numericStateVariable>
	</timepoint>
	<timepoint>
		<spatialEntity>
			<pseudo3D type="region">
				<clusteredness>1</clusteredness>
				<density>0.5991996093817461</density>
				<area>37007.5</area>
				<perimeter>1020.423360824585</perimeter>
				<distanceFromOrigin>212.8755504984074</distanceFromOrigin>
				<angle>39.57977457243396</angle>
				<shape>triangular</shape>
				<triangleMeasure>0.6593506934584955</triangleMeasure>
				<rectangleMeasure>0.5079486539675929</rectangleMeasure>
				<circleMeasure>0.3043975981536195</circleMeasure>
				<centroid>
					<x>1075.193</x>
					<y>529.5096</y>
				</centroid>
			</pseudo3D>
		</spatialEntity>
		<spatialEntity>
			<pseudo3D type="region">
				<clusteredness>1</clusteredness>
				<density>0.6397667344146442</density>
				<area>24780.5</area>
				<perimeter>714.1728057861328</perimeter>
				<distanceFromOrigin>336.590255355083</distanceFromOrigin>
				<angle>61.24098797273122</angle>
				<shape>triangular</shape>
				<triangleMeasure>0.7929276314144837</triangleMeasure>
				<rectangleMeasure>0.5716889856511995</rectangleMeasure>
				<circleMeasure>0.4580074603298545</circleMeasure>
				<centroid>
					<x>510.0115</x>
					<y>265.863</y>
				</centroid>
			</pseudo3D>
		</spatialEntity>
		<numericStateVariable>
			<name>avgClusterednessRegions</name>
			<value>1247.30148726431</value>
		</numericStateVariable>
		<numericStateVariable>
			<name>avgDensityRegions</name>
			<value>0.6194831718981951</value>
		</numericStateVariable>
	</timepoint>
	<timepoint>
		<spatialEntity>
			<pseudo3D type="region">
				<clusteredness>1</clusteredness>
				<density>0.6089183727182148</density>
				<area>41245</area>
				<perimeter>1075.396028995514</perimeter>
				<distanceFromOrigin>212.8755504984074</distanceFromOrigin>
				<angle>39.37130220730552</angle>
				<shape>triangular</shape>
				<triangleMeasure>0.670369723245958</triangleMeasure>
				<rectangleMeasure>0.4943091379626751</rectangleMeasure>
				<circleMeasure>0.3055934985277859</circleMeasure>
				<centroid>
					<x>1090.885</x>
					<y>526.4018</y>
				</centroid>
			</pseudo3D>
		</spatialEntity>
		<spatialEntity>
			<pseudo3D type="region">
				<clusteredness>1</clusteredness>
				<density>0.6390436369209238</density>
				<area>26804.5</area>
				<perimeter>708.0065684318542</perimeter>
				<distanceFromOrigin>336.590255355083</distanceFromOrigin>
				<angle>58.54278643193681</angle>
				<shape>triangular</shape>
				<triangleMeasure>0.7840754107112169</triangleMeasure>
				<rectangleMeasure>0.6063333382815852</rectangleMeasure>
				<circleMeasure>0.5009466996768168</circleMeasure>
				<centroid>
					<x>507.2955</x>
					<y>259.3126</y>
				</centroid>
			</pseudo3D>
		</spatialEntity>
		<numericStateVariable>
			<name>avgClusterednessRegions</name>
			<value>1283.609252244567</value>
		</numericStateVariable>
		<numericStateVariable>
			<name>avgDensityRegions</name>
			<value>0.6239810048195693</value>
		</numericStateVariable>
	</timepoint>
	<timepoint>
		<spatialEntity>
			<pseudo3D type="region">
				<clusteredness>1</clusteredness>
				<density>0.6132295060189901</density>
				<area>45987.5</area>
				<perimeter>1139.634539604187</perimeter>
				<distanceFromOrigin>212.8755504984074</distanceFromOrigin>
				<angle>39.31545727232282</angle>
				<shape>triangular</shape>
				<triangleMeasure>0.6855198603246297</triangleMeasure>
				<rectangleMeasure>0.4834186991976748</rectangleMeasure>
				<circleMeasure>0.3022223219827532</circleMeasure>
				<centroid>
					<x>1106.07</x>
					<y>519.4953</y>
				</centroid>
			</pseudo3D>
		</spatialEntity>
		<spatialEntity>
			<pseudo3D type="region">
				<clusteredness>1</clusteredness>
				<density>0.6420543189833562</density>
				<area>31517.5</area>
				<perimeter>815.7824530601501</perimeter>
				<distanceFromOrigin>336.590255355083</distanceFromOrigin>
				<angle>59.41423701948605</angle>
				<shape>triangular</shape>
				<triangleMeasure>0.775557362646658</triangleMeasure>
				<rectangleMeasure>0.5925393249977381</rectangleMeasure>
				<circleMeasure>0.4726378185384569</circleMeasure>
				<centroid>
					<x>506.3435</x>
					<y>245.2681</y>
				</centroid>
			</pseudo3D>
		</spatialEntity>
		<numericStateVariable>
			<name>avgClusterednessRegions</name>
			<value>1318.896861377798</value>
		</numericStateVariable>
		<numericStateVariable>
			<name>avgDensityRegions</name>
			<value>0.6276419125011732</value>
		</numericStateVariable>
	</timepoint>
	<timepoint>
		<spatialEntity>
			<pseudo3D type="region">
				<clusteredness>1</clusteredness>
				<density>0.6191534260949472</density>
				<area>49995.5</area>
				<perimeter>1194.183150291443</perimeter>
				<distanceFromOrigin>212.8755504984074</distanceFromOrigin>
				<angle>38.7108243506225</angle>
				<shape>triangular</shape>
				<triangleMeasure>0.7109226206610931</triangleMeasure>
				<rectangleMeasure>0.5045280739957017</rectangleMeasure>
				<circleMeasure>0.2934489991739891</circleMeasure>
				<centroid>
					<x>1118.53</x>
					<y>515.9919</y>
				</centroid>
			</pseudo3D>
		</spatialEntity>
		<spatialEntity>
			<pseudo3D type="region">
				<clusteredness>1</clusteredness>
				<density>0.6415735893958016</density>
				<area>35640</area>
				<perimeter>885.4680938720703</perimeter>
				<distanceFromOrigin>337.2032028317643</distanceFromOrigin>
				<angle>59.5359535240329</angle>
				<shape>triangular</shape>
				<triangleMeasure>0.8031504047864519</triangleMeasure>
				<rectangleMeasure>0.5560987900860305</rectangleMeasure>
				<circleMeasure>0.4389428195670538</circleMeasure>
				<centroid>
					<x>509.6354</x>
					<y>233.5032</y>
				</centroid>
			</pseudo3D>
		</spatialEntity>
		<numericStateVariable>
			<name>avgClusterednessRegions</name>
			<value>1342.464749727523</value>
		</numericStateVariable>
		<numericStateVariable>
			<name>avgDensityRegions</name>
			<value>0.6303635077453744</value>
		</numericStateVariable>
	</timepoint>
	<timepoint>
		<spatialEntity>
			<pseudo3D type="region">
				<clusteredness>1</clusteredness>
				<density>0.6210190236185911</density>
				<area>50209</area>
				<perimeter>1195.296529769897</perimeter>
				<distanceFromOrigin>212.8755504984074</distanceFromOrigin>
				<angle>38.529987648345</angle>
				<shape>triangular</shape>
				<triangleMeasure>0.7119975609237292</triangleMeasure>
				<rectangleMeasure>0.5066826027792538</rectangleMeasure>
				<circleMeasure>0.2947021391830629</circleMeasure>
				<centroid>
					<x>1119.153</x>
					<y>515.6184</y>
				</centroid>
			</pseudo3D>
		</spatialEntity>
		<spatialEntity>
			<pseudo3D type="region">
				<clusteredness>1</clusteredness>
				<density>0.6417271073825978</density>
				<area>35686</area>
				<perimeter>882.373703956604</perimeter>
				<distanceFromOrigin>337.2032028317643</distanceFromOrigin>
				<angle>59.28910757509292</angle>
				<shape>triangular</shape>
				<triangleMeasure>0.8050093140390855</triangleMeasure>
				<rectangleMeasure>0.5570797161164399</rectangleMeasure>
				<circleMeasure>0.4389388261213837</circleMeasure>
				<centroid>
					<x>509.7318</x>
					<y>233.3745</y>
				</centroid>
			</pseudo3D>
		</spatialEntity>
		<numericStateVariable>
			<name>avgClusterednessRegions</name>
			<value>1343.213788666783</value>
		</numericStateVariable>
		<numericStateVariable>
			<name>avgDensityRegions</name>
			<value>0.6313730655005945</value>
		</numericStateVariable>
	</timepoint>
	<timepoint>
		<spatialEntity>
			<pseudo3D type="region">
				<clusteredness>1</clusteredness>
				<density>0.6210190236185911</density>
				<area>50209</area>
				<perimeter>1195.296529769897</perimeter>
				<distanceFromOrigin>212.8755504984074</distanceFromOrigin>
				<angle>38.529987648345</angle>
				<shape>triangular</shape>
				<triangleMeasure>0.7119975609237292</triangleMeasure>
				<rectangleMeasure>0.5066826027792538</rectangleMeasure>
				<circleMeasure>0.2947021391830629</circleMeasure>
				<centroid>
					<x>1119.153</x>
					<y>515.6184</y>
				</centroid>
			</pseudo3D>
		</spatialEntity>
		<spatialEntity>
			<pseudo3D type="region">
				<clusteredness>1</clusteredness>
				<density>0.6417271073825978</density>
				<area>35686</area>
				<perimeter>882.373703956604</perimeter>
				<distanceFromOrigin>337.2032028317643</distanceFromOrigin>
				<angle>59.28910757509292</angle>
				<shape>triangular</shape>
				<triangleMeasure>0.8050093140390855</triangleMeasure>
				<rectangleMeasure>0.5570797161164399</rectangleMeasure>
				<circleMeasure>0.4389388261213837</circleMeasure>
				<centroid>
					<x>509.7318</x>
					<y>233.3745</y>
				</centroid>
			</pseudo3D>
		</spatialEntity>
		<numericStateVariable>
			<name>avgClusterednessRegions</name>
			<value>1343.213788666783</value>
		</numericStateVariable>
		<numericStateVariable>
			<name>avgDensityRegions</name>
			<value>0.6313730655005945</value>
		</numericStateVariable>
	</timepoint>
	<timepoint>
		<spatialEntity>
			<pseudo3D type="region">
				<clusteredness>1</clusteredness>
				<density>0.6210190236185911</density>
				<area>50209</area>
				<perimeter>1195.296529769897</perimeter>
				<distanceFromOrigin>212.8755504984074</distanceFromOrigin>
				<angle>38.529987648345</angle>
				<shape>triangular</shape>
				<triangleMeasure>0.7119975609237292</triangleMeasure>
				<rectangleMeasure>0.5066826027792538</rectangleMeasure>
				<circleMeasure>0.2947021391830629</circleMeasure>
				<centroid>
					<x>1119.153</x>
					<y>515.6184</y>
				</centroid>
			</pseudo3D>
		</spatialEntity>
		<spatialEntity>
			<pseudo3D type="region">
				<clusteredness>1</clusteredness>
				<density>0.6417271073825978</density>
				<area>35686</area>
				<perimeter>882.373703956604</perimeter>
				<distanceFromOrigin>337.2032028317643</distanceFromOrigin>
				<angle>59.28910757509292</angle>
				<shape>triangular</shape>
				<triangleMeasure>0.8050093140390855</triangleMeasure>
				<rectangleMeasure>0.5570797161164399</rectangleMeasure>
				<circleMeasure>0.4389388261213837</circleMeasure>
				<centroid>
					<x>509.7318</x>
					<y>233.3745</y>
				</centroid>
			</pseudo3D>
		</spatialEntity>
		<numericStateVariable>
			<name>avgClusterednessRegions</name>
			<value>1343.213788666783</value>
		</numericStateVariable>
		<numericStateVariable>
			<name>avgDensityRegions</name>
			<value>0.6313730655005945</value>
		</numericStateVariable>
	</timepoint>
	<timepoint>
		<spatialEntity>
			<pseudo3D type="region">
				<clusteredness>1</clusteredness>
				<density>0.6210190236185911</density>
				<area>50209</area>
				<perimeter>1195.296529769897</perimeter>
				<distanceFromOrigin>212.8755504984074</distanceFromOrigin>
				<angle>38.529987648345</angle>
				<shape>triangular</shape>
				<triangleMeasure>0.7119975609237292</triangleMeasure>
				<rectangleMeasure>0.5066826027792538</rectangleMeasure>
				<circleMeasure>0.2947021391830629</circleMeasure>
				<centroid>
					<x>1119.153</x>
					<y>515.6184</y>
				</centroid>
			</pseudo3D>
		</spatialEntity>
		<spatialEntity>
			<pseudo3D type="region">
				<clusteredness>1</clusteredness>
				<density>0.6417271073825978</density>
				<area>35686</area>
				<perimeter>882.373703956604</perimeter>
				<distanceFromOrigin>337.2032028317643</distanceFromOrigin>
				<angle>59.28910757509292</angle>
				<shape>triangular</shape>
				<triangleMeasure>0.8050093140390855</triangleMeasure>
				<rectangleMeasure>0.5570797161164399</rectangleMeasure>
				<circleMeasure>0.4389388261213837</circleMeasure>
				<centroid>
					<x>509.7318</x>
					<y>233.3745</y>
				</centroid>
			</pseudo3D>
		</spatialEntity>
		<numericStateVariable>
			<name>avgClusterednessRegions</name>
			<value>1343.213788666783</value>
		</numericStateVariable>
		<numericStateVariable>
			<name>avgDensityRegions</name>
			<value>0.6313730655005945</value>
		</numericStateVariable>
	</timepoint>
	<timepoint>
		<spatialEntity>
			<pseudo3D type="region">
				<clusteredness>1</clusteredness>
				<density>0.6210190236185911</density>
				<area>50209</area>
				<perimeter>1195.296529769897</perimeter>
				<distanceFromOrigin>212.8755504984074</distanceFromOrigin>
				<angle>38.529987648345</angle>
				<shape>triangular</shape>
				<triangleMeasure>0.7119975609237292</triangleMeasure>
				<rectangleMeasure>0.5066826027792538</rectangleMeasure>
				<circleMeasure>0.2947021391830629</circleMeasure>
				<centroid>
					<x>1119.153</x>
					<y>515.6184</y>
				</centroid>
			</pseudo3D>
		</spatialEntity>
		<spatialEntity>
			<pseudo3D type="region">
				<clusteredness>1</clusteredness>
				<density>0.6417271073825978</density>
				<area>35686</area>
				<perimeter>882.373703956604</perimeter>
				<distanceFromOrigin>337.2032028317643</distanceFromOrigin>
				<angle>59.28910757509292</angle>
				<shape>triangular</shape>
				<triangleMeasure>0.8050093140390855</triangleMeasure>
				<rectangleMeasure>0.5570797161164399</rectangleMeasure>
				<circleMeasure>0.4389388261213837</circleMeasure>
				<centroid>
					<x>509.7318</x>
					<y>233.3745</y>
				</centroid>
			</pseudo3D>
		</spatialEntity>
		<numericStateVariable>
			<name>avgClusterednessRegions</name>
			<value>1343.213788666783</value>
		</numericStateVariable>
		<numericStateVariable>
			<name>avgDensityRegions</name>
			<value>0.6313730655005945</value>
		</numericStateVariable>
	</timepoint>
	<timepoint>
		<spatialEntity>
			<pseudo3D type="region">
				<clusteredness>1</clusteredness>
				<density>0.6210190236185911</density>
				<area>50209</area>
				<perimeter>1195.296529769897</perimeter>
				<distanceFromOrigin>212.8755504984074</distanceFromOrigin>
				<angle>38.529987648345</angle>
				<shape>triangular</shape>
				<triangleMeasure>0.7119975609237292</triangleMeasure>
				<rectangleMeasure>0.5066826027792538</rectangleMeasure>
				<circleMeasure>0.2947021391830629</circleMeasure>
				<centroid>
					<x>1119.153</x>
					<y>515.6184</y>
				</centroid>
			</pseudo3D>
		</spatialEntity>
		<spatialEntity>
			<pseudo3D type="region">
				<clusteredness>1</clusteredness>
				<density>0.6417271073825978</density>
				<area>35686</area>
				<perimeter>882.373703956604</perimeter>
				<distanceFromOrigin>337.2032028317643</distanceFromOrigin>
				<angle>59.28910757509292</angle>
				<shape>triangular</shape>
				<triangleMeasure>0.8050093140390855</triangleMeasure>
				<rectangleMeasure>0.5570797161164399</rectangleMeasure>
				<circleMeasure>0.4389388261213837</circleMeasure>
				<centroid>
					<x>509.7318</x>
					<y>233.3745</y>
				</centroid>
			</pseudo3D>
		</spatialEntity>
		<numericStateVariable>
			<name>avgClusterednessRegions</name>
			<value>1343.213788666783</value>
		</numericStateVariable>
		<numericStateVariable>
			<name>avgDensityRegions</name>
			<value>0.6313730655005945</value>
		</numericStateVariable>
	</timepoint>
	<timepoint>
		<spatialEntity>
			<pseudo3D type="region">
				<clusteredness>1</clusteredness>
				<density>0.6210190236185911</density>
				<area>50209</area>
				<perimeter>1195.296529769897</perimeter>
				<distanceFromOrigin>212.8755504984074</distanceFromOrigin>
				<angle>38.529987648345</angle>
				<shape>triangular</shape>
				<triangleMeasure>0.7119975609237292</triangleMeasure>
				<rectangleMeasure>0.5066826027792538</rectangleMeasure>
				<circleMeasure>0.2947021391830629</circleMeasure>
				<centroid>
					<x>1119.153</x>
					<y>515.6184</y>
				</centroid>
			</pseudo3D>
		</spatialEntity>
		<spatialEntity>
			<pseudo3D type="region">
				<clusteredness>1</clusteredness>
				<density>0.6417271073825978</density>
				<area>35686</area>
				<perimeter>882.373703956604</perimeter>
				<distanceFromOrigin>337.2032028317643</distanceFromOrigin>
				<angle>59.28910757509292</angle>
				<shape>triangular</shape>
				<triangleMeasure>0.8050093140390855</triangleMeasure>
				<rectangleMeasure>0.5570797161164399</rectangleMeasure>
				<circleMeasure>0.4389388261213837</circleMeasure>
				<centroid>
					<x>509.7318</x>
					<y>233.3745</y>
				</centroid>
			</pseudo3D>
		</spatialEntity>
		<numericStateVariable>
			<name>avgClusterednessRegions</name>
			<value>1343.213788666783</value>
		</numericStateVariable>
		<numericStateVariable>
			<name>avgDensityRegions</name>
			<value>0.6313730655005945</value>
		</numericStateVariable>
	</timepoint>
	<timepoint>
		<spatialEntity>
			<pseudo3D type="region">
				<clusteredness>1</clusteredness>
				<density>0.6210190236185911</density>
				<area>50209</area>
				<perimeter>1195.296529769897</perimeter>
				<distanceFromOrigin>212.8755504984074</distanceFromOrigin>
				<angle>38.529987648345</angle>
				<shape>triangular</shape>
				<triangleMeasure>0.7119975609237292</triangleMeasure>
				<rectangleMeasure>0.5066826027792538</rectangleMeasure>
				<circleMeasure>0.2947021391830629</circleMeasure>
				<centroid>
					<x>1119.153</x>
					<y>515.6184</y>
				</centroid>
			</pseudo3D>
		</spatialEntity>
		<spatialEntity>
			<pseudo3D type="region">
				<clusteredness>1</clusteredness>
				<density>0.6417271073825978</density>
				<area>35686</area>
				<perimeter>882.373703956604</perimeter>
				<distanceFromOrigin>337.2032028317643</distanceFromOrigin>
				<angle>59.28910757509292</angle>
				<shape>triangular</shape>
				<triangleMeasure>0.8050093140390855</triangleMeasure>
				<rectangleMeasure>0.5570797161164399</rectangleMeasure>
				<circleMeasure>0.4389388261213837</circleMeasure>
				<centroid>
					<x>509.7318</x>
					<y>233.3745</y>
				</centroid>
			</pseudo3D>
		</spatialEntity>
		<numericStateVariable>
			<name>avgClusterednessRegions</name>
			<value>1343.213788666783</value>
		</numericStateVariable>
		<numericStateVariable>
			<name>avgDensityRegions</name>
			<value>0.6313730655005945</value>
		</numericStateVariable>
	</timepoint>
	<timepoint>
		<spatialEntity>
			<pseudo3D type="region">
				<clusteredness>1</clusteredness>
				<density>0.6210190236185911</density>
				<area>50209</area>
				<perimeter>1195.296529769897</perimeter>
				<distanceFromOrigin>212.8755504984074</distanceFromOrigin>
				<angle>38.529987648345</angle>
				<shape>triangular</shape>
				<triangleMeasure>0.7119975609237292</triangleMeasure>
				<rectangleMeasure>0.5066826027792538</rectangleMeasure>
				<circleMeasure>0.2947021391830629</circleMeasure>
				<centroid>
					<x>1119.153</x>
					<y>515.6184</y>
				</centroid>
			</pseudo3D>
		</spatialEntity>
		<spatialEntity>
			<pseudo3D type="region">
				<clusteredness>1</clusteredness>
				<density>0.6417271073825978</density>
				<area>35686</area>
				<perimeter>882.373703956604</perimeter>
				<distanceFromOrigin>337.2032028317643</distanceFromOrigin>
				<angle>59.28910757509292</angle>
				<shape>triangular</shape>
				<triangleMeasure>0.8050093140390855</triangleMeasure>
				<rectangleMeasure>0.5570797161164399</rectangleMeasure>
				<circleMeasure>0.4389388261213837</circleMeasure>
				<centroid>
					<x>509.7318</x>
					<y>233.3745</y>
				</centroid>
			</pseudo3D>
		</spatialEntity>
		<numericStateVariable>
			<name>avgClusterednessRegions</name>
			<value>1343.213788666783</value>
		</numericStateVariable>
		<numericStateVariable>
			<name>avgDensityRegions</name>
			<value>0.6313730655005945</value>
		</numericStateVariable>
	</timepoint>
	<timepoint>
		<spatialEntity>
			<pseudo3D type="region">
				<clusteredness>1</clusteredness>
				<density>0.6210190236185911</density>
				<area>50209</area>
				<perimeter>1195.296529769897</perimeter>
				<distanceFromOrigin>212.8755504984074</distanceFromOrigin>
				<angle>38.529987648345</angle>
				<shape>triangular</shape>
				<triangleMeasure>0.7119975609237292</triangleMeasure>
				<rectangleMeasure>0.5066826027792538</rectangleMeasure>
				<circleMeasure>0.2947021391830629</circleMeasure>
				<centroid>
					<x>1119.153</x>
					<y>515.6184</y>
				</centroid>
			</pseudo3D>
		</spatialEntity>
		<spatialEntity>
			<pseudo3D type="region">
				<clusteredness>1</clusteredness>
				<density>0.6417271073825978</density>
				<area>35686</area>
				<perimeter>882.373703956604</perimeter>
				<distanceFromOrigin>337.2032028317643</distanceFromOrigin>
				<angle>59.28910757509292</angle>
				<shape>triangular</shape>
				<triangleMeasure>0.8050093140390855</triangleMeasure>
				<rectangleMeasure>0.5570797161164399</rectangleMeasure>
				<circleMeasure>0.4389388261213837</circleMeasure>
				<centroid>
					<x>509.7318</x>
					<y>233.3745</y>
				</centroid>
			</pseudo3D>
		</spatialEntity>
		<numericStateVariable>
			<name>avgClusterednessRegions</name>
			<value>1343.213788666783</value>
		</numericStateVariable>
		<numericStateVariable>
			<name>avgDensityRegions</name>
			<value>0.6313730655005945</value>
		</numericStateVariable>
	</timepoint>
	<timepoint>
		<spatialEntity>
			<pseudo3D type="region">
				<clusteredness>1</clusteredness>
				<density>0.6210190236185911</density>
				<area>50209</area>
				<perimeter>1195.296529769897</perimeter>
				<distanceFromOrigin>212.8755504984074</distanceFromOrigin>
				<angle>38.529987648345</angle>
				<shape>triangular</shape>
				<triangleMeasure>0.7119975609237292</triangleMeasure>
				<rectangleMeasure>0.5066826027792538</rectangleMeasure>
				<circleMeasure>0.2947021391830629</circleMeasure>
				<centroid>
					<x>1119.153</x>
					<y>515.6184</y>
				</centroid>
			</pseudo3D>
		</spatialEntity>
		<spatialEntity>
			<pseudo3D type="region">
				<clusteredness>1</clusteredness>
				<density>0.6417271073825978</density>
				<area>35686</area>
				<perimeter>882.373703956604</perimeter>
				<distanceFromOrigin>337.2032028317643</distanceFromOrigin>
				<angle>59.28910757509292</angle>
				<shape>triangular</shape>
				<triangleMeasure>0.8050093140390855</triangleMeasure>
				<rectangleMeasure>0.5570797161164399</rectangleMeasure>
				<circleMeasure>0.4389388261213837</circleMeasure>
				<centroid>
					<x>509.7318</x>
					<y>233.3745</y>
				</centroid>
			</pseudo3D>
		</spatialEntity>
		<numericStateVariable>
			<name>avgClusterednessRegions</name>
			<value>1343.213788666783</value>
		</numericStateVariable>
		<numericStateVariable>
			<name>avgDensityRegions</name>
			<value>0.6313730655005945</value>
		</numericStateVariable>
	</timepoint>
	<timepoint>
		<spatialEntity>
			<pseudo3D type="region">
				<clusteredness>1</clusteredness>
				<density>0.6210190236185911</density>
				<area>50209</area>
				<perimeter>1195.296529769897</perimeter>
				<distanceFromOrigin>212.8755504984074</distanceFromOrigin>
				<angle>38.529987648345</angle>
				<shape>triangular</shape>
				<triangleMeasure>0.7119975609237292</triangleMeasure>
				<rectangleMeasure>0.5066826027792538</rectangleMeasure>
				<circleMeasure>0.2947021391830629</circleMeasure>
				<centroid>
					<x>1119.153</x>
					<y>515.6184</y>
				</centroid>
			</pseudo3D>
		</spatialEntity>
		<spatialEntity>
			<pseudo3D type="region">
				<clusteredness>1</clusteredness>
				<density>0.6417271073825978</density>
				<area>35686</area>
				<perimeter>882.373703956604</perimeter>
				<distanceFromOrigin>337.2032028317643</distanceFromOrigin>
				<angle>59.28910757509292</angle>
				<shape>triangular</shape>
				<triangleMeasure>0.8050093140390855</triangleMeasure>
				<rectangleMeasure>0.5570797161164399</rectangleMeasure>
				<circleMeasure>0.4389388261213837</circleMeasure>
				<centroid>
					<x>509.7318</x>
					<y>233.3745</y>
				</centroid>
			</pseudo3D>
		</spatialEntity>
		<numericStateVariable>
			<name>avgClusterednessRegions</name>
			<value>1343.213788666783</value>
		</numericStateVariable>
		<numericStateVariable>
			<name>avgDensityRegions</name>
			<value>0.6313730655005945</value>
		</numericStateVariable>
	</timepoint>
	<timepoint>
		<spatialEntity>
			<pseudo3D type="region">
				<clusteredness>1</clusteredness>
				<density>0.6210190236185911</density>
				<area>50209</area>
				<perimeter>1195.296529769897</perimeter>
				<distanceFromOrigin>212.8755504984074</distanceFromOrigin>
				<angle>38.529987648345</angle>
				<shape>triangular</shape>
				<triangleMeasure>0.7119975609237292</triangleMeasure>
				<rectangleMeasure>0.5066826027792538</rectangleMeasure>
				<circleMeasure>0.2947021391830629</circleMeasure>
				<centroid>
					<x>1119.153</x>
					<y>515.6184</y>
				</centroid>
			</pseudo3D>
		</spatialEntity>
		<spatialEntity>
			<pseudo3D type="region">
				<clusteredness>1</clusteredness>
				<density>0.6417271073825978</density>
				<area>35686</area>
				<perimeter>882.373703956604</perimeter>
				<distanceFromOrigin>337.2032028317643</distanceFromOrigin>
				<angle>59.28910757509292</angle>
				<shape>triangular</shape>
				<triangleMeasure>0.8050093140390855</triangleMeasure>
				<rectangleMeasure>0.5570797161164399</rectangleMeasure>
				<circleMeasure>0.4389388261213837</circleMeasure>
				<centroid>
					<x>509.7318</x>
					<y>233.3745</y>
				</centroid>
			</pseudo3D>
		</spatialEntity>
		<numericStateVariable>
			<name>avgClusterednessRegions</name>
			<value>1343.213788666783</value>
		</numericStateVariable>
		<numericStateVariable>
			<name>avgDensityRegions</name>
			<value>0.6313730655005945</value>
		</numericStateVariable>
	</timepoint>
	<timepoint>
		<spatialEntity>
			<pseudo3D type="region">
				<clusteredness>1</clusteredness>
				<density>0.6210190236185911</density>
				<area>50209</area>
				<perimeter>1195.296529769897</perimeter>
				<distanceFromOrigin>212.8755504984074</distanceFromOrigin>
				<angle>38.529987648345</angle>
				<shape>triangular</shape>
				<triangleMeasure>0.7119975609237292</triangleMeasure>
				<rectangleMeasure>0.5066826027792538</rectangleMeasure>
				<circleMeasure>0.2947021391830629</circleMeasure>
				<centroid>
					<x>1119.153</x>
					<y>515.6184</y>
				</centroid>
			</pseudo3D>
		</spatialEntity>
		<spatialEntity>
			<pseudo3D type="region">
				<clusteredness>1</clusteredness>
				<density>0.6417271073825978</density>
				<area>35686</area>
				<perimeter>882.373703956604</perimeter>
				<distanceFromOrigin>337.2032028317643</distanceFromOrigin>
				<angle>59.28910757509292</angle>
				<shape>triangular</shape>
				<triangleMeasure>0.8050093140390855</triangleMeasure>
				<rectangleMeasure>0.5570797161164399</rectangleMeasure>
				<circleMeasure>0.4389388261213837</circleMeasure>
				<centroid>
					<x>509.7318</x>
					<y>233.3745</y>
				</centroid>
			</pseudo3D>
		</spatialEntity>
		<numericStateVariable>
			<name>avgClusterednessRegions</name>
			<value>1343.213788666783</value>
		</numericStateVariable>
		<numericStateVariable>
			<name>avgDensityRegions</name>
			<value>0.6313730655005945</value>
		</numericStateVariable>
	</timepoint>
	<timepoint>
		<spatialEntity>
			<pseudo3D type="region">
				<clusteredness>1</clusteredness>
				<density>0.6210190236185911</density>
				<area>50209</area>
				<perimeter>1195.296529769897</perimeter>
				<distanceFromOrigin>212.8755504984074</distanceFromOrigin>
				<angle>38.529987648345</angle>
				<shape>triangular</shape>
				<triangleMeasure>0.7119975609237292</triangleMeasure>
				<rectangleMeasure>0.5066826027792538</rectangleMeasure>
				<circleMeasure>0.2947021391830629</circleMeasure>
				<centroid>
					<x>1119.153</x>
					<y>515.6184</y>
				</centroid>
			</pseudo3D>
		</spatialEntity>
		<spatialEntity>
			<pseudo3D type="region">
				<clusteredness>1</clusteredness>
				<density>0.6417271073825978</density>
				<area>35686</area>
				<perimeter>882.373703956604</perimeter>
				<distanceFromOrigin>337.2032028317643</distanceFromOrigin>
				<angle>59.28910757509292</angle>
				<shape>triangular</shape>
				<triangleMeasure>0.8050093140390855</triangleMeasure>
				<rectangleMeasure>0.5570797161164399</rectangleMeasure>
				<circleMeasure>0.4389388261213837</circleMeasure>
				<centroid>
					<x>509.7318</x>
					<y>233.3745</y>
				</centroid>
			</pseudo3D>
		</spatialEntity>
		<numericStateVariable>
			<name>avgClusterednessRegions</name>
			<value>1343.213788666783</value>
		</numericStateVariable>
		<numericStateVariable>
			<name>avgDensityRegions</name>
			<value>0.6313730655005945</value>
		</numericStateVariable>
	</timepoint>
	<timepoint>
		<spatialEntity>
			<pseudo3D type="region">
				<clusteredness>1</clusteredness>
				<density>0.6210190236185911</density>
				<area>50209</area>
				<perimeter>1195.296529769897</perimeter>
				<distanceFromOrigin>212.8755504984074</distanceFromOrigin>
				<angle>38.529987648345</angle>
				<shape>triangular</shape>
				<triangleMeasure>0.7119975609237292</triangleMeasure>
				<rectangleMeasure>0.5066826027792538</rectangleMeasure>
				<circleMeasure>0.2947021391830629</circleMeasure>
				<centroid>
					<x>1119.153</x>
					<y>515.6184</y>
				</centroid>
			</pseudo3D>
		</spatialEntity>
		<spatialEntity>
			<pseudo3D type="region">
				<clusteredness>1</clusteredness>
				<density>0.6417271073825978</density>
				<area>35686</area>
				<perimeter>882.373703956604</perimeter>
				<distanceFromOrigin>337.2032028317643</distanceFromOrigin>
				<angle>59.28910757509292</angle>
				<shape>triangular</shape>
				<triangleMeasure>0.8050093140390855</triangleMeasure>
				<rectangleMeasure>0.5570797161164399</rectangleMeasure>
				<circleMeasure>0.4389388261213837</circleMeasure>
				<centroid>
					<x>509.7318</x>
					<y>233.3745</y>
				</centroid>
			</pseudo3D>
		</spatialEntity>
		<numericStateVariable>
			<name>avgClusterednessRegions</name>
			<value>1343.213788666783</value>
		</numericStateVariable>
		<numericStateVariable>
			<name>avgDensityRegions</name>
			<value>0.6313730655005945</value>
		</numericStateVariable>
	</timepoint>
	<timepoint>
		<spatialEntity>
			<pseudo3D type="region">
				<clusteredness>1</clusteredness>
				<density>0.6210190236185911</density>
				<area>50209</area>
				<perimeter>1195.296529769897</perimeter>
				<distanceFromOrigin>212.8755504984074</distanceFromOrigin>
				<angle>38.529987648345</angle>
				<shape>triangular</shape>
				<triangleMeasure>0.7119975609237292</triangleMeasure>
				<rectangleMeasure>0.5066826027792538</rectangleMeasure>
				<circleMeasure>0.2947021391830629</circleMeasure>
				<centroid>
					<x>1119.153</x>
					<y>515.6184</y>
				</centroid>
			</pseudo3D>
		</spatialEntity>
		<spatialEntity>
			<pseudo3D type="region">
				<clusteredness>1</clusteredness>
				<density>0.6417271073825978</density>
				<area>35686</area>
				<perimeter>882.373703956604</perimeter>
				<distanceFromOrigin>337.2032028317643</distanceFromOrigin>
				<angle>59.28910757509292</angle>
				<shape>triangular</shape>
				<triangleMeasure>0.8050093140390855</triangleMeasure>
				<rectangleMeasure>0.5570797161164399</rectangleMeasure>
				<circleMeasure>0.4389388261213837</circleMeasure>
				<centroid>
					<x>509.7318</x>
					<y>233.3745</y>
				</centroid>
			</pseudo3D>
		</spatialEntity>
		<numericStateVariable>
			<name>avgClusterednessRegions</name>
			<value>1343.213788666783</value>
		</numericStateVariable>
		<numericStateVariable>
			<name>avgDensityRegions</name>
			<value>0.6313730655005945</value>
		</numericStateVariable>
	</timepoint>
	<timepoint>
		<spatialEntity>
			<pseudo3D type="region">
				<clusteredness>1</clusteredness>
				<density>0.6210190236185911</density>
				<area>50209</area>
				<perimeter>1195.296529769897</perimeter>
				<distanceFromOrigin>212.8755504984074</distanceFromOrigin>
				<angle>38.529987648345</angle>
				<shape>triangular</shape>
				<triangleMeasure>0.7119975609237292</triangleMeasure>
				<rectangleMeasure>0.5066826027792538</rectangleMeasure>
				<circleMeasure>0.2947021391830629</circleMeasure>
				<centroid>
					<x>1119.153</x>
					<y>515.6184</y>
				</centroid>
			</pseudo3D>
		</spatialEntity>
		<spatialEntity>
			<pseudo3D type="region">
				<clusteredness>1</clusteredness>
				<density>0.6417271073825978</density>
				<area>35686</area>
				<perimeter>882.373703956604</perimeter>
				<distanceFromOrigin>337.2032028317643</distanceFromOrigin>
				<angle>59.28910757509292</angle>
				<shape>triangular</shape>
				<triangleMeasure>0.8050093140390855</triangleMeasure>
				<rectangleMeasure>0.5570797161164399</rectangleMeasure>
				<circleMeasure>0.4389388261213837</circleMeasure>
				<centroid>
					<x>509.7318</x>
					<y>233.3745</y>
				</centroid>
			</pseudo3D>
		</spatialEntity>
		<numericStateVariable>
			<name>avgClusterednessRegions</name>
			<value>1343.213788666783</value>
		</numericStateVariable>
		<numericStateVariable>
			<name>avgDensityRegions</name>
			<value>0.6313730655005945</value>
		</numericStateVariable>
	</timepoint>
	<timepoint>
		<spatialEntity>
			<pseudo3D type="region">
				<clusteredness>1</clusteredness>
				<density>0.6210190236185911</density>
				<area>50209</area>
				<perimeter>1195.296529769897</perimeter>
				<distanceFromOrigin>212.8755504984074</distanceFromOrigin>
				<angle>38.529987648345</angle>
				<shape>triangular</shape>
				<triangleMeasure>0.7119975609237292</triangleMeasure>
				<rectangleMeasure>0.5066826027792538</rectangleMeasure>
				<circleMeasure>0.2947021391830629</circleMeasure>
				<centroid>
					<x>1119.153</x>
					<y>515.6184</y>
				</centroid>
			</pseudo3D>
		</spatialEntity>
		<spatialEntity>
			<pseudo3D type="region">
				<clusteredness>1</clusteredness>
				<density>0.6417271073825978</density>
				<area>35686</area>
				<perimeter>882.373703956604</perimeter>
				<distanceFromOrigin>337.2032028317643</distanceFromOrigin>
				<angle>59.28910757509292</angle>
				<shape>triangular</shape>
				<triangleMeasure>0.8050093140390855</triangleMeasure>
				<rectangleMeasure>0.5570797161164399</rectangleMeasure>
				<circleMeasure>0.4389388261213837</circleMeasure>
				<centroid>
					<x>509.7318</x>
					<y>233.3745</y>
				</centroid>
			</pseudo3D>
		</spatialEntity>
		<numericStateVariable>
			<name>avgClusterednessRegions</name>
			<value>1343.213788666783</value>
		</numericStateVariable>
		<numericStateVariable>
			<name>avgDensityRegions</name>
			<value>0.6313730655005945</value>
		</numericStateVariable>
	</timepoint>
	<timepoint>
		<spatialEntity>
			<pseudo3D type="region">
				<clusteredness>1</clusteredness>
				<density>0.6210190236185911</density>
				<area>50209</area>
				<perimeter>1195.296529769897</perimeter>
				<distanceFromOrigin>212.8755504984074</distanceFromOrigin>
				<angle>38.529987648345</angle>
				<shape>triangular</shape>
				<triangleMeasure>0.7119975609237292</triangleMeasure>
				<rectangleMeasure>0.5066826027792538</rectangleMeasure>
				<circleMeasure>0.2947021391830629</circleMeasure>
				<centroid>
					<x>1119.153</x>
					<y>515.6184</y>
				</centroid>
			</pseudo3D>
		</spatialEntity>
		<spatialEntity>
			<pseudo3D type="region">
				<clusteredness>1</clusteredness>
				<density>0.6417271073825978</density>
				<area>35686</area>
				<perimeter>882.373703956604</perimeter>
				<distanceFromOrigin>337.2032028317643</distanceFromOrigin>
				<angle>59.28910757509292</angle>
				<shape>triangular</shape>
				<triangleMeasure>0.8050093140390855</triangleMeasure>
				<rectangleMeasure>0.5570797161164399</rectangleMeasure>
				<circleMeasure>0.4389388261213837</circleMeasure>
				<centroid>
					<x>509.7318</x>
					<y>233.3745</y>
				</centroid>
			</pseudo3D>
		</spatialEntity>
		<numericStateVariable>
			<name>avgClusterednessRegions</name>
			<value>1343.213788666783</value>
		</numericStateVariable>
		<numericStateVariable>
			<name>avgDensityRegions</name>
			<value>0.6313730655005945</value>
		</numericStateVariable>
	</timepoint>
	<timepoint>
		<spatialEntity>
			<pseudo3D type="region">
				<clusteredness>1</clusteredness>
				<density>0.6210190236185911</density>
				<area>50209</area>
				<perimeter>1195.296529769897</perimeter>
				<distanceFromOrigin>212.8755504984074</distanceFromOrigin>
				<angle>38.529987648345</angle>
				<shape>triangular</shape>
				<triangleMeasure>0.7119975609237292</triangleMeasure>
				<rectangleMeasure>0.5066826027792538</rectangleMeasure>
				<circleMeasure>0.2947021391830629</circleMeasure>
				<centroid>
					<x>1119.153</x>
					<y>515.6184</y>
				</centroid>
			</pseudo3D>
		</spatialEntity>
		<spatialEntity>
			<pseudo3D type="region">
				<clusteredness>1</clusteredness>
				<density>0.6417271073825978</density>
				<area>35686</area>
				<perimeter>882.373703956604</perimeter>
				<distanceFromOrigin>337.2032028317643</distanceFromOrigin>
				<angle>59.28910757509292</angle>
				<shape>triangular</shape>
				<triangleMeasure>0.8050093140390855</triangleMeasure>
				<rectangleMeasure>0.5570797161164399</rectangleMeasure>
				<circleMeasure>0.4389388261213837</circleMeasure>
				<centroid>
					<x>509.7318</x>
					<y>233.3745</y>
				</centroid>
			</pseudo3D>
		</spatialEntity>
		<numericStateVariable>
			<name>avgClusterednessRegions</name>
			<value>1343.213788666783</value>
		</numericStateVariable>
		<numericStateVariable>
			<name>avgDensityRegions</name>
			<value>0.6313730655005945</value>
		</numericStateVariable>
	</timepoint>
	<timepoint>
		<spatialEntity>
			<pseudo3D type="region">
				<clusteredness>1</clusteredness>
				<density>0.6210190236185911</density>
				<area>50209</area>
				<perimeter>1195.296529769897</perimeter>
				<distanceFromOrigin>212.8755504984074</distanceFromOrigin>
				<angle>38.529987648345</angle>
				<shape>triangular</shape>
				<triangleMeasure>0.7119975609237292</triangleMeasure>
				<rectangleMeasure>0.5066826027792538</rectangleMeasure>
				<circleMeasure>0.2947021391830629</circleMeasure>
				<centroid>
					<x>1119.153</x>
					<y>515.6184</y>
				</centroid>
			</pseudo3D>
		</spatialEntity>
		<spatialEntity>
			<pseudo3D type="region">
				<clusteredness>1</clusteredness>
				<density>0.6417271073825978</density>
				<area>35686</area>
				<perimeter>882.373703956604</perimeter>
				<distanceFromOrigin>337.2032028317643</distanceFromOrigin>
				<angle>59.28910757509292</angle>
				<shape>triangular</shape>
				<triangleMeasure>0.8050093140390855</triangleMeasure>
				<rectangleMeasure>0.5570797161164399</rectangleMeasure>
				<circleMeasure>0.4389388261213837</circleMeasure>
				<centroid>
					<x>509.7318</x>
					<y>233.3745</y>
				</centroid>
			</pseudo3D>
		</spatialEntity>
		<numericStateVariable>
			<name>avgClusterednessRegions</name>
			<value>1343.213788666783</value>
		</numericStateVariable>
		<numericStateVariable>
			<name>avgDensityRegions</name>
			<value>0.6313730655005945</value>
		</numericStateVariable>
	</timepoint>
	<timepoint>
		<spatialEntity>
			<pseudo3D type="region">
				<clusteredness>1</clusteredness>
				<density>0.6210190236185911</density>
				<area>50209</area>
				<perimeter>1195.296529769897</perimeter>
				<distanceFromOrigin>212.8755504984074</distanceFromOrigin>
				<angle>38.529987648345</angle>
				<shape>triangular</shape>
				<triangleMeasure>0.7119975609237292</triangleMeasure>
				<rectangleMeasure>0.5066826027792538</rectangleMeasure>
				<circleMeasure>0.2947021391830629</circleMeasure>
				<centroid>
					<x>1119.153</x>
					<y>515.6184</y>
				</centroid>
			</pseudo3D>
		</spatialEntity>
		<spatialEntity>
			<pseudo3D type="region">
				<clusteredness>1</clusteredness>
				<density>0.6417271073825978</density>
				<area>35686</area>
				<perimeter>882.373703956604</perimeter>
				<distanceFromOrigin>337.2032028317643</distanceFromOrigin>
				<angle>59.28910757509292</angle>
				<shape>triangular</shape>
				<triangleMeasure>0.8050093140390855</triangleMeasure>
				<rectangleMeasure>0.5570797161164399</rectangleMeasure>
				<circleMeasure>0.4389388261213837</circleMeasure>
				<centroid>
					<x>509.7318</x>
					<y>233.3745</y>
				</centroid>
			</pseudo3D>
		</spatialEntity>
		<numericStateVariable>
			<name>avgClusterednessRegions</name>
			<value>1343.213788666783</value>
		</numericStateVariable>
		<numericStateVariable>
			<name>avgDensityRegions</name>
			<value>0.6313730655005945</value>
		</numericStateVariable>
	</timepoint>
	<timepoint>
		<spatialEntity>
			<pseudo3D type="region">
				<clusteredness>1</clusteredness>
				<density>0.6210190236185911</density>
				<area>50209</area>
				<perimeter>1195.296529769897</perimeter>
				<distanceFromOrigin>212.8755504984074</distanceFromOrigin>
				<angle>38.529987648345</angle>
				<shape>triangular</shape>
				<triangleMeasure>0.7119975609237292</triangleMeasure>
				<rectangleMeasure>0.5066826027792538</rectangleMeasure>
				<circleMeasure>0.2947021391830629</circleMeasure>
				<centroid>
					<x>1119.153</x>
					<y>515.6184</y>
				</centroid>
			</pseudo3D>
		</spatialEntity>
		<spatialEntity>
			<pseudo3D type="region">
				<clusteredness>1</clusteredness>
				<density>0.6417271073825978</density>
				<area>35686</area>
				<perimeter>882.373703956604</perimeter>
				<distanceFromOrigin>337.2032028317643</distanceFromOrigin>
				<angle>59.28910757509292</angle>
				<shape>triangular</shape>
				<triangleMeasure>0.8050093140390855</triangleMeasure>
				<rectangleMeasure>0.5570797161164399</rectangleMeasure>
				<circleMeasure>0.4389388261213837</circleMeasure>
				<centroid>
					<x>509.7318</x>
					<y>233.3745</y>
				</centroid>
			</pseudo3D>
		</spatialEntity>
		<numericStateVariable>
			<name>avgClusterednessRegions</name>
			<value>1343.213788666783</value>
		</numericStateVariable>
		<numericStateVariable>
			<name>avgDensityRegions</name>
			<value>0.6313730655005945</value>
		</numericStateVariable>
	</timepoint>
	<timepoint>
		<spatialEntity>
			<pseudo3D type="region">
				<clusteredness>1</clusteredness>
				<density>0.6210190236185911</density>
				<area>50209</area>
				<perimeter>1195.296529769897</perimeter>
				<distanceFromOrigin>212.8755504984074</distanceFromOrigin>
				<angle>38.529987648345</angle>
				<shape>triangular</shape>
				<triangleMeasure>0.7119975609237292</triangleMeasure>
				<rectangleMeasure>0.5066826027792538</rectangleMeasure>
				<circleMeasure>0.2947021391830629</circleMeasure>
				<centroid>
					<x>1119.153</x>
					<y>515.6184</y>
				</centroid>
			</pseudo3D>
		</spatialEntity>
		<spatialEntity>
			<pseudo3D type="region">
				<clusteredness>1</clusteredness>
				<density>0.6417271073825978</density>
				<area>35686</area>
				<perimeter>882.373703956604</perimeter>
				<distanceFromOrigin>337.2032028317643</distanceFromOrigin>
				<angle>59.28910757509292</angle>
				<shape>triangular</shape>
				<triangleMeasure>0.8050093140390855</triangleMeasure>
				<rectangleMeasure>0.5570797161164399</rectangleMeasure>
				<circleMeasure>0.4389388261213837</circleMeasure>
				<centroid>
					<x>509.7318</x>
					<y>233.3745</y>
				</centroid>
			</pseudo3D>
		</spatialEntity>
		<numericStateVariable>
			<name>avgClusterednessRegions</name>
			<value>1343.213788666783</value>
		</numericStateVariable>
		<numericStateVariable>
			<name>avgDensityRegions</name>
			<value>0.6313730655005945</value>
		</numericStateVariable>
	</timepoint>
	<timepoint>
		<spatialEntity>
			<pseudo3D type="region">
				<clusteredness>1</clusteredness>
				<density>0.6210190236185911</density>
				<area>50209</area>
				<perimeter>1195.296529769897</perimeter>
				<distanceFromOrigin>212.8755504984074</distanceFromOrigin>
				<angle>38.529987648345</angle>
				<shape>triangular</shape>
				<triangleMeasure>0.7119975609237292</triangleMeasure>
				<rectangleMeasure>0.5066826027792538</rectangleMeasure>
				<circleMeasure>0.2947021391830629</circleMeasure>
				<centroid>
					<x>1119.153</x>
					<y>515.6184</y>
				</centroid>
			</pseudo3D>
		</spatialEntity>
		<spatialEntity>
			<pseudo3D type="region">
				<clusteredness>1</clusteredness>
				<density>0.6417271073825978</density>
				<area>35686</area>
				<perimeter>882.373703956604</perimeter>
				<distanceFromOrigin>337.2032028317643</distanceFromOrigin>
				<angle>59.28910757509292</angle>
				<shape>triangular</shape>
				<triangleMeasure>0.8050093140390855</triangleMeasure>
				<rectangleMeasure>0.5570797161164399</rectangleMeasure>
				<circleMeasure>0.4389388261213837</circleMeasure>
				<centroid>
					<x>509.7318</x>
					<y>233.3745</y>
				</centroid>
			</pseudo3D>
		</spatialEntity>
		<numericStateVariable>
			<name>avgClusterednessRegions</name>
			<value>1343.213788666783</value>
		</numericStateVariable>
		<numericStateVariable>
			<name>avgDensityRegions</name>
			<value>0.6313730655005945</value>
		</numericStateVariable>
	</timepoint>
	<timepoint>
		<spatialEntity>
			<pseudo3D type="region">
				<clusteredness>1</clusteredness>
				<density>0.6210190236185911</density>
				<area>50209</area>
				<perimeter>1195.296529769897</perimeter>
				<distanceFromOrigin>212.8755504984074</distanceFromOrigin>
				<angle>38.529987648345</angle>
				<shape>triangular</shape>
				<triangleMeasure>0.7119975609237292</triangleMeasure>
				<rectangleMeasure>0.5066826027792538</rectangleMeasure>
				<circleMeasure>0.2947021391830629</circleMeasure>
				<centroid>
					<x>1119.153</x>
					<y>515.6184</y>
				</centroid>
			</pseudo3D>
		</spatialEntity>
		<spatialEntity>
			<pseudo3D type="region">
				<clusteredness>1</clusteredness>
				<density>0.6417271073825978</density>
				<area>35686</area>
				<perimeter>882.373703956604</perimeter>
				<distanceFromOrigin>337.2032028317643</distanceFromOrigin>
				<angle>59.28910757509292</angle>
				<shape>triangular</shape>
				<triangleMeasure>0.8050093140390855</triangleMeasure>
				<rectangleMeasure>0.5570797161164399</rectangleMeasure>
				<circleMeasure>0.4389388261213837</circleMeasure>
				<centroid>
					<x>509.7318</x>
					<y>233.3745</y>
				</centroid>
			</pseudo3D>
		</spatialEntity>
		<numericStateVariable>
			<name>avgClusterednessRegions</name>
			<value>1343.213788666783</value>
		</numericStateVariable>
		<numericStateVariable>
			<name>avgDensityRegions</name>
			<value>0.6313730655005945</value>
		</numericStateVariable>
	</timepoint>
	<timepoint>
		<spatialEntity>
			<pseudo3D type="region">
				<clusteredness>1</clusteredness>
				<density>0.6210190236185911</density>
				<area>50209</area>
				<perimeter>1195.296529769897</perimeter>
				<distanceFromOrigin>212.8755504984074</distanceFromOrigin>
				<angle>38.529987648345</angle>
				<shape>triangular</shape>
				<triangleMeasure>0.7119975609237292</triangleMeasure>
				<rectangleMeasure>0.5066826027792538</rectangleMeasure>
				<circleMeasure>0.2947021391830629</circleMeasure>
				<centroid>
					<x>1119.153</x>
					<y>515.6184</y>
				</centroid>
			</pseudo3D>
		</spatialEntity>
		<spatialEntity>
			<pseudo3D type="region">
				<clusteredness>1</clusteredness>
				<density>0.6417271073825978</density>
				<area>35686</area>
				<perimeter>882.373703956604</perimeter>
				<distanceFromOrigin>337.2032028317643</distanceFromOrigin>
				<angle>59.28910757509292</angle>
				<shape>triangular</shape>
				<triangleMeasure>0.8050093140390855</triangleMeasure>
				<rectangleMeasure>0.5570797161164399</rectangleMeasure>
				<circleMeasure>0.4389388261213837</circleMeasure>
				<centroid>
					<x>509.7318</x>
					<y>233.3745</y>
				</centroid>
			</pseudo3D>
		</spatialEntity>
		<numericStateVariable>
			<name>avgClusterednessRegions</name>
			<value>1343.213788666783</value>
		</numericStateVariable>
		<numericStateVariable>
			<name>avgDensityRegions</name>
			<value>0.6313730655005945</value>
		</numericStateVariable>
	</timepoint>
	<timepoint>
		<spatialEntity>
			<pseudo3D type="region">
				<clusteredness>1</clusteredness>
				<density>0.6210190236185911</density>
				<area>50209</area>
				<perimeter>1195.296529769897</perimeter>
				<distanceFromOrigin>212.8755504984074</distanceFromOrigin>
				<angle>38.529987648345</angle>
				<shape>triangular</shape>
				<triangleMeasure>0.7119975609237292</triangleMeasure>
				<rectangleMeasure>0.5066826027792538</rectangleMeasure>
				<circleMeasure>0.2947021391830629</circleMeasure>
				<centroid>
					<x>1119.153</x>
					<y>515.6184</y>
				</centroid>
			</pseudo3D>
		</spatialEntity>
		<spatialEntity>
			<pseudo3D type="region">
				<clusteredness>1</clusteredness>
				<density>0.6417271073825978</density>
				<area>35686</area>
				<perimeter>882.373703956604</perimeter>
				<distanceFromOrigin>337.2032028317643</distanceFromOrigin>
				<angle>59.28910757509292</angle>
				<shape>triangular</shape>
				<triangleMeasure>0.8050093140390855</triangleMeasure>
				<rectangleMeasure>0.5570797161164399</rectangleMeasure>
				<circleMeasure>0.4389388261213837</circleMeasure>
				<centroid>
					<x>509.7318</x>
					<y>233.3745</y>
				</centroid>
			</pseudo3D>
		</spatialEntity>
		<numericStateVariable>
			<name>avgClusterednessRegions</name>
			<value>1343.213788666783</value>
		</numericStateVariable>
		<numericStateVariable>
			<name>avgDensityRegions</name>
			<value>0.6313730655005945</value>
		</numericStateVariable>
	</timepoint>
	<timepoint>
		<spatialEntity>
			<pseudo3D type="region">
				<clusteredness>1</clusteredness>
				<density>0.6210190236185911</density>
				<area>50209</area>
				<perimeter>1195.296529769897</perimeter>
				<distanceFromOrigin>212.8755504984074</distanceFromOrigin>
				<angle>38.529987648345</angle>
				<shape>triangular</shape>
				<triangleMeasure>0.7119975609237292</triangleMeasure>
				<rectangleMeasure>0.5066826027792538</rectangleMeasure>
				<circleMeasure>0.2947021391830629</circleMeasure>
				<centroid>
					<x>1119.153</x>
					<y>515.6184</y>
				</centroid>
			</pseudo3D>
		</spatialEntity>
		<spatialEntity>
			<pseudo3D type="region">
				<clusteredness>1</clusteredness>
				<density>0.6417271073825978</density>
				<area>35686</area>
				<perimeter>882.373703956604</perimeter>
				<distanceFromOrigin>337.2032028317643</distanceFromOrigin>
				<angle>59.28910757509292</angle>
				<shape>triangular</shape>
				<triangleMeasure>0.8050093140390855</triangleMeasure>
				<rectangleMeasure>0.5570797161164399</rectangleMeasure>
				<circleMeasure>0.4389388261213837</circleMeasure>
				<centroid>
					<x>509.7318</x>
					<y>233.3745</y>
				</centroid>
			</pseudo3D>
		</spatialEntity>
		<numericStateVariable>
			<name>avgClusterednessRegions</name>
			<value>1343.213788666783</value>
		</numericStateVariable>
		<numericStateVariable>
			<name>avgDensityRegions</name>
			<value>0.6313730655005945</value>
		</numericStateVariable>
	</timepoint>
	<timepoint>
		<spatialEntity>
			<pseudo3D type="region">
				<clusteredness>1</clusteredness>
				<density>0.6210190236185911</density>
				<area>50209</area>
				<perimeter>1195.296529769897</perimeter>
				<distanceFromOrigin>212.8755504984074</distanceFromOrigin>
				<angle>38.529987648345</angle>
				<shape>triangular</shape>
				<triangleMeasure>0.7119975609237292</triangleMeasure>
				<rectangleMeasure>0.5066826027792538</rectangleMeasure>
				<circleMeasure>0.2947021391830629</circleMeasure>
				<centroid>
					<x>1119.153</x>
					<y>515.6184</y>
				</centroid>
			</pseudo3D>
		</spatialEntity>
		<spatialEntity>
			<pseudo3D type="region">
				<clusteredness>1</clusteredness>
				<density>0.6417271073825978</density>
				<area>35686</area>
				<perimeter>882.373703956604</perimeter>
				<distanceFromOrigin>337.2032028317643</distanceFromOrigin>
				<angle>59.28910757509292</angle>
				<shape>triangular</shape>
				<triangleMeasure>0.8050093140390855</triangleMeasure>
				<rectangleMeasure>0.5570797161164399</rectangleMeasure>
				<circleMeasure>0.4389388261213837</circleMeasure>
				<centroid>
					<x>509.7318</x>
					<y>233.3745</y>
				</centroid>
			</pseudo3D>
		</spatialEntity>
		<numericStateVariable>
			<name>avgClusterednessRegions</name>
			<value>1343.213788666783</value>
		</numericStateVariable>
		<numericStateVariable>
			<name>avgDensityRegions</name>
			<value>0.6313730655005945</value>
		</numericStateVariable>
	</timepoint>
	<timepoint>
		<spatialEntity>
			<pseudo3D type="region">
				<clusteredness>1</clusteredness>
				<density>0.6210190236185911</density>
				<area>50209</area>
				<perimeter>1195.296529769897</perimeter>
				<distanceFromOrigin>212.8755504984074</distanceFromOrigin>
				<angle>38.529987648345</angle>
				<shape>triangular</shape>
				<triangleMeasure>0.7119975609237292</triangleMeasure>
				<rectangleMeasure>0.5066826027792538</rectangleMeasure>
				<circleMeasure>0.2947021391830629</circleMeasure>
				<centroid>
					<x>1119.153</x>
					<y>515.6184</y>
				</centroid>
			</pseudo3D>
		</spatialEntity>
		<spatialEntity>
			<pseudo3D type="region">
				<clusteredness>1</clusteredness>
				<density>0.6417271073825978</density>
				<area>35686</area>
				<perimeter>882.373703956604</perimeter>
				<distanceFromOrigin>337.2032028317643</distanceFromOrigin>
				<angle>59.28910757509292</angle>
				<shape>triangular</shape>
				<triangleMeasure>0.8050093140390855</triangleMeasure>
				<rectangleMeasure>0.5570797161164399</rectangleMeasure>
				<circleMeasure>0.4389388261213837</circleMeasure>
				<centroid>
					<x>509.7318</x>
					<y>233.3745</y>
				</centroid>
			</pseudo3D>
		</spatialEntity>
		<numericStateVariable>
			<name>avgClusterednessRegions</name>
			<value>1343.213788666783</value>
		</numericStateVariable>
		<numericStateVariable>
			<name>avgDensityRegions</name>
			<value>0.6313730655005945</value>
		</numericStateVariable>
	</timepoint>
	<timepoint>
		<spatialEntity>
			<pseudo3D type="region">
				<clusteredness>1</clusteredness>
				<density>0.6210190236185911</density>
				<area>50209</area>
				<perimeter>1195.296529769897</perimeter>
				<distanceFromOrigin>212.8755504984074</distanceFromOrigin>
				<angle>38.529987648345</angle>
				<shape>triangular</shape>
				<triangleMeasure>0.7119975609237292</triangleMeasure>
				<rectangleMeasure>0.5066826027792538</rectangleMeasure>
				<circleMeasure>0.2947021391830629</circleMeasure>
				<centroid>
					<x>1119.153</x>
					<y>515.6184</y>
				</centroid>
			</pseudo3D>
		</spatialEntity>
		<spatialEntity>
			<pseudo3D type="region">
				<clusteredness>1</clusteredness>
				<density>0.6417271073825978</density>
				<area>35686</area>
				<perimeter>882.373703956604</perimeter>
				<distanceFromOrigin>337.2032028317643</distanceFromOrigin>
				<angle>59.28910757509292</angle>
				<shape>triangular</shape>
				<triangleMeasure>0.8050093140390855</triangleMeasure>
				<rectangleMeasure>0.5570797161164399</rectangleMeasure>
				<circleMeasure>0.4389388261213837</circleMeasure>
				<centroid>
					<x>509.7318</x>
					<y>233.3745</y>
				</centroid>
			</pseudo3D>
		</spatialEntity>
		<numericStateVariable>
			<name>avgClusterednessRegions</name>
			<value>1343.213788666783</value>
		</numericStateVariable>
		<numericStateVariable>
			<name>avgDensityRegions</name>
			<value>0.6313730655005945</value>
		</numericStateVariable>
	</timepoint>
	<timepoint>
		<spatialEntity>
			<pseudo3D type="region">
				<clusteredness>1</clusteredness>
				<density>0.6210190236185911</density>
				<area>50209</area>
				<perimeter>1195.296529769897</perimeter>
				<distanceFromOrigin>212.8755504984074</distanceFromOrigin>
				<angle>38.529987648345</angle>
				<shape>triangular</shape>
				<triangleMeasure>0.7119975609237292</triangleMeasure>
				<rectangleMeasure>0.5066826027792538</rectangleMeasure>
				<circleMeasure>0.2947021391830629</circleMeasure>
				<centroid>
					<x>1119.153</x>
					<y>515.6184</y>
				</centroid>
			</pseudo3D>
		</spatialEntity>
		<spatialEntity>
			<pseudo3D type="region">
				<clusteredness>1</clusteredness>
				<density>0.6417271073825978</density>
				<area>35686</area>
				<perimeter>882.373703956604</perimeter>
				<distanceFromOrigin>337.2032028317643</distanceFromOrigin>
				<angle>59.28910757509292</angle>
				<shape>triangular</shape>
				<triangleMeasure>0.8050093140390855</triangleMeasure>
				<rectangleMeasure>0.5570797161164399</rectangleMeasure>
				<circleMeasure>0.4389388261213837</circleMeasure>
				<centroid>
					<x>509.7318</x>
					<y>233.3745</y>
				</centroid>
			</pseudo3D>
		</spatialEntity>
		<numericStateVariable>
			<name>avgClusterednessRegions</name>
			<value>1343.213788666783</value>
		</numericStateVariable>
		<numericStateVariable>
			<name>avgDensityRegions</name>
			<value>0.6313730655005945</value>
		</numericStateVariable>
	</timepoint>
	<timepoint>
		<spatialEntity>
			<pseudo3D type="region">
				<clusteredness>1</clusteredness>
				<density>0.6210190236185911</density>
				<area>50209</area>
				<perimeter>1195.296529769897</perimeter>
				<distanceFromOrigin>212.8755504984074</distanceFromOrigin>
				<angle>38.529987648345</angle>
				<shape>triangular</shape>
				<triangleMeasure>0.7119975609237292</triangleMeasure>
				<rectangleMeasure>0.5066826027792538</rectangleMeasure>
				<circleMeasure>0.2947021391830629</circleMeasure>
				<centroid>
					<x>1119.153</x>
					<y>515.6184</y>
				</centroid>
			</pseudo3D>
		</spatialEntity>
		<spatialEntity>
			<pseudo3D type="region">
				<clusteredness>1</clusteredness>
				<density>0.6417271073825978</density>
				<area>35686</area>
				<perimeter>882.373703956604</perimeter>
				<distanceFromOrigin>337.2032028317643</distanceFromOrigin>
				<angle>59.28910757509292</angle>
				<shape>triangular</shape>
				<triangleMeasure>0.8050093140390855</triangleMeasure>
				<rectangleMeasure>0.5570797161164399</rectangleMeasure>
				<circleMeasure>0.4389388261213837</circleMeasure>
				<centroid>
					<x>509.7318</x>
					<y>233.3745</y>
				</centroid>
			</pseudo3D>
		</spatialEntity>
		<numericStateVariable>
			<name>avgClusterednessRegions</name>
			<value>1343.213788666783</value>
		</numericStateVariable>
		<numericStateVariable>
			<name>avgDensityRegions</name>
			<value>0.6313730655005945</value>
		</numericStateVariable>
	</timepoint>
	<timepoint>
		<spatialEntity>
			<pseudo3D type="region">
				<clusteredness>1</clusteredness>
				<density>0.6210190236185911</density>
				<area>50209</area>
				<perimeter>1195.296529769897</perimeter>
				<distanceFromOrigin>212.8755504984074</distanceFromOrigin>
				<angle>38.529987648345</angle>
				<shape>triangular</shape>
				<triangleMeasure>0.7119975609237292</triangleMeasure>
				<rectangleMeasure>0.5066826027792538</rectangleMeasure>
				<circleMeasure>0.2947021391830629</circleMeasure>
				<centroid>
					<x>1119.153</x>
					<y>515.6184</y>
				</centroid>
			</pseudo3D>
		</spatialEntity>
		<spatialEntity>
			<pseudo3D type="region">
				<clusteredness>1</clusteredness>
				<density>0.6417271073825978</density>
				<area>35686</area>
				<perimeter>882.373703956604</perimeter>
				<distanceFromOrigin>337.2032028317643</distanceFromOrigin>
				<angle>59.28910757509292</angle>
				<shape>triangular</shape>
				<triangleMeasure>0.8050093140390855</triangleMeasure>
				<rectangleMeasure>0.5570797161164399</rectangleMeasure>
				<circleMeasure>0.4389388261213837</circleMeasure>
				<centroid>
					<x>509.7318</x>
					<y>233.3745</y>
				</centroid>
			</pseudo3D>
		</spatialEntity>
		<numericStateVariable>
			<name>avgClusterednessRegions</name>
			<value>1343.213788666783</value>
		</numericStateVariable>
		<numericStateVariable>
			<name>avgDensityRegions</name>
			<value>0.6313730655005945</value>
		</numericStateVariable>
	</timepoint>
	<timepoint>
		<spatialEntity>
			<pseudo3D type="region">
				<clusteredness>1</clusteredness>
				<density>0.6210190236185911</density>
				<area>50209</area>
				<perimeter>1195.296529769897</perimeter>
				<distanceFromOrigin>212.8755504984074</distanceFromOrigin>
				<angle>38.529987648345</angle>
				<shape>triangular</shape>
				<triangleMeasure>0.7119975609237292</triangleMeasure>
				<rectangleMeasure>0.5066826027792538</rectangleMeasure>
				<circleMeasure>0.2947021391830629</circleMeasure>
				<centroid>
					<x>1119.153</x>
					<y>515.6184</y>
				</centroid>
			</pseudo3D>
		</spatialEntity>
		<spatialEntity>
			<pseudo3D type="region">
				<clusteredness>1</clusteredness>
				<density>0.6417271073825978</density>
				<area>35686</area>
				<perimeter>882.373703956604</perimeter>
				<distanceFromOrigin>337.2032028317643</distanceFromOrigin>
				<angle>59.28910757509292</angle>
				<shape>triangular</shape>
				<triangleMeasure>0.8050093140390855</triangleMeasure>
				<rectangleMeasure>0.5570797161164399</rectangleMeasure>
				<circleMeasure>0.4389388261213837</circleMeasure>
				<centroid>
					<x>509.7318</x>
					<y>233.3745</y>
				</centroid>
			</pseudo3D>
		</spatialEntity>
		<numericStateVariable>
			<name>avgClusterednessRegions</name>
			<value>1343.213788666783</value>
		</numericStateVariable>
		<numericStateVariable>
			<name>avgDensityRegions</name>
			<value>0.6313730655005945</value>
		</numericStateVariable>
	</timepoint>
	<timepoint>
		<spatialEntity>
			<pseudo3D type="region">
				<clusteredness>1</clusteredness>
				<density>0.6210190236185911</density>
				<area>50209</area>
				<perimeter>1195.296529769897</perimeter>
				<distanceFromOrigin>212.8755504984074</distanceFromOrigin>
				<angle>38.529987648345</angle>
				<shape>triangular</shape>
				<triangleMeasure>0.7119975609237292</triangleMeasure>
				<rectangleMeasure>0.5066826027792538</rectangleMeasure>
				<circleMeasure>0.2947021391830629</circleMeasure>
				<centroid>
					<x>1119.153</x>
					<y>515.6184</y>
				</centroid>
			</pseudo3D>
		</spatialEntity>
		<spatialEntity>
			<pseudo3D type="region">
				<clusteredness>1</clusteredness>
				<density>0.6417271073825978</density>
				<area>35686</area>
				<perimeter>882.373703956604</perimeter>
				<distanceFromOrigin>337.2032028317643</distanceFromOrigin>
				<angle>59.28910757509292</angle>
				<shape>triangular</shape>
				<triangleMeasure>0.8050093140390855</triangleMeasure>
				<rectangleMeasure>0.5570797161164399</rectangleMeasure>
				<circleMeasure>0.4389388261213837</circleMeasure>
				<centroid>
					<x>509.7318</x>
					<y>233.3745</y>
				</centroid>
			</pseudo3D>
		</spatialEntity>
		<numericStateVariable>
			<name>avgClusterednessRegions</name>
			<value>1343.213788666783</value>
		</numericStateVariable>
		<numericStateVariable>
			<name>avgDensityRegions</name>
			<value>0.6313730655005945</value>
		</numericStateVariable>
	</timepoint>
	<timepoint>
		<spatialEntity>
			<pseudo3D type="region">
				<clusteredness>1</clusteredness>
				<density>0.6210190236185911</density>
				<area>50209</area>
				<perimeter>1195.296529769897</perimeter>
				<distanceFromOrigin>212.8755504984074</distanceFromOrigin>
				<angle>38.529987648345</angle>
				<shape>triangular</shape>
				<triangleMeasure>0.7119975609237292</triangleMeasure>
				<rectangleMeasure>0.5066826027792538</rectangleMeasure>
				<circleMeasure>0.2947021391830629</circleMeasure>
				<centroid>
					<x>1119.153</x>
					<y>515.6184</y>
				</centroid>
			</pseudo3D>
		</spatialEntity>
		<spatialEntity>
			<pseudo3D type="region">
				<clusteredness>1</clusteredness>
				<density>0.6417271073825978</density>
				<area>35686</area>
				<perimeter>882.373703956604</perimeter>
				<distanceFromOrigin>337.2032028317643</distanceFromOrigin>
				<angle>59.28910757509292</angle>
				<shape>triangular</shape>
				<triangleMeasure>0.8050093140390855</triangleMeasure>
				<rectangleMeasure>0.5570797161164399</rectangleMeasure>
				<circleMeasure>0.4389388261213837</circleMeasure>
				<centroid>
					<x>509.7318</x>
					<y>233.3745</y>
				</centroid>
			</pseudo3D>
		</spatialEntity>
		<numericStateVariable>
			<name>avgClusterednessRegions</name>
			<value>1343.213788666783</value>
		</numericStateVariable>
		<numericStateVariable>
			<name>avgDensityRegions</name>
			<value>0.6313730655005945</value>
		</numericStateVariable>
	</timepoint>
	<timepoint>
		<spatialEntity>
			<pseudo3D type="region">
				<clusteredness>1</clusteredness>
				<density>0.6210190236185911</density>
				<area>50209</area>
				<perimeter>1195.296529769897</perimeter>
				<distanceFromOrigin>212.8755504984074</distanceFromOrigin>
				<angle>38.529987648345</angle>
				<shape>triangular</shape>
				<triangleMeasure>0.7119975609237292</triangleMeasure>
				<rectangleMeasure>0.5066826027792538</rectangleMeasure>
				<circleMeasure>0.2947021391830629</circleMeasure>
				<centroid>
					<x>1119.153</x>
					<y>515.6184</y>
				</centroid>
			</pseudo3D>
		</spatialEntity>
		<spatialEntity>
			<pseudo3D type="region">
				<clusteredness>1</clusteredness>
				<density>0.6417271073825978</density>
				<area>35686</area>
				<perimeter>882.373703956604</perimeter>
				<distanceFromOrigin>337.2032028317643</distanceFromOrigin>
				<angle>59.28910757509292</angle>
				<shape>triangular</shape>
				<triangleMeasure>0.8050093140390855</triangleMeasure>
				<rectangleMeasure>0.5570797161164399</rectangleMeasure>
				<circleMeasure>0.4389388261213837</circleMeasure>
				<centroid>
					<x>509.7318</x>
					<y>233.3745</y>
				</centroid>
			</pseudo3D>
		</spatialEntity>
		<numericStateVariable>
			<name>avgClusterednessRegions</name>
			<value>1343.213788666783</value>
		</numericStateVariable>
		<numericStateVariable>
			<name>avgDensityRegions</name>
			<value>0.6313730655005945</value>
		</numericStateVariable>
	</timepoint>
	<timepoint>
		<spatialEntity>
			<pseudo3D type="region">
				<clusteredness>1</clusteredness>
				<density>0.6210190236185911</density>
				<area>50209</area>
				<perimeter>1195.296529769897</perimeter>
				<distanceFromOrigin>212.8755504984074</distanceFromOrigin>
				<angle>38.529987648345</angle>
				<shape>triangular</shape>
				<triangleMeasure>0.7119975609237292</triangleMeasure>
				<rectangleMeasure>0.5066826027792538</rectangleMeasure>
				<circleMeasure>0.2947021391830629</circleMeasure>
				<centroid>
					<x>1119.153</x>
					<y>515.6184</y>
				</centroid>
			</pseudo3D>
		</spatialEntity>
		<spatialEntity>
			<pseudo3D type="region">
				<clusteredness>1</clusteredness>
				<density>0.6417271073825978</density>
				<area>35686</area>
				<perimeter>882.373703956604</perimeter>
				<distanceFromOrigin>337.2032028317643</distanceFromOrigin>
				<angle>59.28910757509292</angle>
				<shape>triangular</shape>
				<triangleMeasure>0.8050093140390855</triangleMeasure>
				<rectangleMeasure>0.5570797161164399</rectangleMeasure>
				<circleMeasure>0.4389388261213837</circleMeasure>
				<centroid>
					<x>509.7318</x>
					<y>233.3745</y>
				</centroid>
			</pseudo3D>
		</spatialEntity>
		<numericStateVariable>
			<name>avgClusterednessRegions</name>
			<value>1343.213788666783</value>
		</numericStateVariable>
		<numericStateVariable>
			<name>avgDensityRegions</name>
			<value>0.6313730655005945</value>
		</numericStateVariable>
	</timepoint>
	<timepoint>
		<spatialEntity>
			<pseudo3D type="region">
				<clusteredness>1</clusteredness>
				<density>0.6210190236185911</density>
				<area>50209</area>
				<perimeter>1195.296529769897</perimeter>
				<distanceFromOrigin>212.8755504984074</distanceFromOrigin>
				<angle>38.529987648345</angle>
				<shape>triangular</shape>
				<triangleMeasure>0.7119975609237292</triangleMeasure>
				<rectangleMeasure>0.5066826027792538</rectangleMeasure>
				<circleMeasure>0.2947021391830629</circleMeasure>
				<centroid>
					<x>1119.153</x>
					<y>515.6184</y>
				</centroid>
			</pseudo3D>
		</spatialEntity>
		<spatialEntity>
			<pseudo3D type="region">
				<clusteredness>1</clusteredness>
				<density>0.6417271073825978</density>
				<area>35686</area>
				<perimeter>882.373703956604</perimeter>
				<distanceFromOrigin>337.2032028317643</distanceFromOrigin>
				<angle>59.28910757509292</angle>
				<shape>triangular</shape>
				<triangleMeasure>0.8050093140390855</triangleMeasure>
				<rectangleMeasure>0.5570797161164399</rectangleMeasure>
				<circleMeasure>0.4389388261213837</circleMeasure>
				<centroid>
					<x>509.7318</x>
					<y>233.3745</y>
				</centroid>
			</pseudo3D>
		</spatialEntity>
		<numericStateVariable>
			<name>avgClusterednessRegions</name>
			<value>1343.213788666783</value>
		</numericStateVariable>
		<numericStateVariable>
			<name>avgDensityRegions</name>
			<value>0.6313730655005945</value>
		</numericStateVariable>
	</timepoint>
	<timepoint>
		<spatialEntity>
			<pseudo3D type="region">
				<clusteredness>1</clusteredness>
				<density>0.6210190236185911</density>
				<area>50209</area>
				<perimeter>1195.296529769897</perimeter>
				<distanceFromOrigin>212.8755504984074</distanceFromOrigin>
				<angle>38.529987648345</angle>
				<shape>triangular</shape>
				<triangleMeasure>0.7119975609237292</triangleMeasure>
				<rectangleMeasure>0.5066826027792538</rectangleMeasure>
				<circleMeasure>0.2947021391830629</circleMeasure>
				<centroid>
					<x>1119.153</x>
					<y>515.6184</y>
				</centroid>
			</pseudo3D>
		</spatialEntity>
		<spatialEntity>
			<pseudo3D type="region">
				<clusteredness>1</clusteredness>
				<density>0.6417271073825978</density>
				<area>35686</area>
				<perimeter>882.373703956604</perimeter>
				<distanceFromOrigin>337.2032028317643</distanceFromOrigin>
				<angle>59.28910757509292</angle>
				<shape>triangular</shape>
				<triangleMeasure>0.8050093140390855</triangleMeasure>
				<rectangleMeasure>0.5570797161164399</rectangleMeasure>
				<circleMeasure>0.4389388261213837</circleMeasure>
				<centroid>
					<x>509.7318</x>
					<y>233.3745</y>
				</centroid>
			</pseudo3D>
		</spatialEntity>
		<numericStateVariable>
			<name>avgClusterednessRegions</name>
			<value>1343.213788666783</value>
		</numericStateVariable>
		<numericStateVariable>
			<name>avgDensityRegions</name>
			<value>0.6313730655005945</value>
		</numericStateVariable>
	</timepoint>
	<timepoint>
		<spatialEntity>
			<pseudo3D type="region">
				<clusteredness>1</clusteredness>
				<density>0.6210190236185911</density>
				<area>50209</area>
				<perimeter>1195.296529769897</perimeter>
				<distanceFromOrigin>212.8755504984074</distanceFromOrigin>
				<angle>38.529987648345</angle>
				<shape>triangular</shape>
				<triangleMeasure>0.7119975609237292</triangleMeasure>
				<rectangleMeasure>0.5066826027792538</rectangleMeasure>
				<circleMeasure>0.2947021391830629</circleMeasure>
				<centroid>
					<x>1119.153</x>
					<y>515.6184</y>
				</centroid>
			</pseudo3D>
		</spatialEntity>
		<spatialEntity>
			<pseudo3D type="region">
				<clusteredness>1</clusteredness>
				<density>0.6417271073825978</density>
				<area>35686</area>
				<perimeter>882.373703956604</perimeter>
				<distanceFromOrigin>337.2032028317643</distanceFromOrigin>
				<angle>59.28910757509292</angle>
				<shape>triangular</shape>
				<triangleMeasure>0.8050093140390855</triangleMeasure>
				<rectangleMeasure>0.5570797161164399</rectangleMeasure>
				<circleMeasure>0.4389388261213837</circleMeasure>
				<centroid>
					<x>509.7318</x>
					<y>233.3745</y>
				</centroid>
			</pseudo3D>
		</spatialEntity>
		<numericStateVariable>
			<name>avgClusterednessRegions</name>
			<value>1343.213788666783</value>
		</numericStateVariable>
		<numericStateVariable>
			<name>avgDensityRegions</name>
			<value>0.6313730655005945</value>
		</numericStateVariable>
	</timepoint>
	<timepoint>
		<spatialEntity>
			<pseudo3D type="region">
				<clusteredness>1</clusteredness>
				<density>0.6210190236185911</density>
				<area>50209</area>
				<perimeter>1195.296529769897</perimeter>
				<distanceFromOrigin>212.8755504984074</distanceFromOrigin>
				<angle>38.529987648345</angle>
				<shape>triangular</shape>
				<triangleMeasure>0.7119975609237292</triangleMeasure>
				<rectangleMeasure>0.5066826027792538</rectangleMeasure>
				<circleMeasure>0.2947021391830629</circleMeasure>
				<centroid>
					<x>1119.153</x>
					<y>515.6184</y>
				</centroid>
			</pseudo3D>
		</spatialEntity>
		<spatialEntity>
			<pseudo3D type="region">
				<clusteredness>1</clusteredness>
				<density>0.6417271073825978</density>
				<area>35686</area>
				<perimeter>882.373703956604</perimeter>
				<distanceFromOrigin>337.2032028317643</distanceFromOrigin>
				<angle>59.28910757509292</angle>
				<shape>triangular</shape>
				<triangleMeasure>0.8050093140390855</triangleMeasure>
				<rectangleMeasure>0.5570797161164399</rectangleMeasure>
				<circleMeasure>0.4389388261213837</circleMeasure>
				<centroid>
					<x>509.7318</x>
					<y>233.3745</y>
				</centroid>
			</pseudo3D>
		</spatialEntity>
		<numericStateVariable>
			<name>avgClusterednessRegions</name>
			<value>1343.213788666783</value>
		</numericStateVariable>
		<numericStateVariable>
			<name>avgDensityRegions</name>
			<value>0.6313730655005945</value>
		</numericStateVariable>
	</timepoint>
	<timepoint>
		<spatialEntity>
			<pseudo3D type="region">
				<clusteredness>1</clusteredness>
				<density>0.6210190236185911</density>
				<area>50209</area>
				<perimeter>1195.296529769897</perimeter>
				<distanceFromOrigin>212.8755504984074</distanceFromOrigin>
				<angle>38.529987648345</angle>
				<shape>triangular</shape>
				<triangleMeasure>0.7119975609237292</triangleMeasure>
				<rectangleMeasure>0.5066826027792538</rectangleMeasure>
				<circleMeasure>0.2947021391830629</circleMeasure>
				<centroid>
					<x>1119.153</x>
					<y>515.6184</y>
				</centroid>
			</pseudo3D>
		</spatialEntity>
		<spatialEntity>
			<pseudo3D type="region">
				<clusteredness>1</clusteredness>
				<density>0.6417271073825978</density>
				<area>35686</area>
				<perimeter>882.373703956604</perimeter>
				<distanceFromOrigin>337.2032028317643</distanceFromOrigin>
				<angle>59.28910757509292</angle>
				<shape>triangular</shape>
				<triangleMeasure>0.8050093140390855</triangleMeasure>
				<rectangleMeasure>0.5570797161164399</rectangleMeasure>
				<circleMeasure>0.4389388261213837</circleMeasure>
				<centroid>
					<x>509.7318</x>
					<y>233.3745</y>
				</centroid>
			</pseudo3D>
		</spatialEntity>
		<numericStateVariable>
			<name>avgClusterednessRegions</name>
			<value>1343.213788666783</value>
		</numericStateVariable>
		<numericStateVariable>
			<name>avgDensityRegions</name>
			<value>0.6313730655005945</value>
		</numericStateVariable>
	</timepoint>
	<timepoint>
		<spatialEntity>
			<pseudo3D type="region">
				<clusteredness>1</clusteredness>
				<density>0.6210190236185911</density>
				<area>50209</area>
				<perimeter>1195.296529769897</perimeter>
				<distanceFromOrigin>212.8755504984074</distanceFromOrigin>
				<angle>38.529987648345</angle>
				<shape>triangular</shape>
				<triangleMeasure>0.7119975609237292</triangleMeasure>
				<rectangleMeasure>0.5066826027792538</rectangleMeasure>
				<circleMeasure>0.2947021391830629</circleMeasure>
				<centroid>
					<x>1119.153</x>
					<y>515.6184</y>
				</centroid>
			</pseudo3D>
		</spatialEntity>
		<spatialEntity>
			<pseudo3D type="region">
				<clusteredness>1</clusteredness>
				<density>0.6417271073825978</density>
				<area>35686</area>
				<perimeter>882.373703956604</perimeter>
				<distanceFromOrigin>337.2032028317643</distanceFromOrigin>
				<angle>59.28910757509292</angle>
				<shape>triangular</shape>
				<triangleMeasure>0.8050093140390855</triangleMeasure>
				<rectangleMeasure>0.5570797161164399</rectangleMeasure>
				<circleMeasure>0.4389388261213837</circleMeasure>
				<centroid>
					<x>509.7318</x>
					<y>233.3745</y>
				</centroid>
			</pseudo3D>
		</spatialEntity>
		<numericStateVariable>
			<name>avgClusterednessRegions</name>
			<value>1343.213788666783</value>
		</numericStateVariable>
		<numericStateVariable>
			<name>avgDensityRegions</name>
			<value>0.6313730655005945</value>
		</numericStateVariable>
	</timepoint>
	<timepoint>
		<spatialEntity>
			<pseudo3D type="region">
				<clusteredness>1</clusteredness>
				<density>0.6210190236185911</density>
				<area>50209</area>
				<perimeter>1195.296529769897</perimeter>
				<distanceFromOrigin>212.8755504984074</distanceFromOrigin>
				<angle>38.529987648345</angle>
				<shape>triangular</shape>
				<triangleMeasure>0.7119975609237292</triangleMeasure>
				<rectangleMeasure>0.5066826027792538</rectangleMeasure>
				<circleMeasure>0.2947021391830629</circleMeasure>
				<centroid>
					<x>1119.153</x>
					<y>515.6184</y>
				</centroid>
			</pseudo3D>
		</spatialEntity>
		<spatialEntity>
			<pseudo3D type="region">
				<clusteredness>1</clusteredness>
				<density>0.6417271073825978</density>
				<area>35686</area>
				<perimeter>882.373703956604</perimeter>
				<distanceFromOrigin>337.2032028317643</distanceFromOrigin>
				<angle>59.28910757509292</angle>
				<shape>triangular</shape>
				<triangleMeasure>0.8050093140390855</triangleMeasure>
				<rectangleMeasure>0.5570797161164399</rectangleMeasure>
				<circleMeasure>0.4389388261213837</circleMeasure>
				<centroid>
					<x>509.7318</x>
					<y>233.3745</y>
				</centroid>
			</pseudo3D>
		</spatialEntity>
		<numericStateVariable>
			<name>avgClusterednessRegions</name>
			<value>1343.213788666783</value>
		</numericStateVariable>
		<numericStateVariable>
			<name>avgDensityRegions</name>
			<value>0.6313730655005945</value>
		</numericStateVariable>
	</timepoint>
	<timepoint>
		<spatialEntity>
			<pseudo3D type="region">
				<clusteredness>1</clusteredness>
				<density>0.6210190236185911</density>
				<area>50209</area>
				<perimeter>1195.296529769897</perimeter>
				<distanceFromOrigin>212.8755504984074</distanceFromOrigin>
				<angle>38.529987648345</angle>
				<shape>triangular</shape>
				<triangleMeasure>0.7119975609237292</triangleMeasure>
				<rectangleMeasure>0.5066826027792538</rectangleMeasure>
				<circleMeasure>0.2947021391830629</circleMeasure>
				<centroid>
					<x>1119.153</x>
					<y>515.6184</y>
				</centroid>
			</pseudo3D>
		</spatialEntity>
		<spatialEntity>
			<pseudo3D type="region">
				<clusteredness>1</clusteredness>
				<density>0.6417271073825978</density>
				<area>35686</area>
				<perimeter>882.373703956604</perimeter>
				<distanceFromOrigin>337.2032028317643</distanceFromOrigin>
				<angle>59.28910757509292</angle>
				<shape>triangular</shape>
				<triangleMeasure>0.8050093140390855</triangleMeasure>
				<rectangleMeasure>0.5570797161164399</rectangleMeasure>
				<circleMeasure>0.4389388261213837</circleMeasure>
				<centroid>
					<x>509.7318</x>
					<y>233.3745</y>
				</centroid>
			</pseudo3D>
		</spatialEntity>
		<numericStateVariable>
			<name>avgClusterednessRegions</name>
			<value>1343.213788666783</value>
		</numericStateVariable>
		<numericStateVariable>
			<name>avgDensityRegions</name>
			<value>0.6313730655005945</value>
		</numericStateVariable>
	</timepoint>
	<timepoint>
		<spatialEntity>
			<pseudo3D type="region">
				<clusteredness>1</clusteredness>
				<density>0.6210190236185911</density>
				<area>50209</area>
				<perimeter>1195.296529769897</perimeter>
				<distanceFromOrigin>212.8755504984074</distanceFromOrigin>
				<angle>38.529987648345</angle>
				<shape>triangular</shape>
				<triangleMeasure>0.7119975609237292</triangleMeasure>
				<rectangleMeasure>0.5066826027792538</rectangleMeasure>
				<circleMeasure>0.2947021391830629</circleMeasure>
				<centroid>
					<x>1119.153</x>
					<y>515.6184</y>
				</centroid>
			</pseudo3D>
		</spatialEntity>
		<spatialEntity>
			<pseudo3D type="region">
				<clusteredness>1</clusteredness>
				<density>0.6417271073825978</density>
				<area>35686</area>
				<perimeter>882.373703956604</perimeter>
				<distanceFromOrigin>337.2032028317643</distanceFromOrigin>
				<angle>59.28910757509292</angle>
				<shape>triangular</shape>
				<triangleMeasure>0.8050093140390855</triangleMeasure>
				<rectangleMeasure>0.5570797161164399</rectangleMeasure>
				<circleMeasure>0.4389388261213837</circleMeasure>
				<centroid>
					<x>509.7318</x>
					<y>233.3745</y>
				</centroid>
			</pseudo3D>
		</spatialEntity>
		<numericStateVariable>
			<name>avgClusterednessRegions</name>
			<value>1343.213788666783</value>
		</numericStateVariable>
		<numericStateVariable>
			<name>avgDensityRegions</name>
			<value>0.6313730655005945</value>
		</numericStateVariable>
	</timepoint>
	<timepoint>
		<spatialEntity>
			<pseudo3D type="region">
				<clusteredness>1</clusteredness>
				<density>0.6210190236185911</density>
				<area>50209</area>
				<perimeter>1195.296529769897</perimeter>
				<distanceFromOrigin>212.8755504984074</distanceFromOrigin>
				<angle>38.529987648345</angle>
				<shape>triangular</shape>
				<triangleMeasure>0.7119975609237292</triangleMeasure>
				<rectangleMeasure>0.5066826027792538</rectangleMeasure>
				<circleMeasure>0.2947021391830629</circleMeasure>
				<centroid>
					<x>1119.153</x>
					<y>515.6184</y>
				</centroid>
			</pseudo3D>
		</spatialEntity>
		<spatialEntity>
			<pseudo3D type="region">
				<clusteredness>1</clusteredness>
				<density>0.6417271073825978</density>
				<area>35686</area>
				<perimeter>882.373703956604</perimeter>
				<distanceFromOrigin>337.2032028317643</distanceFromOrigin>
				<angle>59.28910757509292</angle>
				<shape>triangular</shape>
				<triangleMeasure>0.8050093140390855</triangleMeasure>
				<rectangleMeasure>0.5570797161164399</rectangleMeasure>
				<circleMeasure>0.4389388261213837</circleMeasure>
				<centroid>
					<x>509.7318</x>
					<y>233.3745</y>
				</centroid>
			</pseudo3D>
		</spatialEntity>
		<numericStateVariable>
			<name>avgClusterednessRegions</name>
			<value>1343.213788666783</value>
		</numericStateVariable>
		<numericStateVariable>
			<name>avgDensityRegions</name>
			<value>0.6313730655005945</value>
		</numericStateVariable>
	</timepoint>
	<timepoint>
		<spatialEntity>
			<pseudo3D type="region">
				<clusteredness>1</clusteredness>
				<density>0.6210190236185911</density>
				<area>50209</area>
				<perimeter>1195.296529769897</perimeter>
				<distanceFromOrigin>212.8755504984074</distanceFromOrigin>
				<angle>38.529987648345</angle>
				<shape>triangular</shape>
				<triangleMeasure>0.7119975609237292</triangleMeasure>
				<rectangleMeasure>0.5066826027792538</rectangleMeasure>
				<circleMeasure>0.2947021391830629</circleMeasure>
				<centroid>
					<x>1119.153</x>
					<y>515.6184</y>
				</centroid>
			</pseudo3D>
		</spatialEntity>
		<spatialEntity>
			<pseudo3D type="region">
				<clusteredness>1</clusteredness>
				<density>0.6417271073825978</density>
				<area>35686</area>
				<perimeter>882.373703956604</perimeter>
				<distanceFromOrigin>337.2032028317643</distanceFromOrigin>
				<angle>59.28910757509292</angle>
				<shape>triangular</shape>
				<triangleMeasure>0.8050093140390855</triangleMeasure>
				<rectangleMeasure>0.5570797161164399</rectangleMeasure>
				<circleMeasure>0.4389388261213837</circleMeasure>
				<centroid>
					<x>509.7318</x>
					<y>233.3745</y>
				</centroid>
			</pseudo3D>
		</spatialEntity>
		<numericStateVariable>
			<name>avgClusterednessRegions</name>
			<value>1343.213788666783</value>
		</numericStateVariable>
		<numericStateVariable>
			<name>avgDensityRegions</name>
			<value>0.6313730655005945</value>
		</numericStateVariable>
	</timepoint>
	<timepoint>
		<spatialEntity>
			<pseudo3D type="region">
				<clusteredness>1</clusteredness>
				<density>0.6210190236185911</density>
				<area>50209</area>
				<perimeter>1195.296529769897</perimeter>
				<distanceFromOrigin>212.8755504984074</distanceFromOrigin>
				<angle>38.529987648345</angle>
				<shape>triangular</shape>
				<triangleMeasure>0.7119975609237292</triangleMeasure>
				<rectangleMeasure>0.5066826027792538</rectangleMeasure>
				<circleMeasure>0.2947021391830629</circleMeasure>
				<centroid>
					<x>1119.153</x>
					<y>515.6184</y>
				</centroid>
			</pseudo3D>
		</spatialEntity>
		<spatialEntity>
			<pseudo3D type="region">
				<clusteredness>1</clusteredness>
				<density>0.6417271073825978</density>
				<area>35686</area>
				<perimeter>882.373703956604</perimeter>
				<distanceFromOrigin>337.2032028317643</distanceFromOrigin>
				<angle>59.28910757509292</angle>
				<shape>triangular</shape>
				<triangleMeasure>0.8050093140390855</triangleMeasure>
				<rectangleMeasure>0.5570797161164399</rectangleMeasure>
				<circleMeasure>0.4389388261213837</circleMeasure>
				<centroid>
					<x>509.7318</x>
					<y>233.3745</y>
				</centroid>
			</pseudo3D>
		</spatialEntity>
		<numericStateVariable>
			<name>avgClusterednessRegions</name>
			<value>1343.213788666783</value>
		</numericStateVariable>
		<numericStateVariable>
			<name>avgDensityRegions</name>
			<value>0.6313730655005945</value>
		</numericStateVariable>
	</timepoint>
	<timepoint>
		<spatialEntity>
			<pseudo3D type="region">
				<clusteredness>1</clusteredness>
				<density>0.6210190236185911</density>
				<area>50209</area>
				<perimeter>1195.296529769897</perimeter>
				<distanceFromOrigin>212.8755504984074</distanceFromOrigin>
				<angle>38.529987648345</angle>
				<shape>triangular</shape>
				<triangleMeasure>0.7119975609237292</triangleMeasure>
				<rectangleMeasure>0.5066826027792538</rectangleMeasure>
				<circleMeasure>0.2947021391830629</circleMeasure>
				<centroid>
					<x>1119.153</x>
					<y>515.6184</y>
				</centroid>
			</pseudo3D>
		</spatialEntity>
		<spatialEntity>
			<pseudo3D type="region">
				<clusteredness>1</clusteredness>
				<density>0.6417271073825978</density>
				<area>35686</area>
				<perimeter>882.373703956604</perimeter>
				<distanceFromOrigin>337.2032028317643</distanceFromOrigin>
				<angle>59.28910757509292</angle>
				<shape>triangular</shape>
				<triangleMeasure>0.8050093140390855</triangleMeasure>
				<rectangleMeasure>0.5570797161164399</rectangleMeasure>
				<circleMeasure>0.4389388261213837</circleMeasure>
				<centroid>
					<x>509.7318</x>
					<y>233.3745</y>
				</centroid>
			</pseudo3D>
		</spatialEntity>
		<numericStateVariable>
			<name>avgClusterednessRegions</name>
			<value>1343.213788666783</value>
		</numericStateVariable>
		<numericStateVariable>
			<name>avgDensityRegions</name>
			<value>0.6313730655005945</value>
		</numericStateVariable>
	</timepoint>
	<timepoint>
		<spatialEntity>
			<pseudo3D type="region">
				<clusteredness>1</clusteredness>
				<density>0.6210190236185911</density>
				<area>50209</area>
				<perimeter>1195.296529769897</perimeter>
				<distanceFromOrigin>212.8755504984074</distanceFromOrigin>
				<angle>38.529987648345</angle>
				<shape>triangular</shape>
				<triangleMeasure>0.7119975609237292</triangleMeasure>
				<rectangleMeasure>0.5066826027792538</rectangleMeasure>
				<circleMeasure>0.2947021391830629</circleMeasure>
				<centroid>
					<x>1119.153</x>
					<y>515.6184</y>
				</centroid>
			</pseudo3D>
		</spatialEntity>
		<spatialEntity>
			<pseudo3D type="region">
				<clusteredness>1</clusteredness>
				<density>0.6417271073825978</density>
				<area>35686</area>
				<perimeter>882.373703956604</perimeter>
				<distanceFromOrigin>337.2032028317643</distanceFromOrigin>
				<angle>59.28910757509292</angle>
				<shape>triangular</shape>
				<triangleMeasure>0.8050093140390855</triangleMeasure>
				<rectangleMeasure>0.5570797161164399</rectangleMeasure>
				<circleMeasure>0.4389388261213837</circleMeasure>
				<centroid>
					<x>509.7318</x>
					<y>233.3745</y>
				</centroid>
			</pseudo3D>
		</spatialEntity>
		<numericStateVariable>
			<name>avgClusterednessRegions</name>
			<value>1343.213788666783</value>
		</numericStateVariable>
		<numericStateVariable>
			<name>avgDensityRegions</name>
			<value>0.6313730655005945</value>
		</numericStateVariable>
	</timepoint>
	<timepoint>
		<spatialEntity>
			<pseudo3D type="region">
				<clusteredness>1</clusteredness>
				<density>0.6210190236185911</density>
				<area>50209</area>
				<perimeter>1195.296529769897</perimeter>
				<distanceFromOrigin>212.8755504984074</distanceFromOrigin>
				<angle>38.529987648345</angle>
				<shape>triangular</shape>
				<triangleMeasure>0.7119975609237292</triangleMeasure>
				<rectangleMeasure>0.5066826027792538</rectangleMeasure>
				<circleMeasure>0.2947021391830629</circleMeasure>
				<centroid>
					<x>1119.153</x>
					<y>515.6184</y>
				</centroid>
			</pseudo3D>
		</spatialEntity>
		<spatialEntity>
			<pseudo3D type="region">
				<clusteredness>1</clusteredness>
				<density>0.6417271073825978</density>
				<area>35686</area>
				<perimeter>882.373703956604</perimeter>
				<distanceFromOrigin>337.2032028317643</distanceFromOrigin>
				<angle>59.28910757509292</angle>
				<shape>triangular</shape>
				<triangleMeasure>0.8050093140390855</triangleMeasure>
				<rectangleMeasure>0.5570797161164399</rectangleMeasure>
				<circleMeasure>0.4389388261213837</circleMeasure>
				<centroid>
					<x>509.7318</x>
					<y>233.3745</y>
				</centroid>
			</pseudo3D>
		</spatialEntity>
		<numericStateVariable>
			<name>avgClusterednessRegions</name>
			<value>1343.213788666783</value>
		</numericStateVariable>
		<numericStateVariable>
			<name>avgDensityRegions</name>
			<value>0.6313730655005945</value>
		</numericStateVariable>
	</timepoint>
	<timepoint>
		<spatialEntity>
			<pseudo3D type="region">
				<clusteredness>1</clusteredness>
				<density>0.6210190236185911</density>
				<area>50209</area>
				<perimeter>1195.296529769897</perimeter>
				<distanceFromOrigin>212.8755504984074</distanceFromOrigin>
				<angle>38.529987648345</angle>
				<shape>triangular</shape>
				<triangleMeasure>0.7119975609237292</triangleMeasure>
				<rectangleMeasure>0.5066826027792538</rectangleMeasure>
				<circleMeasure>0.2947021391830629</circleMeasure>
				<centroid>
					<x>1119.153</x>
					<y>515.6184</y>
				</centroid>
			</pseudo3D>
		</spatialEntity>
		<spatialEntity>
			<pseudo3D type="region">
				<clusteredness>1</clusteredness>
				<density>0.6417271073825978</density>
				<area>35686</area>
				<perimeter>882.373703956604</perimeter>
				<distanceFromOrigin>337.2032028317643</distanceFromOrigin>
				<angle>59.28910757509292</angle>
				<shape>triangular</shape>
				<triangleMeasure>0.8050093140390855</triangleMeasure>
				<rectangleMeasure>0.5570797161164399</rectangleMeasure>
				<circleMeasure>0.4389388261213837</circleMeasure>
				<centroid>
					<x>509.7318</x>
					<y>233.3745</y>
				</centroid>
			</pseudo3D>
		</spatialEntity>
		<numericStateVariable>
			<name>avgClusterednessRegions</name>
			<value>1343.213788666783</value>
		</numericStateVariable>
		<numericStateVariable>
			<name>avgDensityRegions</name>
			<value>0.6313730655005945</value>
		</numericStateVariable>
	</timepoint>
	<timepoint>
		<spatialEntity>
			<pseudo3D type="region">
				<clusteredness>1</clusteredness>
				<density>0.6210190236185911</density>
				<area>50209</area>
				<perimeter>1195.296529769897</perimeter>
				<distanceFromOrigin>212.8755504984074</distanceFromOrigin>
				<angle>38.529987648345</angle>
				<shape>triangular</shape>
				<triangleMeasure>0.7119975609237292</triangleMeasure>
				<rectangleMeasure>0.5066826027792538</rectangleMeasure>
				<circleMeasure>0.2947021391830629</circleMeasure>
				<centroid>
					<x>1119.153</x>
					<y>515.6184</y>
				</centroid>
			</pseudo3D>
		</spatialEntity>
		<spatialEntity>
			<pseudo3D type="region">
				<clusteredness>1</clusteredness>
				<density>0.6417271073825978</density>
				<area>35686</area>
				<perimeter>882.373703956604</perimeter>
				<distanceFromOrigin>337.2032028317643</distanceFromOrigin>
				<angle>59.28910757509292</angle>
				<shape>triangular</shape>
				<triangleMeasure>0.8050093140390855</triangleMeasure>
				<rectangleMeasure>0.5570797161164399</rectangleMeasure>
				<circleMeasure>0.4389388261213837</circleMeasure>
				<centroid>
					<x>509.7318</x>
					<y>233.3745</y>
				</centroid>
			</pseudo3D>
		</spatialEntity>
		<numericStateVariable>
			<name>avgClusterednessRegions</name>
			<value>1343.213788666783</value>
		</numericStateVariable>
		<numericStateVariable>
			<name>avgDensityRegions</name>
			<value>0.6313730655005945</value>
		</numericStateVariable>
	</timepoint>
	<timepoint>
		<spatialEntity>
			<pseudo3D type="region">
				<clusteredness>1</clusteredness>
				<density>0.6210190236185911</density>
				<area>50209</area>
				<perimeter>1195.296529769897</perimeter>
				<distanceFromOrigin>212.8755504984074</distanceFromOrigin>
				<angle>38.529987648345</angle>
				<shape>triangular</shape>
				<triangleMeasure>0.7119975609237292</triangleMeasure>
				<rectangleMeasure>0.5066826027792538</rectangleMeasure>
				<circleMeasure>0.2947021391830629</circleMeasure>
				<centroid>
					<x>1119.153</x>
					<y>515.6184</y>
				</centroid>
			</pseudo3D>
		</spatialEntity>
		<spatialEntity>
			<pseudo3D type="region">
				<clusteredness>1</clusteredness>
				<density>0.6417271073825978</density>
				<area>35686</area>
				<perimeter>882.373703956604</perimeter>
				<distanceFromOrigin>337.2032028317643</distanceFromOrigin>
				<angle>59.28910757509292</angle>
				<shape>triangular</shape>
				<triangleMeasure>0.8050093140390855</triangleMeasure>
				<rectangleMeasure>0.5570797161164399</rectangleMeasure>
				<circleMeasure>0.4389388261213837</circleMeasure>
				<centroid>
					<x>509.7318</x>
					<y>233.3745</y>
				</centroid>
			</pseudo3D>
		</spatialEntity>
		<numericStateVariable>
			<name>avgClusterednessRegions</name>
			<value>1343.213788666783</value>
		</numericStateVariable>
		<numericStateVariable>
			<name>avgDensityRegions</name>
			<value>0.6313730655005945</value>
		</numericStateVariable>
	</timepoint>
	<timepoint>
		<spatialEntity>
			<pseudo3D type="region">
				<clusteredness>1</clusteredness>
				<density>0.6210190236185911</density>
				<area>50209</area>
				<perimeter>1195.296529769897</perimeter>
				<distanceFromOrigin>212.8755504984074</distanceFromOrigin>
				<angle>38.529987648345</angle>
				<shape>triangular</shape>
				<triangleMeasure>0.7119975609237292</triangleMeasure>
				<rectangleMeasure>0.5066826027792538</rectangleMeasure>
				<circleMeasure>0.2947021391830629</circleMeasure>
				<centroid>
					<x>1119.153</x>
					<y>515.6184</y>
				</centroid>
			</pseudo3D>
		</spatialEntity>
		<spatialEntity>
			<pseudo3D type="region">
				<clusteredness>1</clusteredness>
				<density>0.6417271073825978</density>
				<area>35686</area>
				<perimeter>882.373703956604</perimeter>
				<distanceFromOrigin>337.2032028317643</distanceFromOrigin>
				<angle>59.28910757509292</angle>
				<shape>triangular</shape>
				<triangleMeasure>0.8050093140390855</triangleMeasure>
				<rectangleMeasure>0.5570797161164399</rectangleMeasure>
				<circleMeasure>0.4389388261213837</circleMeasure>
				<centroid>
					<x>509.7318</x>
					<y>233.3745</y>
				</centroid>
			</pseudo3D>
		</spatialEntity>
		<numericStateVariable>
			<name>avgClusterednessRegions</name>
			<value>1343.213788666783</value>
		</numericStateVariable>
		<numericStateVariable>
			<name>avgDensityRegions</name>
			<value>0.6313730655005945</value>
		</numericStateVariable>
	</timepoint>
	<timepoint>
		<spatialEntity>
			<pseudo3D type="region">
				<clusteredness>1</clusteredness>
				<density>0.6210190236185911</density>
				<area>50209</area>
				<perimeter>1195.296529769897</perimeter>
				<distanceFromOrigin>212.8755504984074</distanceFromOrigin>
				<angle>38.529987648345</angle>
				<shape>triangular</shape>
				<triangleMeasure>0.7119975609237292</triangleMeasure>
				<rectangleMeasure>0.5066826027792538</rectangleMeasure>
				<circleMeasure>0.2947021391830629</circleMeasure>
				<centroid>
					<x>1119.153</x>
					<y>515.6184</y>
				</centroid>
			</pseudo3D>
		</spatialEntity>
		<spatialEntity>
			<pseudo3D type="region">
				<clusteredness>1</clusteredness>
				<density>0.6417271073825978</density>
				<area>35686</area>
				<perimeter>882.373703956604</perimeter>
				<distanceFromOrigin>337.2032028317643</distanceFromOrigin>
				<angle>59.28910757509292</angle>
				<shape>triangular</shape>
				<triangleMeasure>0.8050093140390855</triangleMeasure>
				<rectangleMeasure>0.5570797161164399</rectangleMeasure>
				<circleMeasure>0.4389388261213837</circleMeasure>
				<centroid>
					<x>509.7318</x>
					<y>233.3745</y>
				</centroid>
			</pseudo3D>
		</spatialEntity>
		<numericStateVariable>
			<name>avgClusterednessRegions</name>
			<value>1343.213788666783</value>
		</numericStateVariable>
		<numericStateVariable>
			<name>avgDensityRegions</name>
			<value>0.6313730655005945</value>
		</numericStateVariable>
	</timepoint>
	<timepoint>
		<spatialEntity>
			<pseudo3D type="region">
				<clusteredness>1</clusteredness>
				<density>0.6210190236185911</density>
				<area>50209</area>
				<perimeter>1195.296529769897</perimeter>
				<distanceFromOrigin>212.8755504984074</distanceFromOrigin>
				<angle>38.529987648345</angle>
				<shape>triangular</shape>
				<triangleMeasure>0.7119975609237292</triangleMeasure>
				<rectangleMeasure>0.5066826027792538</rectangleMeasure>
				<circleMeasure>0.2947021391830629</circleMeasure>
				<centroid>
					<x>1119.153</x>
					<y>515.6184</y>
				</centroid>
			</pseudo3D>
		</spatialEntity>
		<spatialEntity>
			<pseudo3D type="region">
				<clusteredness>1</clusteredness>
				<density>0.6417271073825978</density>
				<area>35686</area>
				<perimeter>882.373703956604</perimeter>
				<distanceFromOrigin>337.2032028317643</distanceFromOrigin>
				<angle>59.28910757509292</angle>
				<shape>triangular</shape>
				<triangleMeasure>0.8050093140390855</triangleMeasure>
				<rectangleMeasure>0.5570797161164399</rectangleMeasure>
				<circleMeasure>0.4389388261213837</circleMeasure>
				<centroid>
					<x>509.7318</x>
					<y>233.3745</y>
				</centroid>
			</pseudo3D>
		</spatialEntity>
		<numericStateVariable>
			<name>avgClusterednessRegions</name>
			<value>1343.213788666783</value>
		</numericStateVariable>
		<numericStateVariable>
			<name>avgDensityRegions</name>
			<value>0.6313730655005945</value>
		</numericStateVariable>
	</timepoint>
	<timepoint>
		<spatialEntity>
			<pseudo3D type="region">
				<clusteredness>1</clusteredness>
				<density>0.6210190236185911</density>
				<area>50209</area>
				<perimeter>1195.296529769897</perimeter>
				<distanceFromOrigin>212.8755504984074</distanceFromOrigin>
				<angle>38.529987648345</angle>
				<shape>triangular</shape>
				<triangleMeasure>0.7119975609237292</triangleMeasure>
				<rectangleMeasure>0.5066826027792538</rectangleMeasure>
				<circleMeasure>0.2947021391830629</circleMeasure>
				<centroid>
					<x>1119.153</x>
					<y>515.6184</y>
				</centroid>
			</pseudo3D>
		</spatialEntity>
		<spatialEntity>
			<pseudo3D type="region">
				<clusteredness>1</clusteredness>
				<density>0.6417271073825978</density>
				<area>35686</area>
				<perimeter>882.373703956604</perimeter>
				<distanceFromOrigin>337.2032028317643</distanceFromOrigin>
				<angle>59.28910757509292</angle>
				<shape>triangular</shape>
				<triangleMeasure>0.8050093140390855</triangleMeasure>
				<rectangleMeasure>0.5570797161164399</rectangleMeasure>
				<circleMeasure>0.4389388261213837</circleMeasure>
				<centroid>
					<x>509.7318</x>
					<y>233.3745</y>
				</centroid>
			</pseudo3D>
		</spatialEntity>
		<numericStateVariable>
			<name>avgClusterednessRegions</name>
			<value>1343.213788666783</value>
		</numericStateVariable>
		<numericStateVariable>
			<name>avgDensityRegions</name>
			<value>0.6313730655005945</value>
		</numericStateVariable>
	</timepoint>
	<timepoint>
		<spatialEntity>
			<pseudo3D type="region">
				<clusteredness>1</clusteredness>
				<density>0.6210190236185911</density>
				<area>50209</area>
				<perimeter>1195.296529769897</perimeter>
				<distanceFromOrigin>212.8755504984074</distanceFromOrigin>
				<angle>38.529987648345</angle>
				<shape>triangular</shape>
				<triangleMeasure>0.7119975609237292</triangleMeasure>
				<rectangleMeasure>0.5066826027792538</rectangleMeasure>
				<circleMeasure>0.2947021391830629</circleMeasure>
				<centroid>
					<x>1119.153</x>
					<y>515.6184</y>
				</centroid>
			</pseudo3D>
		</spatialEntity>
		<spatialEntity>
			<pseudo3D type="region">
				<clusteredness>1</clusteredness>
				<density>0.6417271073825978</density>
				<area>35686</area>
				<perimeter>882.373703956604</perimeter>
				<distanceFromOrigin>337.2032028317643</distanceFromOrigin>
				<angle>59.28910757509292</angle>
				<shape>triangular</shape>
				<triangleMeasure>0.8050093140390855</triangleMeasure>
				<rectangleMeasure>0.5570797161164399</rectangleMeasure>
				<circleMeasure>0.4389388261213837</circleMeasure>
				<centroid>
					<x>509.7318</x>
					<y>233.3745</y>
				</centroid>
			</pseudo3D>
		</spatialEntity>
		<numericStateVariable>
			<name>avgClusterednessRegions</name>
			<value>1343.213788666783</value>
		</numericStateVariable>
		<numericStateVariable>
			<name>avgDensityRegions</name>
			<value>0.6313730655005945</value>
		</numericStateVariable>
	</timepoint>
	<timepoint>
		<spatialEntity>
			<pseudo3D type="region">
				<clusteredness>1</clusteredness>
				<density>0.6210190236185911</density>
				<area>50209</area>
				<perimeter>1195.296529769897</perimeter>
				<distanceFromOrigin>212.8755504984074</distanceFromOrigin>
				<angle>38.529987648345</angle>
				<shape>triangular</shape>
				<triangleMeasure>0.7119975609237292</triangleMeasure>
				<rectangleMeasure>0.5066826027792538</rectangleMeasure>
				<circleMeasure>0.2947021391830629</circleMeasure>
				<centroid>
					<x>1119.153</x>
					<y>515.6184</y>
				</centroid>
			</pseudo3D>
		</spatialEntity>
		<spatialEntity>
			<pseudo3D type="region">
				<clusteredness>1</clusteredness>
				<density>0.6417271073825978</density>
				<area>35686</area>
				<perimeter>882.373703956604</perimeter>
				<distanceFromOrigin>337.2032028317643</distanceFromOrigin>
				<angle>59.28910757509292</angle>
				<shape>triangular</shape>
				<triangleMeasure>0.8050093140390855</triangleMeasure>
				<rectangleMeasure>0.5570797161164399</rectangleMeasure>
				<circleMeasure>0.4389388261213837</circleMeasure>
				<centroid>
					<x>509.7318</x>
					<y>233.3745</y>
				</centroid>
			</pseudo3D>
		</spatialEntity>
		<numericStateVariable>
			<name>avgClusterednessRegions</name>
			<value>1343.213788666783</value>
		</numericStateVariable>
		<numericStateVariable>
			<name>avgDensityRegions</name>
			<value>0.6313730655005945</value>
		</numericStateVariable>
	</timepoint>
</experiment>
