# Supplementary material for: Automatic validation of computational models using pseudo-3D spatio-temporal model checking
Source: BMC Syst Biol. 2014 Dec 2;8:124. doi: 10.1186/s12918-014-0124-0 (PMC4272535; doi:10.1186/s12918-014-0124-0)
Supplement: Additional file 8 — Dataset of STML files for the phase variation case study. The dataset of one thousand STML files corresponding to the stochastic simulations of the rectangular model for the phase variation case study. We recommend using the freely available 7zip software (Download link: http://www.7-zip.org/download.html) to extract this archive. [file 12918_2014_124_MOESM8_ESM.zip › phase_variation_stml_207.xml]

<?xml version="1.0" encoding="utf-8"?>
<!--Warning! This xml file was automatically generated by a C++ program using the Boost PropertyTree library.-->
<experiment>
	<timepoint>
		<numericStateVariable>
			<name>avgClusterednessRegions</name>
			<value>0</value>
		</numericStateVariable>
		<numericStateVariable>
			<name>avgDensityRegions</name>
			<value>0</value>
		</numericStateVariable>
	</timepoint>
	<timepoint>
		<numericStateVariable>
			<name>avgClusterednessRegions</name>
			<value>0</value>
		</numericStateVariable>
		<numericStateVariable>
			<name>avgDensityRegions</name>
			<value>0</value>
		</numericStateVariable>
	</timepoint>
	<timepoint>
		<numericStateVariable>
			<name>avgClusterednessRegions</name>
			<value>0</value>
		</numericStateVariable>
		<numericStateVariable>
			<name>avgDensityRegions</name>
			<value>0</value>
		</numericStateVariable>
	</timepoint>
	<timepoint>
		<numericStateVariable>
			<name>avgClusterednessRegions</name>
			<value>0</value>
		</numericStateVariable>
		<numericStateVariable>
			<name>avgDensityRegions</name>
			<value>0</value>
		</numericStateVariable>
	</timepoint>
	<timepoint>
		<numericStateVariable>
			<name>avgClusterednessRegions</name>
			<value>0</value>
		</numericStateVariable>
		<numericStateVariable>
			<name>avgDensityRegions</name>
			<value>0</value>
		</numericStateVariable>
	</timepoint>
	<timepoint>
		<numericStateVariable>
			<name>avgClusterednessRegions</name>
			<value>0</value>
		</numericStateVariable>
		<numericStateVariable>
			<name>avgDensityRegions</name>
			<value>0</value>
		</numericStateVariable>
	</timepoint>
	<timepoint>
		<numericStateVariable>
			<name>avgClusterednessRegions</name>
			<value>0</value>
		</numericStateVariable>
		<numericStateVariable>
			<name>avgDensityRegions</name>
			<value>0</value>
		</numericStateVariable>
	</timepoint>
	<timepoint>
		<numericStateVariable>
			<name>avgClusterednessRegions</name>
			<value>0</value>
		</numericStateVariable>
		<numericStateVariable>
			<name>avgDensityRegions</name>
			<value>0</value>
		</numericStateVariable>
	</timepoint>
	<timepoint>
		<numericStateVariable>
			<name>avgClusterednessRegions</name>
			<value>0</value>
		</numericStateVariable>
		<numericStateVariable>
			<name>avgDensityRegions</name>
			<value>0</value>
		</numericStateVariable>
	</timepoint>
	<timepoint>
		<numericStateVariable>
			<name>avgClusterednessRegions</name>
			<value>0</value>
		</numericStateVariable>
		<numericStateVariable>
			<name>avgDensityRegions</name>
			<value>0</value>
		</numericStateVariable>
	</timepoint>
	<timepoint>
		<numericStateVariable>
			<name>avgClusterednessRegions</name>
			<value>0</value>
		</numericStateVariable>
		<numericStateVariable>
			<name>avgDensityRegions</name>
			<value>0</value>
		</numericStateVariable>
	</timepoint>
	<timepoint>
		<numericStateVariable>
			<name>avgClusterednessRegions</name>
			<value>0</value>
		</numericStateVariable>
		<numericStateVariable>
			<name>avgDensityRegions</name>
			<value>0</value>
		</numericStateVariable>
	</timepoint>
	<timepoint>
		<numericStateVariable>
			<name>avgClusterednessRegions</name>
			<value>0</value>
		</numericStateVariable>
		<numericStateVariable>
			<name>avgDensityRegions</name>
			<value>0</value>
		</numericStateVariable>
	</timepoint>
	<timepoint>
		<numericStateVariable>
			<name>avgClusterednessRegions</name>
			<value>0</value>
		</numericStateVariable>
		<numericStateVariable>
			<name>avgDensityRegions</name>
			<value>0</value>
		</numericStateVariable>
	</timepoint>
	<timepoint>
		<numericStateVariable>
			<name>avgClusterednessRegions</name>
			<value>0</value>
		</numericStateVariable>
		<numericStateVariable>
			<name>avgDensityRegions</name>
			<value>0</value>
		</numericStateVariable>
	</timepoint>
	<timepoint>
		<numericStateVariable>
			<name>avgClusterednessRegions</name>
			<value>0</value>
		</numericStateVariable>
		<numericStateVariable>
			<name>avgDensityRegions</name>
			<value>0</value>
		</numericStateVariable>
	</timepoint>
	<timepoint>
		<numericStateVariable>
			<name>avgClusterednessRegions</name>
			<value>0</value>
		</numericStateVariable>
		<numericStateVariable>
			<name>avgDensityRegions</name>
			<value>0</value>
		</numericStateVariable>
	</timepoint>
	<timepoint>
		<numericStateVariable>
			<name>avgClusterednessRegions</name>
			<value>0</value>
		</numericStateVariable>
		<numericStateVariable>
			<name>avgDensityRegions</name>
			<value>0</value>
		</numericStateVariable>
	</timepoint>
	<timepoint>
		<numericStateVariable>
			<name>avgClusterednessRegions</name>
			<value>0</value>
		</numericStateVariable>
		<numericStateVariable>
			<name>avgDensityRegions</name>
			<value>0</value>
		</numericStateVariable>
	</timepoint>
	<timepoint>
		<numericStateVariable>
			<name>avgClusterednessRegions</name>
			<value>0</value>
		</numericStateVariable>
		<numericStateVariable>
			<name>avgDensityRegions</name>
			<value>0</value>
		</numericStateVariable>
	</timepoint>
	<timepoint>
		<numericStateVariable>
			<name>avgClusterednessRegions</name>
			<value>0</value>
		</numericStateVariable>
		<numericStateVariable>
			<name>avgDensityRegions</name>
			<value>0</value>
		</numericStateVariable>
	</timepoint>
	<timepoint>
		<numericStateVariable>
			<name>avgClusterednessRegions</name>
			<value>0</value>
		</numericStateVariable>
		<numericStateVariable>
			<name>avgDensityRegions</name>
			<value>0</value>
		</numericStateVariable>
	</timepoint>
	<timepoint>
		<numericStateVariable>
			<name>avgClusterednessRegions</name>
			<value>0</value>
		</numericStateVariable>
		<numericStateVariable>
			<name>avgDensityRegions</name>
			<value>0</value>
		</numericStateVariable>
	</timepoint>
	<timepoint>
		<numericStateVariable>
			<name>avgClusterednessRegions</name>
			<value>0</value>
		</numericStateVariable>
		<numericStateVariable>
			<name>avgDensityRegions</name>
			<value>0</value>
		</numericStateVariable>
	</timepoint>
	<timepoint>
		<numericStateVariable>
			<name>avgClusterednessRegions</name>
			<value>0</value>
		</numericStateVariable>
		<numericStateVariable>
			<name>avgDensityRegions</name>
			<value>0</value>
		</numericStateVariable>
	</timepoint>
	<timepoint>
		<numericStateVariable>
			<name>avgClusterednessRegions</name>
			<value>0</value>
		</numericStateVariable>
		<numericStateVariable>
			<name>avgDensityRegions</name>
			<value>0</value>
		</numericStateVariable>
	</timepoint>
	<timepoint>
		<numericStateVariable>
			<name>avgClusterednessRegions</name>
			<value>0</value>
		</numericStateVariable>
		<numericStateVariable>
			<name>avgDensityRegions</name>
			<value>0</value>
		</numericStateVariable>
	</timepoint>
	<timepoint>
		<numericStateVariable>
			<name>avgClusterednessRegions</name>
			<value>0</value>
		</numericStateVariable>
		<numericStateVariable>
			<name>avgDensityRegions</name>
			<value>0</value>
		</numericStateVariable>
	</timepoint>
	<timepoint>
		<numericStateVariable>
			<name>avgClusterednessRegions</name>
			<value>0</value>
		</numericStateVariable>
		<numericStateVariable>
			<name>avgDensityRegions</name>
			<value>0</value>
		</numericStateVariable>
	</timepoint>
	<timepoint>
		<numericStateVariable>
			<name>avgClusterednessRegions</name>
			<value>0</value>
		</numericStateVariable>
		<numericStateVariable>
			<name>avgDensityRegions</name>
			<value>0</value>
		</numericStateVariable>
	</timepoint>
	<timepoint>
		<spatialEntity>
			<pseudo3D type="region">
				<clusteredness>1</clusteredness>
				<density>0.6388461317772793</density>
				<area>23217</area>
				<perimeter>770.3812596797943</perimeter>
				<distanceFromOrigin>272.5912691191704</distanceFromOrigin>
				<angle>64.46544154490645</angle>
				<shape>triangular</shape>
				<triangleMeasure>0.6123837784371909</triangleMeasure>
				<rectangleMeasure>0.5173701132520103</rectangleMeasure>
				<circleMeasure>0.4139236765134403</circleMeasure>
				<centroid>
					<x>285.7115</x>
					<y>827.0807</y>
				</centroid>
			</pseudo3D>
		</spatialEntity>
		<numericStateVariable>
			<name>avgClusterednessRegions</name>
			<value>0</value>
		</numericStateVariable>
		<numericStateVariable>
			<name>avgDensityRegions</name>
			<value>0.6388461317772793</value>
		</numericStateVariable>
	</timepoint>
	<timepoint>
		<spatialEntity>
			<pseudo3D type="region">
				<clusteredness>1</clusteredness>
				<density>0.6463297518513135</density>
				<area>26354.5</area>
				<perimeter>771.2077317237854</perimeter>
				<distanceFromOrigin>272.5912691191704</distanceFromOrigin>
				<angle>58.29982929425064</angle>
				<shape>triangular</shape>
				<triangleMeasure>0.6794903403478409</triangleMeasure>
				<rectangleMeasure>0.5810433724731715</rectangleMeasure>
				<circleMeasure>0.4412722873094738</circleMeasure>
				<centroid>
					<x>274.87</x>
					<y>829.3266</y>
				</centroid>
			</pseudo3D>
		</spatialEntity>
		<numericStateVariable>
			<name>avgClusterednessRegions</name>
			<value>0</value>
		</numericStateVariable>
		<numericStateVariable>
			<name>avgDensityRegions</name>
			<value>0.6463297518513135</value>
		</numericStateVariable>
	</timepoint>
	<timepoint>
		<spatialEntity>
			<pseudo3D type="region">
				<clusteredness>1</clusteredness>
				<density>0.6472169470950331</density>
				<area>29735</area>
				<perimeter>803.5267119407654</perimeter>
				<distanceFromOrigin>272.5912691191704</distanceFromOrigin>
				<angle>57.51875888008201</angle>
				<shape>triangular</shape>
				<triangleMeasure>0.7068759044701254</triangleMeasure>
				<rectangleMeasure>0.5819537578193614</rectangleMeasure>
				<circleMeasure>0.4423382713485281</circleMeasure>
				<centroid>
					<x>263.9389</x>
					<y>828.7246</y>
				</centroid>
			</pseudo3D>
		</spatialEntity>
		<numericStateVariable>
			<name>avgClusterednessRegions</name>
			<value>0</value>
		</numericStateVariable>
		<numericStateVariable>
			<name>avgDensityRegions</name>
			<value>0.6472169470950331</value>
		</numericStateVariable>
	</timepoint>
	<timepoint>
		<spatialEntity>
			<pseudo3D type="region">
				<clusteredness>1</clusteredness>
				<density>0.6603422878596318</density>
				<area>34165.5</area>
				<perimeter>853.0333862304688</perimeter>
				<distanceFromOrigin>272.5912691191704</distanceFromOrigin>
				<angle>56.11942351852575</angle>
				<shape>triangular</shape>
				<triangleMeasure>0.7221251283026794</triangleMeasure>
				<rectangleMeasure>0.574147663568089</rectangleMeasure>
				<circleMeasure>0.4459981788647818</circleMeasure>
				<centroid>
					<x>250.7962</x>
					<y>829.2087</y>
				</centroid>
			</pseudo3D>
		</spatialEntity>
		<numericStateVariable>
			<name>avgClusterednessRegions</name>
			<value>0</value>
		</numericStateVariable>
		<numericStateVariable>
			<name>avgDensityRegions</name>
			<value>0.6603422878596318</value>
		</numericStateVariable>
	</timepoint>
	<timepoint>
		<spatialEntity>
			<pseudo3D type="region">
				<clusteredness>1</clusteredness>
				<density>0.6606430441239397</density>
				<area>36976.5</area>
				<perimeter>867.3590903282166</perimeter>
				<distanceFromOrigin>272.5912691191704</distanceFromOrigin>
				<angle>55.49721347401779</angle>
				<shape>triangular</shape>
				<triangleMeasure>0.7228917429219721</triangleMeasure>
				<rectangleMeasure>0.5995651276978972</rectangleMeasure>
				<circleMeasure>0.4587062416039729</circleMeasure>
				<centroid>
					<x>242.597</x>
					<y>828.6484</y>
				</centroid>
			</pseudo3D>
		</spatialEntity>
		<numericStateVariable>
			<name>avgClusterednessRegions</name>
			<value>0</value>
		</numericStateVariable>
		<numericStateVariable>
			<name>avgDensityRegions</name>
			<value>0.6606430441239397</value>
		</numericStateVariable>
	</timepoint>
	<timepoint>
		<spatialEntity>
			<pseudo3D type="region">
				<clusteredness>1</clusteredness>
				<density>0.6628370206030949</density>
				<area>39300</area>
				<perimeter>890.0140995979309</perimeter>
				<distanceFromOrigin>272.5912691191704</distanceFromOrigin>
				<angle>54.56089440778788</angle>
				<shape>triangular</shape>
				<triangleMeasure>0.7171594191328051</triangleMeasure>
				<rectangleMeasure>0.6118284151145846</rectangleMeasure>
				<circleMeasure>0.4592625052839286</circleMeasure>
				<centroid>
					<x>235.7065</x>
					<y>828.1642</y>
				</centroid>
			</pseudo3D>
		</spatialEntity>
		<numericStateVariable>
			<name>avgClusterednessRegions</name>
			<value>0</value>
		</numericStateVariable>
		<numericStateVariable>
			<name>avgDensityRegions</name>
			<value>0.6628370206030949</value>
		</numericStateVariable>
	</timepoint>
	<timepoint>
		<spatialEntity>
			<pseudo3D type="region">
				<clusteredness>1</clusteredness>
				<density>0.6628370206030949</density>
				<area>39300</area>
				<perimeter>890.0140995979309</perimeter>
				<distanceFromOrigin>272.5912691191704</distanceFromOrigin>
				<angle>54.56089440778788</angle>
				<shape>triangular</shape>
				<triangleMeasure>0.7171594191328051</triangleMeasure>
				<rectangleMeasure>0.6118284151145846</rectangleMeasure>
				<circleMeasure>0.4592625052839286</circleMeasure>
				<centroid>
					<x>235.7065</x>
					<y>828.1642</y>
				</centroid>
			</pseudo3D>
		</spatialEntity>
		<numericStateVariable>
			<name>avgClusterednessRegions</name>
			<value>0</value>
		</numericStateVariable>
		<numericStateVariable>
			<name>avgDensityRegions</name>
			<value>0.6628370206030949</value>
		</numericStateVariable>
	</timepoint>
	<timepoint>
		<spatialEntity>
			<pseudo3D type="region">
				<clusteredness>1</clusteredness>
				<density>0.6628370206030949</density>
				<area>39300</area>
				<perimeter>890.0140995979309</perimeter>
				<distanceFromOrigin>272.5912691191704</distanceFromOrigin>
				<angle>54.56089440778788</angle>
				<shape>triangular</shape>
				<triangleMeasure>0.7171594191328051</triangleMeasure>
				<rectangleMeasure>0.6118284151145846</rectangleMeasure>
				<circleMeasure>0.4592625052839286</circleMeasure>
				<centroid>
					<x>235.7065</x>
					<y>828.1642</y>
				</centroid>
			</pseudo3D>
		</spatialEntity>
		<numericStateVariable>
			<name>avgClusterednessRegions</name>
			<value>0</value>
		</numericStateVariable>
		<numericStateVariable>
			<name>avgDensityRegions</name>
			<value>0.6628370206030949</value>
		</numericStateVariable>
	</timepoint>
	<timepoint>
		<spatialEntity>
			<pseudo3D type="region">
				<clusteredness>1</clusteredness>
				<density>0.6628370206030949</density>
				<area>39300</area>
				<perimeter>890.0140995979309</perimeter>
				<distanceFromOrigin>272.5912691191704</distanceFromOrigin>
				<angle>54.56089440778788</angle>
				<shape>triangular</shape>
				<triangleMeasure>0.7171594191328051</triangleMeasure>
				<rectangleMeasure>0.6118284151145846</rectangleMeasure>
				<circleMeasure>0.4592625052839286</circleMeasure>
				<centroid>
					<x>235.7065</x>
					<y>828.1642</y>
				</centroid>
			</pseudo3D>
		</spatialEntity>
		<numericStateVariable>
			<name>avgClusterednessRegions</name>
			<value>0</value>
		</numericStateVariable>
		<numericStateVariable>
			<name>avgDensityRegions</name>
			<value>0.6628370206030949</value>
		</numericStateVariable>
	</timepoint>
	<timepoint>
		<spatialEntity>
			<pseudo3D type="region">
				<clusteredness>1</clusteredness>
				<density>0.6628370206030949</density>
				<area>39300</area>
				<perimeter>890.0140995979309</perimeter>
				<distanceFromOrigin>272.5912691191704</distanceFromOrigin>
				<angle>54.56089440778788</angle>
				<shape>triangular</shape>
				<triangleMeasure>0.7171594191328051</triangleMeasure>
				<rectangleMeasure>0.6118284151145846</rectangleMeasure>
				<circleMeasure>0.4592625052839286</circleMeasure>
				<centroid>
					<x>235.7065</x>
					<y>828.1642</y>
				</centroid>
			</pseudo3D>
		</spatialEntity>
		<numericStateVariable>
			<name>avgClusterednessRegions</name>
			<value>0</value>
		</numericStateVariable>
		<numericStateVariable>
			<name>avgDensityRegions</name>
			<value>0.6628370206030949</value>
		</numericStateVariable>
	</timepoint>
	<timepoint>
		<spatialEntity>
			<pseudo3D type="region">
				<clusteredness>1</clusteredness>
				<density>0.6628370206030949</density>
				<area>39300</area>
				<perimeter>890.0140995979309</perimeter>
				<distanceFromOrigin>272.5912691191704</distanceFromOrigin>
				<angle>54.56089440778788</angle>
				<shape>triangular</shape>
				<triangleMeasure>0.7171594191328051</triangleMeasure>
				<rectangleMeasure>0.6118284151145846</rectangleMeasure>
				<circleMeasure>0.4592625052839286</circleMeasure>
				<centroid>
					<x>235.7065</x>
					<y>828.1642</y>
				</centroid>
			</pseudo3D>
		</spatialEntity>
		<numericStateVariable>
			<name>avgClusterednessRegions</name>
			<value>0</value>
		</numericStateVariable>
		<numericStateVariable>
			<name>avgDensityRegions</name>
			<value>0.6628370206030949</value>
		</numericStateVariable>
	</timepoint>
	<timepoint>
		<spatialEntity>
			<pseudo3D type="region">
				<clusteredness>1</clusteredness>
				<density>0.6628370206030949</density>
				<area>39300</area>
				<perimeter>890.0140995979309</perimeter>
				<distanceFromOrigin>272.5912691191704</distanceFromOrigin>
				<angle>54.56089440778788</angle>
				<shape>triangular</shape>
				<triangleMeasure>0.7171594191328051</triangleMeasure>
				<rectangleMeasure>0.6118284151145846</rectangleMeasure>
				<circleMeasure>0.4592625052839286</circleMeasure>
				<centroid>
					<x>235.7065</x>
					<y>828.1642</y>
				</centroid>
			</pseudo3D>
		</spatialEntity>
		<numericStateVariable>
			<name>avgClusterednessRegions</name>
			<value>0</value>
		</numericStateVariable>
		<numericStateVariable>
			<name>avgDensityRegions</name>
			<value>0.6628370206030949</value>
		</numericStateVariable>
	</timepoint>
	<timepoint>
		<spatialEntity>
			<pseudo3D type="region">
				<clusteredness>1</clusteredness>
				<density>0.6628370206030949</density>
				<area>39300</area>
				<perimeter>890.0140995979309</perimeter>
				<distanceFromOrigin>272.5912691191704</distanceFromOrigin>
				<angle>54.56089440778788</angle>
				<shape>triangular</shape>
				<triangleMeasure>0.7171594191328051</triangleMeasure>
				<rectangleMeasure>0.6118284151145846</rectangleMeasure>
				<circleMeasure>0.4592625052839286</circleMeasure>
				<centroid>
					<x>235.7065</x>
					<y>828.1642</y>
				</centroid>
			</pseudo3D>
		</spatialEntity>
		<numericStateVariable>
			<name>avgClusterednessRegions</name>
			<value>0</value>
		</numericStateVariable>
		<numericStateVariable>
			<name>avgDensityRegions</name>
			<value>0.6628370206030949</value>
		</numericStateVariable>
	</timepoint>
	<timepoint>
		<spatialEntity>
			<pseudo3D type="region">
				<clusteredness>1</clusteredness>
				<density>0.6628370206030949</density>
				<area>39300</area>
				<perimeter>890.0140995979309</perimeter>
				<distanceFromOrigin>272.5912691191704</distanceFromOrigin>
				<angle>54.56089440778788</angle>
				<shape>triangular</shape>
				<triangleMeasure>0.7171594191328051</triangleMeasure>
				<rectangleMeasure>0.6118284151145846</rectangleMeasure>
				<circleMeasure>0.4592625052839286</circleMeasure>
				<centroid>
					<x>235.7065</x>
					<y>828.1642</y>
				</centroid>
			</pseudo3D>
		</spatialEntity>
		<numericStateVariable>
			<name>avgClusterednessRegions</name>
			<value>0</value>
		</numericStateVariable>
		<numericStateVariable>
			<name>avgDensityRegions</name>
			<value>0.6628370206030949</value>
		</numericStateVariable>
	</timepoint>
	<timepoint>
		<spatialEntity>
			<pseudo3D type="region">
				<clusteredness>1</clusteredness>
				<density>0.6628370206030949</density>
				<area>39300</area>
				<perimeter>890.0140995979309</perimeter>
				<distanceFromOrigin>272.5912691191704</distanceFromOrigin>
				<angle>54.56089440778788</angle>
				<shape>triangular</shape>
				<triangleMeasure>0.7171594191328051</triangleMeasure>
				<rectangleMeasure>0.6118284151145846</rectangleMeasure>
				<circleMeasure>0.4592625052839286</circleMeasure>
				<centroid>
					<x>235.7065</x>
					<y>828.1642</y>
				</centroid>
			</pseudo3D>
		</spatialEntity>
		<numericStateVariable>
			<name>avgClusterednessRegions</name>
			<value>0</value>
		</numericStateVariable>
		<numericStateVariable>
			<name>avgDensityRegions</name>
			<value>0.6628370206030949</value>
		</numericStateVariable>
	</timepoint>
	<timepoint>
		<spatialEntity>
			<pseudo3D type="region">
				<clusteredness>1</clusteredness>
				<density>0.6628370206030949</density>
				<area>39300</area>
				<perimeter>890.0140995979309</perimeter>
				<distanceFromOrigin>272.5912691191704</distanceFromOrigin>
				<angle>54.56089440778788</angle>
				<shape>triangular</shape>
				<triangleMeasure>0.7171594191328051</triangleMeasure>
				<rectangleMeasure>0.6118284151145846</rectangleMeasure>
				<circleMeasure>0.4592625052839286</circleMeasure>
				<centroid>
					<x>235.7065</x>
					<y>828.1642</y>
				</centroid>
			</pseudo3D>
		</spatialEntity>
		<numericStateVariable>
			<name>avgClusterednessRegions</name>
			<value>0</value>
		</numericStateVariable>
		<numericStateVariable>
			<name>avgDensityRegions</name>
			<value>0.6628370206030949</value>
		</numericStateVariable>
	</timepoint>
	<timepoint>
		<spatialEntity>
			<pseudo3D type="region">
				<clusteredness>1</clusteredness>
				<density>0.6628370206030949</density>
				<area>39300</area>
				<perimeter>890.0140995979309</perimeter>
				<distanceFromOrigin>272.5912691191704</distanceFromOrigin>
				<angle>54.56089440778788</angle>
				<shape>triangular</shape>
				<triangleMeasure>0.7171594191328051</triangleMeasure>
				<rectangleMeasure>0.6118284151145846</rectangleMeasure>
				<circleMeasure>0.4592625052839286</circleMeasure>
				<centroid>
					<x>235.7065</x>
					<y>828.1642</y>
				</centroid>
			</pseudo3D>
		</spatialEntity>
		<numericStateVariable>
			<name>avgClusterednessRegions</name>
			<value>0</value>
		</numericStateVariable>
		<numericStateVariable>
			<name>avgDensityRegions</name>
			<value>0.6628370206030949</value>
		</numericStateVariable>
	</timepoint>
	<timepoint>
		<spatialEntity>
			<pseudo3D type="region">
				<clusteredness>1</clusteredness>
				<density>0.6628370206030949</density>
				<area>39300</area>
				<perimeter>890.0140995979309</perimeter>
				<distanceFromOrigin>272.5912691191704</distanceFromOrigin>
				<angle>54.56089440778788</angle>
				<shape>triangular</shape>
				<triangleMeasure>0.7171594191328051</triangleMeasure>
				<rectangleMeasure>0.6118284151145846</rectangleMeasure>
				<circleMeasure>0.4592625052839286</circleMeasure>
				<centroid>
					<x>235.7065</x>
					<y>828.1642</y>
				</centroid>
			</pseudo3D>
		</spatialEntity>
		<numericStateVariable>
			<name>avgClusterednessRegions</name>
			<value>0</value>
		</numericStateVariable>
		<numericStateVariable>
			<name>avgDensityRegions</name>
			<value>0.6628370206030949</value>
		</numericStateVariable>
	</timepoint>
	<timepoint>
		<spatialEntity>
			<pseudo3D type="region">
				<clusteredness>1</clusteredness>
				<density>0.6628370206030949</density>
				<area>39300</area>
				<perimeter>890.0140995979309</perimeter>
				<distanceFromOrigin>272.5912691191704</distanceFromOrigin>
				<angle>54.56089440778788</angle>
				<shape>triangular</shape>
				<triangleMeasure>0.7171594191328051</triangleMeasure>
				<rectangleMeasure>0.6118284151145846</rectangleMeasure>
				<circleMeasure>0.4592625052839286</circleMeasure>
				<centroid>
					<x>235.7065</x>
					<y>828.1642</y>
				</centroid>
			</pseudo3D>
		</spatialEntity>
		<numericStateVariable>
			<name>avgClusterednessRegions</name>
			<value>0</value>
		</numericStateVariable>
		<numericStateVariable>
			<name>avgDensityRegions</name>
			<value>0.6628370206030949</value>
		</numericStateVariable>
	</timepoint>
	<timepoint>
		<spatialEntity>
			<pseudo3D type="region">
				<clusteredness>1</clusteredness>
				<density>0.6628370206030949</density>
				<area>39300</area>
				<perimeter>890.0140995979309</perimeter>
				<distanceFromOrigin>272.5912691191704</distanceFromOrigin>
				<angle>54.56089440778788</angle>
				<shape>triangular</shape>
				<triangleMeasure>0.7171594191328051</triangleMeasure>
				<rectangleMeasure>0.6118284151145846</rectangleMeasure>
				<circleMeasure>0.4592625052839286</circleMeasure>
				<centroid>
					<x>235.7065</x>
					<y>828.1642</y>
				</centroid>
			</pseudo3D>
		</spatialEntity>
		<numericStateVariable>
			<name>avgClusterednessRegions</name>
			<value>0</value>
		</numericStateVariable>
		<numericStateVariable>
			<name>avgDensityRegions</name>
			<value>0.6628370206030949</value>
		</numericStateVariable>
	</timepoint>
	<timepoint>
		<spatialEntity>
			<pseudo3D type="region">
				<clusteredness>1</clusteredness>
				<density>0.6628370206030949</density>
				<area>39300</area>
				<perimeter>890.0140995979309</perimeter>
				<distanceFromOrigin>272.5912691191704</distanceFromOrigin>
				<angle>54.56089440778788</angle>
				<shape>triangular</shape>
				<triangleMeasure>0.7171594191328051</triangleMeasure>
				<rectangleMeasure>0.6118284151145846</rectangleMeasure>
				<circleMeasure>0.4592625052839286</circleMeasure>
				<centroid>
					<x>235.7065</x>
					<y>828.1642</y>
				</centroid>
			</pseudo3D>
		</spatialEntity>
		<numericStateVariable>
			<name>avgClusterednessRegions</name>
			<value>0</value>
		</numericStateVariable>
		<numericStateVariable>
			<name>avgDensityRegions</name>
			<value>0.6628370206030949</value>
		</numericStateVariable>
	</timepoint>
	<timepoint>
		<spatialEntity>
			<pseudo3D type="region">
				<clusteredness>1</clusteredness>
				<density>0.6628370206030949</density>
				<area>39300</area>
				<perimeter>890.0140995979309</perimeter>
				<distanceFromOrigin>272.5912691191704</distanceFromOrigin>
				<angle>54.56089440778788</angle>
				<shape>triangular</shape>
				<triangleMeasure>0.7171594191328051</triangleMeasure>
				<rectangleMeasure>0.6118284151145846</rectangleMeasure>
				<circleMeasure>0.4592625052839286</circleMeasure>
				<centroid>
					<x>235.7065</x>
					<y>828.1642</y>
				</centroid>
			</pseudo3D>
		</spatialEntity>
		<numericStateVariable>
			<name>avgClusterednessRegions</name>
			<value>0</value>
		</numericStateVariable>
		<numericStateVariable>
			<name>avgDensityRegions</name>
			<value>0.6628370206030949</value>
		</numericStateVariable>
	</timepoint>
	<timepoint>
		<spatialEntity>
			<pseudo3D type="region">
				<clusteredness>1</clusteredness>
				<density>0.6628370206030949</density>
				<area>39300</area>
				<perimeter>890.0140995979309</perimeter>
				<distanceFromOrigin>272.5912691191704</distanceFromOrigin>
				<angle>54.56089440778788</angle>
				<shape>triangular</shape>
				<triangleMeasure>0.7171594191328051</triangleMeasure>
				<rectangleMeasure>0.6118284151145846</rectangleMeasure>
				<circleMeasure>0.4592625052839286</circleMeasure>
				<centroid>
					<x>235.7065</x>
					<y>828.1642</y>
				</centroid>
			</pseudo3D>
		</spatialEntity>
		<numericStateVariable>
			<name>avgClusterednessRegions</name>
			<value>0</value>
		</numericStateVariable>
		<numericStateVariable>
			<name>avgDensityRegions</name>
			<value>0.6628370206030949</value>
		</numericStateVariable>
	</timepoint>
	<timepoint>
		<spatialEntity>
			<pseudo3D type="region">
				<clusteredness>1</clusteredness>
				<density>0.6628370206030949</density>
				<area>39300</area>
				<perimeter>890.0140995979309</perimeter>
				<distanceFromOrigin>272.5912691191704</distanceFromOrigin>
				<angle>54.56089440778788</angle>
				<shape>triangular</shape>
				<triangleMeasure>0.7171594191328051</triangleMeasure>
				<rectangleMeasure>0.6118284151145846</rectangleMeasure>
				<circleMeasure>0.4592625052839286</circleMeasure>
				<centroid>
					<x>235.7065</x>
					<y>828.1642</y>
				</centroid>
			</pseudo3D>
		</spatialEntity>
		<numericStateVariable>
			<name>avgClusterednessRegions</name>
			<value>0</value>
		</numericStateVariable>
		<numericStateVariable>
			<name>avgDensityRegions</name>
			<value>0.6628370206030949</value>
		</numericStateVariable>
	</timepoint>
	<timepoint>
		<spatialEntity>
			<pseudo3D type="region">
				<clusteredness>1</clusteredness>
				<density>0.6628370206030949</density>
				<area>39300</area>
				<perimeter>890.0140995979309</perimeter>
				<distanceFromOrigin>272.5912691191704</distanceFromOrigin>
				<angle>54.56089440778788</angle>
				<shape>triangular</shape>
				<triangleMeasure>0.7171594191328051</triangleMeasure>
				<rectangleMeasure>0.6118284151145846</rectangleMeasure>
				<circleMeasure>0.4592625052839286</circleMeasure>
				<centroid>
					<x>235.7065</x>
					<y>828.1642</y>
				</centroid>
			</pseudo3D>
		</spatialEntity>
		<numericStateVariable>
			<name>avgClusterednessRegions</name>
			<value>0</value>
		</numericStateVariable>
		<numericStateVariable>
			<name>avgDensityRegions</name>
			<value>0.6628370206030949</value>
		</numericStateVariable>
	</timepoint>
	<timepoint>
		<spatialEntity>
			<pseudo3D type="region">
				<clusteredness>1</clusteredness>
				<density>0.6628370206030949</density>
				<area>39300</area>
				<perimeter>890.0140995979309</perimeter>
				<distanceFromOrigin>272.5912691191704</distanceFromOrigin>
				<angle>54.56089440778788</angle>
				<shape>triangular</shape>
				<triangleMeasure>0.7171594191328051</triangleMeasure>
				<rectangleMeasure>0.6118284151145846</rectangleMeasure>
				<circleMeasure>0.4592625052839286</circleMeasure>
				<centroid>
					<x>235.7065</x>
					<y>828.1642</y>
				</centroid>
			</pseudo3D>
		</spatialEntity>
		<numericStateVariable>
			<name>avgClusterednessRegions</name>
			<value>0</value>
		</numericStateVariable>
		<numericStateVariable>
			<name>avgDensityRegions</name>
			<value>0.6628370206030949</value>
		</numericStateVariable>
	</timepoint>
	<timepoint>
		<spatialEntity>
			<pseudo3D type="region">
				<clusteredness>1</clusteredness>
				<density>0.6628370206030949</density>
				<area>39300</area>
				<perimeter>890.0140995979309</perimeter>
				<distanceFromOrigin>272.5912691191704</distanceFromOrigin>
				<angle>54.56089440778788</angle>
				<shape>triangular</shape>
				<triangleMeasure>0.7171594191328051</triangleMeasure>
				<rectangleMeasure>0.6118284151145846</rectangleMeasure>
				<circleMeasure>0.4592625052839286</circleMeasure>
				<centroid>
					<x>235.7065</x>
					<y>828.1642</y>
				</centroid>
			</pseudo3D>
		</spatialEntity>
		<numericStateVariable>
			<name>avgClusterednessRegions</name>
			<value>0</value>
		</numericStateVariable>
		<numericStateVariable>
			<name>avgDensityRegions</name>
			<value>0.6628370206030949</value>
		</numericStateVariable>
	</timepoint>
	<timepoint>
		<spatialEntity>
			<pseudo3D type="region">
				<clusteredness>1</clusteredness>
				<density>0.6628370206030949</density>
				<area>39300</area>
				<perimeter>890.0140995979309</perimeter>
				<distanceFromOrigin>272.5912691191704</distanceFromOrigin>
				<angle>54.56089440778788</angle>
				<shape>triangular</shape>
				<triangleMeasure>0.7171594191328051</triangleMeasure>
				<rectangleMeasure>0.6118284151145846</rectangleMeasure>
				<circleMeasure>0.4592625052839286</circleMeasure>
				<centroid>
					<x>235.7065</x>
					<y>828.1642</y>
				</centroid>
			</pseudo3D>
		</spatialEntity>
		<numericStateVariable>
			<name>avgClusterednessRegions</name>
			<value>0</value>
		</numericStateVariable>
		<numericStateVariable>
			<name>avgDensityRegions</name>
			<value>0.6628370206030949</value>
		</numericStateVariable>
	</timepoint>
	<timepoint>
		<spatialEntity>
			<pseudo3D type="region">
				<clusteredness>1</clusteredness>
				<density>0.6628370206030949</density>
				<area>39300</area>
				<perimeter>890.0140995979309</perimeter>
				<distanceFromOrigin>272.5912691191704</distanceFromOrigin>
				<angle>54.56089440778788</angle>
				<shape>triangular</shape>
				<triangleMeasure>0.7171594191328051</triangleMeasure>
				<rectangleMeasure>0.6118284151145846</rectangleMeasure>
				<circleMeasure>0.4592625052839286</circleMeasure>
				<centroid>
					<x>235.7065</x>
					<y>828.1642</y>
				</centroid>
			</pseudo3D>
		</spatialEntity>
		<numericStateVariable>
			<name>avgClusterednessRegions</name>
			<value>0</value>
		</numericStateVariable>
		<numericStateVariable>
			<name>avgDensityRegions</name>
			<value>0.6628370206030949</value>
		</numericStateVariable>
	</timepoint>
	<timepoint>
		<spatialEntity>
			<pseudo3D type="region">
				<clusteredness>1</clusteredness>
				<density>0.6628370206030949</density>
				<area>39300</area>
				<perimeter>890.0140995979309</perimeter>
				<distanceFromOrigin>272.5912691191704</distanceFromOrigin>
				<angle>54.56089440778788</angle>
				<shape>triangular</shape>
				<triangleMeasure>0.7171594191328051</triangleMeasure>
				<rectangleMeasure>0.6118284151145846</rectangleMeasure>
				<circleMeasure>0.4592625052839286</circleMeasure>
				<centroid>
					<x>235.7065</x>
					<y>828.1642</y>
				</centroid>
			</pseudo3D>
		</spatialEntity>
		<numericStateVariable>
			<name>avgClusterednessRegions</name>
			<value>0</value>
		</numericStateVariable>
		<numericStateVariable>
			<name>avgDensityRegions</name>
			<value>0.6628370206030949</value>
		</numericStateVariable>
	</timepoint>
	<timepoint>
		<spatialEntity>
			<pseudo3D type="region">
				<clusteredness>1</clusteredness>
				<density>0.6628370206030949</density>
				<area>39300</area>
				<perimeter>890.0140995979309</perimeter>
				<distanceFromOrigin>272.5912691191704</distanceFromOrigin>
				<angle>54.56089440778788</angle>
				<shape>triangular</shape>
				<triangleMeasure>0.7171594191328051</triangleMeasure>
				<rectangleMeasure>0.6118284151145846</rectangleMeasure>
				<circleMeasure>0.4592625052839286</circleMeasure>
				<centroid>
					<x>235.7065</x>
					<y>828.1642</y>
				</centroid>
			</pseudo3D>
		</spatialEntity>
		<numericStateVariable>
			<name>avgClusterednessRegions</name>
			<value>0</value>
		</numericStateVariable>
		<numericStateVariable>
			<name>avgDensityRegions</name>
			<value>0.6628370206030949</value>
		</numericStateVariable>
	</timepoint>
	<timepoint>
		<spatialEntity>
			<pseudo3D type="region">
				<clusteredness>1</clusteredness>
				<density>0.6628370206030949</density>
				<area>39300</area>
				<perimeter>890.0140995979309</perimeter>
				<distanceFromOrigin>272.5912691191704</distanceFromOrigin>
				<angle>54.56089440778788</angle>
				<shape>triangular</shape>
				<triangleMeasure>0.7171594191328051</triangleMeasure>
				<rectangleMeasure>0.6118284151145846</rectangleMeasure>
				<circleMeasure>0.4592625052839286</circleMeasure>
				<centroid>
					<x>235.7065</x>
					<y>828.1642</y>
				</centroid>
			</pseudo3D>
		</spatialEntity>
		<numericStateVariable>
			<name>avgClusterednessRegions</name>
			<value>0</value>
		</numericStateVariable>
		<numericStateVariable>
			<name>avgDensityRegions</name>
			<value>0.6628370206030949</value>
		</numericStateVariable>
	</timepoint>
	<timepoint>
		<spatialEntity>
			<pseudo3D type="region">
				<clusteredness>1</clusteredness>
				<density>0.6628370206030949</density>
				<area>39300</area>
				<perimeter>890.0140995979309</perimeter>
				<distanceFromOrigin>272.5912691191704</distanceFromOrigin>
				<angle>54.56089440778788</angle>
				<shape>triangular</shape>
				<triangleMeasure>0.7171594191328051</triangleMeasure>
				<rectangleMeasure>0.6118284151145846</rectangleMeasure>
				<circleMeasure>0.4592625052839286</circleMeasure>
				<centroid>
					<x>235.7065</x>
					<y>828.1642</y>
				</centroid>
			</pseudo3D>
		</spatialEntity>
		<numericStateVariable>
			<name>avgClusterednessRegions</name>
			<value>0</value>
		</numericStateVariable>
		<numericStateVariable>
			<name>avgDensityRegions</name>
			<value>0.6628370206030949</value>
		</numericStateVariable>
	</timepoint>
	<timepoint>
		<spatialEntity>
			<pseudo3D type="region">
				<clusteredness>1</clusteredness>
				<density>0.6628370206030949</density>
				<area>39300</area>
				<perimeter>890.0140995979309</perimeter>
				<distanceFromOrigin>272.5912691191704</distanceFromOrigin>
				<angle>54.56089440778788</angle>
				<shape>triangular</shape>
				<triangleMeasure>0.7171594191328051</triangleMeasure>
				<rectangleMeasure>0.6118284151145846</rectangleMeasure>
				<circleMeasure>0.4592625052839286</circleMeasure>
				<centroid>
					<x>235.7065</x>
					<y>828.1642</y>
				</centroid>
			</pseudo3D>
		</spatialEntity>
		<numericStateVariable>
			<name>avgClusterednessRegions</name>
			<value>0</value>
		</numericStateVariable>
		<numericStateVariable>
			<name>avgDensityRegions</name>
			<value>0.6628370206030949</value>
		</numericStateVariable>
	</timepoint>
	<timepoint>
		<spatialEntity>
			<pseudo3D type="region">
				<clusteredness>1</clusteredness>
				<density>0.6628370206030949</density>
				<area>39300</area>
				<perimeter>890.0140995979309</perimeter>
				<distanceFromOrigin>272.5912691191704</distanceFromOrigin>
				<angle>54.56089440778788</angle>
				<shape>triangular</shape>
				<triangleMeasure>0.7171594191328051</triangleMeasure>
				<rectangleMeasure>0.6118284151145846</rectangleMeasure>
				<circleMeasure>0.4592625052839286</circleMeasure>
				<centroid>
					<x>235.7065</x>
					<y>828.1642</y>
				</centroid>
			</pseudo3D>
		</spatialEntity>
		<numericStateVariable>
			<name>avgClusterednessRegions</name>
			<value>0</value>
		</numericStateVariable>
		<numericStateVariable>
			<name>avgDensityRegions</name>
			<value>0.6628370206030949</value>
		</numericStateVariable>
	</timepoint>
	<timepoint>
		<spatialEntity>
			<pseudo3D type="region">
				<clusteredness>1</clusteredness>
				<density>0.6628370206030949</density>
				<area>39300</area>
				<perimeter>890.0140995979309</perimeter>
				<distanceFromOrigin>272.5912691191704</distanceFromOrigin>
				<angle>54.56089440778788</angle>
				<shape>triangular</shape>
				<triangleMeasure>0.7171594191328051</triangleMeasure>
				<rectangleMeasure>0.6118284151145846</rectangleMeasure>
				<circleMeasure>0.4592625052839286</circleMeasure>
				<centroid>
					<x>235.7065</x>
					<y>828.1642</y>
				</centroid>
			</pseudo3D>
		</spatialEntity>
		<numericStateVariable>
			<name>avgClusterednessRegions</name>
			<value>0</value>
		</numericStateVariable>
		<numericStateVariable>
			<name>avgDensityRegions</name>
			<value>0.6628370206030949</value>
		</numericStateVariable>
	</timepoint>
	<timepoint>
		<spatialEntity>
			<pseudo3D type="region">
				<clusteredness>1</clusteredness>
				<density>0.6628370206030949</density>
				<area>39300</area>
				<perimeter>890.0140995979309</perimeter>
				<distanceFromOrigin>272.5912691191704</distanceFromOrigin>
				<angle>54.56089440778788</angle>
				<shape>triangular</shape>
				<triangleMeasure>0.7171594191328051</triangleMeasure>
				<rectangleMeasure>0.6118284151145846</rectangleMeasure>
				<circleMeasure>0.4592625052839286</circleMeasure>
				<centroid>
					<x>235.7065</x>
					<y>828.1642</y>
				</centroid>
			</pseudo3D>
		</spatialEntity>
		<numericStateVariable>
			<name>avgClusterednessRegions</name>
			<value>0</value>
		</numericStateVariable>
		<numericStateVariable>
			<name>avgDensityRegions</name>
			<value>0.6628370206030949</value>
		</numericStateVariable>
	</timepoint>
	<timepoint>
		<spatialEntity>
			<pseudo3D type="region">
				<clusteredness>1</clusteredness>
				<density>0.6628370206030949</density>
				<area>39300</area>
				<perimeter>890.0140995979309</perimeter>
				<distanceFromOrigin>272.5912691191704</distanceFromOrigin>
				<angle>54.56089440778788</angle>
				<shape>triangular</shape>
				<triangleMeasure>0.7171594191328051</triangleMeasure>
				<rectangleMeasure>0.6118284151145846</rectangleMeasure>
				<circleMeasure>0.4592625052839286</circleMeasure>
				<centroid>
					<x>235.7065</x>
					<y>828.1642</y>
				</centroid>
			</pseudo3D>
		</spatialEntity>
		<numericStateVariable>
			<name>avgClusterednessRegions</name>
			<value>0</value>
		</numericStateVariable>
		<numericStateVariable>
			<name>avgDensityRegions</name>
			<value>0.6628370206030949</value>
		</numericStateVariable>
	</timepoint>
	<timepoint>
		<spatialEntity>
			<pseudo3D type="region">
				<clusteredness>1</clusteredness>
				<density>0.6628370206030949</density>
				<area>39300</area>
				<perimeter>890.0140995979309</perimeter>
				<distanceFromOrigin>272.5912691191704</distanceFromOrigin>
				<angle>54.56089440778788</angle>
				<shape>triangular</shape>
				<triangleMeasure>0.7171594191328051</triangleMeasure>
				<rectangleMeasure>0.6118284151145846</rectangleMeasure>
				<circleMeasure>0.4592625052839286</circleMeasure>
				<centroid>
					<x>235.7065</x>
					<y>828.1642</y>
				</centroid>
			</pseudo3D>
		</spatialEntity>
		<numericStateVariable>
			<name>avgClusterednessRegions</name>
			<value>0</value>
		</numericStateVariable>
		<numericStateVariable>
			<name>avgDensityRegions</name>
			<value>0.6628370206030949</value>
		</numericStateVariable>
	</timepoint>
	<timepoint>
		<spatialEntity>
			<pseudo3D type="region">
				<clusteredness>1</clusteredness>
				<density>0.6628370206030949</density>
				<area>39300</area>
				<perimeter>890.0140995979309</perimeter>
				<distanceFromOrigin>272.5912691191704</distanceFromOrigin>
				<angle>54.56089440778788</angle>
				<shape>triangular</shape>
				<triangleMeasure>0.7171594191328051</triangleMeasure>
				<rectangleMeasure>0.6118284151145846</rectangleMeasure>
				<circleMeasure>0.4592625052839286</circleMeasure>
				<centroid>
					<x>235.7065</x>
					<y>828.1642</y>
				</centroid>
			</pseudo3D>
		</spatialEntity>
		<numericStateVariable>
			<name>avgClusterednessRegions</name>
			<value>0</value>
		</numericStateVariable>
		<numericStateVariable>
			<name>avgDensityRegions</name>
			<value>0.6628370206030949</value>
		</numericStateVariable>
	</timepoint>
	<timepoint>
		<spatialEntity>
			<pseudo3D type="region">
				<clusteredness>1</clusteredness>
				<density>0.6628370206030949</density>
				<area>39300</area>
				<perimeter>890.0140995979309</perimeter>
				<distanceFromOrigin>272.5912691191704</distanceFromOrigin>
				<angle>54.56089440778788</angle>
				<shape>triangular</shape>
				<triangleMeasure>0.7171594191328051</triangleMeasure>
				<rectangleMeasure>0.6118284151145846</rectangleMeasure>
				<circleMeasure>0.4592625052839286</circleMeasure>
				<centroid>
					<x>235.7065</x>
					<y>828.1642</y>
				</centroid>
			</pseudo3D>
		</spatialEntity>
		<numericStateVariable>
			<name>avgClusterednessRegions</name>
			<value>0</value>
		</numericStateVariable>
		<numericStateVariable>
			<name>avgDensityRegions</name>
			<value>0.6628370206030949</value>
		</numericStateVariable>
	</timepoint>
	<timepoint>
		<spatialEntity>
			<pseudo3D type="region">
				<clusteredness>1</clusteredness>
				<density>0.6628370206030949</density>
				<area>39300</area>
				<perimeter>890.0140995979309</perimeter>
				<distanceFromOrigin>272.5912691191704</distanceFromOrigin>
				<angle>54.56089440778788</angle>
				<shape>triangular</shape>
				<triangleMeasure>0.7171594191328051</triangleMeasure>
				<rectangleMeasure>0.6118284151145846</rectangleMeasure>
				<circleMeasure>0.4592625052839286</circleMeasure>
				<centroid>
					<x>235.7065</x>
					<y>828.1642</y>
				</centroid>
			</pseudo3D>
		</spatialEntity>
		<numericStateVariable>
			<name>avgClusterednessRegions</name>
			<value>0</value>
		</numericStateVariable>
		<numericStateVariable>
			<name>avgDensityRegions</name>
			<value>0.6628370206030949</value>
		</numericStateVariable>
	</timepoint>
	<timepoint>
		<spatialEntity>
			<pseudo3D type="region">
				<clusteredness>1</clusteredness>
				<density>0.6628370206030949</density>
				<area>39300</area>
				<perimeter>890.0140995979309</perimeter>
				<distanceFromOrigin>272.5912691191704</distanceFromOrigin>
				<angle>54.56089440778788</angle>
				<shape>triangular</shape>
				<triangleMeasure>0.7171594191328051</triangleMeasure>
				<rectangleMeasure>0.6118284151145846</rectangleMeasure>
				<circleMeasure>0.4592625052839286</circleMeasure>
				<centroid>
					<x>235.7065</x>
					<y>828.1642</y>
				</centroid>
			</pseudo3D>
		</spatialEntity>
		<numericStateVariable>
			<name>avgClusterednessRegions</name>
			<value>0</value>
		</numericStateVariable>
		<numericStateVariable>
			<name>avgDensityRegions</name>
			<value>0.6628370206030949</value>
		</numericStateVariable>
	</timepoint>
	<timepoint>
		<spatialEntity>
			<pseudo3D type="region">
				<clusteredness>1</clusteredness>
				<density>0.6628370206030949</density>
				<area>39300</area>
				<perimeter>890.0140995979309</perimeter>
				<distanceFromOrigin>272.5912691191704</distanceFromOrigin>
				<angle>54.56089440778788</angle>
				<shape>triangular</shape>
				<triangleMeasure>0.7171594191328051</triangleMeasure>
				<rectangleMeasure>0.6118284151145846</rectangleMeasure>
				<circleMeasure>0.4592625052839286</circleMeasure>
				<centroid>
					<x>235.7065</x>
					<y>828.1642</y>
				</centroid>
			</pseudo3D>
		</spatialEntity>
		<numericStateVariable>
			<name>avgClusterednessRegions</name>
			<value>0</value>
		</numericStateVariable>
		<numericStateVariable>
			<name>avgDensityRegions</name>
			<value>0.6628370206030949</value>
		</numericStateVariable>
	</timepoint>
	<timepoint>
		<spatialEntity>
			<pseudo3D type="region">
				<clusteredness>1</clusteredness>
				<density>0.6628370206030949</density>
				<area>39300</area>
				<perimeter>890.0140995979309</perimeter>
				<distanceFromOrigin>272.5912691191704</distanceFromOrigin>
				<angle>54.56089440778788</angle>
				<shape>triangular</shape>
				<triangleMeasure>0.7171594191328051</triangleMeasure>
				<rectangleMeasure>0.6118284151145846</rectangleMeasure>
				<circleMeasure>0.4592625052839286</circleMeasure>
				<centroid>
					<x>235.7065</x>
					<y>828.1642</y>
				</centroid>
			</pseudo3D>
		</spatialEntity>
		<numericStateVariable>
			<name>avgClusterednessRegions</name>
			<value>0</value>
		</numericStateVariable>
		<numericStateVariable>
			<name>avgDensityRegions</name>
			<value>0.6628370206030949</value>
		</numericStateVariable>
	</timepoint>
	<timepoint>
		<spatialEntity>
			<pseudo3D type="region">
				<clusteredness>1</clusteredness>
				<density>0.6628370206030949</density>
				<area>39300</area>
				<perimeter>890.0140995979309</perimeter>
				<distanceFromOrigin>272.5912691191704</distanceFromOrigin>
				<angle>54.56089440778788</angle>
				<shape>triangular</shape>
				<triangleMeasure>0.7171594191328051</triangleMeasure>
				<rectangleMeasure>0.6118284151145846</rectangleMeasure>
				<circleMeasure>0.4592625052839286</circleMeasure>
				<centroid>
					<x>235.7065</x>
					<y>828.1642</y>
				</centroid>
			</pseudo3D>
		</spatialEntity>
		<numericStateVariable>
			<name>avgClusterednessRegions</name>
			<value>0</value>
		</numericStateVariable>
		<numericStateVariable>
			<name>avgDensityRegions</name>
			<value>0.6628370206030949</value>
		</numericStateVariable>
	</timepoint>
	<timepoint>
		<spatialEntity>
			<pseudo3D type="region">
				<clusteredness>1</clusteredness>
				<density>0.6628370206030949</density>
				<area>39300</area>
				<perimeter>890.0140995979309</perimeter>
				<distanceFromOrigin>272.5912691191704</distanceFromOrigin>
				<angle>54.56089440778788</angle>
				<shape>triangular</shape>
				<triangleMeasure>0.7171594191328051</triangleMeasure>
				<rectangleMeasure>0.6118284151145846</rectangleMeasure>
				<circleMeasure>0.4592625052839286</circleMeasure>
				<centroid>
					<x>235.7065</x>
					<y>828.1642</y>
				</centroid>
			</pseudo3D>
		</spatialEntity>
		<numericStateVariable>
			<name>avgClusterednessRegions</name>
			<value>0</value>
		</numericStateVariable>
		<numericStateVariable>
			<name>avgDensityRegions</name>
			<value>0.6628370206030949</value>
		</numericStateVariable>
	</timepoint>
	<timepoint>
		<spatialEntity>
			<pseudo3D type="region">
				<clusteredness>1</clusteredness>
				<density>0.6628370206030949</density>
				<area>39300</area>
				<perimeter>890.0140995979309</perimeter>
				<distanceFromOrigin>272.5912691191704</distanceFromOrigin>
				<angle>54.56089440778788</angle>
				<shape>triangular</shape>
				<triangleMeasure>0.7171594191328051</triangleMeasure>
				<rectangleMeasure>0.6118284151145846</rectangleMeasure>
				<circleMeasure>0.4592625052839286</circleMeasure>
				<centroid>
					<x>235.7065</x>
					<y>828.1642</y>
				</centroid>
			</pseudo3D>
		</spatialEntity>
		<numericStateVariable>
			<name>avgClusterednessRegions</name>
			<value>0</value>
		</numericStateVariable>
		<numericStateVariable>
			<name>avgDensityRegions</name>
			<value>0.6628370206030949</value>
		</numericStateVariable>
	</timepoint>
	<timepoint>
		<spatialEntity>
			<pseudo3D type="region">
				<clusteredness>1</clusteredness>
				<density>0.6628370206030949</density>
				<area>39300</area>
				<perimeter>890.0140995979309</perimeter>
				<distanceFromOrigin>272.5912691191704</distanceFromOrigin>
				<angle>54.56089440778788</angle>
				<shape>triangular</shape>
				<triangleMeasure>0.7171594191328051</triangleMeasure>
				<rectangleMeasure>0.6118284151145846</rectangleMeasure>
				<circleMeasure>0.4592625052839286</circleMeasure>
				<centroid>
					<x>235.7065</x>
					<y>828.1642</y>
				</centroid>
			</pseudo3D>
		</spatialEntity>
		<numericStateVariable>
			<name>avgClusterednessRegions</name>
			<value>0</value>
		</numericStateVariable>
		<numericStateVariable>
			<name>avgDensityRegions</name>
			<value>0.6628370206030949</value>
		</numericStateVariable>
	</timepoint>
	<timepoint>
		<spatialEntity>
			<pseudo3D type="region">
				<clusteredness>1</clusteredness>
				<density>0.6628370206030949</density>
				<area>39300</area>
				<perimeter>890.0140995979309</perimeter>
				<distanceFromOrigin>272.5912691191704</distanceFromOrigin>
				<angle>54.56089440778788</angle>
				<shape>triangular</shape>
				<triangleMeasure>0.7171594191328051</triangleMeasure>
				<rectangleMeasure>0.6118284151145846</rectangleMeasure>
				<circleMeasure>0.4592625052839286</circleMeasure>
				<centroid>
					<x>235.7065</x>
					<y>828.1642</y>
				</centroid>
			</pseudo3D>
		</spatialEntity>
		<numericStateVariable>
			<name>avgClusterednessRegions</name>
			<value>0</value>
		</numericStateVariable>
		<numericStateVariable>
			<name>avgDensityRegions</name>
			<value>0.6628370206030949</value>
		</numericStateVariable>
	</timepoint>
	<timepoint>
		<spatialEntity>
			<pseudo3D type="region">
				<clusteredness>1</clusteredness>
				<density>0.6628370206030949</density>
				<area>39300</area>
				<perimeter>890.0140995979309</perimeter>
				<distanceFromOrigin>272.5912691191704</distanceFromOrigin>
				<angle>54.56089440778788</angle>
				<shape>triangular</shape>
				<triangleMeasure>0.7171594191328051</triangleMeasure>
				<rectangleMeasure>0.6118284151145846</rectangleMeasure>
				<circleMeasure>0.4592625052839286</circleMeasure>
				<centroid>
					<x>235.7065</x>
					<y>828.1642</y>
				</centroid>
			</pseudo3D>
		</spatialEntity>
		<numericStateVariable>
			<name>avgClusterednessRegions</name>
			<value>0</value>
		</numericStateVariable>
		<numericStateVariable>
			<name>avgDensityRegions</name>
			<value>0.6628370206030949</value>
		</numericStateVariable>
	</timepoint>
	<timepoint>
		<spatialEntity>
			<pseudo3D type="region">
				<clusteredness>1</clusteredness>
				<density>0.6628370206030949</density>
				<area>39300</area>
				<perimeter>890.0140995979309</perimeter>
				<distanceFromOrigin>272.5912691191704</distanceFromOrigin>
				<angle>54.56089440778788</angle>
				<shape>triangular</shape>
				<triangleMeasure>0.7171594191328051</triangleMeasure>
				<rectangleMeasure>0.6118284151145846</rectangleMeasure>
				<circleMeasure>0.4592625052839286</circleMeasure>
				<centroid>
					<x>235.7065</x>
					<y>828.1642</y>
				</centroid>
			</pseudo3D>
		</spatialEntity>
		<numericStateVariable>
			<name>avgClusterednessRegions</name>
			<value>0</value>
		</numericStateVariable>
		<numericStateVariable>
			<name>avgDensityRegions</name>
			<value>0.6628370206030949</value>
		</numericStateVariable>
	</timepoint>
	<timepoint>
		<spatialEntity>
			<pseudo3D type="region">
				<clusteredness>1</clusteredness>
				<density>0.6628370206030949</density>
				<area>39300</area>
				<perimeter>890.0140995979309</perimeter>
				<distanceFromOrigin>272.5912691191704</distanceFromOrigin>
				<angle>54.56089440778788</angle>
				<shape>triangular</shape>
				<triangleMeasure>0.7171594191328051</triangleMeasure>
				<rectangleMeasure>0.6118284151145846</rectangleMeasure>
				<circleMeasure>0.4592625052839286</circleMeasure>
				<centroid>
					<x>235.7065</x>
					<y>828.1642</y>
				</centroid>
			</pseudo3D>
		</spatialEntity>
		<numericStateVariable>
			<name>avgClusterednessRegions</name>
			<value>0</value>
		</numericStateVariable>
		<numericStateVariable>
			<name>avgDensityRegions</name>
			<value>0.6628370206030949</value>
		</numericStateVariable>
	</timepoint>
	<timepoint>
		<spatialEntity>
			<pseudo3D type="region">
				<clusteredness>1</clusteredness>
				<density>0.6628370206030949</density>
				<area>39300</area>
				<perimeter>890.0140995979309</perimeter>
				<distanceFromOrigin>272.5912691191704</distanceFromOrigin>
				<angle>54.56089440778788</angle>
				<shape>triangular</shape>
				<triangleMeasure>0.7171594191328051</triangleMeasure>
				<rectangleMeasure>0.6118284151145846</rectangleMeasure>
				<circleMeasure>0.4592625052839286</circleMeasure>
				<centroid>
					<x>235.7065</x>
					<y>828.1642</y>
				</centroid>
			</pseudo3D>
		</spatialEntity>
		<numericStateVariable>
			<name>avgClusterednessRegions</name>
			<value>0</value>
		</numericStateVariable>
		<numericStateVariable>
			<name>avgDensityRegions</name>
			<value>0.6628370206030949</value>
		</numericStateVariable>
	</timepoint>
	<timepoint>
		<spatialEntity>
			<pseudo3D type="region">
				<clusteredness>1</clusteredness>
				<density>0.6628370206030949</density>
				<area>39300</area>
				<perimeter>890.0140995979309</perimeter>
				<distanceFromOrigin>272.5912691191704</distanceFromOrigin>
				<angle>54.56089440778788</angle>
				<shape>triangular</shape>
				<triangleMeasure>0.7171594191328051</triangleMeasure>
				<rectangleMeasure>0.6118284151145846</rectangleMeasure>
				<circleMeasure>0.4592625052839286</circleMeasure>
				<centroid>
					<x>235.7065</x>
					<y>828.1642</y>
				</centroid>
			</pseudo3D>
		</spatialEntity>
		<numericStateVariable>
			<name>avgClusterednessRegions</name>
			<value>0</value>
		</numericStateVariable>
		<numericStateVariable>
			<name>avgDensityRegions</name>
			<value>0.6628370206030949</value>
		</numericStateVariable>
	</timepoint>
	<timepoint>
		<spatialEntity>
			<pseudo3D type="region">
				<clusteredness>1</clusteredness>
				<density>0.6628370206030949</density>
				<area>39300</area>
				<perimeter>890.0140995979309</perimeter>
				<distanceFromOrigin>272.5912691191704</distanceFromOrigin>
				<angle>54.56089440778788</angle>
				<shape>triangular</shape>
				<triangleMeasure>0.7171594191328051</triangleMeasure>
				<rectangleMeasure>0.6118284151145846</rectangleMeasure>
				<circleMeasure>0.4592625052839286</circleMeasure>
				<centroid>
					<x>235.7065</x>
					<y>828.1642</y>
				</centroid>
			</pseudo3D>
		</spatialEntity>
		<numericStateVariable>
			<name>avgClusterednessRegions</name>
			<value>0</value>
		</numericStateVariable>
		<numericStateVariable>
			<name>avgDensityRegions</name>
			<value>0.6628370206030949</value>
		</numericStateVariable>
	</timepoint>
	<timepoint>
		<spatialEntity>
			<pseudo3D type="region">
				<clusteredness>1</clusteredness>
				<density>0.6628370206030949</density>
				<area>39300</area>
				<perimeter>890.0140995979309</perimeter>
				<distanceFromOrigin>272.5912691191704</distanceFromOrigin>
				<angle>54.56089440778788</angle>
				<shape>triangular</shape>
				<triangleMeasure>0.7171594191328051</triangleMeasure>
				<rectangleMeasure>0.6118284151145846</rectangleMeasure>
				<circleMeasure>0.4592625052839286</circleMeasure>
				<centroid>
					<x>235.7065</x>
					<y>828.1642</y>
				</centroid>
			</pseudo3D>
		</spatialEntity>
		<numericStateVariable>
			<name>avgClusterednessRegions</name>
			<value>0</value>
		</numericStateVariable>
		<numericStateVariable>
			<name>avgDensityRegions</name>
			<value>0.6628370206030949</value>
		</numericStateVariable>
	</timepoint>
	<timepoint>
		<spatialEntity>
			<pseudo3D type="region">
				<clusteredness>1</clusteredness>
				<density>0.6628370206030949</density>
				<area>39300</area>
				<perimeter>890.0140995979309</perimeter>
				<distanceFromOrigin>272.5912691191704</distanceFromOrigin>
				<angle>54.56089440778788</angle>
				<shape>triangular</shape>
				<triangleMeasure>0.7171594191328051</triangleMeasure>
				<rectangleMeasure>0.6118284151145846</rectangleMeasure>
				<circleMeasure>0.4592625052839286</circleMeasure>
				<centroid>
					<x>235.7065</x>
					<y>828.1642</y>
				</centroid>
			</pseudo3D>
		</spatialEntity>
		<numericStateVariable>
			<name>avgClusterednessRegions</name>
			<value>0</value>
		</numericStateVariable>
		<numericStateVariable>
			<name>avgDensityRegions</name>
			<value>0.6628370206030949</value>
		</numericStateVariable>
	</timepoint>
	<timepoint>
		<spatialEntity>
			<pseudo3D type="region">
				<clusteredness>1</clusteredness>
				<density>0.6628370206030949</density>
				<area>39300</area>
				<perimeter>890.0140995979309</perimeter>
				<distanceFromOrigin>272.5912691191704</distanceFromOrigin>
				<angle>54.56089440778788</angle>
				<shape>triangular</shape>
				<triangleMeasure>0.7171594191328051</triangleMeasure>
				<rectangleMeasure>0.6118284151145846</rectangleMeasure>
				<circleMeasure>0.4592625052839286</circleMeasure>
				<centroid>
					<x>235.7065</x>
					<y>828.1642</y>
				</centroid>
			</pseudo3D>
		</spatialEntity>
		<numericStateVariable>
			<name>avgClusterednessRegions</name>
			<value>0</value>
		</numericStateVariable>
		<numericStateVariable>
			<name>avgDensityRegions</name>
			<value>0.6628370206030949</value>
		</numericStateVariable>
	</timepoint>
	<timepoint>
		<spatialEntity>
			<pseudo3D type="region">
				<clusteredness>1</clusteredness>
				<density>0.6628370206030949</density>
				<area>39300</area>
				<perimeter>890.0140995979309</perimeter>
				<distanceFromOrigin>272.5912691191704</distanceFromOrigin>
				<angle>54.56089440778788</angle>
				<shape>triangular</shape>
				<triangleMeasure>0.7171594191328051</triangleMeasure>
				<rectangleMeasure>0.6118284151145846</rectangleMeasure>
				<circleMeasure>0.4592625052839286</circleMeasure>
				<centroid>
					<x>235.7065</x>
					<y>828.1642</y>
				</centroid>
			</pseudo3D>
		</spatialEntity>
		<numericStateVariable>
			<name>avgClusterednessRegions</name>
			<value>0</value>
		</numericStateVariable>
		<numericStateVariable>
			<name>avgDensityRegions</name>
			<value>0.6628370206030949</value>
		</numericStateVariable>
	</timepoint>
	<timepoint>
		<spatialEntity>
			<pseudo3D type="region">
				<clusteredness>1</clusteredness>
				<density>0.6628370206030949</density>
				<area>39300</area>
				<perimeter>890.0140995979309</perimeter>
				<distanceFromOrigin>272.5912691191704</distanceFromOrigin>
				<angle>54.56089440778788</angle>
				<shape>triangular</shape>
				<triangleMeasure>0.7171594191328051</triangleMeasure>
				<rectangleMeasure>0.6118284151145846</rectangleMeasure>
				<circleMeasure>0.4592625052839286</circleMeasure>
				<centroid>
					<x>235.7065</x>
					<y>828.1642</y>
				</centroid>
			</pseudo3D>
		</spatialEntity>
		<numericStateVariable>
			<name>avgClusterednessRegions</name>
			<value>0</value>
		</numericStateVariable>
		<numericStateVariable>
			<name>avgDensityRegions</name>
			<value>0.6628370206030949</value>
		</numericStateVariable>
	</timepoint>
	<timepoint>
		<spatialEntity>
			<pseudo3D type="region">
				<clusteredness>1</clusteredness>
				<density>0.6628370206030949</density>
				<area>39300</area>
				<perimeter>890.0140995979309</perimeter>
				<distanceFromOrigin>272.5912691191704</distanceFromOrigin>
				<angle>54.56089440778788</angle>
				<shape>triangular</shape>
				<triangleMeasure>0.7171594191328051</triangleMeasure>
				<rectangleMeasure>0.6118284151145846</rectangleMeasure>
				<circleMeasure>0.4592625052839286</circleMeasure>
				<centroid>
					<x>235.7065</x>
					<y>828.1642</y>
				</centroid>
			</pseudo3D>
		</spatialEntity>
		<numericStateVariable>
			<name>avgClusterednessRegions</name>
			<value>0</value>
		</numericStateVariable>
		<numericStateVariable>
			<name>avgDensityRegions</name>
			<value>0.6628370206030949</value>
		</numericStateVariable>
	</timepoint>
	<timepoint>
		<spatialEntity>
			<pseudo3D type="region">
				<clusteredness>1</clusteredness>
				<density>0.6628370206030949</density>
				<area>39300</area>
				<perimeter>890.0140995979309</perimeter>
				<distanceFromOrigin>272.5912691191704</distanceFromOrigin>
				<angle>54.56089440778788</angle>
				<shape>triangular</shape>
				<triangleMeasure>0.7171594191328051</triangleMeasure>
				<rectangleMeasure>0.6118284151145846</rectangleMeasure>
				<circleMeasure>0.4592625052839286</circleMeasure>
				<centroid>
					<x>235.7065</x>
					<y>828.1642</y>
				</centroid>
			</pseudo3D>
		</spatialEntity>
		<numericStateVariable>
			<name>avgClusterednessRegions</name>
			<value>0</value>
		</numericStateVariable>
		<numericStateVariable>
			<name>avgDensityRegions</name>
			<value>0.6628370206030949</value>
		</numericStateVariable>
	</timepoint>
	<timepoint>
		<spatialEntity>
			<pseudo3D type="region">
				<clusteredness>1</clusteredness>
				<density>0.6628370206030949</density>
				<area>39300</area>
				<perimeter>890.0140995979309</perimeter>
				<distanceFromOrigin>272.5912691191704</distanceFromOrigin>
				<angle>54.56089440778788</angle>
				<shape>triangular</shape>
				<triangleMeasure>0.7171594191328051</triangleMeasure>
				<rectangleMeasure>0.6118284151145846</rectangleMeasure>
				<circleMeasure>0.4592625052839286</circleMeasure>
				<centroid>
					<x>235.7065</x>
					<y>828.1642</y>
				</centroid>
			</pseudo3D>
		</spatialEntity>
		<numericStateVariable>
			<name>avgClusterednessRegions</name>
			<value>0</value>
		</numericStateVariable>
		<numericStateVariable>
			<name>avgDensityRegions</name>
			<value>0.6628370206030949</value>
		</numericStateVariable>
	</timepoint>
	<timepoint>
		<spatialEntity>
			<pseudo3D type="region">
				<clusteredness>1</clusteredness>
				<density>0.6628370206030949</density>
				<area>39300</area>
				<perimeter>890.0140995979309</perimeter>
				<distanceFromOrigin>272.5912691191704</distanceFromOrigin>
				<angle>54.56089440778788</angle>
				<shape>triangular</shape>
				<triangleMeasure>0.7171594191328051</triangleMeasure>
				<rectangleMeasure>0.6118284151145846</rectangleMeasure>
				<circleMeasure>0.4592625052839286</circleMeasure>
				<centroid>
					<x>235.7065</x>
					<y>828.1642</y>
				</centroid>
			</pseudo3D>
		</spatialEntity>
		<numericStateVariable>
			<name>avgClusterednessRegions</name>
			<value>0</value>
		</numericStateVariable>
		<numericStateVariable>
			<name>avgDensityRegions</name>
			<value>0.6628370206030949</value>
		</numericStateVariable>
	</timepoint>
	<timepoint>
		<spatialEntity>
			<pseudo3D type="region">
				<clusteredness>1</clusteredness>
				<density>0.6628370206030949</density>
				<area>39300</area>
				<perimeter>890.0140995979309</perimeter>
				<distanceFromOrigin>272.5912691191704</distanceFromOrigin>
				<angle>54.56089440778788</angle>
				<shape>triangular</shape>
				<triangleMeasure>0.7171594191328051</triangleMeasure>
				<rectangleMeasure>0.6118284151145846</rectangleMeasure>
				<circleMeasure>0.4592625052839286</circleMeasure>
				<centroid>
					<x>235.7065</x>
					<y>828.1642</y>
				</centroid>
			</pseudo3D>
		</spatialEntity>
		<numericStateVariable>
			<name>avgClusterednessRegions</name>
			<value>0</value>
		</numericStateVariable>
		<numericStateVariable>
			<name>avgDensityRegions</name>
			<value>0.6628370206030949</value>
		</numericStateVariable>
	</timepoint>
	<timepoint>
		<spatialEntity>
			<pseudo3D type="region">
				<clusteredness>1</clusteredness>
				<density>0.6628370206030949</density>
				<area>39300</area>
				<perimeter>890.0140995979309</perimeter>
				<distanceFromOrigin>272.5912691191704</distanceFromOrigin>
				<angle>54.56089440778788</angle>
				<shape>triangular</shape>
				<triangleMeasure>0.7171594191328051</triangleMeasure>
				<rectangleMeasure>0.6118284151145846</rectangleMeasure>
				<circleMeasure>0.4592625052839286</circleMeasure>
				<centroid>
					<x>235.7065</x>
					<y>828.1642</y>
				</centroid>
			</pseudo3D>
		</spatialEntity>
		<numericStateVariable>
			<name>avgClusterednessRegions</name>
			<value>0</value>
		</numericStateVariable>
		<numericStateVariable>
			<name>avgDensityRegions</name>
			<value>0.6628370206030949</value>
		</numericStateVariable>
	</timepoint>
	<timepoint>
		<spatialEntity>
			<pseudo3D type="region">
				<clusteredness>1</clusteredness>
				<density>0.6628370206030949</density>
				<area>39300</area>
				<perimeter>890.0140995979309</perimeter>
				<distanceFromOrigin>272.5912691191704</distanceFromOrigin>
				<angle>54.56089440778788</angle>
				<shape>triangular</shape>
				<triangleMeasure>0.7171594191328051</triangleMeasure>
				<rectangleMeasure>0.6118284151145846</rectangleMeasure>
				<circleMeasure>0.4592625052839286</circleMeasure>
				<centroid>
					<x>235.7065</x>
					<y>828.1642</y>
				</centroid>
			</pseudo3D>
		</spatialEntity>
		<numericStateVariable>
			<name>avgClusterednessRegions</name>
			<value>0</value>
		</numericStateVariable>
		<numericStateVariable>
			<name>avgDensityRegions</name>
			<value>0.6628370206030949</value>
		</numericStateVariable>
	</timepoint>
	<timepoint>
		<spatialEntity>
			<pseudo3D type="region">
				<clusteredness>1</clusteredness>
				<density>0.6628370206030949</density>
				<area>39300</area>
				<perimeter>890.0140995979309</perimeter>
				<distanceFromOrigin>272.5912691191704</distanceFromOrigin>
				<angle>54.56089440778788</angle>
				<shape>triangular</shape>
				<triangleMeasure>0.7171594191328051</triangleMeasure>
				<rectangleMeasure>0.6118284151145846</rectangleMeasure>
				<circleMeasure>0.4592625052839286</circleMeasure>
				<centroid>
					<x>235.7065</x>
					<y>828.1642</y>
				</centroid>
			</pseudo3D>
		</spatialEntity>
		<numericStateVariable>
			<name>avgClusterednessRegions</name>
			<value>0</value>
		</numericStateVariable>
		<numericStateVariable>
			<name>avgDensityRegions</name>
			<value>0.6628370206030949</value>
		</numericStateVariable>
	</timepoint>
	<timepoint>
		<spatialEntity>
			<pseudo3D type="region">
				<clusteredness>1</clusteredness>
				<density>0.6628370206030949</density>
				<area>39300</area>
				<perimeter>890.0140995979309</perimeter>
				<distanceFromOrigin>272.5912691191704</distanceFromOrigin>
				<angle>54.56089440778788</angle>
				<shape>triangular</shape>
				<triangleMeasure>0.7171594191328051</triangleMeasure>
				<rectangleMeasure>0.6118284151145846</rectangleMeasure>
				<circleMeasure>0.4592625052839286</circleMeasure>
				<centroid>
					<x>235.7065</x>
					<y>828.1642</y>
				</centroid>
			</pseudo3D>
		</spatialEntity>
		<numericStateVariable>
			<name>avgClusterednessRegions</name>
			<value>0</value>
		</numericStateVariable>
		<numericStateVariable>
			<name>avgDensityRegions</name>
			<value>0.6628370206030949</value>
		</numericStateVariable>
	</timepoint>
	<timepoint>
		<spatialEntity>
			<pseudo3D type="region">
				<clusteredness>1</clusteredness>
				<density>0.6628370206030949</density>
				<area>39300</area>
				<perimeter>890.0140995979309</perimeter>
				<distanceFromOrigin>272.5912691191704</distanceFromOrigin>
				<angle>54.56089440778788</angle>
				<shape>triangular</shape>
				<triangleMeasure>0.7171594191328051</triangleMeasure>
				<rectangleMeasure>0.6118284151145846</rectangleMeasure>
				<circleMeasure>0.4592625052839286</circleMeasure>
				<centroid>
					<x>235.7065</x>
					<y>828.1642</y>
				</centroid>
			</pseudo3D>
		</spatialEntity>
		<numericStateVariable>
			<name>avgClusterednessRegions</name>
			<value>0</value>
		</numericStateVariable>
		<numericStateVariable>
			<name>avgDensityRegions</name>
			<value>0.6628370206030949</value>
		</numericStateVariable>
	</timepoint>
</experiment>
