# Supplementary material for: Automatic validation of computational models using pseudo-3D spatio-temporal model checking
Source: BMC Syst Biol. 2014 Dec 2;8:124. doi: 10.1186/s12918-014-0124-0 (PMC4272535; doi:10.1186/s12918-014-0124-0)
Supplement: Additional file 8 — Dataset of STML files for the phase variation case study. The dataset of one thousand STML files corresponding to the stochastic simulations of the rectangular model for the phase variation case study. We recommend using the freely available 7zip software (Download link: http://www.7-zip.org/download.html) to extract this archive. [file 12918_2014_124_MOESM8_ESM.zip › phase_variation_stml_208.xml]

<?xml version="1.0" encoding="utf-8"?>
<!--Warning! This xml file was automatically generated by a C++ program using the Boost PropertyTree library.-->
<experiment>
	<timepoint>
		<numericStateVariable>
			<name>avgClusterednessRegions</name>
			<value>0</value>
		</numericStateVariable>
		<numericStateVariable>
			<name>avgDensityRegions</name>
			<value>0</value>
		</numericStateVariable>
	</timepoint>
	<timepoint>
		<numericStateVariable>
			<name>avgClusterednessRegions</name>
			<value>0</value>
		</numericStateVariable>
		<numericStateVariable>
			<name>avgDensityRegions</name>
			<value>0</value>
		</numericStateVariable>
	</timepoint>
	<timepoint>
		<numericStateVariable>
			<name>avgClusterednessRegions</name>
			<value>0</value>
		</numericStateVariable>
		<numericStateVariable>
			<name>avgDensityRegions</name>
			<value>0</value>
		</numericStateVariable>
	</timepoint>
	<timepoint>
		<numericStateVariable>
			<name>avgClusterednessRegions</name>
			<value>0</value>
		</numericStateVariable>
		<numericStateVariable>
			<name>avgDensityRegions</name>
			<value>0</value>
		</numericStateVariable>
	</timepoint>
	<timepoint>
		<numericStateVariable>
			<name>avgClusterednessRegions</name>
			<value>0</value>
		</numericStateVariable>
		<numericStateVariable>
			<name>avgDensityRegions</name>
			<value>0</value>
		</numericStateVariable>
	</timepoint>
	<timepoint>
		<numericStateVariable>
			<name>avgClusterednessRegions</name>
			<value>0</value>
		</numericStateVariable>
		<numericStateVariable>
			<name>avgDensityRegions</name>
			<value>0</value>
		</numericStateVariable>
	</timepoint>
	<timepoint>
		<numericStateVariable>
			<name>avgClusterednessRegions</name>
			<value>0</value>
		</numericStateVariable>
		<numericStateVariable>
			<name>avgDensityRegions</name>
			<value>0</value>
		</numericStateVariable>
	</timepoint>
	<timepoint>
		<numericStateVariable>
			<name>avgClusterednessRegions</name>
			<value>0</value>
		</numericStateVariable>
		<numericStateVariable>
			<name>avgDensityRegions</name>
			<value>0</value>
		</numericStateVariable>
	</timepoint>
	<timepoint>
		<numericStateVariable>
			<name>avgClusterednessRegions</name>
			<value>0</value>
		</numericStateVariable>
		<numericStateVariable>
			<name>avgDensityRegions</name>
			<value>0</value>
		</numericStateVariable>
	</timepoint>
	<timepoint>
		<numericStateVariable>
			<name>avgClusterednessRegions</name>
			<value>0</value>
		</numericStateVariable>
		<numericStateVariable>
			<name>avgDensityRegions</name>
			<value>0</value>
		</numericStateVariable>
	</timepoint>
	<timepoint>
		<numericStateVariable>
			<name>avgClusterednessRegions</name>
			<value>0</value>
		</numericStateVariable>
		<numericStateVariable>
			<name>avgDensityRegions</name>
			<value>0</value>
		</numericStateVariable>
	</timepoint>
	<timepoint>
		<numericStateVariable>
			<name>avgClusterednessRegions</name>
			<value>0</value>
		</numericStateVariable>
		<numericStateVariable>
			<name>avgDensityRegions</name>
			<value>0</value>
		</numericStateVariable>
	</timepoint>
	<timepoint>
		<numericStateVariable>
			<name>avgClusterednessRegions</name>
			<value>0</value>
		</numericStateVariable>
		<numericStateVariable>
			<name>avgDensityRegions</name>
			<value>0</value>
		</numericStateVariable>
	</timepoint>
	<timepoint>
		<numericStateVariable>
			<name>avgClusterednessRegions</name>
			<value>0</value>
		</numericStateVariable>
		<numericStateVariable>
			<name>avgDensityRegions</name>
			<value>0</value>
		</numericStateVariable>
	</timepoint>
	<timepoint>
		<numericStateVariable>
			<name>avgClusterednessRegions</name>
			<value>0</value>
		</numericStateVariable>
		<numericStateVariable>
			<name>avgDensityRegions</name>
			<value>0</value>
		</numericStateVariable>
	</timepoint>
	<timepoint>
		<numericStateVariable>
			<name>avgClusterednessRegions</name>
			<value>0</value>
		</numericStateVariable>
		<numericStateVariable>
			<name>avgDensityRegions</name>
			<value>0</value>
		</numericStateVariable>
	</timepoint>
	<timepoint>
		<numericStateVariable>
			<name>avgClusterednessRegions</name>
			<value>0</value>
		</numericStateVariable>
		<numericStateVariable>
			<name>avgDensityRegions</name>
			<value>0</value>
		</numericStateVariable>
	</timepoint>
	<timepoint>
		<numericStateVariable>
			<name>avgClusterednessRegions</name>
			<value>0</value>
		</numericStateVariable>
		<numericStateVariable>
			<name>avgDensityRegions</name>
			<value>0</value>
		</numericStateVariable>
	</timepoint>
	<timepoint>
		<numericStateVariable>
			<name>avgClusterednessRegions</name>
			<value>0</value>
		</numericStateVariable>
		<numericStateVariable>
			<name>avgDensityRegions</name>
			<value>0</value>
		</numericStateVariable>
	</timepoint>
	<timepoint>
		<numericStateVariable>
			<name>avgClusterednessRegions</name>
			<value>0</value>
		</numericStateVariable>
		<numericStateVariable>
			<name>avgDensityRegions</name>
			<value>0</value>
		</numericStateVariable>
	</timepoint>
	<timepoint>
		<numericStateVariable>
			<name>avgClusterednessRegions</name>
			<value>0</value>
		</numericStateVariable>
		<numericStateVariable>
			<name>avgDensityRegions</name>
			<value>0</value>
		</numericStateVariable>
	</timepoint>
	<timepoint>
		<numericStateVariable>
			<name>avgClusterednessRegions</name>
			<value>0</value>
		</numericStateVariable>
		<numericStateVariable>
			<name>avgDensityRegions</name>
			<value>0</value>
		</numericStateVariable>
	</timepoint>
	<timepoint>
		<numericStateVariable>
			<name>avgClusterednessRegions</name>
			<value>0</value>
		</numericStateVariable>
		<numericStateVariable>
			<name>avgDensityRegions</name>
			<value>0</value>
		</numericStateVariable>
	</timepoint>
	<timepoint>
		<numericStateVariable>
			<name>avgClusterednessRegions</name>
			<value>0</value>
		</numericStateVariable>
		<numericStateVariable>
			<name>avgDensityRegions</name>
			<value>0</value>
		</numericStateVariable>
	</timepoint>
	<timepoint>
		<numericStateVariable>
			<name>avgClusterednessRegions</name>
			<value>0</value>
		</numericStateVariable>
		<numericStateVariable>
			<name>avgDensityRegions</name>
			<value>0</value>
		</numericStateVariable>
	</timepoint>
	<timepoint>
		<numericStateVariable>
			<name>avgClusterednessRegions</name>
			<value>0</value>
		</numericStateVariable>
		<numericStateVariable>
			<name>avgDensityRegions</name>
			<value>0</value>
		</numericStateVariable>
	</timepoint>
	<timepoint>
		<numericStateVariable>
			<name>avgClusterednessRegions</name>
			<value>0</value>
		</numericStateVariable>
		<numericStateVariable>
			<name>avgDensityRegions</name>
			<value>0</value>
		</numericStateVariable>
	</timepoint>
	<timepoint>
		<numericStateVariable>
			<name>avgClusterednessRegions</name>
			<value>0</value>
		</numericStateVariable>
		<numericStateVariable>
			<name>avgDensityRegions</name>
			<value>0</value>
		</numericStateVariable>
	</timepoint>
	<timepoint>
		<numericStateVariable>
			<name>avgClusterednessRegions</name>
			<value>0</value>
		</numericStateVariable>
		<numericStateVariable>
			<name>avgDensityRegions</name>
			<value>0</value>
		</numericStateVariable>
	</timepoint>
	<timepoint>
		<numericStateVariable>
			<name>avgClusterednessRegions</name>
			<value>0</value>
		</numericStateVariable>
		<numericStateVariable>
			<name>avgDensityRegions</name>
			<value>0</value>
		</numericStateVariable>
	</timepoint>
	<timepoint>
		<numericStateVariable>
			<name>avgClusterednessRegions</name>
			<value>0</value>
		</numericStateVariable>
		<numericStateVariable>
			<name>avgDensityRegions</name>
			<value>0</value>
		</numericStateVariable>
	</timepoint>
	<timepoint>
		<numericStateVariable>
			<name>avgClusterednessRegions</name>
			<value>0</value>
		</numericStateVariable>
		<numericStateVariable>
			<name>avgDensityRegions</name>
			<value>0</value>
		</numericStateVariable>
	</timepoint>
	<timepoint>
		<spatialEntity>
			<pseudo3D type="region">
				<clusteredness>1</clusteredness>
				<density>0.5790396865342881</density>
				<area>21460.5</area>
				<perimeter>649.1472644805908</perimeter>
				<distanceFromOrigin>432.8383069923456</distanceFromOrigin>
				<angle>88.50963729546835</angle>
				<shape>rectangular</shape>
				<triangleMeasure>0.6383538825349138</triangleMeasure>
				<rectangleMeasure>0.6955020205289949</rectangleMeasure>
				<circleMeasure>0.5910965510700326</circleMeasure>
				<centroid>
					<x>1190.55</x>
					<y>627.9346</y>
				</centroid>
			</pseudo3D>
		</spatialEntity>
		<numericStateVariable>
			<name>avgClusterednessRegions</name>
			<value>0</value>
		</numericStateVariable>
		<numericStateVariable>
			<name>avgDensityRegions</name>
			<value>0.5790396865342881</value>
		</numericStateVariable>
	</timepoint>
	<timepoint>
		<spatialEntity>
			<pseudo3D type="region">
				<clusteredness>1</clusteredness>
				<density>0.5775425704148535</density>
				<area>25296.5</area>
				<perimeter>740.6683492660522</perimeter>
				<distanceFromOrigin>432.8383069923456</distanceFromOrigin>
				<angle>87.40813329476501</angle>
				<shape>triangular</shape>
				<triangleMeasure>0.6905291604678777</triangleMeasure>
				<rectangleMeasure>0.6394537348956932</rectangleMeasure>
				<circleMeasure>0.5172856025648475</circleMeasure>
				<centroid>
					<x>1200.099</x>
					<y>626.5773</y>
				</centroid>
			</pseudo3D>
		</spatialEntity>
		<numericStateVariable>
			<name>avgClusterednessRegions</name>
			<value>0</value>
		</numericStateVariable>
		<numericStateVariable>
			<name>avgDensityRegions</name>
			<value>0.5775425704148535</value>
		</numericStateVariable>
	</timepoint>
	<timepoint>
		<spatialEntity>
			<pseudo3D type="region">
				<clusteredness>1</clusteredness>
				<density>0.5778310125288836</density>
				<area>29630.5</area>
				<perimeter>920.8902735710144</perimeter>
				<distanceFromOrigin>432.8383069923456</distanceFromOrigin>
				<angle>86.41149938094047</angle>
				<shape>rectangular</shape>
				<triangleMeasure>0.6528303341760717</triangleMeasure>
				<rectangleMeasure>0.6558253089475699</rectangleMeasure>
				<circleMeasure>0.5440465785340169</circleMeasure>
				<centroid>
					<x>1211.259</x>
					<y>624.8464</y>
				</centroid>
			</pseudo3D>
		</spatialEntity>
		<numericStateVariable>
			<name>avgClusterednessRegions</name>
			<value>0</value>
		</numericStateVariable>
		<numericStateVariable>
			<name>avgDensityRegions</name>
			<value>0.5778310125288836</value>
		</numericStateVariable>
	</timepoint>
	<timepoint>
		<spatialEntity>
			<pseudo3D type="region">
				<clusteredness>0.9289752502198585</clusteredness>
				<density>0.5776074968825378</density>
				<area>33274.5</area>
				<perimeter>774.6659464836121</perimeter>
				<distanceFromOrigin>432.8383069923456</distanceFromOrigin>
				<angle>83.44995470481615</angle>
				<shape>triangular</shape>
				<triangleMeasure>0.7099923185251569</triangleMeasure>
				<rectangleMeasure>0.6192478595993729</rectangleMeasure>
				<circleMeasure>0.4898724948991162</circleMeasure>
				<centroid>
					<x>1222.338</x>
					<y>624.9219</y>
				</centroid>
			</pseudo3D>
		</spatialEntity>
		<numericStateVariable>
			<name>avgClusterednessRegions</name>
			<value>0</value>
		</numericStateVariable>
		<numericStateVariable>
			<name>avgDensityRegions</name>
			<value>0.5776074968825378</value>
		</numericStateVariable>
	</timepoint>
	<timepoint>
		<spatialEntity>
			<pseudo3D type="region">
				<clusteredness>0.9289752502198585</clusteredness>
				<density>0.5776074968825378</density>
				<area>33274.5</area>
				<perimeter>774.6659464836121</perimeter>
				<distanceFromOrigin>432.8383069923456</distanceFromOrigin>
				<angle>83.44995470481615</angle>
				<shape>triangular</shape>
				<triangleMeasure>0.7099923185251569</triangleMeasure>
				<rectangleMeasure>0.6192478595993729</rectangleMeasure>
				<circleMeasure>0.4898724948991162</circleMeasure>
				<centroid>
					<x>1222.338</x>
					<y>624.9219</y>
				</centroid>
			</pseudo3D>
		</spatialEntity>
		<numericStateVariable>
			<name>avgClusterednessRegions</name>
			<value>0</value>
		</numericStateVariable>
		<numericStateVariable>
			<name>avgDensityRegions</name>
			<value>0.5776074968825378</value>
		</numericStateVariable>
	</timepoint>
	<timepoint>
		<spatialEntity>
			<pseudo3D type="region">
				<clusteredness>0.9289752502198585</clusteredness>
				<density>0.5776074968825378</density>
				<area>33274.5</area>
				<perimeter>774.6659464836121</perimeter>
				<distanceFromOrigin>432.8383069923456</distanceFromOrigin>
				<angle>83.44995470481615</angle>
				<shape>triangular</shape>
				<triangleMeasure>0.7099923185251569</triangleMeasure>
				<rectangleMeasure>0.6192478595993729</rectangleMeasure>
				<circleMeasure>0.4898724948991162</circleMeasure>
				<centroid>
					<x>1222.338</x>
					<y>624.9219</y>
				</centroid>
			</pseudo3D>
		</spatialEntity>
		<numericStateVariable>
			<name>avgClusterednessRegions</name>
			<value>0</value>
		</numericStateVariable>
		<numericStateVariable>
			<name>avgDensityRegions</name>
			<value>0.5776074968825378</value>
		</numericStateVariable>
	</timepoint>
	<timepoint>
		<spatialEntity>
			<pseudo3D type="region">
				<clusteredness>0.9289752502198585</clusteredness>
				<density>0.5776074968825378</density>
				<area>33274.5</area>
				<perimeter>774.6659464836121</perimeter>
				<distanceFromOrigin>432.8383069923456</distanceFromOrigin>
				<angle>83.44995470481615</angle>
				<shape>triangular</shape>
				<triangleMeasure>0.7099923185251569</triangleMeasure>
				<rectangleMeasure>0.6192478595993729</rectangleMeasure>
				<circleMeasure>0.4898724948991162</circleMeasure>
				<centroid>
					<x>1222.338</x>
					<y>624.9219</y>
				</centroid>
			</pseudo3D>
		</spatialEntity>
		<numericStateVariable>
			<name>avgClusterednessRegions</name>
			<value>0</value>
		</numericStateVariable>
		<numericStateVariable>
			<name>avgDensityRegions</name>
			<value>0.5776074968825378</value>
		</numericStateVariable>
	</timepoint>
	<timepoint>
		<spatialEntity>
			<pseudo3D type="region">
				<clusteredness>0.9289752502198585</clusteredness>
				<density>0.5776074968825378</density>
				<area>33274.5</area>
				<perimeter>774.6659464836121</perimeter>
				<distanceFromOrigin>432.8383069923456</distanceFromOrigin>
				<angle>83.44995470481615</angle>
				<shape>triangular</shape>
				<triangleMeasure>0.7099923185251569</triangleMeasure>
				<rectangleMeasure>0.6192478595993729</rectangleMeasure>
				<circleMeasure>0.4898724948991162</circleMeasure>
				<centroid>
					<x>1222.338</x>
					<y>624.9219</y>
				</centroid>
			</pseudo3D>
		</spatialEntity>
		<numericStateVariable>
			<name>avgClusterednessRegions</name>
			<value>0</value>
		</numericStateVariable>
		<numericStateVariable>
			<name>avgDensityRegions</name>
			<value>0.5776074968825378</value>
		</numericStateVariable>
	</timepoint>
	<timepoint>
		<spatialEntity>
			<pseudo3D type="region">
				<clusteredness>0.9289752502198585</clusteredness>
				<density>0.5776074968825378</density>
				<area>33274.5</area>
				<perimeter>774.6659464836121</perimeter>
				<distanceFromOrigin>432.8383069923456</distanceFromOrigin>
				<angle>83.44995470481615</angle>
				<shape>triangular</shape>
				<triangleMeasure>0.7099923185251569</triangleMeasure>
				<rectangleMeasure>0.6192478595993729</rectangleMeasure>
				<circleMeasure>0.4898724948991162</circleMeasure>
				<centroid>
					<x>1222.338</x>
					<y>624.9219</y>
				</centroid>
			</pseudo3D>
		</spatialEntity>
		<numericStateVariable>
			<name>avgClusterednessRegions</name>
			<value>0</value>
		</numericStateVariable>
		<numericStateVariable>
			<name>avgDensityRegions</name>
			<value>0.5776074968825378</value>
		</numericStateVariable>
	</timepoint>
	<timepoint>
		<spatialEntity>
			<pseudo3D type="region">
				<clusteredness>0.9289752502198585</clusteredness>
				<density>0.5776074968825378</density>
				<area>33274.5</area>
				<perimeter>774.6659464836121</perimeter>
				<distanceFromOrigin>432.8383069923456</distanceFromOrigin>
				<angle>83.44995470481615</angle>
				<shape>triangular</shape>
				<triangleMeasure>0.7099923185251569</triangleMeasure>
				<rectangleMeasure>0.6192478595993729</rectangleMeasure>
				<circleMeasure>0.4898724948991162</circleMeasure>
				<centroid>
					<x>1222.338</x>
					<y>624.9219</y>
				</centroid>
			</pseudo3D>
		</spatialEntity>
		<numericStateVariable>
			<name>avgClusterednessRegions</name>
			<value>0</value>
		</numericStateVariable>
		<numericStateVariable>
			<name>avgDensityRegions</name>
			<value>0.5776074968825378</value>
		</numericStateVariable>
	</timepoint>
	<timepoint>
		<spatialEntity>
			<pseudo3D type="region">
				<clusteredness>0.9289752502198585</clusteredness>
				<density>0.5776074968825378</density>
				<area>33274.5</area>
				<perimeter>774.6659464836121</perimeter>
				<distanceFromOrigin>432.8383069923456</distanceFromOrigin>
				<angle>83.44995470481615</angle>
				<shape>triangular</shape>
				<triangleMeasure>0.7099923185251569</triangleMeasure>
				<rectangleMeasure>0.6192478595993729</rectangleMeasure>
				<circleMeasure>0.4898724948991162</circleMeasure>
				<centroid>
					<x>1222.338</x>
					<y>624.9219</y>
				</centroid>
			</pseudo3D>
		</spatialEntity>
		<numericStateVariable>
			<name>avgClusterednessRegions</name>
			<value>0</value>
		</numericStateVariable>
		<numericStateVariable>
			<name>avgDensityRegions</name>
			<value>0.5776074968825378</value>
		</numericStateVariable>
	</timepoint>
	<timepoint>
		<spatialEntity>
			<pseudo3D type="region">
				<clusteredness>0.9289752502198585</clusteredness>
				<density>0.5776074968825378</density>
				<area>33274.5</area>
				<perimeter>774.6659464836121</perimeter>
				<distanceFromOrigin>432.8383069923456</distanceFromOrigin>
				<angle>83.44995470481615</angle>
				<shape>triangular</shape>
				<triangleMeasure>0.7099923185251569</triangleMeasure>
				<rectangleMeasure>0.6192478595993729</rectangleMeasure>
				<circleMeasure>0.4898724948991162</circleMeasure>
				<centroid>
					<x>1222.338</x>
					<y>624.9219</y>
				</centroid>
			</pseudo3D>
		</spatialEntity>
		<numericStateVariable>
			<name>avgClusterednessRegions</name>
			<value>0</value>
		</numericStateVariable>
		<numericStateVariable>
			<name>avgDensityRegions</name>
			<value>0.5776074968825378</value>
		</numericStateVariable>
	</timepoint>
	<timepoint>
		<spatialEntity>
			<pseudo3D type="region">
				<clusteredness>0.9289752502198585</clusteredness>
				<density>0.5776074968825378</density>
				<area>33274.5</area>
				<perimeter>774.6659464836121</perimeter>
				<distanceFromOrigin>432.8383069923456</distanceFromOrigin>
				<angle>83.44995470481615</angle>
				<shape>triangular</shape>
				<triangleMeasure>0.7099923185251569</triangleMeasure>
				<rectangleMeasure>0.6192478595993729</rectangleMeasure>
				<circleMeasure>0.4898724948991162</circleMeasure>
				<centroid>
					<x>1222.338</x>
					<y>624.9219</y>
				</centroid>
			</pseudo3D>
		</spatialEntity>
		<numericStateVariable>
			<name>avgClusterednessRegions</name>
			<value>0</value>
		</numericStateVariable>
		<numericStateVariable>
			<name>avgDensityRegions</name>
			<value>0.5776074968825378</value>
		</numericStateVariable>
	</timepoint>
	<timepoint>
		<spatialEntity>
			<pseudo3D type="region">
				<clusteredness>0.9289752502198585</clusteredness>
				<density>0.5776074968825378</density>
				<area>33274.5</area>
				<perimeter>774.6659464836121</perimeter>
				<distanceFromOrigin>432.8383069923456</distanceFromOrigin>
				<angle>83.44995470481615</angle>
				<shape>triangular</shape>
				<triangleMeasure>0.7099923185251569</triangleMeasure>
				<rectangleMeasure>0.6192478595993729</rectangleMeasure>
				<circleMeasure>0.4898724948991162</circleMeasure>
				<centroid>
					<x>1222.338</x>
					<y>624.9219</y>
				</centroid>
			</pseudo3D>
		</spatialEntity>
		<numericStateVariable>
			<name>avgClusterednessRegions</name>
			<value>0</value>
		</numericStateVariable>
		<numericStateVariable>
			<name>avgDensityRegions</name>
			<value>0.5776074968825378</value>
		</numericStateVariable>
	</timepoint>
	<timepoint>
		<spatialEntity>
			<pseudo3D type="region">
				<clusteredness>0.9289752502198585</clusteredness>
				<density>0.5776074968825378</density>
				<area>33274.5</area>
				<perimeter>774.6659464836121</perimeter>
				<distanceFromOrigin>432.8383069923456</distanceFromOrigin>
				<angle>83.44995470481615</angle>
				<shape>triangular</shape>
				<triangleMeasure>0.7099923185251569</triangleMeasure>
				<rectangleMeasure>0.6192478595993729</rectangleMeasure>
				<circleMeasure>0.4898724948991162</circleMeasure>
				<centroid>
					<x>1222.338</x>
					<y>624.9219</y>
				</centroid>
			</pseudo3D>
		</spatialEntity>
		<numericStateVariable>
			<name>avgClusterednessRegions</name>
			<value>0</value>
		</numericStateVariable>
		<numericStateVariable>
			<name>avgDensityRegions</name>
			<value>0.5776074968825378</value>
		</numericStateVariable>
	</timepoint>
	<timepoint>
		<spatialEntity>
			<pseudo3D type="region">
				<clusteredness>0.9289752502198585</clusteredness>
				<density>0.5776074968825378</density>
				<area>33274.5</area>
				<perimeter>774.6659464836121</perimeter>
				<distanceFromOrigin>432.8383069923456</distanceFromOrigin>
				<angle>83.44995470481615</angle>
				<shape>triangular</shape>
				<triangleMeasure>0.7099923185251569</triangleMeasure>
				<rectangleMeasure>0.6192478595993729</rectangleMeasure>
				<circleMeasure>0.4898724948991162</circleMeasure>
				<centroid>
					<x>1222.338</x>
					<y>624.9219</y>
				</centroid>
			</pseudo3D>
		</spatialEntity>
		<numericStateVariable>
			<name>avgClusterednessRegions</name>
			<value>0</value>
		</numericStateVariable>
		<numericStateVariable>
			<name>avgDensityRegions</name>
			<value>0.5776074968825378</value>
		</numericStateVariable>
	</timepoint>
	<timepoint>
		<spatialEntity>
			<pseudo3D type="region">
				<clusteredness>0.9289752502198585</clusteredness>
				<density>0.5776074968825378</density>
				<area>33274.5</area>
				<perimeter>774.6659464836121</perimeter>
				<distanceFromOrigin>432.8383069923456</distanceFromOrigin>
				<angle>83.44995470481615</angle>
				<shape>triangular</shape>
				<triangleMeasure>0.7099923185251569</triangleMeasure>
				<rectangleMeasure>0.6192478595993729</rectangleMeasure>
				<circleMeasure>0.4898724948991162</circleMeasure>
				<centroid>
					<x>1222.338</x>
					<y>624.9219</y>
				</centroid>
			</pseudo3D>
		</spatialEntity>
		<numericStateVariable>
			<name>avgClusterednessRegions</name>
			<value>0</value>
		</numericStateVariable>
		<numericStateVariable>
			<name>avgDensityRegions</name>
			<value>0.5776074968825378</value>
		</numericStateVariable>
	</timepoint>
	<timepoint>
		<spatialEntity>
			<pseudo3D type="region">
				<clusteredness>0.9289752502198585</clusteredness>
				<density>0.5776074968825378</density>
				<area>33274.5</area>
				<perimeter>774.6659464836121</perimeter>
				<distanceFromOrigin>432.8383069923456</distanceFromOrigin>
				<angle>83.44995470481615</angle>
				<shape>triangular</shape>
				<triangleMeasure>0.7099923185251569</triangleMeasure>
				<rectangleMeasure>0.6192478595993729</rectangleMeasure>
				<circleMeasure>0.4898724948991162</circleMeasure>
				<centroid>
					<x>1222.338</x>
					<y>624.9219</y>
				</centroid>
			</pseudo3D>
		</spatialEntity>
		<numericStateVariable>
			<name>avgClusterednessRegions</name>
			<value>0</value>
		</numericStateVariable>
		<numericStateVariable>
			<name>avgDensityRegions</name>
			<value>0.5776074968825378</value>
		</numericStateVariable>
	</timepoint>
	<timepoint>
		<spatialEntity>
			<pseudo3D type="region">
				<clusteredness>0.9289752502198585</clusteredness>
				<density>0.5776074968825378</density>
				<area>33274.5</area>
				<perimeter>774.6659464836121</perimeter>
				<distanceFromOrigin>432.8383069923456</distanceFromOrigin>
				<angle>83.44995470481615</angle>
				<shape>triangular</shape>
				<triangleMeasure>0.7099923185251569</triangleMeasure>
				<rectangleMeasure>0.6192478595993729</rectangleMeasure>
				<circleMeasure>0.4898724948991162</circleMeasure>
				<centroid>
					<x>1222.338</x>
					<y>624.9219</y>
				</centroid>
			</pseudo3D>
		</spatialEntity>
		<numericStateVariable>
			<name>avgClusterednessRegions</name>
			<value>0</value>
		</numericStateVariable>
		<numericStateVariable>
			<name>avgDensityRegions</name>
			<value>0.5776074968825378</value>
		</numericStateVariable>
	</timepoint>
	<timepoint>
		<spatialEntity>
			<pseudo3D type="region">
				<clusteredness>0.9289752502198585</clusteredness>
				<density>0.5776074968825378</density>
				<area>33274.5</area>
				<perimeter>774.6659464836121</perimeter>
				<distanceFromOrigin>432.8383069923456</distanceFromOrigin>
				<angle>83.44995470481615</angle>
				<shape>triangular</shape>
				<triangleMeasure>0.7099923185251569</triangleMeasure>
				<rectangleMeasure>0.6192478595993729</rectangleMeasure>
				<circleMeasure>0.4898724948991162</circleMeasure>
				<centroid>
					<x>1222.338</x>
					<y>624.9219</y>
				</centroid>
			</pseudo3D>
		</spatialEntity>
		<numericStateVariable>
			<name>avgClusterednessRegions</name>
			<value>0</value>
		</numericStateVariable>
		<numericStateVariable>
			<name>avgDensityRegions</name>
			<value>0.5776074968825378</value>
		</numericStateVariable>
	</timepoint>
	<timepoint>
		<spatialEntity>
			<pseudo3D type="region">
				<clusteredness>0.9289752502198585</clusteredness>
				<density>0.5776074968825378</density>
				<area>33274.5</area>
				<perimeter>774.6659464836121</perimeter>
				<distanceFromOrigin>432.8383069923456</distanceFromOrigin>
				<angle>83.44995470481615</angle>
				<shape>triangular</shape>
				<triangleMeasure>0.7099923185251569</triangleMeasure>
				<rectangleMeasure>0.6192478595993729</rectangleMeasure>
				<circleMeasure>0.4898724948991162</circleMeasure>
				<centroid>
					<x>1222.338</x>
					<y>624.9219</y>
				</centroid>
			</pseudo3D>
		</spatialEntity>
		<numericStateVariable>
			<name>avgClusterednessRegions</name>
			<value>0</value>
		</numericStateVariable>
		<numericStateVariable>
			<name>avgDensityRegions</name>
			<value>0.5776074968825378</value>
		</numericStateVariable>
	</timepoint>
	<timepoint>
		<spatialEntity>
			<pseudo3D type="region">
				<clusteredness>0.9289752502198585</clusteredness>
				<density>0.5776074968825378</density>
				<area>33274.5</area>
				<perimeter>774.6659464836121</perimeter>
				<distanceFromOrigin>432.8383069923456</distanceFromOrigin>
				<angle>83.44995470481615</angle>
				<shape>triangular</shape>
				<triangleMeasure>0.7099923185251569</triangleMeasure>
				<rectangleMeasure>0.6192478595993729</rectangleMeasure>
				<circleMeasure>0.4898724948991162</circleMeasure>
				<centroid>
					<x>1222.338</x>
					<y>624.9219</y>
				</centroid>
			</pseudo3D>
		</spatialEntity>
		<numericStateVariable>
			<name>avgClusterednessRegions</name>
			<value>0</value>
		</numericStateVariable>
		<numericStateVariable>
			<name>avgDensityRegions</name>
			<value>0.5776074968825378</value>
		</numericStateVariable>
	</timepoint>
	<timepoint>
		<spatialEntity>
			<pseudo3D type="region">
				<clusteredness>0.9289752502198585</clusteredness>
				<density>0.5776074968825378</density>
				<area>33274.5</area>
				<perimeter>774.6659464836121</perimeter>
				<distanceFromOrigin>432.8383069923456</distanceFromOrigin>
				<angle>83.44995470481615</angle>
				<shape>triangular</shape>
				<triangleMeasure>0.7099923185251569</triangleMeasure>
				<rectangleMeasure>0.6192478595993729</rectangleMeasure>
				<circleMeasure>0.4898724948991162</circleMeasure>
				<centroid>
					<x>1222.338</x>
					<y>624.9219</y>
				</centroid>
			</pseudo3D>
		</spatialEntity>
		<numericStateVariable>
			<name>avgClusterednessRegions</name>
			<value>0</value>
		</numericStateVariable>
		<numericStateVariable>
			<name>avgDensityRegions</name>
			<value>0.5776074968825378</value>
		</numericStateVariable>
	</timepoint>
	<timepoint>
		<spatialEntity>
			<pseudo3D type="region">
				<clusteredness>0.9289752502198585</clusteredness>
				<density>0.5776074968825378</density>
				<area>33274.5</area>
				<perimeter>774.6659464836121</perimeter>
				<distanceFromOrigin>432.8383069923456</distanceFromOrigin>
				<angle>83.44995470481615</angle>
				<shape>triangular</shape>
				<triangleMeasure>0.7099923185251569</triangleMeasure>
				<rectangleMeasure>0.6192478595993729</rectangleMeasure>
				<circleMeasure>0.4898724948991162</circleMeasure>
				<centroid>
					<x>1222.338</x>
					<y>624.9219</y>
				</centroid>
			</pseudo3D>
		</spatialEntity>
		<numericStateVariable>
			<name>avgClusterednessRegions</name>
			<value>0</value>
		</numericStateVariable>
		<numericStateVariable>
			<name>avgDensityRegions</name>
			<value>0.5776074968825378</value>
		</numericStateVariable>
	</timepoint>
	<timepoint>
		<spatialEntity>
			<pseudo3D type="region">
				<clusteredness>0.9289752502198585</clusteredness>
				<density>0.5776074968825378</density>
				<area>33274.5</area>
				<perimeter>774.6659464836121</perimeter>
				<distanceFromOrigin>432.8383069923456</distanceFromOrigin>
				<angle>83.44995470481615</angle>
				<shape>triangular</shape>
				<triangleMeasure>0.7099923185251569</triangleMeasure>
				<rectangleMeasure>0.6192478595993729</rectangleMeasure>
				<circleMeasure>0.4898724948991162</circleMeasure>
				<centroid>
					<x>1222.338</x>
					<y>624.9219</y>
				</centroid>
			</pseudo3D>
		</spatialEntity>
		<numericStateVariable>
			<name>avgClusterednessRegions</name>
			<value>0</value>
		</numericStateVariable>
		<numericStateVariable>
			<name>avgDensityRegions</name>
			<value>0.5776074968825378</value>
		</numericStateVariable>
	</timepoint>
	<timepoint>
		<spatialEntity>
			<pseudo3D type="region">
				<clusteredness>0.9289752502198585</clusteredness>
				<density>0.5776074968825378</density>
				<area>33274.5</area>
				<perimeter>774.6659464836121</perimeter>
				<distanceFromOrigin>432.8383069923456</distanceFromOrigin>
				<angle>83.44995470481615</angle>
				<shape>triangular</shape>
				<triangleMeasure>0.7099923185251569</triangleMeasure>
				<rectangleMeasure>0.6192478595993729</rectangleMeasure>
				<circleMeasure>0.4898724948991162</circleMeasure>
				<centroid>
					<x>1222.338</x>
					<y>624.9219</y>
				</centroid>
			</pseudo3D>
		</spatialEntity>
		<numericStateVariable>
			<name>avgClusterednessRegions</name>
			<value>0</value>
		</numericStateVariable>
		<numericStateVariable>
			<name>avgDensityRegions</name>
			<value>0.5776074968825378</value>
		</numericStateVariable>
	</timepoint>
	<timepoint>
		<spatialEntity>
			<pseudo3D type="region">
				<clusteredness>0.9289752502198585</clusteredness>
				<density>0.5776074968825378</density>
				<area>33274.5</area>
				<perimeter>774.6659464836121</perimeter>
				<distanceFromOrigin>432.8383069923456</distanceFromOrigin>
				<angle>83.44995470481615</angle>
				<shape>triangular</shape>
				<triangleMeasure>0.7099923185251569</triangleMeasure>
				<rectangleMeasure>0.6192478595993729</rectangleMeasure>
				<circleMeasure>0.4898724948991162</circleMeasure>
				<centroid>
					<x>1222.338</x>
					<y>624.9219</y>
				</centroid>
			</pseudo3D>
		</spatialEntity>
		<numericStateVariable>
			<name>avgClusterednessRegions</name>
			<value>0</value>
		</numericStateVariable>
		<numericStateVariable>
			<name>avgDensityRegions</name>
			<value>0.5776074968825378</value>
		</numericStateVariable>
	</timepoint>
	<timepoint>
		<spatialEntity>
			<pseudo3D type="region">
				<clusteredness>0.9289752502198585</clusteredness>
				<density>0.5776074968825378</density>
				<area>33274.5</area>
				<perimeter>774.6659464836121</perimeter>
				<distanceFromOrigin>432.8383069923456</distanceFromOrigin>
				<angle>83.44995470481615</angle>
				<shape>triangular</shape>
				<triangleMeasure>0.7099923185251569</triangleMeasure>
				<rectangleMeasure>0.6192478595993729</rectangleMeasure>
				<circleMeasure>0.4898724948991162</circleMeasure>
				<centroid>
					<x>1222.338</x>
					<y>624.9219</y>
				</centroid>
			</pseudo3D>
		</spatialEntity>
		<numericStateVariable>
			<name>avgClusterednessRegions</name>
			<value>0</value>
		</numericStateVariable>
		<numericStateVariable>
			<name>avgDensityRegions</name>
			<value>0.5776074968825378</value>
		</numericStateVariable>
	</timepoint>
	<timepoint>
		<spatialEntity>
			<pseudo3D type="region">
				<clusteredness>0.9289752502198585</clusteredness>
				<density>0.5776074968825378</density>
				<area>33274.5</area>
				<perimeter>774.6659464836121</perimeter>
				<distanceFromOrigin>432.8383069923456</distanceFromOrigin>
				<angle>83.44995470481615</angle>
				<shape>triangular</shape>
				<triangleMeasure>0.7099923185251569</triangleMeasure>
				<rectangleMeasure>0.6192478595993729</rectangleMeasure>
				<circleMeasure>0.4898724948991162</circleMeasure>
				<centroid>
					<x>1222.338</x>
					<y>624.9219</y>
				</centroid>
			</pseudo3D>
		</spatialEntity>
		<numericStateVariable>
			<name>avgClusterednessRegions</name>
			<value>0</value>
		</numericStateVariable>
		<numericStateVariable>
			<name>avgDensityRegions</name>
			<value>0.5776074968825378</value>
		</numericStateVariable>
	</timepoint>
	<timepoint>
		<spatialEntity>
			<pseudo3D type="region">
				<clusteredness>0.9289752502198585</clusteredness>
				<density>0.5776074968825378</density>
				<area>33274.5</area>
				<perimeter>774.6659464836121</perimeter>
				<distanceFromOrigin>432.8383069923456</distanceFromOrigin>
				<angle>83.44995470481615</angle>
				<shape>triangular</shape>
				<triangleMeasure>0.7099923185251569</triangleMeasure>
				<rectangleMeasure>0.6192478595993729</rectangleMeasure>
				<circleMeasure>0.4898724948991162</circleMeasure>
				<centroid>
					<x>1222.338</x>
					<y>624.9219</y>
				</centroid>
			</pseudo3D>
		</spatialEntity>
		<numericStateVariable>
			<name>avgClusterednessRegions</name>
			<value>0</value>
		</numericStateVariable>
		<numericStateVariable>
			<name>avgDensityRegions</name>
			<value>0.5776074968825378</value>
		</numericStateVariable>
	</timepoint>
	<timepoint>
		<spatialEntity>
			<pseudo3D type="region">
				<clusteredness>0.9289752502198585</clusteredness>
				<density>0.5776074968825378</density>
				<area>33274.5</area>
				<perimeter>774.6659464836121</perimeter>
				<distanceFromOrigin>432.8383069923456</distanceFromOrigin>
				<angle>83.44995470481615</angle>
				<shape>triangular</shape>
				<triangleMeasure>0.7099923185251569</triangleMeasure>
				<rectangleMeasure>0.6192478595993729</rectangleMeasure>
				<circleMeasure>0.4898724948991162</circleMeasure>
				<centroid>
					<x>1222.338</x>
					<y>624.9219</y>
				</centroid>
			</pseudo3D>
		</spatialEntity>
		<numericStateVariable>
			<name>avgClusterednessRegions</name>
			<value>0</value>
		</numericStateVariable>
		<numericStateVariable>
			<name>avgDensityRegions</name>
			<value>0.5776074968825378</value>
		</numericStateVariable>
	</timepoint>
	<timepoint>
		<spatialEntity>
			<pseudo3D type="region">
				<clusteredness>0.9289752502198585</clusteredness>
				<density>0.5776074968825378</density>
				<area>33274.5</area>
				<perimeter>774.6659464836121</perimeter>
				<distanceFromOrigin>432.8383069923456</distanceFromOrigin>
				<angle>83.44995470481615</angle>
				<shape>triangular</shape>
				<triangleMeasure>0.7099923185251569</triangleMeasure>
				<rectangleMeasure>0.6192478595993729</rectangleMeasure>
				<circleMeasure>0.4898724948991162</circleMeasure>
				<centroid>
					<x>1222.338</x>
					<y>624.9219</y>
				</centroid>
			</pseudo3D>
		</spatialEntity>
		<numericStateVariable>
			<name>avgClusterednessRegions</name>
			<value>0</value>
		</numericStateVariable>
		<numericStateVariable>
			<name>avgDensityRegions</name>
			<value>0.5776074968825378</value>
		</numericStateVariable>
	</timepoint>
	<timepoint>
		<spatialEntity>
			<pseudo3D type="region">
				<clusteredness>0.9289752502198585</clusteredness>
				<density>0.5776074968825378</density>
				<area>33274.5</area>
				<perimeter>774.6659464836121</perimeter>
				<distanceFromOrigin>432.8383069923456</distanceFromOrigin>
				<angle>83.44995470481615</angle>
				<shape>triangular</shape>
				<triangleMeasure>0.7099923185251569</triangleMeasure>
				<rectangleMeasure>0.6192478595993729</rectangleMeasure>
				<circleMeasure>0.4898724948991162</circleMeasure>
				<centroid>
					<x>1222.338</x>
					<y>624.9219</y>
				</centroid>
			</pseudo3D>
		</spatialEntity>
		<numericStateVariable>
			<name>avgClusterednessRegions</name>
			<value>0</value>
		</numericStateVariable>
		<numericStateVariable>
			<name>avgDensityRegions</name>
			<value>0.5776074968825378</value>
		</numericStateVariable>
	</timepoint>
	<timepoint>
		<spatialEntity>
			<pseudo3D type="region">
				<clusteredness>0.9289752502198585</clusteredness>
				<density>0.5776074968825378</density>
				<area>33274.5</area>
				<perimeter>774.6659464836121</perimeter>
				<distanceFromOrigin>432.8383069923456</distanceFromOrigin>
				<angle>83.44995470481615</angle>
				<shape>triangular</shape>
				<triangleMeasure>0.7099923185251569</triangleMeasure>
				<rectangleMeasure>0.6192478595993729</rectangleMeasure>
				<circleMeasure>0.4898724948991162</circleMeasure>
				<centroid>
					<x>1222.338</x>
					<y>624.9219</y>
				</centroid>
			</pseudo3D>
		</spatialEntity>
		<numericStateVariable>
			<name>avgClusterednessRegions</name>
			<value>0</value>
		</numericStateVariable>
		<numericStateVariable>
			<name>avgDensityRegions</name>
			<value>0.5776074968825378</value>
		</numericStateVariable>
	</timepoint>
	<timepoint>
		<spatialEntity>
			<pseudo3D type="region">
				<clusteredness>0.9289752502198585</clusteredness>
				<density>0.5776074968825378</density>
				<area>33274.5</area>
				<perimeter>774.6659464836121</perimeter>
				<distanceFromOrigin>432.8383069923456</distanceFromOrigin>
				<angle>83.44995470481615</angle>
				<shape>triangular</shape>
				<triangleMeasure>0.7099923185251569</triangleMeasure>
				<rectangleMeasure>0.6192478595993729</rectangleMeasure>
				<circleMeasure>0.4898724948991162</circleMeasure>
				<centroid>
					<x>1222.338</x>
					<y>624.9219</y>
				</centroid>
			</pseudo3D>
		</spatialEntity>
		<numericStateVariable>
			<name>avgClusterednessRegions</name>
			<value>0</value>
		</numericStateVariable>
		<numericStateVariable>
			<name>avgDensityRegions</name>
			<value>0.5776074968825378</value>
		</numericStateVariable>
	</timepoint>
	<timepoint>
		<spatialEntity>
			<pseudo3D type="region">
				<clusteredness>0.9289752502198585</clusteredness>
				<density>0.5776074968825378</density>
				<area>33274.5</area>
				<perimeter>774.6659464836121</perimeter>
				<distanceFromOrigin>432.8383069923456</distanceFromOrigin>
				<angle>83.44995470481615</angle>
				<shape>triangular</shape>
				<triangleMeasure>0.7099923185251569</triangleMeasure>
				<rectangleMeasure>0.6192478595993729</rectangleMeasure>
				<circleMeasure>0.4898724948991162</circleMeasure>
				<centroid>
					<x>1222.338</x>
					<y>624.9219</y>
				</centroid>
			</pseudo3D>
		</spatialEntity>
		<numericStateVariable>
			<name>avgClusterednessRegions</name>
			<value>0</value>
		</numericStateVariable>
		<numericStateVariable>
			<name>avgDensityRegions</name>
			<value>0.5776074968825378</value>
		</numericStateVariable>
	</timepoint>
	<timepoint>
		<spatialEntity>
			<pseudo3D type="region">
				<clusteredness>0.9289752502198585</clusteredness>
				<density>0.5776074968825378</density>
				<area>33274.5</area>
				<perimeter>774.6659464836121</perimeter>
				<distanceFromOrigin>432.8383069923456</distanceFromOrigin>
				<angle>83.44995470481615</angle>
				<shape>triangular</shape>
				<triangleMeasure>0.7099923185251569</triangleMeasure>
				<rectangleMeasure>0.6192478595993729</rectangleMeasure>
				<circleMeasure>0.4898724948991162</circleMeasure>
				<centroid>
					<x>1222.338</x>
					<y>624.9219</y>
				</centroid>
			</pseudo3D>
		</spatialEntity>
		<numericStateVariable>
			<name>avgClusterednessRegions</name>
			<value>0</value>
		</numericStateVariable>
		<numericStateVariable>
			<name>avgDensityRegions</name>
			<value>0.5776074968825378</value>
		</numericStateVariable>
	</timepoint>
	<timepoint>
		<spatialEntity>
			<pseudo3D type="region">
				<clusteredness>0.9289752502198585</clusteredness>
				<density>0.5776074968825378</density>
				<area>33274.5</area>
				<perimeter>774.6659464836121</perimeter>
				<distanceFromOrigin>432.8383069923456</distanceFromOrigin>
				<angle>83.44995470481615</angle>
				<shape>triangular</shape>
				<triangleMeasure>0.7099923185251569</triangleMeasure>
				<rectangleMeasure>0.6192478595993729</rectangleMeasure>
				<circleMeasure>0.4898724948991162</circleMeasure>
				<centroid>
					<x>1222.338</x>
					<y>624.9219</y>
				</centroid>
			</pseudo3D>
		</spatialEntity>
		<numericStateVariable>
			<name>avgClusterednessRegions</name>
			<value>0</value>
		</numericStateVariable>
		<numericStateVariable>
			<name>avgDensityRegions</name>
			<value>0.5776074968825378</value>
		</numericStateVariable>
	</timepoint>
	<timepoint>
		<spatialEntity>
			<pseudo3D type="region">
				<clusteredness>0.9289752502198585</clusteredness>
				<density>0.5776074968825378</density>
				<area>33274.5</area>
				<perimeter>774.6659464836121</perimeter>
				<distanceFromOrigin>432.8383069923456</distanceFromOrigin>
				<angle>83.44995470481615</angle>
				<shape>triangular</shape>
				<triangleMeasure>0.7099923185251569</triangleMeasure>
				<rectangleMeasure>0.6192478595993729</rectangleMeasure>
				<circleMeasure>0.4898724948991162</circleMeasure>
				<centroid>
					<x>1222.338</x>
					<y>624.9219</y>
				</centroid>
			</pseudo3D>
		</spatialEntity>
		<numericStateVariable>
			<name>avgClusterednessRegions</name>
			<value>0</value>
		</numericStateVariable>
		<numericStateVariable>
			<name>avgDensityRegions</name>
			<value>0.5776074968825378</value>
		</numericStateVariable>
	</timepoint>
	<timepoint>
		<spatialEntity>
			<pseudo3D type="region">
				<clusteredness>0.9289752502198585</clusteredness>
				<density>0.5776074968825378</density>
				<area>33274.5</area>
				<perimeter>774.6659464836121</perimeter>
				<distanceFromOrigin>432.8383069923456</distanceFromOrigin>
				<angle>83.44995470481615</angle>
				<shape>triangular</shape>
				<triangleMeasure>0.7099923185251569</triangleMeasure>
				<rectangleMeasure>0.6192478595993729</rectangleMeasure>
				<circleMeasure>0.4898724948991162</circleMeasure>
				<centroid>
					<x>1222.338</x>
					<y>624.9219</y>
				</centroid>
			</pseudo3D>
		</spatialEntity>
		<numericStateVariable>
			<name>avgClusterednessRegions</name>
			<value>0</value>
		</numericStateVariable>
		<numericStateVariable>
			<name>avgDensityRegions</name>
			<value>0.5776074968825378</value>
		</numericStateVariable>
	</timepoint>
	<timepoint>
		<spatialEntity>
			<pseudo3D type="region">
				<clusteredness>0.9289752502198585</clusteredness>
				<density>0.5776074968825378</density>
				<area>33274.5</area>
				<perimeter>774.6659464836121</perimeter>
				<distanceFromOrigin>432.8383069923456</distanceFromOrigin>
				<angle>83.44995470481615</angle>
				<shape>triangular</shape>
				<triangleMeasure>0.7099923185251569</triangleMeasure>
				<rectangleMeasure>0.6192478595993729</rectangleMeasure>
				<circleMeasure>0.4898724948991162</circleMeasure>
				<centroid>
					<x>1222.338</x>
					<y>624.9219</y>
				</centroid>
			</pseudo3D>
		</spatialEntity>
		<numericStateVariable>
			<name>avgClusterednessRegions</name>
			<value>0</value>
		</numericStateVariable>
		<numericStateVariable>
			<name>avgDensityRegions</name>
			<value>0.5776074968825378</value>
		</numericStateVariable>
	</timepoint>
	<timepoint>
		<spatialEntity>
			<pseudo3D type="region">
				<clusteredness>0.9289752502198585</clusteredness>
				<density>0.5776074968825378</density>
				<area>33274.5</area>
				<perimeter>774.6659464836121</perimeter>
				<distanceFromOrigin>432.8383069923456</distanceFromOrigin>
				<angle>83.44995470481615</angle>
				<shape>triangular</shape>
				<triangleMeasure>0.7099923185251569</triangleMeasure>
				<rectangleMeasure>0.6192478595993729</rectangleMeasure>
				<circleMeasure>0.4898724948991162</circleMeasure>
				<centroid>
					<x>1222.338</x>
					<y>624.9219</y>
				</centroid>
			</pseudo3D>
		</spatialEntity>
		<numericStateVariable>
			<name>avgClusterednessRegions</name>
			<value>0</value>
		</numericStateVariable>
		<numericStateVariable>
			<name>avgDensityRegions</name>
			<value>0.5776074968825378</value>
		</numericStateVariable>
	</timepoint>
	<timepoint>
		<spatialEntity>
			<pseudo3D type="region">
				<clusteredness>0.9289752502198585</clusteredness>
				<density>0.5776074968825378</density>
				<area>33274.5</area>
				<perimeter>774.6659464836121</perimeter>
				<distanceFromOrigin>432.8383069923456</distanceFromOrigin>
				<angle>83.44995470481615</angle>
				<shape>triangular</shape>
				<triangleMeasure>0.7099923185251569</triangleMeasure>
				<rectangleMeasure>0.6192478595993729</rectangleMeasure>
				<circleMeasure>0.4898724948991162</circleMeasure>
				<centroid>
					<x>1222.338</x>
					<y>624.9219</y>
				</centroid>
			</pseudo3D>
		</spatialEntity>
		<numericStateVariable>
			<name>avgClusterednessRegions</name>
			<value>0</value>
		</numericStateVariable>
		<numericStateVariable>
			<name>avgDensityRegions</name>
			<value>0.5776074968825378</value>
		</numericStateVariable>
	</timepoint>
	<timepoint>
		<spatialEntity>
			<pseudo3D type="region">
				<clusteredness>0.9289752502198585</clusteredness>
				<density>0.5776074968825378</density>
				<area>33274.5</area>
				<perimeter>774.6659464836121</perimeter>
				<distanceFromOrigin>432.8383069923456</distanceFromOrigin>
				<angle>83.44995470481615</angle>
				<shape>triangular</shape>
				<triangleMeasure>0.7099923185251569</triangleMeasure>
				<rectangleMeasure>0.6192478595993729</rectangleMeasure>
				<circleMeasure>0.4898724948991162</circleMeasure>
				<centroid>
					<x>1222.338</x>
					<y>624.9219</y>
				</centroid>
			</pseudo3D>
		</spatialEntity>
		<numericStateVariable>
			<name>avgClusterednessRegions</name>
			<value>0</value>
		</numericStateVariable>
		<numericStateVariable>
			<name>avgDensityRegions</name>
			<value>0.5776074968825378</value>
		</numericStateVariable>
	</timepoint>
	<timepoint>
		<spatialEntity>
			<pseudo3D type="region">
				<clusteredness>0.9289752502198585</clusteredness>
				<density>0.5776074968825378</density>
				<area>33274.5</area>
				<perimeter>774.6659464836121</perimeter>
				<distanceFromOrigin>432.8383069923456</distanceFromOrigin>
				<angle>83.44995470481615</angle>
				<shape>triangular</shape>
				<triangleMeasure>0.7099923185251569</triangleMeasure>
				<rectangleMeasure>0.6192478595993729</rectangleMeasure>
				<circleMeasure>0.4898724948991162</circleMeasure>
				<centroid>
					<x>1222.338</x>
					<y>624.9219</y>
				</centroid>
			</pseudo3D>
		</spatialEntity>
		<numericStateVariable>
			<name>avgClusterednessRegions</name>
			<value>0</value>
		</numericStateVariable>
		<numericStateVariable>
			<name>avgDensityRegions</name>
			<value>0.5776074968825378</value>
		</numericStateVariable>
	</timepoint>
	<timepoint>
		<spatialEntity>
			<pseudo3D type="region">
				<clusteredness>0.9289752502198585</clusteredness>
				<density>0.5776074968825378</density>
				<area>33274.5</area>
				<perimeter>774.6659464836121</perimeter>
				<distanceFromOrigin>432.8383069923456</distanceFromOrigin>
				<angle>83.44995470481615</angle>
				<shape>triangular</shape>
				<triangleMeasure>0.7099923185251569</triangleMeasure>
				<rectangleMeasure>0.6192478595993729</rectangleMeasure>
				<circleMeasure>0.4898724948991162</circleMeasure>
				<centroid>
					<x>1222.338</x>
					<y>624.9219</y>
				</centroid>
			</pseudo3D>
		</spatialEntity>
		<numericStateVariable>
			<name>avgClusterednessRegions</name>
			<value>0</value>
		</numericStateVariable>
		<numericStateVariable>
			<name>avgDensityRegions</name>
			<value>0.5776074968825378</value>
		</numericStateVariable>
	</timepoint>
	<timepoint>
		<spatialEntity>
			<pseudo3D type="region">
				<clusteredness>0.9289752502198585</clusteredness>
				<density>0.5776074968825378</density>
				<area>33274.5</area>
				<perimeter>774.6659464836121</perimeter>
				<distanceFromOrigin>432.8383069923456</distanceFromOrigin>
				<angle>83.44995470481615</angle>
				<shape>triangular</shape>
				<triangleMeasure>0.7099923185251569</triangleMeasure>
				<rectangleMeasure>0.6192478595993729</rectangleMeasure>
				<circleMeasure>0.4898724948991162</circleMeasure>
				<centroid>
					<x>1222.338</x>
					<y>624.9219</y>
				</centroid>
			</pseudo3D>
		</spatialEntity>
		<numericStateVariable>
			<name>avgClusterednessRegions</name>
			<value>0</value>
		</numericStateVariable>
		<numericStateVariable>
			<name>avgDensityRegions</name>
			<value>0.5776074968825378</value>
		</numericStateVariable>
	</timepoint>
	<timepoint>
		<spatialEntity>
			<pseudo3D type="region">
				<clusteredness>0.9289752502198585</clusteredness>
				<density>0.5776074968825378</density>
				<area>33274.5</area>
				<perimeter>774.6659464836121</perimeter>
				<distanceFromOrigin>432.8383069923456</distanceFromOrigin>
				<angle>83.44995470481615</angle>
				<shape>triangular</shape>
				<triangleMeasure>0.7099923185251569</triangleMeasure>
				<rectangleMeasure>0.6192478595993729</rectangleMeasure>
				<circleMeasure>0.4898724948991162</circleMeasure>
				<centroid>
					<x>1222.338</x>
					<y>624.9219</y>
				</centroid>
			</pseudo3D>
		</spatialEntity>
		<numericStateVariable>
			<name>avgClusterednessRegions</name>
			<value>0</value>
		</numericStateVariable>
		<numericStateVariable>
			<name>avgDensityRegions</name>
			<value>0.5776074968825378</value>
		</numericStateVariable>
	</timepoint>
	<timepoint>
		<spatialEntity>
			<pseudo3D type="region">
				<clusteredness>0.9289752502198585</clusteredness>
				<density>0.5776074968825378</density>
				<area>33274.5</area>
				<perimeter>774.6659464836121</perimeter>
				<distanceFromOrigin>432.8383069923456</distanceFromOrigin>
				<angle>83.44995470481615</angle>
				<shape>triangular</shape>
				<triangleMeasure>0.7099923185251569</triangleMeasure>
				<rectangleMeasure>0.6192478595993729</rectangleMeasure>
				<circleMeasure>0.4898724948991162</circleMeasure>
				<centroid>
					<x>1222.338</x>
					<y>624.9219</y>
				</centroid>
			</pseudo3D>
		</spatialEntity>
		<numericStateVariable>
			<name>avgClusterednessRegions</name>
			<value>0</value>
		</numericStateVariable>
		<numericStateVariable>
			<name>avgDensityRegions</name>
			<value>0.5776074968825378</value>
		</numericStateVariable>
	</timepoint>
	<timepoint>
		<spatialEntity>
			<pseudo3D type="region">
				<clusteredness>0.9289752502198585</clusteredness>
				<density>0.5776074968825378</density>
				<area>33274.5</area>
				<perimeter>774.6659464836121</perimeter>
				<distanceFromOrigin>432.8383069923456</distanceFromOrigin>
				<angle>83.44995470481615</angle>
				<shape>triangular</shape>
				<triangleMeasure>0.7099923185251569</triangleMeasure>
				<rectangleMeasure>0.6192478595993729</rectangleMeasure>
				<circleMeasure>0.4898724948991162</circleMeasure>
				<centroid>
					<x>1222.338</x>
					<y>624.9219</y>
				</centroid>
			</pseudo3D>
		</spatialEntity>
		<numericStateVariable>
			<name>avgClusterednessRegions</name>
			<value>0</value>
		</numericStateVariable>
		<numericStateVariable>
			<name>avgDensityRegions</name>
			<value>0.5776074968825378</value>
		</numericStateVariable>
	</timepoint>
	<timepoint>
		<spatialEntity>
			<pseudo3D type="region">
				<clusteredness>0.9289752502198585</clusteredness>
				<density>0.5776074968825378</density>
				<area>33274.5</area>
				<perimeter>774.6659464836121</perimeter>
				<distanceFromOrigin>432.8383069923456</distanceFromOrigin>
				<angle>83.44995470481615</angle>
				<shape>triangular</shape>
				<triangleMeasure>0.7099923185251569</triangleMeasure>
				<rectangleMeasure>0.6192478595993729</rectangleMeasure>
				<circleMeasure>0.4898724948991162</circleMeasure>
				<centroid>
					<x>1222.338</x>
					<y>624.9219</y>
				</centroid>
			</pseudo3D>
		</spatialEntity>
		<numericStateVariable>
			<name>avgClusterednessRegions</name>
			<value>0</value>
		</numericStateVariable>
		<numericStateVariable>
			<name>avgDensityRegions</name>
			<value>0.5776074968825378</value>
		</numericStateVariable>
	</timepoint>
	<timepoint>
		<spatialEntity>
			<pseudo3D type="region">
				<clusteredness>0.9289752502198585</clusteredness>
				<density>0.5776074968825378</density>
				<area>33274.5</area>
				<perimeter>774.6659464836121</perimeter>
				<distanceFromOrigin>432.8383069923456</distanceFromOrigin>
				<angle>83.44995470481615</angle>
				<shape>triangular</shape>
				<triangleMeasure>0.7099923185251569</triangleMeasure>
				<rectangleMeasure>0.6192478595993729</rectangleMeasure>
				<circleMeasure>0.4898724948991162</circleMeasure>
				<centroid>
					<x>1222.338</x>
					<y>624.9219</y>
				</centroid>
			</pseudo3D>
		</spatialEntity>
		<numericStateVariable>
			<name>avgClusterednessRegions</name>
			<value>0</value>
		</numericStateVariable>
		<numericStateVariable>
			<name>avgDensityRegions</name>
			<value>0.5776074968825378</value>
		</numericStateVariable>
	</timepoint>
	<timepoint>
		<spatialEntity>
			<pseudo3D type="region">
				<clusteredness>0.9289752502198585</clusteredness>
				<density>0.5776074968825378</density>
				<area>33274.5</area>
				<perimeter>774.6659464836121</perimeter>
				<distanceFromOrigin>432.8383069923456</distanceFromOrigin>
				<angle>83.44995470481615</angle>
				<shape>triangular</shape>
				<triangleMeasure>0.7099923185251569</triangleMeasure>
				<rectangleMeasure>0.6192478595993729</rectangleMeasure>
				<circleMeasure>0.4898724948991162</circleMeasure>
				<centroid>
					<x>1222.338</x>
					<y>624.9219</y>
				</centroid>
			</pseudo3D>
		</spatialEntity>
		<numericStateVariable>
			<name>avgClusterednessRegions</name>
			<value>0</value>
		</numericStateVariable>
		<numericStateVariable>
			<name>avgDensityRegions</name>
			<value>0.5776074968825378</value>
		</numericStateVariable>
	</timepoint>
	<timepoint>
		<spatialEntity>
			<pseudo3D type="region">
				<clusteredness>0.9289752502198585</clusteredness>
				<density>0.5776074968825378</density>
				<area>33274.5</area>
				<perimeter>774.6659464836121</perimeter>
				<distanceFromOrigin>432.8383069923456</distanceFromOrigin>
				<angle>83.44995470481615</angle>
				<shape>triangular</shape>
				<triangleMeasure>0.7099923185251569</triangleMeasure>
				<rectangleMeasure>0.6192478595993729</rectangleMeasure>
				<circleMeasure>0.4898724948991162</circleMeasure>
				<centroid>
					<x>1222.338</x>
					<y>624.9219</y>
				</centroid>
			</pseudo3D>
		</spatialEntity>
		<numericStateVariable>
			<name>avgClusterednessRegions</name>
			<value>0</value>
		</numericStateVariable>
		<numericStateVariable>
			<name>avgDensityRegions</name>
			<value>0.5776074968825378</value>
		</numericStateVariable>
	</timepoint>
	<timepoint>
		<spatialEntity>
			<pseudo3D type="region">
				<clusteredness>0.9289752502198585</clusteredness>
				<density>0.5776074968825378</density>
				<area>33274.5</area>
				<perimeter>774.6659464836121</perimeter>
				<distanceFromOrigin>432.8383069923456</distanceFromOrigin>
				<angle>83.44995470481615</angle>
				<shape>triangular</shape>
				<triangleMeasure>0.7099923185251569</triangleMeasure>
				<rectangleMeasure>0.6192478595993729</rectangleMeasure>
				<circleMeasure>0.4898724948991162</circleMeasure>
				<centroid>
					<x>1222.338</x>
					<y>624.9219</y>
				</centroid>
			</pseudo3D>
		</spatialEntity>
		<numericStateVariable>
			<name>avgClusterednessRegions</name>
			<value>0</value>
		</numericStateVariable>
		<numericStateVariable>
			<name>avgDensityRegions</name>
			<value>0.5776074968825378</value>
		</numericStateVariable>
	</timepoint>
	<timepoint>
		<spatialEntity>
			<pseudo3D type="region">
				<clusteredness>0.9289752502198585</clusteredness>
				<density>0.5776074968825378</density>
				<area>33274.5</area>
				<perimeter>774.6659464836121</perimeter>
				<distanceFromOrigin>432.8383069923456</distanceFromOrigin>
				<angle>83.44995470481615</angle>
				<shape>triangular</shape>
				<triangleMeasure>0.7099923185251569</triangleMeasure>
				<rectangleMeasure>0.6192478595993729</rectangleMeasure>
				<circleMeasure>0.4898724948991162</circleMeasure>
				<centroid>
					<x>1222.338</x>
					<y>624.9219</y>
				</centroid>
			</pseudo3D>
		</spatialEntity>
		<numericStateVariable>
			<name>avgClusterednessRegions</name>
			<value>0</value>
		</numericStateVariable>
		<numericStateVariable>
			<name>avgDensityRegions</name>
			<value>0.5776074968825378</value>
		</numericStateVariable>
	</timepoint>
	<timepoint>
		<spatialEntity>
			<pseudo3D type="region">
				<clusteredness>0.9289752502198585</clusteredness>
				<density>0.5776074968825378</density>
				<area>33274.5</area>
				<perimeter>774.6659464836121</perimeter>
				<distanceFromOrigin>432.8383069923456</distanceFromOrigin>
				<angle>83.44995470481615</angle>
				<shape>triangular</shape>
				<triangleMeasure>0.7099923185251569</triangleMeasure>
				<rectangleMeasure>0.6192478595993729</rectangleMeasure>
				<circleMeasure>0.4898724948991162</circleMeasure>
				<centroid>
					<x>1222.338</x>
					<y>624.9219</y>
				</centroid>
			</pseudo3D>
		</spatialEntity>
		<numericStateVariable>
			<name>avgClusterednessRegions</name>
			<value>0</value>
		</numericStateVariable>
		<numericStateVariable>
			<name>avgDensityRegions</name>
			<value>0.5776074968825378</value>
		</numericStateVariable>
	</timepoint>
	<timepoint>
		<spatialEntity>
			<pseudo3D type="region">
				<clusteredness>0.9289752502198585</clusteredness>
				<density>0.5776074968825378</density>
				<area>33274.5</area>
				<perimeter>774.6659464836121</perimeter>
				<distanceFromOrigin>432.8383069923456</distanceFromOrigin>
				<angle>83.44995470481615</angle>
				<shape>triangular</shape>
				<triangleMeasure>0.7099923185251569</triangleMeasure>
				<rectangleMeasure>0.6192478595993729</rectangleMeasure>
				<circleMeasure>0.4898724948991162</circleMeasure>
				<centroid>
					<x>1222.338</x>
					<y>624.9219</y>
				</centroid>
			</pseudo3D>
		</spatialEntity>
		<numericStateVariable>
			<name>avgClusterednessRegions</name>
			<value>0</value>
		</numericStateVariable>
		<numericStateVariable>
			<name>avgDensityRegions</name>
			<value>0.5776074968825378</value>
		</numericStateVariable>
	</timepoint>
	<timepoint>
		<spatialEntity>
			<pseudo3D type="region">
				<clusteredness>0.9289752502198585</clusteredness>
				<density>0.5776074968825378</density>
				<area>33274.5</area>
				<perimeter>774.6659464836121</perimeter>
				<distanceFromOrigin>432.8383069923456</distanceFromOrigin>
				<angle>83.44995470481615</angle>
				<shape>triangular</shape>
				<triangleMeasure>0.7099923185251569</triangleMeasure>
				<rectangleMeasure>0.6192478595993729</rectangleMeasure>
				<circleMeasure>0.4898724948991162</circleMeasure>
				<centroid>
					<x>1222.338</x>
					<y>624.9219</y>
				</centroid>
			</pseudo3D>
		</spatialEntity>
		<numericStateVariable>
			<name>avgClusterednessRegions</name>
			<value>0</value>
		</numericStateVariable>
		<numericStateVariable>
			<name>avgDensityRegions</name>
			<value>0.5776074968825378</value>
		</numericStateVariable>
	</timepoint>
	<timepoint>
		<spatialEntity>
			<pseudo3D type="region">
				<clusteredness>0.9289752502198585</clusteredness>
				<density>0.5776074968825378</density>
				<area>33274.5</area>
				<perimeter>774.6659464836121</perimeter>
				<distanceFromOrigin>432.8383069923456</distanceFromOrigin>
				<angle>83.44995470481615</angle>
				<shape>triangular</shape>
				<triangleMeasure>0.7099923185251569</triangleMeasure>
				<rectangleMeasure>0.6192478595993729</rectangleMeasure>
				<circleMeasure>0.4898724948991162</circleMeasure>
				<centroid>
					<x>1222.338</x>
					<y>624.9219</y>
				</centroid>
			</pseudo3D>
		</spatialEntity>
		<numericStateVariable>
			<name>avgClusterednessRegions</name>
			<value>0</value>
		</numericStateVariable>
		<numericStateVariable>
			<name>avgDensityRegions</name>
			<value>0.5776074968825378</value>
		</numericStateVariable>
	</timepoint>
	<timepoint>
		<spatialEntity>
			<pseudo3D type="region">
				<clusteredness>0.9289752502198585</clusteredness>
				<density>0.5776074968825378</density>
				<area>33274.5</area>
				<perimeter>774.6659464836121</perimeter>
				<distanceFromOrigin>432.8383069923456</distanceFromOrigin>
				<angle>83.44995470481615</angle>
				<shape>triangular</shape>
				<triangleMeasure>0.7099923185251569</triangleMeasure>
				<rectangleMeasure>0.6192478595993729</rectangleMeasure>
				<circleMeasure>0.4898724948991162</circleMeasure>
				<centroid>
					<x>1222.338</x>
					<y>624.9219</y>
				</centroid>
			</pseudo3D>
		</spatialEntity>
		<numericStateVariable>
			<name>avgClusterednessRegions</name>
			<value>0</value>
		</numericStateVariable>
		<numericStateVariable>
			<name>avgDensityRegions</name>
			<value>0.5776074968825378</value>
		</numericStateVariable>
	</timepoint>
	<timepoint>
		<spatialEntity>
			<pseudo3D type="region">
				<clusteredness>0.9289752502198585</clusteredness>
				<density>0.5776074968825378</density>
				<area>33274.5</area>
				<perimeter>774.6659464836121</perimeter>
				<distanceFromOrigin>432.8383069923456</distanceFromOrigin>
				<angle>83.44995470481615</angle>
				<shape>triangular</shape>
				<triangleMeasure>0.7099923185251569</triangleMeasure>
				<rectangleMeasure>0.6192478595993729</rectangleMeasure>
				<circleMeasure>0.4898724948991162</circleMeasure>
				<centroid>
					<x>1222.338</x>
					<y>624.9219</y>
				</centroid>
			</pseudo3D>
		</spatialEntity>
		<numericStateVariable>
			<name>avgClusterednessRegions</name>
			<value>0</value>
		</numericStateVariable>
		<numericStateVariable>
			<name>avgDensityRegions</name>
			<value>0.5776074968825378</value>
		</numericStateVariable>
	</timepoint>
	<timepoint>
		<spatialEntity>
			<pseudo3D type="region">
				<clusteredness>0.9289752502198585</clusteredness>
				<density>0.5776074968825378</density>
				<area>33274.5</area>
				<perimeter>774.6659464836121</perimeter>
				<distanceFromOrigin>432.8383069923456</distanceFromOrigin>
				<angle>83.44995470481615</angle>
				<shape>triangular</shape>
				<triangleMeasure>0.7099923185251569</triangleMeasure>
				<rectangleMeasure>0.6192478595993729</rectangleMeasure>
				<circleMeasure>0.4898724948991162</circleMeasure>
				<centroid>
					<x>1222.338</x>
					<y>624.9219</y>
				</centroid>
			</pseudo3D>
		</spatialEntity>
		<numericStateVariable>
			<name>avgClusterednessRegions</name>
			<value>0</value>
		</numericStateVariable>
		<numericStateVariable>
			<name>avgDensityRegions</name>
			<value>0.5776074968825378</value>
		</numericStateVariable>
	</timepoint>
	<timepoint>
		<spatialEntity>
			<pseudo3D type="region">
				<clusteredness>0.9289752502198585</clusteredness>
				<density>0.5776074968825378</density>
				<area>33274.5</area>
				<perimeter>774.6659464836121</perimeter>
				<distanceFromOrigin>432.8383069923456</distanceFromOrigin>
				<angle>83.44995470481615</angle>
				<shape>triangular</shape>
				<triangleMeasure>0.7099923185251569</triangleMeasure>
				<rectangleMeasure>0.6192478595993729</rectangleMeasure>
				<circleMeasure>0.4898724948991162</circleMeasure>
				<centroid>
					<x>1222.338</x>
					<y>624.9219</y>
				</centroid>
			</pseudo3D>
		</spatialEntity>
		<numericStateVariable>
			<name>avgClusterednessRegions</name>
			<value>0</value>
		</numericStateVariable>
		<numericStateVariable>
			<name>avgDensityRegions</name>
			<value>0.5776074968825378</value>
		</numericStateVariable>
	</timepoint>
	<timepoint>
		<spatialEntity>
			<pseudo3D type="region">
				<clusteredness>0.9289752502198585</clusteredness>
				<density>0.5776074968825378</density>
				<area>33274.5</area>
				<perimeter>774.6659464836121</perimeter>
				<distanceFromOrigin>432.8383069923456</distanceFromOrigin>
				<angle>83.44995470481615</angle>
				<shape>triangular</shape>
				<triangleMeasure>0.7099923185251569</triangleMeasure>
				<rectangleMeasure>0.6192478595993729</rectangleMeasure>
				<circleMeasure>0.4898724948991162</circleMeasure>
				<centroid>
					<x>1222.338</x>
					<y>624.9219</y>
				</centroid>
			</pseudo3D>
		</spatialEntity>
		<numericStateVariable>
			<name>avgClusterednessRegions</name>
			<value>0</value>
		</numericStateVariable>
		<numericStateVariable>
			<name>avgDensityRegions</name>
			<value>0.5776074968825378</value>
		</numericStateVariable>
	</timepoint>
	<timepoint>
		<spatialEntity>
			<pseudo3D type="region">
				<clusteredness>0.9289752502198585</clusteredness>
				<density>0.5776074968825378</density>
				<area>33274.5</area>
				<perimeter>774.6659464836121</perimeter>
				<distanceFromOrigin>432.8383069923456</distanceFromOrigin>
				<angle>83.44995470481615</angle>
				<shape>triangular</shape>
				<triangleMeasure>0.7099923185251569</triangleMeasure>
				<rectangleMeasure>0.6192478595993729</rectangleMeasure>
				<circleMeasure>0.4898724948991162</circleMeasure>
				<centroid>
					<x>1222.338</x>
					<y>624.9219</y>
				</centroid>
			</pseudo3D>
		</spatialEntity>
		<numericStateVariable>
			<name>avgClusterednessRegions</name>
			<value>0</value>
		</numericStateVariable>
		<numericStateVariable>
			<name>avgDensityRegions</name>
			<value>0.5776074968825378</value>
		</numericStateVariable>
	</timepoint>
	<timepoint>
		<spatialEntity>
			<pseudo3D type="region">
				<clusteredness>0.9289752502198585</clusteredness>
				<density>0.5776074968825378</density>
				<area>33274.5</area>
				<perimeter>774.6659464836121</perimeter>
				<distanceFromOrigin>432.8383069923456</distanceFromOrigin>
				<angle>83.44995470481615</angle>
				<shape>triangular</shape>
				<triangleMeasure>0.7099923185251569</triangleMeasure>
				<rectangleMeasure>0.6192478595993729</rectangleMeasure>
				<circleMeasure>0.4898724948991162</circleMeasure>
				<centroid>
					<x>1222.338</x>
					<y>624.9219</y>
				</centroid>
			</pseudo3D>
		</spatialEntity>
		<numericStateVariable>
			<name>avgClusterednessRegions</name>
			<value>0</value>
		</numericStateVariable>
		<numericStateVariable>
			<name>avgDensityRegions</name>
			<value>0.5776074968825378</value>
		</numericStateVariable>
	</timepoint>
	<timepoint>
		<spatialEntity>
			<pseudo3D type="region">
				<clusteredness>0.9289752502198585</clusteredness>
				<density>0.5776074968825378</density>
				<area>33274.5</area>
				<perimeter>774.6659464836121</perimeter>
				<distanceFromOrigin>432.8383069923456</distanceFromOrigin>
				<angle>83.44995470481615</angle>
				<shape>triangular</shape>
				<triangleMeasure>0.7099923185251569</triangleMeasure>
				<rectangleMeasure>0.6192478595993729</rectangleMeasure>
				<circleMeasure>0.4898724948991162</circleMeasure>
				<centroid>
					<x>1222.338</x>
					<y>624.9219</y>
				</centroid>
			</pseudo3D>
		</spatialEntity>
		<numericStateVariable>
			<name>avgClusterednessRegions</name>
			<value>0</value>
		</numericStateVariable>
		<numericStateVariable>
			<name>avgDensityRegions</name>
			<value>0.5776074968825378</value>
		</numericStateVariable>
	</timepoint>
	<timepoint>
		<spatialEntity>
			<pseudo3D type="region">
				<clusteredness>0.9289752502198585</clusteredness>
				<density>0.5776074968825378</density>
				<area>33274.5</area>
				<perimeter>774.6659464836121</perimeter>
				<distanceFromOrigin>432.8383069923456</distanceFromOrigin>
				<angle>83.44995470481615</angle>
				<shape>triangular</shape>
				<triangleMeasure>0.7099923185251569</triangleMeasure>
				<rectangleMeasure>0.6192478595993729</rectangleMeasure>
				<circleMeasure>0.4898724948991162</circleMeasure>
				<centroid>
					<x>1222.338</x>
					<y>624.9219</y>
				</centroid>
			</pseudo3D>
		</spatialEntity>
		<numericStateVariable>
			<name>avgClusterednessRegions</name>
			<value>0</value>
		</numericStateVariable>
		<numericStateVariable>
			<name>avgDensityRegions</name>
			<value>0.5776074968825378</value>
		</numericStateVariable>
	</timepoint>
</experiment>
