# Supplementary material for: Automatic validation of computational models using pseudo-3D spatio-temporal model checking
Source: BMC Syst Biol. 2014 Dec 2;8:124. doi: 10.1186/s12918-014-0124-0 (PMC4272535; doi:10.1186/s12918-014-0124-0)
Supplement: Additional file 8 — Dataset of STML files for the phase variation case study. The dataset of one thousand STML files corresponding to the stochastic simulations of the rectangular model for the phase variation case study. We recommend using the freely available 7zip software (Download link: http://www.7-zip.org/download.html) to extract this archive. [file 12918_2014_124_MOESM8_ESM.zip › phase_variation_stml_209.xml]

<?xml version="1.0" encoding="utf-8"?>
<!--Warning! This xml file was automatically generated by a C++ program using the Boost PropertyTree library.-->
<experiment>
	<timepoint>
		<numericStateVariable>
			<name>avgClusterednessRegions</name>
			<value>0</value>
		</numericStateVariable>
		<numericStateVariable>
			<name>avgDensityRegions</name>
			<value>0</value>
		</numericStateVariable>
	</timepoint>
	<timepoint>
		<numericStateVariable>
			<name>avgClusterednessRegions</name>
			<value>0</value>
		</numericStateVariable>
		<numericStateVariable>
			<name>avgDensityRegions</name>
			<value>0</value>
		</numericStateVariable>
	</timepoint>
	<timepoint>
		<numericStateVariable>
			<name>avgClusterednessRegions</name>
			<value>0</value>
		</numericStateVariable>
		<numericStateVariable>
			<name>avgDensityRegions</name>
			<value>0</value>
		</numericStateVariable>
	</timepoint>
	<timepoint>
		<numericStateVariable>
			<name>avgClusterednessRegions</name>
			<value>0</value>
		</numericStateVariable>
		<numericStateVariable>
			<name>avgDensityRegions</name>
			<value>0</value>
		</numericStateVariable>
	</timepoint>
	<timepoint>
		<numericStateVariable>
			<name>avgClusterednessRegions</name>
			<value>0</value>
		</numericStateVariable>
		<numericStateVariable>
			<name>avgDensityRegions</name>
			<value>0</value>
		</numericStateVariable>
	</timepoint>
	<timepoint>
		<numericStateVariable>
			<name>avgClusterednessRegions</name>
			<value>0</value>
		</numericStateVariable>
		<numericStateVariable>
			<name>avgDensityRegions</name>
			<value>0</value>
		</numericStateVariable>
	</timepoint>
	<timepoint>
		<numericStateVariable>
			<name>avgClusterednessRegions</name>
			<value>0</value>
		</numericStateVariable>
		<numericStateVariable>
			<name>avgDensityRegions</name>
			<value>0</value>
		</numericStateVariable>
	</timepoint>
	<timepoint>
		<numericStateVariable>
			<name>avgClusterednessRegions</name>
			<value>0</value>
		</numericStateVariable>
		<numericStateVariable>
			<name>avgDensityRegions</name>
			<value>0</value>
		</numericStateVariable>
	</timepoint>
	<timepoint>
		<numericStateVariable>
			<name>avgClusterednessRegions</name>
			<value>0</value>
		</numericStateVariable>
		<numericStateVariable>
			<name>avgDensityRegions</name>
			<value>0</value>
		</numericStateVariable>
	</timepoint>
	<timepoint>
		<numericStateVariable>
			<name>avgClusterednessRegions</name>
			<value>0</value>
		</numericStateVariable>
		<numericStateVariable>
			<name>avgDensityRegions</name>
			<value>0</value>
		</numericStateVariable>
	</timepoint>
	<timepoint>
		<numericStateVariable>
			<name>avgClusterednessRegions</name>
			<value>0</value>
		</numericStateVariable>
		<numericStateVariable>
			<name>avgDensityRegions</name>
			<value>0</value>
		</numericStateVariable>
	</timepoint>
	<timepoint>
		<numericStateVariable>
			<name>avgClusterednessRegions</name>
			<value>0</value>
		</numericStateVariable>
		<numericStateVariable>
			<name>avgDensityRegions</name>
			<value>0</value>
		</numericStateVariable>
	</timepoint>
	<timepoint>
		<numericStateVariable>
			<name>avgClusterednessRegions</name>
			<value>0</value>
		</numericStateVariable>
		<numericStateVariable>
			<name>avgDensityRegions</name>
			<value>0</value>
		</numericStateVariable>
	</timepoint>
	<timepoint>
		<numericStateVariable>
			<name>avgClusterednessRegions</name>
			<value>0</value>
		</numericStateVariable>
		<numericStateVariable>
			<name>avgDensityRegions</name>
			<value>0</value>
		</numericStateVariable>
	</timepoint>
	<timepoint>
		<numericStateVariable>
			<name>avgClusterednessRegions</name>
			<value>0</value>
		</numericStateVariable>
		<numericStateVariable>
			<name>avgDensityRegions</name>
			<value>0</value>
		</numericStateVariable>
	</timepoint>
	<timepoint>
		<numericStateVariable>
			<name>avgClusterednessRegions</name>
			<value>0</value>
		</numericStateVariable>
		<numericStateVariable>
			<name>avgDensityRegions</name>
			<value>0</value>
		</numericStateVariable>
	</timepoint>
	<timepoint>
		<numericStateVariable>
			<name>avgClusterednessRegions</name>
			<value>0</value>
		</numericStateVariable>
		<numericStateVariable>
			<name>avgDensityRegions</name>
			<value>0</value>
		</numericStateVariable>
	</timepoint>
	<timepoint>
		<spatialEntity>
			<pseudo3D type="region">
				<clusteredness>1</clusteredness>
				<density>0.5843355063977228</density>
				<area>23087.5</area>
				<perimeter>710.9088401794434</perimeter>
				<distanceFromOrigin>63.89053137985315</distanceFromOrigin>
				<angle>71.6269829714559</angle>
				<shape>triangular</shape>
				<triangleMeasure>0.6898663967460119</triangleMeasure>
				<rectangleMeasure>0.5678172947171971</rectangleMeasure>
				<circleMeasure>0.4847481895129088</circleMeasure>
				<centroid>
					<x>765.1707</x>
					<y>857.4648</y>
				</centroid>
			</pseudo3D>
		</spatialEntity>
		<numericStateVariable>
			<name>avgClusterednessRegions</name>
			<value>0</value>
		</numericStateVariable>
		<numericStateVariable>
			<name>avgDensityRegions</name>
			<value>0.5843355063977228</value>
		</numericStateVariable>
	</timepoint>
	<timepoint>
		<spatialEntity>
			<pseudo3D type="region">
				<clusteredness>1</clusteredness>
				<density>0.5694885265536108</density>
				<area>25597.5</area>
				<perimeter>771.5020010471344</perimeter>
				<distanceFromOrigin>63.89053137985315</distanceFromOrigin>
				<angle>70.43718359251805</angle>
				<shape>triangular</shape>
				<triangleMeasure>0.6728039741365716</triangleMeasure>
				<rectangleMeasure>0.5970952183615964</rectangleMeasure>
				<circleMeasure>0.504709183486186</circleMeasure>
				<centroid>
					<x>768.1146</x>
					<y>865.7729</y>
				</centroid>
			</pseudo3D>
		</spatialEntity>
		<numericStateVariable>
			<name>avgClusterednessRegions</name>
			<value>0</value>
		</numericStateVariable>
		<numericStateVariable>
			<name>avgDensityRegions</name>
			<value>0.5694885265536108</value>
		</numericStateVariable>
	</timepoint>
	<timepoint>
		<spatialEntity>
			<pseudo3D type="region">
				<clusteredness>1</clusteredness>
				<density>0.5693547761958031</density>
				<area>29027.5</area>
				<perimeter>709.5841727256775</perimeter>
				<distanceFromOrigin>63.89053137985315</distanceFromOrigin>
				<angle>64.06614262775169</angle>
				<shape>triangular</shape>
				<triangleMeasure>0.7115488029268427</triangleMeasure>
				<rectangleMeasure>0.6761521571649041</rectangleMeasure>
				<circleMeasure>0.5306234665364499</circleMeasure>
				<centroid>
					<x>772.4755</x>
					<y>877.0771</y>
				</centroid>
			</pseudo3D>
		</spatialEntity>
		<numericStateVariable>
			<name>avgClusterednessRegions</name>
			<value>0</value>
		</numericStateVariable>
		<numericStateVariable>
			<name>avgDensityRegions</name>
			<value>0.5693547761958031</value>
		</numericStateVariable>
	</timepoint>
	<timepoint>
		<spatialEntity>
			<pseudo3D type="region">
				<clusteredness>1</clusteredness>
				<density>0.5683513840956363</density>
				<area>31733</area>
				<perimeter>747.3558535575867</perimeter>
				<distanceFromOrigin>63.89053137985315</distanceFromOrigin>
				<angle>60.12611587936277</angle>
				<shape>triangular</shape>
				<triangleMeasure>0.696952767135623</triangleMeasure>
				<rectangleMeasure>0.6704515865359499</rectangleMeasure>
				<circleMeasure>0.5121651109430571</circleMeasure>
				<centroid>
					<x>776.4776</x>
					<y>884.9226</y>
				</centroid>
			</pseudo3D>
		</spatialEntity>
		<numericStateVariable>
			<name>avgClusterednessRegions</name>
			<value>0</value>
		</numericStateVariable>
		<numericStateVariable>
			<name>avgDensityRegions</name>
			<value>0.5683513840956363</value>
		</numericStateVariable>
	</timepoint>
	<timepoint>
		<spatialEntity>
			<pseudo3D type="region">
				<clusteredness>1</clusteredness>
				<density>0.5690523884198552</density>
				<area>35574.5</area>
				<perimeter>894.3091378211975</perimeter>
				<distanceFromOrigin>63.89053137985315</distanceFromOrigin>
				<angle>60.24739312564753</angle>
				<shape>triangular</shape>
				<triangleMeasure>0.7223560407428747</triangleMeasure>
				<rectangleMeasure>0.5889185253472552</rectangleMeasure>
				<circleMeasure>0.4566812887373585</circleMeasure>
				<centroid>
					<x>781.6</x>
					<y>895.5977</y>
				</centroid>
			</pseudo3D>
		</spatialEntity>
		<numericStateVariable>
			<name>avgClusterednessRegions</name>
			<value>0</value>
		</numericStateVariable>
		<numericStateVariable>
			<name>avgDensityRegions</name>
			<value>0.5690523884198552</value>
		</numericStateVariable>
	</timepoint>
	<timepoint>
		<spatialEntity>
			<pseudo3D type="region">
				<clusteredness>1</clusteredness>
				<density>0.5736087663978909</density>
				<area>40686</area>
				<perimeter>954.745411157608</perimeter>
				<distanceFromOrigin>63.89053137985315</distanceFromOrigin>
				<angle>60.47054120198573</angle>
				<shape>triangular</shape>
				<triangleMeasure>0.7132123347554282</triangleMeasure>
				<rectangleMeasure>0.566438766723367</rectangleMeasure>
				<circleMeasure>0.4700426994612291</circleMeasure>
				<centroid>
					<x>789.0178</x>
					<y>908.2454</y>
				</centroid>
			</pseudo3D>
		</spatialEntity>
		<numericStateVariable>
			<name>avgClusterednessRegions</name>
			<value>0</value>
		</numericStateVariable>
		<numericStateVariable>
			<name>avgDensityRegions</name>
			<value>0.5736087663978909</value>
		</numericStateVariable>
	</timepoint>
	<timepoint>
		<spatialEntity>
			<pseudo3D type="region">
				<clusteredness>1</clusteredness>
				<density>0.5663443893536451</density>
				<area>50156</area>
				<perimeter>1328.205035924911</perimeter>
				<distanceFromOrigin>63.89053137985315</distanceFromOrigin>
				<angle>73.70297543870551</angle>
				<shape>triangular</shape>
				<triangleMeasure>0.6864666593671301</triangleMeasure>
				<rectangleMeasure>0.5101177432310335</rectangleMeasure>
				<circleMeasure>0.4114431791172615</circleMeasure>
				<centroid>
					<x>778.2752</x>
					<y>926.8073</y>
				</centroid>
			</pseudo3D>
		</spatialEntity>
		<numericStateVariable>
			<name>avgClusterednessRegions</name>
			<value>0</value>
		</numericStateVariable>
		<numericStateVariable>
			<name>avgDensityRegions</name>
			<value>0.5663443893536451</value>
		</numericStateVariable>
	</timepoint>
	<timepoint>
		<spatialEntity>
			<pseudo3D type="region">
				<clusteredness>1</clusteredness>
				<density>0.5608465575348391</density>
				<area>55734.5</area>
				<perimeter>1459.860993623734</perimeter>
				<distanceFromOrigin>63.63961030678928</distanceFromOrigin>
				<angle>75.02531362550531</angle>
				<shape>triangular</shape>
				<triangleMeasure>0.6684496949162706</triangleMeasure>
				<rectangleMeasure>0.4894872992259202</rectangleMeasure>
				<circleMeasure>0.380407322370497</circleMeasure>
				<centroid>
					<x>783.0648</x>
					<y>936.4448</y>
				</centroid>
			</pseudo3D>
		</spatialEntity>
		<numericStateVariable>
			<name>avgClusterednessRegions</name>
			<value>0</value>
		</numericStateVariable>
		<numericStateVariable>
			<name>avgDensityRegions</name>
			<value>0.5608465575348391</value>
		</numericStateVariable>
	</timepoint>
	<timepoint>
		<spatialEntity>
			<pseudo3D type="region">
				<clusteredness>1</clusteredness>
				<density>0.5607038529112045</density>
				<area>62748.5</area>
				<perimeter>1588.084261059761</perimeter>
				<distanceFromOrigin>63.63961030678928</distanceFromOrigin>
				<angle>74.89505211641321</angle>
				<shape>triangular</shape>
				<triangleMeasure>0.6709329398524981</triangleMeasure>
				<rectangleMeasure>0.5023219499113254</rectangleMeasure>
				<circleMeasure>0.3827814466328234</circleMeasure>
				<centroid>
					<x>788.0747</x>
					<y>948.3561</y>
				</centroid>
			</pseudo3D>
		</spatialEntity>
		<numericStateVariable>
			<name>avgClusterednessRegions</name>
			<value>0</value>
		</numericStateVariable>
		<numericStateVariable>
			<name>avgDensityRegions</name>
			<value>0.5607038529112045</value>
		</numericStateVariable>
	</timepoint>
	<timepoint>
		<spatialEntity>
			<pseudo3D type="region">
				<clusteredness>1</clusteredness>
				<density>0.56374064173688</density>
				<area>68767</area>
				<perimeter>1626.322909355164</perimeter>
				<distanceFromOrigin>63.63961030678928</distanceFromOrigin>
				<angle>74.50904300363879</angle>
				<shape>triangular</shape>
				<triangleMeasure>0.6728644586675929</triangleMeasure>
				<rectangleMeasure>0.4967453166239421</rectangleMeasure>
				<circleMeasure>0.3841140035070486</circleMeasure>
				<centroid>
					<x>793.0182</x>
					<y>957.963</y>
				</centroid>
			</pseudo3D>
		</spatialEntity>
		<numericStateVariable>
			<name>avgClusterednessRegions</name>
			<value>0</value>
		</numericStateVariable>
		<numericStateVariable>
			<name>avgDensityRegions</name>
			<value>0.56374064173688</value>
		</numericStateVariable>
	</timepoint>
	<timepoint>
		<spatialEntity>
			<pseudo3D type="region">
				<clusteredness>1</clusteredness>
				<density>0.5636751673219538</density>
				<area>75677</area>
				<perimeter>1791.318851947784</perimeter>
				<distanceFromOrigin>63.63961030678928</distanceFromOrigin>
				<angle>74.63712632720865</angle>
				<shape>triangular</shape>
				<triangleMeasure>0.6500832179020498</triangleMeasure>
				<rectangleMeasure>0.5092902638035339</rectangleMeasure>
				<circleMeasure>0.395425033328108</circleMeasure>
				<centroid>
					<x>796.5643</x>
					<y>969.0022</y>
				</centroid>
			</pseudo3D>
		</spatialEntity>
		<numericStateVariable>
			<name>avgClusterednessRegions</name>
			<value>0</value>
		</numericStateVariable>
		<numericStateVariable>
			<name>avgDensityRegions</name>
			<value>0.5636751673219538</value>
		</numericStateVariable>
	</timepoint>
	<timepoint>
		<spatialEntity>
			<pseudo3D type="region">
				<clusteredness>1</clusteredness>
				<density>0.5679380892585835</density>
				<area>83860.5</area>
				<perimeter>2085.889729738235</perimeter>
				<distanceFromOrigin>63.63961030678928</distanceFromOrigin>
				<angle>74.61367752175707</angle>
				<shape>triangular</shape>
				<triangleMeasure>0.6503095077924621</triangleMeasure>
				<rectangleMeasure>0.4758703202944664</rectangleMeasure>
				<circleMeasure>0.3638017094173898</circleMeasure>
				<centroid>
					<x>800.5415</x>
					<y>980.5125</y>
				</centroid>
			</pseudo3D>
		</spatialEntity>
		<numericStateVariable>
			<name>avgClusterednessRegions</name>
			<value>0</value>
		</numericStateVariable>
		<numericStateVariable>
			<name>avgDensityRegions</name>
			<value>0.5679380892585835</value>
		</numericStateVariable>
	</timepoint>
	<timepoint>
		<spatialEntity>
			<pseudo3D type="region">
				<clusteredness>1</clusteredness>
				<density>0.5731145664623454</density>
				<area>89750.5</area>
				<perimeter>2209.072529315948</perimeter>
				<distanceFromOrigin>63.63961030678928</distanceFromOrigin>
				<angle>71.10408619751462</angle>
				<shape>triangular</shape>
				<triangleMeasure>0.6619512887695703</triangleMeasure>
				<rectangleMeasure>0.4886196656410588</rectangleMeasure>
				<circleMeasure>0.3776646548327002</circleMeasure>
				<centroid>
					<x>808.4272</x>
					<y>988.7499</y>
				</centroid>
			</pseudo3D>
		</spatialEntity>
		<numericStateVariable>
			<name>avgClusterednessRegions</name>
			<value>0</value>
		</numericStateVariable>
		<numericStateVariable>
			<name>avgDensityRegions</name>
			<value>0.5731145664623454</value>
		</numericStateVariable>
	</timepoint>
	<timepoint>
		<spatialEntity>
			<pseudo3D type="region">
				<clusteredness>1</clusteredness>
				<density>0.5781757241338935</density>
				<area>95441</area>
				<perimeter>2286.953989982605</perimeter>
				<distanceFromOrigin>63.63961030678928</distanceFromOrigin>
				<angle>71.28593973777711</angle>
				<shape>triangular</shape>
				<triangleMeasure>0.6356847951604806</triangleMeasure>
				<rectangleMeasure>0.4767856893355585</rectangleMeasure>
				<circleMeasure>0.365733656488276</circleMeasure>
				<centroid>
					<x>816.4334</x>
					<y>996.035</y>
				</centroid>
			</pseudo3D>
		</spatialEntity>
		<spatialEntity>
			<pseudo3D type="region">
				<clusteredness>1</clusteredness>
				<density>0.5134723308497646</density>
				<area>22522.5</area>
				<perimeter>748.4692416191101</perimeter>
				<distanceFromOrigin>255.1430971043504</distanceFromOrigin>
				<angle>45.34152542052676</angle>
				<shape>triangular</shape>
				<triangleMeasure>0.7286539485184431</triangleMeasure>
				<rectangleMeasure>0.5789208029280997</rectangleMeasure>
				<circleMeasure>0.3660533013995177</circleMeasure>
				<centroid>
					<x>600.3339</x>
					<y>293.1504</y>
				</centroid>
			</pseudo3D>
		</spatialEntity>
		<numericStateVariable>
			<name>avgClusterednessRegions</name>
			<value>1470.708181735136</value>
		</numericStateVariable>
		<numericStateVariable>
			<name>avgDensityRegions</name>
			<value>0.5458240274918291</value>
		</numericStateVariable>
	</timepoint>
	<timepoint>
		<spatialEntity>
			<pseudo3D type="region">
				<clusteredness>0.9856641352974319</clusteredness>
				<density>0.58321109880063</density>
				<area>102342</area>
				<perimeter>2241.679244995117</perimeter>
				<distanceFromOrigin>63.63961030678928</distanceFromOrigin>
				<angle>0</angle>
				<shape>triangular</shape>
				<triangleMeasure>0.6364591819600868</triangleMeasure>
				<rectangleMeasure>0.4617099830877323</rectangleMeasure>
				<circleMeasure>0.357329927083911</circleMeasure>
				<centroid>
					<x>823.2863</x>
					<y>1006.666</y>
				</centroid>
			</pseudo3D>
		</spatialEntity>
		<spatialEntity>
			<pseudo3D type="region">
				<clusteredness>1</clusteredness>
				<density>0.5094321123162416</density>
				<area>24093.5</area>
				<perimeter>768.7002844810486</perimeter>
				<distanceFromOrigin>255.1430971043504</distanceFromOrigin>
				<angle>44.98440391083918</angle>
				<shape>triangular</shape>
				<triangleMeasure>0.6759245621786915</triangleMeasure>
				<rectangleMeasure>0.5823100160816662</rectangleMeasure>
				<circleMeasure>0.3425964002927407</circleMeasure>
				<centroid>
					<x>599.3182</x>
					<y>285.9648</y>
				</centroid>
			</pseudo3D>
		</spatialEntity>
		<numericStateVariable>
			<name>avgClusterednessRegions</name>
			<value>1509.400689717024</value>
		</numericStateVariable>
		<numericStateVariable>
			<name>avgDensityRegions</name>
			<value>0.5463216055584359</value>
		</numericStateVariable>
	</timepoint>
	<timepoint>
		<spatialEntity>
			<pseudo3D type="region">
				<clusteredness>0.9871089230011131</clusteredness>
				<density>0.5909089349874197</density>
				<area>112179.5</area>
				<perimeter>2415.073399782181</perimeter>
				<distanceFromOrigin>63.63961030678928</distanceFromOrigin>
				<angle>72.35530285867281</angle>
				<shape>triangular</shape>
				<triangleMeasure>0.6088588323731109</triangleMeasure>
				<rectangleMeasure>0.4710424381110743</rectangleMeasure>
				<circleMeasure>0.361027286731863</circleMeasure>
				<centroid>
					<x>829.449</x>
					<y>1019.539</y>
				</centroid>
			</pseudo3D>
		</spatialEntity>
		<spatialEntity>
			<pseudo3D type="region">
				<clusteredness>1</clusteredness>
				<density>0.5110418837719785</density>
				<area>26146</area>
				<perimeter>851.9279756546021</perimeter>
				<distanceFromOrigin>255.1430971043504</distanceFromOrigin>
				<angle>44.44592060095692</angle>
				<shape>triangular</shape>
				<triangleMeasure>0.6621503551846833</triangleMeasure>
				<rectangleMeasure>0.5871628137422943</rectangleMeasure>
				<circleMeasure>0.3201789067568924</circleMeasure>
				<centroid>
					<x>596.6898</x>
					<y>277.1822</y>
				</centroid>
			</pseudo3D>
		</spatialEntity>
		<numericStateVariable>
			<name>avgClusterednessRegions</name>
			<value>1555.981780922817</value>
		</numericStateVariable>
		<numericStateVariable>
			<name>avgDensityRegions</name>
			<value>0.550975409379699</value>
		</numericStateVariable>
	</timepoint>
	<timepoint>
		<spatialEntity>
			<pseudo3D type="region">
				<clusteredness>0.9880271183105981</clusteredness>
				<density>0.5931888595785501</density>
				<area>120523.5</area>
				<perimeter>2741.701783418655</perimeter>
				<distanceFromOrigin>63.63961030678928</distanceFromOrigin>
				<angle>81.54096073905774</angle>
				<shape>triangular</shape>
				<triangleMeasure>0.5625180492830751</triangleMeasure>
				<rectangleMeasure>0.4832662831864395</rectangleMeasure>
				<circleMeasure>0.3423373177379659</circleMeasure>
				<centroid>
					<x>840.861</x>
					<y>1027.773</y>
				</centroid>
			</pseudo3D>
		</spatialEntity>
		<spatialEntity>
			<pseudo3D type="region">
				<clusteredness>1</clusteredness>
				<density>0.5104678602115391</density>
				<area>28043</area>
				<perimeter>852.0308887958527</perimeter>
				<distanceFromOrigin>255.1430971043504</distanceFromOrigin>
				<angle>43.96246865093644</angle>
				<shape>triangular</shape>
				<triangleMeasure>0.664666835541295</triangleMeasure>
				<rectangleMeasure>0.6035362358414206</rectangleMeasure>
				<circleMeasure>0.3264002726687659</circleMeasure>
				<centroid>
					<x>597.3945</x>
					<y>268.7352</y>
				</centroid>
			</pseudo3D>
		</spatialEntity>
		<numericStateVariable>
			<name>avgClusterednessRegions</name>
			<value>1594.258365254562</value>
		</numericStateVariable>
		<numericStateVariable>
			<name>avgDensityRegions</name>
			<value>0.5518283598950446</value>
		</numericStateVariable>
	</timepoint>
	<timepoint>
		<spatialEntity>
			<pseudo3D type="region">
				<clusteredness>0.9887892720894709</clusteredness>
				<density>0.5986557646407381</density>
				<area>128816.5</area>
				<perimeter>2893.279486179352</perimeter>
				<distanceFromOrigin>63.63961030678928</distanceFromOrigin>
				<angle>80.73433099334788</angle>
				<shape>triangular</shape>
				<triangleMeasure>0.5621185839742541</triangleMeasure>
				<rectangleMeasure>0.4838329459581719</rectangleMeasure>
				<circleMeasure>0.3504241516702229</circleMeasure>
				<centroid>
					<x>848.5483</x>
					<y>1037.111</y>
				</centroid>
			</pseudo3D>
		</spatialEntity>
		<spatialEntity>
			<pseudo3D type="region">
				<clusteredness>1</clusteredness>
				<density>0.5146768533771031</density>
				<area>29503</area>
				<perimeter>846.4194307327271</perimeter>
				<distanceFromOrigin>255.1430971043504</distanceFromOrigin>
				<angle>43.6056176631928</angle>
				<shape>triangular</shape>
				<triangleMeasure>0.627106513240466</triangleMeasure>
				<rectangleMeasure>0.6128916504438388</rectangleMeasure>
				<circleMeasure>0.308593650490244</circleMeasure>
				<centroid>
					<x>595.9432</x>
					<y>262.3314</y>
				</centroid>
			</pseudo3D>
		</spatialEntity>
		<numericStateVariable>
			<name>avgClusterednessRegions</name>
			<value>1629.836971448851</value>
		</numericStateVariable>
		<numericStateVariable>
			<name>avgDensityRegions</name>
			<value>0.5566663090089206</value>
		</numericStateVariable>
	</timepoint>
	<timepoint>
		<spatialEntity>
			<pseudo3D type="region">
				<clusteredness>0.9895127240349265</clusteredness>
				<density>0.6020253862014203</density>
				<area>137803.5</area>
				<perimeter>2968.756609678268</perimeter>
				<distanceFromOrigin>63.89053137985315</distanceFromOrigin>
				<angle>79.56880955232283</angle>
				<shape>triangular</shape>
				<triangleMeasure>0.5476517988742227</triangleMeasure>
				<rectangleMeasure>0.5042349353119234</rectangleMeasure>
				<circleMeasure>0.3701338959981654</circleMeasure>
				<centroid>
					<x>859.9677</x>
					<y>1046.039</y>
				</centroid>
			</pseudo3D>
		</spatialEntity>
		<spatialEntity>
			<pseudo3D type="region">
				<clusteredness>1</clusteredness>
				<density>0.5159216642171799</density>
				<area>32385.5</area>
				<perimeter>930.8271522521973</perimeter>
				<distanceFromOrigin>255.1430971043504</distanceFromOrigin>
				<angle>43.5006687073838</angle>
				<shape>triangular</shape>
				<triangleMeasure>0.6256216457690659</triangleMeasure>
				<rectangleMeasure>0.6095200005587416</rectangleMeasure>
				<circleMeasure>0.2925071114007068</circleMeasure>
				<centroid>
					<x>593.4618</x>
					<y>250.1463</y>
				</centroid>
			</pseudo3D>
		</spatialEntity>
		<numericStateVariable>
			<name>avgClusterednessRegions</name>
			<value>1678.654778268035</value>
		</numericStateVariable>
		<numericStateVariable>
			<name>avgDensityRegions</name>
			<value>0.5589735252093001</value>
		</numericStateVariable>
	</timepoint>
	<timepoint>
		<spatialEntity>
			<pseudo3D type="region">
				<clusteredness>0.9895187825856062</clusteredness>
				<density>0.6020976651611465</density>
				<area>137884</area>
				<perimeter>2941.968320131302</perimeter>
				<distanceFromOrigin>63.89053137985315</distanceFromOrigin>
				<angle>79.56224798464795</angle>
				<shape>triangular</shape>
				<triangleMeasure>0.5480476765388304</triangleMeasure>
				<rectangleMeasure>0.5052043992049619</rectangleMeasure>
				<circleMeasure>0.3638523912551802</circleMeasure>
				<centroid>
					<x>860.1684</x>
					<y>1046.213</y>
				</centroid>
			</pseudo3D>
		</spatialEntity>
		<spatialEntity>
			<pseudo3D type="region">
				<clusteredness>1</clusteredness>
				<density>0.5180233196693723</density>
				<area>32767.5</area>
				<perimeter>943.9469351768494</perimeter>
				<distanceFromOrigin>255.1430971043504</distanceFromOrigin>
				<angle>43.37885408634659</angle>
				<shape>triangular</shape>
				<triangleMeasure>0.6211294549863889</triangleMeasure>
				<rectangleMeasure>0.5907176858487057</rectangleMeasure>
				<circleMeasure>0.2934924292626672</circleMeasure>
				<centroid>
					<x>592.8517</x>
					<y>248.5236</y>
				</centroid>
			</pseudo3D>
		</spatialEntity>
		<numericStateVariable>
			<name>avgClusterednessRegions</name>
			<value>1682.576718713634</value>
		</numericStateVariable>
		<numericStateVariable>
			<name>avgDensityRegions</name>
			<value>0.5600604924152595</value>
		</numericStateVariable>
	</timepoint>
	<timepoint>
		<spatialEntity>
			<pseudo3D type="region">
				<clusteredness>0.9895187825856062</clusteredness>
				<density>0.6020976651611465</density>
				<area>137884</area>
				<perimeter>2941.968320131302</perimeter>
				<distanceFromOrigin>63.89053137985315</distanceFromOrigin>
				<angle>79.56224798464795</angle>
				<shape>triangular</shape>
				<triangleMeasure>0.5480476765388304</triangleMeasure>
				<rectangleMeasure>0.5052043992049619</rectangleMeasure>
				<circleMeasure>0.3638523912551802</circleMeasure>
				<centroid>
					<x>860.1684</x>
					<y>1046.213</y>
				</centroid>
			</pseudo3D>
		</spatialEntity>
		<spatialEntity>
			<pseudo3D type="region">
				<clusteredness>1</clusteredness>
				<density>0.5180233196693723</density>
				<area>32767.5</area>
				<perimeter>943.9469351768494</perimeter>
				<distanceFromOrigin>255.1430971043504</distanceFromOrigin>
				<angle>43.37885408634659</angle>
				<shape>triangular</shape>
				<triangleMeasure>0.6211294549863889</triangleMeasure>
				<rectangleMeasure>0.5907176858487057</rectangleMeasure>
				<circleMeasure>0.2934924292626672</circleMeasure>
				<centroid>
					<x>592.8517</x>
					<y>248.5236</y>
				</centroid>
			</pseudo3D>
		</spatialEntity>
		<numericStateVariable>
			<name>avgClusterednessRegions</name>
			<value>1682.576718713634</value>
		</numericStateVariable>
		<numericStateVariable>
			<name>avgDensityRegions</name>
			<value>0.5600604924152595</value>
		</numericStateVariable>
	</timepoint>
	<timepoint>
		<spatialEntity>
			<pseudo3D type="region">
				<clusteredness>0.9895187825856062</clusteredness>
				<density>0.6020976651611465</density>
				<area>137884</area>
				<perimeter>2941.968320131302</perimeter>
				<distanceFromOrigin>63.89053137985315</distanceFromOrigin>
				<angle>79.56224798464795</angle>
				<shape>triangular</shape>
				<triangleMeasure>0.5480476765388304</triangleMeasure>
				<rectangleMeasure>0.5052043992049619</rectangleMeasure>
				<circleMeasure>0.3638523912551802</circleMeasure>
				<centroid>
					<x>860.1684</x>
					<y>1046.213</y>
				</centroid>
			</pseudo3D>
		</spatialEntity>
		<spatialEntity>
			<pseudo3D type="region">
				<clusteredness>1</clusteredness>
				<density>0.5180233196693723</density>
				<area>32767.5</area>
				<perimeter>943.9469351768494</perimeter>
				<distanceFromOrigin>255.1430971043504</distanceFromOrigin>
				<angle>43.37885408634659</angle>
				<shape>triangular</shape>
				<triangleMeasure>0.6211294549863889</triangleMeasure>
				<rectangleMeasure>0.5907176858487057</rectangleMeasure>
				<circleMeasure>0.2934924292626672</circleMeasure>
				<centroid>
					<x>592.8517</x>
					<y>248.5236</y>
				</centroid>
			</pseudo3D>
		</spatialEntity>
		<numericStateVariable>
			<name>avgClusterednessRegions</name>
			<value>1682.576718713634</value>
		</numericStateVariable>
		<numericStateVariable>
			<name>avgDensityRegions</name>
			<value>0.5600604924152595</value>
		</numericStateVariable>
	</timepoint>
	<timepoint>
		<spatialEntity>
			<pseudo3D type="region">
				<clusteredness>0.9895187825856062</clusteredness>
				<density>0.6020976651611465</density>
				<area>137884</area>
				<perimeter>2941.968320131302</perimeter>
				<distanceFromOrigin>63.89053137985315</distanceFromOrigin>
				<angle>79.56224798464795</angle>
				<shape>triangular</shape>
				<triangleMeasure>0.5480476765388304</triangleMeasure>
				<rectangleMeasure>0.5052043992049619</rectangleMeasure>
				<circleMeasure>0.3638523912551802</circleMeasure>
				<centroid>
					<x>860.1684</x>
					<y>1046.213</y>
				</centroid>
			</pseudo3D>
		</spatialEntity>
		<spatialEntity>
			<pseudo3D type="region">
				<clusteredness>1</clusteredness>
				<density>0.5180233196693723</density>
				<area>32767.5</area>
				<perimeter>943.9469351768494</perimeter>
				<distanceFromOrigin>255.1430971043504</distanceFromOrigin>
				<angle>43.37885408634659</angle>
				<shape>triangular</shape>
				<triangleMeasure>0.6211294549863889</triangleMeasure>
				<rectangleMeasure>0.5907176858487057</rectangleMeasure>
				<circleMeasure>0.2934924292626672</circleMeasure>
				<centroid>
					<x>592.8517</x>
					<y>248.5236</y>
				</centroid>
			</pseudo3D>
		</spatialEntity>
		<numericStateVariable>
			<name>avgClusterednessRegions</name>
			<value>1682.576718713634</value>
		</numericStateVariable>
		<numericStateVariable>
			<name>avgDensityRegions</name>
			<value>0.5600604924152595</value>
		</numericStateVariable>
	</timepoint>
	<timepoint>
		<spatialEntity>
			<pseudo3D type="region">
				<clusteredness>0.9895187825856062</clusteredness>
				<density>0.6020976651611465</density>
				<area>137884</area>
				<perimeter>2941.968320131302</perimeter>
				<distanceFromOrigin>63.89053137985315</distanceFromOrigin>
				<angle>79.56224798464795</angle>
				<shape>triangular</shape>
				<triangleMeasure>0.5480476765388304</triangleMeasure>
				<rectangleMeasure>0.5052043992049619</rectangleMeasure>
				<circleMeasure>0.3638523912551802</circleMeasure>
				<centroid>
					<x>860.1684</x>
					<y>1046.213</y>
				</centroid>
			</pseudo3D>
		</spatialEntity>
		<spatialEntity>
			<pseudo3D type="region">
				<clusteredness>1</clusteredness>
				<density>0.5180233196693723</density>
				<area>32767.5</area>
				<perimeter>943.9469351768494</perimeter>
				<distanceFromOrigin>255.1430971043504</distanceFromOrigin>
				<angle>43.37885408634659</angle>
				<shape>triangular</shape>
				<triangleMeasure>0.6211294549863889</triangleMeasure>
				<rectangleMeasure>0.5907176858487057</rectangleMeasure>
				<circleMeasure>0.2934924292626672</circleMeasure>
				<centroid>
					<x>592.8517</x>
					<y>248.5236</y>
				</centroid>
			</pseudo3D>
		</spatialEntity>
		<numericStateVariable>
			<name>avgClusterednessRegions</name>
			<value>1682.576718713634</value>
		</numericStateVariable>
		<numericStateVariable>
			<name>avgDensityRegions</name>
			<value>0.5600604924152595</value>
		</numericStateVariable>
	</timepoint>
	<timepoint>
		<spatialEntity>
			<pseudo3D type="region">
				<clusteredness>0.9895187825856062</clusteredness>
				<density>0.6020976651611465</density>
				<area>137884</area>
				<perimeter>2941.968320131302</perimeter>
				<distanceFromOrigin>63.89053137985315</distanceFromOrigin>
				<angle>79.56224798464795</angle>
				<shape>triangular</shape>
				<triangleMeasure>0.5480476765388304</triangleMeasure>
				<rectangleMeasure>0.5052043992049619</rectangleMeasure>
				<circleMeasure>0.3638523912551802</circleMeasure>
				<centroid>
					<x>860.1684</x>
					<y>1046.213</y>
				</centroid>
			</pseudo3D>
		</spatialEntity>
		<spatialEntity>
			<pseudo3D type="region">
				<clusteredness>1</clusteredness>
				<density>0.5180233196693723</density>
				<area>32767.5</area>
				<perimeter>943.9469351768494</perimeter>
				<distanceFromOrigin>255.1430971043504</distanceFromOrigin>
				<angle>43.37885408634659</angle>
				<shape>triangular</shape>
				<triangleMeasure>0.6211294549863889</triangleMeasure>
				<rectangleMeasure>0.5907176858487057</rectangleMeasure>
				<circleMeasure>0.2934924292626672</circleMeasure>
				<centroid>
					<x>592.8517</x>
					<y>248.5236</y>
				</centroid>
			</pseudo3D>
		</spatialEntity>
		<numericStateVariable>
			<name>avgClusterednessRegions</name>
			<value>1682.576718713634</value>
		</numericStateVariable>
		<numericStateVariable>
			<name>avgDensityRegions</name>
			<value>0.5600604924152595</value>
		</numericStateVariable>
	</timepoint>
	<timepoint>
		<spatialEntity>
			<pseudo3D type="region">
				<clusteredness>0.9895187825856062</clusteredness>
				<density>0.6020976651611465</density>
				<area>137884</area>
				<perimeter>2941.968320131302</perimeter>
				<distanceFromOrigin>63.89053137985315</distanceFromOrigin>
				<angle>79.56224798464795</angle>
				<shape>triangular</shape>
				<triangleMeasure>0.5480476765388304</triangleMeasure>
				<rectangleMeasure>0.5052043992049619</rectangleMeasure>
				<circleMeasure>0.3638523912551802</circleMeasure>
				<centroid>
					<x>860.1684</x>
					<y>1046.213</y>
				</centroid>
			</pseudo3D>
		</spatialEntity>
		<spatialEntity>
			<pseudo3D type="region">
				<clusteredness>1</clusteredness>
				<density>0.5180233196693723</density>
				<area>32767.5</area>
				<perimeter>943.9469351768494</perimeter>
				<distanceFromOrigin>255.1430971043504</distanceFromOrigin>
				<angle>43.37885408634659</angle>
				<shape>triangular</shape>
				<triangleMeasure>0.6211294549863889</triangleMeasure>
				<rectangleMeasure>0.5907176858487057</rectangleMeasure>
				<circleMeasure>0.2934924292626672</circleMeasure>
				<centroid>
					<x>592.8517</x>
					<y>248.5236</y>
				</centroid>
			</pseudo3D>
		</spatialEntity>
		<numericStateVariable>
			<name>avgClusterednessRegions</name>
			<value>1682.576718713634</value>
		</numericStateVariable>
		<numericStateVariable>
			<name>avgDensityRegions</name>
			<value>0.5600604924152595</value>
		</numericStateVariable>
	</timepoint>
	<timepoint>
		<spatialEntity>
			<pseudo3D type="region">
				<clusteredness>0.9895187825856062</clusteredness>
				<density>0.6020976651611465</density>
				<area>137884</area>
				<perimeter>2941.968320131302</perimeter>
				<distanceFromOrigin>63.89053137985315</distanceFromOrigin>
				<angle>79.56224798464795</angle>
				<shape>triangular</shape>
				<triangleMeasure>0.5480476765388304</triangleMeasure>
				<rectangleMeasure>0.5052043992049619</rectangleMeasure>
				<circleMeasure>0.3638523912551802</circleMeasure>
				<centroid>
					<x>860.1684</x>
					<y>1046.213</y>
				</centroid>
			</pseudo3D>
		</spatialEntity>
		<spatialEntity>
			<pseudo3D type="region">
				<clusteredness>1</clusteredness>
				<density>0.5180233196693723</density>
				<area>32767.5</area>
				<perimeter>943.9469351768494</perimeter>
				<distanceFromOrigin>255.1430971043504</distanceFromOrigin>
				<angle>43.37885408634659</angle>
				<shape>triangular</shape>
				<triangleMeasure>0.6211294549863889</triangleMeasure>
				<rectangleMeasure>0.5907176858487057</rectangleMeasure>
				<circleMeasure>0.2934924292626672</circleMeasure>
				<centroid>
					<x>592.8517</x>
					<y>248.5236</y>
				</centroid>
			</pseudo3D>
		</spatialEntity>
		<numericStateVariable>
			<name>avgClusterednessRegions</name>
			<value>1682.576718713634</value>
		</numericStateVariable>
		<numericStateVariable>
			<name>avgDensityRegions</name>
			<value>0.5600604924152595</value>
		</numericStateVariable>
	</timepoint>
	<timepoint>
		<spatialEntity>
			<pseudo3D type="region">
				<clusteredness>0.9895187825856062</clusteredness>
				<density>0.6020976651611465</density>
				<area>137884</area>
				<perimeter>2941.968320131302</perimeter>
				<distanceFromOrigin>63.89053137985315</distanceFromOrigin>
				<angle>79.56224798464795</angle>
				<shape>triangular</shape>
				<triangleMeasure>0.5480476765388304</triangleMeasure>
				<rectangleMeasure>0.5052043992049619</rectangleMeasure>
				<circleMeasure>0.3638523912551802</circleMeasure>
				<centroid>
					<x>860.1684</x>
					<y>1046.213</y>
				</centroid>
			</pseudo3D>
		</spatialEntity>
		<spatialEntity>
			<pseudo3D type="region">
				<clusteredness>1</clusteredness>
				<density>0.5180233196693723</density>
				<area>32767.5</area>
				<perimeter>943.9469351768494</perimeter>
				<distanceFromOrigin>255.1430971043504</distanceFromOrigin>
				<angle>43.37885408634659</angle>
				<shape>triangular</shape>
				<triangleMeasure>0.6211294549863889</triangleMeasure>
				<rectangleMeasure>0.5907176858487057</rectangleMeasure>
				<circleMeasure>0.2934924292626672</circleMeasure>
				<centroid>
					<x>592.8517</x>
					<y>248.5236</y>
				</centroid>
			</pseudo3D>
		</spatialEntity>
		<numericStateVariable>
			<name>avgClusterednessRegions</name>
			<value>1682.576718713634</value>
		</numericStateVariable>
		<numericStateVariable>
			<name>avgDensityRegions</name>
			<value>0.5600604924152595</value>
		</numericStateVariable>
	</timepoint>
	<timepoint>
		<spatialEntity>
			<pseudo3D type="region">
				<clusteredness>0.9895187825856062</clusteredness>
				<density>0.6020976651611465</density>
				<area>137884</area>
				<perimeter>2941.968320131302</perimeter>
				<distanceFromOrigin>63.89053137985315</distanceFromOrigin>
				<angle>79.56224798464795</angle>
				<shape>triangular</shape>
				<triangleMeasure>0.5480476765388304</triangleMeasure>
				<rectangleMeasure>0.5052043992049619</rectangleMeasure>
				<circleMeasure>0.3638523912551802</circleMeasure>
				<centroid>
					<x>860.1684</x>
					<y>1046.213</y>
				</centroid>
			</pseudo3D>
		</spatialEntity>
		<spatialEntity>
			<pseudo3D type="region">
				<clusteredness>1</clusteredness>
				<density>0.5180233196693723</density>
				<area>32767.5</area>
				<perimeter>943.9469351768494</perimeter>
				<distanceFromOrigin>255.1430971043504</distanceFromOrigin>
				<angle>43.37885408634659</angle>
				<shape>triangular</shape>
				<triangleMeasure>0.6211294549863889</triangleMeasure>
				<rectangleMeasure>0.5907176858487057</rectangleMeasure>
				<circleMeasure>0.2934924292626672</circleMeasure>
				<centroid>
					<x>592.8517</x>
					<y>248.5236</y>
				</centroid>
			</pseudo3D>
		</spatialEntity>
		<numericStateVariable>
			<name>avgClusterednessRegions</name>
			<value>1682.576718713634</value>
		</numericStateVariable>
		<numericStateVariable>
			<name>avgDensityRegions</name>
			<value>0.5600604924152595</value>
		</numericStateVariable>
	</timepoint>
	<timepoint>
		<spatialEntity>
			<pseudo3D type="region">
				<clusteredness>0.9895187825856062</clusteredness>
				<density>0.6020976651611465</density>
				<area>137884</area>
				<perimeter>2941.968320131302</perimeter>
				<distanceFromOrigin>63.89053137985315</distanceFromOrigin>
				<angle>79.56224798464795</angle>
				<shape>triangular</shape>
				<triangleMeasure>0.5480476765388304</triangleMeasure>
				<rectangleMeasure>0.5052043992049619</rectangleMeasure>
				<circleMeasure>0.3638523912551802</circleMeasure>
				<centroid>
					<x>860.1684</x>
					<y>1046.213</y>
				</centroid>
			</pseudo3D>
		</spatialEntity>
		<spatialEntity>
			<pseudo3D type="region">
				<clusteredness>1</clusteredness>
				<density>0.5180233196693723</density>
				<area>32767.5</area>
				<perimeter>943.9469351768494</perimeter>
				<distanceFromOrigin>255.1430971043504</distanceFromOrigin>
				<angle>43.37885408634659</angle>
				<shape>triangular</shape>
				<triangleMeasure>0.6211294549863889</triangleMeasure>
				<rectangleMeasure>0.5907176858487057</rectangleMeasure>
				<circleMeasure>0.2934924292626672</circleMeasure>
				<centroid>
					<x>592.8517</x>
					<y>248.5236</y>
				</centroid>
			</pseudo3D>
		</spatialEntity>
		<numericStateVariable>
			<name>avgClusterednessRegions</name>
			<value>1682.576718713634</value>
		</numericStateVariable>
		<numericStateVariable>
			<name>avgDensityRegions</name>
			<value>0.5600604924152595</value>
		</numericStateVariable>
	</timepoint>
	<timepoint>
		<spatialEntity>
			<pseudo3D type="region">
				<clusteredness>0.9895187825856062</clusteredness>
				<density>0.6020976651611465</density>
				<area>137884</area>
				<perimeter>2941.968320131302</perimeter>
				<distanceFromOrigin>63.89053137985315</distanceFromOrigin>
				<angle>79.56224798464795</angle>
				<shape>triangular</shape>
				<triangleMeasure>0.5480476765388304</triangleMeasure>
				<rectangleMeasure>0.5052043992049619</rectangleMeasure>
				<circleMeasure>0.3638523912551802</circleMeasure>
				<centroid>
					<x>860.1684</x>
					<y>1046.213</y>
				</centroid>
			</pseudo3D>
		</spatialEntity>
		<spatialEntity>
			<pseudo3D type="region">
				<clusteredness>1</clusteredness>
				<density>0.5180233196693723</density>
				<area>32767.5</area>
				<perimeter>943.9469351768494</perimeter>
				<distanceFromOrigin>255.1430971043504</distanceFromOrigin>
				<angle>43.37885408634659</angle>
				<shape>triangular</shape>
				<triangleMeasure>0.6211294549863889</triangleMeasure>
				<rectangleMeasure>0.5907176858487057</rectangleMeasure>
				<circleMeasure>0.2934924292626672</circleMeasure>
				<centroid>
					<x>592.8517</x>
					<y>248.5236</y>
				</centroid>
			</pseudo3D>
		</spatialEntity>
		<numericStateVariable>
			<name>avgClusterednessRegions</name>
			<value>1682.576718713634</value>
		</numericStateVariable>
		<numericStateVariable>
			<name>avgDensityRegions</name>
			<value>0.5600604924152595</value>
		</numericStateVariable>
	</timepoint>
	<timepoint>
		<spatialEntity>
			<pseudo3D type="region">
				<clusteredness>0.9895187825856062</clusteredness>
				<density>0.6020976651611465</density>
				<area>137884</area>
				<perimeter>2941.968320131302</perimeter>
				<distanceFromOrigin>63.89053137985315</distanceFromOrigin>
				<angle>79.56224798464795</angle>
				<shape>triangular</shape>
				<triangleMeasure>0.5480476765388304</triangleMeasure>
				<rectangleMeasure>0.5052043992049619</rectangleMeasure>
				<circleMeasure>0.3638523912551802</circleMeasure>
				<centroid>
					<x>860.1684</x>
					<y>1046.213</y>
				</centroid>
			</pseudo3D>
		</spatialEntity>
		<spatialEntity>
			<pseudo3D type="region">
				<clusteredness>1</clusteredness>
				<density>0.5180233196693723</density>
				<area>32767.5</area>
				<perimeter>943.9469351768494</perimeter>
				<distanceFromOrigin>255.1430971043504</distanceFromOrigin>
				<angle>43.37885408634659</angle>
				<shape>triangular</shape>
				<triangleMeasure>0.6211294549863889</triangleMeasure>
				<rectangleMeasure>0.5907176858487057</rectangleMeasure>
				<circleMeasure>0.2934924292626672</circleMeasure>
				<centroid>
					<x>592.8517</x>
					<y>248.5236</y>
				</centroid>
			</pseudo3D>
		</spatialEntity>
		<numericStateVariable>
			<name>avgClusterednessRegions</name>
			<value>1682.576718713634</value>
		</numericStateVariable>
		<numericStateVariable>
			<name>avgDensityRegions</name>
			<value>0.5600604924152595</value>
		</numericStateVariable>
	</timepoint>
	<timepoint>
		<spatialEntity>
			<pseudo3D type="region">
				<clusteredness>0.9895187825856062</clusteredness>
				<density>0.6020976651611465</density>
				<area>137884</area>
				<perimeter>2941.968320131302</perimeter>
				<distanceFromOrigin>63.89053137985315</distanceFromOrigin>
				<angle>79.56224798464795</angle>
				<shape>triangular</shape>
				<triangleMeasure>0.5480476765388304</triangleMeasure>
				<rectangleMeasure>0.5052043992049619</rectangleMeasure>
				<circleMeasure>0.3638523912551802</circleMeasure>
				<centroid>
					<x>860.1684</x>
					<y>1046.213</y>
				</centroid>
			</pseudo3D>
		</spatialEntity>
		<spatialEntity>
			<pseudo3D type="region">
				<clusteredness>1</clusteredness>
				<density>0.5180233196693723</density>
				<area>32767.5</area>
				<perimeter>943.9469351768494</perimeter>
				<distanceFromOrigin>255.1430971043504</distanceFromOrigin>
				<angle>43.37885408634659</angle>
				<shape>triangular</shape>
				<triangleMeasure>0.6211294549863889</triangleMeasure>
				<rectangleMeasure>0.5907176858487057</rectangleMeasure>
				<circleMeasure>0.2934924292626672</circleMeasure>
				<centroid>
					<x>592.8517</x>
					<y>248.5236</y>
				</centroid>
			</pseudo3D>
		</spatialEntity>
		<numericStateVariable>
			<name>avgClusterednessRegions</name>
			<value>1682.576718713634</value>
		</numericStateVariable>
		<numericStateVariable>
			<name>avgDensityRegions</name>
			<value>0.5600604924152595</value>
		</numericStateVariable>
	</timepoint>
	<timepoint>
		<spatialEntity>
			<pseudo3D type="region">
				<clusteredness>0.9895187825856062</clusteredness>
				<density>0.6020976651611465</density>
				<area>137884</area>
				<perimeter>2941.968320131302</perimeter>
				<distanceFromOrigin>63.89053137985315</distanceFromOrigin>
				<angle>79.56224798464795</angle>
				<shape>triangular</shape>
				<triangleMeasure>0.5480476765388304</triangleMeasure>
				<rectangleMeasure>0.5052043992049619</rectangleMeasure>
				<circleMeasure>0.3638523912551802</circleMeasure>
				<centroid>
					<x>860.1684</x>
					<y>1046.213</y>
				</centroid>
			</pseudo3D>
		</spatialEntity>
		<spatialEntity>
			<pseudo3D type="region">
				<clusteredness>1</clusteredness>
				<density>0.5180233196693723</density>
				<area>32767.5</area>
				<perimeter>943.9469351768494</perimeter>
				<distanceFromOrigin>255.1430971043504</distanceFromOrigin>
				<angle>43.37885408634659</angle>
				<shape>triangular</shape>
				<triangleMeasure>0.6211294549863889</triangleMeasure>
				<rectangleMeasure>0.5907176858487057</rectangleMeasure>
				<circleMeasure>0.2934924292626672</circleMeasure>
				<centroid>
					<x>592.8517</x>
					<y>248.5236</y>
				</centroid>
			</pseudo3D>
		</spatialEntity>
		<numericStateVariable>
			<name>avgClusterednessRegions</name>
			<value>1682.576718713634</value>
		</numericStateVariable>
		<numericStateVariable>
			<name>avgDensityRegions</name>
			<value>0.5600604924152595</value>
		</numericStateVariable>
	</timepoint>
	<timepoint>
		<spatialEntity>
			<pseudo3D type="region">
				<clusteredness>0.9895187825856062</clusteredness>
				<density>0.6020976651611465</density>
				<area>137884</area>
				<perimeter>2941.968320131302</perimeter>
				<distanceFromOrigin>63.89053137985315</distanceFromOrigin>
				<angle>79.56224798464795</angle>
				<shape>triangular</shape>
				<triangleMeasure>0.5480476765388304</triangleMeasure>
				<rectangleMeasure>0.5052043992049619</rectangleMeasure>
				<circleMeasure>0.3638523912551802</circleMeasure>
				<centroid>
					<x>860.1684</x>
					<y>1046.213</y>
				</centroid>
			</pseudo3D>
		</spatialEntity>
		<spatialEntity>
			<pseudo3D type="region">
				<clusteredness>1</clusteredness>
				<density>0.5180233196693723</density>
				<area>32767.5</area>
				<perimeter>943.9469351768494</perimeter>
				<distanceFromOrigin>255.1430971043504</distanceFromOrigin>
				<angle>43.37885408634659</angle>
				<shape>triangular</shape>
				<triangleMeasure>0.6211294549863889</triangleMeasure>
				<rectangleMeasure>0.5907176858487057</rectangleMeasure>
				<circleMeasure>0.2934924292626672</circleMeasure>
				<centroid>
					<x>592.8517</x>
					<y>248.5236</y>
				</centroid>
			</pseudo3D>
		</spatialEntity>
		<numericStateVariable>
			<name>avgClusterednessRegions</name>
			<value>1682.576718713634</value>
		</numericStateVariable>
		<numericStateVariable>
			<name>avgDensityRegions</name>
			<value>0.5600604924152595</value>
		</numericStateVariable>
	</timepoint>
	<timepoint>
		<spatialEntity>
			<pseudo3D type="region">
				<clusteredness>0.9895187825856062</clusteredness>
				<density>0.6020976651611465</density>
				<area>137884</area>
				<perimeter>2941.968320131302</perimeter>
				<distanceFromOrigin>63.89053137985315</distanceFromOrigin>
				<angle>79.56224798464795</angle>
				<shape>triangular</shape>
				<triangleMeasure>0.5480476765388304</triangleMeasure>
				<rectangleMeasure>0.5052043992049619</rectangleMeasure>
				<circleMeasure>0.3638523912551802</circleMeasure>
				<centroid>
					<x>860.1684</x>
					<y>1046.213</y>
				</centroid>
			</pseudo3D>
		</spatialEntity>
		<spatialEntity>
			<pseudo3D type="region">
				<clusteredness>1</clusteredness>
				<density>0.5180233196693723</density>
				<area>32767.5</area>
				<perimeter>943.9469351768494</perimeter>
				<distanceFromOrigin>255.1430971043504</distanceFromOrigin>
				<angle>43.37885408634659</angle>
				<shape>triangular</shape>
				<triangleMeasure>0.6211294549863889</triangleMeasure>
				<rectangleMeasure>0.5907176858487057</rectangleMeasure>
				<circleMeasure>0.2934924292626672</circleMeasure>
				<centroid>
					<x>592.8517</x>
					<y>248.5236</y>
				</centroid>
			</pseudo3D>
		</spatialEntity>
		<numericStateVariable>
			<name>avgClusterednessRegions</name>
			<value>1682.576718713634</value>
		</numericStateVariable>
		<numericStateVariable>
			<name>avgDensityRegions</name>
			<value>0.5600604924152595</value>
		</numericStateVariable>
	</timepoint>
	<timepoint>
		<spatialEntity>
			<pseudo3D type="region">
				<clusteredness>0.9895187825856062</clusteredness>
				<density>0.6020976651611465</density>
				<area>137884</area>
				<perimeter>2941.968320131302</perimeter>
				<distanceFromOrigin>63.89053137985315</distanceFromOrigin>
				<angle>79.56224798464795</angle>
				<shape>triangular</shape>
				<triangleMeasure>0.5480476765388304</triangleMeasure>
				<rectangleMeasure>0.5052043992049619</rectangleMeasure>
				<circleMeasure>0.3638523912551802</circleMeasure>
				<centroid>
					<x>860.1684</x>
					<y>1046.213</y>
				</centroid>
			</pseudo3D>
		</spatialEntity>
		<spatialEntity>
			<pseudo3D type="region">
				<clusteredness>1</clusteredness>
				<density>0.5180233196693723</density>
				<area>32767.5</area>
				<perimeter>943.9469351768494</perimeter>
				<distanceFromOrigin>255.1430971043504</distanceFromOrigin>
				<angle>43.37885408634659</angle>
				<shape>triangular</shape>
				<triangleMeasure>0.6211294549863889</triangleMeasure>
				<rectangleMeasure>0.5907176858487057</rectangleMeasure>
				<circleMeasure>0.2934924292626672</circleMeasure>
				<centroid>
					<x>592.8517</x>
					<y>248.5236</y>
				</centroid>
			</pseudo3D>
		</spatialEntity>
		<numericStateVariable>
			<name>avgClusterednessRegions</name>
			<value>1682.576718713634</value>
		</numericStateVariable>
		<numericStateVariable>
			<name>avgDensityRegions</name>
			<value>0.5600604924152595</value>
		</numericStateVariable>
	</timepoint>
	<timepoint>
		<spatialEntity>
			<pseudo3D type="region">
				<clusteredness>0.9895187825856062</clusteredness>
				<density>0.6020976651611465</density>
				<area>137884</area>
				<perimeter>2941.968320131302</perimeter>
				<distanceFromOrigin>63.89053137985315</distanceFromOrigin>
				<angle>79.56224798464795</angle>
				<shape>triangular</shape>
				<triangleMeasure>0.5480476765388304</triangleMeasure>
				<rectangleMeasure>0.5052043992049619</rectangleMeasure>
				<circleMeasure>0.3638523912551802</circleMeasure>
				<centroid>
					<x>860.1684</x>
					<y>1046.213</y>
				</centroid>
			</pseudo3D>
		</spatialEntity>
		<spatialEntity>
			<pseudo3D type="region">
				<clusteredness>1</clusteredness>
				<density>0.5180233196693723</density>
				<area>32767.5</area>
				<perimeter>943.9469351768494</perimeter>
				<distanceFromOrigin>255.1430971043504</distanceFromOrigin>
				<angle>43.37885408634659</angle>
				<shape>triangular</shape>
				<triangleMeasure>0.6211294549863889</triangleMeasure>
				<rectangleMeasure>0.5907176858487057</rectangleMeasure>
				<circleMeasure>0.2934924292626672</circleMeasure>
				<centroid>
					<x>592.8517</x>
					<y>248.5236</y>
				</centroid>
			</pseudo3D>
		</spatialEntity>
		<numericStateVariable>
			<name>avgClusterednessRegions</name>
			<value>1682.576718713634</value>
		</numericStateVariable>
		<numericStateVariable>
			<name>avgDensityRegions</name>
			<value>0.5600604924152595</value>
		</numericStateVariable>
	</timepoint>
	<timepoint>
		<spatialEntity>
			<pseudo3D type="region">
				<clusteredness>0.9895187825856062</clusteredness>
				<density>0.6020976651611465</density>
				<area>137884</area>
				<perimeter>2941.968320131302</perimeter>
				<distanceFromOrigin>63.89053137985315</distanceFromOrigin>
				<angle>79.56224798464795</angle>
				<shape>triangular</shape>
				<triangleMeasure>0.5480476765388304</triangleMeasure>
				<rectangleMeasure>0.5052043992049619</rectangleMeasure>
				<circleMeasure>0.3638523912551802</circleMeasure>
				<centroid>
					<x>860.1684</x>
					<y>1046.213</y>
				</centroid>
			</pseudo3D>
		</spatialEntity>
		<spatialEntity>
			<pseudo3D type="region">
				<clusteredness>1</clusteredness>
				<density>0.5180233196693723</density>
				<area>32767.5</area>
				<perimeter>943.9469351768494</perimeter>
				<distanceFromOrigin>255.1430971043504</distanceFromOrigin>
				<angle>43.37885408634659</angle>
				<shape>triangular</shape>
				<triangleMeasure>0.6211294549863889</triangleMeasure>
				<rectangleMeasure>0.5907176858487057</rectangleMeasure>
				<circleMeasure>0.2934924292626672</circleMeasure>
				<centroid>
					<x>592.8517</x>
					<y>248.5236</y>
				</centroid>
			</pseudo3D>
		</spatialEntity>
		<numericStateVariable>
			<name>avgClusterednessRegions</name>
			<value>1682.576718713634</value>
		</numericStateVariable>
		<numericStateVariable>
			<name>avgDensityRegions</name>
			<value>0.5600604924152595</value>
		</numericStateVariable>
	</timepoint>
	<timepoint>
		<spatialEntity>
			<pseudo3D type="region">
				<clusteredness>0.9895187825856062</clusteredness>
				<density>0.6020976651611465</density>
				<area>137884</area>
				<perimeter>2941.968320131302</perimeter>
				<distanceFromOrigin>63.89053137985315</distanceFromOrigin>
				<angle>79.56224798464795</angle>
				<shape>triangular</shape>
				<triangleMeasure>0.5480476765388304</triangleMeasure>
				<rectangleMeasure>0.5052043992049619</rectangleMeasure>
				<circleMeasure>0.3638523912551802</circleMeasure>
				<centroid>
					<x>860.1684</x>
					<y>1046.213</y>
				</centroid>
			</pseudo3D>
		</spatialEntity>
		<spatialEntity>
			<pseudo3D type="region">
				<clusteredness>1</clusteredness>
				<density>0.5180233196693723</density>
				<area>32767.5</area>
				<perimeter>943.9469351768494</perimeter>
				<distanceFromOrigin>255.1430971043504</distanceFromOrigin>
				<angle>43.37885408634659</angle>
				<shape>triangular</shape>
				<triangleMeasure>0.6211294549863889</triangleMeasure>
				<rectangleMeasure>0.5907176858487057</rectangleMeasure>
				<circleMeasure>0.2934924292626672</circleMeasure>
				<centroid>
					<x>592.8517</x>
					<y>248.5236</y>
				</centroid>
			</pseudo3D>
		</spatialEntity>
		<numericStateVariable>
			<name>avgClusterednessRegions</name>
			<value>1682.576718713634</value>
		</numericStateVariable>
		<numericStateVariable>
			<name>avgDensityRegions</name>
			<value>0.5600604924152595</value>
		</numericStateVariable>
	</timepoint>
	<timepoint>
		<spatialEntity>
			<pseudo3D type="region">
				<clusteredness>0.9895187825856062</clusteredness>
				<density>0.6020976651611465</density>
				<area>137884</area>
				<perimeter>2941.968320131302</perimeter>
				<distanceFromOrigin>63.89053137985315</distanceFromOrigin>
				<angle>79.56224798464795</angle>
				<shape>triangular</shape>
				<triangleMeasure>0.5480476765388304</triangleMeasure>
				<rectangleMeasure>0.5052043992049619</rectangleMeasure>
				<circleMeasure>0.3638523912551802</circleMeasure>
				<centroid>
					<x>860.1684</x>
					<y>1046.213</y>
				</centroid>
			</pseudo3D>
		</spatialEntity>
		<spatialEntity>
			<pseudo3D type="region">
				<clusteredness>1</clusteredness>
				<density>0.5180233196693723</density>
				<area>32767.5</area>
				<perimeter>943.9469351768494</perimeter>
				<distanceFromOrigin>255.1430971043504</distanceFromOrigin>
				<angle>43.37885408634659</angle>
				<shape>triangular</shape>
				<triangleMeasure>0.6211294549863889</triangleMeasure>
				<rectangleMeasure>0.5907176858487057</rectangleMeasure>
				<circleMeasure>0.2934924292626672</circleMeasure>
				<centroid>
					<x>592.8517</x>
					<y>248.5236</y>
				</centroid>
			</pseudo3D>
		</spatialEntity>
		<numericStateVariable>
			<name>avgClusterednessRegions</name>
			<value>1682.576718713634</value>
		</numericStateVariable>
		<numericStateVariable>
			<name>avgDensityRegions</name>
			<value>0.5600604924152595</value>
		</numericStateVariable>
	</timepoint>
	<timepoint>
		<spatialEntity>
			<pseudo3D type="region">
				<clusteredness>0.9895187825856062</clusteredness>
				<density>0.6020976651611465</density>
				<area>137884</area>
				<perimeter>2941.968320131302</perimeter>
				<distanceFromOrigin>63.89053137985315</distanceFromOrigin>
				<angle>79.56224798464795</angle>
				<shape>triangular</shape>
				<triangleMeasure>0.5480476765388304</triangleMeasure>
				<rectangleMeasure>0.5052043992049619</rectangleMeasure>
				<circleMeasure>0.3638523912551802</circleMeasure>
				<centroid>
					<x>860.1684</x>
					<y>1046.213</y>
				</centroid>
			</pseudo3D>
		</spatialEntity>
		<spatialEntity>
			<pseudo3D type="region">
				<clusteredness>1</clusteredness>
				<density>0.5180233196693723</density>
				<area>32767.5</area>
				<perimeter>943.9469351768494</perimeter>
				<distanceFromOrigin>255.1430971043504</distanceFromOrigin>
				<angle>43.37885408634659</angle>
				<shape>triangular</shape>
				<triangleMeasure>0.6211294549863889</triangleMeasure>
				<rectangleMeasure>0.5907176858487057</rectangleMeasure>
				<circleMeasure>0.2934924292626672</circleMeasure>
				<centroid>
					<x>592.8517</x>
					<y>248.5236</y>
				</centroid>
			</pseudo3D>
		</spatialEntity>
		<numericStateVariable>
			<name>avgClusterednessRegions</name>
			<value>1682.576718713634</value>
		</numericStateVariable>
		<numericStateVariable>
			<name>avgDensityRegions</name>
			<value>0.5600604924152595</value>
		</numericStateVariable>
	</timepoint>
	<timepoint>
		<spatialEntity>
			<pseudo3D type="region">
				<clusteredness>0.9895187825856062</clusteredness>
				<density>0.6020976651611465</density>
				<area>137884</area>
				<perimeter>2941.968320131302</perimeter>
				<distanceFromOrigin>63.89053137985315</distanceFromOrigin>
				<angle>79.56224798464795</angle>
				<shape>triangular</shape>
				<triangleMeasure>0.5480476765388304</triangleMeasure>
				<rectangleMeasure>0.5052043992049619</rectangleMeasure>
				<circleMeasure>0.3638523912551802</circleMeasure>
				<centroid>
					<x>860.1684</x>
					<y>1046.213</y>
				</centroid>
			</pseudo3D>
		</spatialEntity>
		<spatialEntity>
			<pseudo3D type="region">
				<clusteredness>1</clusteredness>
				<density>0.5180233196693723</density>
				<area>32767.5</area>
				<perimeter>943.9469351768494</perimeter>
				<distanceFromOrigin>255.1430971043504</distanceFromOrigin>
				<angle>43.37885408634659</angle>
				<shape>triangular</shape>
				<triangleMeasure>0.6211294549863889</triangleMeasure>
				<rectangleMeasure>0.5907176858487057</rectangleMeasure>
				<circleMeasure>0.2934924292626672</circleMeasure>
				<centroid>
					<x>592.8517</x>
					<y>248.5236</y>
				</centroid>
			</pseudo3D>
		</spatialEntity>
		<numericStateVariable>
			<name>avgClusterednessRegions</name>
			<value>1682.576718713634</value>
		</numericStateVariable>
		<numericStateVariable>
			<name>avgDensityRegions</name>
			<value>0.5600604924152595</value>
		</numericStateVariable>
	</timepoint>
	<timepoint>
		<spatialEntity>
			<pseudo3D type="region">
				<clusteredness>0.9895187825856062</clusteredness>
				<density>0.6020976651611465</density>
				<area>137884</area>
				<perimeter>2941.968320131302</perimeter>
				<distanceFromOrigin>63.89053137985315</distanceFromOrigin>
				<angle>79.56224798464795</angle>
				<shape>triangular</shape>
				<triangleMeasure>0.5480476765388304</triangleMeasure>
				<rectangleMeasure>0.5052043992049619</rectangleMeasure>
				<circleMeasure>0.3638523912551802</circleMeasure>
				<centroid>
					<x>860.1684</x>
					<y>1046.213</y>
				</centroid>
			</pseudo3D>
		</spatialEntity>
		<spatialEntity>
			<pseudo3D type="region">
				<clusteredness>1</clusteredness>
				<density>0.5180233196693723</density>
				<area>32767.5</area>
				<perimeter>943.9469351768494</perimeter>
				<distanceFromOrigin>255.1430971043504</distanceFromOrigin>
				<angle>43.37885408634659</angle>
				<shape>triangular</shape>
				<triangleMeasure>0.6211294549863889</triangleMeasure>
				<rectangleMeasure>0.5907176858487057</rectangleMeasure>
				<circleMeasure>0.2934924292626672</circleMeasure>
				<centroid>
					<x>592.8517</x>
					<y>248.5236</y>
				</centroid>
			</pseudo3D>
		</spatialEntity>
		<numericStateVariable>
			<name>avgClusterednessRegions</name>
			<value>1682.576718713634</value>
		</numericStateVariable>
		<numericStateVariable>
			<name>avgDensityRegions</name>
			<value>0.5600604924152595</value>
		</numericStateVariable>
	</timepoint>
	<timepoint>
		<spatialEntity>
			<pseudo3D type="region">
				<clusteredness>0.9895187825856062</clusteredness>
				<density>0.6020976651611465</density>
				<area>137884</area>
				<perimeter>2941.968320131302</perimeter>
				<distanceFromOrigin>63.89053137985315</distanceFromOrigin>
				<angle>79.56224798464795</angle>
				<shape>triangular</shape>
				<triangleMeasure>0.5480476765388304</triangleMeasure>
				<rectangleMeasure>0.5052043992049619</rectangleMeasure>
				<circleMeasure>0.3638523912551802</circleMeasure>
				<centroid>
					<x>860.1684</x>
					<y>1046.213</y>
				</centroid>
			</pseudo3D>
		</spatialEntity>
		<spatialEntity>
			<pseudo3D type="region">
				<clusteredness>1</clusteredness>
				<density>0.5180233196693723</density>
				<area>32767.5</area>
				<perimeter>943.9469351768494</perimeter>
				<distanceFromOrigin>255.1430971043504</distanceFromOrigin>
				<angle>43.37885408634659</angle>
				<shape>triangular</shape>
				<triangleMeasure>0.6211294549863889</triangleMeasure>
				<rectangleMeasure>0.5907176858487057</rectangleMeasure>
				<circleMeasure>0.2934924292626672</circleMeasure>
				<centroid>
					<x>592.8517</x>
					<y>248.5236</y>
				</centroid>
			</pseudo3D>
		</spatialEntity>
		<numericStateVariable>
			<name>avgClusterednessRegions</name>
			<value>1682.576718713634</value>
		</numericStateVariable>
		<numericStateVariable>
			<name>avgDensityRegions</name>
			<value>0.5600604924152595</value>
		</numericStateVariable>
	</timepoint>
	<timepoint>
		<spatialEntity>
			<pseudo3D type="region">
				<clusteredness>0.9895187825856062</clusteredness>
				<density>0.6020976651611465</density>
				<area>137884</area>
				<perimeter>2941.968320131302</perimeter>
				<distanceFromOrigin>63.89053137985315</distanceFromOrigin>
				<angle>79.56224798464795</angle>
				<shape>triangular</shape>
				<triangleMeasure>0.5480476765388304</triangleMeasure>
				<rectangleMeasure>0.5052043992049619</rectangleMeasure>
				<circleMeasure>0.3638523912551802</circleMeasure>
				<centroid>
					<x>860.1684</x>
					<y>1046.213</y>
				</centroid>
			</pseudo3D>
		</spatialEntity>
		<spatialEntity>
			<pseudo3D type="region">
				<clusteredness>1</clusteredness>
				<density>0.5180233196693723</density>
				<area>32767.5</area>
				<perimeter>943.9469351768494</perimeter>
				<distanceFromOrigin>255.1430971043504</distanceFromOrigin>
				<angle>43.37885408634659</angle>
				<shape>triangular</shape>
				<triangleMeasure>0.6211294549863889</triangleMeasure>
				<rectangleMeasure>0.5907176858487057</rectangleMeasure>
				<circleMeasure>0.2934924292626672</circleMeasure>
				<centroid>
					<x>592.8517</x>
					<y>248.5236</y>
				</centroid>
			</pseudo3D>
		</spatialEntity>
		<numericStateVariable>
			<name>avgClusterednessRegions</name>
			<value>1682.576718713634</value>
		</numericStateVariable>
		<numericStateVariable>
			<name>avgDensityRegions</name>
			<value>0.5600604924152595</value>
		</numericStateVariable>
	</timepoint>
	<timepoint>
		<spatialEntity>
			<pseudo3D type="region">
				<clusteredness>0.9895187825856062</clusteredness>
				<density>0.6020976651611465</density>
				<area>137884</area>
				<perimeter>2941.968320131302</perimeter>
				<distanceFromOrigin>63.89053137985315</distanceFromOrigin>
				<angle>79.56224798464795</angle>
				<shape>triangular</shape>
				<triangleMeasure>0.5480476765388304</triangleMeasure>
				<rectangleMeasure>0.5052043992049619</rectangleMeasure>
				<circleMeasure>0.3638523912551802</circleMeasure>
				<centroid>
					<x>860.1684</x>
					<y>1046.213</y>
				</centroid>
			</pseudo3D>
		</spatialEntity>
		<spatialEntity>
			<pseudo3D type="region">
				<clusteredness>1</clusteredness>
				<density>0.5180233196693723</density>
				<area>32767.5</area>
				<perimeter>943.9469351768494</perimeter>
				<distanceFromOrigin>255.1430971043504</distanceFromOrigin>
				<angle>43.37885408634659</angle>
				<shape>triangular</shape>
				<triangleMeasure>0.6211294549863889</triangleMeasure>
				<rectangleMeasure>0.5907176858487057</rectangleMeasure>
				<circleMeasure>0.2934924292626672</circleMeasure>
				<centroid>
					<x>592.8517</x>
					<y>248.5236</y>
				</centroid>
			</pseudo3D>
		</spatialEntity>
		<numericStateVariable>
			<name>avgClusterednessRegions</name>
			<value>1682.576718713634</value>
		</numericStateVariable>
		<numericStateVariable>
			<name>avgDensityRegions</name>
			<value>0.5600604924152595</value>
		</numericStateVariable>
	</timepoint>
	<timepoint>
		<spatialEntity>
			<pseudo3D type="region">
				<clusteredness>0.9895187825856062</clusteredness>
				<density>0.6020976651611465</density>
				<area>137884</area>
				<perimeter>2941.968320131302</perimeter>
				<distanceFromOrigin>63.89053137985315</distanceFromOrigin>
				<angle>79.56224798464795</angle>
				<shape>triangular</shape>
				<triangleMeasure>0.5480476765388304</triangleMeasure>
				<rectangleMeasure>0.5052043992049619</rectangleMeasure>
				<circleMeasure>0.3638523912551802</circleMeasure>
				<centroid>
					<x>860.1684</x>
					<y>1046.213</y>
				</centroid>
			</pseudo3D>
		</spatialEntity>
		<spatialEntity>
			<pseudo3D type="region">
				<clusteredness>1</clusteredness>
				<density>0.5180233196693723</density>
				<area>32767.5</area>
				<perimeter>943.9469351768494</perimeter>
				<distanceFromOrigin>255.1430971043504</distanceFromOrigin>
				<angle>43.37885408634659</angle>
				<shape>triangular</shape>
				<triangleMeasure>0.6211294549863889</triangleMeasure>
				<rectangleMeasure>0.5907176858487057</rectangleMeasure>
				<circleMeasure>0.2934924292626672</circleMeasure>
				<centroid>
					<x>592.8517</x>
					<y>248.5236</y>
				</centroid>
			</pseudo3D>
		</spatialEntity>
		<numericStateVariable>
			<name>avgClusterednessRegions</name>
			<value>1682.576718713634</value>
		</numericStateVariable>
		<numericStateVariable>
			<name>avgDensityRegions</name>
			<value>0.5600604924152595</value>
		</numericStateVariable>
	</timepoint>
	<timepoint>
		<spatialEntity>
			<pseudo3D type="region">
				<clusteredness>0.9895187825856062</clusteredness>
				<density>0.6020976651611465</density>
				<area>137884</area>
				<perimeter>2941.968320131302</perimeter>
				<distanceFromOrigin>63.89053137985315</distanceFromOrigin>
				<angle>79.56224798464795</angle>
				<shape>triangular</shape>
				<triangleMeasure>0.5480476765388304</triangleMeasure>
				<rectangleMeasure>0.5052043992049619</rectangleMeasure>
				<circleMeasure>0.3638523912551802</circleMeasure>
				<centroid>
					<x>860.1684</x>
					<y>1046.213</y>
				</centroid>
			</pseudo3D>
		</spatialEntity>
		<spatialEntity>
			<pseudo3D type="region">
				<clusteredness>1</clusteredness>
				<density>0.5180233196693723</density>
				<area>32767.5</area>
				<perimeter>943.9469351768494</perimeter>
				<distanceFromOrigin>255.1430971043504</distanceFromOrigin>
				<angle>43.37885408634659</angle>
				<shape>triangular</shape>
				<triangleMeasure>0.6211294549863889</triangleMeasure>
				<rectangleMeasure>0.5907176858487057</rectangleMeasure>
				<circleMeasure>0.2934924292626672</circleMeasure>
				<centroid>
					<x>592.8517</x>
					<y>248.5236</y>
				</centroid>
			</pseudo3D>
		</spatialEntity>
		<numericStateVariable>
			<name>avgClusterednessRegions</name>
			<value>1682.576718713634</value>
		</numericStateVariable>
		<numericStateVariable>
			<name>avgDensityRegions</name>
			<value>0.5600604924152595</value>
		</numericStateVariable>
	</timepoint>
	<timepoint>
		<spatialEntity>
			<pseudo3D type="region">
				<clusteredness>0.9895187825856062</clusteredness>
				<density>0.6020976651611465</density>
				<area>137884</area>
				<perimeter>2941.968320131302</perimeter>
				<distanceFromOrigin>63.89053137985315</distanceFromOrigin>
				<angle>79.56224798464795</angle>
				<shape>triangular</shape>
				<triangleMeasure>0.5480476765388304</triangleMeasure>
				<rectangleMeasure>0.5052043992049619</rectangleMeasure>
				<circleMeasure>0.3638523912551802</circleMeasure>
				<centroid>
					<x>860.1684</x>
					<y>1046.213</y>
				</centroid>
			</pseudo3D>
		</spatialEntity>
		<spatialEntity>
			<pseudo3D type="region">
				<clusteredness>1</clusteredness>
				<density>0.5180233196693723</density>
				<area>32767.5</area>
				<perimeter>943.9469351768494</perimeter>
				<distanceFromOrigin>255.1430971043504</distanceFromOrigin>
				<angle>43.37885408634659</angle>
				<shape>triangular</shape>
				<triangleMeasure>0.6211294549863889</triangleMeasure>
				<rectangleMeasure>0.5907176858487057</rectangleMeasure>
				<circleMeasure>0.2934924292626672</circleMeasure>
				<centroid>
					<x>592.8517</x>
					<y>248.5236</y>
				</centroid>
			</pseudo3D>
		</spatialEntity>
		<numericStateVariable>
			<name>avgClusterednessRegions</name>
			<value>1682.576718713634</value>
		</numericStateVariable>
		<numericStateVariable>
			<name>avgDensityRegions</name>
			<value>0.5600604924152595</value>
		</numericStateVariable>
	</timepoint>
	<timepoint>
		<spatialEntity>
			<pseudo3D type="region">
				<clusteredness>0.9895187825856062</clusteredness>
				<density>0.6020976651611465</density>
				<area>137884</area>
				<perimeter>2941.968320131302</perimeter>
				<distanceFromOrigin>63.89053137985315</distanceFromOrigin>
				<angle>79.56224798464795</angle>
				<shape>triangular</shape>
				<triangleMeasure>0.5480476765388304</triangleMeasure>
				<rectangleMeasure>0.5052043992049619</rectangleMeasure>
				<circleMeasure>0.3638523912551802</circleMeasure>
				<centroid>
					<x>860.1684</x>
					<y>1046.213</y>
				</centroid>
			</pseudo3D>
		</spatialEntity>
		<spatialEntity>
			<pseudo3D type="region">
				<clusteredness>1</clusteredness>
				<density>0.5180233196693723</density>
				<area>32767.5</area>
				<perimeter>943.9469351768494</perimeter>
				<distanceFromOrigin>255.1430971043504</distanceFromOrigin>
				<angle>43.37885408634659</angle>
				<shape>triangular</shape>
				<triangleMeasure>0.6211294549863889</triangleMeasure>
				<rectangleMeasure>0.5907176858487057</rectangleMeasure>
				<circleMeasure>0.2934924292626672</circleMeasure>
				<centroid>
					<x>592.8517</x>
					<y>248.5236</y>
				</centroid>
			</pseudo3D>
		</spatialEntity>
		<numericStateVariable>
			<name>avgClusterednessRegions</name>
			<value>1682.576718713634</value>
		</numericStateVariable>
		<numericStateVariable>
			<name>avgDensityRegions</name>
			<value>0.5600604924152595</value>
		</numericStateVariable>
	</timepoint>
	<timepoint>
		<spatialEntity>
			<pseudo3D type="region">
				<clusteredness>0.9895187825856062</clusteredness>
				<density>0.6020976651611465</density>
				<area>137884</area>
				<perimeter>2941.968320131302</perimeter>
				<distanceFromOrigin>63.89053137985315</distanceFromOrigin>
				<angle>79.56224798464795</angle>
				<shape>triangular</shape>
				<triangleMeasure>0.5480476765388304</triangleMeasure>
				<rectangleMeasure>0.5052043992049619</rectangleMeasure>
				<circleMeasure>0.3638523912551802</circleMeasure>
				<centroid>
					<x>860.1684</x>
					<y>1046.213</y>
				</centroid>
			</pseudo3D>
		</spatialEntity>
		<spatialEntity>
			<pseudo3D type="region">
				<clusteredness>1</clusteredness>
				<density>0.5180233196693723</density>
				<area>32767.5</area>
				<perimeter>943.9469351768494</perimeter>
				<distanceFromOrigin>255.1430971043504</distanceFromOrigin>
				<angle>43.37885408634659</angle>
				<shape>triangular</shape>
				<triangleMeasure>0.6211294549863889</triangleMeasure>
				<rectangleMeasure>0.5907176858487057</rectangleMeasure>
				<circleMeasure>0.2934924292626672</circleMeasure>
				<centroid>
					<x>592.8517</x>
					<y>248.5236</y>
				</centroid>
			</pseudo3D>
		</spatialEntity>
		<numericStateVariable>
			<name>avgClusterednessRegions</name>
			<value>1682.576718713634</value>
		</numericStateVariable>
		<numericStateVariable>
			<name>avgDensityRegions</name>
			<value>0.5600604924152595</value>
		</numericStateVariable>
	</timepoint>
	<timepoint>
		<spatialEntity>
			<pseudo3D type="region">
				<clusteredness>0.9895187825856062</clusteredness>
				<density>0.6020976651611465</density>
				<area>137884</area>
				<perimeter>2941.968320131302</perimeter>
				<distanceFromOrigin>63.89053137985315</distanceFromOrigin>
				<angle>79.56224798464795</angle>
				<shape>triangular</shape>
				<triangleMeasure>0.5480476765388304</triangleMeasure>
				<rectangleMeasure>0.5052043992049619</rectangleMeasure>
				<circleMeasure>0.3638523912551802</circleMeasure>
				<centroid>
					<x>860.1684</x>
					<y>1046.213</y>
				</centroid>
			</pseudo3D>
		</spatialEntity>
		<spatialEntity>
			<pseudo3D type="region">
				<clusteredness>1</clusteredness>
				<density>0.5180233196693723</density>
				<area>32767.5</area>
				<perimeter>943.9469351768494</perimeter>
				<distanceFromOrigin>255.1430971043504</distanceFromOrigin>
				<angle>43.37885408634659</angle>
				<shape>triangular</shape>
				<triangleMeasure>0.6211294549863889</triangleMeasure>
				<rectangleMeasure>0.5907176858487057</rectangleMeasure>
				<circleMeasure>0.2934924292626672</circleMeasure>
				<centroid>
					<x>592.8517</x>
					<y>248.5236</y>
				</centroid>
			</pseudo3D>
		</spatialEntity>
		<numericStateVariable>
			<name>avgClusterednessRegions</name>
			<value>1682.576718713634</value>
		</numericStateVariable>
		<numericStateVariable>
			<name>avgDensityRegions</name>
			<value>0.5600604924152595</value>
		</numericStateVariable>
	</timepoint>
	<timepoint>
		<spatialEntity>
			<pseudo3D type="region">
				<clusteredness>0.9895187825856062</clusteredness>
				<density>0.6020976651611465</density>
				<area>137884</area>
				<perimeter>2941.968320131302</perimeter>
				<distanceFromOrigin>63.89053137985315</distanceFromOrigin>
				<angle>79.56224798464795</angle>
				<shape>triangular</shape>
				<triangleMeasure>0.5480476765388304</triangleMeasure>
				<rectangleMeasure>0.5052043992049619</rectangleMeasure>
				<circleMeasure>0.3638523912551802</circleMeasure>
				<centroid>
					<x>860.1684</x>
					<y>1046.213</y>
				</centroid>
			</pseudo3D>
		</spatialEntity>
		<spatialEntity>
			<pseudo3D type="region">
				<clusteredness>1</clusteredness>
				<density>0.5180233196693723</density>
				<area>32767.5</area>
				<perimeter>943.9469351768494</perimeter>
				<distanceFromOrigin>255.1430971043504</distanceFromOrigin>
				<angle>43.37885408634659</angle>
				<shape>triangular</shape>
				<triangleMeasure>0.6211294549863889</triangleMeasure>
				<rectangleMeasure>0.5907176858487057</rectangleMeasure>
				<circleMeasure>0.2934924292626672</circleMeasure>
				<centroid>
					<x>592.8517</x>
					<y>248.5236</y>
				</centroid>
			</pseudo3D>
		</spatialEntity>
		<numericStateVariable>
			<name>avgClusterednessRegions</name>
			<value>1682.576718713634</value>
		</numericStateVariable>
		<numericStateVariable>
			<name>avgDensityRegions</name>
			<value>0.5600604924152595</value>
		</numericStateVariable>
	</timepoint>
	<timepoint>
		<spatialEntity>
			<pseudo3D type="region">
				<clusteredness>0.9895187825856062</clusteredness>
				<density>0.6020976651611465</density>
				<area>137884</area>
				<perimeter>2941.968320131302</perimeter>
				<distanceFromOrigin>63.89053137985315</distanceFromOrigin>
				<angle>79.56224798464795</angle>
				<shape>triangular</shape>
				<triangleMeasure>0.5480476765388304</triangleMeasure>
				<rectangleMeasure>0.5052043992049619</rectangleMeasure>
				<circleMeasure>0.3638523912551802</circleMeasure>
				<centroid>
					<x>860.1684</x>
					<y>1046.213</y>
				</centroid>
			</pseudo3D>
		</spatialEntity>
		<spatialEntity>
			<pseudo3D type="region">
				<clusteredness>1</clusteredness>
				<density>0.5180233196693723</density>
				<area>32767.5</area>
				<perimeter>943.9469351768494</perimeter>
				<distanceFromOrigin>255.1430971043504</distanceFromOrigin>
				<angle>43.37885408634659</angle>
				<shape>triangular</shape>
				<triangleMeasure>0.6211294549863889</triangleMeasure>
				<rectangleMeasure>0.5907176858487057</rectangleMeasure>
				<circleMeasure>0.2934924292626672</circleMeasure>
				<centroid>
					<x>592.8517</x>
					<y>248.5236</y>
				</centroid>
			</pseudo3D>
		</spatialEntity>
		<numericStateVariable>
			<name>avgClusterednessRegions</name>
			<value>1682.576718713634</value>
		</numericStateVariable>
		<numericStateVariable>
			<name>avgDensityRegions</name>
			<value>0.5600604924152595</value>
		</numericStateVariable>
	</timepoint>
	<timepoint>
		<spatialEntity>
			<pseudo3D type="region">
				<clusteredness>0.9895187825856062</clusteredness>
				<density>0.6020976651611465</density>
				<area>137884</area>
				<perimeter>2941.968320131302</perimeter>
				<distanceFromOrigin>63.89053137985315</distanceFromOrigin>
				<angle>79.56224798464795</angle>
				<shape>triangular</shape>
				<triangleMeasure>0.5480476765388304</triangleMeasure>
				<rectangleMeasure>0.5052043992049619</rectangleMeasure>
				<circleMeasure>0.3638523912551802</circleMeasure>
				<centroid>
					<x>860.1684</x>
					<y>1046.213</y>
				</centroid>
			</pseudo3D>
		</spatialEntity>
		<spatialEntity>
			<pseudo3D type="region">
				<clusteredness>1</clusteredness>
				<density>0.5180233196693723</density>
				<area>32767.5</area>
				<perimeter>943.9469351768494</perimeter>
				<distanceFromOrigin>255.1430971043504</distanceFromOrigin>
				<angle>43.37885408634659</angle>
				<shape>triangular</shape>
				<triangleMeasure>0.6211294549863889</triangleMeasure>
				<rectangleMeasure>0.5907176858487057</rectangleMeasure>
				<circleMeasure>0.2934924292626672</circleMeasure>
				<centroid>
					<x>592.8517</x>
					<y>248.5236</y>
				</centroid>
			</pseudo3D>
		</spatialEntity>
		<numericStateVariable>
			<name>avgClusterednessRegions</name>
			<value>1682.576718713634</value>
		</numericStateVariable>
		<numericStateVariable>
			<name>avgDensityRegions</name>
			<value>0.5600604924152595</value>
		</numericStateVariable>
	</timepoint>
	<timepoint>
		<spatialEntity>
			<pseudo3D type="region">
				<clusteredness>0.9895187825856062</clusteredness>
				<density>0.6020976651611465</density>
				<area>137884</area>
				<perimeter>2941.968320131302</perimeter>
				<distanceFromOrigin>63.89053137985315</distanceFromOrigin>
				<angle>79.56224798464795</angle>
				<shape>triangular</shape>
				<triangleMeasure>0.5480476765388304</triangleMeasure>
				<rectangleMeasure>0.5052043992049619</rectangleMeasure>
				<circleMeasure>0.3638523912551802</circleMeasure>
				<centroid>
					<x>860.1684</x>
					<y>1046.213</y>
				</centroid>
			</pseudo3D>
		</spatialEntity>
		<spatialEntity>
			<pseudo3D type="region">
				<clusteredness>1</clusteredness>
				<density>0.5180233196693723</density>
				<area>32767.5</area>
				<perimeter>943.9469351768494</perimeter>
				<distanceFromOrigin>255.1430971043504</distanceFromOrigin>
				<angle>43.37885408634659</angle>
				<shape>triangular</shape>
				<triangleMeasure>0.6211294549863889</triangleMeasure>
				<rectangleMeasure>0.5907176858487057</rectangleMeasure>
				<circleMeasure>0.2934924292626672</circleMeasure>
				<centroid>
					<x>592.8517</x>
					<y>248.5236</y>
				</centroid>
			</pseudo3D>
		</spatialEntity>
		<numericStateVariable>
			<name>avgClusterednessRegions</name>
			<value>1682.576718713634</value>
		</numericStateVariable>
		<numericStateVariable>
			<name>avgDensityRegions</name>
			<value>0.5600604924152595</value>
		</numericStateVariable>
	</timepoint>
	<timepoint>
		<spatialEntity>
			<pseudo3D type="region">
				<clusteredness>0.9895187825856062</clusteredness>
				<density>0.6020976651611465</density>
				<area>137884</area>
				<perimeter>2941.968320131302</perimeter>
				<distanceFromOrigin>63.89053137985315</distanceFromOrigin>
				<angle>79.56224798464795</angle>
				<shape>triangular</shape>
				<triangleMeasure>0.5480476765388304</triangleMeasure>
				<rectangleMeasure>0.5052043992049619</rectangleMeasure>
				<circleMeasure>0.3638523912551802</circleMeasure>
				<centroid>
					<x>860.1684</x>
					<y>1046.213</y>
				</centroid>
			</pseudo3D>
		</spatialEntity>
		<spatialEntity>
			<pseudo3D type="region">
				<clusteredness>1</clusteredness>
				<density>0.5180233196693723</density>
				<area>32767.5</area>
				<perimeter>943.9469351768494</perimeter>
				<distanceFromOrigin>255.1430971043504</distanceFromOrigin>
				<angle>43.37885408634659</angle>
				<shape>triangular</shape>
				<triangleMeasure>0.6211294549863889</triangleMeasure>
				<rectangleMeasure>0.5907176858487057</rectangleMeasure>
				<circleMeasure>0.2934924292626672</circleMeasure>
				<centroid>
					<x>592.8517</x>
					<y>248.5236</y>
				</centroid>
			</pseudo3D>
		</spatialEntity>
		<numericStateVariable>
			<name>avgClusterednessRegions</name>
			<value>1682.576718713634</value>
		</numericStateVariable>
		<numericStateVariable>
			<name>avgDensityRegions</name>
			<value>0.5600604924152595</value>
		</numericStateVariable>
	</timepoint>
	<timepoint>
		<spatialEntity>
			<pseudo3D type="region">
				<clusteredness>0.9895187825856062</clusteredness>
				<density>0.6020976651611465</density>
				<area>137884</area>
				<perimeter>2941.968320131302</perimeter>
				<distanceFromOrigin>63.89053137985315</distanceFromOrigin>
				<angle>79.56224798464795</angle>
				<shape>triangular</shape>
				<triangleMeasure>0.5480476765388304</triangleMeasure>
				<rectangleMeasure>0.5052043992049619</rectangleMeasure>
				<circleMeasure>0.3638523912551802</circleMeasure>
				<centroid>
					<x>860.1684</x>
					<y>1046.213</y>
				</centroid>
			</pseudo3D>
		</spatialEntity>
		<spatialEntity>
			<pseudo3D type="region">
				<clusteredness>1</clusteredness>
				<density>0.5180233196693723</density>
				<area>32767.5</area>
				<perimeter>943.9469351768494</perimeter>
				<distanceFromOrigin>255.1430971043504</distanceFromOrigin>
				<angle>43.37885408634659</angle>
				<shape>triangular</shape>
				<triangleMeasure>0.6211294549863889</triangleMeasure>
				<rectangleMeasure>0.5907176858487057</rectangleMeasure>
				<circleMeasure>0.2934924292626672</circleMeasure>
				<centroid>
					<x>592.8517</x>
					<y>248.5236</y>
				</centroid>
			</pseudo3D>
		</spatialEntity>
		<numericStateVariable>
			<name>avgClusterednessRegions</name>
			<value>1682.576718713634</value>
		</numericStateVariable>
		<numericStateVariable>
			<name>avgDensityRegions</name>
			<value>0.5600604924152595</value>
		</numericStateVariable>
	</timepoint>
	<timepoint>
		<spatialEntity>
			<pseudo3D type="region">
				<clusteredness>0.9895187825856062</clusteredness>
				<density>0.6020976651611465</density>
				<area>137884</area>
				<perimeter>2941.968320131302</perimeter>
				<distanceFromOrigin>63.89053137985315</distanceFromOrigin>
				<angle>79.56224798464795</angle>
				<shape>triangular</shape>
				<triangleMeasure>0.5480476765388304</triangleMeasure>
				<rectangleMeasure>0.5052043992049619</rectangleMeasure>
				<circleMeasure>0.3638523912551802</circleMeasure>
				<centroid>
					<x>860.1684</x>
					<y>1046.213</y>
				</centroid>
			</pseudo3D>
		</spatialEntity>
		<spatialEntity>
			<pseudo3D type="region">
				<clusteredness>1</clusteredness>
				<density>0.5180233196693723</density>
				<area>32767.5</area>
				<perimeter>943.9469351768494</perimeter>
				<distanceFromOrigin>255.1430971043504</distanceFromOrigin>
				<angle>43.37885408634659</angle>
				<shape>triangular</shape>
				<triangleMeasure>0.6211294549863889</triangleMeasure>
				<rectangleMeasure>0.5907176858487057</rectangleMeasure>
				<circleMeasure>0.2934924292626672</circleMeasure>
				<centroid>
					<x>592.8517</x>
					<y>248.5236</y>
				</centroid>
			</pseudo3D>
		</spatialEntity>
		<numericStateVariable>
			<name>avgClusterednessRegions</name>
			<value>1682.576718713634</value>
		</numericStateVariable>
		<numericStateVariable>
			<name>avgDensityRegions</name>
			<value>0.5600604924152595</value>
		</numericStateVariable>
	</timepoint>
	<timepoint>
		<spatialEntity>
			<pseudo3D type="region">
				<clusteredness>0.9895187825856062</clusteredness>
				<density>0.6020976651611465</density>
				<area>137884</area>
				<perimeter>2941.968320131302</perimeter>
				<distanceFromOrigin>63.89053137985315</distanceFromOrigin>
				<angle>79.56224798464795</angle>
				<shape>triangular</shape>
				<triangleMeasure>0.5480476765388304</triangleMeasure>
				<rectangleMeasure>0.5052043992049619</rectangleMeasure>
				<circleMeasure>0.3638523912551802</circleMeasure>
				<centroid>
					<x>860.1684</x>
					<y>1046.213</y>
				</centroid>
			</pseudo3D>
		</spatialEntity>
		<spatialEntity>
			<pseudo3D type="region">
				<clusteredness>1</clusteredness>
				<density>0.5180233196693723</density>
				<area>32767.5</area>
				<perimeter>943.9469351768494</perimeter>
				<distanceFromOrigin>255.1430971043504</distanceFromOrigin>
				<angle>43.37885408634659</angle>
				<shape>triangular</shape>
				<triangleMeasure>0.6211294549863889</triangleMeasure>
				<rectangleMeasure>0.5907176858487057</rectangleMeasure>
				<circleMeasure>0.2934924292626672</circleMeasure>
				<centroid>
					<x>592.8517</x>
					<y>248.5236</y>
				</centroid>
			</pseudo3D>
		</spatialEntity>
		<numericStateVariable>
			<name>avgClusterednessRegions</name>
			<value>1682.576718713634</value>
		</numericStateVariable>
		<numericStateVariable>
			<name>avgDensityRegions</name>
			<value>0.5600604924152595</value>
		</numericStateVariable>
	</timepoint>
	<timepoint>
		<spatialEntity>
			<pseudo3D type="region">
				<clusteredness>0.9895187825856062</clusteredness>
				<density>0.6020976651611465</density>
				<area>137884</area>
				<perimeter>2941.968320131302</perimeter>
				<distanceFromOrigin>63.89053137985315</distanceFromOrigin>
				<angle>79.56224798464795</angle>
				<shape>triangular</shape>
				<triangleMeasure>0.5480476765388304</triangleMeasure>
				<rectangleMeasure>0.5052043992049619</rectangleMeasure>
				<circleMeasure>0.3638523912551802</circleMeasure>
				<centroid>
					<x>860.1684</x>
					<y>1046.213</y>
				</centroid>
			</pseudo3D>
		</spatialEntity>
		<spatialEntity>
			<pseudo3D type="region">
				<clusteredness>1</clusteredness>
				<density>0.5180233196693723</density>
				<area>32767.5</area>
				<perimeter>943.9469351768494</perimeter>
				<distanceFromOrigin>255.1430971043504</distanceFromOrigin>
				<angle>43.37885408634659</angle>
				<shape>triangular</shape>
				<triangleMeasure>0.6211294549863889</triangleMeasure>
				<rectangleMeasure>0.5907176858487057</rectangleMeasure>
				<circleMeasure>0.2934924292626672</circleMeasure>
				<centroid>
					<x>592.8517</x>
					<y>248.5236</y>
				</centroid>
			</pseudo3D>
		</spatialEntity>
		<numericStateVariable>
			<name>avgClusterednessRegions</name>
			<value>1682.576718713634</value>
		</numericStateVariable>
		<numericStateVariable>
			<name>avgDensityRegions</name>
			<value>0.5600604924152595</value>
		</numericStateVariable>
	</timepoint>
	<timepoint>
		<spatialEntity>
			<pseudo3D type="region">
				<clusteredness>0.9895187825856062</clusteredness>
				<density>0.6020976651611465</density>
				<area>137884</area>
				<perimeter>2941.968320131302</perimeter>
				<distanceFromOrigin>63.89053137985315</distanceFromOrigin>
				<angle>79.56224798464795</angle>
				<shape>triangular</shape>
				<triangleMeasure>0.5480476765388304</triangleMeasure>
				<rectangleMeasure>0.5052043992049619</rectangleMeasure>
				<circleMeasure>0.3638523912551802</circleMeasure>
				<centroid>
					<x>860.1684</x>
					<y>1046.213</y>
				</centroid>
			</pseudo3D>
		</spatialEntity>
		<spatialEntity>
			<pseudo3D type="region">
				<clusteredness>1</clusteredness>
				<density>0.5180233196693723</density>
				<area>32767.5</area>
				<perimeter>943.9469351768494</perimeter>
				<distanceFromOrigin>255.1430971043504</distanceFromOrigin>
				<angle>43.37885408634659</angle>
				<shape>triangular</shape>
				<triangleMeasure>0.6211294549863889</triangleMeasure>
				<rectangleMeasure>0.5907176858487057</rectangleMeasure>
				<circleMeasure>0.2934924292626672</circleMeasure>
				<centroid>
					<x>592.8517</x>
					<y>248.5236</y>
				</centroid>
			</pseudo3D>
		</spatialEntity>
		<numericStateVariable>
			<name>avgClusterednessRegions</name>
			<value>1682.576718713634</value>
		</numericStateVariable>
		<numericStateVariable>
			<name>avgDensityRegions</name>
			<value>0.5600604924152595</value>
		</numericStateVariable>
	</timepoint>
	<timepoint>
		<spatialEntity>
			<pseudo3D type="region">
				<clusteredness>0.9895187825856062</clusteredness>
				<density>0.6020976651611465</density>
				<area>137884</area>
				<perimeter>2941.968320131302</perimeter>
				<distanceFromOrigin>63.89053137985315</distanceFromOrigin>
				<angle>79.56224798464795</angle>
				<shape>triangular</shape>
				<triangleMeasure>0.5480476765388304</triangleMeasure>
				<rectangleMeasure>0.5052043992049619</rectangleMeasure>
				<circleMeasure>0.3638523912551802</circleMeasure>
				<centroid>
					<x>860.1684</x>
					<y>1046.213</y>
				</centroid>
			</pseudo3D>
		</spatialEntity>
		<spatialEntity>
			<pseudo3D type="region">
				<clusteredness>1</clusteredness>
				<density>0.5180233196693723</density>
				<area>32767.5</area>
				<perimeter>943.9469351768494</perimeter>
				<distanceFromOrigin>255.1430971043504</distanceFromOrigin>
				<angle>43.37885408634659</angle>
				<shape>triangular</shape>
				<triangleMeasure>0.6211294549863889</triangleMeasure>
				<rectangleMeasure>0.5907176858487057</rectangleMeasure>
				<circleMeasure>0.2934924292626672</circleMeasure>
				<centroid>
					<x>592.8517</x>
					<y>248.5236</y>
				</centroid>
			</pseudo3D>
		</spatialEntity>
		<numericStateVariable>
			<name>avgClusterednessRegions</name>
			<value>1682.576718713634</value>
		</numericStateVariable>
		<numericStateVariable>
			<name>avgDensityRegions</name>
			<value>0.5600604924152595</value>
		</numericStateVariable>
	</timepoint>
	<timepoint>
		<spatialEntity>
			<pseudo3D type="region">
				<clusteredness>0.9895187825856062</clusteredness>
				<density>0.6020976651611465</density>
				<area>137884</area>
				<perimeter>2941.968320131302</perimeter>
				<distanceFromOrigin>63.89053137985315</distanceFromOrigin>
				<angle>79.56224798464795</angle>
				<shape>triangular</shape>
				<triangleMeasure>0.5480476765388304</triangleMeasure>
				<rectangleMeasure>0.5052043992049619</rectangleMeasure>
				<circleMeasure>0.3638523912551802</circleMeasure>
				<centroid>
					<x>860.1684</x>
					<y>1046.213</y>
				</centroid>
			</pseudo3D>
		</spatialEntity>
		<spatialEntity>
			<pseudo3D type="region">
				<clusteredness>1</clusteredness>
				<density>0.5180233196693723</density>
				<area>32767.5</area>
				<perimeter>943.9469351768494</perimeter>
				<distanceFromOrigin>255.1430971043504</distanceFromOrigin>
				<angle>43.37885408634659</angle>
				<shape>triangular</shape>
				<triangleMeasure>0.6211294549863889</triangleMeasure>
				<rectangleMeasure>0.5907176858487057</rectangleMeasure>
				<circleMeasure>0.2934924292626672</circleMeasure>
				<centroid>
					<x>592.8517</x>
					<y>248.5236</y>
				</centroid>
			</pseudo3D>
		</spatialEntity>
		<numericStateVariable>
			<name>avgClusterednessRegions</name>
			<value>1682.576718713634</value>
		</numericStateVariable>
		<numericStateVariable>
			<name>avgDensityRegions</name>
			<value>0.5600604924152595</value>
		</numericStateVariable>
	</timepoint>
	<timepoint>
		<spatialEntity>
			<pseudo3D type="region">
				<clusteredness>0.9895187825856062</clusteredness>
				<density>0.6020976651611465</density>
				<area>137884</area>
				<perimeter>2941.968320131302</perimeter>
				<distanceFromOrigin>63.89053137985315</distanceFromOrigin>
				<angle>79.56224798464795</angle>
				<shape>triangular</shape>
				<triangleMeasure>0.5480476765388304</triangleMeasure>
				<rectangleMeasure>0.5052043992049619</rectangleMeasure>
				<circleMeasure>0.3638523912551802</circleMeasure>
				<centroid>
					<x>860.1684</x>
					<y>1046.213</y>
				</centroid>
			</pseudo3D>
		</spatialEntity>
		<spatialEntity>
			<pseudo3D type="region">
				<clusteredness>1</clusteredness>
				<density>0.5180233196693723</density>
				<area>32767.5</area>
				<perimeter>943.9469351768494</perimeter>
				<distanceFromOrigin>255.1430971043504</distanceFromOrigin>
				<angle>43.37885408634659</angle>
				<shape>triangular</shape>
				<triangleMeasure>0.6211294549863889</triangleMeasure>
				<rectangleMeasure>0.5907176858487057</rectangleMeasure>
				<circleMeasure>0.2934924292626672</circleMeasure>
				<centroid>
					<x>592.8517</x>
					<y>248.5236</y>
				</centroid>
			</pseudo3D>
		</spatialEntity>
		<numericStateVariable>
			<name>avgClusterednessRegions</name>
			<value>1682.576718713634</value>
		</numericStateVariable>
		<numericStateVariable>
			<name>avgDensityRegions</name>
			<value>0.5600604924152595</value>
		</numericStateVariable>
	</timepoint>
	<timepoint>
		<spatialEntity>
			<pseudo3D type="region">
				<clusteredness>0.9895187825856062</clusteredness>
				<density>0.6020976651611465</density>
				<area>137884</area>
				<perimeter>2941.968320131302</perimeter>
				<distanceFromOrigin>63.89053137985315</distanceFromOrigin>
				<angle>79.56224798464795</angle>
				<shape>triangular</shape>
				<triangleMeasure>0.5480476765388304</triangleMeasure>
				<rectangleMeasure>0.5052043992049619</rectangleMeasure>
				<circleMeasure>0.3638523912551802</circleMeasure>
				<centroid>
					<x>860.1684</x>
					<y>1046.213</y>
				</centroid>
			</pseudo3D>
		</spatialEntity>
		<spatialEntity>
			<pseudo3D type="region">
				<clusteredness>1</clusteredness>
				<density>0.5180233196693723</density>
				<area>32767.5</area>
				<perimeter>943.9469351768494</perimeter>
				<distanceFromOrigin>255.1430971043504</distanceFromOrigin>
				<angle>43.37885408634659</angle>
				<shape>triangular</shape>
				<triangleMeasure>0.6211294549863889</triangleMeasure>
				<rectangleMeasure>0.5907176858487057</rectangleMeasure>
				<circleMeasure>0.2934924292626672</circleMeasure>
				<centroid>
					<x>592.8517</x>
					<y>248.5236</y>
				</centroid>
			</pseudo3D>
		</spatialEntity>
		<numericStateVariable>
			<name>avgClusterednessRegions</name>
			<value>1682.576718713634</value>
		</numericStateVariable>
		<numericStateVariable>
			<name>avgDensityRegions</name>
			<value>0.5600604924152595</value>
		</numericStateVariable>
	</timepoint>
	<timepoint>
		<spatialEntity>
			<pseudo3D type="region">
				<clusteredness>0.9895187825856062</clusteredness>
				<density>0.6020976651611465</density>
				<area>137884</area>
				<perimeter>2941.968320131302</perimeter>
				<distanceFromOrigin>63.89053137985315</distanceFromOrigin>
				<angle>79.56224798464795</angle>
				<shape>triangular</shape>
				<triangleMeasure>0.5480476765388304</triangleMeasure>
				<rectangleMeasure>0.5052043992049619</rectangleMeasure>
				<circleMeasure>0.3638523912551802</circleMeasure>
				<centroid>
					<x>860.1684</x>
					<y>1046.213</y>
				</centroid>
			</pseudo3D>
		</spatialEntity>
		<spatialEntity>
			<pseudo3D type="region">
				<clusteredness>1</clusteredness>
				<density>0.5180233196693723</density>
				<area>32767.5</area>
				<perimeter>943.9469351768494</perimeter>
				<distanceFromOrigin>255.1430971043504</distanceFromOrigin>
				<angle>43.37885408634659</angle>
				<shape>triangular</shape>
				<triangleMeasure>0.6211294549863889</triangleMeasure>
				<rectangleMeasure>0.5907176858487057</rectangleMeasure>
				<circleMeasure>0.2934924292626672</circleMeasure>
				<centroid>
					<x>592.8517</x>
					<y>248.5236</y>
				</centroid>
			</pseudo3D>
		</spatialEntity>
		<numericStateVariable>
			<name>avgClusterednessRegions</name>
			<value>1682.576718713634</value>
		</numericStateVariable>
		<numericStateVariable>
			<name>avgDensityRegions</name>
			<value>0.5600604924152595</value>
		</numericStateVariable>
	</timepoint>
	<timepoint>
		<spatialEntity>
			<pseudo3D type="region">
				<clusteredness>0.9895187825856062</clusteredness>
				<density>0.6020976651611465</density>
				<area>137884</area>
				<perimeter>2941.968320131302</perimeter>
				<distanceFromOrigin>63.89053137985315</distanceFromOrigin>
				<angle>79.56224798464795</angle>
				<shape>triangular</shape>
				<triangleMeasure>0.5480476765388304</triangleMeasure>
				<rectangleMeasure>0.5052043992049619</rectangleMeasure>
				<circleMeasure>0.3638523912551802</circleMeasure>
				<centroid>
					<x>860.1684</x>
					<y>1046.213</y>
				</centroid>
			</pseudo3D>
		</spatialEntity>
		<spatialEntity>
			<pseudo3D type="region">
				<clusteredness>1</clusteredness>
				<density>0.5180233196693723</density>
				<area>32767.5</area>
				<perimeter>943.9469351768494</perimeter>
				<distanceFromOrigin>255.1430971043504</distanceFromOrigin>
				<angle>43.37885408634659</angle>
				<shape>triangular</shape>
				<triangleMeasure>0.6211294549863889</triangleMeasure>
				<rectangleMeasure>0.5907176858487057</rectangleMeasure>
				<circleMeasure>0.2934924292626672</circleMeasure>
				<centroid>
					<x>592.8517</x>
					<y>248.5236</y>
				</centroid>
			</pseudo3D>
		</spatialEntity>
		<numericStateVariable>
			<name>avgClusterednessRegions</name>
			<value>1682.576718713634</value>
		</numericStateVariable>
		<numericStateVariable>
			<name>avgDensityRegions</name>
			<value>0.5600604924152595</value>
		</numericStateVariable>
	</timepoint>
	<timepoint>
		<spatialEntity>
			<pseudo3D type="region">
				<clusteredness>0.9895187825856062</clusteredness>
				<density>0.6020976651611465</density>
				<area>137884</area>
				<perimeter>2941.968320131302</perimeter>
				<distanceFromOrigin>63.89053137985315</distanceFromOrigin>
				<angle>79.56224798464795</angle>
				<shape>triangular</shape>
				<triangleMeasure>0.5480476765388304</triangleMeasure>
				<rectangleMeasure>0.5052043992049619</rectangleMeasure>
				<circleMeasure>0.3638523912551802</circleMeasure>
				<centroid>
					<x>860.1684</x>
					<y>1046.213</y>
				</centroid>
			</pseudo3D>
		</spatialEntity>
		<spatialEntity>
			<pseudo3D type="region">
				<clusteredness>1</clusteredness>
				<density>0.5180233196693723</density>
				<area>32767.5</area>
				<perimeter>943.9469351768494</perimeter>
				<distanceFromOrigin>255.1430971043504</distanceFromOrigin>
				<angle>43.37885408634659</angle>
				<shape>triangular</shape>
				<triangleMeasure>0.6211294549863889</triangleMeasure>
				<rectangleMeasure>0.5907176858487057</rectangleMeasure>
				<circleMeasure>0.2934924292626672</circleMeasure>
				<centroid>
					<x>592.8517</x>
					<y>248.5236</y>
				</centroid>
			</pseudo3D>
		</spatialEntity>
		<numericStateVariable>
			<name>avgClusterednessRegions</name>
			<value>1682.576718713634</value>
		</numericStateVariable>
		<numericStateVariable>
			<name>avgDensityRegions</name>
			<value>0.5600604924152595</value>
		</numericStateVariable>
	</timepoint>
	<timepoint>
		<spatialEntity>
			<pseudo3D type="region">
				<clusteredness>0.9895187825856062</clusteredness>
				<density>0.6020976651611465</density>
				<area>137884</area>
				<perimeter>2941.968320131302</perimeter>
				<distanceFromOrigin>63.89053137985315</distanceFromOrigin>
				<angle>79.56224798464795</angle>
				<shape>triangular</shape>
				<triangleMeasure>0.5480476765388304</triangleMeasure>
				<rectangleMeasure>0.5052043992049619</rectangleMeasure>
				<circleMeasure>0.3638523912551802</circleMeasure>
				<centroid>
					<x>860.1684</x>
					<y>1046.213</y>
				</centroid>
			</pseudo3D>
		</spatialEntity>
		<spatialEntity>
			<pseudo3D type="region">
				<clusteredness>1</clusteredness>
				<density>0.5180233196693723</density>
				<area>32767.5</area>
				<perimeter>943.9469351768494</perimeter>
				<distanceFromOrigin>255.1430971043504</distanceFromOrigin>
				<angle>43.37885408634659</angle>
				<shape>triangular</shape>
				<triangleMeasure>0.6211294549863889</triangleMeasure>
				<rectangleMeasure>0.5907176858487057</rectangleMeasure>
				<circleMeasure>0.2934924292626672</circleMeasure>
				<centroid>
					<x>592.8517</x>
					<y>248.5236</y>
				</centroid>
			</pseudo3D>
		</spatialEntity>
		<numericStateVariable>
			<name>avgClusterednessRegions</name>
			<value>1682.576718713634</value>
		</numericStateVariable>
		<numericStateVariable>
			<name>avgDensityRegions</name>
			<value>0.5600604924152595</value>
		</numericStateVariable>
	</timepoint>
	<timepoint>
		<spatialEntity>
			<pseudo3D type="region">
				<clusteredness>0.9895187825856062</clusteredness>
				<density>0.6020976651611465</density>
				<area>137884</area>
				<perimeter>2941.968320131302</perimeter>
				<distanceFromOrigin>63.89053137985315</distanceFromOrigin>
				<angle>79.56224798464795</angle>
				<shape>triangular</shape>
				<triangleMeasure>0.5480476765388304</triangleMeasure>
				<rectangleMeasure>0.5052043992049619</rectangleMeasure>
				<circleMeasure>0.3638523912551802</circleMeasure>
				<centroid>
					<x>860.1684</x>
					<y>1046.213</y>
				</centroid>
			</pseudo3D>
		</spatialEntity>
		<spatialEntity>
			<pseudo3D type="region">
				<clusteredness>1</clusteredness>
				<density>0.5180233196693723</density>
				<area>32767.5</area>
				<perimeter>943.9469351768494</perimeter>
				<distanceFromOrigin>255.1430971043504</distanceFromOrigin>
				<angle>43.37885408634659</angle>
				<shape>triangular</shape>
				<triangleMeasure>0.6211294549863889</triangleMeasure>
				<rectangleMeasure>0.5907176858487057</rectangleMeasure>
				<circleMeasure>0.2934924292626672</circleMeasure>
				<centroid>
					<x>592.8517</x>
					<y>248.5236</y>
				</centroid>
			</pseudo3D>
		</spatialEntity>
		<numericStateVariable>
			<name>avgClusterednessRegions</name>
			<value>1682.576718713634</value>
		</numericStateVariable>
		<numericStateVariable>
			<name>avgDensityRegions</name>
			<value>0.5600604924152595</value>
		</numericStateVariable>
	</timepoint>
	<timepoint>
		<spatialEntity>
			<pseudo3D type="region">
				<clusteredness>0.9895187825856062</clusteredness>
				<density>0.6020976651611465</density>
				<area>137884</area>
				<perimeter>2941.968320131302</perimeter>
				<distanceFromOrigin>63.89053137985315</distanceFromOrigin>
				<angle>79.56224798464795</angle>
				<shape>triangular</shape>
				<triangleMeasure>0.5480476765388304</triangleMeasure>
				<rectangleMeasure>0.5052043992049619</rectangleMeasure>
				<circleMeasure>0.3638523912551802</circleMeasure>
				<centroid>
					<x>860.1684</x>
					<y>1046.213</y>
				</centroid>
			</pseudo3D>
		</spatialEntity>
		<spatialEntity>
			<pseudo3D type="region">
				<clusteredness>1</clusteredness>
				<density>0.5180233196693723</density>
				<area>32767.5</area>
				<perimeter>943.9469351768494</perimeter>
				<distanceFromOrigin>255.1430971043504</distanceFromOrigin>
				<angle>43.37885408634659</angle>
				<shape>triangular</shape>
				<triangleMeasure>0.6211294549863889</triangleMeasure>
				<rectangleMeasure>0.5907176858487057</rectangleMeasure>
				<circleMeasure>0.2934924292626672</circleMeasure>
				<centroid>
					<x>592.8517</x>
					<y>248.5236</y>
				</centroid>
			</pseudo3D>
		</spatialEntity>
		<numericStateVariable>
			<name>avgClusterednessRegions</name>
			<value>1682.576718713634</value>
		</numericStateVariable>
		<numericStateVariable>
			<name>avgDensityRegions</name>
			<value>0.5600604924152595</value>
		</numericStateVariable>
	</timepoint>
	<timepoint>
		<spatialEntity>
			<pseudo3D type="region">
				<clusteredness>0.9895187825856062</clusteredness>
				<density>0.6020976651611465</density>
				<area>137884</area>
				<perimeter>2941.968320131302</perimeter>
				<distanceFromOrigin>63.89053137985315</distanceFromOrigin>
				<angle>79.56224798464795</angle>
				<shape>triangular</shape>
				<triangleMeasure>0.5480476765388304</triangleMeasure>
				<rectangleMeasure>0.5052043992049619</rectangleMeasure>
				<circleMeasure>0.3638523912551802</circleMeasure>
				<centroid>
					<x>860.1684</x>
					<y>1046.213</y>
				</centroid>
			</pseudo3D>
		</spatialEntity>
		<spatialEntity>
			<pseudo3D type="region">
				<clusteredness>1</clusteredness>
				<density>0.5180233196693723</density>
				<area>32767.5</area>
				<perimeter>943.9469351768494</perimeter>
				<distanceFromOrigin>255.1430971043504</distanceFromOrigin>
				<angle>43.37885408634659</angle>
				<shape>triangular</shape>
				<triangleMeasure>0.6211294549863889</triangleMeasure>
				<rectangleMeasure>0.5907176858487057</rectangleMeasure>
				<circleMeasure>0.2934924292626672</circleMeasure>
				<centroid>
					<x>592.8517</x>
					<y>248.5236</y>
				</centroid>
			</pseudo3D>
		</spatialEntity>
		<numericStateVariable>
			<name>avgClusterednessRegions</name>
			<value>1682.576718713634</value>
		</numericStateVariable>
		<numericStateVariable>
			<name>avgDensityRegions</name>
			<value>0.5600604924152595</value>
		</numericStateVariable>
	</timepoint>
	<timepoint>
		<spatialEntity>
			<pseudo3D type="region">
				<clusteredness>0.9895187825856062</clusteredness>
				<density>0.6020976651611465</density>
				<area>137884</area>
				<perimeter>2941.968320131302</perimeter>
				<distanceFromOrigin>63.89053137985315</distanceFromOrigin>
				<angle>79.56224798464795</angle>
				<shape>triangular</shape>
				<triangleMeasure>0.5480476765388304</triangleMeasure>
				<rectangleMeasure>0.5052043992049619</rectangleMeasure>
				<circleMeasure>0.3638523912551802</circleMeasure>
				<centroid>
					<x>860.1684</x>
					<y>1046.213</y>
				</centroid>
			</pseudo3D>
		</spatialEntity>
		<spatialEntity>
			<pseudo3D type="region">
				<clusteredness>1</clusteredness>
				<density>0.5180233196693723</density>
				<area>32767.5</area>
				<perimeter>943.9469351768494</perimeter>
				<distanceFromOrigin>255.1430971043504</distanceFromOrigin>
				<angle>43.37885408634659</angle>
				<shape>triangular</shape>
				<triangleMeasure>0.6211294549863889</triangleMeasure>
				<rectangleMeasure>0.5907176858487057</rectangleMeasure>
				<circleMeasure>0.2934924292626672</circleMeasure>
				<centroid>
					<x>592.8517</x>
					<y>248.5236</y>
				</centroid>
			</pseudo3D>
		</spatialEntity>
		<numericStateVariable>
			<name>avgClusterednessRegions</name>
			<value>1682.576718713634</value>
		</numericStateVariable>
		<numericStateVariable>
			<name>avgDensityRegions</name>
			<value>0.5600604924152595</value>
		</numericStateVariable>
	</timepoint>
	<timepoint>
		<spatialEntity>
			<pseudo3D type="region">
				<clusteredness>0.9895187825856062</clusteredness>
				<density>0.6020976651611465</density>
				<area>137884</area>
				<perimeter>2941.968320131302</perimeter>
				<distanceFromOrigin>63.89053137985315</distanceFromOrigin>
				<angle>79.56224798464795</angle>
				<shape>triangular</shape>
				<triangleMeasure>0.5480476765388304</triangleMeasure>
				<rectangleMeasure>0.5052043992049619</rectangleMeasure>
				<circleMeasure>0.3638523912551802</circleMeasure>
				<centroid>
					<x>860.1684</x>
					<y>1046.213</y>
				</centroid>
			</pseudo3D>
		</spatialEntity>
		<spatialEntity>
			<pseudo3D type="region">
				<clusteredness>1</clusteredness>
				<density>0.5180233196693723</density>
				<area>32767.5</area>
				<perimeter>943.9469351768494</perimeter>
				<distanceFromOrigin>255.1430971043504</distanceFromOrigin>
				<angle>43.37885408634659</angle>
				<shape>triangular</shape>
				<triangleMeasure>0.6211294549863889</triangleMeasure>
				<rectangleMeasure>0.5907176858487057</rectangleMeasure>
				<circleMeasure>0.2934924292626672</circleMeasure>
				<centroid>
					<x>592.8517</x>
					<y>248.5236</y>
				</centroid>
			</pseudo3D>
		</spatialEntity>
		<numericStateVariable>
			<name>avgClusterednessRegions</name>
			<value>1682.576718713634</value>
		</numericStateVariable>
		<numericStateVariable>
			<name>avgDensityRegions</name>
			<value>0.5600604924152595</value>
		</numericStateVariable>
	</timepoint>
	<timepoint>
		<spatialEntity>
			<pseudo3D type="region">
				<clusteredness>0.9895187825856062</clusteredness>
				<density>0.6020976651611465</density>
				<area>137884</area>
				<perimeter>2941.968320131302</perimeter>
				<distanceFromOrigin>63.89053137985315</distanceFromOrigin>
				<angle>79.56224798464795</angle>
				<shape>triangular</shape>
				<triangleMeasure>0.5480476765388304</triangleMeasure>
				<rectangleMeasure>0.5052043992049619</rectangleMeasure>
				<circleMeasure>0.3638523912551802</circleMeasure>
				<centroid>
					<x>860.1684</x>
					<y>1046.213</y>
				</centroid>
			</pseudo3D>
		</spatialEntity>
		<spatialEntity>
			<pseudo3D type="region">
				<clusteredness>1</clusteredness>
				<density>0.5180233196693723</density>
				<area>32767.5</area>
				<perimeter>943.9469351768494</perimeter>
				<distanceFromOrigin>255.1430971043504</distanceFromOrigin>
				<angle>43.37885408634659</angle>
				<shape>triangular</shape>
				<triangleMeasure>0.6211294549863889</triangleMeasure>
				<rectangleMeasure>0.5907176858487057</rectangleMeasure>
				<circleMeasure>0.2934924292626672</circleMeasure>
				<centroid>
					<x>592.8517</x>
					<y>248.5236</y>
				</centroid>
			</pseudo3D>
		</spatialEntity>
		<numericStateVariable>
			<name>avgClusterednessRegions</name>
			<value>1682.576718713634</value>
		</numericStateVariable>
		<numericStateVariable>
			<name>avgDensityRegions</name>
			<value>0.5600604924152595</value>
		</numericStateVariable>
	</timepoint>
	<timepoint>
		<spatialEntity>
			<pseudo3D type="region">
				<clusteredness>0.9895187825856062</clusteredness>
				<density>0.6020976651611465</density>
				<area>137884</area>
				<perimeter>2941.968320131302</perimeter>
				<distanceFromOrigin>63.89053137985315</distanceFromOrigin>
				<angle>79.56224798464795</angle>
				<shape>triangular</shape>
				<triangleMeasure>0.5480476765388304</triangleMeasure>
				<rectangleMeasure>0.5052043992049619</rectangleMeasure>
				<circleMeasure>0.3638523912551802</circleMeasure>
				<centroid>
					<x>860.1684</x>
					<y>1046.213</y>
				</centroid>
			</pseudo3D>
		</spatialEntity>
		<spatialEntity>
			<pseudo3D type="region">
				<clusteredness>1</clusteredness>
				<density>0.5180233196693723</density>
				<area>32767.5</area>
				<perimeter>943.9469351768494</perimeter>
				<distanceFromOrigin>255.1430971043504</distanceFromOrigin>
				<angle>43.37885408634659</angle>
				<shape>triangular</shape>
				<triangleMeasure>0.6211294549863889</triangleMeasure>
				<rectangleMeasure>0.5907176858487057</rectangleMeasure>
				<circleMeasure>0.2934924292626672</circleMeasure>
				<centroid>
					<x>592.8517</x>
					<y>248.5236</y>
				</centroid>
			</pseudo3D>
		</spatialEntity>
		<numericStateVariable>
			<name>avgClusterednessRegions</name>
			<value>1682.576718713634</value>
		</numericStateVariable>
		<numericStateVariable>
			<name>avgDensityRegions</name>
			<value>0.5600604924152595</value>
		</numericStateVariable>
	</timepoint>
	<timepoint>
		<spatialEntity>
			<pseudo3D type="region">
				<clusteredness>0.9895187825856062</clusteredness>
				<density>0.6020976651611465</density>
				<area>137884</area>
				<perimeter>2941.968320131302</perimeter>
				<distanceFromOrigin>63.89053137985315</distanceFromOrigin>
				<angle>79.56224798464795</angle>
				<shape>triangular</shape>
				<triangleMeasure>0.5480476765388304</triangleMeasure>
				<rectangleMeasure>0.5052043992049619</rectangleMeasure>
				<circleMeasure>0.3638523912551802</circleMeasure>
				<centroid>
					<x>860.1684</x>
					<y>1046.213</y>
				</centroid>
			</pseudo3D>
		</spatialEntity>
		<spatialEntity>
			<pseudo3D type="region">
				<clusteredness>1</clusteredness>
				<density>0.5180233196693723</density>
				<area>32767.5</area>
				<perimeter>943.9469351768494</perimeter>
				<distanceFromOrigin>255.1430971043504</distanceFromOrigin>
				<angle>43.37885408634659</angle>
				<shape>triangular</shape>
				<triangleMeasure>0.6211294549863889</triangleMeasure>
				<rectangleMeasure>0.5907176858487057</rectangleMeasure>
				<circleMeasure>0.2934924292626672</circleMeasure>
				<centroid>
					<x>592.8517</x>
					<y>248.5236</y>
				</centroid>
			</pseudo3D>
		</spatialEntity>
		<numericStateVariable>
			<name>avgClusterednessRegions</name>
			<value>1682.576718713634</value>
		</numericStateVariable>
		<numericStateVariable>
			<name>avgDensityRegions</name>
			<value>0.5600604924152595</value>
		</numericStateVariable>
	</timepoint>
	<timepoint>
		<spatialEntity>
			<pseudo3D type="region">
				<clusteredness>0.9895187825856062</clusteredness>
				<density>0.6020976651611465</density>
				<area>137884</area>
				<perimeter>2941.968320131302</perimeter>
				<distanceFromOrigin>63.89053137985315</distanceFromOrigin>
				<angle>79.56224798464795</angle>
				<shape>triangular</shape>
				<triangleMeasure>0.5480476765388304</triangleMeasure>
				<rectangleMeasure>0.5052043992049619</rectangleMeasure>
				<circleMeasure>0.3638523912551802</circleMeasure>
				<centroid>
					<x>860.1684</x>
					<y>1046.213</y>
				</centroid>
			</pseudo3D>
		</spatialEntity>
		<spatialEntity>
			<pseudo3D type="region">
				<clusteredness>1</clusteredness>
				<density>0.5180233196693723</density>
				<area>32767.5</area>
				<perimeter>943.9469351768494</perimeter>
				<distanceFromOrigin>255.1430971043504</distanceFromOrigin>
				<angle>43.37885408634659</angle>
				<shape>triangular</shape>
				<triangleMeasure>0.6211294549863889</triangleMeasure>
				<rectangleMeasure>0.5907176858487057</rectangleMeasure>
				<circleMeasure>0.2934924292626672</circleMeasure>
				<centroid>
					<x>592.8517</x>
					<y>248.5236</y>
				</centroid>
			</pseudo3D>
		</spatialEntity>
		<numericStateVariable>
			<name>avgClusterednessRegions</name>
			<value>1682.576718713634</value>
		</numericStateVariable>
		<numericStateVariable>
			<name>avgDensityRegions</name>
			<value>0.5600604924152595</value>
		</numericStateVariable>
	</timepoint>
	<timepoint>
		<spatialEntity>
			<pseudo3D type="region">
				<clusteredness>0.9895187825856062</clusteredness>
				<density>0.6020976651611465</density>
				<area>137884</area>
				<perimeter>2941.968320131302</perimeter>
				<distanceFromOrigin>63.89053137985315</distanceFromOrigin>
				<angle>79.56224798464795</angle>
				<shape>triangular</shape>
				<triangleMeasure>0.5480476765388304</triangleMeasure>
				<rectangleMeasure>0.5052043992049619</rectangleMeasure>
				<circleMeasure>0.3638523912551802</circleMeasure>
				<centroid>
					<x>860.1684</x>
					<y>1046.213</y>
				</centroid>
			</pseudo3D>
		</spatialEntity>
		<spatialEntity>
			<pseudo3D type="region">
				<clusteredness>1</clusteredness>
				<density>0.5180233196693723</density>
				<area>32767.5</area>
				<perimeter>943.9469351768494</perimeter>
				<distanceFromOrigin>255.1430971043504</distanceFromOrigin>
				<angle>43.37885408634659</angle>
				<shape>triangular</shape>
				<triangleMeasure>0.6211294549863889</triangleMeasure>
				<rectangleMeasure>0.5907176858487057</rectangleMeasure>
				<circleMeasure>0.2934924292626672</circleMeasure>
				<centroid>
					<x>592.8517</x>
					<y>248.5236</y>
				</centroid>
			</pseudo3D>
		</spatialEntity>
		<numericStateVariable>
			<name>avgClusterednessRegions</name>
			<value>1682.576718713634</value>
		</numericStateVariable>
		<numericStateVariable>
			<name>avgDensityRegions</name>
			<value>0.5600604924152595</value>
		</numericStateVariable>
	</timepoint>
	<timepoint>
		<spatialEntity>
			<pseudo3D type="region">
				<clusteredness>0.9895187825856062</clusteredness>
				<density>0.6020976651611465</density>
				<area>137884</area>
				<perimeter>2941.968320131302</perimeter>
				<distanceFromOrigin>63.89053137985315</distanceFromOrigin>
				<angle>79.56224798464795</angle>
				<shape>triangular</shape>
				<triangleMeasure>0.5480476765388304</triangleMeasure>
				<rectangleMeasure>0.5052043992049619</rectangleMeasure>
				<circleMeasure>0.3638523912551802</circleMeasure>
				<centroid>
					<x>860.1684</x>
					<y>1046.213</y>
				</centroid>
			</pseudo3D>
		</spatialEntity>
		<spatialEntity>
			<pseudo3D type="region">
				<clusteredness>1</clusteredness>
				<density>0.5180233196693723</density>
				<area>32767.5</area>
				<perimeter>943.9469351768494</perimeter>
				<distanceFromOrigin>255.1430971043504</distanceFromOrigin>
				<angle>43.37885408634659</angle>
				<shape>triangular</shape>
				<triangleMeasure>0.6211294549863889</triangleMeasure>
				<rectangleMeasure>0.5907176858487057</rectangleMeasure>
				<circleMeasure>0.2934924292626672</circleMeasure>
				<centroid>
					<x>592.8517</x>
					<y>248.5236</y>
				</centroid>
			</pseudo3D>
		</spatialEntity>
		<numericStateVariable>
			<name>avgClusterednessRegions</name>
			<value>1682.576718713634</value>
		</numericStateVariable>
		<numericStateVariable>
			<name>avgDensityRegions</name>
			<value>0.5600604924152595</value>
		</numericStateVariable>
	</timepoint>
	<timepoint>
		<spatialEntity>
			<pseudo3D type="region">
				<clusteredness>0.9895187825856062</clusteredness>
				<density>0.6020976651611465</density>
				<area>137884</area>
				<perimeter>2941.968320131302</perimeter>
				<distanceFromOrigin>63.89053137985315</distanceFromOrigin>
				<angle>79.56224798464795</angle>
				<shape>triangular</shape>
				<triangleMeasure>0.5480476765388304</triangleMeasure>
				<rectangleMeasure>0.5052043992049619</rectangleMeasure>
				<circleMeasure>0.3638523912551802</circleMeasure>
				<centroid>
					<x>860.1684</x>
					<y>1046.213</y>
				</centroid>
			</pseudo3D>
		</spatialEntity>
		<spatialEntity>
			<pseudo3D type="region">
				<clusteredness>1</clusteredness>
				<density>0.5180233196693723</density>
				<area>32767.5</area>
				<perimeter>943.9469351768494</perimeter>
				<distanceFromOrigin>255.1430971043504</distanceFromOrigin>
				<angle>43.37885408634659</angle>
				<shape>triangular</shape>
				<triangleMeasure>0.6211294549863889</triangleMeasure>
				<rectangleMeasure>0.5907176858487057</rectangleMeasure>
				<circleMeasure>0.2934924292626672</circleMeasure>
				<centroid>
					<x>592.8517</x>
					<y>248.5236</y>
				</centroid>
			</pseudo3D>
		</spatialEntity>
		<numericStateVariable>
			<name>avgClusterednessRegions</name>
			<value>1682.576718713634</value>
		</numericStateVariable>
		<numericStateVariable>
			<name>avgDensityRegions</name>
			<value>0.5600604924152595</value>
		</numericStateVariable>
	</timepoint>
	<timepoint>
		<spatialEntity>
			<pseudo3D type="region">
				<clusteredness>0.9895187825856062</clusteredness>
				<density>0.6020976651611465</density>
				<area>137884</area>
				<perimeter>2941.968320131302</perimeter>
				<distanceFromOrigin>63.89053137985315</distanceFromOrigin>
				<angle>79.56224798464795</angle>
				<shape>triangular</shape>
				<triangleMeasure>0.5480476765388304</triangleMeasure>
				<rectangleMeasure>0.5052043992049619</rectangleMeasure>
				<circleMeasure>0.3638523912551802</circleMeasure>
				<centroid>
					<x>860.1684</x>
					<y>1046.213</y>
				</centroid>
			</pseudo3D>
		</spatialEntity>
		<spatialEntity>
			<pseudo3D type="region">
				<clusteredness>1</clusteredness>
				<density>0.5180233196693723</density>
				<area>32767.5</area>
				<perimeter>943.9469351768494</perimeter>
				<distanceFromOrigin>255.1430971043504</distanceFromOrigin>
				<angle>43.37885408634659</angle>
				<shape>triangular</shape>
				<triangleMeasure>0.6211294549863889</triangleMeasure>
				<rectangleMeasure>0.5907176858487057</rectangleMeasure>
				<circleMeasure>0.2934924292626672</circleMeasure>
				<centroid>
					<x>592.8517</x>
					<y>248.5236</y>
				</centroid>
			</pseudo3D>
		</spatialEntity>
		<numericStateVariable>
			<name>avgClusterednessRegions</name>
			<value>1682.576718713634</value>
		</numericStateVariable>
		<numericStateVariable>
			<name>avgDensityRegions</name>
			<value>0.5600604924152595</value>
		</numericStateVariable>
	</timepoint>
</experiment>
