# Supplementary material for: Automatic validation of computational models using pseudo-3D spatio-temporal model checking
Source: BMC Syst Biol. 2014 Dec 2;8:124. doi: 10.1186/s12918-014-0124-0 (PMC4272535; doi:10.1186/s12918-014-0124-0)
Supplement: Additional file 8 — Dataset of STML files for the phase variation case study. The dataset of one thousand STML files corresponding to the stochastic simulations of the rectangular model for the phase variation case study. We recommend using the freely available 7zip software (Download link: http://www.7-zip.org/download.html) to extract this archive. [file 12918_2014_124_MOESM8_ESM.zip › phase_variation_stml_212.xml]

<?xml version="1.0" encoding="utf-8"?>
<!--Warning! This xml file was automatically generated by a C++ program using the Boost PropertyTree library.-->
<experiment>
	<timepoint>
		<numericStateVariable>
			<name>avgClusterednessRegions</name>
			<value>0</value>
		</numericStateVariable>
		<numericStateVariable>
			<name>avgDensityRegions</name>
			<value>0</value>
		</numericStateVariable>
	</timepoint>
	<timepoint>
		<numericStateVariable>
			<name>avgClusterednessRegions</name>
			<value>0</value>
		</numericStateVariable>
		<numericStateVariable>
			<name>avgDensityRegions</name>
			<value>0</value>
		</numericStateVariable>
	</timepoint>
	<timepoint>
		<numericStateVariable>
			<name>avgClusterednessRegions</name>
			<value>0</value>
		</numericStateVariable>
		<numericStateVariable>
			<name>avgDensityRegions</name>
			<value>0</value>
		</numericStateVariable>
	</timepoint>
	<timepoint>
		<numericStateVariable>
			<name>avgClusterednessRegions</name>
			<value>0</value>
		</numericStateVariable>
		<numericStateVariable>
			<name>avgDensityRegions</name>
			<value>0</value>
		</numericStateVariable>
	</timepoint>
	<timepoint>
		<numericStateVariable>
			<name>avgClusterednessRegions</name>
			<value>0</value>
		</numericStateVariable>
		<numericStateVariable>
			<name>avgDensityRegions</name>
			<value>0</value>
		</numericStateVariable>
	</timepoint>
	<timepoint>
		<numericStateVariable>
			<name>avgClusterednessRegions</name>
			<value>0</value>
		</numericStateVariable>
		<numericStateVariable>
			<name>avgDensityRegions</name>
			<value>0</value>
		</numericStateVariable>
	</timepoint>
	<timepoint>
		<numericStateVariable>
			<name>avgClusterednessRegions</name>
			<value>0</value>
		</numericStateVariable>
		<numericStateVariable>
			<name>avgDensityRegions</name>
			<value>0</value>
		</numericStateVariable>
	</timepoint>
	<timepoint>
		<numericStateVariable>
			<name>avgClusterednessRegions</name>
			<value>0</value>
		</numericStateVariable>
		<numericStateVariable>
			<name>avgDensityRegions</name>
			<value>0</value>
		</numericStateVariable>
	</timepoint>
	<timepoint>
		<numericStateVariable>
			<name>avgClusterednessRegions</name>
			<value>0</value>
		</numericStateVariable>
		<numericStateVariable>
			<name>avgDensityRegions</name>
			<value>0</value>
		</numericStateVariable>
	</timepoint>
	<timepoint>
		<numericStateVariable>
			<name>avgClusterednessRegions</name>
			<value>0</value>
		</numericStateVariable>
		<numericStateVariable>
			<name>avgDensityRegions</name>
			<value>0</value>
		</numericStateVariable>
	</timepoint>
	<timepoint>
		<numericStateVariable>
			<name>avgClusterednessRegions</name>
			<value>0</value>
		</numericStateVariable>
		<numericStateVariable>
			<name>avgDensityRegions</name>
			<value>0</value>
		</numericStateVariable>
	</timepoint>
	<timepoint>
		<numericStateVariable>
			<name>avgClusterednessRegions</name>
			<value>0</value>
		</numericStateVariable>
		<numericStateVariable>
			<name>avgDensityRegions</name>
			<value>0</value>
		</numericStateVariable>
	</timepoint>
	<timepoint>
		<numericStateVariable>
			<name>avgClusterednessRegions</name>
			<value>0</value>
		</numericStateVariable>
		<numericStateVariable>
			<name>avgDensityRegions</name>
			<value>0</value>
		</numericStateVariable>
	</timepoint>
	<timepoint>
		<numericStateVariable>
			<name>avgClusterednessRegions</name>
			<value>0</value>
		</numericStateVariable>
		<numericStateVariable>
			<name>avgDensityRegions</name>
			<value>0</value>
		</numericStateVariable>
	</timepoint>
	<timepoint>
		<numericStateVariable>
			<name>avgClusterednessRegions</name>
			<value>0</value>
		</numericStateVariable>
		<numericStateVariable>
			<name>avgDensityRegions</name>
			<value>0</value>
		</numericStateVariable>
	</timepoint>
	<timepoint>
		<numericStateVariable>
			<name>avgClusterednessRegions</name>
			<value>0</value>
		</numericStateVariable>
		<numericStateVariable>
			<name>avgDensityRegions</name>
			<value>0</value>
		</numericStateVariable>
	</timepoint>
	<timepoint>
		<numericStateVariable>
			<name>avgClusterednessRegions</name>
			<value>0</value>
		</numericStateVariable>
		<numericStateVariable>
			<name>avgDensityRegions</name>
			<value>0</value>
		</numericStateVariable>
	</timepoint>
	<timepoint>
		<numericStateVariable>
			<name>avgClusterednessRegions</name>
			<value>0</value>
		</numericStateVariable>
		<numericStateVariable>
			<name>avgDensityRegions</name>
			<value>0</value>
		</numericStateVariable>
	</timepoint>
	<timepoint>
		<numericStateVariable>
			<name>avgClusterednessRegions</name>
			<value>0</value>
		</numericStateVariable>
		<numericStateVariable>
			<name>avgDensityRegions</name>
			<value>0</value>
		</numericStateVariable>
	</timepoint>
	<timepoint>
		<numericStateVariable>
			<name>avgClusterednessRegions</name>
			<value>0</value>
		</numericStateVariable>
		<numericStateVariable>
			<name>avgDensityRegions</name>
			<value>0</value>
		</numericStateVariable>
	</timepoint>
	<timepoint>
		<numericStateVariable>
			<name>avgClusterednessRegions</name>
			<value>0</value>
		</numericStateVariable>
		<numericStateVariable>
			<name>avgDensityRegions</name>
			<value>0</value>
		</numericStateVariable>
	</timepoint>
	<timepoint>
		<numericStateVariable>
			<name>avgClusterednessRegions</name>
			<value>0</value>
		</numericStateVariable>
		<numericStateVariable>
			<name>avgDensityRegions</name>
			<value>0</value>
		</numericStateVariable>
	</timepoint>
	<timepoint>
		<numericStateVariable>
			<name>avgClusterednessRegions</name>
			<value>0</value>
		</numericStateVariable>
		<numericStateVariable>
			<name>avgDensityRegions</name>
			<value>0</value>
		</numericStateVariable>
	</timepoint>
	<timepoint>
		<numericStateVariable>
			<name>avgClusterednessRegions</name>
			<value>0</value>
		</numericStateVariable>
		<numericStateVariable>
			<name>avgDensityRegions</name>
			<value>0</value>
		</numericStateVariable>
	</timepoint>
	<timepoint>
		<numericStateVariable>
			<name>avgClusterednessRegions</name>
			<value>0</value>
		</numericStateVariable>
		<numericStateVariable>
			<name>avgDensityRegions</name>
			<value>0</value>
		</numericStateVariable>
	</timepoint>
	<timepoint>
		<numericStateVariable>
			<name>avgClusterednessRegions</name>
			<value>0</value>
		</numericStateVariable>
		<numericStateVariable>
			<name>avgDensityRegions</name>
			<value>0</value>
		</numericStateVariable>
	</timepoint>
	<timepoint>
		<spatialEntity>
			<pseudo3D type="region">
				<clusteredness>1</clusteredness>
				<density>0.7096836675935891</density>
				<area>22844</area>
				<perimeter>609.0789217948914</perimeter>
				<distanceFromOrigin>269.4011878221772</distanceFromOrigin>
				<angle>69.15672061786667</angle>
				<shape>triangular</shape>
				<triangleMeasure>0.8059913943994685</triangleMeasure>
				<rectangleMeasure>0.6576949864914212</rectangleMeasure>
				<circleMeasure>0.5707317537261474</circleMeasure>
				<centroid>
					<x>361.5053</x>
					<y>492.0985</y>
				</centroid>
			</pseudo3D>
		</spatialEntity>
		<numericStateVariable>
			<name>avgClusterednessRegions</name>
			<value>0</value>
		</numericStateVariable>
		<numericStateVariable>
			<name>avgDensityRegions</name>
			<value>0.7096836675935891</value>
		</numericStateVariable>
	</timepoint>
	<timepoint>
		<spatialEntity>
			<pseudo3D type="region">
				<clusteredness>1</clusteredness>
				<density>0.6988271649731255</density>
				<area>26431.5</area>
				<perimeter>682.8540086746216</perimeter>
				<distanceFromOrigin>269.4011878221772</distanceFromOrigin>
				<angle>69.88910727036708</angle>
				<shape>triangular</shape>
				<triangleMeasure>0.7946574868842355</triangleMeasure>
				<rectangleMeasure>0.6187548316902919</rectangleMeasure>
				<circleMeasure>0.5416675617669359</circleMeasure>
				<centroid>
					<x>352.548</x>
					<y>489.1877</y>
				</centroid>
			</pseudo3D>
		</spatialEntity>
		<numericStateVariable>
			<name>avgClusterednessRegions</name>
			<value>0</value>
		</numericStateVariable>
		<numericStateVariable>
			<name>avgDensityRegions</name>
			<value>0.6988271649731255</value>
		</numericStateVariable>
	</timepoint>
	<timepoint>
		<spatialEntity>
			<pseudo3D type="region">
				<clusteredness>1</clusteredness>
				<density>0.6928363712438526</density>
				<area>30689.5</area>
				<perimeter>720.1122050285339</perimeter>
				<distanceFromOrigin>268.6428856307198</distanceFromOrigin>
				<angle>69.66879798932125</angle>
				<shape>triangular</shape>
				<triangleMeasure>0.7940330124797361</triangleMeasure>
				<rectangleMeasure>0.6624583292297771</rectangleMeasure>
				<circleMeasure>0.554634693149668</circleMeasure>
				<centroid>
					<x>342.5913</x>
					<y>484.5776</y>
				</centroid>
			</pseudo3D>
		</spatialEntity>
		<spatialEntity>
			<pseudo3D type="region">
				<clusteredness>1</clusteredness>
				<density>0.554690527876317</density>
				<area>21921.5</area>
				<perimeter>684.65531873703</perimeter>
				<distanceFromOrigin>297.6071235706565</distanceFromOrigin>
				<angle>68.04087158116538</angle>
				<shape>triangular</shape>
				<triangleMeasure>0.6840828793019212</triangleMeasure>
				<rectangleMeasure>0.610992522725892</rectangleMeasure>
				<circleMeasure>0.5253129594720999</circleMeasure>
				<centroid>
					<x>495.3426</x>
					<y>330.7126</y>
				</centroid>
			</pseudo3D>
		</spatialEntity>
		<numericStateVariable>
			<name>avgClusterednessRegions</name>
			<value>433.6237510122771</value>
		</numericStateVariable>
		<numericStateVariable>
			<name>avgDensityRegions</name>
			<value>0.6237634495600848</value>
		</numericStateVariable>
	</timepoint>
	<timepoint>
		<spatialEntity>
			<pseudo3D type="region">
				<clusteredness>1</clusteredness>
				<density>0.6815405269340493</density>
				<area>35397.5</area>
				<perimeter>793.9140238761902</perimeter>
				<distanceFromOrigin>269.4011878221772</distanceFromOrigin>
				<angle>0</angle>
				<shape>triangular</shape>
				<triangleMeasure>0.7877801988089269</triangleMeasure>
				<rectangleMeasure>0.6383037322879582</rectangleMeasure>
				<circleMeasure>0.539961480210024</circleMeasure>
				<centroid>
					<x>331.2991</x>
					<y>481.7339</y>
				</centroid>
			</pseudo3D>
		</spatialEntity>
		<spatialEntity>
			<pseudo3D type="region">
				<clusteredness>1</clusteredness>
				<density>0.5497132960495148</density>
				<area>25179.5</area>
				<perimeter>736.2857818603516</perimeter>
				<distanceFromOrigin>297.6071235706565</distanceFromOrigin>
				<angle>66.62963531987928</angle>
				<shape>triangular</shape>
				<triangleMeasure>0.707530303509271</triangleMeasure>
				<rectangleMeasure>0.6091001333680314</rectangleMeasure>
				<circleMeasure>0.5030216630301033</circleMeasure>
				<centroid>
					<x>492.3492</x>
					<y>321.4918</y>
				</centroid>
			</pseudo3D>
		</spatialEntity>
		<numericStateVariable>
			<name>avgClusterednessRegions</name>
			<value>454.3771457269771</value>
		</numericStateVariable>
		<numericStateVariable>
			<name>avgDensityRegions</name>
			<value>0.6156269114917821</value>
		</numericStateVariable>
	</timepoint>
	<timepoint>
		<spatialEntity>
			<pseudo3D type="region">
				<clusteredness>1</clusteredness>
				<density>0.6694409190254407</density>
				<area>39723.5</area>
				<perimeter>900.9729800224304</perimeter>
				<distanceFromOrigin>269.4011878221772</distanceFromOrigin>
				<angle>67.35369204442416</angle>
				<shape>triangular</shape>
				<triangleMeasure>0.790209535899104</triangleMeasure>
				<rectangleMeasure>0.6304396114729512</rectangleMeasure>
				<circleMeasure>0.5130995845006777</circleMeasure>
				<centroid>
					<x>322.6601</x>
					<y>477.6601</y>
				</centroid>
			</pseudo3D>
		</spatialEntity>
		<spatialEntity>
			<pseudo3D type="region">
				<clusteredness>1</clusteredness>
				<density>0.5484768883358679</density>
				<area>28592</area>
				<perimeter>783.6710546016693</perimeter>
				<distanceFromOrigin>297.6071235706565</distanceFromOrigin>
				<angle>65.01931491557784</angle>
				<shape>triangular</shape>
				<triangleMeasure>0.7052988530290778</triangleMeasure>
				<rectangleMeasure>0.5967387859845524</rectangleMeasure>
				<circleMeasure>0.5022852752481174</circleMeasure>
				<centroid>
					<x>486.7142</x>
					<y>313.1522</y>
				</centroid>
			</pseudo3D>
		</spatialEntity>
		<numericStateVariable>
			<name>avgClusterednessRegions</name>
			<value>464.6573393415209</value>
		</numericStateVariable>
		<numericStateVariable>
			<name>avgDensityRegions</name>
			<value>0.6089589036806543</value>
		</numericStateVariable>
	</timepoint>
	<timepoint>
		<spatialEntity>
			<pseudo3D type="region">
				<clusteredness>1</clusteredness>
				<density>0.6605535362891232</density>
				<area>44772</area>
				<perimeter>977.5939636230469</perimeter>
				<distanceFromOrigin>269.4011878221772</distanceFromOrigin>
				<angle>69.60319290329691</angle>
				<shape>triangular</shape>
				<triangleMeasure>0.7914945100476486</triangleMeasure>
				<rectangleMeasure>0.63205812165618</rectangleMeasure>
				<circleMeasure>0.5318966942840163</circleMeasure>
				<centroid>
					<x>313.651</x>
					<y>471.1711</y>
				</centroid>
			</pseudo3D>
		</spatialEntity>
		<spatialEntity>
			<pseudo3D type="region">
				<clusteredness>1</clusteredness>
				<density>0.5488539849581057</density>
				<area>32533.5</area>
				<perimeter>872.2660980224609</perimeter>
				<distanceFromOrigin>297.6071235706565</distanceFromOrigin>
				<angle>63.32136138044577</angle>
				<shape>triangular</shape>
				<triangleMeasure>0.7194864010233831</triangleMeasure>
				<rectangleMeasure>0.6135953241493916</rectangleMeasure>
				<circleMeasure>0.4927944084197957</circleMeasure>
				<centroid>
					<x>482.6058</x>
					<y>302.8314</y>
				</centroid>
			</pseudo3D>
		</spatialEntity>
		<numericStateVariable>
			<name>avgClusterednessRegions</name>
			<value>477.0073714169395</value>
		</numericStateVariable>
		<numericStateVariable>
			<name>avgDensityRegions</name>
			<value>0.6047037606236144</value>
		</numericStateVariable>
	</timepoint>
	<timepoint>
		<spatialEntity>
			<pseudo3D type="region">
				<clusteredness>1</clusteredness>
				<density>0.6631656481284852</density>
				<area>49405</area>
				<perimeter>1014.153635501862</perimeter>
				<distanceFromOrigin>269.4011878221772</distanceFromOrigin>
				<angle>66.13982480865766</angle>
				<shape>triangular</shape>
				<triangleMeasure>0.7727656986973362</triangleMeasure>
				<rectangleMeasure>0.6568067003456528</rectangleMeasure>
				<circleMeasure>0.5516331361887454</circleMeasure>
				<centroid>
					<x>303.7483</x>
					<y>467.2259</y>
				</centroid>
			</pseudo3D>
		</spatialEntity>
		<spatialEntity>
			<pseudo3D type="region">
				<clusteredness>1</clusteredness>
				<density>0.5484482134843133</density>
				<area>37943</area>
				<perimeter>881.7551169395447</perimeter>
				<distanceFromOrigin>297.6071235706565</distanceFromOrigin>
				<angle>61.96638014181849</angle>
				<shape>triangular</shape>
				<triangleMeasure>0.750968030036841</triangleMeasure>
				<rectangleMeasure>0.628301581923579</rectangleMeasure>
				<circleMeasure>0.5024205376522508</circleMeasure>
				<centroid>
					<x>473.7236</x>
					<y>291.4921</y>
				</centroid>
			</pseudo3D>
		</spatialEntity>
		<numericStateVariable>
			<name>avgClusterednessRegions</name>
			<value>488.9744122421462</value>
		</numericStateVariable>
		<numericStateVariable>
			<name>avgDensityRegions</name>
			<value>0.6058069308063992</value>
		</numericStateVariable>
	</timepoint>
	<timepoint>
		<spatialEntity>
			<pseudo3D type="region">
				<clusteredness>0.9772711292363944</clusteredness>
				<density>0.6592329297135424</density>
				<area>55595</area>
				<perimeter>996.6148490905762</perimeter>
				<distanceFromOrigin>268.6428856307198</distanceFromOrigin>
				<angle>64.13522654743907</angle>
				<shape>triangular</shape>
				<triangleMeasure>0.7481847255571674</triangleMeasure>
				<rectangleMeasure>0.6228986069740842</rectangleMeasure>
				<circleMeasure>0.5300168469243397</circleMeasure>
				<centroid>
					<x>291.1483</x>
					<y>460.3582</y>
				</centroid>
			</pseudo3D>
		</spatialEntity>
		<spatialEntity>
			<pseudo3D type="region">
				<clusteredness>1</clusteredness>
				<density>0.5494213033568288</density>
				<area>42026</area>
				<perimeter>941.6368570327759</perimeter>
				<distanceFromOrigin>297.6071235706565</distanceFromOrigin>
				<angle>61.54885697385726</angle>
				<shape>triangular</shape>
				<triangleMeasure>0.716358123663652</triangleMeasure>
				<rectangleMeasure>0.625718037168107</rectangleMeasure>
				<circleMeasure>0.4970042655336311</circleMeasure>
				<centroid>
					<x>467.1903</x>
					<y>283.1583</y>
				</centroid>
			</pseudo3D>
		</spatialEntity>
		<numericStateVariable>
			<name>avgClusterednessRegions</name>
			<value>499.5622311931065</value>
		</numericStateVariable>
		<numericStateVariable>
			<name>avgDensityRegions</name>
			<value>0.6043271165351856</value>
		</numericStateVariable>
	</timepoint>
	<timepoint>
		<spatialEntity>
			<pseudo3D type="region">
				<clusteredness>1</clusteredness>
				<density>0.6518034446053711</density>
				<area>60135</area>
				<perimeter>1244.881615638733</perimeter>
				<distanceFromOrigin>269.4011878221772</distanceFromOrigin>
				<angle>65.77448710638409</angle>
				<shape>triangular</shape>
				<triangleMeasure>0.7280384782288756</triangleMeasure>
				<rectangleMeasure>0.6122773326901885</rectangleMeasure>
				<circleMeasure>0.5179781172297288</circleMeasure>
				<centroid>
					<x>284.1188</x>
					<y>457.8934</y>
				</centroid>
			</pseudo3D>
		</spatialEntity>
		<spatialEntity>
			<pseudo3D type="region">
				<clusteredness>1</clusteredness>
				<density>0.5534860321675378</density>
				<area>46896.5</area>
				<perimeter>976.4256958961487</perimeter>
				<distanceFromOrigin>297.6071235706565</distanceFromOrigin>
				<angle>58.72362747986448</angle>
				<shape>triangular</shape>
				<triangleMeasure>0.753545248602375</triangleMeasure>
				<rectangleMeasure>0.6269172392235597</rectangleMeasure>
				<circleMeasure>0.4807890249932929</circleMeasure>
				<centroid>
					<x>460.6006</x>
					<y>273.0685</y>
				</centroid>
			</pseudo3D>
		</spatialEntity>
		<numericStateVariable>
			<name>avgClusterednessRegions</name>
			<value>511.1011343140615</value>
		</numericStateVariable>
		<numericStateVariable>
			<name>avgDensityRegions</name>
			<value>0.6026447383864544</value>
		</numericStateVariable>
	</timepoint>
	<timepoint>
		<spatialEntity>
			<pseudo3D type="region">
				<clusteredness>1</clusteredness>
				<density>0.6492621665633145</density>
				<area>65535.5</area>
				<perimeter>1334.909573793411</perimeter>
				<distanceFromOrigin>269.4011878221772</distanceFromOrigin>
				<angle>64.82835517603498</angle>
				<shape>triangular</shape>
				<triangleMeasure>0.7412898348960857</triangleMeasure>
				<rectangleMeasure>0.6105758445715045</rectangleMeasure>
				<circleMeasure>0.5129816068157615</circleMeasure>
				<centroid>
					<x>274.5121</x>
					<y>453.6066</y>
				</centroid>
			</pseudo3D>
		</spatialEntity>
		<spatialEntity>
			<pseudo3D type="region">
				<clusteredness>1</clusteredness>
				<density>0.5548154237369942</density>
				<area>51166.5</area>
				<perimeter>1000.481495857239</perimeter>
				<distanceFromOrigin>297.5315109362368</distanceFromOrigin>
				<angle>57.25596913158446</angle>
				<shape>triangular</shape>
				<triangleMeasure>0.7473967320154032</triangleMeasure>
				<rectangleMeasure>0.6399731085342295</rectangleMeasure>
				<circleMeasure>0.5005067840388413</circleMeasure>
				<centroid>
					<x>454.8363</x>
					<y>264.7327</y>
				</centroid>
			</pseudo3D>
		</spatialEntity>
		<numericStateVariable>
			<name>avgClusterednessRegions</name>
			<value>522.2650533884012</value>
		</numericStateVariable>
		<numericStateVariable>
			<name>avgDensityRegions</name>
			<value>0.6020387951501543</value>
		</numericStateVariable>
	</timepoint>
	<timepoint>
		<spatialEntity>
			<pseudo3D type="region">
				<clusteredness>0.9714028982199908</clusteredness>
				<density>0.6497777884614834</density>
				<area>68107</area>
				<perimeter>1128.603844642639</perimeter>
				<distanceFromOrigin>269.4011878221772</distanceFromOrigin>
				<angle>63.96547943605549</angle>
				<shape>triangular</shape>
				<triangleMeasure>0.7699195592352678</triangleMeasure>
				<rectangleMeasure>0.6014348979211828</rectangleMeasure>
				<circleMeasure>0.5044327823256901</circleMeasure>
				<centroid>
					<x>269.2697</x>
					<y>449.3221</y>
				</centroid>
			</pseudo3D>
		</spatialEntity>
		<spatialEntity>
			<pseudo3D type="region">
				<clusteredness>1</clusteredness>
				<density>0.5528887278162452</density>
				<area>51835</area>
				<perimeter>1015.718249797821</perimeter>
				<distanceFromOrigin>297.6071235706565</distanceFromOrigin>
				<angle>60.48952387753631</angle>
				<shape>triangular</shape>
				<triangleMeasure>0.7555034898402015</triangleMeasure>
				<rectangleMeasure>0.6372583812998597</rectangleMeasure>
				<circleMeasure>0.4787818531423622</circleMeasure>
				<centroid>
					<x>454.2957</x>
					<y>263.2312</y>
				</centroid>
			</pseudo3D>
		</spatialEntity>
		<numericStateVariable>
			<name>avgClusterednessRegions</name>
			<value>524.8405597088019</value>
		</numericStateVariable>
		<numericStateVariable>
			<name>avgDensityRegions</name>
			<value>0.6013332581388643</value>
		</numericStateVariable>
	</timepoint>
	<timepoint>
		<spatialEntity>
			<pseudo3D type="region">
				<clusteredness>0.9714028982199908</clusteredness>
				<density>0.6497777884614834</density>
				<area>68107</area>
				<perimeter>1128.603844642639</perimeter>
				<distanceFromOrigin>269.4011878221772</distanceFromOrigin>
				<angle>63.96547943605549</angle>
				<shape>triangular</shape>
				<triangleMeasure>0.7699195592352678</triangleMeasure>
				<rectangleMeasure>0.6014348979211828</rectangleMeasure>
				<circleMeasure>0.5044327823256901</circleMeasure>
				<centroid>
					<x>269.2697</x>
					<y>449.3221</y>
				</centroid>
			</pseudo3D>
		</spatialEntity>
		<spatialEntity>
			<pseudo3D type="region">
				<clusteredness>1</clusteredness>
				<density>0.5528887278162452</density>
				<area>51835</area>
				<perimeter>1015.718249797821</perimeter>
				<distanceFromOrigin>297.6071235706565</distanceFromOrigin>
				<angle>60.48952387753631</angle>
				<shape>triangular</shape>
				<triangleMeasure>0.7555034898402015</triangleMeasure>
				<rectangleMeasure>0.6372583812998597</rectangleMeasure>
				<circleMeasure>0.4787818531423622</circleMeasure>
				<centroid>
					<x>454.2957</x>
					<y>263.2312</y>
				</centroid>
			</pseudo3D>
		</spatialEntity>
		<numericStateVariable>
			<name>avgClusterednessRegions</name>
			<value>524.8405597088019</value>
		</numericStateVariable>
		<numericStateVariable>
			<name>avgDensityRegions</name>
			<value>0.6013332581388643</value>
		</numericStateVariable>
	</timepoint>
	<timepoint>
		<spatialEntity>
			<pseudo3D type="region">
				<clusteredness>0.9714028982199908</clusteredness>
				<density>0.6497777884614834</density>
				<area>68107</area>
				<perimeter>1128.603844642639</perimeter>
				<distanceFromOrigin>269.4011878221772</distanceFromOrigin>
				<angle>63.96547943605549</angle>
				<shape>triangular</shape>
				<triangleMeasure>0.7699195592352678</triangleMeasure>
				<rectangleMeasure>0.6014348979211828</rectangleMeasure>
				<circleMeasure>0.5044327823256901</circleMeasure>
				<centroid>
					<x>269.2697</x>
					<y>449.3221</y>
				</centroid>
			</pseudo3D>
		</spatialEntity>
		<spatialEntity>
			<pseudo3D type="region">
				<clusteredness>1</clusteredness>
				<density>0.5528887278162452</density>
				<area>51835</area>
				<perimeter>1015.718249797821</perimeter>
				<distanceFromOrigin>297.6071235706565</distanceFromOrigin>
				<angle>60.48952387753631</angle>
				<shape>triangular</shape>
				<triangleMeasure>0.7555034898402015</triangleMeasure>
				<rectangleMeasure>0.6372583812998597</rectangleMeasure>
				<circleMeasure>0.4787818531423622</circleMeasure>
				<centroid>
					<x>454.2957</x>
					<y>263.2312</y>
				</centroid>
			</pseudo3D>
		</spatialEntity>
		<numericStateVariable>
			<name>avgClusterednessRegions</name>
			<value>524.8405597088019</value>
		</numericStateVariable>
		<numericStateVariable>
			<name>avgDensityRegions</name>
			<value>0.6013332581388643</value>
		</numericStateVariable>
	</timepoint>
	<timepoint>
		<spatialEntity>
			<pseudo3D type="region">
				<clusteredness>0.9714028982199908</clusteredness>
				<density>0.6497777884614834</density>
				<area>68107</area>
				<perimeter>1128.603844642639</perimeter>
				<distanceFromOrigin>269.4011878221772</distanceFromOrigin>
				<angle>63.96547943605549</angle>
				<shape>triangular</shape>
				<triangleMeasure>0.7699195592352678</triangleMeasure>
				<rectangleMeasure>0.6014348979211828</rectangleMeasure>
				<circleMeasure>0.5044327823256901</circleMeasure>
				<centroid>
					<x>269.2697</x>
					<y>449.3221</y>
				</centroid>
			</pseudo3D>
		</spatialEntity>
		<spatialEntity>
			<pseudo3D type="region">
				<clusteredness>1</clusteredness>
				<density>0.5528887278162452</density>
				<area>51835</area>
				<perimeter>1015.718249797821</perimeter>
				<distanceFromOrigin>297.6071235706565</distanceFromOrigin>
				<angle>60.48952387753631</angle>
				<shape>triangular</shape>
				<triangleMeasure>0.7555034898402015</triangleMeasure>
				<rectangleMeasure>0.6372583812998597</rectangleMeasure>
				<circleMeasure>0.4787818531423622</circleMeasure>
				<centroid>
					<x>454.2957</x>
					<y>263.2312</y>
				</centroid>
			</pseudo3D>
		</spatialEntity>
		<numericStateVariable>
			<name>avgClusterednessRegions</name>
			<value>524.8405597088019</value>
		</numericStateVariable>
		<numericStateVariable>
			<name>avgDensityRegions</name>
			<value>0.6013332581388643</value>
		</numericStateVariable>
	</timepoint>
	<timepoint>
		<spatialEntity>
			<pseudo3D type="region">
				<clusteredness>0.9714028982199908</clusteredness>
				<density>0.6497777884614834</density>
				<area>68107</area>
				<perimeter>1128.603844642639</perimeter>
				<distanceFromOrigin>269.4011878221772</distanceFromOrigin>
				<angle>63.96547943605549</angle>
				<shape>triangular</shape>
				<triangleMeasure>0.7699195592352678</triangleMeasure>
				<rectangleMeasure>0.6014348979211828</rectangleMeasure>
				<circleMeasure>0.5044327823256901</circleMeasure>
				<centroid>
					<x>269.2697</x>
					<y>449.3221</y>
				</centroid>
			</pseudo3D>
		</spatialEntity>
		<spatialEntity>
			<pseudo3D type="region">
				<clusteredness>1</clusteredness>
				<density>0.5528887278162452</density>
				<area>51835</area>
				<perimeter>1015.718249797821</perimeter>
				<distanceFromOrigin>297.6071235706565</distanceFromOrigin>
				<angle>60.48952387753631</angle>
				<shape>triangular</shape>
				<triangleMeasure>0.7555034898402015</triangleMeasure>
				<rectangleMeasure>0.6372583812998597</rectangleMeasure>
				<circleMeasure>0.4787818531423622</circleMeasure>
				<centroid>
					<x>454.2957</x>
					<y>263.2312</y>
				</centroid>
			</pseudo3D>
		</spatialEntity>
		<numericStateVariable>
			<name>avgClusterednessRegions</name>
			<value>524.8405597088019</value>
		</numericStateVariable>
		<numericStateVariable>
			<name>avgDensityRegions</name>
			<value>0.6013332581388643</value>
		</numericStateVariable>
	</timepoint>
	<timepoint>
		<spatialEntity>
			<pseudo3D type="region">
				<clusteredness>0.9714028982199908</clusteredness>
				<density>0.6497777884614834</density>
				<area>68107</area>
				<perimeter>1128.603844642639</perimeter>
				<distanceFromOrigin>269.4011878221772</distanceFromOrigin>
				<angle>63.96547943605549</angle>
				<shape>triangular</shape>
				<triangleMeasure>0.7699195592352678</triangleMeasure>
				<rectangleMeasure>0.6014348979211828</rectangleMeasure>
				<circleMeasure>0.5044327823256901</circleMeasure>
				<centroid>
					<x>269.2697</x>
					<y>449.3221</y>
				</centroid>
			</pseudo3D>
		</spatialEntity>
		<spatialEntity>
			<pseudo3D type="region">
				<clusteredness>1</clusteredness>
				<density>0.5528887278162452</density>
				<area>51835</area>
				<perimeter>1015.718249797821</perimeter>
				<distanceFromOrigin>297.6071235706565</distanceFromOrigin>
				<angle>60.48952387753631</angle>
				<shape>triangular</shape>
				<triangleMeasure>0.7555034898402015</triangleMeasure>
				<rectangleMeasure>0.6372583812998597</rectangleMeasure>
				<circleMeasure>0.4787818531423622</circleMeasure>
				<centroid>
					<x>454.2957</x>
					<y>263.2312</y>
				</centroid>
			</pseudo3D>
		</spatialEntity>
		<numericStateVariable>
			<name>avgClusterednessRegions</name>
			<value>524.8405597088019</value>
		</numericStateVariable>
		<numericStateVariable>
			<name>avgDensityRegions</name>
			<value>0.6013332581388643</value>
		</numericStateVariable>
	</timepoint>
	<timepoint>
		<spatialEntity>
			<pseudo3D type="region">
				<clusteredness>0.9714028982199908</clusteredness>
				<density>0.6497777884614834</density>
				<area>68107</area>
				<perimeter>1128.603844642639</perimeter>
				<distanceFromOrigin>269.4011878221772</distanceFromOrigin>
				<angle>63.96547943605549</angle>
				<shape>triangular</shape>
				<triangleMeasure>0.7699195592352678</triangleMeasure>
				<rectangleMeasure>0.6014348979211828</rectangleMeasure>
				<circleMeasure>0.5044327823256901</circleMeasure>
				<centroid>
					<x>269.2697</x>
					<y>449.3221</y>
				</centroid>
			</pseudo3D>
		</spatialEntity>
		<spatialEntity>
			<pseudo3D type="region">
				<clusteredness>1</clusteredness>
				<density>0.5528887278162452</density>
				<area>51835</area>
				<perimeter>1015.718249797821</perimeter>
				<distanceFromOrigin>297.6071235706565</distanceFromOrigin>
				<angle>60.48952387753631</angle>
				<shape>triangular</shape>
				<triangleMeasure>0.7555034898402015</triangleMeasure>
				<rectangleMeasure>0.6372583812998597</rectangleMeasure>
				<circleMeasure>0.4787818531423622</circleMeasure>
				<centroid>
					<x>454.2957</x>
					<y>263.2312</y>
				</centroid>
			</pseudo3D>
		</spatialEntity>
		<numericStateVariable>
			<name>avgClusterednessRegions</name>
			<value>524.8405597088019</value>
		</numericStateVariable>
		<numericStateVariable>
			<name>avgDensityRegions</name>
			<value>0.6013332581388643</value>
		</numericStateVariable>
	</timepoint>
	<timepoint>
		<spatialEntity>
			<pseudo3D type="region">
				<clusteredness>0.9714028982199908</clusteredness>
				<density>0.6497777884614834</density>
				<area>68107</area>
				<perimeter>1128.603844642639</perimeter>
				<distanceFromOrigin>269.4011878221772</distanceFromOrigin>
				<angle>63.96547943605549</angle>
				<shape>triangular</shape>
				<triangleMeasure>0.7699195592352678</triangleMeasure>
				<rectangleMeasure>0.6014348979211828</rectangleMeasure>
				<circleMeasure>0.5044327823256901</circleMeasure>
				<centroid>
					<x>269.2697</x>
					<y>449.3221</y>
				</centroid>
			</pseudo3D>
		</spatialEntity>
		<spatialEntity>
			<pseudo3D type="region">
				<clusteredness>1</clusteredness>
				<density>0.5528887278162452</density>
				<area>51835</area>
				<perimeter>1015.718249797821</perimeter>
				<distanceFromOrigin>297.6071235706565</distanceFromOrigin>
				<angle>60.48952387753631</angle>
				<shape>triangular</shape>
				<triangleMeasure>0.7555034898402015</triangleMeasure>
				<rectangleMeasure>0.6372583812998597</rectangleMeasure>
				<circleMeasure>0.4787818531423622</circleMeasure>
				<centroid>
					<x>454.2957</x>
					<y>263.2312</y>
				</centroid>
			</pseudo3D>
		</spatialEntity>
		<numericStateVariable>
			<name>avgClusterednessRegions</name>
			<value>524.8405597088019</value>
		</numericStateVariable>
		<numericStateVariable>
			<name>avgDensityRegions</name>
			<value>0.6013332581388643</value>
		</numericStateVariable>
	</timepoint>
	<timepoint>
		<spatialEntity>
			<pseudo3D type="region">
				<clusteredness>0.9714028982199908</clusteredness>
				<density>0.6497777884614834</density>
				<area>68107</area>
				<perimeter>1128.603844642639</perimeter>
				<distanceFromOrigin>269.4011878221772</distanceFromOrigin>
				<angle>63.96547943605549</angle>
				<shape>triangular</shape>
				<triangleMeasure>0.7699195592352678</triangleMeasure>
				<rectangleMeasure>0.6014348979211828</rectangleMeasure>
				<circleMeasure>0.5044327823256901</circleMeasure>
				<centroid>
					<x>269.2697</x>
					<y>449.3221</y>
				</centroid>
			</pseudo3D>
		</spatialEntity>
		<spatialEntity>
			<pseudo3D type="region">
				<clusteredness>1</clusteredness>
				<density>0.5528887278162452</density>
				<area>51835</area>
				<perimeter>1015.718249797821</perimeter>
				<distanceFromOrigin>297.6071235706565</distanceFromOrigin>
				<angle>60.48952387753631</angle>
				<shape>triangular</shape>
				<triangleMeasure>0.7555034898402015</triangleMeasure>
				<rectangleMeasure>0.6372583812998597</rectangleMeasure>
				<circleMeasure>0.4787818531423622</circleMeasure>
				<centroid>
					<x>454.2957</x>
					<y>263.2312</y>
				</centroid>
			</pseudo3D>
		</spatialEntity>
		<numericStateVariable>
			<name>avgClusterednessRegions</name>
			<value>524.8405597088019</value>
		</numericStateVariable>
		<numericStateVariable>
			<name>avgDensityRegions</name>
			<value>0.6013332581388643</value>
		</numericStateVariable>
	</timepoint>
	<timepoint>
		<spatialEntity>
			<pseudo3D type="region">
				<clusteredness>0.9714028982199908</clusteredness>
				<density>0.6497777884614834</density>
				<area>68107</area>
				<perimeter>1128.603844642639</perimeter>
				<distanceFromOrigin>269.4011878221772</distanceFromOrigin>
				<angle>63.96547943605549</angle>
				<shape>triangular</shape>
				<triangleMeasure>0.7699195592352678</triangleMeasure>
				<rectangleMeasure>0.6014348979211828</rectangleMeasure>
				<circleMeasure>0.5044327823256901</circleMeasure>
				<centroid>
					<x>269.2697</x>
					<y>449.3221</y>
				</centroid>
			</pseudo3D>
		</spatialEntity>
		<spatialEntity>
			<pseudo3D type="region">
				<clusteredness>1</clusteredness>
				<density>0.5528887278162452</density>
				<area>51835</area>
				<perimeter>1015.718249797821</perimeter>
				<distanceFromOrigin>297.6071235706565</distanceFromOrigin>
				<angle>60.48952387753631</angle>
				<shape>triangular</shape>
				<triangleMeasure>0.7555034898402015</triangleMeasure>
				<rectangleMeasure>0.6372583812998597</rectangleMeasure>
				<circleMeasure>0.4787818531423622</circleMeasure>
				<centroid>
					<x>454.2957</x>
					<y>263.2312</y>
				</centroid>
			</pseudo3D>
		</spatialEntity>
		<numericStateVariable>
			<name>avgClusterednessRegions</name>
			<value>524.8405597088019</value>
		</numericStateVariable>
		<numericStateVariable>
			<name>avgDensityRegions</name>
			<value>0.6013332581388643</value>
		</numericStateVariable>
	</timepoint>
	<timepoint>
		<spatialEntity>
			<pseudo3D type="region">
				<clusteredness>0.9714028982199908</clusteredness>
				<density>0.6497777884614834</density>
				<area>68107</area>
				<perimeter>1128.603844642639</perimeter>
				<distanceFromOrigin>269.4011878221772</distanceFromOrigin>
				<angle>63.96547943605549</angle>
				<shape>triangular</shape>
				<triangleMeasure>0.7699195592352678</triangleMeasure>
				<rectangleMeasure>0.6014348979211828</rectangleMeasure>
				<circleMeasure>0.5044327823256901</circleMeasure>
				<centroid>
					<x>269.2697</x>
					<y>449.3221</y>
				</centroid>
			</pseudo3D>
		</spatialEntity>
		<spatialEntity>
			<pseudo3D type="region">
				<clusteredness>1</clusteredness>
				<density>0.5528887278162452</density>
				<area>51835</area>
				<perimeter>1015.718249797821</perimeter>
				<distanceFromOrigin>297.6071235706565</distanceFromOrigin>
				<angle>60.48952387753631</angle>
				<shape>triangular</shape>
				<triangleMeasure>0.7555034898402015</triangleMeasure>
				<rectangleMeasure>0.6372583812998597</rectangleMeasure>
				<circleMeasure>0.4787818531423622</circleMeasure>
				<centroid>
					<x>454.2957</x>
					<y>263.2312</y>
				</centroid>
			</pseudo3D>
		</spatialEntity>
		<numericStateVariable>
			<name>avgClusterednessRegions</name>
			<value>524.8405597088019</value>
		</numericStateVariable>
		<numericStateVariable>
			<name>avgDensityRegions</name>
			<value>0.6013332581388643</value>
		</numericStateVariable>
	</timepoint>
	<timepoint>
		<spatialEntity>
			<pseudo3D type="region">
				<clusteredness>0.9714028982199908</clusteredness>
				<density>0.6497777884614834</density>
				<area>68107</area>
				<perimeter>1128.603844642639</perimeter>
				<distanceFromOrigin>269.4011878221772</distanceFromOrigin>
				<angle>63.96547943605549</angle>
				<shape>triangular</shape>
				<triangleMeasure>0.7699195592352678</triangleMeasure>
				<rectangleMeasure>0.6014348979211828</rectangleMeasure>
				<circleMeasure>0.5044327823256901</circleMeasure>
				<centroid>
					<x>269.2697</x>
					<y>449.3221</y>
				</centroid>
			</pseudo3D>
		</spatialEntity>
		<spatialEntity>
			<pseudo3D type="region">
				<clusteredness>1</clusteredness>
				<density>0.5528887278162452</density>
				<area>51835</area>
				<perimeter>1015.718249797821</perimeter>
				<distanceFromOrigin>297.6071235706565</distanceFromOrigin>
				<angle>60.48952387753631</angle>
				<shape>triangular</shape>
				<triangleMeasure>0.7555034898402015</triangleMeasure>
				<rectangleMeasure>0.6372583812998597</rectangleMeasure>
				<circleMeasure>0.4787818531423622</circleMeasure>
				<centroid>
					<x>454.2957</x>
					<y>263.2312</y>
				</centroid>
			</pseudo3D>
		</spatialEntity>
		<numericStateVariable>
			<name>avgClusterednessRegions</name>
			<value>524.8405597088019</value>
		</numericStateVariable>
		<numericStateVariable>
			<name>avgDensityRegions</name>
			<value>0.6013332581388643</value>
		</numericStateVariable>
	</timepoint>
	<timepoint>
		<spatialEntity>
			<pseudo3D type="region">
				<clusteredness>0.9714028982199908</clusteredness>
				<density>0.6497777884614834</density>
				<area>68107</area>
				<perimeter>1128.603844642639</perimeter>
				<distanceFromOrigin>269.4011878221772</distanceFromOrigin>
				<angle>63.96547943605549</angle>
				<shape>triangular</shape>
				<triangleMeasure>0.7699195592352678</triangleMeasure>
				<rectangleMeasure>0.6014348979211828</rectangleMeasure>
				<circleMeasure>0.5044327823256901</circleMeasure>
				<centroid>
					<x>269.2697</x>
					<y>449.3221</y>
				</centroid>
			</pseudo3D>
		</spatialEntity>
		<spatialEntity>
			<pseudo3D type="region">
				<clusteredness>1</clusteredness>
				<density>0.5528887278162452</density>
				<area>51835</area>
				<perimeter>1015.718249797821</perimeter>
				<distanceFromOrigin>297.6071235706565</distanceFromOrigin>
				<angle>60.48952387753631</angle>
				<shape>triangular</shape>
				<triangleMeasure>0.7555034898402015</triangleMeasure>
				<rectangleMeasure>0.6372583812998597</rectangleMeasure>
				<circleMeasure>0.4787818531423622</circleMeasure>
				<centroid>
					<x>454.2957</x>
					<y>263.2312</y>
				</centroid>
			</pseudo3D>
		</spatialEntity>
		<numericStateVariable>
			<name>avgClusterednessRegions</name>
			<value>524.8405597088019</value>
		</numericStateVariable>
		<numericStateVariable>
			<name>avgDensityRegions</name>
			<value>0.6013332581388643</value>
		</numericStateVariable>
	</timepoint>
	<timepoint>
		<spatialEntity>
			<pseudo3D type="region">
				<clusteredness>0.9714028982199908</clusteredness>
				<density>0.6497777884614834</density>
				<area>68107</area>
				<perimeter>1128.603844642639</perimeter>
				<distanceFromOrigin>269.4011878221772</distanceFromOrigin>
				<angle>63.96547943605549</angle>
				<shape>triangular</shape>
				<triangleMeasure>0.7699195592352678</triangleMeasure>
				<rectangleMeasure>0.6014348979211828</rectangleMeasure>
				<circleMeasure>0.5044327823256901</circleMeasure>
				<centroid>
					<x>269.2697</x>
					<y>449.3221</y>
				</centroid>
			</pseudo3D>
		</spatialEntity>
		<spatialEntity>
			<pseudo3D type="region">
				<clusteredness>1</clusteredness>
				<density>0.5528887278162452</density>
				<area>51835</area>
				<perimeter>1015.718249797821</perimeter>
				<distanceFromOrigin>297.6071235706565</distanceFromOrigin>
				<angle>60.48952387753631</angle>
				<shape>triangular</shape>
				<triangleMeasure>0.7555034898402015</triangleMeasure>
				<rectangleMeasure>0.6372583812998597</rectangleMeasure>
				<circleMeasure>0.4787818531423622</circleMeasure>
				<centroid>
					<x>454.2957</x>
					<y>263.2312</y>
				</centroid>
			</pseudo3D>
		</spatialEntity>
		<numericStateVariable>
			<name>avgClusterednessRegions</name>
			<value>524.8405597088019</value>
		</numericStateVariable>
		<numericStateVariable>
			<name>avgDensityRegions</name>
			<value>0.6013332581388643</value>
		</numericStateVariable>
	</timepoint>
	<timepoint>
		<spatialEntity>
			<pseudo3D type="region">
				<clusteredness>0.9714028982199908</clusteredness>
				<density>0.6497777884614834</density>
				<area>68107</area>
				<perimeter>1128.603844642639</perimeter>
				<distanceFromOrigin>269.4011878221772</distanceFromOrigin>
				<angle>63.96547943605549</angle>
				<shape>triangular</shape>
				<triangleMeasure>0.7699195592352678</triangleMeasure>
				<rectangleMeasure>0.6014348979211828</rectangleMeasure>
				<circleMeasure>0.5044327823256901</circleMeasure>
				<centroid>
					<x>269.2697</x>
					<y>449.3221</y>
				</centroid>
			</pseudo3D>
		</spatialEntity>
		<spatialEntity>
			<pseudo3D type="region">
				<clusteredness>1</clusteredness>
				<density>0.5528887278162452</density>
				<area>51835</area>
				<perimeter>1015.718249797821</perimeter>
				<distanceFromOrigin>297.6071235706565</distanceFromOrigin>
				<angle>60.48952387753631</angle>
				<shape>triangular</shape>
				<triangleMeasure>0.7555034898402015</triangleMeasure>
				<rectangleMeasure>0.6372583812998597</rectangleMeasure>
				<circleMeasure>0.4787818531423622</circleMeasure>
				<centroid>
					<x>454.2957</x>
					<y>263.2312</y>
				</centroid>
			</pseudo3D>
		</spatialEntity>
		<numericStateVariable>
			<name>avgClusterednessRegions</name>
			<value>524.8405597088019</value>
		</numericStateVariable>
		<numericStateVariable>
			<name>avgDensityRegions</name>
			<value>0.6013332581388643</value>
		</numericStateVariable>
	</timepoint>
	<timepoint>
		<spatialEntity>
			<pseudo3D type="region">
				<clusteredness>0.9714028982199908</clusteredness>
				<density>0.6497777884614834</density>
				<area>68107</area>
				<perimeter>1128.603844642639</perimeter>
				<distanceFromOrigin>269.4011878221772</distanceFromOrigin>
				<angle>63.96547943605549</angle>
				<shape>triangular</shape>
				<triangleMeasure>0.7699195592352678</triangleMeasure>
				<rectangleMeasure>0.6014348979211828</rectangleMeasure>
				<circleMeasure>0.5044327823256901</circleMeasure>
				<centroid>
					<x>269.2697</x>
					<y>449.3221</y>
				</centroid>
			</pseudo3D>
		</spatialEntity>
		<spatialEntity>
			<pseudo3D type="region">
				<clusteredness>1</clusteredness>
				<density>0.5528887278162452</density>
				<area>51835</area>
				<perimeter>1015.718249797821</perimeter>
				<distanceFromOrigin>297.6071235706565</distanceFromOrigin>
				<angle>60.48952387753631</angle>
				<shape>triangular</shape>
				<triangleMeasure>0.7555034898402015</triangleMeasure>
				<rectangleMeasure>0.6372583812998597</rectangleMeasure>
				<circleMeasure>0.4787818531423622</circleMeasure>
				<centroid>
					<x>454.2957</x>
					<y>263.2312</y>
				</centroid>
			</pseudo3D>
		</spatialEntity>
		<numericStateVariable>
			<name>avgClusterednessRegions</name>
			<value>524.8405597088019</value>
		</numericStateVariable>
		<numericStateVariable>
			<name>avgDensityRegions</name>
			<value>0.6013332581388643</value>
		</numericStateVariable>
	</timepoint>
	<timepoint>
		<spatialEntity>
			<pseudo3D type="region">
				<clusteredness>0.9714028982199908</clusteredness>
				<density>0.6497777884614834</density>
				<area>68107</area>
				<perimeter>1128.603844642639</perimeter>
				<distanceFromOrigin>269.4011878221772</distanceFromOrigin>
				<angle>63.96547943605549</angle>
				<shape>triangular</shape>
				<triangleMeasure>0.7699195592352678</triangleMeasure>
				<rectangleMeasure>0.6014348979211828</rectangleMeasure>
				<circleMeasure>0.5044327823256901</circleMeasure>
				<centroid>
					<x>269.2697</x>
					<y>449.3221</y>
				</centroid>
			</pseudo3D>
		</spatialEntity>
		<spatialEntity>
			<pseudo3D type="region">
				<clusteredness>1</clusteredness>
				<density>0.5528887278162452</density>
				<area>51835</area>
				<perimeter>1015.718249797821</perimeter>
				<distanceFromOrigin>297.6071235706565</distanceFromOrigin>
				<angle>60.48952387753631</angle>
				<shape>triangular</shape>
				<triangleMeasure>0.7555034898402015</triangleMeasure>
				<rectangleMeasure>0.6372583812998597</rectangleMeasure>
				<circleMeasure>0.4787818531423622</circleMeasure>
				<centroid>
					<x>454.2957</x>
					<y>263.2312</y>
				</centroid>
			</pseudo3D>
		</spatialEntity>
		<numericStateVariable>
			<name>avgClusterednessRegions</name>
			<value>524.8405597088019</value>
		</numericStateVariable>
		<numericStateVariable>
			<name>avgDensityRegions</name>
			<value>0.6013332581388643</value>
		</numericStateVariable>
	</timepoint>
	<timepoint>
		<spatialEntity>
			<pseudo3D type="region">
				<clusteredness>0.9714028982199908</clusteredness>
				<density>0.6497777884614834</density>
				<area>68107</area>
				<perimeter>1128.603844642639</perimeter>
				<distanceFromOrigin>269.4011878221772</distanceFromOrigin>
				<angle>63.96547943605549</angle>
				<shape>triangular</shape>
				<triangleMeasure>0.7699195592352678</triangleMeasure>
				<rectangleMeasure>0.6014348979211828</rectangleMeasure>
				<circleMeasure>0.5044327823256901</circleMeasure>
				<centroid>
					<x>269.2697</x>
					<y>449.3221</y>
				</centroid>
			</pseudo3D>
		</spatialEntity>
		<spatialEntity>
			<pseudo3D type="region">
				<clusteredness>1</clusteredness>
				<density>0.5528887278162452</density>
				<area>51835</area>
				<perimeter>1015.718249797821</perimeter>
				<distanceFromOrigin>297.6071235706565</distanceFromOrigin>
				<angle>60.48952387753631</angle>
				<shape>triangular</shape>
				<triangleMeasure>0.7555034898402015</triangleMeasure>
				<rectangleMeasure>0.6372583812998597</rectangleMeasure>
				<circleMeasure>0.4787818531423622</circleMeasure>
				<centroid>
					<x>454.2957</x>
					<y>263.2312</y>
				</centroid>
			</pseudo3D>
		</spatialEntity>
		<numericStateVariable>
			<name>avgClusterednessRegions</name>
			<value>524.8405597088019</value>
		</numericStateVariable>
		<numericStateVariable>
			<name>avgDensityRegions</name>
			<value>0.6013332581388643</value>
		</numericStateVariable>
	</timepoint>
	<timepoint>
		<spatialEntity>
			<pseudo3D type="region">
				<clusteredness>0.9714028982199908</clusteredness>
				<density>0.6497777884614834</density>
				<area>68107</area>
				<perimeter>1128.603844642639</perimeter>
				<distanceFromOrigin>269.4011878221772</distanceFromOrigin>
				<angle>63.96547943605549</angle>
				<shape>triangular</shape>
				<triangleMeasure>0.7699195592352678</triangleMeasure>
				<rectangleMeasure>0.6014348979211828</rectangleMeasure>
				<circleMeasure>0.5044327823256901</circleMeasure>
				<centroid>
					<x>269.2697</x>
					<y>449.3221</y>
				</centroid>
			</pseudo3D>
		</spatialEntity>
		<spatialEntity>
			<pseudo3D type="region">
				<clusteredness>1</clusteredness>
				<density>0.5528887278162452</density>
				<area>51835</area>
				<perimeter>1015.718249797821</perimeter>
				<distanceFromOrigin>297.6071235706565</distanceFromOrigin>
				<angle>60.48952387753631</angle>
				<shape>triangular</shape>
				<triangleMeasure>0.7555034898402015</triangleMeasure>
				<rectangleMeasure>0.6372583812998597</rectangleMeasure>
				<circleMeasure>0.4787818531423622</circleMeasure>
				<centroid>
					<x>454.2957</x>
					<y>263.2312</y>
				</centroid>
			</pseudo3D>
		</spatialEntity>
		<numericStateVariable>
			<name>avgClusterednessRegions</name>
			<value>524.8405597088019</value>
		</numericStateVariable>
		<numericStateVariable>
			<name>avgDensityRegions</name>
			<value>0.6013332581388643</value>
		</numericStateVariable>
	</timepoint>
	<timepoint>
		<spatialEntity>
			<pseudo3D type="region">
				<clusteredness>0.9714028982199908</clusteredness>
				<density>0.6497777884614834</density>
				<area>68107</area>
				<perimeter>1128.603844642639</perimeter>
				<distanceFromOrigin>269.4011878221772</distanceFromOrigin>
				<angle>63.96547943605549</angle>
				<shape>triangular</shape>
				<triangleMeasure>0.7699195592352678</triangleMeasure>
				<rectangleMeasure>0.6014348979211828</rectangleMeasure>
				<circleMeasure>0.5044327823256901</circleMeasure>
				<centroid>
					<x>269.2697</x>
					<y>449.3221</y>
				</centroid>
			</pseudo3D>
		</spatialEntity>
		<spatialEntity>
			<pseudo3D type="region">
				<clusteredness>1</clusteredness>
				<density>0.5528887278162452</density>
				<area>51835</area>
				<perimeter>1015.718249797821</perimeter>
				<distanceFromOrigin>297.6071235706565</distanceFromOrigin>
				<angle>60.48952387753631</angle>
				<shape>triangular</shape>
				<triangleMeasure>0.7555034898402015</triangleMeasure>
				<rectangleMeasure>0.6372583812998597</rectangleMeasure>
				<circleMeasure>0.4787818531423622</circleMeasure>
				<centroid>
					<x>454.2957</x>
					<y>263.2312</y>
				</centroid>
			</pseudo3D>
		</spatialEntity>
		<numericStateVariable>
			<name>avgClusterednessRegions</name>
			<value>524.8405597088019</value>
		</numericStateVariable>
		<numericStateVariable>
			<name>avgDensityRegions</name>
			<value>0.6013332581388643</value>
		</numericStateVariable>
	</timepoint>
	<timepoint>
		<spatialEntity>
			<pseudo3D type="region">
				<clusteredness>0.9714028982199908</clusteredness>
				<density>0.6497777884614834</density>
				<area>68107</area>
				<perimeter>1128.603844642639</perimeter>
				<distanceFromOrigin>269.4011878221772</distanceFromOrigin>
				<angle>63.96547943605549</angle>
				<shape>triangular</shape>
				<triangleMeasure>0.7699195592352678</triangleMeasure>
				<rectangleMeasure>0.6014348979211828</rectangleMeasure>
				<circleMeasure>0.5044327823256901</circleMeasure>
				<centroid>
					<x>269.2697</x>
					<y>449.3221</y>
				</centroid>
			</pseudo3D>
		</spatialEntity>
		<spatialEntity>
			<pseudo3D type="region">
				<clusteredness>1</clusteredness>
				<density>0.5528887278162452</density>
				<area>51835</area>
				<perimeter>1015.718249797821</perimeter>
				<distanceFromOrigin>297.6071235706565</distanceFromOrigin>
				<angle>60.48952387753631</angle>
				<shape>triangular</shape>
				<triangleMeasure>0.7555034898402015</triangleMeasure>
				<rectangleMeasure>0.6372583812998597</rectangleMeasure>
				<circleMeasure>0.4787818531423622</circleMeasure>
				<centroid>
					<x>454.2957</x>
					<y>263.2312</y>
				</centroid>
			</pseudo3D>
		</spatialEntity>
		<numericStateVariable>
			<name>avgClusterednessRegions</name>
			<value>524.8405597088019</value>
		</numericStateVariable>
		<numericStateVariable>
			<name>avgDensityRegions</name>
			<value>0.6013332581388643</value>
		</numericStateVariable>
	</timepoint>
	<timepoint>
		<spatialEntity>
			<pseudo3D type="region">
				<clusteredness>0.9714028982199908</clusteredness>
				<density>0.6497777884614834</density>
				<area>68107</area>
				<perimeter>1128.603844642639</perimeter>
				<distanceFromOrigin>269.4011878221772</distanceFromOrigin>
				<angle>63.96547943605549</angle>
				<shape>triangular</shape>
				<triangleMeasure>0.7699195592352678</triangleMeasure>
				<rectangleMeasure>0.6014348979211828</rectangleMeasure>
				<circleMeasure>0.5044327823256901</circleMeasure>
				<centroid>
					<x>269.2697</x>
					<y>449.3221</y>
				</centroid>
			</pseudo3D>
		</spatialEntity>
		<spatialEntity>
			<pseudo3D type="region">
				<clusteredness>1</clusteredness>
				<density>0.5528887278162452</density>
				<area>51835</area>
				<perimeter>1015.718249797821</perimeter>
				<distanceFromOrigin>297.6071235706565</distanceFromOrigin>
				<angle>60.48952387753631</angle>
				<shape>triangular</shape>
				<triangleMeasure>0.7555034898402015</triangleMeasure>
				<rectangleMeasure>0.6372583812998597</rectangleMeasure>
				<circleMeasure>0.4787818531423622</circleMeasure>
				<centroid>
					<x>454.2957</x>
					<y>263.2312</y>
				</centroid>
			</pseudo3D>
		</spatialEntity>
		<numericStateVariable>
			<name>avgClusterednessRegions</name>
			<value>524.8405597088019</value>
		</numericStateVariable>
		<numericStateVariable>
			<name>avgDensityRegions</name>
			<value>0.6013332581388643</value>
		</numericStateVariable>
	</timepoint>
	<timepoint>
		<spatialEntity>
			<pseudo3D type="region">
				<clusteredness>0.9714028982199908</clusteredness>
				<density>0.6497777884614834</density>
				<area>68107</area>
				<perimeter>1128.603844642639</perimeter>
				<distanceFromOrigin>269.4011878221772</distanceFromOrigin>
				<angle>63.96547943605549</angle>
				<shape>triangular</shape>
				<triangleMeasure>0.7699195592352678</triangleMeasure>
				<rectangleMeasure>0.6014348979211828</rectangleMeasure>
				<circleMeasure>0.5044327823256901</circleMeasure>
				<centroid>
					<x>269.2697</x>
					<y>449.3221</y>
				</centroid>
			</pseudo3D>
		</spatialEntity>
		<spatialEntity>
			<pseudo3D type="region">
				<clusteredness>1</clusteredness>
				<density>0.5528887278162452</density>
				<area>51835</area>
				<perimeter>1015.718249797821</perimeter>
				<distanceFromOrigin>297.6071235706565</distanceFromOrigin>
				<angle>60.48952387753631</angle>
				<shape>triangular</shape>
				<triangleMeasure>0.7555034898402015</triangleMeasure>
				<rectangleMeasure>0.6372583812998597</rectangleMeasure>
				<circleMeasure>0.4787818531423622</circleMeasure>
				<centroid>
					<x>454.2957</x>
					<y>263.2312</y>
				</centroid>
			</pseudo3D>
		</spatialEntity>
		<numericStateVariable>
			<name>avgClusterednessRegions</name>
			<value>524.8405597088019</value>
		</numericStateVariable>
		<numericStateVariable>
			<name>avgDensityRegions</name>
			<value>0.6013332581388643</value>
		</numericStateVariable>
	</timepoint>
	<timepoint>
		<spatialEntity>
			<pseudo3D type="region">
				<clusteredness>0.9714028982199908</clusteredness>
				<density>0.6497777884614834</density>
				<area>68107</area>
				<perimeter>1128.603844642639</perimeter>
				<distanceFromOrigin>269.4011878221772</distanceFromOrigin>
				<angle>63.96547943605549</angle>
				<shape>triangular</shape>
				<triangleMeasure>0.7699195592352678</triangleMeasure>
				<rectangleMeasure>0.6014348979211828</rectangleMeasure>
				<circleMeasure>0.5044327823256901</circleMeasure>
				<centroid>
					<x>269.2697</x>
					<y>449.3221</y>
				</centroid>
			</pseudo3D>
		</spatialEntity>
		<spatialEntity>
			<pseudo3D type="region">
				<clusteredness>1</clusteredness>
				<density>0.5528887278162452</density>
				<area>51835</area>
				<perimeter>1015.718249797821</perimeter>
				<distanceFromOrigin>297.6071235706565</distanceFromOrigin>
				<angle>60.48952387753631</angle>
				<shape>triangular</shape>
				<triangleMeasure>0.7555034898402015</triangleMeasure>
				<rectangleMeasure>0.6372583812998597</rectangleMeasure>
				<circleMeasure>0.4787818531423622</circleMeasure>
				<centroid>
					<x>454.2957</x>
					<y>263.2312</y>
				</centroid>
			</pseudo3D>
		</spatialEntity>
		<numericStateVariable>
			<name>avgClusterednessRegions</name>
			<value>524.8405597088019</value>
		</numericStateVariable>
		<numericStateVariable>
			<name>avgDensityRegions</name>
			<value>0.6013332581388643</value>
		</numericStateVariable>
	</timepoint>
	<timepoint>
		<spatialEntity>
			<pseudo3D type="region">
				<clusteredness>0.9714028982199908</clusteredness>
				<density>0.6497777884614834</density>
				<area>68107</area>
				<perimeter>1128.603844642639</perimeter>
				<distanceFromOrigin>269.4011878221772</distanceFromOrigin>
				<angle>63.96547943605549</angle>
				<shape>triangular</shape>
				<triangleMeasure>0.7699195592352678</triangleMeasure>
				<rectangleMeasure>0.6014348979211828</rectangleMeasure>
				<circleMeasure>0.5044327823256901</circleMeasure>
				<centroid>
					<x>269.2697</x>
					<y>449.3221</y>
				</centroid>
			</pseudo3D>
		</spatialEntity>
		<spatialEntity>
			<pseudo3D type="region">
				<clusteredness>1</clusteredness>
				<density>0.5528887278162452</density>
				<area>51835</area>
				<perimeter>1015.718249797821</perimeter>
				<distanceFromOrigin>297.6071235706565</distanceFromOrigin>
				<angle>60.48952387753631</angle>
				<shape>triangular</shape>
				<triangleMeasure>0.7555034898402015</triangleMeasure>
				<rectangleMeasure>0.6372583812998597</rectangleMeasure>
				<circleMeasure>0.4787818531423622</circleMeasure>
				<centroid>
					<x>454.2957</x>
					<y>263.2312</y>
				</centroid>
			</pseudo3D>
		</spatialEntity>
		<numericStateVariable>
			<name>avgClusterednessRegions</name>
			<value>524.8405597088019</value>
		</numericStateVariable>
		<numericStateVariable>
			<name>avgDensityRegions</name>
			<value>0.6013332581388643</value>
		</numericStateVariable>
	</timepoint>
	<timepoint>
		<spatialEntity>
			<pseudo3D type="region">
				<clusteredness>0.9714028982199908</clusteredness>
				<density>0.6497777884614834</density>
				<area>68107</area>
				<perimeter>1128.603844642639</perimeter>
				<distanceFromOrigin>269.4011878221772</distanceFromOrigin>
				<angle>63.96547943605549</angle>
				<shape>triangular</shape>
				<triangleMeasure>0.7699195592352678</triangleMeasure>
				<rectangleMeasure>0.6014348979211828</rectangleMeasure>
				<circleMeasure>0.5044327823256901</circleMeasure>
				<centroid>
					<x>269.2697</x>
					<y>449.3221</y>
				</centroid>
			</pseudo3D>
		</spatialEntity>
		<spatialEntity>
			<pseudo3D type="region">
				<clusteredness>1</clusteredness>
				<density>0.5528887278162452</density>
				<area>51835</area>
				<perimeter>1015.718249797821</perimeter>
				<distanceFromOrigin>297.6071235706565</distanceFromOrigin>
				<angle>60.48952387753631</angle>
				<shape>triangular</shape>
				<triangleMeasure>0.7555034898402015</triangleMeasure>
				<rectangleMeasure>0.6372583812998597</rectangleMeasure>
				<circleMeasure>0.4787818531423622</circleMeasure>
				<centroid>
					<x>454.2957</x>
					<y>263.2312</y>
				</centroid>
			</pseudo3D>
		</spatialEntity>
		<numericStateVariable>
			<name>avgClusterednessRegions</name>
			<value>524.8405597088019</value>
		</numericStateVariable>
		<numericStateVariable>
			<name>avgDensityRegions</name>
			<value>0.6013332581388643</value>
		</numericStateVariable>
	</timepoint>
	<timepoint>
		<spatialEntity>
			<pseudo3D type="region">
				<clusteredness>0.9714028982199908</clusteredness>
				<density>0.6497777884614834</density>
				<area>68107</area>
				<perimeter>1128.603844642639</perimeter>
				<distanceFromOrigin>269.4011878221772</distanceFromOrigin>
				<angle>63.96547943605549</angle>
				<shape>triangular</shape>
				<triangleMeasure>0.7699195592352678</triangleMeasure>
				<rectangleMeasure>0.6014348979211828</rectangleMeasure>
				<circleMeasure>0.5044327823256901</circleMeasure>
				<centroid>
					<x>269.2697</x>
					<y>449.3221</y>
				</centroid>
			</pseudo3D>
		</spatialEntity>
		<spatialEntity>
			<pseudo3D type="region">
				<clusteredness>1</clusteredness>
				<density>0.5528887278162452</density>
				<area>51835</area>
				<perimeter>1015.718249797821</perimeter>
				<distanceFromOrigin>297.6071235706565</distanceFromOrigin>
				<angle>60.48952387753631</angle>
				<shape>triangular</shape>
				<triangleMeasure>0.7555034898402015</triangleMeasure>
				<rectangleMeasure>0.6372583812998597</rectangleMeasure>
				<circleMeasure>0.4787818531423622</circleMeasure>
				<centroid>
					<x>454.2957</x>
					<y>263.2312</y>
				</centroid>
			</pseudo3D>
		</spatialEntity>
		<numericStateVariable>
			<name>avgClusterednessRegions</name>
			<value>524.8405597088019</value>
		</numericStateVariable>
		<numericStateVariable>
			<name>avgDensityRegions</name>
			<value>0.6013332581388643</value>
		</numericStateVariable>
	</timepoint>
	<timepoint>
		<spatialEntity>
			<pseudo3D type="region">
				<clusteredness>0.9714028982199908</clusteredness>
				<density>0.6497777884614834</density>
				<area>68107</area>
				<perimeter>1128.603844642639</perimeter>
				<distanceFromOrigin>269.4011878221772</distanceFromOrigin>
				<angle>63.96547943605549</angle>
				<shape>triangular</shape>
				<triangleMeasure>0.7699195592352678</triangleMeasure>
				<rectangleMeasure>0.6014348979211828</rectangleMeasure>
				<circleMeasure>0.5044327823256901</circleMeasure>
				<centroid>
					<x>269.2697</x>
					<y>449.3221</y>
				</centroid>
			</pseudo3D>
		</spatialEntity>
		<spatialEntity>
			<pseudo3D type="region">
				<clusteredness>1</clusteredness>
				<density>0.5528887278162452</density>
				<area>51835</area>
				<perimeter>1015.718249797821</perimeter>
				<distanceFromOrigin>297.6071235706565</distanceFromOrigin>
				<angle>60.48952387753631</angle>
				<shape>triangular</shape>
				<triangleMeasure>0.7555034898402015</triangleMeasure>
				<rectangleMeasure>0.6372583812998597</rectangleMeasure>
				<circleMeasure>0.4787818531423622</circleMeasure>
				<centroid>
					<x>454.2957</x>
					<y>263.2312</y>
				</centroid>
			</pseudo3D>
		</spatialEntity>
		<numericStateVariable>
			<name>avgClusterednessRegions</name>
			<value>524.8405597088019</value>
		</numericStateVariable>
		<numericStateVariable>
			<name>avgDensityRegions</name>
			<value>0.6013332581388643</value>
		</numericStateVariable>
	</timepoint>
	<timepoint>
		<spatialEntity>
			<pseudo3D type="region">
				<clusteredness>0.9714028982199908</clusteredness>
				<density>0.6497777884614834</density>
				<area>68107</area>
				<perimeter>1128.603844642639</perimeter>
				<distanceFromOrigin>269.4011878221772</distanceFromOrigin>
				<angle>63.96547943605549</angle>
				<shape>triangular</shape>
				<triangleMeasure>0.7699195592352678</triangleMeasure>
				<rectangleMeasure>0.6014348979211828</rectangleMeasure>
				<circleMeasure>0.5044327823256901</circleMeasure>
				<centroid>
					<x>269.2697</x>
					<y>449.3221</y>
				</centroid>
			</pseudo3D>
		</spatialEntity>
		<spatialEntity>
			<pseudo3D type="region">
				<clusteredness>1</clusteredness>
				<density>0.5528887278162452</density>
				<area>51835</area>
				<perimeter>1015.718249797821</perimeter>
				<distanceFromOrigin>297.6071235706565</distanceFromOrigin>
				<angle>60.48952387753631</angle>
				<shape>triangular</shape>
				<triangleMeasure>0.7555034898402015</triangleMeasure>
				<rectangleMeasure>0.6372583812998597</rectangleMeasure>
				<circleMeasure>0.4787818531423622</circleMeasure>
				<centroid>
					<x>454.2957</x>
					<y>263.2312</y>
				</centroid>
			</pseudo3D>
		</spatialEntity>
		<numericStateVariable>
			<name>avgClusterednessRegions</name>
			<value>524.8405597088019</value>
		</numericStateVariable>
		<numericStateVariable>
			<name>avgDensityRegions</name>
			<value>0.6013332581388643</value>
		</numericStateVariable>
	</timepoint>
	<timepoint>
		<spatialEntity>
			<pseudo3D type="region">
				<clusteredness>0.9714028982199908</clusteredness>
				<density>0.6497777884614834</density>
				<area>68107</area>
				<perimeter>1128.603844642639</perimeter>
				<distanceFromOrigin>269.4011878221772</distanceFromOrigin>
				<angle>63.96547943605549</angle>
				<shape>triangular</shape>
				<triangleMeasure>0.7699195592352678</triangleMeasure>
				<rectangleMeasure>0.6014348979211828</rectangleMeasure>
				<circleMeasure>0.5044327823256901</circleMeasure>
				<centroid>
					<x>269.2697</x>
					<y>449.3221</y>
				</centroid>
			</pseudo3D>
		</spatialEntity>
		<spatialEntity>
			<pseudo3D type="region">
				<clusteredness>1</clusteredness>
				<density>0.5528887278162452</density>
				<area>51835</area>
				<perimeter>1015.718249797821</perimeter>
				<distanceFromOrigin>297.6071235706565</distanceFromOrigin>
				<angle>60.48952387753631</angle>
				<shape>triangular</shape>
				<triangleMeasure>0.7555034898402015</triangleMeasure>
				<rectangleMeasure>0.6372583812998597</rectangleMeasure>
				<circleMeasure>0.4787818531423622</circleMeasure>
				<centroid>
					<x>454.2957</x>
					<y>263.2312</y>
				</centroid>
			</pseudo3D>
		</spatialEntity>
		<numericStateVariable>
			<name>avgClusterednessRegions</name>
			<value>524.8405597088019</value>
		</numericStateVariable>
		<numericStateVariable>
			<name>avgDensityRegions</name>
			<value>0.6013332581388643</value>
		</numericStateVariable>
	</timepoint>
	<timepoint>
		<spatialEntity>
			<pseudo3D type="region">
				<clusteredness>0.9714028982199908</clusteredness>
				<density>0.6497777884614834</density>
				<area>68107</area>
				<perimeter>1128.603844642639</perimeter>
				<distanceFromOrigin>269.4011878221772</distanceFromOrigin>
				<angle>63.96547943605549</angle>
				<shape>triangular</shape>
				<triangleMeasure>0.7699195592352678</triangleMeasure>
				<rectangleMeasure>0.6014348979211828</rectangleMeasure>
				<circleMeasure>0.5044327823256901</circleMeasure>
				<centroid>
					<x>269.2697</x>
					<y>449.3221</y>
				</centroid>
			</pseudo3D>
		</spatialEntity>
		<spatialEntity>
			<pseudo3D type="region">
				<clusteredness>1</clusteredness>
				<density>0.5528887278162452</density>
				<area>51835</area>
				<perimeter>1015.718249797821</perimeter>
				<distanceFromOrigin>297.6071235706565</distanceFromOrigin>
				<angle>60.48952387753631</angle>
				<shape>triangular</shape>
				<triangleMeasure>0.7555034898402015</triangleMeasure>
				<rectangleMeasure>0.6372583812998597</rectangleMeasure>
				<circleMeasure>0.4787818531423622</circleMeasure>
				<centroid>
					<x>454.2957</x>
					<y>263.2312</y>
				</centroid>
			</pseudo3D>
		</spatialEntity>
		<numericStateVariable>
			<name>avgClusterednessRegions</name>
			<value>524.8405597088019</value>
		</numericStateVariable>
		<numericStateVariable>
			<name>avgDensityRegions</name>
			<value>0.6013332581388643</value>
		</numericStateVariable>
	</timepoint>
	<timepoint>
		<spatialEntity>
			<pseudo3D type="region">
				<clusteredness>0.9714028982199908</clusteredness>
				<density>0.6497777884614834</density>
				<area>68107</area>
				<perimeter>1128.603844642639</perimeter>
				<distanceFromOrigin>269.4011878221772</distanceFromOrigin>
				<angle>63.96547943605549</angle>
				<shape>triangular</shape>
				<triangleMeasure>0.7699195592352678</triangleMeasure>
				<rectangleMeasure>0.6014348979211828</rectangleMeasure>
				<circleMeasure>0.5044327823256901</circleMeasure>
				<centroid>
					<x>269.2697</x>
					<y>449.3221</y>
				</centroid>
			</pseudo3D>
		</spatialEntity>
		<spatialEntity>
			<pseudo3D type="region">
				<clusteredness>1</clusteredness>
				<density>0.5528887278162452</density>
				<area>51835</area>
				<perimeter>1015.718249797821</perimeter>
				<distanceFromOrigin>297.6071235706565</distanceFromOrigin>
				<angle>60.48952387753631</angle>
				<shape>triangular</shape>
				<triangleMeasure>0.7555034898402015</triangleMeasure>
				<rectangleMeasure>0.6372583812998597</rectangleMeasure>
				<circleMeasure>0.4787818531423622</circleMeasure>
				<centroid>
					<x>454.2957</x>
					<y>263.2312</y>
				</centroid>
			</pseudo3D>
		</spatialEntity>
		<numericStateVariable>
			<name>avgClusterednessRegions</name>
			<value>524.8405597088019</value>
		</numericStateVariable>
		<numericStateVariable>
			<name>avgDensityRegions</name>
			<value>0.6013332581388643</value>
		</numericStateVariable>
	</timepoint>
	<timepoint>
		<spatialEntity>
			<pseudo3D type="region">
				<clusteredness>0.9714028982199908</clusteredness>
				<density>0.6497777884614834</density>
				<area>68107</area>
				<perimeter>1128.603844642639</perimeter>
				<distanceFromOrigin>269.4011878221772</distanceFromOrigin>
				<angle>63.96547943605549</angle>
				<shape>triangular</shape>
				<triangleMeasure>0.7699195592352678</triangleMeasure>
				<rectangleMeasure>0.6014348979211828</rectangleMeasure>
				<circleMeasure>0.5044327823256901</circleMeasure>
				<centroid>
					<x>269.2697</x>
					<y>449.3221</y>
				</centroid>
			</pseudo3D>
		</spatialEntity>
		<spatialEntity>
			<pseudo3D type="region">
				<clusteredness>1</clusteredness>
				<density>0.5528887278162452</density>
				<area>51835</area>
				<perimeter>1015.718249797821</perimeter>
				<distanceFromOrigin>297.6071235706565</distanceFromOrigin>
				<angle>60.48952387753631</angle>
				<shape>triangular</shape>
				<triangleMeasure>0.7555034898402015</triangleMeasure>
				<rectangleMeasure>0.6372583812998597</rectangleMeasure>
				<circleMeasure>0.4787818531423622</circleMeasure>
				<centroid>
					<x>454.2957</x>
					<y>263.2312</y>
				</centroid>
			</pseudo3D>
		</spatialEntity>
		<numericStateVariable>
			<name>avgClusterednessRegions</name>
			<value>524.8405597088019</value>
		</numericStateVariable>
		<numericStateVariable>
			<name>avgDensityRegions</name>
			<value>0.6013332581388643</value>
		</numericStateVariable>
	</timepoint>
	<timepoint>
		<spatialEntity>
			<pseudo3D type="region">
				<clusteredness>0.9714028982199908</clusteredness>
				<density>0.6497777884614834</density>
				<area>68107</area>
				<perimeter>1128.603844642639</perimeter>
				<distanceFromOrigin>269.4011878221772</distanceFromOrigin>
				<angle>63.96547943605549</angle>
				<shape>triangular</shape>
				<triangleMeasure>0.7699195592352678</triangleMeasure>
				<rectangleMeasure>0.6014348979211828</rectangleMeasure>
				<circleMeasure>0.5044327823256901</circleMeasure>
				<centroid>
					<x>269.2697</x>
					<y>449.3221</y>
				</centroid>
			</pseudo3D>
		</spatialEntity>
		<spatialEntity>
			<pseudo3D type="region">
				<clusteredness>1</clusteredness>
				<density>0.5528887278162452</density>
				<area>51835</area>
				<perimeter>1015.718249797821</perimeter>
				<distanceFromOrigin>297.6071235706565</distanceFromOrigin>
				<angle>60.48952387753631</angle>
				<shape>triangular</shape>
				<triangleMeasure>0.7555034898402015</triangleMeasure>
				<rectangleMeasure>0.6372583812998597</rectangleMeasure>
				<circleMeasure>0.4787818531423622</circleMeasure>
				<centroid>
					<x>454.2957</x>
					<y>263.2312</y>
				</centroid>
			</pseudo3D>
		</spatialEntity>
		<numericStateVariable>
			<name>avgClusterednessRegions</name>
			<value>524.8405597088019</value>
		</numericStateVariable>
		<numericStateVariable>
			<name>avgDensityRegions</name>
			<value>0.6013332581388643</value>
		</numericStateVariable>
	</timepoint>
	<timepoint>
		<spatialEntity>
			<pseudo3D type="region">
				<clusteredness>0.9714028982199908</clusteredness>
				<density>0.6497777884614834</density>
				<area>68107</area>
				<perimeter>1128.603844642639</perimeter>
				<distanceFromOrigin>269.4011878221772</distanceFromOrigin>
				<angle>63.96547943605549</angle>
				<shape>triangular</shape>
				<triangleMeasure>0.7699195592352678</triangleMeasure>
				<rectangleMeasure>0.6014348979211828</rectangleMeasure>
				<circleMeasure>0.5044327823256901</circleMeasure>
				<centroid>
					<x>269.2697</x>
					<y>449.3221</y>
				</centroid>
			</pseudo3D>
		</spatialEntity>
		<spatialEntity>
			<pseudo3D type="region">
				<clusteredness>1</clusteredness>
				<density>0.5528887278162452</density>
				<area>51835</area>
				<perimeter>1015.718249797821</perimeter>
				<distanceFromOrigin>297.6071235706565</distanceFromOrigin>
				<angle>60.48952387753631</angle>
				<shape>triangular</shape>
				<triangleMeasure>0.7555034898402015</triangleMeasure>
				<rectangleMeasure>0.6372583812998597</rectangleMeasure>
				<circleMeasure>0.4787818531423622</circleMeasure>
				<centroid>
					<x>454.2957</x>
					<y>263.2312</y>
				</centroid>
			</pseudo3D>
		</spatialEntity>
		<numericStateVariable>
			<name>avgClusterednessRegions</name>
			<value>524.8405597088019</value>
		</numericStateVariable>
		<numericStateVariable>
			<name>avgDensityRegions</name>
			<value>0.6013332581388643</value>
		</numericStateVariable>
	</timepoint>
	<timepoint>
		<spatialEntity>
			<pseudo3D type="region">
				<clusteredness>0.9714028982199908</clusteredness>
				<density>0.6497777884614834</density>
				<area>68107</area>
				<perimeter>1128.603844642639</perimeter>
				<distanceFromOrigin>269.4011878221772</distanceFromOrigin>
				<angle>63.96547943605549</angle>
				<shape>triangular</shape>
				<triangleMeasure>0.7699195592352678</triangleMeasure>
				<rectangleMeasure>0.6014348979211828</rectangleMeasure>
				<circleMeasure>0.5044327823256901</circleMeasure>
				<centroid>
					<x>269.2697</x>
					<y>449.3221</y>
				</centroid>
			</pseudo3D>
		</spatialEntity>
		<spatialEntity>
			<pseudo3D type="region">
				<clusteredness>1</clusteredness>
				<density>0.5528887278162452</density>
				<area>51835</area>
				<perimeter>1015.718249797821</perimeter>
				<distanceFromOrigin>297.6071235706565</distanceFromOrigin>
				<angle>60.48952387753631</angle>
				<shape>triangular</shape>
				<triangleMeasure>0.7555034898402015</triangleMeasure>
				<rectangleMeasure>0.6372583812998597</rectangleMeasure>
				<circleMeasure>0.4787818531423622</circleMeasure>
				<centroid>
					<x>454.2957</x>
					<y>263.2312</y>
				</centroid>
			</pseudo3D>
		</spatialEntity>
		<numericStateVariable>
			<name>avgClusterednessRegions</name>
			<value>524.8405597088019</value>
		</numericStateVariable>
		<numericStateVariable>
			<name>avgDensityRegions</name>
			<value>0.6013332581388643</value>
		</numericStateVariable>
	</timepoint>
	<timepoint>
		<spatialEntity>
			<pseudo3D type="region">
				<clusteredness>0.9714028982199908</clusteredness>
				<density>0.6497777884614834</density>
				<area>68107</area>
				<perimeter>1128.603844642639</perimeter>
				<distanceFromOrigin>269.4011878221772</distanceFromOrigin>
				<angle>63.96547943605549</angle>
				<shape>triangular</shape>
				<triangleMeasure>0.7699195592352678</triangleMeasure>
				<rectangleMeasure>0.6014348979211828</rectangleMeasure>
				<circleMeasure>0.5044327823256901</circleMeasure>
				<centroid>
					<x>269.2697</x>
					<y>449.3221</y>
				</centroid>
			</pseudo3D>
		</spatialEntity>
		<spatialEntity>
			<pseudo3D type="region">
				<clusteredness>1</clusteredness>
				<density>0.5528887278162452</density>
				<area>51835</area>
				<perimeter>1015.718249797821</perimeter>
				<distanceFromOrigin>297.6071235706565</distanceFromOrigin>
				<angle>60.48952387753631</angle>
				<shape>triangular</shape>
				<triangleMeasure>0.7555034898402015</triangleMeasure>
				<rectangleMeasure>0.6372583812998597</rectangleMeasure>
				<circleMeasure>0.4787818531423622</circleMeasure>
				<centroid>
					<x>454.2957</x>
					<y>263.2312</y>
				</centroid>
			</pseudo3D>
		</spatialEntity>
		<numericStateVariable>
			<name>avgClusterednessRegions</name>
			<value>524.8405597088019</value>
		</numericStateVariable>
		<numericStateVariable>
			<name>avgDensityRegions</name>
			<value>0.6013332581388643</value>
		</numericStateVariable>
	</timepoint>
	<timepoint>
		<spatialEntity>
			<pseudo3D type="region">
				<clusteredness>0.9714028982199908</clusteredness>
				<density>0.6497777884614834</density>
				<area>68107</area>
				<perimeter>1128.603844642639</perimeter>
				<distanceFromOrigin>269.4011878221772</distanceFromOrigin>
				<angle>63.96547943605549</angle>
				<shape>triangular</shape>
				<triangleMeasure>0.7699195592352678</triangleMeasure>
				<rectangleMeasure>0.6014348979211828</rectangleMeasure>
				<circleMeasure>0.5044327823256901</circleMeasure>
				<centroid>
					<x>269.2697</x>
					<y>449.3221</y>
				</centroid>
			</pseudo3D>
		</spatialEntity>
		<spatialEntity>
			<pseudo3D type="region">
				<clusteredness>1</clusteredness>
				<density>0.5528887278162452</density>
				<area>51835</area>
				<perimeter>1015.718249797821</perimeter>
				<distanceFromOrigin>297.6071235706565</distanceFromOrigin>
				<angle>60.48952387753631</angle>
				<shape>triangular</shape>
				<triangleMeasure>0.7555034898402015</triangleMeasure>
				<rectangleMeasure>0.6372583812998597</rectangleMeasure>
				<circleMeasure>0.4787818531423622</circleMeasure>
				<centroid>
					<x>454.2957</x>
					<y>263.2312</y>
				</centroid>
			</pseudo3D>
		</spatialEntity>
		<numericStateVariable>
			<name>avgClusterednessRegions</name>
			<value>524.8405597088019</value>
		</numericStateVariable>
		<numericStateVariable>
			<name>avgDensityRegions</name>
			<value>0.6013332581388643</value>
		</numericStateVariable>
	</timepoint>
	<timepoint>
		<spatialEntity>
			<pseudo3D type="region">
				<clusteredness>0.9714028982199908</clusteredness>
				<density>0.6497777884614834</density>
				<area>68107</area>
				<perimeter>1128.603844642639</perimeter>
				<distanceFromOrigin>269.4011878221772</distanceFromOrigin>
				<angle>63.96547943605549</angle>
				<shape>triangular</shape>
				<triangleMeasure>0.7699195592352678</triangleMeasure>
				<rectangleMeasure>0.6014348979211828</rectangleMeasure>
				<circleMeasure>0.5044327823256901</circleMeasure>
				<centroid>
					<x>269.2697</x>
					<y>449.3221</y>
				</centroid>
			</pseudo3D>
		</spatialEntity>
		<spatialEntity>
			<pseudo3D type="region">
				<clusteredness>1</clusteredness>
				<density>0.5528887278162452</density>
				<area>51835</area>
				<perimeter>1015.718249797821</perimeter>
				<distanceFromOrigin>297.6071235706565</distanceFromOrigin>
				<angle>60.48952387753631</angle>
				<shape>triangular</shape>
				<triangleMeasure>0.7555034898402015</triangleMeasure>
				<rectangleMeasure>0.6372583812998597</rectangleMeasure>
				<circleMeasure>0.4787818531423622</circleMeasure>
				<centroid>
					<x>454.2957</x>
					<y>263.2312</y>
				</centroid>
			</pseudo3D>
		</spatialEntity>
		<numericStateVariable>
			<name>avgClusterednessRegions</name>
			<value>524.8405597088019</value>
		</numericStateVariable>
		<numericStateVariable>
			<name>avgDensityRegions</name>
			<value>0.6013332581388643</value>
		</numericStateVariable>
	</timepoint>
	<timepoint>
		<spatialEntity>
			<pseudo3D type="region">
				<clusteredness>0.9714028982199908</clusteredness>
				<density>0.6497777884614834</density>
				<area>68107</area>
				<perimeter>1128.603844642639</perimeter>
				<distanceFromOrigin>269.4011878221772</distanceFromOrigin>
				<angle>63.96547943605549</angle>
				<shape>triangular</shape>
				<triangleMeasure>0.7699195592352678</triangleMeasure>
				<rectangleMeasure>0.6014348979211828</rectangleMeasure>
				<circleMeasure>0.5044327823256901</circleMeasure>
				<centroid>
					<x>269.2697</x>
					<y>449.3221</y>
				</centroid>
			</pseudo3D>
		</spatialEntity>
		<spatialEntity>
			<pseudo3D type="region">
				<clusteredness>1</clusteredness>
				<density>0.5528887278162452</density>
				<area>51835</area>
				<perimeter>1015.718249797821</perimeter>
				<distanceFromOrigin>297.6071235706565</distanceFromOrigin>
				<angle>60.48952387753631</angle>
				<shape>triangular</shape>
				<triangleMeasure>0.7555034898402015</triangleMeasure>
				<rectangleMeasure>0.6372583812998597</rectangleMeasure>
				<circleMeasure>0.4787818531423622</circleMeasure>
				<centroid>
					<x>454.2957</x>
					<y>263.2312</y>
				</centroid>
			</pseudo3D>
		</spatialEntity>
		<numericStateVariable>
			<name>avgClusterednessRegions</name>
			<value>524.8405597088019</value>
		</numericStateVariable>
		<numericStateVariable>
			<name>avgDensityRegions</name>
			<value>0.6013332581388643</value>
		</numericStateVariable>
	</timepoint>
	<timepoint>
		<spatialEntity>
			<pseudo3D type="region">
				<clusteredness>0.9714028982199908</clusteredness>
				<density>0.6497777884614834</density>
				<area>68107</area>
				<perimeter>1128.603844642639</perimeter>
				<distanceFromOrigin>269.4011878221772</distanceFromOrigin>
				<angle>63.96547943605549</angle>
				<shape>triangular</shape>
				<triangleMeasure>0.7699195592352678</triangleMeasure>
				<rectangleMeasure>0.6014348979211828</rectangleMeasure>
				<circleMeasure>0.5044327823256901</circleMeasure>
				<centroid>
					<x>269.2697</x>
					<y>449.3221</y>
				</centroid>
			</pseudo3D>
		</spatialEntity>
		<spatialEntity>
			<pseudo3D type="region">
				<clusteredness>1</clusteredness>
				<density>0.5528887278162452</density>
				<area>51835</area>
				<perimeter>1015.718249797821</perimeter>
				<distanceFromOrigin>297.6071235706565</distanceFromOrigin>
				<angle>60.48952387753631</angle>
				<shape>triangular</shape>
				<triangleMeasure>0.7555034898402015</triangleMeasure>
				<rectangleMeasure>0.6372583812998597</rectangleMeasure>
				<circleMeasure>0.4787818531423622</circleMeasure>
				<centroid>
					<x>454.2957</x>
					<y>263.2312</y>
				</centroid>
			</pseudo3D>
		</spatialEntity>
		<numericStateVariable>
			<name>avgClusterednessRegions</name>
			<value>524.8405597088019</value>
		</numericStateVariable>
		<numericStateVariable>
			<name>avgDensityRegions</name>
			<value>0.6013332581388643</value>
		</numericStateVariable>
	</timepoint>
	<timepoint>
		<spatialEntity>
			<pseudo3D type="region">
				<clusteredness>0.9714028982199908</clusteredness>
				<density>0.6497777884614834</density>
				<area>68107</area>
				<perimeter>1128.603844642639</perimeter>
				<distanceFromOrigin>269.4011878221772</distanceFromOrigin>
				<angle>63.96547943605549</angle>
				<shape>triangular</shape>
				<triangleMeasure>0.7699195592352678</triangleMeasure>
				<rectangleMeasure>0.6014348979211828</rectangleMeasure>
				<circleMeasure>0.5044327823256901</circleMeasure>
				<centroid>
					<x>269.2697</x>
					<y>449.3221</y>
				</centroid>
			</pseudo3D>
		</spatialEntity>
		<spatialEntity>
			<pseudo3D type="region">
				<clusteredness>1</clusteredness>
				<density>0.5528887278162452</density>
				<area>51835</area>
				<perimeter>1015.718249797821</perimeter>
				<distanceFromOrigin>297.6071235706565</distanceFromOrigin>
				<angle>60.48952387753631</angle>
				<shape>triangular</shape>
				<triangleMeasure>0.7555034898402015</triangleMeasure>
				<rectangleMeasure>0.6372583812998597</rectangleMeasure>
				<circleMeasure>0.4787818531423622</circleMeasure>
				<centroid>
					<x>454.2957</x>
					<y>263.2312</y>
				</centroid>
			</pseudo3D>
		</spatialEntity>
		<numericStateVariable>
			<name>avgClusterednessRegions</name>
			<value>524.8405597088019</value>
		</numericStateVariable>
		<numericStateVariable>
			<name>avgDensityRegions</name>
			<value>0.6013332581388643</value>
		</numericStateVariable>
	</timepoint>
	<timepoint>
		<spatialEntity>
			<pseudo3D type="region">
				<clusteredness>0.9714028982199908</clusteredness>
				<density>0.6497777884614834</density>
				<area>68107</area>
				<perimeter>1128.603844642639</perimeter>
				<distanceFromOrigin>269.4011878221772</distanceFromOrigin>
				<angle>63.96547943605549</angle>
				<shape>triangular</shape>
				<triangleMeasure>0.7699195592352678</triangleMeasure>
				<rectangleMeasure>0.6014348979211828</rectangleMeasure>
				<circleMeasure>0.5044327823256901</circleMeasure>
				<centroid>
					<x>269.2697</x>
					<y>449.3221</y>
				</centroid>
			</pseudo3D>
		</spatialEntity>
		<spatialEntity>
			<pseudo3D type="region">
				<clusteredness>1</clusteredness>
				<density>0.5528887278162452</density>
				<area>51835</area>
				<perimeter>1015.718249797821</perimeter>
				<distanceFromOrigin>297.6071235706565</distanceFromOrigin>
				<angle>60.48952387753631</angle>
				<shape>triangular</shape>
				<triangleMeasure>0.7555034898402015</triangleMeasure>
				<rectangleMeasure>0.6372583812998597</rectangleMeasure>
				<circleMeasure>0.4787818531423622</circleMeasure>
				<centroid>
					<x>454.2957</x>
					<y>263.2312</y>
				</centroid>
			</pseudo3D>
		</spatialEntity>
		<numericStateVariable>
			<name>avgClusterednessRegions</name>
			<value>524.8405597088019</value>
		</numericStateVariable>
		<numericStateVariable>
			<name>avgDensityRegions</name>
			<value>0.6013332581388643</value>
		</numericStateVariable>
	</timepoint>
	<timepoint>
		<spatialEntity>
			<pseudo3D type="region">
				<clusteredness>0.9714028982199908</clusteredness>
				<density>0.6497777884614834</density>
				<area>68107</area>
				<perimeter>1128.603844642639</perimeter>
				<distanceFromOrigin>269.4011878221772</distanceFromOrigin>
				<angle>63.96547943605549</angle>
				<shape>triangular</shape>
				<triangleMeasure>0.7699195592352678</triangleMeasure>
				<rectangleMeasure>0.6014348979211828</rectangleMeasure>
				<circleMeasure>0.5044327823256901</circleMeasure>
				<centroid>
					<x>269.2697</x>
					<y>449.3221</y>
				</centroid>
			</pseudo3D>
		</spatialEntity>
		<spatialEntity>
			<pseudo3D type="region">
				<clusteredness>1</clusteredness>
				<density>0.5528887278162452</density>
				<area>51835</area>
				<perimeter>1015.718249797821</perimeter>
				<distanceFromOrigin>297.6071235706565</distanceFromOrigin>
				<angle>60.48952387753631</angle>
				<shape>triangular</shape>
				<triangleMeasure>0.7555034898402015</triangleMeasure>
				<rectangleMeasure>0.6372583812998597</rectangleMeasure>
				<circleMeasure>0.4787818531423622</circleMeasure>
				<centroid>
					<x>454.2957</x>
					<y>263.2312</y>
				</centroid>
			</pseudo3D>
		</spatialEntity>
		<numericStateVariable>
			<name>avgClusterednessRegions</name>
			<value>524.8405597088019</value>
		</numericStateVariable>
		<numericStateVariable>
			<name>avgDensityRegions</name>
			<value>0.6013332581388643</value>
		</numericStateVariable>
	</timepoint>
	<timepoint>
		<spatialEntity>
			<pseudo3D type="region">
				<clusteredness>0.9714028982199908</clusteredness>
				<density>0.6497777884614834</density>
				<area>68107</area>
				<perimeter>1128.603844642639</perimeter>
				<distanceFromOrigin>269.4011878221772</distanceFromOrigin>
				<angle>63.96547943605549</angle>
				<shape>triangular</shape>
				<triangleMeasure>0.7699195592352678</triangleMeasure>
				<rectangleMeasure>0.6014348979211828</rectangleMeasure>
				<circleMeasure>0.5044327823256901</circleMeasure>
				<centroid>
					<x>269.2697</x>
					<y>449.3221</y>
				</centroid>
			</pseudo3D>
		</spatialEntity>
		<spatialEntity>
			<pseudo3D type="region">
				<clusteredness>1</clusteredness>
				<density>0.5528887278162452</density>
				<area>51835</area>
				<perimeter>1015.718249797821</perimeter>
				<distanceFromOrigin>297.6071235706565</distanceFromOrigin>
				<angle>60.48952387753631</angle>
				<shape>triangular</shape>
				<triangleMeasure>0.7555034898402015</triangleMeasure>
				<rectangleMeasure>0.6372583812998597</rectangleMeasure>
				<circleMeasure>0.4787818531423622</circleMeasure>
				<centroid>
					<x>454.2957</x>
					<y>263.2312</y>
				</centroid>
			</pseudo3D>
		</spatialEntity>
		<numericStateVariable>
			<name>avgClusterednessRegions</name>
			<value>524.8405597088019</value>
		</numericStateVariable>
		<numericStateVariable>
			<name>avgDensityRegions</name>
			<value>0.6013332581388643</value>
		</numericStateVariable>
	</timepoint>
	<timepoint>
		<spatialEntity>
			<pseudo3D type="region">
				<clusteredness>0.9714028982199908</clusteredness>
				<density>0.6497777884614834</density>
				<area>68107</area>
				<perimeter>1128.603844642639</perimeter>
				<distanceFromOrigin>269.4011878221772</distanceFromOrigin>
				<angle>63.96547943605549</angle>
				<shape>triangular</shape>
				<triangleMeasure>0.7699195592352678</triangleMeasure>
				<rectangleMeasure>0.6014348979211828</rectangleMeasure>
				<circleMeasure>0.5044327823256901</circleMeasure>
				<centroid>
					<x>269.2697</x>
					<y>449.3221</y>
				</centroid>
			</pseudo3D>
		</spatialEntity>
		<spatialEntity>
			<pseudo3D type="region">
				<clusteredness>1</clusteredness>
				<density>0.5528887278162452</density>
				<area>51835</area>
				<perimeter>1015.718249797821</perimeter>
				<distanceFromOrigin>297.6071235706565</distanceFromOrigin>
				<angle>60.48952387753631</angle>
				<shape>triangular</shape>
				<triangleMeasure>0.7555034898402015</triangleMeasure>
				<rectangleMeasure>0.6372583812998597</rectangleMeasure>
				<circleMeasure>0.4787818531423622</circleMeasure>
				<centroid>
					<x>454.2957</x>
					<y>263.2312</y>
				</centroid>
			</pseudo3D>
		</spatialEntity>
		<numericStateVariable>
			<name>avgClusterednessRegions</name>
			<value>524.8405597088019</value>
		</numericStateVariable>
		<numericStateVariable>
			<name>avgDensityRegions</name>
			<value>0.6013332581388643</value>
		</numericStateVariable>
	</timepoint>
	<timepoint>
		<spatialEntity>
			<pseudo3D type="region">
				<clusteredness>0.9714028982199908</clusteredness>
				<density>0.6497777884614834</density>
				<area>68107</area>
				<perimeter>1128.603844642639</perimeter>
				<distanceFromOrigin>269.4011878221772</distanceFromOrigin>
				<angle>63.96547943605549</angle>
				<shape>triangular</shape>
				<triangleMeasure>0.7699195592352678</triangleMeasure>
				<rectangleMeasure>0.6014348979211828</rectangleMeasure>
				<circleMeasure>0.5044327823256901</circleMeasure>
				<centroid>
					<x>269.2697</x>
					<y>449.3221</y>
				</centroid>
			</pseudo3D>
		</spatialEntity>
		<spatialEntity>
			<pseudo3D type="region">
				<clusteredness>1</clusteredness>
				<density>0.5528887278162452</density>
				<area>51835</area>
				<perimeter>1015.718249797821</perimeter>
				<distanceFromOrigin>297.6071235706565</distanceFromOrigin>
				<angle>60.48952387753631</angle>
				<shape>triangular</shape>
				<triangleMeasure>0.7555034898402015</triangleMeasure>
				<rectangleMeasure>0.6372583812998597</rectangleMeasure>
				<circleMeasure>0.4787818531423622</circleMeasure>
				<centroid>
					<x>454.2957</x>
					<y>263.2312</y>
				</centroid>
			</pseudo3D>
		</spatialEntity>
		<numericStateVariable>
			<name>avgClusterednessRegions</name>
			<value>524.8405597088019</value>
		</numericStateVariable>
		<numericStateVariable>
			<name>avgDensityRegions</name>
			<value>0.6013332581388643</value>
		</numericStateVariable>
	</timepoint>
	<timepoint>
		<spatialEntity>
			<pseudo3D type="region">
				<clusteredness>0.9714028982199908</clusteredness>
				<density>0.6497777884614834</density>
				<area>68107</area>
				<perimeter>1128.603844642639</perimeter>
				<distanceFromOrigin>269.4011878221772</distanceFromOrigin>
				<angle>63.96547943605549</angle>
				<shape>triangular</shape>
				<triangleMeasure>0.7699195592352678</triangleMeasure>
				<rectangleMeasure>0.6014348979211828</rectangleMeasure>
				<circleMeasure>0.5044327823256901</circleMeasure>
				<centroid>
					<x>269.2697</x>
					<y>449.3221</y>
				</centroid>
			</pseudo3D>
		</spatialEntity>
		<spatialEntity>
			<pseudo3D type="region">
				<clusteredness>1</clusteredness>
				<density>0.5528887278162452</density>
				<area>51835</area>
				<perimeter>1015.718249797821</perimeter>
				<distanceFromOrigin>297.6071235706565</distanceFromOrigin>
				<angle>60.48952387753631</angle>
				<shape>triangular</shape>
				<triangleMeasure>0.7555034898402015</triangleMeasure>
				<rectangleMeasure>0.6372583812998597</rectangleMeasure>
				<circleMeasure>0.4787818531423622</circleMeasure>
				<centroid>
					<x>454.2957</x>
					<y>263.2312</y>
				</centroid>
			</pseudo3D>
		</spatialEntity>
		<numericStateVariable>
			<name>avgClusterednessRegions</name>
			<value>524.8405597088019</value>
		</numericStateVariable>
		<numericStateVariable>
			<name>avgDensityRegions</name>
			<value>0.6013332581388643</value>
		</numericStateVariable>
	</timepoint>
	<timepoint>
		<spatialEntity>
			<pseudo3D type="region">
				<clusteredness>0.9714028982199908</clusteredness>
				<density>0.6497777884614834</density>
				<area>68107</area>
				<perimeter>1128.603844642639</perimeter>
				<distanceFromOrigin>269.4011878221772</distanceFromOrigin>
				<angle>63.96547943605549</angle>
				<shape>triangular</shape>
				<triangleMeasure>0.7699195592352678</triangleMeasure>
				<rectangleMeasure>0.6014348979211828</rectangleMeasure>
				<circleMeasure>0.5044327823256901</circleMeasure>
				<centroid>
					<x>269.2697</x>
					<y>449.3221</y>
				</centroid>
			</pseudo3D>
		</spatialEntity>
		<spatialEntity>
			<pseudo3D type="region">
				<clusteredness>1</clusteredness>
				<density>0.5528887278162452</density>
				<area>51835</area>
				<perimeter>1015.718249797821</perimeter>
				<distanceFromOrigin>297.6071235706565</distanceFromOrigin>
				<angle>60.48952387753631</angle>
				<shape>triangular</shape>
				<triangleMeasure>0.7555034898402015</triangleMeasure>
				<rectangleMeasure>0.6372583812998597</rectangleMeasure>
				<circleMeasure>0.4787818531423622</circleMeasure>
				<centroid>
					<x>454.2957</x>
					<y>263.2312</y>
				</centroid>
			</pseudo3D>
		</spatialEntity>
		<numericStateVariable>
			<name>avgClusterednessRegions</name>
			<value>524.8405597088019</value>
		</numericStateVariable>
		<numericStateVariable>
			<name>avgDensityRegions</name>
			<value>0.6013332581388643</value>
		</numericStateVariable>
	</timepoint>
	<timepoint>
		<spatialEntity>
			<pseudo3D type="region">
				<clusteredness>0.9714028982199908</clusteredness>
				<density>0.6497777884614834</density>
				<area>68107</area>
				<perimeter>1128.603844642639</perimeter>
				<distanceFromOrigin>269.4011878221772</distanceFromOrigin>
				<angle>63.96547943605549</angle>
				<shape>triangular</shape>
				<triangleMeasure>0.7699195592352678</triangleMeasure>
				<rectangleMeasure>0.6014348979211828</rectangleMeasure>
				<circleMeasure>0.5044327823256901</circleMeasure>
				<centroid>
					<x>269.2697</x>
					<y>449.3221</y>
				</centroid>
			</pseudo3D>
		</spatialEntity>
		<spatialEntity>
			<pseudo3D type="region">
				<clusteredness>1</clusteredness>
				<density>0.5528887278162452</density>
				<area>51835</area>
				<perimeter>1015.718249797821</perimeter>
				<distanceFromOrigin>297.6071235706565</distanceFromOrigin>
				<angle>60.48952387753631</angle>
				<shape>triangular</shape>
				<triangleMeasure>0.7555034898402015</triangleMeasure>
				<rectangleMeasure>0.6372583812998597</rectangleMeasure>
				<circleMeasure>0.4787818531423622</circleMeasure>
				<centroid>
					<x>454.2957</x>
					<y>263.2312</y>
				</centroid>
			</pseudo3D>
		</spatialEntity>
		<numericStateVariable>
			<name>avgClusterednessRegions</name>
			<value>524.8405597088019</value>
		</numericStateVariable>
		<numericStateVariable>
			<name>avgDensityRegions</name>
			<value>0.6013332581388643</value>
		</numericStateVariable>
	</timepoint>
	<timepoint>
		<spatialEntity>
			<pseudo3D type="region">
				<clusteredness>0.9714028982199908</clusteredness>
				<density>0.6497777884614834</density>
				<area>68107</area>
				<perimeter>1128.603844642639</perimeter>
				<distanceFromOrigin>269.4011878221772</distanceFromOrigin>
				<angle>63.96547943605549</angle>
				<shape>triangular</shape>
				<triangleMeasure>0.7699195592352678</triangleMeasure>
				<rectangleMeasure>0.6014348979211828</rectangleMeasure>
				<circleMeasure>0.5044327823256901</circleMeasure>
				<centroid>
					<x>269.2697</x>
					<y>449.3221</y>
				</centroid>
			</pseudo3D>
		</spatialEntity>
		<spatialEntity>
			<pseudo3D type="region">
				<clusteredness>1</clusteredness>
				<density>0.5528887278162452</density>
				<area>51835</area>
				<perimeter>1015.718249797821</perimeter>
				<distanceFromOrigin>297.6071235706565</distanceFromOrigin>
				<angle>60.48952387753631</angle>
				<shape>triangular</shape>
				<triangleMeasure>0.7555034898402015</triangleMeasure>
				<rectangleMeasure>0.6372583812998597</rectangleMeasure>
				<circleMeasure>0.4787818531423622</circleMeasure>
				<centroid>
					<x>454.2957</x>
					<y>263.2312</y>
				</centroid>
			</pseudo3D>
		</spatialEntity>
		<numericStateVariable>
			<name>avgClusterednessRegions</name>
			<value>524.8405597088019</value>
		</numericStateVariable>
		<numericStateVariable>
			<name>avgDensityRegions</name>
			<value>0.6013332581388643</value>
		</numericStateVariable>
	</timepoint>
	<timepoint>
		<spatialEntity>
			<pseudo3D type="region">
				<clusteredness>0.9714028982199908</clusteredness>
				<density>0.6497777884614834</density>
				<area>68107</area>
				<perimeter>1128.603844642639</perimeter>
				<distanceFromOrigin>269.4011878221772</distanceFromOrigin>
				<angle>63.96547943605549</angle>
				<shape>triangular</shape>
				<triangleMeasure>0.7699195592352678</triangleMeasure>
				<rectangleMeasure>0.6014348979211828</rectangleMeasure>
				<circleMeasure>0.5044327823256901</circleMeasure>
				<centroid>
					<x>269.2697</x>
					<y>449.3221</y>
				</centroid>
			</pseudo3D>
		</spatialEntity>
		<spatialEntity>
			<pseudo3D type="region">
				<clusteredness>1</clusteredness>
				<density>0.5528887278162452</density>
				<area>51835</area>
				<perimeter>1015.718249797821</perimeter>
				<distanceFromOrigin>297.6071235706565</distanceFromOrigin>
				<angle>60.48952387753631</angle>
				<shape>triangular</shape>
				<triangleMeasure>0.7555034898402015</triangleMeasure>
				<rectangleMeasure>0.6372583812998597</rectangleMeasure>
				<circleMeasure>0.4787818531423622</circleMeasure>
				<centroid>
					<x>454.2957</x>
					<y>263.2312</y>
				</centroid>
			</pseudo3D>
		</spatialEntity>
		<numericStateVariable>
			<name>avgClusterednessRegions</name>
			<value>524.8405597088019</value>
		</numericStateVariable>
		<numericStateVariable>
			<name>avgDensityRegions</name>
			<value>0.6013332581388643</value>
		</numericStateVariable>
	</timepoint>
	<timepoint>
		<spatialEntity>
			<pseudo3D type="region">
				<clusteredness>0.9714028982199908</clusteredness>
				<density>0.6497777884614834</density>
				<area>68107</area>
				<perimeter>1128.603844642639</perimeter>
				<distanceFromOrigin>269.4011878221772</distanceFromOrigin>
				<angle>63.96547943605549</angle>
				<shape>triangular</shape>
				<triangleMeasure>0.7699195592352678</triangleMeasure>
				<rectangleMeasure>0.6014348979211828</rectangleMeasure>
				<circleMeasure>0.5044327823256901</circleMeasure>
				<centroid>
					<x>269.2697</x>
					<y>449.3221</y>
				</centroid>
			</pseudo3D>
		</spatialEntity>
		<spatialEntity>
			<pseudo3D type="region">
				<clusteredness>1</clusteredness>
				<density>0.5528887278162452</density>
				<area>51835</area>
				<perimeter>1015.718249797821</perimeter>
				<distanceFromOrigin>297.6071235706565</distanceFromOrigin>
				<angle>60.48952387753631</angle>
				<shape>triangular</shape>
				<triangleMeasure>0.7555034898402015</triangleMeasure>
				<rectangleMeasure>0.6372583812998597</rectangleMeasure>
				<circleMeasure>0.4787818531423622</circleMeasure>
				<centroid>
					<x>454.2957</x>
					<y>263.2312</y>
				</centroid>
			</pseudo3D>
		</spatialEntity>
		<numericStateVariable>
			<name>avgClusterednessRegions</name>
			<value>524.8405597088019</value>
		</numericStateVariable>
		<numericStateVariable>
			<name>avgDensityRegions</name>
			<value>0.6013332581388643</value>
		</numericStateVariable>
	</timepoint>
	<timepoint>
		<spatialEntity>
			<pseudo3D type="region">
				<clusteredness>0.9714028982199908</clusteredness>
				<density>0.6497777884614834</density>
				<area>68107</area>
				<perimeter>1128.603844642639</perimeter>
				<distanceFromOrigin>269.4011878221772</distanceFromOrigin>
				<angle>63.96547943605549</angle>
				<shape>triangular</shape>
				<triangleMeasure>0.7699195592352678</triangleMeasure>
				<rectangleMeasure>0.6014348979211828</rectangleMeasure>
				<circleMeasure>0.5044327823256901</circleMeasure>
				<centroid>
					<x>269.2697</x>
					<y>449.3221</y>
				</centroid>
			</pseudo3D>
		</spatialEntity>
		<spatialEntity>
			<pseudo3D type="region">
				<clusteredness>1</clusteredness>
				<density>0.5528887278162452</density>
				<area>51835</area>
				<perimeter>1015.718249797821</perimeter>
				<distanceFromOrigin>297.6071235706565</distanceFromOrigin>
				<angle>60.48952387753631</angle>
				<shape>triangular</shape>
				<triangleMeasure>0.7555034898402015</triangleMeasure>
				<rectangleMeasure>0.6372583812998597</rectangleMeasure>
				<circleMeasure>0.4787818531423622</circleMeasure>
				<centroid>
					<x>454.2957</x>
					<y>263.2312</y>
				</centroid>
			</pseudo3D>
		</spatialEntity>
		<numericStateVariable>
			<name>avgClusterednessRegions</name>
			<value>524.8405597088019</value>
		</numericStateVariable>
		<numericStateVariable>
			<name>avgDensityRegions</name>
			<value>0.6013332581388643</value>
		</numericStateVariable>
	</timepoint>
	<timepoint>
		<spatialEntity>
			<pseudo3D type="region">
				<clusteredness>0.9714028982199908</clusteredness>
				<density>0.6497777884614834</density>
				<area>68107</area>
				<perimeter>1128.603844642639</perimeter>
				<distanceFromOrigin>269.4011878221772</distanceFromOrigin>
				<angle>63.96547943605549</angle>
				<shape>triangular</shape>
				<triangleMeasure>0.7699195592352678</triangleMeasure>
				<rectangleMeasure>0.6014348979211828</rectangleMeasure>
				<circleMeasure>0.5044327823256901</circleMeasure>
				<centroid>
					<x>269.2697</x>
					<y>449.3221</y>
				</centroid>
			</pseudo3D>
		</spatialEntity>
		<spatialEntity>
			<pseudo3D type="region">
				<clusteredness>1</clusteredness>
				<density>0.5528887278162452</density>
				<area>51835</area>
				<perimeter>1015.718249797821</perimeter>
				<distanceFromOrigin>297.6071235706565</distanceFromOrigin>
				<angle>60.48952387753631</angle>
				<shape>triangular</shape>
				<triangleMeasure>0.7555034898402015</triangleMeasure>
				<rectangleMeasure>0.6372583812998597</rectangleMeasure>
				<circleMeasure>0.4787818531423622</circleMeasure>
				<centroid>
					<x>454.2957</x>
					<y>263.2312</y>
				</centroid>
			</pseudo3D>
		</spatialEntity>
		<numericStateVariable>
			<name>avgClusterednessRegions</name>
			<value>524.8405597088019</value>
		</numericStateVariable>
		<numericStateVariable>
			<name>avgDensityRegions</name>
			<value>0.6013332581388643</value>
		</numericStateVariable>
	</timepoint>
	<timepoint>
		<spatialEntity>
			<pseudo3D type="region">
				<clusteredness>0.9714028982199908</clusteredness>
				<density>0.6497777884614834</density>
				<area>68107</area>
				<perimeter>1128.603844642639</perimeter>
				<distanceFromOrigin>269.4011878221772</distanceFromOrigin>
				<angle>63.96547943605549</angle>
				<shape>triangular</shape>
				<triangleMeasure>0.7699195592352678</triangleMeasure>
				<rectangleMeasure>0.6014348979211828</rectangleMeasure>
				<circleMeasure>0.5044327823256901</circleMeasure>
				<centroid>
					<x>269.2697</x>
					<y>449.3221</y>
				</centroid>
			</pseudo3D>
		</spatialEntity>
		<spatialEntity>
			<pseudo3D type="region">
				<clusteredness>1</clusteredness>
				<density>0.5528887278162452</density>
				<area>51835</area>
				<perimeter>1015.718249797821</perimeter>
				<distanceFromOrigin>297.6071235706565</distanceFromOrigin>
				<angle>60.48952387753631</angle>
				<shape>triangular</shape>
				<triangleMeasure>0.7555034898402015</triangleMeasure>
				<rectangleMeasure>0.6372583812998597</rectangleMeasure>
				<circleMeasure>0.4787818531423622</circleMeasure>
				<centroid>
					<x>454.2957</x>
					<y>263.2312</y>
				</centroid>
			</pseudo3D>
		</spatialEntity>
		<numericStateVariable>
			<name>avgClusterednessRegions</name>
			<value>524.8405597088019</value>
		</numericStateVariable>
		<numericStateVariable>
			<name>avgDensityRegions</name>
			<value>0.6013332581388643</value>
		</numericStateVariable>
	</timepoint>
	<timepoint>
		<spatialEntity>
			<pseudo3D type="region">
				<clusteredness>0.9714028982199908</clusteredness>
				<density>0.6497777884614834</density>
				<area>68107</area>
				<perimeter>1128.603844642639</perimeter>
				<distanceFromOrigin>269.4011878221772</distanceFromOrigin>
				<angle>63.96547943605549</angle>
				<shape>triangular</shape>
				<triangleMeasure>0.7699195592352678</triangleMeasure>
				<rectangleMeasure>0.6014348979211828</rectangleMeasure>
				<circleMeasure>0.5044327823256901</circleMeasure>
				<centroid>
					<x>269.2697</x>
					<y>449.3221</y>
				</centroid>
			</pseudo3D>
		</spatialEntity>
		<spatialEntity>
			<pseudo3D type="region">
				<clusteredness>1</clusteredness>
				<density>0.5528887278162452</density>
				<area>51835</area>
				<perimeter>1015.718249797821</perimeter>
				<distanceFromOrigin>297.6071235706565</distanceFromOrigin>
				<angle>60.48952387753631</angle>
				<shape>triangular</shape>
				<triangleMeasure>0.7555034898402015</triangleMeasure>
				<rectangleMeasure>0.6372583812998597</rectangleMeasure>
				<circleMeasure>0.4787818531423622</circleMeasure>
				<centroid>
					<x>454.2957</x>
					<y>263.2312</y>
				</centroid>
			</pseudo3D>
		</spatialEntity>
		<numericStateVariable>
			<name>avgClusterednessRegions</name>
			<value>524.8405597088019</value>
		</numericStateVariable>
		<numericStateVariable>
			<name>avgDensityRegions</name>
			<value>0.6013332581388643</value>
		</numericStateVariable>
	</timepoint>
	<timepoint>
		<spatialEntity>
			<pseudo3D type="region">
				<clusteredness>0.9714028982199908</clusteredness>
				<density>0.6497777884614834</density>
				<area>68107</area>
				<perimeter>1128.603844642639</perimeter>
				<distanceFromOrigin>269.4011878221772</distanceFromOrigin>
				<angle>63.96547943605549</angle>
				<shape>triangular</shape>
				<triangleMeasure>0.7699195592352678</triangleMeasure>
				<rectangleMeasure>0.6014348979211828</rectangleMeasure>
				<circleMeasure>0.5044327823256901</circleMeasure>
				<centroid>
					<x>269.2697</x>
					<y>449.3221</y>
				</centroid>
			</pseudo3D>
		</spatialEntity>
		<spatialEntity>
			<pseudo3D type="region">
				<clusteredness>1</clusteredness>
				<density>0.5528887278162452</density>
				<area>51835</area>
				<perimeter>1015.718249797821</perimeter>
				<distanceFromOrigin>297.6071235706565</distanceFromOrigin>
				<angle>60.48952387753631</angle>
				<shape>triangular</shape>
				<triangleMeasure>0.7555034898402015</triangleMeasure>
				<rectangleMeasure>0.6372583812998597</rectangleMeasure>
				<circleMeasure>0.4787818531423622</circleMeasure>
				<centroid>
					<x>454.2957</x>
					<y>263.2312</y>
				</centroid>
			</pseudo3D>
		</spatialEntity>
		<numericStateVariable>
			<name>avgClusterednessRegions</name>
			<value>524.8405597088019</value>
		</numericStateVariable>
		<numericStateVariable>
			<name>avgDensityRegions</name>
			<value>0.6013332581388643</value>
		</numericStateVariable>
	</timepoint>
	<timepoint>
		<spatialEntity>
			<pseudo3D type="region">
				<clusteredness>0.9714028982199908</clusteredness>
				<density>0.6497777884614834</density>
				<area>68107</area>
				<perimeter>1128.603844642639</perimeter>
				<distanceFromOrigin>269.4011878221772</distanceFromOrigin>
				<angle>63.96547943605549</angle>
				<shape>triangular</shape>
				<triangleMeasure>0.7699195592352678</triangleMeasure>
				<rectangleMeasure>0.6014348979211828</rectangleMeasure>
				<circleMeasure>0.5044327823256901</circleMeasure>
				<centroid>
					<x>269.2697</x>
					<y>449.3221</y>
				</centroid>
			</pseudo3D>
		</spatialEntity>
		<spatialEntity>
			<pseudo3D type="region">
				<clusteredness>1</clusteredness>
				<density>0.5528887278162452</density>
				<area>51835</area>
				<perimeter>1015.718249797821</perimeter>
				<distanceFromOrigin>297.6071235706565</distanceFromOrigin>
				<angle>60.48952387753631</angle>
				<shape>triangular</shape>
				<triangleMeasure>0.7555034898402015</triangleMeasure>
				<rectangleMeasure>0.6372583812998597</rectangleMeasure>
				<circleMeasure>0.4787818531423622</circleMeasure>
				<centroid>
					<x>454.2957</x>
					<y>263.2312</y>
				</centroid>
			</pseudo3D>
		</spatialEntity>
		<numericStateVariable>
			<name>avgClusterednessRegions</name>
			<value>524.8405597088019</value>
		</numericStateVariable>
		<numericStateVariable>
			<name>avgDensityRegions</name>
			<value>0.6013332581388643</value>
		</numericStateVariable>
	</timepoint>
	<timepoint>
		<spatialEntity>
			<pseudo3D type="region">
				<clusteredness>0.9714028982199908</clusteredness>
				<density>0.6497777884614834</density>
				<area>68107</area>
				<perimeter>1128.603844642639</perimeter>
				<distanceFromOrigin>269.4011878221772</distanceFromOrigin>
				<angle>63.96547943605549</angle>
				<shape>triangular</shape>
				<triangleMeasure>0.7699195592352678</triangleMeasure>
				<rectangleMeasure>0.6014348979211828</rectangleMeasure>
				<circleMeasure>0.5044327823256901</circleMeasure>
				<centroid>
					<x>269.2697</x>
					<y>449.3221</y>
				</centroid>
			</pseudo3D>
		</spatialEntity>
		<spatialEntity>
			<pseudo3D type="region">
				<clusteredness>1</clusteredness>
				<density>0.5528887278162452</density>
				<area>51835</area>
				<perimeter>1015.718249797821</perimeter>
				<distanceFromOrigin>297.6071235706565</distanceFromOrigin>
				<angle>60.48952387753631</angle>
				<shape>triangular</shape>
				<triangleMeasure>0.7555034898402015</triangleMeasure>
				<rectangleMeasure>0.6372583812998597</rectangleMeasure>
				<circleMeasure>0.4787818531423622</circleMeasure>
				<centroid>
					<x>454.2957</x>
					<y>263.2312</y>
				</centroid>
			</pseudo3D>
		</spatialEntity>
		<numericStateVariable>
			<name>avgClusterednessRegions</name>
			<value>524.8405597088019</value>
		</numericStateVariable>
		<numericStateVariable>
			<name>avgDensityRegions</name>
			<value>0.6013332581388643</value>
		</numericStateVariable>
	</timepoint>
	<timepoint>
		<spatialEntity>
			<pseudo3D type="region">
				<clusteredness>0.9714028982199908</clusteredness>
				<density>0.6497777884614834</density>
				<area>68107</area>
				<perimeter>1128.603844642639</perimeter>
				<distanceFromOrigin>269.4011878221772</distanceFromOrigin>
				<angle>63.96547943605549</angle>
				<shape>triangular</shape>
				<triangleMeasure>0.7699195592352678</triangleMeasure>
				<rectangleMeasure>0.6014348979211828</rectangleMeasure>
				<circleMeasure>0.5044327823256901</circleMeasure>
				<centroid>
					<x>269.2697</x>
					<y>449.3221</y>
				</centroid>
			</pseudo3D>
		</spatialEntity>
		<spatialEntity>
			<pseudo3D type="region">
				<clusteredness>1</clusteredness>
				<density>0.5528887278162452</density>
				<area>51835</area>
				<perimeter>1015.718249797821</perimeter>
				<distanceFromOrigin>297.6071235706565</distanceFromOrigin>
				<angle>60.48952387753631</angle>
				<shape>triangular</shape>
				<triangleMeasure>0.7555034898402015</triangleMeasure>
				<rectangleMeasure>0.6372583812998597</rectangleMeasure>
				<circleMeasure>0.4787818531423622</circleMeasure>
				<centroid>
					<x>454.2957</x>
					<y>263.2312</y>
				</centroid>
			</pseudo3D>
		</spatialEntity>
		<numericStateVariable>
			<name>avgClusterednessRegions</name>
			<value>524.8405597088019</value>
		</numericStateVariable>
		<numericStateVariable>
			<name>avgDensityRegions</name>
			<value>0.6013332581388643</value>
		</numericStateVariable>
	</timepoint>
	<timepoint>
		<spatialEntity>
			<pseudo3D type="region">
				<clusteredness>0.9714028982199908</clusteredness>
				<density>0.6497777884614834</density>
				<area>68107</area>
				<perimeter>1128.603844642639</perimeter>
				<distanceFromOrigin>269.4011878221772</distanceFromOrigin>
				<angle>63.96547943605549</angle>
				<shape>triangular</shape>
				<triangleMeasure>0.7699195592352678</triangleMeasure>
				<rectangleMeasure>0.6014348979211828</rectangleMeasure>
				<circleMeasure>0.5044327823256901</circleMeasure>
				<centroid>
					<x>269.2697</x>
					<y>449.3221</y>
				</centroid>
			</pseudo3D>
		</spatialEntity>
		<spatialEntity>
			<pseudo3D type="region">
				<clusteredness>1</clusteredness>
				<density>0.5528887278162452</density>
				<area>51835</area>
				<perimeter>1015.718249797821</perimeter>
				<distanceFromOrigin>297.6071235706565</distanceFromOrigin>
				<angle>60.48952387753631</angle>
				<shape>triangular</shape>
				<triangleMeasure>0.7555034898402015</triangleMeasure>
				<rectangleMeasure>0.6372583812998597</rectangleMeasure>
				<circleMeasure>0.4787818531423622</circleMeasure>
				<centroid>
					<x>454.2957</x>
					<y>263.2312</y>
				</centroid>
			</pseudo3D>
		</spatialEntity>
		<numericStateVariable>
			<name>avgClusterednessRegions</name>
			<value>524.8405597088019</value>
		</numericStateVariable>
		<numericStateVariable>
			<name>avgDensityRegions</name>
			<value>0.6013332581388643</value>
		</numericStateVariable>
	</timepoint>
	<timepoint>
		<spatialEntity>
			<pseudo3D type="region">
				<clusteredness>0.9714028982199908</clusteredness>
				<density>0.6497777884614834</density>
				<area>68107</area>
				<perimeter>1128.603844642639</perimeter>
				<distanceFromOrigin>269.4011878221772</distanceFromOrigin>
				<angle>63.96547943605549</angle>
				<shape>triangular</shape>
				<triangleMeasure>0.7699195592352678</triangleMeasure>
				<rectangleMeasure>0.6014348979211828</rectangleMeasure>
				<circleMeasure>0.5044327823256901</circleMeasure>
				<centroid>
					<x>269.2697</x>
					<y>449.3221</y>
				</centroid>
			</pseudo3D>
		</spatialEntity>
		<spatialEntity>
			<pseudo3D type="region">
				<clusteredness>1</clusteredness>
				<density>0.5528887278162452</density>
				<area>51835</area>
				<perimeter>1015.718249797821</perimeter>
				<distanceFromOrigin>297.6071235706565</distanceFromOrigin>
				<angle>60.48952387753631</angle>
				<shape>triangular</shape>
				<triangleMeasure>0.7555034898402015</triangleMeasure>
				<rectangleMeasure>0.6372583812998597</rectangleMeasure>
				<circleMeasure>0.4787818531423622</circleMeasure>
				<centroid>
					<x>454.2957</x>
					<y>263.2312</y>
				</centroid>
			</pseudo3D>
		</spatialEntity>
		<numericStateVariable>
			<name>avgClusterednessRegions</name>
			<value>524.8405597088019</value>
		</numericStateVariable>
		<numericStateVariable>
			<name>avgDensityRegions</name>
			<value>0.6013332581388643</value>
		</numericStateVariable>
	</timepoint>
	<timepoint>
		<spatialEntity>
			<pseudo3D type="region">
				<clusteredness>0.9714028982199908</clusteredness>
				<density>0.6497777884614834</density>
				<area>68107</area>
				<perimeter>1128.603844642639</perimeter>
				<distanceFromOrigin>269.4011878221772</distanceFromOrigin>
				<angle>63.96547943605549</angle>
				<shape>triangular</shape>
				<triangleMeasure>0.7699195592352678</triangleMeasure>
				<rectangleMeasure>0.6014348979211828</rectangleMeasure>
				<circleMeasure>0.5044327823256901</circleMeasure>
				<centroid>
					<x>269.2697</x>
					<y>449.3221</y>
				</centroid>
			</pseudo3D>
		</spatialEntity>
		<spatialEntity>
			<pseudo3D type="region">
				<clusteredness>1</clusteredness>
				<density>0.5528887278162452</density>
				<area>51835</area>
				<perimeter>1015.718249797821</perimeter>
				<distanceFromOrigin>297.6071235706565</distanceFromOrigin>
				<angle>60.48952387753631</angle>
				<shape>triangular</shape>
				<triangleMeasure>0.7555034898402015</triangleMeasure>
				<rectangleMeasure>0.6372583812998597</rectangleMeasure>
				<circleMeasure>0.4787818531423622</circleMeasure>
				<centroid>
					<x>454.2957</x>
					<y>263.2312</y>
				</centroid>
			</pseudo3D>
		</spatialEntity>
		<numericStateVariable>
			<name>avgClusterednessRegions</name>
			<value>524.8405597088019</value>
		</numericStateVariable>
		<numericStateVariable>
			<name>avgDensityRegions</name>
			<value>0.6013332581388643</value>
		</numericStateVariable>
	</timepoint>
	<timepoint>
		<spatialEntity>
			<pseudo3D type="region">
				<clusteredness>0.9714028982199908</clusteredness>
				<density>0.6497777884614834</density>
				<area>68107</area>
				<perimeter>1128.603844642639</perimeter>
				<distanceFromOrigin>269.4011878221772</distanceFromOrigin>
				<angle>63.96547943605549</angle>
				<shape>triangular</shape>
				<triangleMeasure>0.7699195592352678</triangleMeasure>
				<rectangleMeasure>0.6014348979211828</rectangleMeasure>
				<circleMeasure>0.5044327823256901</circleMeasure>
				<centroid>
					<x>269.2697</x>
					<y>449.3221</y>
				</centroid>
			</pseudo3D>
		</spatialEntity>
		<spatialEntity>
			<pseudo3D type="region">
				<clusteredness>1</clusteredness>
				<density>0.5528887278162452</density>
				<area>51835</area>
				<perimeter>1015.718249797821</perimeter>
				<distanceFromOrigin>297.6071235706565</distanceFromOrigin>
				<angle>60.48952387753631</angle>
				<shape>triangular</shape>
				<triangleMeasure>0.7555034898402015</triangleMeasure>
				<rectangleMeasure>0.6372583812998597</rectangleMeasure>
				<circleMeasure>0.4787818531423622</circleMeasure>
				<centroid>
					<x>454.2957</x>
					<y>263.2312</y>
				</centroid>
			</pseudo3D>
		</spatialEntity>
		<numericStateVariable>
			<name>avgClusterednessRegions</name>
			<value>524.8405597088019</value>
		</numericStateVariable>
		<numericStateVariable>
			<name>avgDensityRegions</name>
			<value>0.6013332581388643</value>
		</numericStateVariable>
	</timepoint>
</experiment>
