# Supplementary material for: Automatic validation of computational models using pseudo-3D spatio-temporal model checking
Source: BMC Syst Biol. 2014 Dec 2;8:124. doi: 10.1186/s12918-014-0124-0 (PMC4272535; doi:10.1186/s12918-014-0124-0)
Supplement: Additional file 8 — Dataset of STML files for the phase variation case study. The dataset of one thousand STML files corresponding to the stochastic simulations of the rectangular model for the phase variation case study. We recommend using the freely available 7zip software (Download link: http://www.7-zip.org/download.html) to extract this archive. [file 12918_2014_124_MOESM8_ESM.zip › phase_variation_stml_213.xml]

<?xml version="1.0" encoding="utf-8"?>
<!--Warning! This xml file was automatically generated by a C++ program using the Boost PropertyTree library.-->
<experiment>
	<timepoint>
		<numericStateVariable>
			<name>avgClusterednessRegions</name>
			<value>0</value>
		</numericStateVariable>
		<numericStateVariable>
			<name>avgDensityRegions</name>
			<value>0</value>
		</numericStateVariable>
	</timepoint>
	<timepoint>
		<numericStateVariable>
			<name>avgClusterednessRegions</name>
			<value>0</value>
		</numericStateVariable>
		<numericStateVariable>
			<name>avgDensityRegions</name>
			<value>0</value>
		</numericStateVariable>
	</timepoint>
	<timepoint>
		<numericStateVariable>
			<name>avgClusterednessRegions</name>
			<value>0</value>
		</numericStateVariable>
		<numericStateVariable>
			<name>avgDensityRegions</name>
			<value>0</value>
		</numericStateVariable>
	</timepoint>
	<timepoint>
		<numericStateVariable>
			<name>avgClusterednessRegions</name>
			<value>0</value>
		</numericStateVariable>
		<numericStateVariable>
			<name>avgDensityRegions</name>
			<value>0</value>
		</numericStateVariable>
	</timepoint>
	<timepoint>
		<numericStateVariable>
			<name>avgClusterednessRegions</name>
			<value>0</value>
		</numericStateVariable>
		<numericStateVariable>
			<name>avgDensityRegions</name>
			<value>0</value>
		</numericStateVariable>
	</timepoint>
	<timepoint>
		<numericStateVariable>
			<name>avgClusterednessRegions</name>
			<value>0</value>
		</numericStateVariable>
		<numericStateVariable>
			<name>avgDensityRegions</name>
			<value>0</value>
		</numericStateVariable>
	</timepoint>
	<timepoint>
		<numericStateVariable>
			<name>avgClusterednessRegions</name>
			<value>0</value>
		</numericStateVariable>
		<numericStateVariable>
			<name>avgDensityRegions</name>
			<value>0</value>
		</numericStateVariable>
	</timepoint>
	<timepoint>
		<numericStateVariable>
			<name>avgClusterednessRegions</name>
			<value>0</value>
		</numericStateVariable>
		<numericStateVariable>
			<name>avgDensityRegions</name>
			<value>0</value>
		</numericStateVariable>
	</timepoint>
	<timepoint>
		<numericStateVariable>
			<name>avgClusterednessRegions</name>
			<value>0</value>
		</numericStateVariable>
		<numericStateVariable>
			<name>avgDensityRegions</name>
			<value>0</value>
		</numericStateVariable>
	</timepoint>
	<timepoint>
		<numericStateVariable>
			<name>avgClusterednessRegions</name>
			<value>0</value>
		</numericStateVariable>
		<numericStateVariable>
			<name>avgDensityRegions</name>
			<value>0</value>
		</numericStateVariable>
	</timepoint>
	<timepoint>
		<numericStateVariable>
			<name>avgClusterednessRegions</name>
			<value>0</value>
		</numericStateVariable>
		<numericStateVariable>
			<name>avgDensityRegions</name>
			<value>0</value>
		</numericStateVariable>
	</timepoint>
	<timepoint>
		<numericStateVariable>
			<name>avgClusterednessRegions</name>
			<value>0</value>
		</numericStateVariable>
		<numericStateVariable>
			<name>avgDensityRegions</name>
			<value>0</value>
		</numericStateVariable>
	</timepoint>
	<timepoint>
		<numericStateVariable>
			<name>avgClusterednessRegions</name>
			<value>0</value>
		</numericStateVariable>
		<numericStateVariable>
			<name>avgDensityRegions</name>
			<value>0</value>
		</numericStateVariable>
	</timepoint>
	<timepoint>
		<numericStateVariable>
			<name>avgClusterednessRegions</name>
			<value>0</value>
		</numericStateVariable>
		<numericStateVariable>
			<name>avgDensityRegions</name>
			<value>0</value>
		</numericStateVariable>
	</timepoint>
	<timepoint>
		<numericStateVariable>
			<name>avgClusterednessRegions</name>
			<value>0</value>
		</numericStateVariable>
		<numericStateVariable>
			<name>avgDensityRegions</name>
			<value>0</value>
		</numericStateVariable>
	</timepoint>
	<timepoint>
		<numericStateVariable>
			<name>avgClusterednessRegions</name>
			<value>0</value>
		</numericStateVariable>
		<numericStateVariable>
			<name>avgDensityRegions</name>
			<value>0</value>
		</numericStateVariable>
	</timepoint>
	<timepoint>
		<numericStateVariable>
			<name>avgClusterednessRegions</name>
			<value>0</value>
		</numericStateVariable>
		<numericStateVariable>
			<name>avgDensityRegions</name>
			<value>0</value>
		</numericStateVariable>
	</timepoint>
	<timepoint>
		<numericStateVariable>
			<name>avgClusterednessRegions</name>
			<value>0</value>
		</numericStateVariable>
		<numericStateVariable>
			<name>avgDensityRegions</name>
			<value>0</value>
		</numericStateVariable>
	</timepoint>
	<timepoint>
		<numericStateVariable>
			<name>avgClusterednessRegions</name>
			<value>0</value>
		</numericStateVariable>
		<numericStateVariable>
			<name>avgDensityRegions</name>
			<value>0</value>
		</numericStateVariable>
	</timepoint>
	<timepoint>
		<numericStateVariable>
			<name>avgClusterednessRegions</name>
			<value>0</value>
		</numericStateVariable>
		<numericStateVariable>
			<name>avgDensityRegions</name>
			<value>0</value>
		</numericStateVariable>
	</timepoint>
	<timepoint>
		<numericStateVariable>
			<name>avgClusterednessRegions</name>
			<value>0</value>
		</numericStateVariable>
		<numericStateVariable>
			<name>avgDensityRegions</name>
			<value>0</value>
		</numericStateVariable>
	</timepoint>
	<timepoint>
		<numericStateVariable>
			<name>avgClusterednessRegions</name>
			<value>0</value>
		</numericStateVariable>
		<numericStateVariable>
			<name>avgDensityRegions</name>
			<value>0</value>
		</numericStateVariable>
	</timepoint>
	<timepoint>
		<numericStateVariable>
			<name>avgClusterednessRegions</name>
			<value>0</value>
		</numericStateVariable>
		<numericStateVariable>
			<name>avgDensityRegions</name>
			<value>0</value>
		</numericStateVariable>
	</timepoint>
	<timepoint>
		<spatialEntity>
			<pseudo3D type="region">
				<clusteredness>1</clusteredness>
				<density>0.6139486782406242</density>
				<area>21875</area>
				<perimeter>693.8377029895782</perimeter>
				<distanceFromOrigin>175.4821928287882</distanceFromOrigin>
				<angle>48.28355624236998</angle>
				<shape>triangular</shape>
				<triangleMeasure>0.763498656242365</triangleMeasure>
				<rectangleMeasure>0.5443988359197462</rectangleMeasure>
				<circleMeasure>0.3715963981937945</circleMeasure>
				<centroid>
					<x>980.7097</x>
					<y>830.7622</y>
				</centroid>
			</pseudo3D>
		</spatialEntity>
		<numericStateVariable>
			<name>avgClusterednessRegions</name>
			<value>0</value>
		</numericStateVariable>
		<numericStateVariable>
			<name>avgDensityRegions</name>
			<value>0.6139486782406242</value>
		</numericStateVariable>
	</timepoint>
	<timepoint>
		<spatialEntity>
			<pseudo3D type="region">
				<clusteredness>1</clusteredness>
				<density>0.6084470459286823</density>
				<area>25215.5</area>
				<perimeter>742.0620555877686</perimeter>
				<distanceFromOrigin>175.4821928287882</distanceFromOrigin>
				<angle>46.37923779455892</angle>
				<shape>triangular</shape>
				<triangleMeasure>0.7661636744134817</triangleMeasure>
				<rectangleMeasure>0.563764419504571</rectangleMeasure>
				<circleMeasure>0.3706298408929594</circleMeasure>
				<centroid>
					<x>992.6011</x>
					<y>835.8447</y>
				</centroid>
			</pseudo3D>
		</spatialEntity>
		<numericStateVariable>
			<name>avgClusterednessRegions</name>
			<value>0</value>
		</numericStateVariable>
		<numericStateVariable>
			<name>avgDensityRegions</name>
			<value>0.6084470459286823</value>
		</numericStateVariable>
	</timepoint>
	<timepoint>
		<spatialEntity>
			<pseudo3D type="region">
				<clusteredness>1</clusteredness>
				<density>0.6108905477449368</density>
				<area>28227.5</area>
				<perimeter>804.2112402915955</perimeter>
				<distanceFromOrigin>175.4821928287882</distanceFromOrigin>
				<angle>45.73523505373927</angle>
				<shape>triangular</shape>
				<triangleMeasure>0.793559314886529</triangleMeasure>
				<rectangleMeasure>0.5487303192439771</rectangleMeasure>
				<circleMeasure>0.3701811766245198</circleMeasure>
				<centroid>
					<x>1002.61</x>
					<y>840.2095</y>
				</centroid>
			</pseudo3D>
		</spatialEntity>
		<numericStateVariable>
			<name>avgClusterednessRegions</name>
			<value>0</value>
		</numericStateVariable>
		<numericStateVariable>
			<name>avgDensityRegions</name>
			<value>0.6108905477449368</value>
		</numericStateVariable>
	</timepoint>
	<timepoint>
		<spatialEntity>
			<pseudo3D type="region">
				<clusteredness>1</clusteredness>
				<density>0.6155556884368509</density>
				<area>32081</area>
				<perimeter>857.5192923545837</perimeter>
				<distanceFromOrigin>175.4821928287882</distanceFromOrigin>
				<angle>45.08874542023678</angle>
				<shape>triangular</shape>
				<triangleMeasure>0.7941210142797469</triangleMeasure>
				<rectangleMeasure>0.5405761055969361</rectangleMeasure>
				<circleMeasure>0.3621905109748946</circleMeasure>
				<centroid>
					<x>1013.943</x>
					<y>847.9982</y>
				</centroid>
			</pseudo3D>
		</spatialEntity>
		<numericStateVariable>
			<name>avgClusterednessRegions</name>
			<value>0</value>
		</numericStateVariable>
		<numericStateVariable>
			<name>avgDensityRegions</name>
			<value>0.6155556884368509</value>
		</numericStateVariable>
	</timepoint>
	<timepoint>
		<spatialEntity>
			<pseudo3D type="region">
				<clusteredness>1</clusteredness>
				<density>0.6088045355560562</density>
				<area>35117</area>
				<perimeter>882.3602910041809</perimeter>
				<distanceFromOrigin>175.4821928287882</distanceFromOrigin>
				<angle>45.76462289080191</angle>
				<shape>triangular</shape>
				<triangleMeasure>0.7372564662411824</triangleMeasure>
				<rectangleMeasure>0.5763810972662079</rectangleMeasure>
				<circleMeasure>0.3579859227093432</circleMeasure>
				<centroid>
					<x>1022.406</x>
					<y>854.5018</y>
				</centroid>
			</pseudo3D>
		</spatialEntity>
		<numericStateVariable>
			<name>avgClusterednessRegions</name>
			<value>0</value>
		</numericStateVariable>
		<numericStateVariable>
			<name>avgDensityRegions</name>
			<value>0.6088045355560562</value>
		</numericStateVariable>
	</timepoint>
	<timepoint>
		<spatialEntity>
			<pseudo3D type="region">
				<clusteredness>1</clusteredness>
				<density>0.609176889166631</density>
				<area>39472.5</area>
				<perimeter>976.9240212440491</perimeter>
				<distanceFromOrigin>175.4821928287882</distanceFromOrigin>
				<angle>45.9855474252494</angle>
				<shape>triangular</shape>
				<triangleMeasure>0.7564716197375418</triangleMeasure>
				<rectangleMeasure>0.5208370164894405</rectangleMeasure>
				<circleMeasure>0.372297978233013</circleMeasure>
				<centroid>
					<x>1034.564</x>
					<y>859.9067</y>
				</centroid>
			</pseudo3D>
		</spatialEntity>
		<numericStateVariable>
			<name>avgClusterednessRegions</name>
			<value>0</value>
		</numericStateVariable>
		<numericStateVariable>
			<name>avgDensityRegions</name>
			<value>0.609176889166631</value>
		</numericStateVariable>
	</timepoint>
	<timepoint>
		<spatialEntity>
			<pseudo3D type="region">
				<clusteredness>1</clusteredness>
				<density>0.6120187526018669</density>
				<area>44565</area>
				<perimeter>1058.565207958221</perimeter>
				<distanceFromOrigin>175.4821928287882</distanceFromOrigin>
				<angle>45.48182817563293</angle>
				<shape>triangular</shape>
				<triangleMeasure>0.7669257360675803</triangleMeasure>
				<rectangleMeasure>0.5152130147212234</rectangleMeasure>
				<circleMeasure>0.3582205307724466</circleMeasure>
				<centroid>
					<x>1047.097</x>
					<y>868.3016</y>
				</centroid>
			</pseudo3D>
		</spatialEntity>
		<numericStateVariable>
			<name>avgClusterednessRegions</name>
			<value>0</value>
		</numericStateVariable>
		<numericStateVariable>
			<name>avgDensityRegions</name>
			<value>0.6120187526018669</value>
		</numericStateVariable>
	</timepoint>
	<timepoint>
		<spatialEntity>
			<pseudo3D type="region">
				<clusteredness>1</clusteredness>
				<density>0.6088545011546156</density>
				<area>49424</area>
				<perimeter>1116.532813549042</perimeter>
				<distanceFromOrigin>175.4821928287882</distanceFromOrigin>
				<angle>45.84473447343447</angle>
				<shape>triangular</shape>
				<triangleMeasure>0.7469669204466023</triangleMeasure>
				<rectangleMeasure>0.5029892624439966</rectangleMeasure>
				<circleMeasure>0.3632282119742871</circleMeasure>
				<centroid>
					<x>1058.705</x>
					<y>874.1446</y>
				</centroid>
			</pseudo3D>
		</spatialEntity>
		<numericStateVariable>
			<name>avgClusterednessRegions</name>
			<value>0</value>
		</numericStateVariable>
		<numericStateVariable>
			<name>avgDensityRegions</name>
			<value>0.6088545011546156</value>
		</numericStateVariable>
	</timepoint>
	<timepoint>
		<spatialEntity>
			<pseudo3D type="region">
				<clusteredness>1</clusteredness>
				<density>0.6098676807446205</density>
				<area>53767.5</area>
				<perimeter>1154.840655565262</perimeter>
				<distanceFromOrigin>175.4821928287882</distanceFromOrigin>
				<angle>44.98912793570675</angle>
				<shape>triangular</shape>
				<triangleMeasure>0.7710826959032983</triangleMeasure>
				<rectangleMeasure>0.5208956489095027</rectangleMeasure>
				<circleMeasure>0.3570272722781133</circleMeasure>
				<centroid>
					<x>1068.558</x>
					<y>879.3107</y>
				</centroid>
			</pseudo3D>
		</spatialEntity>
		<numericStateVariable>
			<name>avgClusterednessRegions</name>
			<value>0</value>
		</numericStateVariable>
		<numericStateVariable>
			<name>avgDensityRegions</name>
			<value>0.6098676807446205</value>
		</numericStateVariable>
	</timepoint>
	<timepoint>
		<spatialEntity>
			<pseudo3D type="region">
				<clusteredness>1</clusteredness>
				<density>0.6056385217510536</density>
				<area>58659.5</area>
				<perimeter>1242.485272407532</perimeter>
				<distanceFromOrigin>175.4821928287882</distanceFromOrigin>
				<angle>45.01745890995346</angle>
				<shape>triangular</shape>
				<triangleMeasure>0.757054290328149</triangleMeasure>
				<rectangleMeasure>0.5131231071176715</rectangleMeasure>
				<circleMeasure>0.360822840490726</circleMeasure>
				<centroid>
					<x>1078.818</x>
					<y>885.7644</y>
				</centroid>
			</pseudo3D>
		</spatialEntity>
		<numericStateVariable>
			<name>avgClusterednessRegions</name>
			<value>0</value>
		</numericStateVariable>
		<numericStateVariable>
			<name>avgDensityRegions</name>
			<value>0.6056385217510536</value>
		</numericStateVariable>
	</timepoint>
	<timepoint>
		<spatialEntity>
			<pseudo3D type="region">
				<clusteredness>1</clusteredness>
				<density>0.6047701454296798</density>
				<area>62842</area>
				<perimeter>1331.529919147491</perimeter>
				<distanceFromOrigin>175.4821928287882</distanceFromOrigin>
				<angle>44.96648133595394</angle>
				<shape>triangular</shape>
				<triangleMeasure>0.7606631987629328</triangleMeasure>
				<rectangleMeasure>0.5280727316366522</rectangleMeasure>
				<circleMeasure>0.3640747734174227</circleMeasure>
				<centroid>
					<x>1087.602</x>
					<y>890.6887</y>
				</centroid>
			</pseudo3D>
		</spatialEntity>
		<numericStateVariable>
			<name>avgClusterednessRegions</name>
			<value>0</value>
		</numericStateVariable>
		<numericStateVariable>
			<name>avgDensityRegions</name>
			<value>0.6047701454296798</value>
		</numericStateVariable>
	</timepoint>
	<timepoint>
		<spatialEntity>
			<pseudo3D type="region">
				<clusteredness>1</clusteredness>
				<density>0.6085022922373106</density>
				<area>68378.5</area>
				<perimeter>1438.236318588257</perimeter>
				<distanceFromOrigin>175.3082998605599</distanceFromOrigin>
				<angle>44.99283832600124</angle>
				<shape>triangular</shape>
				<triangleMeasure>0.7576313252745062</triangleMeasure>
				<rectangleMeasure>0.5421581995124295</rectangleMeasure>
				<circleMeasure>0.3603625137755272</circleMeasure>
				<centroid>
					<x>1098.488</x>
					<y>898.2291</y>
				</centroid>
			</pseudo3D>
		</spatialEntity>
		<numericStateVariable>
			<name>avgClusterednessRegions</name>
			<value>0</value>
		</numericStateVariable>
		<numericStateVariable>
			<name>avgDensityRegions</name>
			<value>0.6085022922373106</value>
		</numericStateVariable>
	</timepoint>
	<timepoint>
		<spatialEntity>
			<pseudo3D type="region">
				<clusteredness>1</clusteredness>
				<density>0.6059363532777368</density>
				<area>69631.5</area>
				<perimeter>1453.08825802803</perimeter>
				<distanceFromOrigin>175.3082998605599</distanceFromOrigin>
				<angle>45.64410648021122</angle>
				<shape>triangular</shape>
				<triangleMeasure>0.7557725730364976</triangleMeasure>
				<rectangleMeasure>0.546695871764187</rectangleMeasure>
				<circleMeasure>0.364230681741638</circleMeasure>
				<centroid>
					<x>1100.813</x>
					<y>900.0168</y>
				</centroid>
			</pseudo3D>
		</spatialEntity>
		<numericStateVariable>
			<name>avgClusterednessRegions</name>
			<value>0</value>
		</numericStateVariable>
		<numericStateVariable>
			<name>avgDensityRegions</name>
			<value>0.6059363532777368</value>
		</numericStateVariable>
	</timepoint>
	<timepoint>
		<spatialEntity>
			<pseudo3D type="region">
				<clusteredness>1</clusteredness>
				<density>0.6059363532777368</density>
				<area>69631.5</area>
				<perimeter>1453.08825802803</perimeter>
				<distanceFromOrigin>175.3082998605599</distanceFromOrigin>
				<angle>45.64410648021122</angle>
				<shape>triangular</shape>
				<triangleMeasure>0.7557725730364976</triangleMeasure>
				<rectangleMeasure>0.546695871764187</rectangleMeasure>
				<circleMeasure>0.364230681741638</circleMeasure>
				<centroid>
					<x>1100.813</x>
					<y>900.0168</y>
				</centroid>
			</pseudo3D>
		</spatialEntity>
		<numericStateVariable>
			<name>avgClusterednessRegions</name>
			<value>0</value>
		</numericStateVariable>
		<numericStateVariable>
			<name>avgDensityRegions</name>
			<value>0.6059363532777368</value>
		</numericStateVariable>
	</timepoint>
	<timepoint>
		<spatialEntity>
			<pseudo3D type="region">
				<clusteredness>1</clusteredness>
				<density>0.6059363532777368</density>
				<area>69631.5</area>
				<perimeter>1453.08825802803</perimeter>
				<distanceFromOrigin>175.3082998605599</distanceFromOrigin>
				<angle>45.64410648021122</angle>
				<shape>triangular</shape>
				<triangleMeasure>0.7557725730364976</triangleMeasure>
				<rectangleMeasure>0.546695871764187</rectangleMeasure>
				<circleMeasure>0.364230681741638</circleMeasure>
				<centroid>
					<x>1100.813</x>
					<y>900.0168</y>
				</centroid>
			</pseudo3D>
		</spatialEntity>
		<numericStateVariable>
			<name>avgClusterednessRegions</name>
			<value>0</value>
		</numericStateVariable>
		<numericStateVariable>
			<name>avgDensityRegions</name>
			<value>0.6059363532777368</value>
		</numericStateVariable>
	</timepoint>
	<timepoint>
		<spatialEntity>
			<pseudo3D type="region">
				<clusteredness>1</clusteredness>
				<density>0.6059363532777368</density>
				<area>69631.5</area>
				<perimeter>1453.08825802803</perimeter>
				<distanceFromOrigin>175.3082998605599</distanceFromOrigin>
				<angle>45.64410648021122</angle>
				<shape>triangular</shape>
				<triangleMeasure>0.7557725730364976</triangleMeasure>
				<rectangleMeasure>0.546695871764187</rectangleMeasure>
				<circleMeasure>0.364230681741638</circleMeasure>
				<centroid>
					<x>1100.813</x>
					<y>900.0168</y>
				</centroid>
			</pseudo3D>
		</spatialEntity>
		<numericStateVariable>
			<name>avgClusterednessRegions</name>
			<value>0</value>
		</numericStateVariable>
		<numericStateVariable>
			<name>avgDensityRegions</name>
			<value>0.6059363532777368</value>
		</numericStateVariable>
	</timepoint>
	<timepoint>
		<spatialEntity>
			<pseudo3D type="region">
				<clusteredness>1</clusteredness>
				<density>0.6059363532777368</density>
				<area>69631.5</area>
				<perimeter>1453.08825802803</perimeter>
				<distanceFromOrigin>175.3082998605599</distanceFromOrigin>
				<angle>45.64410648021122</angle>
				<shape>triangular</shape>
				<triangleMeasure>0.7557725730364976</triangleMeasure>
				<rectangleMeasure>0.546695871764187</rectangleMeasure>
				<circleMeasure>0.364230681741638</circleMeasure>
				<centroid>
					<x>1100.813</x>
					<y>900.0168</y>
				</centroid>
			</pseudo3D>
		</spatialEntity>
		<numericStateVariable>
			<name>avgClusterednessRegions</name>
			<value>0</value>
		</numericStateVariable>
		<numericStateVariable>
			<name>avgDensityRegions</name>
			<value>0.6059363532777368</value>
		</numericStateVariable>
	</timepoint>
	<timepoint>
		<spatialEntity>
			<pseudo3D type="region">
				<clusteredness>1</clusteredness>
				<density>0.6059363532777368</density>
				<area>69631.5</area>
				<perimeter>1453.08825802803</perimeter>
				<distanceFromOrigin>175.3082998605599</distanceFromOrigin>
				<angle>45.64410648021122</angle>
				<shape>triangular</shape>
				<triangleMeasure>0.7557725730364976</triangleMeasure>
				<rectangleMeasure>0.546695871764187</rectangleMeasure>
				<circleMeasure>0.364230681741638</circleMeasure>
				<centroid>
					<x>1100.813</x>
					<y>900.0168</y>
				</centroid>
			</pseudo3D>
		</spatialEntity>
		<numericStateVariable>
			<name>avgClusterednessRegions</name>
			<value>0</value>
		</numericStateVariable>
		<numericStateVariable>
			<name>avgDensityRegions</name>
			<value>0.6059363532777368</value>
		</numericStateVariable>
	</timepoint>
	<timepoint>
		<spatialEntity>
			<pseudo3D type="region">
				<clusteredness>1</clusteredness>
				<density>0.6059363532777368</density>
				<area>69631.5</area>
				<perimeter>1453.08825802803</perimeter>
				<distanceFromOrigin>175.3082998605599</distanceFromOrigin>
				<angle>45.64410648021122</angle>
				<shape>triangular</shape>
				<triangleMeasure>0.7557725730364976</triangleMeasure>
				<rectangleMeasure>0.546695871764187</rectangleMeasure>
				<circleMeasure>0.364230681741638</circleMeasure>
				<centroid>
					<x>1100.813</x>
					<y>900.0168</y>
				</centroid>
			</pseudo3D>
		</spatialEntity>
		<numericStateVariable>
			<name>avgClusterednessRegions</name>
			<value>0</value>
		</numericStateVariable>
		<numericStateVariable>
			<name>avgDensityRegions</name>
			<value>0.6059363532777368</value>
		</numericStateVariable>
	</timepoint>
	<timepoint>
		<spatialEntity>
			<pseudo3D type="region">
				<clusteredness>1</clusteredness>
				<density>0.6059363532777368</density>
				<area>69631.5</area>
				<perimeter>1453.08825802803</perimeter>
				<distanceFromOrigin>175.3082998605599</distanceFromOrigin>
				<angle>45.64410648021122</angle>
				<shape>triangular</shape>
				<triangleMeasure>0.7557725730364976</triangleMeasure>
				<rectangleMeasure>0.546695871764187</rectangleMeasure>
				<circleMeasure>0.364230681741638</circleMeasure>
				<centroid>
					<x>1100.813</x>
					<y>900.0168</y>
				</centroid>
			</pseudo3D>
		</spatialEntity>
		<numericStateVariable>
			<name>avgClusterednessRegions</name>
			<value>0</value>
		</numericStateVariable>
		<numericStateVariable>
			<name>avgDensityRegions</name>
			<value>0.6059363532777368</value>
		</numericStateVariable>
	</timepoint>
	<timepoint>
		<spatialEntity>
			<pseudo3D type="region">
				<clusteredness>1</clusteredness>
				<density>0.6059363532777368</density>
				<area>69631.5</area>
				<perimeter>1453.08825802803</perimeter>
				<distanceFromOrigin>175.3082998605599</distanceFromOrigin>
				<angle>45.64410648021122</angle>
				<shape>triangular</shape>
				<triangleMeasure>0.7557725730364976</triangleMeasure>
				<rectangleMeasure>0.546695871764187</rectangleMeasure>
				<circleMeasure>0.364230681741638</circleMeasure>
				<centroid>
					<x>1100.813</x>
					<y>900.0168</y>
				</centroid>
			</pseudo3D>
		</spatialEntity>
		<numericStateVariable>
			<name>avgClusterednessRegions</name>
			<value>0</value>
		</numericStateVariable>
		<numericStateVariable>
			<name>avgDensityRegions</name>
			<value>0.6059363532777368</value>
		</numericStateVariable>
	</timepoint>
	<timepoint>
		<spatialEntity>
			<pseudo3D type="region">
				<clusteredness>1</clusteredness>
				<density>0.6059363532777368</density>
				<area>69631.5</area>
				<perimeter>1453.08825802803</perimeter>
				<distanceFromOrigin>175.3082998605599</distanceFromOrigin>
				<angle>45.64410648021122</angle>
				<shape>triangular</shape>
				<triangleMeasure>0.7557725730364976</triangleMeasure>
				<rectangleMeasure>0.546695871764187</rectangleMeasure>
				<circleMeasure>0.364230681741638</circleMeasure>
				<centroid>
					<x>1100.813</x>
					<y>900.0168</y>
				</centroid>
			</pseudo3D>
		</spatialEntity>
		<numericStateVariable>
			<name>avgClusterednessRegions</name>
			<value>0</value>
		</numericStateVariable>
		<numericStateVariable>
			<name>avgDensityRegions</name>
			<value>0.6059363532777368</value>
		</numericStateVariable>
	</timepoint>
	<timepoint>
		<spatialEntity>
			<pseudo3D type="region">
				<clusteredness>1</clusteredness>
				<density>0.6059363532777368</density>
				<area>69631.5</area>
				<perimeter>1453.08825802803</perimeter>
				<distanceFromOrigin>175.3082998605599</distanceFromOrigin>
				<angle>45.64410648021122</angle>
				<shape>triangular</shape>
				<triangleMeasure>0.7557725730364976</triangleMeasure>
				<rectangleMeasure>0.546695871764187</rectangleMeasure>
				<circleMeasure>0.364230681741638</circleMeasure>
				<centroid>
					<x>1100.813</x>
					<y>900.0168</y>
				</centroid>
			</pseudo3D>
		</spatialEntity>
		<numericStateVariable>
			<name>avgClusterednessRegions</name>
			<value>0</value>
		</numericStateVariable>
		<numericStateVariable>
			<name>avgDensityRegions</name>
			<value>0.6059363532777368</value>
		</numericStateVariable>
	</timepoint>
	<timepoint>
		<spatialEntity>
			<pseudo3D type="region">
				<clusteredness>1</clusteredness>
				<density>0.6059363532777368</density>
				<area>69631.5</area>
				<perimeter>1453.08825802803</perimeter>
				<distanceFromOrigin>175.3082998605599</distanceFromOrigin>
				<angle>45.64410648021122</angle>
				<shape>triangular</shape>
				<triangleMeasure>0.7557725730364976</triangleMeasure>
				<rectangleMeasure>0.546695871764187</rectangleMeasure>
				<circleMeasure>0.364230681741638</circleMeasure>
				<centroid>
					<x>1100.813</x>
					<y>900.0168</y>
				</centroid>
			</pseudo3D>
		</spatialEntity>
		<numericStateVariable>
			<name>avgClusterednessRegions</name>
			<value>0</value>
		</numericStateVariable>
		<numericStateVariable>
			<name>avgDensityRegions</name>
			<value>0.6059363532777368</value>
		</numericStateVariable>
	</timepoint>
	<timepoint>
		<spatialEntity>
			<pseudo3D type="region">
				<clusteredness>1</clusteredness>
				<density>0.6059363532777368</density>
				<area>69631.5</area>
				<perimeter>1453.08825802803</perimeter>
				<distanceFromOrigin>175.3082998605599</distanceFromOrigin>
				<angle>45.64410648021122</angle>
				<shape>triangular</shape>
				<triangleMeasure>0.7557725730364976</triangleMeasure>
				<rectangleMeasure>0.546695871764187</rectangleMeasure>
				<circleMeasure>0.364230681741638</circleMeasure>
				<centroid>
					<x>1100.813</x>
					<y>900.0168</y>
				</centroid>
			</pseudo3D>
		</spatialEntity>
		<numericStateVariable>
			<name>avgClusterednessRegions</name>
			<value>0</value>
		</numericStateVariable>
		<numericStateVariable>
			<name>avgDensityRegions</name>
			<value>0.6059363532777368</value>
		</numericStateVariable>
	</timepoint>
	<timepoint>
		<spatialEntity>
			<pseudo3D type="region">
				<clusteredness>1</clusteredness>
				<density>0.6059363532777368</density>
				<area>69631.5</area>
				<perimeter>1453.08825802803</perimeter>
				<distanceFromOrigin>175.3082998605599</distanceFromOrigin>
				<angle>45.64410648021122</angle>
				<shape>triangular</shape>
				<triangleMeasure>0.7557725730364976</triangleMeasure>
				<rectangleMeasure>0.546695871764187</rectangleMeasure>
				<circleMeasure>0.364230681741638</circleMeasure>
				<centroid>
					<x>1100.813</x>
					<y>900.0168</y>
				</centroid>
			</pseudo3D>
		</spatialEntity>
		<numericStateVariable>
			<name>avgClusterednessRegions</name>
			<value>0</value>
		</numericStateVariable>
		<numericStateVariable>
			<name>avgDensityRegions</name>
			<value>0.6059363532777368</value>
		</numericStateVariable>
	</timepoint>
	<timepoint>
		<spatialEntity>
			<pseudo3D type="region">
				<clusteredness>1</clusteredness>
				<density>0.6059363532777368</density>
				<area>69631.5</area>
				<perimeter>1453.08825802803</perimeter>
				<distanceFromOrigin>175.3082998605599</distanceFromOrigin>
				<angle>45.64410648021122</angle>
				<shape>triangular</shape>
				<triangleMeasure>0.7557725730364976</triangleMeasure>
				<rectangleMeasure>0.546695871764187</rectangleMeasure>
				<circleMeasure>0.364230681741638</circleMeasure>
				<centroid>
					<x>1100.813</x>
					<y>900.0168</y>
				</centroid>
			</pseudo3D>
		</spatialEntity>
		<numericStateVariable>
			<name>avgClusterednessRegions</name>
			<value>0</value>
		</numericStateVariable>
		<numericStateVariable>
			<name>avgDensityRegions</name>
			<value>0.6059363532777368</value>
		</numericStateVariable>
	</timepoint>
	<timepoint>
		<spatialEntity>
			<pseudo3D type="region">
				<clusteredness>1</clusteredness>
				<density>0.6059363532777368</density>
				<area>69631.5</area>
				<perimeter>1453.08825802803</perimeter>
				<distanceFromOrigin>175.3082998605599</distanceFromOrigin>
				<angle>45.64410648021122</angle>
				<shape>triangular</shape>
				<triangleMeasure>0.7557725730364976</triangleMeasure>
				<rectangleMeasure>0.546695871764187</rectangleMeasure>
				<circleMeasure>0.364230681741638</circleMeasure>
				<centroid>
					<x>1100.813</x>
					<y>900.0168</y>
				</centroid>
			</pseudo3D>
		</spatialEntity>
		<numericStateVariable>
			<name>avgClusterednessRegions</name>
			<value>0</value>
		</numericStateVariable>
		<numericStateVariable>
			<name>avgDensityRegions</name>
			<value>0.6059363532777368</value>
		</numericStateVariable>
	</timepoint>
	<timepoint>
		<spatialEntity>
			<pseudo3D type="region">
				<clusteredness>1</clusteredness>
				<density>0.6059363532777368</density>
				<area>69631.5</area>
				<perimeter>1453.08825802803</perimeter>
				<distanceFromOrigin>175.3082998605599</distanceFromOrigin>
				<angle>45.64410648021122</angle>
				<shape>triangular</shape>
				<triangleMeasure>0.7557725730364976</triangleMeasure>
				<rectangleMeasure>0.546695871764187</rectangleMeasure>
				<circleMeasure>0.364230681741638</circleMeasure>
				<centroid>
					<x>1100.813</x>
					<y>900.0168</y>
				</centroid>
			</pseudo3D>
		</spatialEntity>
		<numericStateVariable>
			<name>avgClusterednessRegions</name>
			<value>0</value>
		</numericStateVariable>
		<numericStateVariable>
			<name>avgDensityRegions</name>
			<value>0.6059363532777368</value>
		</numericStateVariable>
	</timepoint>
	<timepoint>
		<spatialEntity>
			<pseudo3D type="region">
				<clusteredness>1</clusteredness>
				<density>0.6059363532777368</density>
				<area>69631.5</area>
				<perimeter>1453.08825802803</perimeter>
				<distanceFromOrigin>175.3082998605599</distanceFromOrigin>
				<angle>45.64410648021122</angle>
				<shape>triangular</shape>
				<triangleMeasure>0.7557725730364976</triangleMeasure>
				<rectangleMeasure>0.546695871764187</rectangleMeasure>
				<circleMeasure>0.364230681741638</circleMeasure>
				<centroid>
					<x>1100.813</x>
					<y>900.0168</y>
				</centroid>
			</pseudo3D>
		</spatialEntity>
		<numericStateVariable>
			<name>avgClusterednessRegions</name>
			<value>0</value>
		</numericStateVariable>
		<numericStateVariable>
			<name>avgDensityRegions</name>
			<value>0.6059363532777368</value>
		</numericStateVariable>
	</timepoint>
	<timepoint>
		<spatialEntity>
			<pseudo3D type="region">
				<clusteredness>1</clusteredness>
				<density>0.6059363532777368</density>
				<area>69631.5</area>
				<perimeter>1453.08825802803</perimeter>
				<distanceFromOrigin>175.3082998605599</distanceFromOrigin>
				<angle>45.64410648021122</angle>
				<shape>triangular</shape>
				<triangleMeasure>0.7557725730364976</triangleMeasure>
				<rectangleMeasure>0.546695871764187</rectangleMeasure>
				<circleMeasure>0.364230681741638</circleMeasure>
				<centroid>
					<x>1100.813</x>
					<y>900.0168</y>
				</centroid>
			</pseudo3D>
		</spatialEntity>
		<numericStateVariable>
			<name>avgClusterednessRegions</name>
			<value>0</value>
		</numericStateVariable>
		<numericStateVariable>
			<name>avgDensityRegions</name>
			<value>0.6059363532777368</value>
		</numericStateVariable>
	</timepoint>
	<timepoint>
		<spatialEntity>
			<pseudo3D type="region">
				<clusteredness>1</clusteredness>
				<density>0.6059363532777368</density>
				<area>69631.5</area>
				<perimeter>1453.08825802803</perimeter>
				<distanceFromOrigin>175.3082998605599</distanceFromOrigin>
				<angle>45.64410648021122</angle>
				<shape>triangular</shape>
				<triangleMeasure>0.7557725730364976</triangleMeasure>
				<rectangleMeasure>0.546695871764187</rectangleMeasure>
				<circleMeasure>0.364230681741638</circleMeasure>
				<centroid>
					<x>1100.813</x>
					<y>900.0168</y>
				</centroid>
			</pseudo3D>
		</spatialEntity>
		<numericStateVariable>
			<name>avgClusterednessRegions</name>
			<value>0</value>
		</numericStateVariable>
		<numericStateVariable>
			<name>avgDensityRegions</name>
			<value>0.6059363532777368</value>
		</numericStateVariable>
	</timepoint>
	<timepoint>
		<spatialEntity>
			<pseudo3D type="region">
				<clusteredness>1</clusteredness>
				<density>0.6059363532777368</density>
				<area>69631.5</area>
				<perimeter>1453.08825802803</perimeter>
				<distanceFromOrigin>175.3082998605599</distanceFromOrigin>
				<angle>45.64410648021122</angle>
				<shape>triangular</shape>
				<triangleMeasure>0.7557725730364976</triangleMeasure>
				<rectangleMeasure>0.546695871764187</rectangleMeasure>
				<circleMeasure>0.364230681741638</circleMeasure>
				<centroid>
					<x>1100.813</x>
					<y>900.0168</y>
				</centroid>
			</pseudo3D>
		</spatialEntity>
		<numericStateVariable>
			<name>avgClusterednessRegions</name>
			<value>0</value>
		</numericStateVariable>
		<numericStateVariable>
			<name>avgDensityRegions</name>
			<value>0.6059363532777368</value>
		</numericStateVariable>
	</timepoint>
	<timepoint>
		<spatialEntity>
			<pseudo3D type="region">
				<clusteredness>1</clusteredness>
				<density>0.6059363532777368</density>
				<area>69631.5</area>
				<perimeter>1453.08825802803</perimeter>
				<distanceFromOrigin>175.3082998605599</distanceFromOrigin>
				<angle>45.64410648021122</angle>
				<shape>triangular</shape>
				<triangleMeasure>0.7557725730364976</triangleMeasure>
				<rectangleMeasure>0.546695871764187</rectangleMeasure>
				<circleMeasure>0.364230681741638</circleMeasure>
				<centroid>
					<x>1100.813</x>
					<y>900.0168</y>
				</centroid>
			</pseudo3D>
		</spatialEntity>
		<numericStateVariable>
			<name>avgClusterednessRegions</name>
			<value>0</value>
		</numericStateVariable>
		<numericStateVariable>
			<name>avgDensityRegions</name>
			<value>0.6059363532777368</value>
		</numericStateVariable>
	</timepoint>
	<timepoint>
		<spatialEntity>
			<pseudo3D type="region">
				<clusteredness>1</clusteredness>
				<density>0.6059363532777368</density>
				<area>69631.5</area>
				<perimeter>1453.08825802803</perimeter>
				<distanceFromOrigin>175.3082998605599</distanceFromOrigin>
				<angle>45.64410648021122</angle>
				<shape>triangular</shape>
				<triangleMeasure>0.7557725730364976</triangleMeasure>
				<rectangleMeasure>0.546695871764187</rectangleMeasure>
				<circleMeasure>0.364230681741638</circleMeasure>
				<centroid>
					<x>1100.813</x>
					<y>900.0168</y>
				</centroid>
			</pseudo3D>
		</spatialEntity>
		<numericStateVariable>
			<name>avgClusterednessRegions</name>
			<value>0</value>
		</numericStateVariable>
		<numericStateVariable>
			<name>avgDensityRegions</name>
			<value>0.6059363532777368</value>
		</numericStateVariable>
	</timepoint>
	<timepoint>
		<spatialEntity>
			<pseudo3D type="region">
				<clusteredness>1</clusteredness>
				<density>0.6059363532777368</density>
				<area>69631.5</area>
				<perimeter>1453.08825802803</perimeter>
				<distanceFromOrigin>175.3082998605599</distanceFromOrigin>
				<angle>45.64410648021122</angle>
				<shape>triangular</shape>
				<triangleMeasure>0.7557725730364976</triangleMeasure>
				<rectangleMeasure>0.546695871764187</rectangleMeasure>
				<circleMeasure>0.364230681741638</circleMeasure>
				<centroid>
					<x>1100.813</x>
					<y>900.0168</y>
				</centroid>
			</pseudo3D>
		</spatialEntity>
		<numericStateVariable>
			<name>avgClusterednessRegions</name>
			<value>0</value>
		</numericStateVariable>
		<numericStateVariable>
			<name>avgDensityRegions</name>
			<value>0.6059363532777368</value>
		</numericStateVariable>
	</timepoint>
	<timepoint>
		<spatialEntity>
			<pseudo3D type="region">
				<clusteredness>1</clusteredness>
				<density>0.6059363532777368</density>
				<area>69631.5</area>
				<perimeter>1453.08825802803</perimeter>
				<distanceFromOrigin>175.3082998605599</distanceFromOrigin>
				<angle>45.64410648021122</angle>
				<shape>triangular</shape>
				<triangleMeasure>0.7557725730364976</triangleMeasure>
				<rectangleMeasure>0.546695871764187</rectangleMeasure>
				<circleMeasure>0.364230681741638</circleMeasure>
				<centroid>
					<x>1100.813</x>
					<y>900.0168</y>
				</centroid>
			</pseudo3D>
		</spatialEntity>
		<numericStateVariable>
			<name>avgClusterednessRegions</name>
			<value>0</value>
		</numericStateVariable>
		<numericStateVariable>
			<name>avgDensityRegions</name>
			<value>0.6059363532777368</value>
		</numericStateVariable>
	</timepoint>
	<timepoint>
		<spatialEntity>
			<pseudo3D type="region">
				<clusteredness>1</clusteredness>
				<density>0.6059363532777368</density>
				<area>69631.5</area>
				<perimeter>1453.08825802803</perimeter>
				<distanceFromOrigin>175.3082998605599</distanceFromOrigin>
				<angle>45.64410648021122</angle>
				<shape>triangular</shape>
				<triangleMeasure>0.7557725730364976</triangleMeasure>
				<rectangleMeasure>0.546695871764187</rectangleMeasure>
				<circleMeasure>0.364230681741638</circleMeasure>
				<centroid>
					<x>1100.813</x>
					<y>900.0168</y>
				</centroid>
			</pseudo3D>
		</spatialEntity>
		<numericStateVariable>
			<name>avgClusterednessRegions</name>
			<value>0</value>
		</numericStateVariable>
		<numericStateVariable>
			<name>avgDensityRegions</name>
			<value>0.6059363532777368</value>
		</numericStateVariable>
	</timepoint>
	<timepoint>
		<spatialEntity>
			<pseudo3D type="region">
				<clusteredness>1</clusteredness>
				<density>0.6059363532777368</density>
				<area>69631.5</area>
				<perimeter>1453.08825802803</perimeter>
				<distanceFromOrigin>175.3082998605599</distanceFromOrigin>
				<angle>45.64410648021122</angle>
				<shape>triangular</shape>
				<triangleMeasure>0.7557725730364976</triangleMeasure>
				<rectangleMeasure>0.546695871764187</rectangleMeasure>
				<circleMeasure>0.364230681741638</circleMeasure>
				<centroid>
					<x>1100.813</x>
					<y>900.0168</y>
				</centroid>
			</pseudo3D>
		</spatialEntity>
		<numericStateVariable>
			<name>avgClusterednessRegions</name>
			<value>0</value>
		</numericStateVariable>
		<numericStateVariable>
			<name>avgDensityRegions</name>
			<value>0.6059363532777368</value>
		</numericStateVariable>
	</timepoint>
	<timepoint>
		<spatialEntity>
			<pseudo3D type="region">
				<clusteredness>1</clusteredness>
				<density>0.6059363532777368</density>
				<area>69631.5</area>
				<perimeter>1453.08825802803</perimeter>
				<distanceFromOrigin>175.3082998605599</distanceFromOrigin>
				<angle>45.64410648021122</angle>
				<shape>triangular</shape>
				<triangleMeasure>0.7557725730364976</triangleMeasure>
				<rectangleMeasure>0.546695871764187</rectangleMeasure>
				<circleMeasure>0.364230681741638</circleMeasure>
				<centroid>
					<x>1100.813</x>
					<y>900.0168</y>
				</centroid>
			</pseudo3D>
		</spatialEntity>
		<numericStateVariable>
			<name>avgClusterednessRegions</name>
			<value>0</value>
		</numericStateVariable>
		<numericStateVariable>
			<name>avgDensityRegions</name>
			<value>0.6059363532777368</value>
		</numericStateVariable>
	</timepoint>
	<timepoint>
		<spatialEntity>
			<pseudo3D type="region">
				<clusteredness>1</clusteredness>
				<density>0.6059363532777368</density>
				<area>69631.5</area>
				<perimeter>1453.08825802803</perimeter>
				<distanceFromOrigin>175.3082998605599</distanceFromOrigin>
				<angle>45.64410648021122</angle>
				<shape>triangular</shape>
				<triangleMeasure>0.7557725730364976</triangleMeasure>
				<rectangleMeasure>0.546695871764187</rectangleMeasure>
				<circleMeasure>0.364230681741638</circleMeasure>
				<centroid>
					<x>1100.813</x>
					<y>900.0168</y>
				</centroid>
			</pseudo3D>
		</spatialEntity>
		<numericStateVariable>
			<name>avgClusterednessRegions</name>
			<value>0</value>
		</numericStateVariable>
		<numericStateVariable>
			<name>avgDensityRegions</name>
			<value>0.6059363532777368</value>
		</numericStateVariable>
	</timepoint>
	<timepoint>
		<spatialEntity>
			<pseudo3D type="region">
				<clusteredness>1</clusteredness>
				<density>0.6059363532777368</density>
				<area>69631.5</area>
				<perimeter>1453.08825802803</perimeter>
				<distanceFromOrigin>175.3082998605599</distanceFromOrigin>
				<angle>45.64410648021122</angle>
				<shape>triangular</shape>
				<triangleMeasure>0.7557725730364976</triangleMeasure>
				<rectangleMeasure>0.546695871764187</rectangleMeasure>
				<circleMeasure>0.364230681741638</circleMeasure>
				<centroid>
					<x>1100.813</x>
					<y>900.0168</y>
				</centroid>
			</pseudo3D>
		</spatialEntity>
		<numericStateVariable>
			<name>avgClusterednessRegions</name>
			<value>0</value>
		</numericStateVariable>
		<numericStateVariable>
			<name>avgDensityRegions</name>
			<value>0.6059363532777368</value>
		</numericStateVariable>
	</timepoint>
	<timepoint>
		<spatialEntity>
			<pseudo3D type="region">
				<clusteredness>1</clusteredness>
				<density>0.6059363532777368</density>
				<area>69631.5</area>
				<perimeter>1453.08825802803</perimeter>
				<distanceFromOrigin>175.3082998605599</distanceFromOrigin>
				<angle>45.64410648021122</angle>
				<shape>triangular</shape>
				<triangleMeasure>0.7557725730364976</triangleMeasure>
				<rectangleMeasure>0.546695871764187</rectangleMeasure>
				<circleMeasure>0.364230681741638</circleMeasure>
				<centroid>
					<x>1100.813</x>
					<y>900.0168</y>
				</centroid>
			</pseudo3D>
		</spatialEntity>
		<numericStateVariable>
			<name>avgClusterednessRegions</name>
			<value>0</value>
		</numericStateVariable>
		<numericStateVariable>
			<name>avgDensityRegions</name>
			<value>0.6059363532777368</value>
		</numericStateVariable>
	</timepoint>
	<timepoint>
		<spatialEntity>
			<pseudo3D type="region">
				<clusteredness>1</clusteredness>
				<density>0.6059363532777368</density>
				<area>69631.5</area>
				<perimeter>1453.08825802803</perimeter>
				<distanceFromOrigin>175.3082998605599</distanceFromOrigin>
				<angle>45.64410648021122</angle>
				<shape>triangular</shape>
				<triangleMeasure>0.7557725730364976</triangleMeasure>
				<rectangleMeasure>0.546695871764187</rectangleMeasure>
				<circleMeasure>0.364230681741638</circleMeasure>
				<centroid>
					<x>1100.813</x>
					<y>900.0168</y>
				</centroid>
			</pseudo3D>
		</spatialEntity>
		<numericStateVariable>
			<name>avgClusterednessRegions</name>
			<value>0</value>
		</numericStateVariable>
		<numericStateVariable>
			<name>avgDensityRegions</name>
			<value>0.6059363532777368</value>
		</numericStateVariable>
	</timepoint>
	<timepoint>
		<spatialEntity>
			<pseudo3D type="region">
				<clusteredness>1</clusteredness>
				<density>0.6059363532777368</density>
				<area>69631.5</area>
				<perimeter>1453.08825802803</perimeter>
				<distanceFromOrigin>175.3082998605599</distanceFromOrigin>
				<angle>45.64410648021122</angle>
				<shape>triangular</shape>
				<triangleMeasure>0.7557725730364976</triangleMeasure>
				<rectangleMeasure>0.546695871764187</rectangleMeasure>
				<circleMeasure>0.364230681741638</circleMeasure>
				<centroid>
					<x>1100.813</x>
					<y>900.0168</y>
				</centroid>
			</pseudo3D>
		</spatialEntity>
		<numericStateVariable>
			<name>avgClusterednessRegions</name>
			<value>0</value>
		</numericStateVariable>
		<numericStateVariable>
			<name>avgDensityRegions</name>
			<value>0.6059363532777368</value>
		</numericStateVariable>
	</timepoint>
	<timepoint>
		<spatialEntity>
			<pseudo3D type="region">
				<clusteredness>1</clusteredness>
				<density>0.6059363532777368</density>
				<area>69631.5</area>
				<perimeter>1453.08825802803</perimeter>
				<distanceFromOrigin>175.3082998605599</distanceFromOrigin>
				<angle>45.64410648021122</angle>
				<shape>triangular</shape>
				<triangleMeasure>0.7557725730364976</triangleMeasure>
				<rectangleMeasure>0.546695871764187</rectangleMeasure>
				<circleMeasure>0.364230681741638</circleMeasure>
				<centroid>
					<x>1100.813</x>
					<y>900.0168</y>
				</centroid>
			</pseudo3D>
		</spatialEntity>
		<numericStateVariable>
			<name>avgClusterednessRegions</name>
			<value>0</value>
		</numericStateVariable>
		<numericStateVariable>
			<name>avgDensityRegions</name>
			<value>0.6059363532777368</value>
		</numericStateVariable>
	</timepoint>
	<timepoint>
		<spatialEntity>
			<pseudo3D type="region">
				<clusteredness>1</clusteredness>
				<density>0.6059363532777368</density>
				<area>69631.5</area>
				<perimeter>1453.08825802803</perimeter>
				<distanceFromOrigin>175.3082998605599</distanceFromOrigin>
				<angle>45.64410648021122</angle>
				<shape>triangular</shape>
				<triangleMeasure>0.7557725730364976</triangleMeasure>
				<rectangleMeasure>0.546695871764187</rectangleMeasure>
				<circleMeasure>0.364230681741638</circleMeasure>
				<centroid>
					<x>1100.813</x>
					<y>900.0168</y>
				</centroid>
			</pseudo3D>
		</spatialEntity>
		<numericStateVariable>
			<name>avgClusterednessRegions</name>
			<value>0</value>
		</numericStateVariable>
		<numericStateVariable>
			<name>avgDensityRegions</name>
			<value>0.6059363532777368</value>
		</numericStateVariable>
	</timepoint>
	<timepoint>
		<spatialEntity>
			<pseudo3D type="region">
				<clusteredness>1</clusteredness>
				<density>0.6059363532777368</density>
				<area>69631.5</area>
				<perimeter>1453.08825802803</perimeter>
				<distanceFromOrigin>175.3082998605599</distanceFromOrigin>
				<angle>45.64410648021122</angle>
				<shape>triangular</shape>
				<triangleMeasure>0.7557725730364976</triangleMeasure>
				<rectangleMeasure>0.546695871764187</rectangleMeasure>
				<circleMeasure>0.364230681741638</circleMeasure>
				<centroid>
					<x>1100.813</x>
					<y>900.0168</y>
				</centroid>
			</pseudo3D>
		</spatialEntity>
		<numericStateVariable>
			<name>avgClusterednessRegions</name>
			<value>0</value>
		</numericStateVariable>
		<numericStateVariable>
			<name>avgDensityRegions</name>
			<value>0.6059363532777368</value>
		</numericStateVariable>
	</timepoint>
	<timepoint>
		<spatialEntity>
			<pseudo3D type="region">
				<clusteredness>1</clusteredness>
				<density>0.6059363532777368</density>
				<area>69631.5</area>
				<perimeter>1453.08825802803</perimeter>
				<distanceFromOrigin>175.3082998605599</distanceFromOrigin>
				<angle>45.64410648021122</angle>
				<shape>triangular</shape>
				<triangleMeasure>0.7557725730364976</triangleMeasure>
				<rectangleMeasure>0.546695871764187</rectangleMeasure>
				<circleMeasure>0.364230681741638</circleMeasure>
				<centroid>
					<x>1100.813</x>
					<y>900.0168</y>
				</centroid>
			</pseudo3D>
		</spatialEntity>
		<numericStateVariable>
			<name>avgClusterednessRegions</name>
			<value>0</value>
		</numericStateVariable>
		<numericStateVariable>
			<name>avgDensityRegions</name>
			<value>0.6059363532777368</value>
		</numericStateVariable>
	</timepoint>
	<timepoint>
		<spatialEntity>
			<pseudo3D type="region">
				<clusteredness>1</clusteredness>
				<density>0.6059363532777368</density>
				<area>69631.5</area>
				<perimeter>1453.08825802803</perimeter>
				<distanceFromOrigin>175.3082998605599</distanceFromOrigin>
				<angle>45.64410648021122</angle>
				<shape>triangular</shape>
				<triangleMeasure>0.7557725730364976</triangleMeasure>
				<rectangleMeasure>0.546695871764187</rectangleMeasure>
				<circleMeasure>0.364230681741638</circleMeasure>
				<centroid>
					<x>1100.813</x>
					<y>900.0168</y>
				</centroid>
			</pseudo3D>
		</spatialEntity>
		<numericStateVariable>
			<name>avgClusterednessRegions</name>
			<value>0</value>
		</numericStateVariable>
		<numericStateVariable>
			<name>avgDensityRegions</name>
			<value>0.6059363532777368</value>
		</numericStateVariable>
	</timepoint>
	<timepoint>
		<spatialEntity>
			<pseudo3D type="region">
				<clusteredness>1</clusteredness>
				<density>0.6059363532777368</density>
				<area>69631.5</area>
				<perimeter>1453.08825802803</perimeter>
				<distanceFromOrigin>175.3082998605599</distanceFromOrigin>
				<angle>45.64410648021122</angle>
				<shape>triangular</shape>
				<triangleMeasure>0.7557725730364976</triangleMeasure>
				<rectangleMeasure>0.546695871764187</rectangleMeasure>
				<circleMeasure>0.364230681741638</circleMeasure>
				<centroid>
					<x>1100.813</x>
					<y>900.0168</y>
				</centroid>
			</pseudo3D>
		</spatialEntity>
		<numericStateVariable>
			<name>avgClusterednessRegions</name>
			<value>0</value>
		</numericStateVariable>
		<numericStateVariable>
			<name>avgDensityRegions</name>
			<value>0.6059363532777368</value>
		</numericStateVariable>
	</timepoint>
	<timepoint>
		<spatialEntity>
			<pseudo3D type="region">
				<clusteredness>1</clusteredness>
				<density>0.6059363532777368</density>
				<area>69631.5</area>
				<perimeter>1453.08825802803</perimeter>
				<distanceFromOrigin>175.3082998605599</distanceFromOrigin>
				<angle>45.64410648021122</angle>
				<shape>triangular</shape>
				<triangleMeasure>0.7557725730364976</triangleMeasure>
				<rectangleMeasure>0.546695871764187</rectangleMeasure>
				<circleMeasure>0.364230681741638</circleMeasure>
				<centroid>
					<x>1100.813</x>
					<y>900.0168</y>
				</centroid>
			</pseudo3D>
		</spatialEntity>
		<numericStateVariable>
			<name>avgClusterednessRegions</name>
			<value>0</value>
		</numericStateVariable>
		<numericStateVariable>
			<name>avgDensityRegions</name>
			<value>0.6059363532777368</value>
		</numericStateVariable>
	</timepoint>
	<timepoint>
		<spatialEntity>
			<pseudo3D type="region">
				<clusteredness>1</clusteredness>
				<density>0.6059363532777368</density>
				<area>69631.5</area>
				<perimeter>1453.08825802803</perimeter>
				<distanceFromOrigin>175.3082998605599</distanceFromOrigin>
				<angle>45.64410648021122</angle>
				<shape>triangular</shape>
				<triangleMeasure>0.7557725730364976</triangleMeasure>
				<rectangleMeasure>0.546695871764187</rectangleMeasure>
				<circleMeasure>0.364230681741638</circleMeasure>
				<centroid>
					<x>1100.813</x>
					<y>900.0168</y>
				</centroid>
			</pseudo3D>
		</spatialEntity>
		<numericStateVariable>
			<name>avgClusterednessRegions</name>
			<value>0</value>
		</numericStateVariable>
		<numericStateVariable>
			<name>avgDensityRegions</name>
			<value>0.6059363532777368</value>
		</numericStateVariable>
	</timepoint>
	<timepoint>
		<spatialEntity>
			<pseudo3D type="region">
				<clusteredness>1</clusteredness>
				<density>0.6059363532777368</density>
				<area>69631.5</area>
				<perimeter>1453.08825802803</perimeter>
				<distanceFromOrigin>175.3082998605599</distanceFromOrigin>
				<angle>45.64410648021122</angle>
				<shape>triangular</shape>
				<triangleMeasure>0.7557725730364976</triangleMeasure>
				<rectangleMeasure>0.546695871764187</rectangleMeasure>
				<circleMeasure>0.364230681741638</circleMeasure>
				<centroid>
					<x>1100.813</x>
					<y>900.0168</y>
				</centroid>
			</pseudo3D>
		</spatialEntity>
		<numericStateVariable>
			<name>avgClusterednessRegions</name>
			<value>0</value>
		</numericStateVariable>
		<numericStateVariable>
			<name>avgDensityRegions</name>
			<value>0.6059363532777368</value>
		</numericStateVariable>
	</timepoint>
	<timepoint>
		<spatialEntity>
			<pseudo3D type="region">
				<clusteredness>1</clusteredness>
				<density>0.6059363532777368</density>
				<area>69631.5</area>
				<perimeter>1453.08825802803</perimeter>
				<distanceFromOrigin>175.3082998605599</distanceFromOrigin>
				<angle>45.64410648021122</angle>
				<shape>triangular</shape>
				<triangleMeasure>0.7557725730364976</triangleMeasure>
				<rectangleMeasure>0.546695871764187</rectangleMeasure>
				<circleMeasure>0.364230681741638</circleMeasure>
				<centroid>
					<x>1100.813</x>
					<y>900.0168</y>
				</centroid>
			</pseudo3D>
		</spatialEntity>
		<numericStateVariable>
			<name>avgClusterednessRegions</name>
			<value>0</value>
		</numericStateVariable>
		<numericStateVariable>
			<name>avgDensityRegions</name>
			<value>0.6059363532777368</value>
		</numericStateVariable>
	</timepoint>
	<timepoint>
		<spatialEntity>
			<pseudo3D type="region">
				<clusteredness>1</clusteredness>
				<density>0.6059363532777368</density>
				<area>69631.5</area>
				<perimeter>1453.08825802803</perimeter>
				<distanceFromOrigin>175.3082998605599</distanceFromOrigin>
				<angle>45.64410648021122</angle>
				<shape>triangular</shape>
				<triangleMeasure>0.7557725730364976</triangleMeasure>
				<rectangleMeasure>0.546695871764187</rectangleMeasure>
				<circleMeasure>0.364230681741638</circleMeasure>
				<centroid>
					<x>1100.813</x>
					<y>900.0168</y>
				</centroid>
			</pseudo3D>
		</spatialEntity>
		<numericStateVariable>
			<name>avgClusterednessRegions</name>
			<value>0</value>
		</numericStateVariable>
		<numericStateVariable>
			<name>avgDensityRegions</name>
			<value>0.6059363532777368</value>
		</numericStateVariable>
	</timepoint>
	<timepoint>
		<spatialEntity>
			<pseudo3D type="region">
				<clusteredness>1</clusteredness>
				<density>0.6059363532777368</density>
				<area>69631.5</area>
				<perimeter>1453.08825802803</perimeter>
				<distanceFromOrigin>175.3082998605599</distanceFromOrigin>
				<angle>45.64410648021122</angle>
				<shape>triangular</shape>
				<triangleMeasure>0.7557725730364976</triangleMeasure>
				<rectangleMeasure>0.546695871764187</rectangleMeasure>
				<circleMeasure>0.364230681741638</circleMeasure>
				<centroid>
					<x>1100.813</x>
					<y>900.0168</y>
				</centroid>
			</pseudo3D>
		</spatialEntity>
		<numericStateVariable>
			<name>avgClusterednessRegions</name>
			<value>0</value>
		</numericStateVariable>
		<numericStateVariable>
			<name>avgDensityRegions</name>
			<value>0.6059363532777368</value>
		</numericStateVariable>
	</timepoint>
	<timepoint>
		<spatialEntity>
			<pseudo3D type="region">
				<clusteredness>1</clusteredness>
				<density>0.6059363532777368</density>
				<area>69631.5</area>
				<perimeter>1453.08825802803</perimeter>
				<distanceFromOrigin>175.3082998605599</distanceFromOrigin>
				<angle>45.64410648021122</angle>
				<shape>triangular</shape>
				<triangleMeasure>0.7557725730364976</triangleMeasure>
				<rectangleMeasure>0.546695871764187</rectangleMeasure>
				<circleMeasure>0.364230681741638</circleMeasure>
				<centroid>
					<x>1100.813</x>
					<y>900.0168</y>
				</centroid>
			</pseudo3D>
		</spatialEntity>
		<numericStateVariable>
			<name>avgClusterednessRegions</name>
			<value>0</value>
		</numericStateVariable>
		<numericStateVariable>
			<name>avgDensityRegions</name>
			<value>0.6059363532777368</value>
		</numericStateVariable>
	</timepoint>
	<timepoint>
		<spatialEntity>
			<pseudo3D type="region">
				<clusteredness>1</clusteredness>
				<density>0.6059363532777368</density>
				<area>69631.5</area>
				<perimeter>1453.08825802803</perimeter>
				<distanceFromOrigin>175.3082998605599</distanceFromOrigin>
				<angle>45.64410648021122</angle>
				<shape>triangular</shape>
				<triangleMeasure>0.7557725730364976</triangleMeasure>
				<rectangleMeasure>0.546695871764187</rectangleMeasure>
				<circleMeasure>0.364230681741638</circleMeasure>
				<centroid>
					<x>1100.813</x>
					<y>900.0168</y>
				</centroid>
			</pseudo3D>
		</spatialEntity>
		<numericStateVariable>
			<name>avgClusterednessRegions</name>
			<value>0</value>
		</numericStateVariable>
		<numericStateVariable>
			<name>avgDensityRegions</name>
			<value>0.6059363532777368</value>
		</numericStateVariable>
	</timepoint>
	<timepoint>
		<spatialEntity>
			<pseudo3D type="region">
				<clusteredness>1</clusteredness>
				<density>0.6059363532777368</density>
				<area>69631.5</area>
				<perimeter>1453.08825802803</perimeter>
				<distanceFromOrigin>175.3082998605599</distanceFromOrigin>
				<angle>45.64410648021122</angle>
				<shape>triangular</shape>
				<triangleMeasure>0.7557725730364976</triangleMeasure>
				<rectangleMeasure>0.546695871764187</rectangleMeasure>
				<circleMeasure>0.364230681741638</circleMeasure>
				<centroid>
					<x>1100.813</x>
					<y>900.0168</y>
				</centroid>
			</pseudo3D>
		</spatialEntity>
		<numericStateVariable>
			<name>avgClusterednessRegions</name>
			<value>0</value>
		</numericStateVariable>
		<numericStateVariable>
			<name>avgDensityRegions</name>
			<value>0.6059363532777368</value>
		</numericStateVariable>
	</timepoint>
	<timepoint>
		<spatialEntity>
			<pseudo3D type="region">
				<clusteredness>1</clusteredness>
				<density>0.6059363532777368</density>
				<area>69631.5</area>
				<perimeter>1453.08825802803</perimeter>
				<distanceFromOrigin>175.3082998605599</distanceFromOrigin>
				<angle>45.64410648021122</angle>
				<shape>triangular</shape>
				<triangleMeasure>0.7557725730364976</triangleMeasure>
				<rectangleMeasure>0.546695871764187</rectangleMeasure>
				<circleMeasure>0.364230681741638</circleMeasure>
				<centroid>
					<x>1100.813</x>
					<y>900.0168</y>
				</centroid>
			</pseudo3D>
		</spatialEntity>
		<numericStateVariable>
			<name>avgClusterednessRegions</name>
			<value>0</value>
		</numericStateVariable>
		<numericStateVariable>
			<name>avgDensityRegions</name>
			<value>0.6059363532777368</value>
		</numericStateVariable>
	</timepoint>
	<timepoint>
		<spatialEntity>
			<pseudo3D type="region">
				<clusteredness>1</clusteredness>
				<density>0.6059363532777368</density>
				<area>69631.5</area>
				<perimeter>1453.08825802803</perimeter>
				<distanceFromOrigin>175.3082998605599</distanceFromOrigin>
				<angle>45.64410648021122</angle>
				<shape>triangular</shape>
				<triangleMeasure>0.7557725730364976</triangleMeasure>
				<rectangleMeasure>0.546695871764187</rectangleMeasure>
				<circleMeasure>0.364230681741638</circleMeasure>
				<centroid>
					<x>1100.813</x>
					<y>900.0168</y>
				</centroid>
			</pseudo3D>
		</spatialEntity>
		<numericStateVariable>
			<name>avgClusterednessRegions</name>
			<value>0</value>
		</numericStateVariable>
		<numericStateVariable>
			<name>avgDensityRegions</name>
			<value>0.6059363532777368</value>
		</numericStateVariable>
	</timepoint>
	<timepoint>
		<spatialEntity>
			<pseudo3D type="region">
				<clusteredness>1</clusteredness>
				<density>0.6059363532777368</density>
				<area>69631.5</area>
				<perimeter>1453.08825802803</perimeter>
				<distanceFromOrigin>175.3082998605599</distanceFromOrigin>
				<angle>45.64410648021122</angle>
				<shape>triangular</shape>
				<triangleMeasure>0.7557725730364976</triangleMeasure>
				<rectangleMeasure>0.546695871764187</rectangleMeasure>
				<circleMeasure>0.364230681741638</circleMeasure>
				<centroid>
					<x>1100.813</x>
					<y>900.0168</y>
				</centroid>
			</pseudo3D>
		</spatialEntity>
		<numericStateVariable>
			<name>avgClusterednessRegions</name>
			<value>0</value>
		</numericStateVariable>
		<numericStateVariable>
			<name>avgDensityRegions</name>
			<value>0.6059363532777368</value>
		</numericStateVariable>
	</timepoint>
	<timepoint>
		<spatialEntity>
			<pseudo3D type="region">
				<clusteredness>1</clusteredness>
				<density>0.6059363532777368</density>
				<area>69631.5</area>
				<perimeter>1453.08825802803</perimeter>
				<distanceFromOrigin>175.3082998605599</distanceFromOrigin>
				<angle>45.64410648021122</angle>
				<shape>triangular</shape>
				<triangleMeasure>0.7557725730364976</triangleMeasure>
				<rectangleMeasure>0.546695871764187</rectangleMeasure>
				<circleMeasure>0.364230681741638</circleMeasure>
				<centroid>
					<x>1100.813</x>
					<y>900.0168</y>
				</centroid>
			</pseudo3D>
		</spatialEntity>
		<numericStateVariable>
			<name>avgClusterednessRegions</name>
			<value>0</value>
		</numericStateVariable>
		<numericStateVariable>
			<name>avgDensityRegions</name>
			<value>0.6059363532777368</value>
		</numericStateVariable>
	</timepoint>
	<timepoint>
		<spatialEntity>
			<pseudo3D type="region">
				<clusteredness>1</clusteredness>
				<density>0.6059363532777368</density>
				<area>69631.5</area>
				<perimeter>1453.08825802803</perimeter>
				<distanceFromOrigin>175.3082998605599</distanceFromOrigin>
				<angle>45.64410648021122</angle>
				<shape>triangular</shape>
				<triangleMeasure>0.7557725730364976</triangleMeasure>
				<rectangleMeasure>0.546695871764187</rectangleMeasure>
				<circleMeasure>0.364230681741638</circleMeasure>
				<centroid>
					<x>1100.813</x>
					<y>900.0168</y>
				</centroid>
			</pseudo3D>
		</spatialEntity>
		<numericStateVariable>
			<name>avgClusterednessRegions</name>
			<value>0</value>
		</numericStateVariable>
		<numericStateVariable>
			<name>avgDensityRegions</name>
			<value>0.6059363532777368</value>
		</numericStateVariable>
	</timepoint>
	<timepoint>
		<spatialEntity>
			<pseudo3D type="region">
				<clusteredness>1</clusteredness>
				<density>0.6059363532777368</density>
				<area>69631.5</area>
				<perimeter>1453.08825802803</perimeter>
				<distanceFromOrigin>175.3082998605599</distanceFromOrigin>
				<angle>45.64410648021122</angle>
				<shape>triangular</shape>
				<triangleMeasure>0.7557725730364976</triangleMeasure>
				<rectangleMeasure>0.546695871764187</rectangleMeasure>
				<circleMeasure>0.364230681741638</circleMeasure>
				<centroid>
					<x>1100.813</x>
					<y>900.0168</y>
				</centroid>
			</pseudo3D>
		</spatialEntity>
		<numericStateVariable>
			<name>avgClusterednessRegions</name>
			<value>0</value>
		</numericStateVariable>
		<numericStateVariable>
			<name>avgDensityRegions</name>
			<value>0.6059363532777368</value>
		</numericStateVariable>
	</timepoint>
	<timepoint>
		<spatialEntity>
			<pseudo3D type="region">
				<clusteredness>1</clusteredness>
				<density>0.6059363532777368</density>
				<area>69631.5</area>
				<perimeter>1453.08825802803</perimeter>
				<distanceFromOrigin>175.3082998605599</distanceFromOrigin>
				<angle>45.64410648021122</angle>
				<shape>triangular</shape>
				<triangleMeasure>0.7557725730364976</triangleMeasure>
				<rectangleMeasure>0.546695871764187</rectangleMeasure>
				<circleMeasure>0.364230681741638</circleMeasure>
				<centroid>
					<x>1100.813</x>
					<y>900.0168</y>
				</centroid>
			</pseudo3D>
		</spatialEntity>
		<numericStateVariable>
			<name>avgClusterednessRegions</name>
			<value>0</value>
		</numericStateVariable>
		<numericStateVariable>
			<name>avgDensityRegions</name>
			<value>0.6059363532777368</value>
		</numericStateVariable>
	</timepoint>
	<timepoint>
		<spatialEntity>
			<pseudo3D type="region">
				<clusteredness>1</clusteredness>
				<density>0.6059363532777368</density>
				<area>69631.5</area>
				<perimeter>1453.08825802803</perimeter>
				<distanceFromOrigin>175.3082998605599</distanceFromOrigin>
				<angle>45.64410648021122</angle>
				<shape>triangular</shape>
				<triangleMeasure>0.7557725730364976</triangleMeasure>
				<rectangleMeasure>0.546695871764187</rectangleMeasure>
				<circleMeasure>0.364230681741638</circleMeasure>
				<centroid>
					<x>1100.813</x>
					<y>900.0168</y>
				</centroid>
			</pseudo3D>
		</spatialEntity>
		<numericStateVariable>
			<name>avgClusterednessRegions</name>
			<value>0</value>
		</numericStateVariable>
		<numericStateVariable>
			<name>avgDensityRegions</name>
			<value>0.6059363532777368</value>
		</numericStateVariable>
	</timepoint>
	<timepoint>
		<spatialEntity>
			<pseudo3D type="region">
				<clusteredness>1</clusteredness>
				<density>0.6059363532777368</density>
				<area>69631.5</area>
				<perimeter>1453.08825802803</perimeter>
				<distanceFromOrigin>175.3082998605599</distanceFromOrigin>
				<angle>45.64410648021122</angle>
				<shape>triangular</shape>
				<triangleMeasure>0.7557725730364976</triangleMeasure>
				<rectangleMeasure>0.546695871764187</rectangleMeasure>
				<circleMeasure>0.364230681741638</circleMeasure>
				<centroid>
					<x>1100.813</x>
					<y>900.0168</y>
				</centroid>
			</pseudo3D>
		</spatialEntity>
		<numericStateVariable>
			<name>avgClusterednessRegions</name>
			<value>0</value>
		</numericStateVariable>
		<numericStateVariable>
			<name>avgDensityRegions</name>
			<value>0.6059363532777368</value>
		</numericStateVariable>
	</timepoint>
	<timepoint>
		<spatialEntity>
			<pseudo3D type="region">
				<clusteredness>1</clusteredness>
				<density>0.6059363532777368</density>
				<area>69631.5</area>
				<perimeter>1453.08825802803</perimeter>
				<distanceFromOrigin>175.3082998605599</distanceFromOrigin>
				<angle>45.64410648021122</angle>
				<shape>triangular</shape>
				<triangleMeasure>0.7557725730364976</triangleMeasure>
				<rectangleMeasure>0.546695871764187</rectangleMeasure>
				<circleMeasure>0.364230681741638</circleMeasure>
				<centroid>
					<x>1100.813</x>
					<y>900.0168</y>
				</centroid>
			</pseudo3D>
		</spatialEntity>
		<numericStateVariable>
			<name>avgClusterednessRegions</name>
			<value>0</value>
		</numericStateVariable>
		<numericStateVariable>
			<name>avgDensityRegions</name>
			<value>0.6059363532777368</value>
		</numericStateVariable>
	</timepoint>
	<timepoint>
		<spatialEntity>
			<pseudo3D type="region">
				<clusteredness>1</clusteredness>
				<density>0.6059363532777368</density>
				<area>69631.5</area>
				<perimeter>1453.08825802803</perimeter>
				<distanceFromOrigin>175.3082998605599</distanceFromOrigin>
				<angle>45.64410648021122</angle>
				<shape>triangular</shape>
				<triangleMeasure>0.7557725730364976</triangleMeasure>
				<rectangleMeasure>0.546695871764187</rectangleMeasure>
				<circleMeasure>0.364230681741638</circleMeasure>
				<centroid>
					<x>1100.813</x>
					<y>900.0168</y>
				</centroid>
			</pseudo3D>
		</spatialEntity>
		<numericStateVariable>
			<name>avgClusterednessRegions</name>
			<value>0</value>
		</numericStateVariable>
		<numericStateVariable>
			<name>avgDensityRegions</name>
			<value>0.6059363532777368</value>
		</numericStateVariable>
	</timepoint>
	<timepoint>
		<spatialEntity>
			<pseudo3D type="region">
				<clusteredness>1</clusteredness>
				<density>0.6059363532777368</density>
				<area>69631.5</area>
				<perimeter>1453.08825802803</perimeter>
				<distanceFromOrigin>175.3082998605599</distanceFromOrigin>
				<angle>45.64410648021122</angle>
				<shape>triangular</shape>
				<triangleMeasure>0.7557725730364976</triangleMeasure>
				<rectangleMeasure>0.546695871764187</rectangleMeasure>
				<circleMeasure>0.364230681741638</circleMeasure>
				<centroid>
					<x>1100.813</x>
					<y>900.0168</y>
				</centroid>
			</pseudo3D>
		</spatialEntity>
		<numericStateVariable>
			<name>avgClusterednessRegions</name>
			<value>0</value>
		</numericStateVariable>
		<numericStateVariable>
			<name>avgDensityRegions</name>
			<value>0.6059363532777368</value>
		</numericStateVariable>
	</timepoint>
	<timepoint>
		<spatialEntity>
			<pseudo3D type="region">
				<clusteredness>1</clusteredness>
				<density>0.6059363532777368</density>
				<area>69631.5</area>
				<perimeter>1453.08825802803</perimeter>
				<distanceFromOrigin>175.3082998605599</distanceFromOrigin>
				<angle>45.64410648021122</angle>
				<shape>triangular</shape>
				<triangleMeasure>0.7557725730364976</triangleMeasure>
				<rectangleMeasure>0.546695871764187</rectangleMeasure>
				<circleMeasure>0.364230681741638</circleMeasure>
				<centroid>
					<x>1100.813</x>
					<y>900.0168</y>
				</centroid>
			</pseudo3D>
		</spatialEntity>
		<numericStateVariable>
			<name>avgClusterednessRegions</name>
			<value>0</value>
		</numericStateVariable>
		<numericStateVariable>
			<name>avgDensityRegions</name>
			<value>0.6059363532777368</value>
		</numericStateVariable>
	</timepoint>
	<timepoint>
		<spatialEntity>
			<pseudo3D type="region">
				<clusteredness>1</clusteredness>
				<density>0.6059363532777368</density>
				<area>69631.5</area>
				<perimeter>1453.08825802803</perimeter>
				<distanceFromOrigin>175.3082998605599</distanceFromOrigin>
				<angle>45.64410648021122</angle>
				<shape>triangular</shape>
				<triangleMeasure>0.7557725730364976</triangleMeasure>
				<rectangleMeasure>0.546695871764187</rectangleMeasure>
				<circleMeasure>0.364230681741638</circleMeasure>
				<centroid>
					<x>1100.813</x>
					<y>900.0168</y>
				</centroid>
			</pseudo3D>
		</spatialEntity>
		<numericStateVariable>
			<name>avgClusterednessRegions</name>
			<value>0</value>
		</numericStateVariable>
		<numericStateVariable>
			<name>avgDensityRegions</name>
			<value>0.6059363532777368</value>
		</numericStateVariable>
	</timepoint>
	<timepoint>
		<spatialEntity>
			<pseudo3D type="region">
				<clusteredness>1</clusteredness>
				<density>0.6059363532777368</density>
				<area>69631.5</area>
				<perimeter>1453.08825802803</perimeter>
				<distanceFromOrigin>175.3082998605599</distanceFromOrigin>
				<angle>45.64410648021122</angle>
				<shape>triangular</shape>
				<triangleMeasure>0.7557725730364976</triangleMeasure>
				<rectangleMeasure>0.546695871764187</rectangleMeasure>
				<circleMeasure>0.364230681741638</circleMeasure>
				<centroid>
					<x>1100.813</x>
					<y>900.0168</y>
				</centroid>
			</pseudo3D>
		</spatialEntity>
		<numericStateVariable>
			<name>avgClusterednessRegions</name>
			<value>0</value>
		</numericStateVariable>
		<numericStateVariable>
			<name>avgDensityRegions</name>
			<value>0.6059363532777368</value>
		</numericStateVariable>
	</timepoint>
	<timepoint>
		<spatialEntity>
			<pseudo3D type="region">
				<clusteredness>1</clusteredness>
				<density>0.6059363532777368</density>
				<area>69631.5</area>
				<perimeter>1453.08825802803</perimeter>
				<distanceFromOrigin>175.3082998605599</distanceFromOrigin>
				<angle>45.64410648021122</angle>
				<shape>triangular</shape>
				<triangleMeasure>0.7557725730364976</triangleMeasure>
				<rectangleMeasure>0.546695871764187</rectangleMeasure>
				<circleMeasure>0.364230681741638</circleMeasure>
				<centroid>
					<x>1100.813</x>
					<y>900.0168</y>
				</centroid>
			</pseudo3D>
		</spatialEntity>
		<numericStateVariable>
			<name>avgClusterednessRegions</name>
			<value>0</value>
		</numericStateVariable>
		<numericStateVariable>
			<name>avgDensityRegions</name>
			<value>0.6059363532777368</value>
		</numericStateVariable>
	</timepoint>
	<timepoint>
		<spatialEntity>
			<pseudo3D type="region">
				<clusteredness>1</clusteredness>
				<density>0.6059363532777368</density>
				<area>69631.5</area>
				<perimeter>1453.08825802803</perimeter>
				<distanceFromOrigin>175.3082998605599</distanceFromOrigin>
				<angle>45.64410648021122</angle>
				<shape>triangular</shape>
				<triangleMeasure>0.7557725730364976</triangleMeasure>
				<rectangleMeasure>0.546695871764187</rectangleMeasure>
				<circleMeasure>0.364230681741638</circleMeasure>
				<centroid>
					<x>1100.813</x>
					<y>900.0168</y>
				</centroid>
			</pseudo3D>
		</spatialEntity>
		<numericStateVariable>
			<name>avgClusterednessRegions</name>
			<value>0</value>
		</numericStateVariable>
		<numericStateVariable>
			<name>avgDensityRegions</name>
			<value>0.6059363532777368</value>
		</numericStateVariable>
	</timepoint>
	<timepoint>
		<spatialEntity>
			<pseudo3D type="region">
				<clusteredness>1</clusteredness>
				<density>0.6059363532777368</density>
				<area>69631.5</area>
				<perimeter>1453.08825802803</perimeter>
				<distanceFromOrigin>175.3082998605599</distanceFromOrigin>
				<angle>45.64410648021122</angle>
				<shape>triangular</shape>
				<triangleMeasure>0.7557725730364976</triangleMeasure>
				<rectangleMeasure>0.546695871764187</rectangleMeasure>
				<circleMeasure>0.364230681741638</circleMeasure>
				<centroid>
					<x>1100.813</x>
					<y>900.0168</y>
				</centroid>
			</pseudo3D>
		</spatialEntity>
		<numericStateVariable>
			<name>avgClusterednessRegions</name>
			<value>0</value>
		</numericStateVariable>
		<numericStateVariable>
			<name>avgDensityRegions</name>
			<value>0.6059363532777368</value>
		</numericStateVariable>
	</timepoint>
</experiment>
