# Supplementary material for: Automatic validation of computational models using pseudo-3D spatio-temporal model checking
Source: BMC Syst Biol. 2014 Dec 2;8:124. doi: 10.1186/s12918-014-0124-0 (PMC4272535; doi:10.1186/s12918-014-0124-0)
Supplement: Additional file 8 — Dataset of STML files for the phase variation case study. The dataset of one thousand STML files corresponding to the stochastic simulations of the rectangular model for the phase variation case study. We recommend using the freely available 7zip software (Download link: http://www.7-zip.org/download.html) to extract this archive. [file 12918_2014_124_MOESM8_ESM.zip › phase_variation_stml_214.xml]

<?xml version="1.0" encoding="utf-8"?>
<!--Warning! This xml file was automatically generated by a C++ program using the Boost PropertyTree library.-->
<experiment>
	<timepoint>
		<numericStateVariable>
			<name>avgClusterednessRegions</name>
			<value>0</value>
		</numericStateVariable>
		<numericStateVariable>
			<name>avgDensityRegions</name>
			<value>0</value>
		</numericStateVariable>
	</timepoint>
	<timepoint>
		<numericStateVariable>
			<name>avgClusterednessRegions</name>
			<value>0</value>
		</numericStateVariable>
		<numericStateVariable>
			<name>avgDensityRegions</name>
			<value>0</value>
		</numericStateVariable>
	</timepoint>
	<timepoint>
		<numericStateVariable>
			<name>avgClusterednessRegions</name>
			<value>0</value>
		</numericStateVariable>
		<numericStateVariable>
			<name>avgDensityRegions</name>
			<value>0</value>
		</numericStateVariable>
	</timepoint>
	<timepoint>
		<numericStateVariable>
			<name>avgClusterednessRegions</name>
			<value>0</value>
		</numericStateVariable>
		<numericStateVariable>
			<name>avgDensityRegions</name>
			<value>0</value>
		</numericStateVariable>
	</timepoint>
	<timepoint>
		<numericStateVariable>
			<name>avgClusterednessRegions</name>
			<value>0</value>
		</numericStateVariable>
		<numericStateVariable>
			<name>avgDensityRegions</name>
			<value>0</value>
		</numericStateVariable>
	</timepoint>
	<timepoint>
		<numericStateVariable>
			<name>avgClusterednessRegions</name>
			<value>0</value>
		</numericStateVariable>
		<numericStateVariable>
			<name>avgDensityRegions</name>
			<value>0</value>
		</numericStateVariable>
	</timepoint>
	<timepoint>
		<numericStateVariable>
			<name>avgClusterednessRegions</name>
			<value>0</value>
		</numericStateVariable>
		<numericStateVariable>
			<name>avgDensityRegions</name>
			<value>0</value>
		</numericStateVariable>
	</timepoint>
	<timepoint>
		<numericStateVariable>
			<name>avgClusterednessRegions</name>
			<value>0</value>
		</numericStateVariable>
		<numericStateVariable>
			<name>avgDensityRegions</name>
			<value>0</value>
		</numericStateVariable>
	</timepoint>
	<timepoint>
		<numericStateVariable>
			<name>avgClusterednessRegions</name>
			<value>0</value>
		</numericStateVariable>
		<numericStateVariable>
			<name>avgDensityRegions</name>
			<value>0</value>
		</numericStateVariable>
	</timepoint>
	<timepoint>
		<numericStateVariable>
			<name>avgClusterednessRegions</name>
			<value>0</value>
		</numericStateVariable>
		<numericStateVariable>
			<name>avgDensityRegions</name>
			<value>0</value>
		</numericStateVariable>
	</timepoint>
	<timepoint>
		<numericStateVariable>
			<name>avgClusterednessRegions</name>
			<value>0</value>
		</numericStateVariable>
		<numericStateVariable>
			<name>avgDensityRegions</name>
			<value>0</value>
		</numericStateVariable>
	</timepoint>
	<timepoint>
		<numericStateVariable>
			<name>avgClusterednessRegions</name>
			<value>0</value>
		</numericStateVariable>
		<numericStateVariable>
			<name>avgDensityRegions</name>
			<value>0</value>
		</numericStateVariable>
	</timepoint>
	<timepoint>
		<numericStateVariable>
			<name>avgClusterednessRegions</name>
			<value>0</value>
		</numericStateVariable>
		<numericStateVariable>
			<name>avgDensityRegions</name>
			<value>0</value>
		</numericStateVariable>
	</timepoint>
	<timepoint>
		<numericStateVariable>
			<name>avgClusterednessRegions</name>
			<value>0</value>
		</numericStateVariable>
		<numericStateVariable>
			<name>avgDensityRegions</name>
			<value>0</value>
		</numericStateVariable>
	</timepoint>
	<timepoint>
		<numericStateVariable>
			<name>avgClusterednessRegions</name>
			<value>0</value>
		</numericStateVariable>
		<numericStateVariable>
			<name>avgDensityRegions</name>
			<value>0</value>
		</numericStateVariable>
	</timepoint>
	<timepoint>
		<numericStateVariable>
			<name>avgClusterednessRegions</name>
			<value>0</value>
		</numericStateVariable>
		<numericStateVariable>
			<name>avgDensityRegions</name>
			<value>0</value>
		</numericStateVariable>
	</timepoint>
	<timepoint>
		<numericStateVariable>
			<name>avgClusterednessRegions</name>
			<value>0</value>
		</numericStateVariable>
		<numericStateVariable>
			<name>avgDensityRegions</name>
			<value>0</value>
		</numericStateVariable>
	</timepoint>
	<timepoint>
		<numericStateVariable>
			<name>avgClusterednessRegions</name>
			<value>0</value>
		</numericStateVariable>
		<numericStateVariable>
			<name>avgDensityRegions</name>
			<value>0</value>
		</numericStateVariable>
	</timepoint>
	<timepoint>
		<numericStateVariable>
			<name>avgClusterednessRegions</name>
			<value>0</value>
		</numericStateVariable>
		<numericStateVariable>
			<name>avgDensityRegions</name>
			<value>0</value>
		</numericStateVariable>
	</timepoint>
	<timepoint>
		<numericStateVariable>
			<name>avgClusterednessRegions</name>
			<value>0</value>
		</numericStateVariable>
		<numericStateVariable>
			<name>avgDensityRegions</name>
			<value>0</value>
		</numericStateVariable>
	</timepoint>
	<timepoint>
		<numericStateVariable>
			<name>avgClusterednessRegions</name>
			<value>0</value>
		</numericStateVariable>
		<numericStateVariable>
			<name>avgDensityRegions</name>
			<value>0</value>
		</numericStateVariable>
	</timepoint>
	<timepoint>
		<numericStateVariable>
			<name>avgClusterednessRegions</name>
			<value>0</value>
		</numericStateVariable>
		<numericStateVariable>
			<name>avgDensityRegions</name>
			<value>0</value>
		</numericStateVariable>
	</timepoint>
	<timepoint>
		<numericStateVariable>
			<name>avgClusterednessRegions</name>
			<value>0</value>
		</numericStateVariable>
		<numericStateVariable>
			<name>avgDensityRegions</name>
			<value>0</value>
		</numericStateVariable>
	</timepoint>
	<timepoint>
		<numericStateVariable>
			<name>avgClusterednessRegions</name>
			<value>0</value>
		</numericStateVariable>
		<numericStateVariable>
			<name>avgDensityRegions</name>
			<value>0</value>
		</numericStateVariable>
	</timepoint>
	<timepoint>
		<spatialEntity>
			<pseudo3D type="region">
				<clusteredness>1</clusteredness>
				<density>0.6288552640552146</density>
				<area>20713</area>
				<perimeter>632.2268218994141</perimeter>
				<distanceFromOrigin>252.8003164554981</distanceFromOrigin>
				<angle>63.81327202278128</angle>
				<shape>triangular</shape>
				<triangleMeasure>0.7970907131793387</triangleMeasure>
				<rectangleMeasure>0.5886716961148983</rectangleMeasure>
				<circleMeasure>0.5003506945971674</circleMeasure>
				<centroid>
					<x>1006.023</x>
					<y>535.4011</y>
				</centroid>
			</pseudo3D>
		</spatialEntity>
		<numericStateVariable>
			<name>avgClusterednessRegions</name>
			<value>0</value>
		</numericStateVariable>
		<numericStateVariable>
			<name>avgDensityRegions</name>
			<value>0.6288552640552146</value>
		</numericStateVariable>
	</timepoint>
	<timepoint>
		<spatialEntity>
			<pseudo3D type="region">
				<clusteredness>1</clusteredness>
				<density>0.6269028779278794</density>
				<area>24852</area>
				<perimeter>674.6475863456726</perimeter>
				<distanceFromOrigin>253.4758371127315</distanceFromOrigin>
				<angle>62.78981146900868</angle>
				<shape>triangular</shape>
				<triangleMeasure>0.7948332004053803</triangleMeasure>
				<rectangleMeasure>0.6196667786436705</rectangleMeasure>
				<circleMeasure>0.5073238185580231</circleMeasure>
				<centroid>
					<x>1018.445</x>
					<y>531.4791</y>
				</centroid>
			</pseudo3D>
		</spatialEntity>
		<numericStateVariable>
			<name>avgClusterednessRegions</name>
			<value>0</value>
		</numericStateVariable>
		<numericStateVariable>
			<name>avgDensityRegions</name>
			<value>0.6269028779278794</value>
		</numericStateVariable>
	</timepoint>
	<timepoint>
		<spatialEntity>
			<pseudo3D type="region">
				<clusteredness>1</clusteredness>
				<density>0.6221386306794359</density>
				<area>28959.5</area>
				<perimeter>724.4874753952026</perimeter>
				<distanceFromOrigin>252.8003164554981</distanceFromOrigin>
				<angle>61.29565064357815</angle>
				<shape>triangular</shape>
				<triangleMeasure>0.7678751651003197</triangleMeasure>
				<rectangleMeasure>0.6405526410240503</rectangleMeasure>
				<circleMeasure>0.5179695537468931</circleMeasure>
				<centroid>
					<x>1029.565</x>
					<y>527.0594</y>
				</centroid>
			</pseudo3D>
		</spatialEntity>
		<numericStateVariable>
			<name>avgClusterednessRegions</name>
			<value>0</value>
		</numericStateVariable>
		<numericStateVariable>
			<name>avgDensityRegions</name>
			<value>0.6221386306794359</value>
		</numericStateVariable>
	</timepoint>
	<timepoint>
		<spatialEntity>
			<pseudo3D type="region">
				<clusteredness>1</clusteredness>
				<density>0.6318235231703007</density>
				<area>34212.5</area>
				<perimeter>796.1371040344238</perimeter>
				<distanceFromOrigin>252.8003164554981</distanceFromOrigin>
				<angle>60.81943996137348</angle>
				<shape>triangular</shape>
				<triangleMeasure>0.8369224371352607</triangleMeasure>
				<rectangleMeasure>0.5924415941024247</rectangleMeasure>
				<circleMeasure>0.5020537133453203</circleMeasure>
				<centroid>
					<x>1041.363</x>
					<y>519.379</y>
				</centroid>
			</pseudo3D>
		</spatialEntity>
		<numericStateVariable>
			<name>avgClusterednessRegions</name>
			<value>0</value>
		</numericStateVariable>
		<numericStateVariable>
			<name>avgDensityRegions</name>
			<value>0.6318235231703007</value>
		</numericStateVariable>
	</timepoint>
	<timepoint>
		<spatialEntity>
			<pseudo3D type="region">
				<clusteredness>1</clusteredness>
				<density>0.6381942150510312</density>
				<area>38980.5</area>
				<perimeter>864.6801965236664</perimeter>
				<distanceFromOrigin>253.4758371127315</distanceFromOrigin>
				<angle>59.66465278929364</angle>
				<shape>triangular</shape>
				<triangleMeasure>0.7995507968740385</triangleMeasure>
				<rectangleMeasure>0.5933670194756706</rectangleMeasure>
				<circleMeasure>0.4875602172637437</circleMeasure>
				<centroid>
					<x>1052.858</x>
					<y>515.1954</y>
				</centroid>
			</pseudo3D>
		</spatialEntity>
		<numericStateVariable>
			<name>avgClusterednessRegions</name>
			<value>0</value>
		</numericStateVariable>
		<numericStateVariable>
			<name>avgDensityRegions</name>
			<value>0.6381942150510312</value>
		</numericStateVariable>
	</timepoint>
	<timepoint>
		<spatialEntity>
			<pseudo3D type="region">
				<clusteredness>1</clusteredness>
				<density>0.6417769571764208</density>
				<area>43762.5</area>
				<perimeter>919.0971052646637</perimeter>
				<distanceFromOrigin>252.8003164554981</distanceFromOrigin>
				<angle>58.89669943686397</angle>
				<shape>triangular</shape>
				<triangleMeasure>0.8006623016354002</triangleMeasure>
				<rectangleMeasure>0.612603181848853</rectangleMeasure>
				<circleMeasure>0.497735046800605</circleMeasure>
				<centroid>
					<x>1063.215</x>
					<y>510.5026</y>
				</centroid>
			</pseudo3D>
		</spatialEntity>
		<numericStateVariable>
			<name>avgClusterednessRegions</name>
			<value>0</value>
		</numericStateVariable>
		<numericStateVariable>
			<name>avgDensityRegions</name>
			<value>0.6417769571764208</value>
		</numericStateVariable>
	</timepoint>
	<timepoint>
		<spatialEntity>
			<pseudo3D type="region">
				<clusteredness>1</clusteredness>
				<density>0.6374873892297205</density>
				<area>48501</area>
				<perimeter>942.4138865470886</perimeter>
				<distanceFromOrigin>253.4758371127315</distanceFromOrigin>
				<angle>58.37599542944081</angle>
				<shape>triangular</shape>
				<triangleMeasure>0.8563105253400896</triangleMeasure>
				<rectangleMeasure>0.6063901735560729</rectangleMeasure>
				<circleMeasure>0.4864972420083158</circleMeasure>
				<centroid>
					<x>1072.827</x>
					<y>505.9124</y>
				</centroid>
			</pseudo3D>
		</spatialEntity>
		<numericStateVariable>
			<name>avgClusterednessRegions</name>
			<value>0</value>
		</numericStateVariable>
		<numericStateVariable>
			<name>avgDensityRegions</name>
			<value>0.6374873892297205</value>
		</numericStateVariable>
	</timepoint>
	<timepoint>
		<spatialEntity>
			<pseudo3D type="region">
				<clusteredness>1</clusteredness>
				<density>0.6409515721631783</density>
				<area>53538</area>
				<perimeter>985.0782442092896</perimeter>
				<distanceFromOrigin>252.8003164554981</distanceFromOrigin>
				<angle>57.35021578307029</angle>
				<shape>triangular</shape>
				<triangleMeasure>0.8569799292893115</triangleMeasure>
				<rectangleMeasure>0.6090835869824709</rectangleMeasure>
				<circleMeasure>0.48880714311538</circleMeasure>
				<centroid>
					<x>1082.598</x>
					<y>500.9656</y>
				</centroid>
			</pseudo3D>
		</spatialEntity>
		<numericStateVariable>
			<name>avgClusterednessRegions</name>
			<value>0</value>
		</numericStateVariable>
		<numericStateVariable>
			<name>avgDensityRegions</name>
			<value>0.6409515721631783</value>
		</numericStateVariable>
	</timepoint>
	<timepoint>
		<spatialEntity>
			<pseudo3D type="region">
				<clusteredness>1</clusteredness>
				<density>0.6907339838778108</density>
				<area>23236</area>
				<perimeter>737.431170463562</perimeter>
				<distanceFromOrigin>374.4182153688573</distanceFromOrigin>
				<angle>88.67418468209139</angle>
				<shape>triangular</shape>
				<triangleMeasure>0.7155538105026522</triangleMeasure>
				<rectangleMeasure>0.544467170687674</rectangleMeasure>
				<circleMeasure>0.3292097085618932</circleMeasure>
				<centroid>
					<x>836.613</x>
					<y>1144.005</y>
				</centroid>
			</pseudo3D>
		</spatialEntity>
		<spatialEntity>
			<pseudo3D type="region">
				<clusteredness>1</clusteredness>
				<density>0.6420040985515346</density>
				<area>58494.5</area>
				<perimeter>1037.32616853714</perimeter>
				<distanceFromOrigin>252.8003164554981</distanceFromOrigin>
				<angle>57.02790445264686</angle>
				<shape>triangular</shape>
				<triangleMeasure>0.8623151284196405</triangleMeasure>
				<rectangleMeasure>0.6016732073708041</rectangleMeasure>
				<circleMeasure>0.4779002176456719</circleMeasure>
				<centroid>
					<x>1092.412</x>
					<y>498.6367</y>
				</centroid>
			</pseudo3D>
		</spatialEntity>
		<numericStateVariable>
			<name>avgClusterednessRegions</name>
			<value>1388.429471224283</value>
		</numericStateVariable>
		<numericStateVariable>
			<name>avgDensityRegions</name>
			<value>0.6663690412146728</value>
		</numericStateVariable>
	</timepoint>
	<timepoint>
		<spatialEntity>
			<pseudo3D type="region">
				<clusteredness>1</clusteredness>
				<density>0.6932500937655016</density>
				<area>27235</area>
				<perimeter>714.7351975440979</perimeter>
				<distanceFromOrigin>374.4182153688573</distanceFromOrigin>
				<angle>91.27255087422417</angle>
				<shape>triangular</shape>
				<triangleMeasure>0.8098123025459951</triangleMeasure>
				<rectangleMeasure>0.6166712703676177</rectangleMeasure>
				<circleMeasure>0.4373482922196858</circleMeasure>
				<centroid>
					<x>833.8884</x>
					<y>1153.816</y>
				</centroid>
			</pseudo3D>
		</spatialEntity>
		<spatialEntity>
			<pseudo3D type="region">
				<clusteredness>1</clusteredness>
				<density>0.64336830623907</density>
				<area>65441</area>
				<perimeter>1137.618809223175</perimeter>
				<distanceFromOrigin>252.8003164554981</distanceFromOrigin>
				<angle>57.56367430109134</angle>
				<shape>triangular</shape>
				<triangleMeasure>0.8107072674819246</triangleMeasure>
				<rectangleMeasure>0.6051464461323486</rectangleMeasure>
				<circleMeasure>0.475406467239899</circleMeasure>
				<centroid>
					<x>1104.293</x>
					<y>490.3694</y>
				</centroid>
			</pseudo3D>
		</spatialEntity>
		<numericStateVariable>
			<name>avgClusterednessRegions</name>
			<value>1432.870543092076</value>
		</numericStateVariable>
		<numericStateVariable>
			<name>avgDensityRegions</name>
			<value>0.6683092000022859</value>
		</numericStateVariable>
	</timepoint>
	<timepoint>
		<spatialEntity>
			<pseudo3D type="region">
				<clusteredness>1</clusteredness>
				<density>0.702738485766089</density>
				<area>33234.5</area>
				<perimeter>763.8638954162598</perimeter>
				<distanceFromOrigin>374.4182153688573</distanceFromOrigin>
				<angle>0</angle>
				<shape>triangular</shape>
				<triangleMeasure>0.8101998714045849</triangleMeasure>
				<rectangleMeasure>0.6572186561643912</rectangleMeasure>
				<circleMeasure>0.4900255486470546</circleMeasure>
				<centroid>
					<x>839.0327</x>
					<y>1166.11</y>
				</centroid>
			</pseudo3D>
		</spatialEntity>
		<spatialEntity>
			<pseudo3D type="region">
				<clusteredness>1</clusteredness>
				<density>0.6425369002369937</density>
				<area>70735</area>
				<perimeter>1198.334517002106</perimeter>
				<distanceFromOrigin>252.8003164554981</distanceFromOrigin>
				<angle>57.21571913413086</angle>
				<shape>triangular</shape>
				<triangleMeasure>0.814270893139536</triangleMeasure>
				<rectangleMeasure>0.5696486530765914</rectangleMeasure>
				<circleMeasure>0.4634749552990416</circleMeasure>
				<centroid>
					<x>1113.014</x>
					<y>484.5839</y>
				</centroid>
			</pseudo3D>
		</spatialEntity>
		<numericStateVariable>
			<name>avgClusterednessRegions</name>
			<value>1469.072842288701</value>
		</numericStateVariable>
		<numericStateVariable>
			<name>avgDensityRegions</name>
			<value>0.6726376930015414</value>
		</numericStateVariable>
	</timepoint>
	<timepoint>
		<spatialEntity>
			<pseudo3D type="region">
				<clusteredness>1</clusteredness>
				<density>0.7086646335800029</density>
				<area>37826.5</area>
				<perimeter>852.8272035121918</perimeter>
				<distanceFromOrigin>374.4182153688573</distanceFromOrigin>
				<angle>86.1155690245256</angle>
				<shape>triangular</shape>
				<triangleMeasure>0.813184568916406</triangleMeasure>
				<rectangleMeasure>0.6029853039991586</rectangleMeasure>
				<circleMeasure>0.47460206497379</circleMeasure>
				<centroid>
					<x>843.136</x>
					<y>1174.505</y>
				</centroid>
			</pseudo3D>
		</spatialEntity>
		<spatialEntity>
			<pseudo3D type="region">
				<clusteredness>1</clusteredness>
				<density>0.6418549635661577</density>
				<area>77053.5</area>
				<perimeter>1278.925667285919</perimeter>
				<distanceFromOrigin>252.8003164554981</distanceFromOrigin>
				<angle>57.04958244190313</angle>
				<shape>triangular</shape>
				<triangleMeasure>0.8246318822665377</triangleMeasure>
				<rectangleMeasure>0.5622105893309562</rectangleMeasure>
				<circleMeasure>0.4575489634097121</circleMeasure>
				<centroid>
					<x>1123.267</x>
					<y>478.8204</y>
				</centroid>
			</pseudo3D>
		</spatialEntity>
		<numericStateVariable>
			<name>avgClusterednessRegions</name>
			<value>1499.933987690393</value>
		</numericStateVariable>
		<numericStateVariable>
			<name>avgDensityRegions</name>
			<value>0.6752597985730803</value>
		</numericStateVariable>
	</timepoint>
	<timepoint>
		<spatialEntity>
			<pseudo3D type="region">
				<clusteredness>1</clusteredness>
				<density>0.7010500654597986</density>
				<area>38705</area>
				<perimeter>850.9628949165344</perimeter>
				<distanceFromOrigin>374.4182153688573</distanceFromOrigin>
				<angle>85.76033060543743</angle>
				<shape>triangular</shape>
				<triangleMeasure>0.8073086409452843</triangleMeasure>
				<rectangleMeasure>0.6181010109529205</rectangleMeasure>
				<circleMeasure>0.4846528386785847</circleMeasure>
				<centroid>
					<x>843.563</x>
					<y>1176.21</y>
				</centroid>
			</pseudo3D>
		</spatialEntity>
		<spatialEntity>
			<pseudo3D type="region">
				<clusteredness>1</clusteredness>
				<density>0.6407510937741669</density>
				<area>77671</area>
				<perimeter>1269.510200977325</perimeter>
				<distanceFromOrigin>252.8003164554981</distanceFromOrigin>
				<angle>57.10491508675018</angle>
				<shape>triangular</shape>
				<triangleMeasure>0.8314422867847525</triangleMeasure>
				<rectangleMeasure>0.5657106303471268</rectangleMeasure>
				<circleMeasure>0.4627423583092161</circleMeasure>
				<centroid>
					<x>1124.334</x>
					<y>478.3348</y>
				</centroid>
			</pseudo3D>
		</spatialEntity>
		<numericStateVariable>
			<name>avgClusterednessRegions</name>
			<value>1504.476491039121</value>
		</numericStateVariable>
		<numericStateVariable>
			<name>avgDensityRegions</name>
			<value>0.6709005796169828</value>
		</numericStateVariable>
	</timepoint>
	<timepoint>
		<spatialEntity>
			<pseudo3D type="region">
				<clusteredness>1</clusteredness>
				<density>0.7010500654597986</density>
				<area>38705</area>
				<perimeter>850.9628949165344</perimeter>
				<distanceFromOrigin>374.4182153688573</distanceFromOrigin>
				<angle>85.76033060543743</angle>
				<shape>triangular</shape>
				<triangleMeasure>0.8073086409452843</triangleMeasure>
				<rectangleMeasure>0.6181010109529205</rectangleMeasure>
				<circleMeasure>0.4846528386785847</circleMeasure>
				<centroid>
					<x>843.563</x>
					<y>1176.21</y>
				</centroid>
			</pseudo3D>
		</spatialEntity>
		<spatialEntity>
			<pseudo3D type="region">
				<clusteredness>1</clusteredness>
				<density>0.6407510937741669</density>
				<area>77671</area>
				<perimeter>1269.510200977325</perimeter>
				<distanceFromOrigin>252.8003164554981</distanceFromOrigin>
				<angle>57.10491508675018</angle>
				<shape>triangular</shape>
				<triangleMeasure>0.8314422867847525</triangleMeasure>
				<rectangleMeasure>0.5657106303471268</rectangleMeasure>
				<circleMeasure>0.4627423583092161</circleMeasure>
				<centroid>
					<x>1124.334</x>
					<y>478.3348</y>
				</centroid>
			</pseudo3D>
		</spatialEntity>
		<numericStateVariable>
			<name>avgClusterednessRegions</name>
			<value>1504.476491039121</value>
		</numericStateVariable>
		<numericStateVariable>
			<name>avgDensityRegions</name>
			<value>0.6709005796169828</value>
		</numericStateVariable>
	</timepoint>
	<timepoint>
		<spatialEntity>
			<pseudo3D type="region">
				<clusteredness>1</clusteredness>
				<density>0.7010500654597986</density>
				<area>38705</area>
				<perimeter>850.9628949165344</perimeter>
				<distanceFromOrigin>374.4182153688573</distanceFromOrigin>
				<angle>85.76033060543743</angle>
				<shape>triangular</shape>
				<triangleMeasure>0.8073086409452843</triangleMeasure>
				<rectangleMeasure>0.6181010109529205</rectangleMeasure>
				<circleMeasure>0.4846528386785847</circleMeasure>
				<centroid>
					<x>843.563</x>
					<y>1176.21</y>
				</centroid>
			</pseudo3D>
		</spatialEntity>
		<spatialEntity>
			<pseudo3D type="region">
				<clusteredness>1</clusteredness>
				<density>0.6407510937741669</density>
				<area>77671</area>
				<perimeter>1269.510200977325</perimeter>
				<distanceFromOrigin>252.8003164554981</distanceFromOrigin>
				<angle>57.10491508675018</angle>
				<shape>triangular</shape>
				<triangleMeasure>0.8314422867847525</triangleMeasure>
				<rectangleMeasure>0.5657106303471268</rectangleMeasure>
				<circleMeasure>0.4627423583092161</circleMeasure>
				<centroid>
					<x>1124.334</x>
					<y>478.3348</y>
				</centroid>
			</pseudo3D>
		</spatialEntity>
		<numericStateVariable>
			<name>avgClusterednessRegions</name>
			<value>1504.476491039121</value>
		</numericStateVariable>
		<numericStateVariable>
			<name>avgDensityRegions</name>
			<value>0.6709005796169828</value>
		</numericStateVariable>
	</timepoint>
	<timepoint>
		<spatialEntity>
			<pseudo3D type="region">
				<clusteredness>1</clusteredness>
				<density>0.7010500654597986</density>
				<area>38705</area>
				<perimeter>850.9628949165344</perimeter>
				<distanceFromOrigin>374.4182153688573</distanceFromOrigin>
				<angle>85.76033060543743</angle>
				<shape>triangular</shape>
				<triangleMeasure>0.8073086409452843</triangleMeasure>
				<rectangleMeasure>0.6181010109529205</rectangleMeasure>
				<circleMeasure>0.4846528386785847</circleMeasure>
				<centroid>
					<x>843.563</x>
					<y>1176.21</y>
				</centroid>
			</pseudo3D>
		</spatialEntity>
		<spatialEntity>
			<pseudo3D type="region">
				<clusteredness>1</clusteredness>
				<density>0.6407510937741669</density>
				<area>77671</area>
				<perimeter>1269.510200977325</perimeter>
				<distanceFromOrigin>252.8003164554981</distanceFromOrigin>
				<angle>57.10491508675018</angle>
				<shape>triangular</shape>
				<triangleMeasure>0.8314422867847525</triangleMeasure>
				<rectangleMeasure>0.5657106303471268</rectangleMeasure>
				<circleMeasure>0.4627423583092161</circleMeasure>
				<centroid>
					<x>1124.334</x>
					<y>478.3348</y>
				</centroid>
			</pseudo3D>
		</spatialEntity>
		<numericStateVariable>
			<name>avgClusterednessRegions</name>
			<value>1504.476491039121</value>
		</numericStateVariable>
		<numericStateVariable>
			<name>avgDensityRegions</name>
			<value>0.6709005796169828</value>
		</numericStateVariable>
	</timepoint>
	<timepoint>
		<spatialEntity>
			<pseudo3D type="region">
				<clusteredness>1</clusteredness>
				<density>0.7010500654597986</density>
				<area>38705</area>
				<perimeter>850.9628949165344</perimeter>
				<distanceFromOrigin>374.4182153688573</distanceFromOrigin>
				<angle>85.76033060543743</angle>
				<shape>triangular</shape>
				<triangleMeasure>0.8073086409452843</triangleMeasure>
				<rectangleMeasure>0.6181010109529205</rectangleMeasure>
				<circleMeasure>0.4846528386785847</circleMeasure>
				<centroid>
					<x>843.563</x>
					<y>1176.21</y>
				</centroid>
			</pseudo3D>
		</spatialEntity>
		<spatialEntity>
			<pseudo3D type="region">
				<clusteredness>1</clusteredness>
				<density>0.6407510937741669</density>
				<area>77671</area>
				<perimeter>1269.510200977325</perimeter>
				<distanceFromOrigin>252.8003164554981</distanceFromOrigin>
				<angle>57.10491508675018</angle>
				<shape>triangular</shape>
				<triangleMeasure>0.8314422867847525</triangleMeasure>
				<rectangleMeasure>0.5657106303471268</rectangleMeasure>
				<circleMeasure>0.4627423583092161</circleMeasure>
				<centroid>
					<x>1124.334</x>
					<y>478.3348</y>
				</centroid>
			</pseudo3D>
		</spatialEntity>
		<numericStateVariable>
			<name>avgClusterednessRegions</name>
			<value>1504.476491039121</value>
		</numericStateVariable>
		<numericStateVariable>
			<name>avgDensityRegions</name>
			<value>0.6709005796169828</value>
		</numericStateVariable>
	</timepoint>
	<timepoint>
		<spatialEntity>
			<pseudo3D type="region">
				<clusteredness>1</clusteredness>
				<density>0.7010500654597986</density>
				<area>38705</area>
				<perimeter>850.9628949165344</perimeter>
				<distanceFromOrigin>374.4182153688573</distanceFromOrigin>
				<angle>85.76033060543743</angle>
				<shape>triangular</shape>
				<triangleMeasure>0.8073086409452843</triangleMeasure>
				<rectangleMeasure>0.6181010109529205</rectangleMeasure>
				<circleMeasure>0.4846528386785847</circleMeasure>
				<centroid>
					<x>843.563</x>
					<y>1176.21</y>
				</centroid>
			</pseudo3D>
		</spatialEntity>
		<spatialEntity>
			<pseudo3D type="region">
				<clusteredness>1</clusteredness>
				<density>0.6407510937741669</density>
				<area>77671</area>
				<perimeter>1269.510200977325</perimeter>
				<distanceFromOrigin>252.8003164554981</distanceFromOrigin>
				<angle>57.10491508675018</angle>
				<shape>triangular</shape>
				<triangleMeasure>0.8314422867847525</triangleMeasure>
				<rectangleMeasure>0.5657106303471268</rectangleMeasure>
				<circleMeasure>0.4627423583092161</circleMeasure>
				<centroid>
					<x>1124.334</x>
					<y>478.3348</y>
				</centroid>
			</pseudo3D>
		</spatialEntity>
		<numericStateVariable>
			<name>avgClusterednessRegions</name>
			<value>1504.476491039121</value>
		</numericStateVariable>
		<numericStateVariable>
			<name>avgDensityRegions</name>
			<value>0.6709005796169828</value>
		</numericStateVariable>
	</timepoint>
	<timepoint>
		<spatialEntity>
			<pseudo3D type="region">
				<clusteredness>1</clusteredness>
				<density>0.7010500654597986</density>
				<area>38705</area>
				<perimeter>850.9628949165344</perimeter>
				<distanceFromOrigin>374.4182153688573</distanceFromOrigin>
				<angle>85.76033060543743</angle>
				<shape>triangular</shape>
				<triangleMeasure>0.8073086409452843</triangleMeasure>
				<rectangleMeasure>0.6181010109529205</rectangleMeasure>
				<circleMeasure>0.4846528386785847</circleMeasure>
				<centroid>
					<x>843.563</x>
					<y>1176.21</y>
				</centroid>
			</pseudo3D>
		</spatialEntity>
		<spatialEntity>
			<pseudo3D type="region">
				<clusteredness>1</clusteredness>
				<density>0.6407510937741669</density>
				<area>77671</area>
				<perimeter>1269.510200977325</perimeter>
				<distanceFromOrigin>252.8003164554981</distanceFromOrigin>
				<angle>57.10491508675018</angle>
				<shape>triangular</shape>
				<triangleMeasure>0.8314422867847525</triangleMeasure>
				<rectangleMeasure>0.5657106303471268</rectangleMeasure>
				<circleMeasure>0.4627423583092161</circleMeasure>
				<centroid>
					<x>1124.334</x>
					<y>478.3348</y>
				</centroid>
			</pseudo3D>
		</spatialEntity>
		<numericStateVariable>
			<name>avgClusterednessRegions</name>
			<value>1504.476491039121</value>
		</numericStateVariable>
		<numericStateVariable>
			<name>avgDensityRegions</name>
			<value>0.6709005796169828</value>
		</numericStateVariable>
	</timepoint>
	<timepoint>
		<spatialEntity>
			<pseudo3D type="region">
				<clusteredness>1</clusteredness>
				<density>0.7010500654597986</density>
				<area>38705</area>
				<perimeter>850.9628949165344</perimeter>
				<distanceFromOrigin>374.4182153688573</distanceFromOrigin>
				<angle>85.76033060543743</angle>
				<shape>triangular</shape>
				<triangleMeasure>0.8073086409452843</triangleMeasure>
				<rectangleMeasure>0.6181010109529205</rectangleMeasure>
				<circleMeasure>0.4846528386785847</circleMeasure>
				<centroid>
					<x>843.563</x>
					<y>1176.21</y>
				</centroid>
			</pseudo3D>
		</spatialEntity>
		<spatialEntity>
			<pseudo3D type="region">
				<clusteredness>1</clusteredness>
				<density>0.6407510937741669</density>
				<area>77671</area>
				<perimeter>1269.510200977325</perimeter>
				<distanceFromOrigin>252.8003164554981</distanceFromOrigin>
				<angle>57.10491508675018</angle>
				<shape>triangular</shape>
				<triangleMeasure>0.8314422867847525</triangleMeasure>
				<rectangleMeasure>0.5657106303471268</rectangleMeasure>
				<circleMeasure>0.4627423583092161</circleMeasure>
				<centroid>
					<x>1124.334</x>
					<y>478.3348</y>
				</centroid>
			</pseudo3D>
		</spatialEntity>
		<numericStateVariable>
			<name>avgClusterednessRegions</name>
			<value>1504.476491039121</value>
		</numericStateVariable>
		<numericStateVariable>
			<name>avgDensityRegions</name>
			<value>0.6709005796169828</value>
		</numericStateVariable>
	</timepoint>
	<timepoint>
		<spatialEntity>
			<pseudo3D type="region">
				<clusteredness>1</clusteredness>
				<density>0.7010500654597986</density>
				<area>38705</area>
				<perimeter>850.9628949165344</perimeter>
				<distanceFromOrigin>374.4182153688573</distanceFromOrigin>
				<angle>85.76033060543743</angle>
				<shape>triangular</shape>
				<triangleMeasure>0.8073086409452843</triangleMeasure>
				<rectangleMeasure>0.6181010109529205</rectangleMeasure>
				<circleMeasure>0.4846528386785847</circleMeasure>
				<centroid>
					<x>843.563</x>
					<y>1176.21</y>
				</centroid>
			</pseudo3D>
		</spatialEntity>
		<spatialEntity>
			<pseudo3D type="region">
				<clusteredness>1</clusteredness>
				<density>0.6407510937741669</density>
				<area>77671</area>
				<perimeter>1269.510200977325</perimeter>
				<distanceFromOrigin>252.8003164554981</distanceFromOrigin>
				<angle>57.10491508675018</angle>
				<shape>triangular</shape>
				<triangleMeasure>0.8314422867847525</triangleMeasure>
				<rectangleMeasure>0.5657106303471268</rectangleMeasure>
				<circleMeasure>0.4627423583092161</circleMeasure>
				<centroid>
					<x>1124.334</x>
					<y>478.3348</y>
				</centroid>
			</pseudo3D>
		</spatialEntity>
		<numericStateVariable>
			<name>avgClusterednessRegions</name>
			<value>1504.476491039121</value>
		</numericStateVariable>
		<numericStateVariable>
			<name>avgDensityRegions</name>
			<value>0.6709005796169828</value>
		</numericStateVariable>
	</timepoint>
	<timepoint>
		<spatialEntity>
			<pseudo3D type="region">
				<clusteredness>1</clusteredness>
				<density>0.7010500654597986</density>
				<area>38705</area>
				<perimeter>850.9628949165344</perimeter>
				<distanceFromOrigin>374.4182153688573</distanceFromOrigin>
				<angle>85.76033060543743</angle>
				<shape>triangular</shape>
				<triangleMeasure>0.8073086409452843</triangleMeasure>
				<rectangleMeasure>0.6181010109529205</rectangleMeasure>
				<circleMeasure>0.4846528386785847</circleMeasure>
				<centroid>
					<x>843.563</x>
					<y>1176.21</y>
				</centroid>
			</pseudo3D>
		</spatialEntity>
		<spatialEntity>
			<pseudo3D type="region">
				<clusteredness>1</clusteredness>
				<density>0.6407510937741669</density>
				<area>77671</area>
				<perimeter>1269.510200977325</perimeter>
				<distanceFromOrigin>252.8003164554981</distanceFromOrigin>
				<angle>57.10491508675018</angle>
				<shape>triangular</shape>
				<triangleMeasure>0.8314422867847525</triangleMeasure>
				<rectangleMeasure>0.5657106303471268</rectangleMeasure>
				<circleMeasure>0.4627423583092161</circleMeasure>
				<centroid>
					<x>1124.334</x>
					<y>478.3348</y>
				</centroid>
			</pseudo3D>
		</spatialEntity>
		<numericStateVariable>
			<name>avgClusterednessRegions</name>
			<value>1504.476491039121</value>
		</numericStateVariable>
		<numericStateVariable>
			<name>avgDensityRegions</name>
			<value>0.6709005796169828</value>
		</numericStateVariable>
	</timepoint>
	<timepoint>
		<spatialEntity>
			<pseudo3D type="region">
				<clusteredness>1</clusteredness>
				<density>0.7010500654597986</density>
				<area>38705</area>
				<perimeter>850.9628949165344</perimeter>
				<distanceFromOrigin>374.4182153688573</distanceFromOrigin>
				<angle>85.76033060543743</angle>
				<shape>triangular</shape>
				<triangleMeasure>0.8073086409452843</triangleMeasure>
				<rectangleMeasure>0.6181010109529205</rectangleMeasure>
				<circleMeasure>0.4846528386785847</circleMeasure>
				<centroid>
					<x>843.563</x>
					<y>1176.21</y>
				</centroid>
			</pseudo3D>
		</spatialEntity>
		<spatialEntity>
			<pseudo3D type="region">
				<clusteredness>1</clusteredness>
				<density>0.6407510937741669</density>
				<area>77671</area>
				<perimeter>1269.510200977325</perimeter>
				<distanceFromOrigin>252.8003164554981</distanceFromOrigin>
				<angle>57.10491508675018</angle>
				<shape>triangular</shape>
				<triangleMeasure>0.8314422867847525</triangleMeasure>
				<rectangleMeasure>0.5657106303471268</rectangleMeasure>
				<circleMeasure>0.4627423583092161</circleMeasure>
				<centroid>
					<x>1124.334</x>
					<y>478.3348</y>
				</centroid>
			</pseudo3D>
		</spatialEntity>
		<numericStateVariable>
			<name>avgClusterednessRegions</name>
			<value>1504.476491039121</value>
		</numericStateVariable>
		<numericStateVariable>
			<name>avgDensityRegions</name>
			<value>0.6709005796169828</value>
		</numericStateVariable>
	</timepoint>
	<timepoint>
		<spatialEntity>
			<pseudo3D type="region">
				<clusteredness>1</clusteredness>
				<density>0.7010500654597986</density>
				<area>38705</area>
				<perimeter>850.9628949165344</perimeter>
				<distanceFromOrigin>374.4182153688573</distanceFromOrigin>
				<angle>85.76033060543743</angle>
				<shape>triangular</shape>
				<triangleMeasure>0.8073086409452843</triangleMeasure>
				<rectangleMeasure>0.6181010109529205</rectangleMeasure>
				<circleMeasure>0.4846528386785847</circleMeasure>
				<centroid>
					<x>843.563</x>
					<y>1176.21</y>
				</centroid>
			</pseudo3D>
		</spatialEntity>
		<spatialEntity>
			<pseudo3D type="region">
				<clusteredness>1</clusteredness>
				<density>0.6407510937741669</density>
				<area>77671</area>
				<perimeter>1269.510200977325</perimeter>
				<distanceFromOrigin>252.8003164554981</distanceFromOrigin>
				<angle>57.10491508675018</angle>
				<shape>triangular</shape>
				<triangleMeasure>0.8314422867847525</triangleMeasure>
				<rectangleMeasure>0.5657106303471268</rectangleMeasure>
				<circleMeasure>0.4627423583092161</circleMeasure>
				<centroid>
					<x>1124.334</x>
					<y>478.3348</y>
				</centroid>
			</pseudo3D>
		</spatialEntity>
		<numericStateVariable>
			<name>avgClusterednessRegions</name>
			<value>1504.476491039121</value>
		</numericStateVariable>
		<numericStateVariable>
			<name>avgDensityRegions</name>
			<value>0.6709005796169828</value>
		</numericStateVariable>
	</timepoint>
	<timepoint>
		<spatialEntity>
			<pseudo3D type="region">
				<clusteredness>1</clusteredness>
				<density>0.7010500654597986</density>
				<area>38705</area>
				<perimeter>850.9628949165344</perimeter>
				<distanceFromOrigin>374.4182153688573</distanceFromOrigin>
				<angle>85.76033060543743</angle>
				<shape>triangular</shape>
				<triangleMeasure>0.8073086409452843</triangleMeasure>
				<rectangleMeasure>0.6181010109529205</rectangleMeasure>
				<circleMeasure>0.4846528386785847</circleMeasure>
				<centroid>
					<x>843.563</x>
					<y>1176.21</y>
				</centroid>
			</pseudo3D>
		</spatialEntity>
		<spatialEntity>
			<pseudo3D type="region">
				<clusteredness>1</clusteredness>
				<density>0.6407510937741669</density>
				<area>77671</area>
				<perimeter>1269.510200977325</perimeter>
				<distanceFromOrigin>252.8003164554981</distanceFromOrigin>
				<angle>57.10491508675018</angle>
				<shape>triangular</shape>
				<triangleMeasure>0.8314422867847525</triangleMeasure>
				<rectangleMeasure>0.5657106303471268</rectangleMeasure>
				<circleMeasure>0.4627423583092161</circleMeasure>
				<centroid>
					<x>1124.334</x>
					<y>478.3348</y>
				</centroid>
			</pseudo3D>
		</spatialEntity>
		<numericStateVariable>
			<name>avgClusterednessRegions</name>
			<value>1504.476491039121</value>
		</numericStateVariable>
		<numericStateVariable>
			<name>avgDensityRegions</name>
			<value>0.6709005796169828</value>
		</numericStateVariable>
	</timepoint>
	<timepoint>
		<spatialEntity>
			<pseudo3D type="region">
				<clusteredness>1</clusteredness>
				<density>0.7010500654597986</density>
				<area>38705</area>
				<perimeter>850.9628949165344</perimeter>
				<distanceFromOrigin>374.4182153688573</distanceFromOrigin>
				<angle>85.76033060543743</angle>
				<shape>triangular</shape>
				<triangleMeasure>0.8073086409452843</triangleMeasure>
				<rectangleMeasure>0.6181010109529205</rectangleMeasure>
				<circleMeasure>0.4846528386785847</circleMeasure>
				<centroid>
					<x>843.563</x>
					<y>1176.21</y>
				</centroid>
			</pseudo3D>
		</spatialEntity>
		<spatialEntity>
			<pseudo3D type="region">
				<clusteredness>1</clusteredness>
				<density>0.6407510937741669</density>
				<area>77671</area>
				<perimeter>1269.510200977325</perimeter>
				<distanceFromOrigin>252.8003164554981</distanceFromOrigin>
				<angle>57.10491508675018</angle>
				<shape>triangular</shape>
				<triangleMeasure>0.8314422867847525</triangleMeasure>
				<rectangleMeasure>0.5657106303471268</rectangleMeasure>
				<circleMeasure>0.4627423583092161</circleMeasure>
				<centroid>
					<x>1124.334</x>
					<y>478.3348</y>
				</centroid>
			</pseudo3D>
		</spatialEntity>
		<numericStateVariable>
			<name>avgClusterednessRegions</name>
			<value>1504.476491039121</value>
		</numericStateVariable>
		<numericStateVariable>
			<name>avgDensityRegions</name>
			<value>0.6709005796169828</value>
		</numericStateVariable>
	</timepoint>
	<timepoint>
		<spatialEntity>
			<pseudo3D type="region">
				<clusteredness>1</clusteredness>
				<density>0.7010500654597986</density>
				<area>38705</area>
				<perimeter>850.9628949165344</perimeter>
				<distanceFromOrigin>374.4182153688573</distanceFromOrigin>
				<angle>85.76033060543743</angle>
				<shape>triangular</shape>
				<triangleMeasure>0.8073086409452843</triangleMeasure>
				<rectangleMeasure>0.6181010109529205</rectangleMeasure>
				<circleMeasure>0.4846528386785847</circleMeasure>
				<centroid>
					<x>843.563</x>
					<y>1176.21</y>
				</centroid>
			</pseudo3D>
		</spatialEntity>
		<spatialEntity>
			<pseudo3D type="region">
				<clusteredness>1</clusteredness>
				<density>0.6407510937741669</density>
				<area>77671</area>
				<perimeter>1269.510200977325</perimeter>
				<distanceFromOrigin>252.8003164554981</distanceFromOrigin>
				<angle>57.10491508675018</angle>
				<shape>triangular</shape>
				<triangleMeasure>0.8314422867847525</triangleMeasure>
				<rectangleMeasure>0.5657106303471268</rectangleMeasure>
				<circleMeasure>0.4627423583092161</circleMeasure>
				<centroid>
					<x>1124.334</x>
					<y>478.3348</y>
				</centroid>
			</pseudo3D>
		</spatialEntity>
		<numericStateVariable>
			<name>avgClusterednessRegions</name>
			<value>1504.476491039121</value>
		</numericStateVariable>
		<numericStateVariable>
			<name>avgDensityRegions</name>
			<value>0.6709005796169828</value>
		</numericStateVariable>
	</timepoint>
	<timepoint>
		<spatialEntity>
			<pseudo3D type="region">
				<clusteredness>1</clusteredness>
				<density>0.7010500654597986</density>
				<area>38705</area>
				<perimeter>850.9628949165344</perimeter>
				<distanceFromOrigin>374.4182153688573</distanceFromOrigin>
				<angle>85.76033060543743</angle>
				<shape>triangular</shape>
				<triangleMeasure>0.8073086409452843</triangleMeasure>
				<rectangleMeasure>0.6181010109529205</rectangleMeasure>
				<circleMeasure>0.4846528386785847</circleMeasure>
				<centroid>
					<x>843.563</x>
					<y>1176.21</y>
				</centroid>
			</pseudo3D>
		</spatialEntity>
		<spatialEntity>
			<pseudo3D type="region">
				<clusteredness>1</clusteredness>
				<density>0.6407510937741669</density>
				<area>77671</area>
				<perimeter>1269.510200977325</perimeter>
				<distanceFromOrigin>252.8003164554981</distanceFromOrigin>
				<angle>57.10491508675018</angle>
				<shape>triangular</shape>
				<triangleMeasure>0.8314422867847525</triangleMeasure>
				<rectangleMeasure>0.5657106303471268</rectangleMeasure>
				<circleMeasure>0.4627423583092161</circleMeasure>
				<centroid>
					<x>1124.334</x>
					<y>478.3348</y>
				</centroid>
			</pseudo3D>
		</spatialEntity>
		<numericStateVariable>
			<name>avgClusterednessRegions</name>
			<value>1504.476491039121</value>
		</numericStateVariable>
		<numericStateVariable>
			<name>avgDensityRegions</name>
			<value>0.6709005796169828</value>
		</numericStateVariable>
	</timepoint>
	<timepoint>
		<spatialEntity>
			<pseudo3D type="region">
				<clusteredness>1</clusteredness>
				<density>0.7010500654597986</density>
				<area>38705</area>
				<perimeter>850.9628949165344</perimeter>
				<distanceFromOrigin>374.4182153688573</distanceFromOrigin>
				<angle>85.76033060543743</angle>
				<shape>triangular</shape>
				<triangleMeasure>0.8073086409452843</triangleMeasure>
				<rectangleMeasure>0.6181010109529205</rectangleMeasure>
				<circleMeasure>0.4846528386785847</circleMeasure>
				<centroid>
					<x>843.563</x>
					<y>1176.21</y>
				</centroid>
			</pseudo3D>
		</spatialEntity>
		<spatialEntity>
			<pseudo3D type="region">
				<clusteredness>1</clusteredness>
				<density>0.6407510937741669</density>
				<area>77671</area>
				<perimeter>1269.510200977325</perimeter>
				<distanceFromOrigin>252.8003164554981</distanceFromOrigin>
				<angle>57.10491508675018</angle>
				<shape>triangular</shape>
				<triangleMeasure>0.8314422867847525</triangleMeasure>
				<rectangleMeasure>0.5657106303471268</rectangleMeasure>
				<circleMeasure>0.4627423583092161</circleMeasure>
				<centroid>
					<x>1124.334</x>
					<y>478.3348</y>
				</centroid>
			</pseudo3D>
		</spatialEntity>
		<numericStateVariable>
			<name>avgClusterednessRegions</name>
			<value>1504.476491039121</value>
		</numericStateVariable>
		<numericStateVariable>
			<name>avgDensityRegions</name>
			<value>0.6709005796169828</value>
		</numericStateVariable>
	</timepoint>
	<timepoint>
		<spatialEntity>
			<pseudo3D type="region">
				<clusteredness>1</clusteredness>
				<density>0.7010500654597986</density>
				<area>38705</area>
				<perimeter>850.9628949165344</perimeter>
				<distanceFromOrigin>374.4182153688573</distanceFromOrigin>
				<angle>85.76033060543743</angle>
				<shape>triangular</shape>
				<triangleMeasure>0.8073086409452843</triangleMeasure>
				<rectangleMeasure>0.6181010109529205</rectangleMeasure>
				<circleMeasure>0.4846528386785847</circleMeasure>
				<centroid>
					<x>843.563</x>
					<y>1176.21</y>
				</centroid>
			</pseudo3D>
		</spatialEntity>
		<spatialEntity>
			<pseudo3D type="region">
				<clusteredness>1</clusteredness>
				<density>0.6407510937741669</density>
				<area>77671</area>
				<perimeter>1269.510200977325</perimeter>
				<distanceFromOrigin>252.8003164554981</distanceFromOrigin>
				<angle>57.10491508675018</angle>
				<shape>triangular</shape>
				<triangleMeasure>0.8314422867847525</triangleMeasure>
				<rectangleMeasure>0.5657106303471268</rectangleMeasure>
				<circleMeasure>0.4627423583092161</circleMeasure>
				<centroid>
					<x>1124.334</x>
					<y>478.3348</y>
				</centroid>
			</pseudo3D>
		</spatialEntity>
		<numericStateVariable>
			<name>avgClusterednessRegions</name>
			<value>1504.476491039121</value>
		</numericStateVariable>
		<numericStateVariable>
			<name>avgDensityRegions</name>
			<value>0.6709005796169828</value>
		</numericStateVariable>
	</timepoint>
	<timepoint>
		<spatialEntity>
			<pseudo3D type="region">
				<clusteredness>1</clusteredness>
				<density>0.7010500654597986</density>
				<area>38705</area>
				<perimeter>850.9628949165344</perimeter>
				<distanceFromOrigin>374.4182153688573</distanceFromOrigin>
				<angle>85.76033060543743</angle>
				<shape>triangular</shape>
				<triangleMeasure>0.8073086409452843</triangleMeasure>
				<rectangleMeasure>0.6181010109529205</rectangleMeasure>
				<circleMeasure>0.4846528386785847</circleMeasure>
				<centroid>
					<x>843.563</x>
					<y>1176.21</y>
				</centroid>
			</pseudo3D>
		</spatialEntity>
		<spatialEntity>
			<pseudo3D type="region">
				<clusteredness>1</clusteredness>
				<density>0.6407510937741669</density>
				<area>77671</area>
				<perimeter>1269.510200977325</perimeter>
				<distanceFromOrigin>252.8003164554981</distanceFromOrigin>
				<angle>57.10491508675018</angle>
				<shape>triangular</shape>
				<triangleMeasure>0.8314422867847525</triangleMeasure>
				<rectangleMeasure>0.5657106303471268</rectangleMeasure>
				<circleMeasure>0.4627423583092161</circleMeasure>
				<centroid>
					<x>1124.334</x>
					<y>478.3348</y>
				</centroid>
			</pseudo3D>
		</spatialEntity>
		<numericStateVariable>
			<name>avgClusterednessRegions</name>
			<value>1504.476491039121</value>
		</numericStateVariable>
		<numericStateVariable>
			<name>avgDensityRegions</name>
			<value>0.6709005796169828</value>
		</numericStateVariable>
	</timepoint>
	<timepoint>
		<spatialEntity>
			<pseudo3D type="region">
				<clusteredness>1</clusteredness>
				<density>0.7010500654597986</density>
				<area>38705</area>
				<perimeter>850.9628949165344</perimeter>
				<distanceFromOrigin>374.4182153688573</distanceFromOrigin>
				<angle>85.76033060543743</angle>
				<shape>triangular</shape>
				<triangleMeasure>0.8073086409452843</triangleMeasure>
				<rectangleMeasure>0.6181010109529205</rectangleMeasure>
				<circleMeasure>0.4846528386785847</circleMeasure>
				<centroid>
					<x>843.563</x>
					<y>1176.21</y>
				</centroid>
			</pseudo3D>
		</spatialEntity>
		<spatialEntity>
			<pseudo3D type="region">
				<clusteredness>1</clusteredness>
				<density>0.6407510937741669</density>
				<area>77671</area>
				<perimeter>1269.510200977325</perimeter>
				<distanceFromOrigin>252.8003164554981</distanceFromOrigin>
				<angle>57.10491508675018</angle>
				<shape>triangular</shape>
				<triangleMeasure>0.8314422867847525</triangleMeasure>
				<rectangleMeasure>0.5657106303471268</rectangleMeasure>
				<circleMeasure>0.4627423583092161</circleMeasure>
				<centroid>
					<x>1124.334</x>
					<y>478.3348</y>
				</centroid>
			</pseudo3D>
		</spatialEntity>
		<numericStateVariable>
			<name>avgClusterednessRegions</name>
			<value>1504.476491039121</value>
		</numericStateVariable>
		<numericStateVariable>
			<name>avgDensityRegions</name>
			<value>0.6709005796169828</value>
		</numericStateVariable>
	</timepoint>
	<timepoint>
		<spatialEntity>
			<pseudo3D type="region">
				<clusteredness>1</clusteredness>
				<density>0.7010500654597986</density>
				<area>38705</area>
				<perimeter>850.9628949165344</perimeter>
				<distanceFromOrigin>374.4182153688573</distanceFromOrigin>
				<angle>85.76033060543743</angle>
				<shape>triangular</shape>
				<triangleMeasure>0.8073086409452843</triangleMeasure>
				<rectangleMeasure>0.6181010109529205</rectangleMeasure>
				<circleMeasure>0.4846528386785847</circleMeasure>
				<centroid>
					<x>843.563</x>
					<y>1176.21</y>
				</centroid>
			</pseudo3D>
		</spatialEntity>
		<spatialEntity>
			<pseudo3D type="region">
				<clusteredness>1</clusteredness>
				<density>0.6407510937741669</density>
				<area>77671</area>
				<perimeter>1269.510200977325</perimeter>
				<distanceFromOrigin>252.8003164554981</distanceFromOrigin>
				<angle>57.10491508675018</angle>
				<shape>triangular</shape>
				<triangleMeasure>0.8314422867847525</triangleMeasure>
				<rectangleMeasure>0.5657106303471268</rectangleMeasure>
				<circleMeasure>0.4627423583092161</circleMeasure>
				<centroid>
					<x>1124.334</x>
					<y>478.3348</y>
				</centroid>
			</pseudo3D>
		</spatialEntity>
		<numericStateVariable>
			<name>avgClusterednessRegions</name>
			<value>1504.476491039121</value>
		</numericStateVariable>
		<numericStateVariable>
			<name>avgDensityRegions</name>
			<value>0.6709005796169828</value>
		</numericStateVariable>
	</timepoint>
	<timepoint>
		<spatialEntity>
			<pseudo3D type="region">
				<clusteredness>1</clusteredness>
				<density>0.7010500654597986</density>
				<area>38705</area>
				<perimeter>850.9628949165344</perimeter>
				<distanceFromOrigin>374.4182153688573</distanceFromOrigin>
				<angle>85.76033060543743</angle>
				<shape>triangular</shape>
				<triangleMeasure>0.8073086409452843</triangleMeasure>
				<rectangleMeasure>0.6181010109529205</rectangleMeasure>
				<circleMeasure>0.4846528386785847</circleMeasure>
				<centroid>
					<x>843.563</x>
					<y>1176.21</y>
				</centroid>
			</pseudo3D>
		</spatialEntity>
		<spatialEntity>
			<pseudo3D type="region">
				<clusteredness>1</clusteredness>
				<density>0.6407510937741669</density>
				<area>77671</area>
				<perimeter>1269.510200977325</perimeter>
				<distanceFromOrigin>252.8003164554981</distanceFromOrigin>
				<angle>57.10491508675018</angle>
				<shape>triangular</shape>
				<triangleMeasure>0.8314422867847525</triangleMeasure>
				<rectangleMeasure>0.5657106303471268</rectangleMeasure>
				<circleMeasure>0.4627423583092161</circleMeasure>
				<centroid>
					<x>1124.334</x>
					<y>478.3348</y>
				</centroid>
			</pseudo3D>
		</spatialEntity>
		<numericStateVariable>
			<name>avgClusterednessRegions</name>
			<value>1504.476491039121</value>
		</numericStateVariable>
		<numericStateVariable>
			<name>avgDensityRegions</name>
			<value>0.6709005796169828</value>
		</numericStateVariable>
	</timepoint>
	<timepoint>
		<spatialEntity>
			<pseudo3D type="region">
				<clusteredness>1</clusteredness>
				<density>0.7010500654597986</density>
				<area>38705</area>
				<perimeter>850.9628949165344</perimeter>
				<distanceFromOrigin>374.4182153688573</distanceFromOrigin>
				<angle>85.76033060543743</angle>
				<shape>triangular</shape>
				<triangleMeasure>0.8073086409452843</triangleMeasure>
				<rectangleMeasure>0.6181010109529205</rectangleMeasure>
				<circleMeasure>0.4846528386785847</circleMeasure>
				<centroid>
					<x>843.563</x>
					<y>1176.21</y>
				</centroid>
			</pseudo3D>
		</spatialEntity>
		<spatialEntity>
			<pseudo3D type="region">
				<clusteredness>1</clusteredness>
				<density>0.6407510937741669</density>
				<area>77671</area>
				<perimeter>1269.510200977325</perimeter>
				<distanceFromOrigin>252.8003164554981</distanceFromOrigin>
				<angle>57.10491508675018</angle>
				<shape>triangular</shape>
				<triangleMeasure>0.8314422867847525</triangleMeasure>
				<rectangleMeasure>0.5657106303471268</rectangleMeasure>
				<circleMeasure>0.4627423583092161</circleMeasure>
				<centroid>
					<x>1124.334</x>
					<y>478.3348</y>
				</centroid>
			</pseudo3D>
		</spatialEntity>
		<numericStateVariable>
			<name>avgClusterednessRegions</name>
			<value>1504.476491039121</value>
		</numericStateVariable>
		<numericStateVariable>
			<name>avgDensityRegions</name>
			<value>0.6709005796169828</value>
		</numericStateVariable>
	</timepoint>
	<timepoint>
		<spatialEntity>
			<pseudo3D type="region">
				<clusteredness>1</clusteredness>
				<density>0.7010500654597986</density>
				<area>38705</area>
				<perimeter>850.9628949165344</perimeter>
				<distanceFromOrigin>374.4182153688573</distanceFromOrigin>
				<angle>85.76033060543743</angle>
				<shape>triangular</shape>
				<triangleMeasure>0.8073086409452843</triangleMeasure>
				<rectangleMeasure>0.6181010109529205</rectangleMeasure>
				<circleMeasure>0.4846528386785847</circleMeasure>
				<centroid>
					<x>843.563</x>
					<y>1176.21</y>
				</centroid>
			</pseudo3D>
		</spatialEntity>
		<spatialEntity>
			<pseudo3D type="region">
				<clusteredness>1</clusteredness>
				<density>0.6407510937741669</density>
				<area>77671</area>
				<perimeter>1269.510200977325</perimeter>
				<distanceFromOrigin>252.8003164554981</distanceFromOrigin>
				<angle>57.10491508675018</angle>
				<shape>triangular</shape>
				<triangleMeasure>0.8314422867847525</triangleMeasure>
				<rectangleMeasure>0.5657106303471268</rectangleMeasure>
				<circleMeasure>0.4627423583092161</circleMeasure>
				<centroid>
					<x>1124.334</x>
					<y>478.3348</y>
				</centroid>
			</pseudo3D>
		</spatialEntity>
		<numericStateVariable>
			<name>avgClusterednessRegions</name>
			<value>1504.476491039121</value>
		</numericStateVariable>
		<numericStateVariable>
			<name>avgDensityRegions</name>
			<value>0.6709005796169828</value>
		</numericStateVariable>
	</timepoint>
	<timepoint>
		<spatialEntity>
			<pseudo3D type="region">
				<clusteredness>1</clusteredness>
				<density>0.7010500654597986</density>
				<area>38705</area>
				<perimeter>850.9628949165344</perimeter>
				<distanceFromOrigin>374.4182153688573</distanceFromOrigin>
				<angle>85.76033060543743</angle>
				<shape>triangular</shape>
				<triangleMeasure>0.8073086409452843</triangleMeasure>
				<rectangleMeasure>0.6181010109529205</rectangleMeasure>
				<circleMeasure>0.4846528386785847</circleMeasure>
				<centroid>
					<x>843.563</x>
					<y>1176.21</y>
				</centroid>
			</pseudo3D>
		</spatialEntity>
		<spatialEntity>
			<pseudo3D type="region">
				<clusteredness>1</clusteredness>
				<density>0.6407510937741669</density>
				<area>77671</area>
				<perimeter>1269.510200977325</perimeter>
				<distanceFromOrigin>252.8003164554981</distanceFromOrigin>
				<angle>57.10491508675018</angle>
				<shape>triangular</shape>
				<triangleMeasure>0.8314422867847525</triangleMeasure>
				<rectangleMeasure>0.5657106303471268</rectangleMeasure>
				<circleMeasure>0.4627423583092161</circleMeasure>
				<centroid>
					<x>1124.334</x>
					<y>478.3348</y>
				</centroid>
			</pseudo3D>
		</spatialEntity>
		<numericStateVariable>
			<name>avgClusterednessRegions</name>
			<value>1504.476491039121</value>
		</numericStateVariable>
		<numericStateVariable>
			<name>avgDensityRegions</name>
			<value>0.6709005796169828</value>
		</numericStateVariable>
	</timepoint>
	<timepoint>
		<spatialEntity>
			<pseudo3D type="region">
				<clusteredness>1</clusteredness>
				<density>0.7010500654597986</density>
				<area>38705</area>
				<perimeter>850.9628949165344</perimeter>
				<distanceFromOrigin>374.4182153688573</distanceFromOrigin>
				<angle>85.76033060543743</angle>
				<shape>triangular</shape>
				<triangleMeasure>0.8073086409452843</triangleMeasure>
				<rectangleMeasure>0.6181010109529205</rectangleMeasure>
				<circleMeasure>0.4846528386785847</circleMeasure>
				<centroid>
					<x>843.563</x>
					<y>1176.21</y>
				</centroid>
			</pseudo3D>
		</spatialEntity>
		<spatialEntity>
			<pseudo3D type="region">
				<clusteredness>1</clusteredness>
				<density>0.6407510937741669</density>
				<area>77671</area>
				<perimeter>1269.510200977325</perimeter>
				<distanceFromOrigin>252.8003164554981</distanceFromOrigin>
				<angle>57.10491508675018</angle>
				<shape>triangular</shape>
				<triangleMeasure>0.8314422867847525</triangleMeasure>
				<rectangleMeasure>0.5657106303471268</rectangleMeasure>
				<circleMeasure>0.4627423583092161</circleMeasure>
				<centroid>
					<x>1124.334</x>
					<y>478.3348</y>
				</centroid>
			</pseudo3D>
		</spatialEntity>
		<numericStateVariable>
			<name>avgClusterednessRegions</name>
			<value>1504.476491039121</value>
		</numericStateVariable>
		<numericStateVariable>
			<name>avgDensityRegions</name>
			<value>0.6709005796169828</value>
		</numericStateVariable>
	</timepoint>
	<timepoint>
		<spatialEntity>
			<pseudo3D type="region">
				<clusteredness>1</clusteredness>
				<density>0.7010500654597986</density>
				<area>38705</area>
				<perimeter>850.9628949165344</perimeter>
				<distanceFromOrigin>374.4182153688573</distanceFromOrigin>
				<angle>85.76033060543743</angle>
				<shape>triangular</shape>
				<triangleMeasure>0.8073086409452843</triangleMeasure>
				<rectangleMeasure>0.6181010109529205</rectangleMeasure>
				<circleMeasure>0.4846528386785847</circleMeasure>
				<centroid>
					<x>843.563</x>
					<y>1176.21</y>
				</centroid>
			</pseudo3D>
		</spatialEntity>
		<spatialEntity>
			<pseudo3D type="region">
				<clusteredness>1</clusteredness>
				<density>0.6407510937741669</density>
				<area>77671</area>
				<perimeter>1269.510200977325</perimeter>
				<distanceFromOrigin>252.8003164554981</distanceFromOrigin>
				<angle>57.10491508675018</angle>
				<shape>triangular</shape>
				<triangleMeasure>0.8314422867847525</triangleMeasure>
				<rectangleMeasure>0.5657106303471268</rectangleMeasure>
				<circleMeasure>0.4627423583092161</circleMeasure>
				<centroid>
					<x>1124.334</x>
					<y>478.3348</y>
				</centroid>
			</pseudo3D>
		</spatialEntity>
		<numericStateVariable>
			<name>avgClusterednessRegions</name>
			<value>1504.476491039121</value>
		</numericStateVariable>
		<numericStateVariable>
			<name>avgDensityRegions</name>
			<value>0.6709005796169828</value>
		</numericStateVariable>
	</timepoint>
	<timepoint>
		<spatialEntity>
			<pseudo3D type="region">
				<clusteredness>1</clusteredness>
				<density>0.7010500654597986</density>
				<area>38705</area>
				<perimeter>850.9628949165344</perimeter>
				<distanceFromOrigin>374.4182153688573</distanceFromOrigin>
				<angle>85.76033060543743</angle>
				<shape>triangular</shape>
				<triangleMeasure>0.8073086409452843</triangleMeasure>
				<rectangleMeasure>0.6181010109529205</rectangleMeasure>
				<circleMeasure>0.4846528386785847</circleMeasure>
				<centroid>
					<x>843.563</x>
					<y>1176.21</y>
				</centroid>
			</pseudo3D>
		</spatialEntity>
		<spatialEntity>
			<pseudo3D type="region">
				<clusteredness>1</clusteredness>
				<density>0.6407510937741669</density>
				<area>77671</area>
				<perimeter>1269.510200977325</perimeter>
				<distanceFromOrigin>252.8003164554981</distanceFromOrigin>
				<angle>57.10491508675018</angle>
				<shape>triangular</shape>
				<triangleMeasure>0.8314422867847525</triangleMeasure>
				<rectangleMeasure>0.5657106303471268</rectangleMeasure>
				<circleMeasure>0.4627423583092161</circleMeasure>
				<centroid>
					<x>1124.334</x>
					<y>478.3348</y>
				</centroid>
			</pseudo3D>
		</spatialEntity>
		<numericStateVariable>
			<name>avgClusterednessRegions</name>
			<value>1504.476491039121</value>
		</numericStateVariable>
		<numericStateVariable>
			<name>avgDensityRegions</name>
			<value>0.6709005796169828</value>
		</numericStateVariable>
	</timepoint>
	<timepoint>
		<spatialEntity>
			<pseudo3D type="region">
				<clusteredness>1</clusteredness>
				<density>0.7010500654597986</density>
				<area>38705</area>
				<perimeter>850.9628949165344</perimeter>
				<distanceFromOrigin>374.4182153688573</distanceFromOrigin>
				<angle>85.76033060543743</angle>
				<shape>triangular</shape>
				<triangleMeasure>0.8073086409452843</triangleMeasure>
				<rectangleMeasure>0.6181010109529205</rectangleMeasure>
				<circleMeasure>0.4846528386785847</circleMeasure>
				<centroid>
					<x>843.563</x>
					<y>1176.21</y>
				</centroid>
			</pseudo3D>
		</spatialEntity>
		<spatialEntity>
			<pseudo3D type="region">
				<clusteredness>1</clusteredness>
				<density>0.6407510937741669</density>
				<area>77671</area>
				<perimeter>1269.510200977325</perimeter>
				<distanceFromOrigin>252.8003164554981</distanceFromOrigin>
				<angle>57.10491508675018</angle>
				<shape>triangular</shape>
				<triangleMeasure>0.8314422867847525</triangleMeasure>
				<rectangleMeasure>0.5657106303471268</rectangleMeasure>
				<circleMeasure>0.4627423583092161</circleMeasure>
				<centroid>
					<x>1124.334</x>
					<y>478.3348</y>
				</centroid>
			</pseudo3D>
		</spatialEntity>
		<numericStateVariable>
			<name>avgClusterednessRegions</name>
			<value>1504.476491039121</value>
		</numericStateVariable>
		<numericStateVariable>
			<name>avgDensityRegions</name>
			<value>0.6709005796169828</value>
		</numericStateVariable>
	</timepoint>
	<timepoint>
		<spatialEntity>
			<pseudo3D type="region">
				<clusteredness>1</clusteredness>
				<density>0.7010500654597986</density>
				<area>38705</area>
				<perimeter>850.9628949165344</perimeter>
				<distanceFromOrigin>374.4182153688573</distanceFromOrigin>
				<angle>85.76033060543743</angle>
				<shape>triangular</shape>
				<triangleMeasure>0.8073086409452843</triangleMeasure>
				<rectangleMeasure>0.6181010109529205</rectangleMeasure>
				<circleMeasure>0.4846528386785847</circleMeasure>
				<centroid>
					<x>843.563</x>
					<y>1176.21</y>
				</centroid>
			</pseudo3D>
		</spatialEntity>
		<spatialEntity>
			<pseudo3D type="region">
				<clusteredness>1</clusteredness>
				<density>0.6407510937741669</density>
				<area>77671</area>
				<perimeter>1269.510200977325</perimeter>
				<distanceFromOrigin>252.8003164554981</distanceFromOrigin>
				<angle>57.10491508675018</angle>
				<shape>triangular</shape>
				<triangleMeasure>0.8314422867847525</triangleMeasure>
				<rectangleMeasure>0.5657106303471268</rectangleMeasure>
				<circleMeasure>0.4627423583092161</circleMeasure>
				<centroid>
					<x>1124.334</x>
					<y>478.3348</y>
				</centroid>
			</pseudo3D>
		</spatialEntity>
		<numericStateVariable>
			<name>avgClusterednessRegions</name>
			<value>1504.476491039121</value>
		</numericStateVariable>
		<numericStateVariable>
			<name>avgDensityRegions</name>
			<value>0.6709005796169828</value>
		</numericStateVariable>
	</timepoint>
	<timepoint>
		<spatialEntity>
			<pseudo3D type="region">
				<clusteredness>1</clusteredness>
				<density>0.7010500654597986</density>
				<area>38705</area>
				<perimeter>850.9628949165344</perimeter>
				<distanceFromOrigin>374.4182153688573</distanceFromOrigin>
				<angle>85.76033060543743</angle>
				<shape>triangular</shape>
				<triangleMeasure>0.8073086409452843</triangleMeasure>
				<rectangleMeasure>0.6181010109529205</rectangleMeasure>
				<circleMeasure>0.4846528386785847</circleMeasure>
				<centroid>
					<x>843.563</x>
					<y>1176.21</y>
				</centroid>
			</pseudo3D>
		</spatialEntity>
		<spatialEntity>
			<pseudo3D type="region">
				<clusteredness>1</clusteredness>
				<density>0.6407510937741669</density>
				<area>77671</area>
				<perimeter>1269.510200977325</perimeter>
				<distanceFromOrigin>252.8003164554981</distanceFromOrigin>
				<angle>57.10491508675018</angle>
				<shape>triangular</shape>
				<triangleMeasure>0.8314422867847525</triangleMeasure>
				<rectangleMeasure>0.5657106303471268</rectangleMeasure>
				<circleMeasure>0.4627423583092161</circleMeasure>
				<centroid>
					<x>1124.334</x>
					<y>478.3348</y>
				</centroid>
			</pseudo3D>
		</spatialEntity>
		<numericStateVariable>
			<name>avgClusterednessRegions</name>
			<value>1504.476491039121</value>
		</numericStateVariable>
		<numericStateVariable>
			<name>avgDensityRegions</name>
			<value>0.6709005796169828</value>
		</numericStateVariable>
	</timepoint>
	<timepoint>
		<spatialEntity>
			<pseudo3D type="region">
				<clusteredness>1</clusteredness>
				<density>0.7010500654597986</density>
				<area>38705</area>
				<perimeter>850.9628949165344</perimeter>
				<distanceFromOrigin>374.4182153688573</distanceFromOrigin>
				<angle>85.76033060543743</angle>
				<shape>triangular</shape>
				<triangleMeasure>0.8073086409452843</triangleMeasure>
				<rectangleMeasure>0.6181010109529205</rectangleMeasure>
				<circleMeasure>0.4846528386785847</circleMeasure>
				<centroid>
					<x>843.563</x>
					<y>1176.21</y>
				</centroid>
			</pseudo3D>
		</spatialEntity>
		<spatialEntity>
			<pseudo3D type="region">
				<clusteredness>1</clusteredness>
				<density>0.6407510937741669</density>
				<area>77671</area>
				<perimeter>1269.510200977325</perimeter>
				<distanceFromOrigin>252.8003164554981</distanceFromOrigin>
				<angle>57.10491508675018</angle>
				<shape>triangular</shape>
				<triangleMeasure>0.8314422867847525</triangleMeasure>
				<rectangleMeasure>0.5657106303471268</rectangleMeasure>
				<circleMeasure>0.4627423583092161</circleMeasure>
				<centroid>
					<x>1124.334</x>
					<y>478.3348</y>
				</centroid>
			</pseudo3D>
		</spatialEntity>
		<numericStateVariable>
			<name>avgClusterednessRegions</name>
			<value>1504.476491039121</value>
		</numericStateVariable>
		<numericStateVariable>
			<name>avgDensityRegions</name>
			<value>0.6709005796169828</value>
		</numericStateVariable>
	</timepoint>
	<timepoint>
		<spatialEntity>
			<pseudo3D type="region">
				<clusteredness>1</clusteredness>
				<density>0.7010500654597986</density>
				<area>38705</area>
				<perimeter>850.9628949165344</perimeter>
				<distanceFromOrigin>374.4182153688573</distanceFromOrigin>
				<angle>85.76033060543743</angle>
				<shape>triangular</shape>
				<triangleMeasure>0.8073086409452843</triangleMeasure>
				<rectangleMeasure>0.6181010109529205</rectangleMeasure>
				<circleMeasure>0.4846528386785847</circleMeasure>
				<centroid>
					<x>843.563</x>
					<y>1176.21</y>
				</centroid>
			</pseudo3D>
		</spatialEntity>
		<spatialEntity>
			<pseudo3D type="region">
				<clusteredness>1</clusteredness>
				<density>0.6407510937741669</density>
				<area>77671</area>
				<perimeter>1269.510200977325</perimeter>
				<distanceFromOrigin>252.8003164554981</distanceFromOrigin>
				<angle>57.10491508675018</angle>
				<shape>triangular</shape>
				<triangleMeasure>0.8314422867847525</triangleMeasure>
				<rectangleMeasure>0.5657106303471268</rectangleMeasure>
				<circleMeasure>0.4627423583092161</circleMeasure>
				<centroid>
					<x>1124.334</x>
					<y>478.3348</y>
				</centroid>
			</pseudo3D>
		</spatialEntity>
		<numericStateVariable>
			<name>avgClusterednessRegions</name>
			<value>1504.476491039121</value>
		</numericStateVariable>
		<numericStateVariable>
			<name>avgDensityRegions</name>
			<value>0.6709005796169828</value>
		</numericStateVariable>
	</timepoint>
	<timepoint>
		<spatialEntity>
			<pseudo3D type="region">
				<clusteredness>1</clusteredness>
				<density>0.7010500654597986</density>
				<area>38705</area>
				<perimeter>850.9628949165344</perimeter>
				<distanceFromOrigin>374.4182153688573</distanceFromOrigin>
				<angle>85.76033060543743</angle>
				<shape>triangular</shape>
				<triangleMeasure>0.8073086409452843</triangleMeasure>
				<rectangleMeasure>0.6181010109529205</rectangleMeasure>
				<circleMeasure>0.4846528386785847</circleMeasure>
				<centroid>
					<x>843.563</x>
					<y>1176.21</y>
				</centroid>
			</pseudo3D>
		</spatialEntity>
		<spatialEntity>
			<pseudo3D type="region">
				<clusteredness>1</clusteredness>
				<density>0.6407510937741669</density>
				<area>77671</area>
				<perimeter>1269.510200977325</perimeter>
				<distanceFromOrigin>252.8003164554981</distanceFromOrigin>
				<angle>57.10491508675018</angle>
				<shape>triangular</shape>
				<triangleMeasure>0.8314422867847525</triangleMeasure>
				<rectangleMeasure>0.5657106303471268</rectangleMeasure>
				<circleMeasure>0.4627423583092161</circleMeasure>
				<centroid>
					<x>1124.334</x>
					<y>478.3348</y>
				</centroid>
			</pseudo3D>
		</spatialEntity>
		<numericStateVariable>
			<name>avgClusterednessRegions</name>
			<value>1504.476491039121</value>
		</numericStateVariable>
		<numericStateVariable>
			<name>avgDensityRegions</name>
			<value>0.6709005796169828</value>
		</numericStateVariable>
	</timepoint>
	<timepoint>
		<spatialEntity>
			<pseudo3D type="region">
				<clusteredness>1</clusteredness>
				<density>0.7010500654597986</density>
				<area>38705</area>
				<perimeter>850.9628949165344</perimeter>
				<distanceFromOrigin>374.4182153688573</distanceFromOrigin>
				<angle>85.76033060543743</angle>
				<shape>triangular</shape>
				<triangleMeasure>0.8073086409452843</triangleMeasure>
				<rectangleMeasure>0.6181010109529205</rectangleMeasure>
				<circleMeasure>0.4846528386785847</circleMeasure>
				<centroid>
					<x>843.563</x>
					<y>1176.21</y>
				</centroid>
			</pseudo3D>
		</spatialEntity>
		<spatialEntity>
			<pseudo3D type="region">
				<clusteredness>1</clusteredness>
				<density>0.6407510937741669</density>
				<area>77671</area>
				<perimeter>1269.510200977325</perimeter>
				<distanceFromOrigin>252.8003164554981</distanceFromOrigin>
				<angle>57.10491508675018</angle>
				<shape>triangular</shape>
				<triangleMeasure>0.8314422867847525</triangleMeasure>
				<rectangleMeasure>0.5657106303471268</rectangleMeasure>
				<circleMeasure>0.4627423583092161</circleMeasure>
				<centroid>
					<x>1124.334</x>
					<y>478.3348</y>
				</centroid>
			</pseudo3D>
		</spatialEntity>
		<numericStateVariable>
			<name>avgClusterednessRegions</name>
			<value>1504.476491039121</value>
		</numericStateVariable>
		<numericStateVariable>
			<name>avgDensityRegions</name>
			<value>0.6709005796169828</value>
		</numericStateVariable>
	</timepoint>
	<timepoint>
		<spatialEntity>
			<pseudo3D type="region">
				<clusteredness>1</clusteredness>
				<density>0.7010500654597986</density>
				<area>38705</area>
				<perimeter>850.9628949165344</perimeter>
				<distanceFromOrigin>374.4182153688573</distanceFromOrigin>
				<angle>85.76033060543743</angle>
				<shape>triangular</shape>
				<triangleMeasure>0.8073086409452843</triangleMeasure>
				<rectangleMeasure>0.6181010109529205</rectangleMeasure>
				<circleMeasure>0.4846528386785847</circleMeasure>
				<centroid>
					<x>843.563</x>
					<y>1176.21</y>
				</centroid>
			</pseudo3D>
		</spatialEntity>
		<spatialEntity>
			<pseudo3D type="region">
				<clusteredness>1</clusteredness>
				<density>0.6407510937741669</density>
				<area>77671</area>
				<perimeter>1269.510200977325</perimeter>
				<distanceFromOrigin>252.8003164554981</distanceFromOrigin>
				<angle>57.10491508675018</angle>
				<shape>triangular</shape>
				<triangleMeasure>0.8314422867847525</triangleMeasure>
				<rectangleMeasure>0.5657106303471268</rectangleMeasure>
				<circleMeasure>0.4627423583092161</circleMeasure>
				<centroid>
					<x>1124.334</x>
					<y>478.3348</y>
				</centroid>
			</pseudo3D>
		</spatialEntity>
		<numericStateVariable>
			<name>avgClusterednessRegions</name>
			<value>1504.476491039121</value>
		</numericStateVariable>
		<numericStateVariable>
			<name>avgDensityRegions</name>
			<value>0.6709005796169828</value>
		</numericStateVariable>
	</timepoint>
	<timepoint>
		<spatialEntity>
			<pseudo3D type="region">
				<clusteredness>1</clusteredness>
				<density>0.7010500654597986</density>
				<area>38705</area>
				<perimeter>850.9628949165344</perimeter>
				<distanceFromOrigin>374.4182153688573</distanceFromOrigin>
				<angle>85.76033060543743</angle>
				<shape>triangular</shape>
				<triangleMeasure>0.8073086409452843</triangleMeasure>
				<rectangleMeasure>0.6181010109529205</rectangleMeasure>
				<circleMeasure>0.4846528386785847</circleMeasure>
				<centroid>
					<x>843.563</x>
					<y>1176.21</y>
				</centroid>
			</pseudo3D>
		</spatialEntity>
		<spatialEntity>
			<pseudo3D type="region">
				<clusteredness>1</clusteredness>
				<density>0.6407510937741669</density>
				<area>77671</area>
				<perimeter>1269.510200977325</perimeter>
				<distanceFromOrigin>252.8003164554981</distanceFromOrigin>
				<angle>57.10491508675018</angle>
				<shape>triangular</shape>
				<triangleMeasure>0.8314422867847525</triangleMeasure>
				<rectangleMeasure>0.5657106303471268</rectangleMeasure>
				<circleMeasure>0.4627423583092161</circleMeasure>
				<centroid>
					<x>1124.334</x>
					<y>478.3348</y>
				</centroid>
			</pseudo3D>
		</spatialEntity>
		<numericStateVariable>
			<name>avgClusterednessRegions</name>
			<value>1504.476491039121</value>
		</numericStateVariable>
		<numericStateVariable>
			<name>avgDensityRegions</name>
			<value>0.6709005796169828</value>
		</numericStateVariable>
	</timepoint>
	<timepoint>
		<spatialEntity>
			<pseudo3D type="region">
				<clusteredness>1</clusteredness>
				<density>0.7010500654597986</density>
				<area>38705</area>
				<perimeter>850.9628949165344</perimeter>
				<distanceFromOrigin>374.4182153688573</distanceFromOrigin>
				<angle>85.76033060543743</angle>
				<shape>triangular</shape>
				<triangleMeasure>0.8073086409452843</triangleMeasure>
				<rectangleMeasure>0.6181010109529205</rectangleMeasure>
				<circleMeasure>0.4846528386785847</circleMeasure>
				<centroid>
					<x>843.563</x>
					<y>1176.21</y>
				</centroid>
			</pseudo3D>
		</spatialEntity>
		<spatialEntity>
			<pseudo3D type="region">
				<clusteredness>1</clusteredness>
				<density>0.6407510937741669</density>
				<area>77671</area>
				<perimeter>1269.510200977325</perimeter>
				<distanceFromOrigin>252.8003164554981</distanceFromOrigin>
				<angle>57.10491508675018</angle>
				<shape>triangular</shape>
				<triangleMeasure>0.8314422867847525</triangleMeasure>
				<rectangleMeasure>0.5657106303471268</rectangleMeasure>
				<circleMeasure>0.4627423583092161</circleMeasure>
				<centroid>
					<x>1124.334</x>
					<y>478.3348</y>
				</centroid>
			</pseudo3D>
		</spatialEntity>
		<numericStateVariable>
			<name>avgClusterednessRegions</name>
			<value>1504.476491039121</value>
		</numericStateVariable>
		<numericStateVariable>
			<name>avgDensityRegions</name>
			<value>0.6709005796169828</value>
		</numericStateVariable>
	</timepoint>
	<timepoint>
		<spatialEntity>
			<pseudo3D type="region">
				<clusteredness>1</clusteredness>
				<density>0.7010500654597986</density>
				<area>38705</area>
				<perimeter>850.9628949165344</perimeter>
				<distanceFromOrigin>374.4182153688573</distanceFromOrigin>
				<angle>85.76033060543743</angle>
				<shape>triangular</shape>
				<triangleMeasure>0.8073086409452843</triangleMeasure>
				<rectangleMeasure>0.6181010109529205</rectangleMeasure>
				<circleMeasure>0.4846528386785847</circleMeasure>
				<centroid>
					<x>843.563</x>
					<y>1176.21</y>
				</centroid>
			</pseudo3D>
		</spatialEntity>
		<spatialEntity>
			<pseudo3D type="region">
				<clusteredness>1</clusteredness>
				<density>0.6407510937741669</density>
				<area>77671</area>
				<perimeter>1269.510200977325</perimeter>
				<distanceFromOrigin>252.8003164554981</distanceFromOrigin>
				<angle>57.10491508675018</angle>
				<shape>triangular</shape>
				<triangleMeasure>0.8314422867847525</triangleMeasure>
				<rectangleMeasure>0.5657106303471268</rectangleMeasure>
				<circleMeasure>0.4627423583092161</circleMeasure>
				<centroid>
					<x>1124.334</x>
					<y>478.3348</y>
				</centroid>
			</pseudo3D>
		</spatialEntity>
		<numericStateVariable>
			<name>avgClusterednessRegions</name>
			<value>1504.476491039121</value>
		</numericStateVariable>
		<numericStateVariable>
			<name>avgDensityRegions</name>
			<value>0.6709005796169828</value>
		</numericStateVariable>
	</timepoint>
	<timepoint>
		<spatialEntity>
			<pseudo3D type="region">
				<clusteredness>1</clusteredness>
				<density>0.7010500654597986</density>
				<area>38705</area>
				<perimeter>850.9628949165344</perimeter>
				<distanceFromOrigin>374.4182153688573</distanceFromOrigin>
				<angle>85.76033060543743</angle>
				<shape>triangular</shape>
				<triangleMeasure>0.8073086409452843</triangleMeasure>
				<rectangleMeasure>0.6181010109529205</rectangleMeasure>
				<circleMeasure>0.4846528386785847</circleMeasure>
				<centroid>
					<x>843.563</x>
					<y>1176.21</y>
				</centroid>
			</pseudo3D>
		</spatialEntity>
		<spatialEntity>
			<pseudo3D type="region">
				<clusteredness>1</clusteredness>
				<density>0.6407510937741669</density>
				<area>77671</area>
				<perimeter>1269.510200977325</perimeter>
				<distanceFromOrigin>252.8003164554981</distanceFromOrigin>
				<angle>57.10491508675018</angle>
				<shape>triangular</shape>
				<triangleMeasure>0.8314422867847525</triangleMeasure>
				<rectangleMeasure>0.5657106303471268</rectangleMeasure>
				<circleMeasure>0.4627423583092161</circleMeasure>
				<centroid>
					<x>1124.334</x>
					<y>478.3348</y>
				</centroid>
			</pseudo3D>
		</spatialEntity>
		<numericStateVariable>
			<name>avgClusterednessRegions</name>
			<value>1504.476491039121</value>
		</numericStateVariable>
		<numericStateVariable>
			<name>avgDensityRegions</name>
			<value>0.6709005796169828</value>
		</numericStateVariable>
	</timepoint>
	<timepoint>
		<spatialEntity>
			<pseudo3D type="region">
				<clusteredness>1</clusteredness>
				<density>0.7010500654597986</density>
				<area>38705</area>
				<perimeter>850.9628949165344</perimeter>
				<distanceFromOrigin>374.4182153688573</distanceFromOrigin>
				<angle>85.76033060543743</angle>
				<shape>triangular</shape>
				<triangleMeasure>0.8073086409452843</triangleMeasure>
				<rectangleMeasure>0.6181010109529205</rectangleMeasure>
				<circleMeasure>0.4846528386785847</circleMeasure>
				<centroid>
					<x>843.563</x>
					<y>1176.21</y>
				</centroid>
			</pseudo3D>
		</spatialEntity>
		<spatialEntity>
			<pseudo3D type="region">
				<clusteredness>1</clusteredness>
				<density>0.6407510937741669</density>
				<area>77671</area>
				<perimeter>1269.510200977325</perimeter>
				<distanceFromOrigin>252.8003164554981</distanceFromOrigin>
				<angle>57.10491508675018</angle>
				<shape>triangular</shape>
				<triangleMeasure>0.8314422867847525</triangleMeasure>
				<rectangleMeasure>0.5657106303471268</rectangleMeasure>
				<circleMeasure>0.4627423583092161</circleMeasure>
				<centroid>
					<x>1124.334</x>
					<y>478.3348</y>
				</centroid>
			</pseudo3D>
		</spatialEntity>
		<numericStateVariable>
			<name>avgClusterednessRegions</name>
			<value>1504.476491039121</value>
		</numericStateVariable>
		<numericStateVariable>
			<name>avgDensityRegions</name>
			<value>0.6709005796169828</value>
		</numericStateVariable>
	</timepoint>
	<timepoint>
		<spatialEntity>
			<pseudo3D type="region">
				<clusteredness>1</clusteredness>
				<density>0.7010500654597986</density>
				<area>38705</area>
				<perimeter>850.9628949165344</perimeter>
				<distanceFromOrigin>374.4182153688573</distanceFromOrigin>
				<angle>85.76033060543743</angle>
				<shape>triangular</shape>
				<triangleMeasure>0.8073086409452843</triangleMeasure>
				<rectangleMeasure>0.6181010109529205</rectangleMeasure>
				<circleMeasure>0.4846528386785847</circleMeasure>
				<centroid>
					<x>843.563</x>
					<y>1176.21</y>
				</centroid>
			</pseudo3D>
		</spatialEntity>
		<spatialEntity>
			<pseudo3D type="region">
				<clusteredness>1</clusteredness>
				<density>0.6407510937741669</density>
				<area>77671</area>
				<perimeter>1269.510200977325</perimeter>
				<distanceFromOrigin>252.8003164554981</distanceFromOrigin>
				<angle>57.10491508675018</angle>
				<shape>triangular</shape>
				<triangleMeasure>0.8314422867847525</triangleMeasure>
				<rectangleMeasure>0.5657106303471268</rectangleMeasure>
				<circleMeasure>0.4627423583092161</circleMeasure>
				<centroid>
					<x>1124.334</x>
					<y>478.3348</y>
				</centroid>
			</pseudo3D>
		</spatialEntity>
		<numericStateVariable>
			<name>avgClusterednessRegions</name>
			<value>1504.476491039121</value>
		</numericStateVariable>
		<numericStateVariable>
			<name>avgDensityRegions</name>
			<value>0.6709005796169828</value>
		</numericStateVariable>
	</timepoint>
	<timepoint>
		<spatialEntity>
			<pseudo3D type="region">
				<clusteredness>1</clusteredness>
				<density>0.7010500654597986</density>
				<area>38705</area>
				<perimeter>850.9628949165344</perimeter>
				<distanceFromOrigin>374.4182153688573</distanceFromOrigin>
				<angle>85.76033060543743</angle>
				<shape>triangular</shape>
				<triangleMeasure>0.8073086409452843</triangleMeasure>
				<rectangleMeasure>0.6181010109529205</rectangleMeasure>
				<circleMeasure>0.4846528386785847</circleMeasure>
				<centroid>
					<x>843.563</x>
					<y>1176.21</y>
				</centroid>
			</pseudo3D>
		</spatialEntity>
		<spatialEntity>
			<pseudo3D type="region">
				<clusteredness>1</clusteredness>
				<density>0.6407510937741669</density>
				<area>77671</area>
				<perimeter>1269.510200977325</perimeter>
				<distanceFromOrigin>252.8003164554981</distanceFromOrigin>
				<angle>57.10491508675018</angle>
				<shape>triangular</shape>
				<triangleMeasure>0.8314422867847525</triangleMeasure>
				<rectangleMeasure>0.5657106303471268</rectangleMeasure>
				<circleMeasure>0.4627423583092161</circleMeasure>
				<centroid>
					<x>1124.334</x>
					<y>478.3348</y>
				</centroid>
			</pseudo3D>
		</spatialEntity>
		<numericStateVariable>
			<name>avgClusterednessRegions</name>
			<value>1504.476491039121</value>
		</numericStateVariable>
		<numericStateVariable>
			<name>avgDensityRegions</name>
			<value>0.6709005796169828</value>
		</numericStateVariable>
	</timepoint>
	<timepoint>
		<spatialEntity>
			<pseudo3D type="region">
				<clusteredness>1</clusteredness>
				<density>0.7010500654597986</density>
				<area>38705</area>
				<perimeter>850.9628949165344</perimeter>
				<distanceFromOrigin>374.4182153688573</distanceFromOrigin>
				<angle>85.76033060543743</angle>
				<shape>triangular</shape>
				<triangleMeasure>0.8073086409452843</triangleMeasure>
				<rectangleMeasure>0.6181010109529205</rectangleMeasure>
				<circleMeasure>0.4846528386785847</circleMeasure>
				<centroid>
					<x>843.563</x>
					<y>1176.21</y>
				</centroid>
			</pseudo3D>
		</spatialEntity>
		<spatialEntity>
			<pseudo3D type="region">
				<clusteredness>1</clusteredness>
				<density>0.6407510937741669</density>
				<area>77671</area>
				<perimeter>1269.510200977325</perimeter>
				<distanceFromOrigin>252.8003164554981</distanceFromOrigin>
				<angle>57.10491508675018</angle>
				<shape>triangular</shape>
				<triangleMeasure>0.8314422867847525</triangleMeasure>
				<rectangleMeasure>0.5657106303471268</rectangleMeasure>
				<circleMeasure>0.4627423583092161</circleMeasure>
				<centroid>
					<x>1124.334</x>
					<y>478.3348</y>
				</centroid>
			</pseudo3D>
		</spatialEntity>
		<numericStateVariable>
			<name>avgClusterednessRegions</name>
			<value>1504.476491039121</value>
		</numericStateVariable>
		<numericStateVariable>
			<name>avgDensityRegions</name>
			<value>0.6709005796169828</value>
		</numericStateVariable>
	</timepoint>
	<timepoint>
		<spatialEntity>
			<pseudo3D type="region">
				<clusteredness>1</clusteredness>
				<density>0.7010500654597986</density>
				<area>38705</area>
				<perimeter>850.9628949165344</perimeter>
				<distanceFromOrigin>374.4182153688573</distanceFromOrigin>
				<angle>85.76033060543743</angle>
				<shape>triangular</shape>
				<triangleMeasure>0.8073086409452843</triangleMeasure>
				<rectangleMeasure>0.6181010109529205</rectangleMeasure>
				<circleMeasure>0.4846528386785847</circleMeasure>
				<centroid>
					<x>843.563</x>
					<y>1176.21</y>
				</centroid>
			</pseudo3D>
		</spatialEntity>
		<spatialEntity>
			<pseudo3D type="region">
				<clusteredness>1</clusteredness>
				<density>0.6407510937741669</density>
				<area>77671</area>
				<perimeter>1269.510200977325</perimeter>
				<distanceFromOrigin>252.8003164554981</distanceFromOrigin>
				<angle>57.10491508675018</angle>
				<shape>triangular</shape>
				<triangleMeasure>0.8314422867847525</triangleMeasure>
				<rectangleMeasure>0.5657106303471268</rectangleMeasure>
				<circleMeasure>0.4627423583092161</circleMeasure>
				<centroid>
					<x>1124.334</x>
					<y>478.3348</y>
				</centroid>
			</pseudo3D>
		</spatialEntity>
		<numericStateVariable>
			<name>avgClusterednessRegions</name>
			<value>1504.476491039121</value>
		</numericStateVariable>
		<numericStateVariable>
			<name>avgDensityRegions</name>
			<value>0.6709005796169828</value>
		</numericStateVariable>
	</timepoint>
	<timepoint>
		<spatialEntity>
			<pseudo3D type="region">
				<clusteredness>1</clusteredness>
				<density>0.7010500654597986</density>
				<area>38705</area>
				<perimeter>850.9628949165344</perimeter>
				<distanceFromOrigin>374.4182153688573</distanceFromOrigin>
				<angle>85.76033060543743</angle>
				<shape>triangular</shape>
				<triangleMeasure>0.8073086409452843</triangleMeasure>
				<rectangleMeasure>0.6181010109529205</rectangleMeasure>
				<circleMeasure>0.4846528386785847</circleMeasure>
				<centroid>
					<x>843.563</x>
					<y>1176.21</y>
				</centroid>
			</pseudo3D>
		</spatialEntity>
		<spatialEntity>
			<pseudo3D type="region">
				<clusteredness>1</clusteredness>
				<density>0.6407510937741669</density>
				<area>77671</area>
				<perimeter>1269.510200977325</perimeter>
				<distanceFromOrigin>252.8003164554981</distanceFromOrigin>
				<angle>57.10491508675018</angle>
				<shape>triangular</shape>
				<triangleMeasure>0.8314422867847525</triangleMeasure>
				<rectangleMeasure>0.5657106303471268</rectangleMeasure>
				<circleMeasure>0.4627423583092161</circleMeasure>
				<centroid>
					<x>1124.334</x>
					<y>478.3348</y>
				</centroid>
			</pseudo3D>
		</spatialEntity>
		<numericStateVariable>
			<name>avgClusterednessRegions</name>
			<value>1504.476491039121</value>
		</numericStateVariable>
		<numericStateVariable>
			<name>avgDensityRegions</name>
			<value>0.6709005796169828</value>
		</numericStateVariable>
	</timepoint>
	<timepoint>
		<spatialEntity>
			<pseudo3D type="region">
				<clusteredness>1</clusteredness>
				<density>0.7010500654597986</density>
				<area>38705</area>
				<perimeter>850.9628949165344</perimeter>
				<distanceFromOrigin>374.4182153688573</distanceFromOrigin>
				<angle>85.76033060543743</angle>
				<shape>triangular</shape>
				<triangleMeasure>0.8073086409452843</triangleMeasure>
				<rectangleMeasure>0.6181010109529205</rectangleMeasure>
				<circleMeasure>0.4846528386785847</circleMeasure>
				<centroid>
					<x>843.563</x>
					<y>1176.21</y>
				</centroid>
			</pseudo3D>
		</spatialEntity>
		<spatialEntity>
			<pseudo3D type="region">
				<clusteredness>1</clusteredness>
				<density>0.6407510937741669</density>
				<area>77671</area>
				<perimeter>1269.510200977325</perimeter>
				<distanceFromOrigin>252.8003164554981</distanceFromOrigin>
				<angle>57.10491508675018</angle>
				<shape>triangular</shape>
				<triangleMeasure>0.8314422867847525</triangleMeasure>
				<rectangleMeasure>0.5657106303471268</rectangleMeasure>
				<circleMeasure>0.4627423583092161</circleMeasure>
				<centroid>
					<x>1124.334</x>
					<y>478.3348</y>
				</centroid>
			</pseudo3D>
		</spatialEntity>
		<numericStateVariable>
			<name>avgClusterednessRegions</name>
			<value>1504.476491039121</value>
		</numericStateVariable>
		<numericStateVariable>
			<name>avgDensityRegions</name>
			<value>0.6709005796169828</value>
		</numericStateVariable>
	</timepoint>
	<timepoint>
		<spatialEntity>
			<pseudo3D type="region">
				<clusteredness>1</clusteredness>
				<density>0.7010500654597986</density>
				<area>38705</area>
				<perimeter>850.9628949165344</perimeter>
				<distanceFromOrigin>374.4182153688573</distanceFromOrigin>
				<angle>85.76033060543743</angle>
				<shape>triangular</shape>
				<triangleMeasure>0.8073086409452843</triangleMeasure>
				<rectangleMeasure>0.6181010109529205</rectangleMeasure>
				<circleMeasure>0.4846528386785847</circleMeasure>
				<centroid>
					<x>843.563</x>
					<y>1176.21</y>
				</centroid>
			</pseudo3D>
		</spatialEntity>
		<spatialEntity>
			<pseudo3D type="region">
				<clusteredness>1</clusteredness>
				<density>0.6407510937741669</density>
				<area>77671</area>
				<perimeter>1269.510200977325</perimeter>
				<distanceFromOrigin>252.8003164554981</distanceFromOrigin>
				<angle>57.10491508675018</angle>
				<shape>triangular</shape>
				<triangleMeasure>0.8314422867847525</triangleMeasure>
				<rectangleMeasure>0.5657106303471268</rectangleMeasure>
				<circleMeasure>0.4627423583092161</circleMeasure>
				<centroid>
					<x>1124.334</x>
					<y>478.3348</y>
				</centroid>
			</pseudo3D>
		</spatialEntity>
		<numericStateVariable>
			<name>avgClusterednessRegions</name>
			<value>1504.476491039121</value>
		</numericStateVariable>
		<numericStateVariable>
			<name>avgDensityRegions</name>
			<value>0.6709005796169828</value>
		</numericStateVariable>
	</timepoint>
	<timepoint>
		<spatialEntity>
			<pseudo3D type="region">
				<clusteredness>1</clusteredness>
				<density>0.7010500654597986</density>
				<area>38705</area>
				<perimeter>850.9628949165344</perimeter>
				<distanceFromOrigin>374.4182153688573</distanceFromOrigin>
				<angle>85.76033060543743</angle>
				<shape>triangular</shape>
				<triangleMeasure>0.8073086409452843</triangleMeasure>
				<rectangleMeasure>0.6181010109529205</rectangleMeasure>
				<circleMeasure>0.4846528386785847</circleMeasure>
				<centroid>
					<x>843.563</x>
					<y>1176.21</y>
				</centroid>
			</pseudo3D>
		</spatialEntity>
		<spatialEntity>
			<pseudo3D type="region">
				<clusteredness>1</clusteredness>
				<density>0.6407510937741669</density>
				<area>77671</area>
				<perimeter>1269.510200977325</perimeter>
				<distanceFromOrigin>252.8003164554981</distanceFromOrigin>
				<angle>57.10491508675018</angle>
				<shape>triangular</shape>
				<triangleMeasure>0.8314422867847525</triangleMeasure>
				<rectangleMeasure>0.5657106303471268</rectangleMeasure>
				<circleMeasure>0.4627423583092161</circleMeasure>
				<centroid>
					<x>1124.334</x>
					<y>478.3348</y>
				</centroid>
			</pseudo3D>
		</spatialEntity>
		<numericStateVariable>
			<name>avgClusterednessRegions</name>
			<value>1504.476491039121</value>
		</numericStateVariable>
		<numericStateVariable>
			<name>avgDensityRegions</name>
			<value>0.6709005796169828</value>
		</numericStateVariable>
	</timepoint>
	<timepoint>
		<spatialEntity>
			<pseudo3D type="region">
				<clusteredness>1</clusteredness>
				<density>0.7010500654597986</density>
				<area>38705</area>
				<perimeter>850.9628949165344</perimeter>
				<distanceFromOrigin>374.4182153688573</distanceFromOrigin>
				<angle>85.76033060543743</angle>
				<shape>triangular</shape>
				<triangleMeasure>0.8073086409452843</triangleMeasure>
				<rectangleMeasure>0.6181010109529205</rectangleMeasure>
				<circleMeasure>0.4846528386785847</circleMeasure>
				<centroid>
					<x>843.563</x>
					<y>1176.21</y>
				</centroid>
			</pseudo3D>
		</spatialEntity>
		<spatialEntity>
			<pseudo3D type="region">
				<clusteredness>1</clusteredness>
				<density>0.6407510937741669</density>
				<area>77671</area>
				<perimeter>1269.510200977325</perimeter>
				<distanceFromOrigin>252.8003164554981</distanceFromOrigin>
				<angle>57.10491508675018</angle>
				<shape>triangular</shape>
				<triangleMeasure>0.8314422867847525</triangleMeasure>
				<rectangleMeasure>0.5657106303471268</rectangleMeasure>
				<circleMeasure>0.4627423583092161</circleMeasure>
				<centroid>
					<x>1124.334</x>
					<y>478.3348</y>
				</centroid>
			</pseudo3D>
		</spatialEntity>
		<numericStateVariable>
			<name>avgClusterednessRegions</name>
			<value>1504.476491039121</value>
		</numericStateVariable>
		<numericStateVariable>
			<name>avgDensityRegions</name>
			<value>0.6709005796169828</value>
		</numericStateVariable>
	</timepoint>
	<timepoint>
		<spatialEntity>
			<pseudo3D type="region">
				<clusteredness>1</clusteredness>
				<density>0.7010500654597986</density>
				<area>38705</area>
				<perimeter>850.9628949165344</perimeter>
				<distanceFromOrigin>374.4182153688573</distanceFromOrigin>
				<angle>85.76033060543743</angle>
				<shape>triangular</shape>
				<triangleMeasure>0.8073086409452843</triangleMeasure>
				<rectangleMeasure>0.6181010109529205</rectangleMeasure>
				<circleMeasure>0.4846528386785847</circleMeasure>
				<centroid>
					<x>843.563</x>
					<y>1176.21</y>
				</centroid>
			</pseudo3D>
		</spatialEntity>
		<spatialEntity>
			<pseudo3D type="region">
				<clusteredness>1</clusteredness>
				<density>0.6407510937741669</density>
				<area>77671</area>
				<perimeter>1269.510200977325</perimeter>
				<distanceFromOrigin>252.8003164554981</distanceFromOrigin>
				<angle>57.10491508675018</angle>
				<shape>triangular</shape>
				<triangleMeasure>0.8314422867847525</triangleMeasure>
				<rectangleMeasure>0.5657106303471268</rectangleMeasure>
				<circleMeasure>0.4627423583092161</circleMeasure>
				<centroid>
					<x>1124.334</x>
					<y>478.3348</y>
				</centroid>
			</pseudo3D>
		</spatialEntity>
		<numericStateVariable>
			<name>avgClusterednessRegions</name>
			<value>1504.476491039121</value>
		</numericStateVariable>
		<numericStateVariable>
			<name>avgDensityRegions</name>
			<value>0.6709005796169828</value>
		</numericStateVariable>
	</timepoint>
	<timepoint>
		<spatialEntity>
			<pseudo3D type="region">
				<clusteredness>1</clusteredness>
				<density>0.7010500654597986</density>
				<area>38705</area>
				<perimeter>850.9628949165344</perimeter>
				<distanceFromOrigin>374.4182153688573</distanceFromOrigin>
				<angle>85.76033060543743</angle>
				<shape>triangular</shape>
				<triangleMeasure>0.8073086409452843</triangleMeasure>
				<rectangleMeasure>0.6181010109529205</rectangleMeasure>
				<circleMeasure>0.4846528386785847</circleMeasure>
				<centroid>
					<x>843.563</x>
					<y>1176.21</y>
				</centroid>
			</pseudo3D>
		</spatialEntity>
		<spatialEntity>
			<pseudo3D type="region">
				<clusteredness>1</clusteredness>
				<density>0.6407510937741669</density>
				<area>77671</area>
				<perimeter>1269.510200977325</perimeter>
				<distanceFromOrigin>252.8003164554981</distanceFromOrigin>
				<angle>57.10491508675018</angle>
				<shape>triangular</shape>
				<triangleMeasure>0.8314422867847525</triangleMeasure>
				<rectangleMeasure>0.5657106303471268</rectangleMeasure>
				<circleMeasure>0.4627423583092161</circleMeasure>
				<centroid>
					<x>1124.334</x>
					<y>478.3348</y>
				</centroid>
			</pseudo3D>
		</spatialEntity>
		<numericStateVariable>
			<name>avgClusterednessRegions</name>
			<value>1504.476491039121</value>
		</numericStateVariable>
		<numericStateVariable>
			<name>avgDensityRegions</name>
			<value>0.6709005796169828</value>
		</numericStateVariable>
	</timepoint>
	<timepoint>
		<spatialEntity>
			<pseudo3D type="region">
				<clusteredness>1</clusteredness>
				<density>0.7010500654597986</density>
				<area>38705</area>
				<perimeter>850.9628949165344</perimeter>
				<distanceFromOrigin>374.4182153688573</distanceFromOrigin>
				<angle>85.76033060543743</angle>
				<shape>triangular</shape>
				<triangleMeasure>0.8073086409452843</triangleMeasure>
				<rectangleMeasure>0.6181010109529205</rectangleMeasure>
				<circleMeasure>0.4846528386785847</circleMeasure>
				<centroid>
					<x>843.563</x>
					<y>1176.21</y>
				</centroid>
			</pseudo3D>
		</spatialEntity>
		<spatialEntity>
			<pseudo3D type="region">
				<clusteredness>1</clusteredness>
				<density>0.6407510937741669</density>
				<area>77671</area>
				<perimeter>1269.510200977325</perimeter>
				<distanceFromOrigin>252.8003164554981</distanceFromOrigin>
				<angle>57.10491508675018</angle>
				<shape>triangular</shape>
				<triangleMeasure>0.8314422867847525</triangleMeasure>
				<rectangleMeasure>0.5657106303471268</rectangleMeasure>
				<circleMeasure>0.4627423583092161</circleMeasure>
				<centroid>
					<x>1124.334</x>
					<y>478.3348</y>
				</centroid>
			</pseudo3D>
		</spatialEntity>
		<numericStateVariable>
			<name>avgClusterednessRegions</name>
			<value>1504.476491039121</value>
		</numericStateVariable>
		<numericStateVariable>
			<name>avgDensityRegions</name>
			<value>0.6709005796169828</value>
		</numericStateVariable>
	</timepoint>
	<timepoint>
		<spatialEntity>
			<pseudo3D type="region">
				<clusteredness>1</clusteredness>
				<density>0.7010500654597986</density>
				<area>38705</area>
				<perimeter>850.9628949165344</perimeter>
				<distanceFromOrigin>374.4182153688573</distanceFromOrigin>
				<angle>85.76033060543743</angle>
				<shape>triangular</shape>
				<triangleMeasure>0.8073086409452843</triangleMeasure>
				<rectangleMeasure>0.6181010109529205</rectangleMeasure>
				<circleMeasure>0.4846528386785847</circleMeasure>
				<centroid>
					<x>843.563</x>
					<y>1176.21</y>
				</centroid>
			</pseudo3D>
		</spatialEntity>
		<spatialEntity>
			<pseudo3D type="region">
				<clusteredness>1</clusteredness>
				<density>0.6407510937741669</density>
				<area>77671</area>
				<perimeter>1269.510200977325</perimeter>
				<distanceFromOrigin>252.8003164554981</distanceFromOrigin>
				<angle>57.10491508675018</angle>
				<shape>triangular</shape>
				<triangleMeasure>0.8314422867847525</triangleMeasure>
				<rectangleMeasure>0.5657106303471268</rectangleMeasure>
				<circleMeasure>0.4627423583092161</circleMeasure>
				<centroid>
					<x>1124.334</x>
					<y>478.3348</y>
				</centroid>
			</pseudo3D>
		</spatialEntity>
		<numericStateVariable>
			<name>avgClusterednessRegions</name>
			<value>1504.476491039121</value>
		</numericStateVariable>
		<numericStateVariable>
			<name>avgDensityRegions</name>
			<value>0.6709005796169828</value>
		</numericStateVariable>
	</timepoint>
	<timepoint>
		<spatialEntity>
			<pseudo3D type="region">
				<clusteredness>1</clusteredness>
				<density>0.7010500654597986</density>
				<area>38705</area>
				<perimeter>850.9628949165344</perimeter>
				<distanceFromOrigin>374.4182153688573</distanceFromOrigin>
				<angle>85.76033060543743</angle>
				<shape>triangular</shape>
				<triangleMeasure>0.8073086409452843</triangleMeasure>
				<rectangleMeasure>0.6181010109529205</rectangleMeasure>
				<circleMeasure>0.4846528386785847</circleMeasure>
				<centroid>
					<x>843.563</x>
					<y>1176.21</y>
				</centroid>
			</pseudo3D>
		</spatialEntity>
		<spatialEntity>
			<pseudo3D type="region">
				<clusteredness>1</clusteredness>
				<density>0.6407510937741669</density>
				<area>77671</area>
				<perimeter>1269.510200977325</perimeter>
				<distanceFromOrigin>252.8003164554981</distanceFromOrigin>
				<angle>57.10491508675018</angle>
				<shape>triangular</shape>
				<triangleMeasure>0.8314422867847525</triangleMeasure>
				<rectangleMeasure>0.5657106303471268</rectangleMeasure>
				<circleMeasure>0.4627423583092161</circleMeasure>
				<centroid>
					<x>1124.334</x>
					<y>478.3348</y>
				</centroid>
			</pseudo3D>
		</spatialEntity>
		<numericStateVariable>
			<name>avgClusterednessRegions</name>
			<value>1504.476491039121</value>
		</numericStateVariable>
		<numericStateVariable>
			<name>avgDensityRegions</name>
			<value>0.6709005796169828</value>
		</numericStateVariable>
	</timepoint>
	<timepoint>
		<spatialEntity>
			<pseudo3D type="region">
				<clusteredness>1</clusteredness>
				<density>0.7010500654597986</density>
				<area>38705</area>
				<perimeter>850.9628949165344</perimeter>
				<distanceFromOrigin>374.4182153688573</distanceFromOrigin>
				<angle>85.76033060543743</angle>
				<shape>triangular</shape>
				<triangleMeasure>0.8073086409452843</triangleMeasure>
				<rectangleMeasure>0.6181010109529205</rectangleMeasure>
				<circleMeasure>0.4846528386785847</circleMeasure>
				<centroid>
					<x>843.563</x>
					<y>1176.21</y>
				</centroid>
			</pseudo3D>
		</spatialEntity>
		<spatialEntity>
			<pseudo3D type="region">
				<clusteredness>1</clusteredness>
				<density>0.6407510937741669</density>
				<area>77671</area>
				<perimeter>1269.510200977325</perimeter>
				<distanceFromOrigin>252.8003164554981</distanceFromOrigin>
				<angle>57.10491508675018</angle>
				<shape>triangular</shape>
				<triangleMeasure>0.8314422867847525</triangleMeasure>
				<rectangleMeasure>0.5657106303471268</rectangleMeasure>
				<circleMeasure>0.4627423583092161</circleMeasure>
				<centroid>
					<x>1124.334</x>
					<y>478.3348</y>
				</centroid>
			</pseudo3D>
		</spatialEntity>
		<numericStateVariable>
			<name>avgClusterednessRegions</name>
			<value>1504.476491039121</value>
		</numericStateVariable>
		<numericStateVariable>
			<name>avgDensityRegions</name>
			<value>0.6709005796169828</value>
		</numericStateVariable>
	</timepoint>
	<timepoint>
		<spatialEntity>
			<pseudo3D type="region">
				<clusteredness>1</clusteredness>
				<density>0.7010500654597986</density>
				<area>38705</area>
				<perimeter>850.9628949165344</perimeter>
				<distanceFromOrigin>374.4182153688573</distanceFromOrigin>
				<angle>85.76033060543743</angle>
				<shape>triangular</shape>
				<triangleMeasure>0.8073086409452843</triangleMeasure>
				<rectangleMeasure>0.6181010109529205</rectangleMeasure>
				<circleMeasure>0.4846528386785847</circleMeasure>
				<centroid>
					<x>843.563</x>
					<y>1176.21</y>
				</centroid>
			</pseudo3D>
		</spatialEntity>
		<spatialEntity>
			<pseudo3D type="region">
				<clusteredness>1</clusteredness>
				<density>0.6407510937741669</density>
				<area>77671</area>
				<perimeter>1269.510200977325</perimeter>
				<distanceFromOrigin>252.8003164554981</distanceFromOrigin>
				<angle>57.10491508675018</angle>
				<shape>triangular</shape>
				<triangleMeasure>0.8314422867847525</triangleMeasure>
				<rectangleMeasure>0.5657106303471268</rectangleMeasure>
				<circleMeasure>0.4627423583092161</circleMeasure>
				<centroid>
					<x>1124.334</x>
					<y>478.3348</y>
				</centroid>
			</pseudo3D>
		</spatialEntity>
		<numericStateVariable>
			<name>avgClusterednessRegions</name>
			<value>1504.476491039121</value>
		</numericStateVariable>
		<numericStateVariable>
			<name>avgDensityRegions</name>
			<value>0.6709005796169828</value>
		</numericStateVariable>
	</timepoint>
	<timepoint>
		<spatialEntity>
			<pseudo3D type="region">
				<clusteredness>1</clusteredness>
				<density>0.7010500654597986</density>
				<area>38705</area>
				<perimeter>850.9628949165344</perimeter>
				<distanceFromOrigin>374.4182153688573</distanceFromOrigin>
				<angle>85.76033060543743</angle>
				<shape>triangular</shape>
				<triangleMeasure>0.8073086409452843</triangleMeasure>
				<rectangleMeasure>0.6181010109529205</rectangleMeasure>
				<circleMeasure>0.4846528386785847</circleMeasure>
				<centroid>
					<x>843.563</x>
					<y>1176.21</y>
				</centroid>
			</pseudo3D>
		</spatialEntity>
		<spatialEntity>
			<pseudo3D type="region">
				<clusteredness>1</clusteredness>
				<density>0.6407510937741669</density>
				<area>77671</area>
				<perimeter>1269.510200977325</perimeter>
				<distanceFromOrigin>252.8003164554981</distanceFromOrigin>
				<angle>57.10491508675018</angle>
				<shape>triangular</shape>
				<triangleMeasure>0.8314422867847525</triangleMeasure>
				<rectangleMeasure>0.5657106303471268</rectangleMeasure>
				<circleMeasure>0.4627423583092161</circleMeasure>
				<centroid>
					<x>1124.334</x>
					<y>478.3348</y>
				</centroid>
			</pseudo3D>
		</spatialEntity>
		<numericStateVariable>
			<name>avgClusterednessRegions</name>
			<value>1504.476491039121</value>
		</numericStateVariable>
		<numericStateVariable>
			<name>avgDensityRegions</name>
			<value>0.6709005796169828</value>
		</numericStateVariable>
	</timepoint>
	<timepoint>
		<spatialEntity>
			<pseudo3D type="region">
				<clusteredness>1</clusteredness>
				<density>0.7010500654597986</density>
				<area>38705</area>
				<perimeter>850.9628949165344</perimeter>
				<distanceFromOrigin>374.4182153688573</distanceFromOrigin>
				<angle>85.76033060543743</angle>
				<shape>triangular</shape>
				<triangleMeasure>0.8073086409452843</triangleMeasure>
				<rectangleMeasure>0.6181010109529205</rectangleMeasure>
				<circleMeasure>0.4846528386785847</circleMeasure>
				<centroid>
					<x>843.563</x>
					<y>1176.21</y>
				</centroid>
			</pseudo3D>
		</spatialEntity>
		<spatialEntity>
			<pseudo3D type="region">
				<clusteredness>1</clusteredness>
				<density>0.6407510937741669</density>
				<area>77671</area>
				<perimeter>1269.510200977325</perimeter>
				<distanceFromOrigin>252.8003164554981</distanceFromOrigin>
				<angle>57.10491508675018</angle>
				<shape>triangular</shape>
				<triangleMeasure>0.8314422867847525</triangleMeasure>
				<rectangleMeasure>0.5657106303471268</rectangleMeasure>
				<circleMeasure>0.4627423583092161</circleMeasure>
				<centroid>
					<x>1124.334</x>
					<y>478.3348</y>
				</centroid>
			</pseudo3D>
		</spatialEntity>
		<numericStateVariable>
			<name>avgClusterednessRegions</name>
			<value>1504.476491039121</value>
		</numericStateVariable>
		<numericStateVariable>
			<name>avgDensityRegions</name>
			<value>0.6709005796169828</value>
		</numericStateVariable>
	</timepoint>
	<timepoint>
		<spatialEntity>
			<pseudo3D type="region">
				<clusteredness>1</clusteredness>
				<density>0.7010500654597986</density>
				<area>38705</area>
				<perimeter>850.9628949165344</perimeter>
				<distanceFromOrigin>374.4182153688573</distanceFromOrigin>
				<angle>85.76033060543743</angle>
				<shape>triangular</shape>
				<triangleMeasure>0.8073086409452843</triangleMeasure>
				<rectangleMeasure>0.6181010109529205</rectangleMeasure>
				<circleMeasure>0.4846528386785847</circleMeasure>
				<centroid>
					<x>843.563</x>
					<y>1176.21</y>
				</centroid>
			</pseudo3D>
		</spatialEntity>
		<spatialEntity>
			<pseudo3D type="region">
				<clusteredness>1</clusteredness>
				<density>0.6407510937741669</density>
				<area>77671</area>
				<perimeter>1269.510200977325</perimeter>
				<distanceFromOrigin>252.8003164554981</distanceFromOrigin>
				<angle>57.10491508675018</angle>
				<shape>triangular</shape>
				<triangleMeasure>0.8314422867847525</triangleMeasure>
				<rectangleMeasure>0.5657106303471268</rectangleMeasure>
				<circleMeasure>0.4627423583092161</circleMeasure>
				<centroid>
					<x>1124.334</x>
					<y>478.3348</y>
				</centroid>
			</pseudo3D>
		</spatialEntity>
		<numericStateVariable>
			<name>avgClusterednessRegions</name>
			<value>1504.476491039121</value>
		</numericStateVariable>
		<numericStateVariable>
			<name>avgDensityRegions</name>
			<value>0.6709005796169828</value>
		</numericStateVariable>
	</timepoint>
	<timepoint>
		<spatialEntity>
			<pseudo3D type="region">
				<clusteredness>1</clusteredness>
				<density>0.7010500654597986</density>
				<area>38705</area>
				<perimeter>850.9628949165344</perimeter>
				<distanceFromOrigin>374.4182153688573</distanceFromOrigin>
				<angle>85.76033060543743</angle>
				<shape>triangular</shape>
				<triangleMeasure>0.8073086409452843</triangleMeasure>
				<rectangleMeasure>0.6181010109529205</rectangleMeasure>
				<circleMeasure>0.4846528386785847</circleMeasure>
				<centroid>
					<x>843.563</x>
					<y>1176.21</y>
				</centroid>
			</pseudo3D>
		</spatialEntity>
		<spatialEntity>
			<pseudo3D type="region">
				<clusteredness>1</clusteredness>
				<density>0.6407510937741669</density>
				<area>77671</area>
				<perimeter>1269.510200977325</perimeter>
				<distanceFromOrigin>252.8003164554981</distanceFromOrigin>
				<angle>57.10491508675018</angle>
				<shape>triangular</shape>
				<triangleMeasure>0.8314422867847525</triangleMeasure>
				<rectangleMeasure>0.5657106303471268</rectangleMeasure>
				<circleMeasure>0.4627423583092161</circleMeasure>
				<centroid>
					<x>1124.334</x>
					<y>478.3348</y>
				</centroid>
			</pseudo3D>
		</spatialEntity>
		<numericStateVariable>
			<name>avgClusterednessRegions</name>
			<value>1504.476491039121</value>
		</numericStateVariable>
		<numericStateVariable>
			<name>avgDensityRegions</name>
			<value>0.6709005796169828</value>
		</numericStateVariable>
	</timepoint>
	<timepoint>
		<spatialEntity>
			<pseudo3D type="region">
				<clusteredness>1</clusteredness>
				<density>0.7010500654597986</density>
				<area>38705</area>
				<perimeter>850.9628949165344</perimeter>
				<distanceFromOrigin>374.4182153688573</distanceFromOrigin>
				<angle>85.76033060543743</angle>
				<shape>triangular</shape>
				<triangleMeasure>0.8073086409452843</triangleMeasure>
				<rectangleMeasure>0.6181010109529205</rectangleMeasure>
				<circleMeasure>0.4846528386785847</circleMeasure>
				<centroid>
					<x>843.563</x>
					<y>1176.21</y>
				</centroid>
			</pseudo3D>
		</spatialEntity>
		<spatialEntity>
			<pseudo3D type="region">
				<clusteredness>1</clusteredness>
				<density>0.6407510937741669</density>
				<area>77671</area>
				<perimeter>1269.510200977325</perimeter>
				<distanceFromOrigin>252.8003164554981</distanceFromOrigin>
				<angle>57.10491508675018</angle>
				<shape>triangular</shape>
				<triangleMeasure>0.8314422867847525</triangleMeasure>
				<rectangleMeasure>0.5657106303471268</rectangleMeasure>
				<circleMeasure>0.4627423583092161</circleMeasure>
				<centroid>
					<x>1124.334</x>
					<y>478.3348</y>
				</centroid>
			</pseudo3D>
		</spatialEntity>
		<numericStateVariable>
			<name>avgClusterednessRegions</name>
			<value>1504.476491039121</value>
		</numericStateVariable>
		<numericStateVariable>
			<name>avgDensityRegions</name>
			<value>0.6709005796169828</value>
		</numericStateVariable>
	</timepoint>
	<timepoint>
		<spatialEntity>
			<pseudo3D type="region">
				<clusteredness>1</clusteredness>
				<density>0.7010500654597986</density>
				<area>38705</area>
				<perimeter>850.9628949165344</perimeter>
				<distanceFromOrigin>374.4182153688573</distanceFromOrigin>
				<angle>85.76033060543743</angle>
				<shape>triangular</shape>
				<triangleMeasure>0.8073086409452843</triangleMeasure>
				<rectangleMeasure>0.6181010109529205</rectangleMeasure>
				<circleMeasure>0.4846528386785847</circleMeasure>
				<centroid>
					<x>843.563</x>
					<y>1176.21</y>
				</centroid>
			</pseudo3D>
		</spatialEntity>
		<spatialEntity>
			<pseudo3D type="region">
				<clusteredness>1</clusteredness>
				<density>0.6407510937741669</density>
				<area>77671</area>
				<perimeter>1269.510200977325</perimeter>
				<distanceFromOrigin>252.8003164554981</distanceFromOrigin>
				<angle>57.10491508675018</angle>
				<shape>triangular</shape>
				<triangleMeasure>0.8314422867847525</triangleMeasure>
				<rectangleMeasure>0.5657106303471268</rectangleMeasure>
				<circleMeasure>0.4627423583092161</circleMeasure>
				<centroid>
					<x>1124.334</x>
					<y>478.3348</y>
				</centroid>
			</pseudo3D>
		</spatialEntity>
		<numericStateVariable>
			<name>avgClusterednessRegions</name>
			<value>1504.476491039121</value>
		</numericStateVariable>
		<numericStateVariable>
			<name>avgDensityRegions</name>
			<value>0.6709005796169828</value>
		</numericStateVariable>
	</timepoint>
	<timepoint>
		<spatialEntity>
			<pseudo3D type="region">
				<clusteredness>1</clusteredness>
				<density>0.7010500654597986</density>
				<area>38705</area>
				<perimeter>850.9628949165344</perimeter>
				<distanceFromOrigin>374.4182153688573</distanceFromOrigin>
				<angle>85.76033060543743</angle>
				<shape>triangular</shape>
				<triangleMeasure>0.8073086409452843</triangleMeasure>
				<rectangleMeasure>0.6181010109529205</rectangleMeasure>
				<circleMeasure>0.4846528386785847</circleMeasure>
				<centroid>
					<x>843.563</x>
					<y>1176.21</y>
				</centroid>
			</pseudo3D>
		</spatialEntity>
		<spatialEntity>
			<pseudo3D type="region">
				<clusteredness>1</clusteredness>
				<density>0.6407510937741669</density>
				<area>77671</area>
				<perimeter>1269.510200977325</perimeter>
				<distanceFromOrigin>252.8003164554981</distanceFromOrigin>
				<angle>57.10491508675018</angle>
				<shape>triangular</shape>
				<triangleMeasure>0.8314422867847525</triangleMeasure>
				<rectangleMeasure>0.5657106303471268</rectangleMeasure>
				<circleMeasure>0.4627423583092161</circleMeasure>
				<centroid>
					<x>1124.334</x>
					<y>478.3348</y>
				</centroid>
			</pseudo3D>
		</spatialEntity>
		<numericStateVariable>
			<name>avgClusterednessRegions</name>
			<value>1504.476491039121</value>
		</numericStateVariable>
		<numericStateVariable>
			<name>avgDensityRegions</name>
			<value>0.6709005796169828</value>
		</numericStateVariable>
	</timepoint>
	<timepoint>
		<spatialEntity>
			<pseudo3D type="region">
				<clusteredness>1</clusteredness>
				<density>0.7010500654597986</density>
				<area>38705</area>
				<perimeter>850.9628949165344</perimeter>
				<distanceFromOrigin>374.4182153688573</distanceFromOrigin>
				<angle>85.76033060543743</angle>
				<shape>triangular</shape>
				<triangleMeasure>0.8073086409452843</triangleMeasure>
				<rectangleMeasure>0.6181010109529205</rectangleMeasure>
				<circleMeasure>0.4846528386785847</circleMeasure>
				<centroid>
					<x>843.563</x>
					<y>1176.21</y>
				</centroid>
			</pseudo3D>
		</spatialEntity>
		<spatialEntity>
			<pseudo3D type="region">
				<clusteredness>1</clusteredness>
				<density>0.6407510937741669</density>
				<area>77671</area>
				<perimeter>1269.510200977325</perimeter>
				<distanceFromOrigin>252.8003164554981</distanceFromOrigin>
				<angle>57.10491508675018</angle>
				<shape>triangular</shape>
				<triangleMeasure>0.8314422867847525</triangleMeasure>
				<rectangleMeasure>0.5657106303471268</rectangleMeasure>
				<circleMeasure>0.4627423583092161</circleMeasure>
				<centroid>
					<x>1124.334</x>
					<y>478.3348</y>
				</centroid>
			</pseudo3D>
		</spatialEntity>
		<numericStateVariable>
			<name>avgClusterednessRegions</name>
			<value>1504.476491039121</value>
		</numericStateVariable>
		<numericStateVariable>
			<name>avgDensityRegions</name>
			<value>0.6709005796169828</value>
		</numericStateVariable>
	</timepoint>
</experiment>
