# Supplementary material for: Automatic validation of computational models using pseudo-3D spatio-temporal model checking
Source: BMC Syst Biol. 2014 Dec 2;8:124. doi: 10.1186/s12918-014-0124-0 (PMC4272535; doi:10.1186/s12918-014-0124-0)
Supplement: Additional file 8 — Dataset of STML files for the phase variation case study. The dataset of one thousand STML files corresponding to the stochastic simulations of the rectangular model for the phase variation case study. We recommend using the freely available 7zip software (Download link: http://www.7-zip.org/download.html) to extract this archive. [file 12918_2014_124_MOESM8_ESM.zip › phase_variation_stml_215.xml]

<?xml version="1.0" encoding="utf-8"?>
<!--Warning! This xml file was automatically generated by a C++ program using the Boost PropertyTree library.-->
<experiment>
	<timepoint>
		<numericStateVariable>
			<name>avgClusterednessRegions</name>
			<value>0</value>
		</numericStateVariable>
		<numericStateVariable>
			<name>avgDensityRegions</name>
			<value>0</value>
		</numericStateVariable>
	</timepoint>
	<timepoint>
		<numericStateVariable>
			<name>avgClusterednessRegions</name>
			<value>0</value>
		</numericStateVariable>
		<numericStateVariable>
			<name>avgDensityRegions</name>
			<value>0</value>
		</numericStateVariable>
	</timepoint>
	<timepoint>
		<numericStateVariable>
			<name>avgClusterednessRegions</name>
			<value>0</value>
		</numericStateVariable>
		<numericStateVariable>
			<name>avgDensityRegions</name>
			<value>0</value>
		</numericStateVariable>
	</timepoint>
	<timepoint>
		<numericStateVariable>
			<name>avgClusterednessRegions</name>
			<value>0</value>
		</numericStateVariable>
		<numericStateVariable>
			<name>avgDensityRegions</name>
			<value>0</value>
		</numericStateVariable>
	</timepoint>
	<timepoint>
		<numericStateVariable>
			<name>avgClusterednessRegions</name>
			<value>0</value>
		</numericStateVariable>
		<numericStateVariable>
			<name>avgDensityRegions</name>
			<value>0</value>
		</numericStateVariable>
	</timepoint>
	<timepoint>
		<numericStateVariable>
			<name>avgClusterednessRegions</name>
			<value>0</value>
		</numericStateVariable>
		<numericStateVariable>
			<name>avgDensityRegions</name>
			<value>0</value>
		</numericStateVariable>
	</timepoint>
	<timepoint>
		<numericStateVariable>
			<name>avgClusterednessRegions</name>
			<value>0</value>
		</numericStateVariable>
		<numericStateVariable>
			<name>avgDensityRegions</name>
			<value>0</value>
		</numericStateVariable>
	</timepoint>
	<timepoint>
		<numericStateVariable>
			<name>avgClusterednessRegions</name>
			<value>0</value>
		</numericStateVariable>
		<numericStateVariable>
			<name>avgDensityRegions</name>
			<value>0</value>
		</numericStateVariable>
	</timepoint>
	<timepoint>
		<numericStateVariable>
			<name>avgClusterednessRegions</name>
			<value>0</value>
		</numericStateVariable>
		<numericStateVariable>
			<name>avgDensityRegions</name>
			<value>0</value>
		</numericStateVariable>
	</timepoint>
	<timepoint>
		<numericStateVariable>
			<name>avgClusterednessRegions</name>
			<value>0</value>
		</numericStateVariable>
		<numericStateVariable>
			<name>avgDensityRegions</name>
			<value>0</value>
		</numericStateVariable>
	</timepoint>
	<timepoint>
		<numericStateVariable>
			<name>avgClusterednessRegions</name>
			<value>0</value>
		</numericStateVariable>
		<numericStateVariable>
			<name>avgDensityRegions</name>
			<value>0</value>
		</numericStateVariable>
	</timepoint>
	<timepoint>
		<numericStateVariable>
			<name>avgClusterednessRegions</name>
			<value>0</value>
		</numericStateVariable>
		<numericStateVariable>
			<name>avgDensityRegions</name>
			<value>0</value>
		</numericStateVariable>
	</timepoint>
	<timepoint>
		<numericStateVariable>
			<name>avgClusterednessRegions</name>
			<value>0</value>
		</numericStateVariable>
		<numericStateVariable>
			<name>avgDensityRegions</name>
			<value>0</value>
		</numericStateVariable>
	</timepoint>
	<timepoint>
		<numericStateVariable>
			<name>avgClusterednessRegions</name>
			<value>0</value>
		</numericStateVariable>
		<numericStateVariable>
			<name>avgDensityRegions</name>
			<value>0</value>
		</numericStateVariable>
	</timepoint>
	<timepoint>
		<numericStateVariable>
			<name>avgClusterednessRegions</name>
			<value>0</value>
		</numericStateVariable>
		<numericStateVariable>
			<name>avgDensityRegions</name>
			<value>0</value>
		</numericStateVariable>
	</timepoint>
	<timepoint>
		<numericStateVariable>
			<name>avgClusterednessRegions</name>
			<value>0</value>
		</numericStateVariable>
		<numericStateVariable>
			<name>avgDensityRegions</name>
			<value>0</value>
		</numericStateVariable>
	</timepoint>
	<timepoint>
		<numericStateVariable>
			<name>avgClusterednessRegions</name>
			<value>0</value>
		</numericStateVariable>
		<numericStateVariable>
			<name>avgDensityRegions</name>
			<value>0</value>
		</numericStateVariable>
	</timepoint>
	<timepoint>
		<numericStateVariable>
			<name>avgClusterednessRegions</name>
			<value>0</value>
		</numericStateVariable>
		<numericStateVariable>
			<name>avgDensityRegions</name>
			<value>0</value>
		</numericStateVariable>
	</timepoint>
	<timepoint>
		<numericStateVariable>
			<name>avgClusterednessRegions</name>
			<value>0</value>
		</numericStateVariable>
		<numericStateVariable>
			<name>avgDensityRegions</name>
			<value>0</value>
		</numericStateVariable>
	</timepoint>
	<timepoint>
		<numericStateVariable>
			<name>avgClusterednessRegions</name>
			<value>0</value>
		</numericStateVariable>
		<numericStateVariable>
			<name>avgDensityRegions</name>
			<value>0</value>
		</numericStateVariable>
	</timepoint>
	<timepoint>
		<numericStateVariable>
			<name>avgClusterednessRegions</name>
			<value>0</value>
		</numericStateVariable>
		<numericStateVariable>
			<name>avgDensityRegions</name>
			<value>0</value>
		</numericStateVariable>
	</timepoint>
	<timepoint>
		<numericStateVariable>
			<name>avgClusterednessRegions</name>
			<value>0</value>
		</numericStateVariable>
		<numericStateVariable>
			<name>avgDensityRegions</name>
			<value>0</value>
		</numericStateVariable>
	</timepoint>
	<timepoint>
		<numericStateVariable>
			<name>avgClusterednessRegions</name>
			<value>0</value>
		</numericStateVariable>
		<numericStateVariable>
			<name>avgDensityRegions</name>
			<value>0</value>
		</numericStateVariable>
	</timepoint>
	<timepoint>
		<numericStateVariable>
			<name>avgClusterednessRegions</name>
			<value>0</value>
		</numericStateVariable>
		<numericStateVariable>
			<name>avgDensityRegions</name>
			<value>0</value>
		</numericStateVariable>
	</timepoint>
	<timepoint>
		<numericStateVariable>
			<name>avgClusterednessRegions</name>
			<value>0</value>
		</numericStateVariable>
		<numericStateVariable>
			<name>avgDensityRegions</name>
			<value>0</value>
		</numericStateVariable>
	</timepoint>
	<timepoint>
		<numericStateVariable>
			<name>avgClusterednessRegions</name>
			<value>0</value>
		</numericStateVariable>
		<numericStateVariable>
			<name>avgDensityRegions</name>
			<value>0</value>
		</numericStateVariable>
	</timepoint>
	<timepoint>
		<numericStateVariable>
			<name>avgClusterednessRegions</name>
			<value>0</value>
		</numericStateVariable>
		<numericStateVariable>
			<name>avgDensityRegions</name>
			<value>0</value>
		</numericStateVariable>
	</timepoint>
	<timepoint>
		<numericStateVariable>
			<name>avgClusterednessRegions</name>
			<value>0</value>
		</numericStateVariable>
		<numericStateVariable>
			<name>avgDensityRegions</name>
			<value>0</value>
		</numericStateVariable>
	</timepoint>
	<timepoint>
		<numericStateVariable>
			<name>avgClusterednessRegions</name>
			<value>0</value>
		</numericStateVariable>
		<numericStateVariable>
			<name>avgDensityRegions</name>
			<value>0</value>
		</numericStateVariable>
	</timepoint>
	<timepoint>
		<numericStateVariable>
			<name>avgClusterednessRegions</name>
			<value>0</value>
		</numericStateVariable>
		<numericStateVariable>
			<name>avgDensityRegions</name>
			<value>0</value>
		</numericStateVariable>
	</timepoint>
	<timepoint>
		<numericStateVariable>
			<name>avgClusterednessRegions</name>
			<value>0</value>
		</numericStateVariable>
		<numericStateVariable>
			<name>avgDensityRegions</name>
			<value>0</value>
		</numericStateVariable>
	</timepoint>
	<timepoint>
		<numericStateVariable>
			<name>avgClusterednessRegions</name>
			<value>0</value>
		</numericStateVariable>
		<numericStateVariable>
			<name>avgDensityRegions</name>
			<value>0</value>
		</numericStateVariable>
	</timepoint>
	<timepoint>
		<spatialEntity>
			<pseudo3D type="region">
				<clusteredness>1</clusteredness>
				<density>0.6720572557381161</density>
				<area>22244</area>
				<perimeter>623.8810892105103</perimeter>
				<distanceFromOrigin>328.8236609491476</distanceFromOrigin>
				<angle>71.86191784440268</angle>
				<shape>triangular</shape>
				<triangleMeasure>0.8234858581371243</triangleMeasure>
				<rectangleMeasure>0.6413829495467378</rectangleMeasure>
				<circleMeasure>0.5195336928870219</circleMeasure>
				<centroid>
					<x>738.1848</x>
					<y>1140.229</y>
				</centroid>
			</pseudo3D>
		</spatialEntity>
		<numericStateVariable>
			<name>avgClusterednessRegions</name>
			<value>0</value>
		</numericStateVariable>
		<numericStateVariable>
			<name>avgDensityRegions</name>
			<value>0.6720572557381161</value>
		</numericStateVariable>
	</timepoint>
	<timepoint>
		<spatialEntity>
			<pseudo3D type="region">
				<clusteredness>1</clusteredness>
				<density>0.6725718805048337</density>
				<area>26203.5</area>
				<perimeter>693.5349020957947</perimeter>
				<distanceFromOrigin>328.8236609491476</distanceFromOrigin>
				<angle>71.45537479050139</angle>
				<shape>triangular</shape>
				<triangleMeasure>0.8017317540511495</triangleMeasure>
				<rectangleMeasure>0.6189774211193403</rectangleMeasure>
				<circleMeasure>0.5214258052319605</circleMeasure>
				<centroid>
					<x>739.2616</x>
					<y>1151.199</y>
				</centroid>
			</pseudo3D>
		</spatialEntity>
		<numericStateVariable>
			<name>avgClusterednessRegions</name>
			<value>0</value>
		</numericStateVariable>
		<numericStateVariable>
			<name>avgDensityRegions</name>
			<value>0.6725718805048337</value>
		</numericStateVariable>
	</timepoint>
	<timepoint>
		<spatialEntity>
			<pseudo3D type="region">
				<clusteredness>1</clusteredness>
				<density>0.6731266732961064</density>
				<area>30434</area>
				<perimeter>742.6822257041931</perimeter>
				<distanceFromOrigin>328.8236609491476</distanceFromOrigin>
				<angle>69.34108993669251</angle>
				<shape>triangular</shape>
				<triangleMeasure>0.8237873538328281</triangleMeasure>
				<rectangleMeasure>0.6030914623870941</rectangleMeasure>
				<circleMeasure>0.5362964794844332</circleMeasure>
				<centroid>
					<x>740.2652</x>
					<y>1162.371</y>
				</centroid>
			</pseudo3D>
		</spatialEntity>
		<numericStateVariable>
			<name>avgClusterednessRegions</name>
			<value>0</value>
		</numericStateVariable>
		<numericStateVariable>
			<name>avgDensityRegions</name>
			<value>0.6731266732961064</value>
		</numericStateVariable>
	</timepoint>
	<timepoint>
		<spatialEntity>
			<pseudo3D type="region">
				<clusteredness>1</clusteredness>
				<density>0.6731266732961064</density>
				<area>30434</area>
				<perimeter>742.6822257041931</perimeter>
				<distanceFromOrigin>328.8236609491476</distanceFromOrigin>
				<angle>69.34108993669251</angle>
				<shape>triangular</shape>
				<triangleMeasure>0.8237873538328281</triangleMeasure>
				<rectangleMeasure>0.6030914623870941</rectangleMeasure>
				<circleMeasure>0.5362964794844332</circleMeasure>
				<centroid>
					<x>740.2652</x>
					<y>1162.371</y>
				</centroid>
			</pseudo3D>
		</spatialEntity>
		<numericStateVariable>
			<name>avgClusterednessRegions</name>
			<value>0</value>
		</numericStateVariable>
		<numericStateVariable>
			<name>avgDensityRegions</name>
			<value>0.6731266732961064</value>
		</numericStateVariable>
	</timepoint>
	<timepoint>
		<spatialEntity>
			<pseudo3D type="region">
				<clusteredness>1</clusteredness>
				<density>0.6731266732961064</density>
				<area>30434</area>
				<perimeter>742.6822257041931</perimeter>
				<distanceFromOrigin>328.8236609491476</distanceFromOrigin>
				<angle>69.34108993669251</angle>
				<shape>triangular</shape>
				<triangleMeasure>0.8237873538328281</triangleMeasure>
				<rectangleMeasure>0.6030914623870941</rectangleMeasure>
				<circleMeasure>0.5362964794844332</circleMeasure>
				<centroid>
					<x>740.2652</x>
					<y>1162.371</y>
				</centroid>
			</pseudo3D>
		</spatialEntity>
		<numericStateVariable>
			<name>avgClusterednessRegions</name>
			<value>0</value>
		</numericStateVariable>
		<numericStateVariable>
			<name>avgDensityRegions</name>
			<value>0.6731266732961064</value>
		</numericStateVariable>
	</timepoint>
	<timepoint>
		<spatialEntity>
			<pseudo3D type="region">
				<clusteredness>1</clusteredness>
				<density>0.6731266732961064</density>
				<area>30434</area>
				<perimeter>742.6822257041931</perimeter>
				<distanceFromOrigin>328.8236609491476</distanceFromOrigin>
				<angle>69.34108993669251</angle>
				<shape>triangular</shape>
				<triangleMeasure>0.8237873538328281</triangleMeasure>
				<rectangleMeasure>0.6030914623870941</rectangleMeasure>
				<circleMeasure>0.5362964794844332</circleMeasure>
				<centroid>
					<x>740.2652</x>
					<y>1162.371</y>
				</centroid>
			</pseudo3D>
		</spatialEntity>
		<numericStateVariable>
			<name>avgClusterednessRegions</name>
			<value>0</value>
		</numericStateVariable>
		<numericStateVariable>
			<name>avgDensityRegions</name>
			<value>0.6731266732961064</value>
		</numericStateVariable>
	</timepoint>
	<timepoint>
		<spatialEntity>
			<pseudo3D type="region">
				<clusteredness>1</clusteredness>
				<density>0.6731266732961064</density>
				<area>30434</area>
				<perimeter>742.6822257041931</perimeter>
				<distanceFromOrigin>328.8236609491476</distanceFromOrigin>
				<angle>69.34108993669251</angle>
				<shape>triangular</shape>
				<triangleMeasure>0.8237873538328281</triangleMeasure>
				<rectangleMeasure>0.6030914623870941</rectangleMeasure>
				<circleMeasure>0.5362964794844332</circleMeasure>
				<centroid>
					<x>740.2652</x>
					<y>1162.371</y>
				</centroid>
			</pseudo3D>
		</spatialEntity>
		<numericStateVariable>
			<name>avgClusterednessRegions</name>
			<value>0</value>
		</numericStateVariable>
		<numericStateVariable>
			<name>avgDensityRegions</name>
			<value>0.6731266732961064</value>
		</numericStateVariable>
	</timepoint>
	<timepoint>
		<spatialEntity>
			<pseudo3D type="region">
				<clusteredness>1</clusteredness>
				<density>0.6731266732961064</density>
				<area>30434</area>
				<perimeter>742.6822257041931</perimeter>
				<distanceFromOrigin>328.8236609491476</distanceFromOrigin>
				<angle>69.34108993669251</angle>
				<shape>triangular</shape>
				<triangleMeasure>0.8237873538328281</triangleMeasure>
				<rectangleMeasure>0.6030914623870941</rectangleMeasure>
				<circleMeasure>0.5362964794844332</circleMeasure>
				<centroid>
					<x>740.2652</x>
					<y>1162.371</y>
				</centroid>
			</pseudo3D>
		</spatialEntity>
		<numericStateVariable>
			<name>avgClusterednessRegions</name>
			<value>0</value>
		</numericStateVariable>
		<numericStateVariable>
			<name>avgDensityRegions</name>
			<value>0.6731266732961064</value>
		</numericStateVariable>
	</timepoint>
	<timepoint>
		<spatialEntity>
			<pseudo3D type="region">
				<clusteredness>1</clusteredness>
				<density>0.6731266732961064</density>
				<area>30434</area>
				<perimeter>742.6822257041931</perimeter>
				<distanceFromOrigin>328.8236609491476</distanceFromOrigin>
				<angle>69.34108993669251</angle>
				<shape>triangular</shape>
				<triangleMeasure>0.8237873538328281</triangleMeasure>
				<rectangleMeasure>0.6030914623870941</rectangleMeasure>
				<circleMeasure>0.5362964794844332</circleMeasure>
				<centroid>
					<x>740.2652</x>
					<y>1162.371</y>
				</centroid>
			</pseudo3D>
		</spatialEntity>
		<numericStateVariable>
			<name>avgClusterednessRegions</name>
			<value>0</value>
		</numericStateVariable>
		<numericStateVariable>
			<name>avgDensityRegions</name>
			<value>0.6731266732961064</value>
		</numericStateVariable>
	</timepoint>
	<timepoint>
		<spatialEntity>
			<pseudo3D type="region">
				<clusteredness>1</clusteredness>
				<density>0.6731266732961064</density>
				<area>30434</area>
				<perimeter>742.6822257041931</perimeter>
				<distanceFromOrigin>328.8236609491476</distanceFromOrigin>
				<angle>69.34108993669251</angle>
				<shape>triangular</shape>
				<triangleMeasure>0.8237873538328281</triangleMeasure>
				<rectangleMeasure>0.6030914623870941</rectangleMeasure>
				<circleMeasure>0.5362964794844332</circleMeasure>
				<centroid>
					<x>740.2652</x>
					<y>1162.371</y>
				</centroid>
			</pseudo3D>
		</spatialEntity>
		<numericStateVariable>
			<name>avgClusterednessRegions</name>
			<value>0</value>
		</numericStateVariable>
		<numericStateVariable>
			<name>avgDensityRegions</name>
			<value>0.6731266732961064</value>
		</numericStateVariable>
	</timepoint>
	<timepoint>
		<spatialEntity>
			<pseudo3D type="region">
				<clusteredness>1</clusteredness>
				<density>0.6731266732961064</density>
				<area>30434</area>
				<perimeter>742.6822257041931</perimeter>
				<distanceFromOrigin>328.8236609491476</distanceFromOrigin>
				<angle>69.34108993669251</angle>
				<shape>triangular</shape>
				<triangleMeasure>0.8237873538328281</triangleMeasure>
				<rectangleMeasure>0.6030914623870941</rectangleMeasure>
				<circleMeasure>0.5362964794844332</circleMeasure>
				<centroid>
					<x>740.2652</x>
					<y>1162.371</y>
				</centroid>
			</pseudo3D>
		</spatialEntity>
		<numericStateVariable>
			<name>avgClusterednessRegions</name>
			<value>0</value>
		</numericStateVariable>
		<numericStateVariable>
			<name>avgDensityRegions</name>
			<value>0.6731266732961064</value>
		</numericStateVariable>
	</timepoint>
	<timepoint>
		<spatialEntity>
			<pseudo3D type="region">
				<clusteredness>1</clusteredness>
				<density>0.6731266732961064</density>
				<area>30434</area>
				<perimeter>742.6822257041931</perimeter>
				<distanceFromOrigin>328.8236609491476</distanceFromOrigin>
				<angle>69.34108993669251</angle>
				<shape>triangular</shape>
				<triangleMeasure>0.8237873538328281</triangleMeasure>
				<rectangleMeasure>0.6030914623870941</rectangleMeasure>
				<circleMeasure>0.5362964794844332</circleMeasure>
				<centroid>
					<x>740.2652</x>
					<y>1162.371</y>
				</centroid>
			</pseudo3D>
		</spatialEntity>
		<numericStateVariable>
			<name>avgClusterednessRegions</name>
			<value>0</value>
		</numericStateVariable>
		<numericStateVariable>
			<name>avgDensityRegions</name>
			<value>0.6731266732961064</value>
		</numericStateVariable>
	</timepoint>
	<timepoint>
		<spatialEntity>
			<pseudo3D type="region">
				<clusteredness>1</clusteredness>
				<density>0.6731266732961064</density>
				<area>30434</area>
				<perimeter>742.6822257041931</perimeter>
				<distanceFromOrigin>328.8236609491476</distanceFromOrigin>
				<angle>69.34108993669251</angle>
				<shape>triangular</shape>
				<triangleMeasure>0.8237873538328281</triangleMeasure>
				<rectangleMeasure>0.6030914623870941</rectangleMeasure>
				<circleMeasure>0.5362964794844332</circleMeasure>
				<centroid>
					<x>740.2652</x>
					<y>1162.371</y>
				</centroid>
			</pseudo3D>
		</spatialEntity>
		<numericStateVariable>
			<name>avgClusterednessRegions</name>
			<value>0</value>
		</numericStateVariable>
		<numericStateVariable>
			<name>avgDensityRegions</name>
			<value>0.6731266732961064</value>
		</numericStateVariable>
	</timepoint>
	<timepoint>
		<spatialEntity>
			<pseudo3D type="region">
				<clusteredness>1</clusteredness>
				<density>0.6731266732961064</density>
				<area>30434</area>
				<perimeter>742.6822257041931</perimeter>
				<distanceFromOrigin>328.8236609491476</distanceFromOrigin>
				<angle>69.34108993669251</angle>
				<shape>triangular</shape>
				<triangleMeasure>0.8237873538328281</triangleMeasure>
				<rectangleMeasure>0.6030914623870941</rectangleMeasure>
				<circleMeasure>0.5362964794844332</circleMeasure>
				<centroid>
					<x>740.2652</x>
					<y>1162.371</y>
				</centroid>
			</pseudo3D>
		</spatialEntity>
		<numericStateVariable>
			<name>avgClusterednessRegions</name>
			<value>0</value>
		</numericStateVariable>
		<numericStateVariable>
			<name>avgDensityRegions</name>
			<value>0.6731266732961064</value>
		</numericStateVariable>
	</timepoint>
	<timepoint>
		<spatialEntity>
			<pseudo3D type="region">
				<clusteredness>1</clusteredness>
				<density>0.6731266732961064</density>
				<area>30434</area>
				<perimeter>742.6822257041931</perimeter>
				<distanceFromOrigin>328.8236609491476</distanceFromOrigin>
				<angle>69.34108993669251</angle>
				<shape>triangular</shape>
				<triangleMeasure>0.8237873538328281</triangleMeasure>
				<rectangleMeasure>0.6030914623870941</rectangleMeasure>
				<circleMeasure>0.5362964794844332</circleMeasure>
				<centroid>
					<x>740.2652</x>
					<y>1162.371</y>
				</centroid>
			</pseudo3D>
		</spatialEntity>
		<numericStateVariable>
			<name>avgClusterednessRegions</name>
			<value>0</value>
		</numericStateVariable>
		<numericStateVariable>
			<name>avgDensityRegions</name>
			<value>0.6731266732961064</value>
		</numericStateVariable>
	</timepoint>
	<timepoint>
		<spatialEntity>
			<pseudo3D type="region">
				<clusteredness>1</clusteredness>
				<density>0.6731266732961064</density>
				<area>30434</area>
				<perimeter>742.6822257041931</perimeter>
				<distanceFromOrigin>328.8236609491476</distanceFromOrigin>
				<angle>69.34108993669251</angle>
				<shape>triangular</shape>
				<triangleMeasure>0.8237873538328281</triangleMeasure>
				<rectangleMeasure>0.6030914623870941</rectangleMeasure>
				<circleMeasure>0.5362964794844332</circleMeasure>
				<centroid>
					<x>740.2652</x>
					<y>1162.371</y>
				</centroid>
			</pseudo3D>
		</spatialEntity>
		<numericStateVariable>
			<name>avgClusterednessRegions</name>
			<value>0</value>
		</numericStateVariable>
		<numericStateVariable>
			<name>avgDensityRegions</name>
			<value>0.6731266732961064</value>
		</numericStateVariable>
	</timepoint>
	<timepoint>
		<spatialEntity>
			<pseudo3D type="region">
				<clusteredness>1</clusteredness>
				<density>0.6731266732961064</density>
				<area>30434</area>
				<perimeter>742.6822257041931</perimeter>
				<distanceFromOrigin>328.8236609491476</distanceFromOrigin>
				<angle>69.34108993669251</angle>
				<shape>triangular</shape>
				<triangleMeasure>0.8237873538328281</triangleMeasure>
				<rectangleMeasure>0.6030914623870941</rectangleMeasure>
				<circleMeasure>0.5362964794844332</circleMeasure>
				<centroid>
					<x>740.2652</x>
					<y>1162.371</y>
				</centroid>
			</pseudo3D>
		</spatialEntity>
		<numericStateVariable>
			<name>avgClusterednessRegions</name>
			<value>0</value>
		</numericStateVariable>
		<numericStateVariable>
			<name>avgDensityRegions</name>
			<value>0.6731266732961064</value>
		</numericStateVariable>
	</timepoint>
	<timepoint>
		<spatialEntity>
			<pseudo3D type="region">
				<clusteredness>1</clusteredness>
				<density>0.6731266732961064</density>
				<area>30434</area>
				<perimeter>742.6822257041931</perimeter>
				<distanceFromOrigin>328.8236609491476</distanceFromOrigin>
				<angle>69.34108993669251</angle>
				<shape>triangular</shape>
				<triangleMeasure>0.8237873538328281</triangleMeasure>
				<rectangleMeasure>0.6030914623870941</rectangleMeasure>
				<circleMeasure>0.5362964794844332</circleMeasure>
				<centroid>
					<x>740.2652</x>
					<y>1162.371</y>
				</centroid>
			</pseudo3D>
		</spatialEntity>
		<numericStateVariable>
			<name>avgClusterednessRegions</name>
			<value>0</value>
		</numericStateVariable>
		<numericStateVariable>
			<name>avgDensityRegions</name>
			<value>0.6731266732961064</value>
		</numericStateVariable>
	</timepoint>
	<timepoint>
		<spatialEntity>
			<pseudo3D type="region">
				<clusteredness>1</clusteredness>
				<density>0.6731266732961064</density>
				<area>30434</area>
				<perimeter>742.6822257041931</perimeter>
				<distanceFromOrigin>328.8236609491476</distanceFromOrigin>
				<angle>69.34108993669251</angle>
				<shape>triangular</shape>
				<triangleMeasure>0.8237873538328281</triangleMeasure>
				<rectangleMeasure>0.6030914623870941</rectangleMeasure>
				<circleMeasure>0.5362964794844332</circleMeasure>
				<centroid>
					<x>740.2652</x>
					<y>1162.371</y>
				</centroid>
			</pseudo3D>
		</spatialEntity>
		<numericStateVariable>
			<name>avgClusterednessRegions</name>
			<value>0</value>
		</numericStateVariable>
		<numericStateVariable>
			<name>avgDensityRegions</name>
			<value>0.6731266732961064</value>
		</numericStateVariable>
	</timepoint>
	<timepoint>
		<spatialEntity>
			<pseudo3D type="region">
				<clusteredness>1</clusteredness>
				<density>0.6731266732961064</density>
				<area>30434</area>
				<perimeter>742.6822257041931</perimeter>
				<distanceFromOrigin>328.8236609491476</distanceFromOrigin>
				<angle>69.34108993669251</angle>
				<shape>triangular</shape>
				<triangleMeasure>0.8237873538328281</triangleMeasure>
				<rectangleMeasure>0.6030914623870941</rectangleMeasure>
				<circleMeasure>0.5362964794844332</circleMeasure>
				<centroid>
					<x>740.2652</x>
					<y>1162.371</y>
				</centroid>
			</pseudo3D>
		</spatialEntity>
		<numericStateVariable>
			<name>avgClusterednessRegions</name>
			<value>0</value>
		</numericStateVariable>
		<numericStateVariable>
			<name>avgDensityRegions</name>
			<value>0.6731266732961064</value>
		</numericStateVariable>
	</timepoint>
	<timepoint>
		<spatialEntity>
			<pseudo3D type="region">
				<clusteredness>1</clusteredness>
				<density>0.6731266732961064</density>
				<area>30434</area>
				<perimeter>742.6822257041931</perimeter>
				<distanceFromOrigin>328.8236609491476</distanceFromOrigin>
				<angle>69.34108993669251</angle>
				<shape>triangular</shape>
				<triangleMeasure>0.8237873538328281</triangleMeasure>
				<rectangleMeasure>0.6030914623870941</rectangleMeasure>
				<circleMeasure>0.5362964794844332</circleMeasure>
				<centroid>
					<x>740.2652</x>
					<y>1162.371</y>
				</centroid>
			</pseudo3D>
		</spatialEntity>
		<numericStateVariable>
			<name>avgClusterednessRegions</name>
			<value>0</value>
		</numericStateVariable>
		<numericStateVariable>
			<name>avgDensityRegions</name>
			<value>0.6731266732961064</value>
		</numericStateVariable>
	</timepoint>
	<timepoint>
		<spatialEntity>
			<pseudo3D type="region">
				<clusteredness>1</clusteredness>
				<density>0.6731266732961064</density>
				<area>30434</area>
				<perimeter>742.6822257041931</perimeter>
				<distanceFromOrigin>328.8236609491476</distanceFromOrigin>
				<angle>69.34108993669251</angle>
				<shape>triangular</shape>
				<triangleMeasure>0.8237873538328281</triangleMeasure>
				<rectangleMeasure>0.6030914623870941</rectangleMeasure>
				<circleMeasure>0.5362964794844332</circleMeasure>
				<centroid>
					<x>740.2652</x>
					<y>1162.371</y>
				</centroid>
			</pseudo3D>
		</spatialEntity>
		<numericStateVariable>
			<name>avgClusterednessRegions</name>
			<value>0</value>
		</numericStateVariable>
		<numericStateVariable>
			<name>avgDensityRegions</name>
			<value>0.6731266732961064</value>
		</numericStateVariable>
	</timepoint>
	<timepoint>
		<spatialEntity>
			<pseudo3D type="region">
				<clusteredness>1</clusteredness>
				<density>0.6731266732961064</density>
				<area>30434</area>
				<perimeter>742.6822257041931</perimeter>
				<distanceFromOrigin>328.8236609491476</distanceFromOrigin>
				<angle>69.34108993669251</angle>
				<shape>triangular</shape>
				<triangleMeasure>0.8237873538328281</triangleMeasure>
				<rectangleMeasure>0.6030914623870941</rectangleMeasure>
				<circleMeasure>0.5362964794844332</circleMeasure>
				<centroid>
					<x>740.2652</x>
					<y>1162.371</y>
				</centroid>
			</pseudo3D>
		</spatialEntity>
		<numericStateVariable>
			<name>avgClusterednessRegions</name>
			<value>0</value>
		</numericStateVariable>
		<numericStateVariable>
			<name>avgDensityRegions</name>
			<value>0.6731266732961064</value>
		</numericStateVariable>
	</timepoint>
	<timepoint>
		<spatialEntity>
			<pseudo3D type="region">
				<clusteredness>1</clusteredness>
				<density>0.6731266732961064</density>
				<area>30434</area>
				<perimeter>742.6822257041931</perimeter>
				<distanceFromOrigin>328.8236609491476</distanceFromOrigin>
				<angle>69.34108993669251</angle>
				<shape>triangular</shape>
				<triangleMeasure>0.8237873538328281</triangleMeasure>
				<rectangleMeasure>0.6030914623870941</rectangleMeasure>
				<circleMeasure>0.5362964794844332</circleMeasure>
				<centroid>
					<x>740.2652</x>
					<y>1162.371</y>
				</centroid>
			</pseudo3D>
		</spatialEntity>
		<numericStateVariable>
			<name>avgClusterednessRegions</name>
			<value>0</value>
		</numericStateVariable>
		<numericStateVariable>
			<name>avgDensityRegions</name>
			<value>0.6731266732961064</value>
		</numericStateVariable>
	</timepoint>
	<timepoint>
		<spatialEntity>
			<pseudo3D type="region">
				<clusteredness>1</clusteredness>
				<density>0.6731266732961064</density>
				<area>30434</area>
				<perimeter>742.6822257041931</perimeter>
				<distanceFromOrigin>328.8236609491476</distanceFromOrigin>
				<angle>69.34108993669251</angle>
				<shape>triangular</shape>
				<triangleMeasure>0.8237873538328281</triangleMeasure>
				<rectangleMeasure>0.6030914623870941</rectangleMeasure>
				<circleMeasure>0.5362964794844332</circleMeasure>
				<centroid>
					<x>740.2652</x>
					<y>1162.371</y>
				</centroid>
			</pseudo3D>
		</spatialEntity>
		<numericStateVariable>
			<name>avgClusterednessRegions</name>
			<value>0</value>
		</numericStateVariable>
		<numericStateVariable>
			<name>avgDensityRegions</name>
			<value>0.6731266732961064</value>
		</numericStateVariable>
	</timepoint>
	<timepoint>
		<spatialEntity>
			<pseudo3D type="region">
				<clusteredness>1</clusteredness>
				<density>0.6731266732961064</density>
				<area>30434</area>
				<perimeter>742.6822257041931</perimeter>
				<distanceFromOrigin>328.8236609491476</distanceFromOrigin>
				<angle>69.34108993669251</angle>
				<shape>triangular</shape>
				<triangleMeasure>0.8237873538328281</triangleMeasure>
				<rectangleMeasure>0.6030914623870941</rectangleMeasure>
				<circleMeasure>0.5362964794844332</circleMeasure>
				<centroid>
					<x>740.2652</x>
					<y>1162.371</y>
				</centroid>
			</pseudo3D>
		</spatialEntity>
		<numericStateVariable>
			<name>avgClusterednessRegions</name>
			<value>0</value>
		</numericStateVariable>
		<numericStateVariable>
			<name>avgDensityRegions</name>
			<value>0.6731266732961064</value>
		</numericStateVariable>
	</timepoint>
	<timepoint>
		<spatialEntity>
			<pseudo3D type="region">
				<clusteredness>1</clusteredness>
				<density>0.6731266732961064</density>
				<area>30434</area>
				<perimeter>742.6822257041931</perimeter>
				<distanceFromOrigin>328.8236609491476</distanceFromOrigin>
				<angle>69.34108993669251</angle>
				<shape>triangular</shape>
				<triangleMeasure>0.8237873538328281</triangleMeasure>
				<rectangleMeasure>0.6030914623870941</rectangleMeasure>
				<circleMeasure>0.5362964794844332</circleMeasure>
				<centroid>
					<x>740.2652</x>
					<y>1162.371</y>
				</centroid>
			</pseudo3D>
		</spatialEntity>
		<numericStateVariable>
			<name>avgClusterednessRegions</name>
			<value>0</value>
		</numericStateVariable>
		<numericStateVariable>
			<name>avgDensityRegions</name>
			<value>0.6731266732961064</value>
		</numericStateVariable>
	</timepoint>
	<timepoint>
		<spatialEntity>
			<pseudo3D type="region">
				<clusteredness>1</clusteredness>
				<density>0.6731266732961064</density>
				<area>30434</area>
				<perimeter>742.6822257041931</perimeter>
				<distanceFromOrigin>328.8236609491476</distanceFromOrigin>
				<angle>69.34108993669251</angle>
				<shape>triangular</shape>
				<triangleMeasure>0.8237873538328281</triangleMeasure>
				<rectangleMeasure>0.6030914623870941</rectangleMeasure>
				<circleMeasure>0.5362964794844332</circleMeasure>
				<centroid>
					<x>740.2652</x>
					<y>1162.371</y>
				</centroid>
			</pseudo3D>
		</spatialEntity>
		<numericStateVariable>
			<name>avgClusterednessRegions</name>
			<value>0</value>
		</numericStateVariable>
		<numericStateVariable>
			<name>avgDensityRegions</name>
			<value>0.6731266732961064</value>
		</numericStateVariable>
	</timepoint>
	<timepoint>
		<spatialEntity>
			<pseudo3D type="region">
				<clusteredness>1</clusteredness>
				<density>0.6731266732961064</density>
				<area>30434</area>
				<perimeter>742.6822257041931</perimeter>
				<distanceFromOrigin>328.8236609491476</distanceFromOrigin>
				<angle>69.34108993669251</angle>
				<shape>triangular</shape>
				<triangleMeasure>0.8237873538328281</triangleMeasure>
				<rectangleMeasure>0.6030914623870941</rectangleMeasure>
				<circleMeasure>0.5362964794844332</circleMeasure>
				<centroid>
					<x>740.2652</x>
					<y>1162.371</y>
				</centroid>
			</pseudo3D>
		</spatialEntity>
		<numericStateVariable>
			<name>avgClusterednessRegions</name>
			<value>0</value>
		</numericStateVariable>
		<numericStateVariable>
			<name>avgDensityRegions</name>
			<value>0.6731266732961064</value>
		</numericStateVariable>
	</timepoint>
	<timepoint>
		<spatialEntity>
			<pseudo3D type="region">
				<clusteredness>1</clusteredness>
				<density>0.6731266732961064</density>
				<area>30434</area>
				<perimeter>742.6822257041931</perimeter>
				<distanceFromOrigin>328.8236609491476</distanceFromOrigin>
				<angle>69.34108993669251</angle>
				<shape>triangular</shape>
				<triangleMeasure>0.8237873538328281</triangleMeasure>
				<rectangleMeasure>0.6030914623870941</rectangleMeasure>
				<circleMeasure>0.5362964794844332</circleMeasure>
				<centroid>
					<x>740.2652</x>
					<y>1162.371</y>
				</centroid>
			</pseudo3D>
		</spatialEntity>
		<numericStateVariable>
			<name>avgClusterednessRegions</name>
			<value>0</value>
		</numericStateVariable>
		<numericStateVariable>
			<name>avgDensityRegions</name>
			<value>0.6731266732961064</value>
		</numericStateVariable>
	</timepoint>
	<timepoint>
		<spatialEntity>
			<pseudo3D type="region">
				<clusteredness>1</clusteredness>
				<density>0.6731266732961064</density>
				<area>30434</area>
				<perimeter>742.6822257041931</perimeter>
				<distanceFromOrigin>328.8236609491476</distanceFromOrigin>
				<angle>69.34108993669251</angle>
				<shape>triangular</shape>
				<triangleMeasure>0.8237873538328281</triangleMeasure>
				<rectangleMeasure>0.6030914623870941</rectangleMeasure>
				<circleMeasure>0.5362964794844332</circleMeasure>
				<centroid>
					<x>740.2652</x>
					<y>1162.371</y>
				</centroid>
			</pseudo3D>
		</spatialEntity>
		<numericStateVariable>
			<name>avgClusterednessRegions</name>
			<value>0</value>
		</numericStateVariable>
		<numericStateVariable>
			<name>avgDensityRegions</name>
			<value>0.6731266732961064</value>
		</numericStateVariable>
	</timepoint>
	<timepoint>
		<spatialEntity>
			<pseudo3D type="region">
				<clusteredness>1</clusteredness>
				<density>0.6731266732961064</density>
				<area>30434</area>
				<perimeter>742.6822257041931</perimeter>
				<distanceFromOrigin>328.8236609491476</distanceFromOrigin>
				<angle>69.34108993669251</angle>
				<shape>triangular</shape>
				<triangleMeasure>0.8237873538328281</triangleMeasure>
				<rectangleMeasure>0.6030914623870941</rectangleMeasure>
				<circleMeasure>0.5362964794844332</circleMeasure>
				<centroid>
					<x>740.2652</x>
					<y>1162.371</y>
				</centroid>
			</pseudo3D>
		</spatialEntity>
		<numericStateVariable>
			<name>avgClusterednessRegions</name>
			<value>0</value>
		</numericStateVariable>
		<numericStateVariable>
			<name>avgDensityRegions</name>
			<value>0.6731266732961064</value>
		</numericStateVariable>
	</timepoint>
	<timepoint>
		<spatialEntity>
			<pseudo3D type="region">
				<clusteredness>1</clusteredness>
				<density>0.6731266732961064</density>
				<area>30434</area>
				<perimeter>742.6822257041931</perimeter>
				<distanceFromOrigin>328.8236609491476</distanceFromOrigin>
				<angle>69.34108993669251</angle>
				<shape>triangular</shape>
				<triangleMeasure>0.8237873538328281</triangleMeasure>
				<rectangleMeasure>0.6030914623870941</rectangleMeasure>
				<circleMeasure>0.5362964794844332</circleMeasure>
				<centroid>
					<x>740.2652</x>
					<y>1162.371</y>
				</centroid>
			</pseudo3D>
		</spatialEntity>
		<numericStateVariable>
			<name>avgClusterednessRegions</name>
			<value>0</value>
		</numericStateVariable>
		<numericStateVariable>
			<name>avgDensityRegions</name>
			<value>0.6731266732961064</value>
		</numericStateVariable>
	</timepoint>
	<timepoint>
		<spatialEntity>
			<pseudo3D type="region">
				<clusteredness>1</clusteredness>
				<density>0.6731266732961064</density>
				<area>30434</area>
				<perimeter>742.6822257041931</perimeter>
				<distanceFromOrigin>328.8236609491476</distanceFromOrigin>
				<angle>69.34108993669251</angle>
				<shape>triangular</shape>
				<triangleMeasure>0.8237873538328281</triangleMeasure>
				<rectangleMeasure>0.6030914623870941</rectangleMeasure>
				<circleMeasure>0.5362964794844332</circleMeasure>
				<centroid>
					<x>740.2652</x>
					<y>1162.371</y>
				</centroid>
			</pseudo3D>
		</spatialEntity>
		<numericStateVariable>
			<name>avgClusterednessRegions</name>
			<value>0</value>
		</numericStateVariable>
		<numericStateVariable>
			<name>avgDensityRegions</name>
			<value>0.6731266732961064</value>
		</numericStateVariable>
	</timepoint>
	<timepoint>
		<spatialEntity>
			<pseudo3D type="region">
				<clusteredness>1</clusteredness>
				<density>0.6731266732961064</density>
				<area>30434</area>
				<perimeter>742.6822257041931</perimeter>
				<distanceFromOrigin>328.8236609491476</distanceFromOrigin>
				<angle>69.34108993669251</angle>
				<shape>triangular</shape>
				<triangleMeasure>0.8237873538328281</triangleMeasure>
				<rectangleMeasure>0.6030914623870941</rectangleMeasure>
				<circleMeasure>0.5362964794844332</circleMeasure>
				<centroid>
					<x>740.2652</x>
					<y>1162.371</y>
				</centroid>
			</pseudo3D>
		</spatialEntity>
		<numericStateVariable>
			<name>avgClusterednessRegions</name>
			<value>0</value>
		</numericStateVariable>
		<numericStateVariable>
			<name>avgDensityRegions</name>
			<value>0.6731266732961064</value>
		</numericStateVariable>
	</timepoint>
	<timepoint>
		<spatialEntity>
			<pseudo3D type="region">
				<clusteredness>1</clusteredness>
				<density>0.6731266732961064</density>
				<area>30434</area>
				<perimeter>742.6822257041931</perimeter>
				<distanceFromOrigin>328.8236609491476</distanceFromOrigin>
				<angle>69.34108993669251</angle>
				<shape>triangular</shape>
				<triangleMeasure>0.8237873538328281</triangleMeasure>
				<rectangleMeasure>0.6030914623870941</rectangleMeasure>
				<circleMeasure>0.5362964794844332</circleMeasure>
				<centroid>
					<x>740.2652</x>
					<y>1162.371</y>
				</centroid>
			</pseudo3D>
		</spatialEntity>
		<numericStateVariable>
			<name>avgClusterednessRegions</name>
			<value>0</value>
		</numericStateVariable>
		<numericStateVariable>
			<name>avgDensityRegions</name>
			<value>0.6731266732961064</value>
		</numericStateVariable>
	</timepoint>
	<timepoint>
		<spatialEntity>
			<pseudo3D type="region">
				<clusteredness>1</clusteredness>
				<density>0.6731266732961064</density>
				<area>30434</area>
				<perimeter>742.6822257041931</perimeter>
				<distanceFromOrigin>328.8236609491476</distanceFromOrigin>
				<angle>69.34108993669251</angle>
				<shape>triangular</shape>
				<triangleMeasure>0.8237873538328281</triangleMeasure>
				<rectangleMeasure>0.6030914623870941</rectangleMeasure>
				<circleMeasure>0.5362964794844332</circleMeasure>
				<centroid>
					<x>740.2652</x>
					<y>1162.371</y>
				</centroid>
			</pseudo3D>
		</spatialEntity>
		<numericStateVariable>
			<name>avgClusterednessRegions</name>
			<value>0</value>
		</numericStateVariable>
		<numericStateVariable>
			<name>avgDensityRegions</name>
			<value>0.6731266732961064</value>
		</numericStateVariable>
	</timepoint>
	<timepoint>
		<spatialEntity>
			<pseudo3D type="region">
				<clusteredness>1</clusteredness>
				<density>0.6731266732961064</density>
				<area>30434</area>
				<perimeter>742.6822257041931</perimeter>
				<distanceFromOrigin>328.8236609491476</distanceFromOrigin>
				<angle>69.34108993669251</angle>
				<shape>triangular</shape>
				<triangleMeasure>0.8237873538328281</triangleMeasure>
				<rectangleMeasure>0.6030914623870941</rectangleMeasure>
				<circleMeasure>0.5362964794844332</circleMeasure>
				<centroid>
					<x>740.2652</x>
					<y>1162.371</y>
				</centroid>
			</pseudo3D>
		</spatialEntity>
		<numericStateVariable>
			<name>avgClusterednessRegions</name>
			<value>0</value>
		</numericStateVariable>
		<numericStateVariable>
			<name>avgDensityRegions</name>
			<value>0.6731266732961064</value>
		</numericStateVariable>
	</timepoint>
	<timepoint>
		<spatialEntity>
			<pseudo3D type="region">
				<clusteredness>1</clusteredness>
				<density>0.6731266732961064</density>
				<area>30434</area>
				<perimeter>742.6822257041931</perimeter>
				<distanceFromOrigin>328.8236609491476</distanceFromOrigin>
				<angle>69.34108993669251</angle>
				<shape>triangular</shape>
				<triangleMeasure>0.8237873538328281</triangleMeasure>
				<rectangleMeasure>0.6030914623870941</rectangleMeasure>
				<circleMeasure>0.5362964794844332</circleMeasure>
				<centroid>
					<x>740.2652</x>
					<y>1162.371</y>
				</centroid>
			</pseudo3D>
		</spatialEntity>
		<numericStateVariable>
			<name>avgClusterednessRegions</name>
			<value>0</value>
		</numericStateVariable>
		<numericStateVariable>
			<name>avgDensityRegions</name>
			<value>0.6731266732961064</value>
		</numericStateVariable>
	</timepoint>
	<timepoint>
		<spatialEntity>
			<pseudo3D type="region">
				<clusteredness>1</clusteredness>
				<density>0.6731266732961064</density>
				<area>30434</area>
				<perimeter>742.6822257041931</perimeter>
				<distanceFromOrigin>328.8236609491476</distanceFromOrigin>
				<angle>69.34108993669251</angle>
				<shape>triangular</shape>
				<triangleMeasure>0.8237873538328281</triangleMeasure>
				<rectangleMeasure>0.6030914623870941</rectangleMeasure>
				<circleMeasure>0.5362964794844332</circleMeasure>
				<centroid>
					<x>740.2652</x>
					<y>1162.371</y>
				</centroid>
			</pseudo3D>
		</spatialEntity>
		<numericStateVariable>
			<name>avgClusterednessRegions</name>
			<value>0</value>
		</numericStateVariable>
		<numericStateVariable>
			<name>avgDensityRegions</name>
			<value>0.6731266732961064</value>
		</numericStateVariable>
	</timepoint>
	<timepoint>
		<spatialEntity>
			<pseudo3D type="region">
				<clusteredness>1</clusteredness>
				<density>0.6731266732961064</density>
				<area>30434</area>
				<perimeter>742.6822257041931</perimeter>
				<distanceFromOrigin>328.8236609491476</distanceFromOrigin>
				<angle>69.34108993669251</angle>
				<shape>triangular</shape>
				<triangleMeasure>0.8237873538328281</triangleMeasure>
				<rectangleMeasure>0.6030914623870941</rectangleMeasure>
				<circleMeasure>0.5362964794844332</circleMeasure>
				<centroid>
					<x>740.2652</x>
					<y>1162.371</y>
				</centroid>
			</pseudo3D>
		</spatialEntity>
		<numericStateVariable>
			<name>avgClusterednessRegions</name>
			<value>0</value>
		</numericStateVariable>
		<numericStateVariable>
			<name>avgDensityRegions</name>
			<value>0.6731266732961064</value>
		</numericStateVariable>
	</timepoint>
	<timepoint>
		<spatialEntity>
			<pseudo3D type="region">
				<clusteredness>1</clusteredness>
				<density>0.6731266732961064</density>
				<area>30434</area>
				<perimeter>742.6822257041931</perimeter>
				<distanceFromOrigin>328.8236609491476</distanceFromOrigin>
				<angle>69.34108993669251</angle>
				<shape>triangular</shape>
				<triangleMeasure>0.8237873538328281</triangleMeasure>
				<rectangleMeasure>0.6030914623870941</rectangleMeasure>
				<circleMeasure>0.5362964794844332</circleMeasure>
				<centroid>
					<x>740.2652</x>
					<y>1162.371</y>
				</centroid>
			</pseudo3D>
		</spatialEntity>
		<numericStateVariable>
			<name>avgClusterednessRegions</name>
			<value>0</value>
		</numericStateVariable>
		<numericStateVariable>
			<name>avgDensityRegions</name>
			<value>0.6731266732961064</value>
		</numericStateVariable>
	</timepoint>
	<timepoint>
		<spatialEntity>
			<pseudo3D type="region">
				<clusteredness>1</clusteredness>
				<density>0.6731266732961064</density>
				<area>30434</area>
				<perimeter>742.6822257041931</perimeter>
				<distanceFromOrigin>328.8236609491476</distanceFromOrigin>
				<angle>69.34108993669251</angle>
				<shape>triangular</shape>
				<triangleMeasure>0.8237873538328281</triangleMeasure>
				<rectangleMeasure>0.6030914623870941</rectangleMeasure>
				<circleMeasure>0.5362964794844332</circleMeasure>
				<centroid>
					<x>740.2652</x>
					<y>1162.371</y>
				</centroid>
			</pseudo3D>
		</spatialEntity>
		<numericStateVariable>
			<name>avgClusterednessRegions</name>
			<value>0</value>
		</numericStateVariable>
		<numericStateVariable>
			<name>avgDensityRegions</name>
			<value>0.6731266732961064</value>
		</numericStateVariable>
	</timepoint>
	<timepoint>
		<spatialEntity>
			<pseudo3D type="region">
				<clusteredness>1</clusteredness>
				<density>0.6731266732961064</density>
				<area>30434</area>
				<perimeter>742.6822257041931</perimeter>
				<distanceFromOrigin>328.8236609491476</distanceFromOrigin>
				<angle>69.34108993669251</angle>
				<shape>triangular</shape>
				<triangleMeasure>0.8237873538328281</triangleMeasure>
				<rectangleMeasure>0.6030914623870941</rectangleMeasure>
				<circleMeasure>0.5362964794844332</circleMeasure>
				<centroid>
					<x>740.2652</x>
					<y>1162.371</y>
				</centroid>
			</pseudo3D>
		</spatialEntity>
		<numericStateVariable>
			<name>avgClusterednessRegions</name>
			<value>0</value>
		</numericStateVariable>
		<numericStateVariable>
			<name>avgDensityRegions</name>
			<value>0.6731266732961064</value>
		</numericStateVariable>
	</timepoint>
	<timepoint>
		<spatialEntity>
			<pseudo3D type="region">
				<clusteredness>1</clusteredness>
				<density>0.6731266732961064</density>
				<area>30434</area>
				<perimeter>742.6822257041931</perimeter>
				<distanceFromOrigin>328.8236609491476</distanceFromOrigin>
				<angle>69.34108993669251</angle>
				<shape>triangular</shape>
				<triangleMeasure>0.8237873538328281</triangleMeasure>
				<rectangleMeasure>0.6030914623870941</rectangleMeasure>
				<circleMeasure>0.5362964794844332</circleMeasure>
				<centroid>
					<x>740.2652</x>
					<y>1162.371</y>
				</centroid>
			</pseudo3D>
		</spatialEntity>
		<numericStateVariable>
			<name>avgClusterednessRegions</name>
			<value>0</value>
		</numericStateVariable>
		<numericStateVariable>
			<name>avgDensityRegions</name>
			<value>0.6731266732961064</value>
		</numericStateVariable>
	</timepoint>
	<timepoint>
		<spatialEntity>
			<pseudo3D type="region">
				<clusteredness>1</clusteredness>
				<density>0.6731266732961064</density>
				<area>30434</area>
				<perimeter>742.6822257041931</perimeter>
				<distanceFromOrigin>328.8236609491476</distanceFromOrigin>
				<angle>69.34108993669251</angle>
				<shape>triangular</shape>
				<triangleMeasure>0.8237873538328281</triangleMeasure>
				<rectangleMeasure>0.6030914623870941</rectangleMeasure>
				<circleMeasure>0.5362964794844332</circleMeasure>
				<centroid>
					<x>740.2652</x>
					<y>1162.371</y>
				</centroid>
			</pseudo3D>
		</spatialEntity>
		<numericStateVariable>
			<name>avgClusterednessRegions</name>
			<value>0</value>
		</numericStateVariable>
		<numericStateVariable>
			<name>avgDensityRegions</name>
			<value>0.6731266732961064</value>
		</numericStateVariable>
	</timepoint>
	<timepoint>
		<spatialEntity>
			<pseudo3D type="region">
				<clusteredness>1</clusteredness>
				<density>0.6731266732961064</density>
				<area>30434</area>
				<perimeter>742.6822257041931</perimeter>
				<distanceFromOrigin>328.8236609491476</distanceFromOrigin>
				<angle>69.34108993669251</angle>
				<shape>triangular</shape>
				<triangleMeasure>0.8237873538328281</triangleMeasure>
				<rectangleMeasure>0.6030914623870941</rectangleMeasure>
				<circleMeasure>0.5362964794844332</circleMeasure>
				<centroid>
					<x>740.2652</x>
					<y>1162.371</y>
				</centroid>
			</pseudo3D>
		</spatialEntity>
		<numericStateVariable>
			<name>avgClusterednessRegions</name>
			<value>0</value>
		</numericStateVariable>
		<numericStateVariable>
			<name>avgDensityRegions</name>
			<value>0.6731266732961064</value>
		</numericStateVariable>
	</timepoint>
	<timepoint>
		<spatialEntity>
			<pseudo3D type="region">
				<clusteredness>1</clusteredness>
				<density>0.6731266732961064</density>
				<area>30434</area>
				<perimeter>742.6822257041931</perimeter>
				<distanceFromOrigin>328.8236609491476</distanceFromOrigin>
				<angle>69.34108993669251</angle>
				<shape>triangular</shape>
				<triangleMeasure>0.8237873538328281</triangleMeasure>
				<rectangleMeasure>0.6030914623870941</rectangleMeasure>
				<circleMeasure>0.5362964794844332</circleMeasure>
				<centroid>
					<x>740.2652</x>
					<y>1162.371</y>
				</centroid>
			</pseudo3D>
		</spatialEntity>
		<numericStateVariable>
			<name>avgClusterednessRegions</name>
			<value>0</value>
		</numericStateVariable>
		<numericStateVariable>
			<name>avgDensityRegions</name>
			<value>0.6731266732961064</value>
		</numericStateVariable>
	</timepoint>
	<timepoint>
		<spatialEntity>
			<pseudo3D type="region">
				<clusteredness>1</clusteredness>
				<density>0.6731266732961064</density>
				<area>30434</area>
				<perimeter>742.6822257041931</perimeter>
				<distanceFromOrigin>328.8236609491476</distanceFromOrigin>
				<angle>69.34108993669251</angle>
				<shape>triangular</shape>
				<triangleMeasure>0.8237873538328281</triangleMeasure>
				<rectangleMeasure>0.6030914623870941</rectangleMeasure>
				<circleMeasure>0.5362964794844332</circleMeasure>
				<centroid>
					<x>740.2652</x>
					<y>1162.371</y>
				</centroid>
			</pseudo3D>
		</spatialEntity>
		<numericStateVariable>
			<name>avgClusterednessRegions</name>
			<value>0</value>
		</numericStateVariable>
		<numericStateVariable>
			<name>avgDensityRegions</name>
			<value>0.6731266732961064</value>
		</numericStateVariable>
	</timepoint>
	<timepoint>
		<spatialEntity>
			<pseudo3D type="region">
				<clusteredness>1</clusteredness>
				<density>0.6731266732961064</density>
				<area>30434</area>
				<perimeter>742.6822257041931</perimeter>
				<distanceFromOrigin>328.8236609491476</distanceFromOrigin>
				<angle>69.34108993669251</angle>
				<shape>triangular</shape>
				<triangleMeasure>0.8237873538328281</triangleMeasure>
				<rectangleMeasure>0.6030914623870941</rectangleMeasure>
				<circleMeasure>0.5362964794844332</circleMeasure>
				<centroid>
					<x>740.2652</x>
					<y>1162.371</y>
				</centroid>
			</pseudo3D>
		</spatialEntity>
		<numericStateVariable>
			<name>avgClusterednessRegions</name>
			<value>0</value>
		</numericStateVariable>
		<numericStateVariable>
			<name>avgDensityRegions</name>
			<value>0.6731266732961064</value>
		</numericStateVariable>
	</timepoint>
	<timepoint>
		<spatialEntity>
			<pseudo3D type="region">
				<clusteredness>1</clusteredness>
				<density>0.6731266732961064</density>
				<area>30434</area>
				<perimeter>742.6822257041931</perimeter>
				<distanceFromOrigin>328.8236609491476</distanceFromOrigin>
				<angle>69.34108993669251</angle>
				<shape>triangular</shape>
				<triangleMeasure>0.8237873538328281</triangleMeasure>
				<rectangleMeasure>0.6030914623870941</rectangleMeasure>
				<circleMeasure>0.5362964794844332</circleMeasure>
				<centroid>
					<x>740.2652</x>
					<y>1162.371</y>
				</centroid>
			</pseudo3D>
		</spatialEntity>
		<numericStateVariable>
			<name>avgClusterednessRegions</name>
			<value>0</value>
		</numericStateVariable>
		<numericStateVariable>
			<name>avgDensityRegions</name>
			<value>0.6731266732961064</value>
		</numericStateVariable>
	</timepoint>
	<timepoint>
		<spatialEntity>
			<pseudo3D type="region">
				<clusteredness>1</clusteredness>
				<density>0.6731266732961064</density>
				<area>30434</area>
				<perimeter>742.6822257041931</perimeter>
				<distanceFromOrigin>328.8236609491476</distanceFromOrigin>
				<angle>69.34108993669251</angle>
				<shape>triangular</shape>
				<triangleMeasure>0.8237873538328281</triangleMeasure>
				<rectangleMeasure>0.6030914623870941</rectangleMeasure>
				<circleMeasure>0.5362964794844332</circleMeasure>
				<centroid>
					<x>740.2652</x>
					<y>1162.371</y>
				</centroid>
			</pseudo3D>
		</spatialEntity>
		<numericStateVariable>
			<name>avgClusterednessRegions</name>
			<value>0</value>
		</numericStateVariable>
		<numericStateVariable>
			<name>avgDensityRegions</name>
			<value>0.6731266732961064</value>
		</numericStateVariable>
	</timepoint>
	<timepoint>
		<spatialEntity>
			<pseudo3D type="region">
				<clusteredness>1</clusteredness>
				<density>0.6731266732961064</density>
				<area>30434</area>
				<perimeter>742.6822257041931</perimeter>
				<distanceFromOrigin>328.8236609491476</distanceFromOrigin>
				<angle>69.34108993669251</angle>
				<shape>triangular</shape>
				<triangleMeasure>0.8237873538328281</triangleMeasure>
				<rectangleMeasure>0.6030914623870941</rectangleMeasure>
				<circleMeasure>0.5362964794844332</circleMeasure>
				<centroid>
					<x>740.2652</x>
					<y>1162.371</y>
				</centroid>
			</pseudo3D>
		</spatialEntity>
		<numericStateVariable>
			<name>avgClusterednessRegions</name>
			<value>0</value>
		</numericStateVariable>
		<numericStateVariable>
			<name>avgDensityRegions</name>
			<value>0.6731266732961064</value>
		</numericStateVariable>
	</timepoint>
	<timepoint>
		<spatialEntity>
			<pseudo3D type="region">
				<clusteredness>1</clusteredness>
				<density>0.6731266732961064</density>
				<area>30434</area>
				<perimeter>742.6822257041931</perimeter>
				<distanceFromOrigin>328.8236609491476</distanceFromOrigin>
				<angle>69.34108993669251</angle>
				<shape>triangular</shape>
				<triangleMeasure>0.8237873538328281</triangleMeasure>
				<rectangleMeasure>0.6030914623870941</rectangleMeasure>
				<circleMeasure>0.5362964794844332</circleMeasure>
				<centroid>
					<x>740.2652</x>
					<y>1162.371</y>
				</centroid>
			</pseudo3D>
		</spatialEntity>
		<numericStateVariable>
			<name>avgClusterednessRegions</name>
			<value>0</value>
		</numericStateVariable>
		<numericStateVariable>
			<name>avgDensityRegions</name>
			<value>0.6731266732961064</value>
		</numericStateVariable>
	</timepoint>
	<timepoint>
		<spatialEntity>
			<pseudo3D type="region">
				<clusteredness>1</clusteredness>
				<density>0.6731266732961064</density>
				<area>30434</area>
				<perimeter>742.6822257041931</perimeter>
				<distanceFromOrigin>328.8236609491476</distanceFromOrigin>
				<angle>69.34108993669251</angle>
				<shape>triangular</shape>
				<triangleMeasure>0.8237873538328281</triangleMeasure>
				<rectangleMeasure>0.6030914623870941</rectangleMeasure>
				<circleMeasure>0.5362964794844332</circleMeasure>
				<centroid>
					<x>740.2652</x>
					<y>1162.371</y>
				</centroid>
			</pseudo3D>
		</spatialEntity>
		<numericStateVariable>
			<name>avgClusterednessRegions</name>
			<value>0</value>
		</numericStateVariable>
		<numericStateVariable>
			<name>avgDensityRegions</name>
			<value>0.6731266732961064</value>
		</numericStateVariable>
	</timepoint>
	<timepoint>
		<spatialEntity>
			<pseudo3D type="region">
				<clusteredness>1</clusteredness>
				<density>0.6731266732961064</density>
				<area>30434</area>
				<perimeter>742.6822257041931</perimeter>
				<distanceFromOrigin>328.8236609491476</distanceFromOrigin>
				<angle>69.34108993669251</angle>
				<shape>triangular</shape>
				<triangleMeasure>0.8237873538328281</triangleMeasure>
				<rectangleMeasure>0.6030914623870941</rectangleMeasure>
				<circleMeasure>0.5362964794844332</circleMeasure>
				<centroid>
					<x>740.2652</x>
					<y>1162.371</y>
				</centroid>
			</pseudo3D>
		</spatialEntity>
		<numericStateVariable>
			<name>avgClusterednessRegions</name>
			<value>0</value>
		</numericStateVariable>
		<numericStateVariable>
			<name>avgDensityRegions</name>
			<value>0.6731266732961064</value>
		</numericStateVariable>
	</timepoint>
	<timepoint>
		<spatialEntity>
			<pseudo3D type="region">
				<clusteredness>1</clusteredness>
				<density>0.6731266732961064</density>
				<area>30434</area>
				<perimeter>742.6822257041931</perimeter>
				<distanceFromOrigin>328.8236609491476</distanceFromOrigin>
				<angle>69.34108993669251</angle>
				<shape>triangular</shape>
				<triangleMeasure>0.8237873538328281</triangleMeasure>
				<rectangleMeasure>0.6030914623870941</rectangleMeasure>
				<circleMeasure>0.5362964794844332</circleMeasure>
				<centroid>
					<x>740.2652</x>
					<y>1162.371</y>
				</centroid>
			</pseudo3D>
		</spatialEntity>
		<numericStateVariable>
			<name>avgClusterednessRegions</name>
			<value>0</value>
		</numericStateVariable>
		<numericStateVariable>
			<name>avgDensityRegions</name>
			<value>0.6731266732961064</value>
		</numericStateVariable>
	</timepoint>
	<timepoint>
		<spatialEntity>
			<pseudo3D type="region">
				<clusteredness>1</clusteredness>
				<density>0.6731266732961064</density>
				<area>30434</area>
				<perimeter>742.6822257041931</perimeter>
				<distanceFromOrigin>328.8236609491476</distanceFromOrigin>
				<angle>69.34108993669251</angle>
				<shape>triangular</shape>
				<triangleMeasure>0.8237873538328281</triangleMeasure>
				<rectangleMeasure>0.6030914623870941</rectangleMeasure>
				<circleMeasure>0.5362964794844332</circleMeasure>
				<centroid>
					<x>740.2652</x>
					<y>1162.371</y>
				</centroid>
			</pseudo3D>
		</spatialEntity>
		<numericStateVariable>
			<name>avgClusterednessRegions</name>
			<value>0</value>
		</numericStateVariable>
		<numericStateVariable>
			<name>avgDensityRegions</name>
			<value>0.6731266732961064</value>
		</numericStateVariable>
	</timepoint>
	<timepoint>
		<spatialEntity>
			<pseudo3D type="region">
				<clusteredness>1</clusteredness>
				<density>0.6731266732961064</density>
				<area>30434</area>
				<perimeter>742.6822257041931</perimeter>
				<distanceFromOrigin>328.8236609491476</distanceFromOrigin>
				<angle>69.34108993669251</angle>
				<shape>triangular</shape>
				<triangleMeasure>0.8237873538328281</triangleMeasure>
				<rectangleMeasure>0.6030914623870941</rectangleMeasure>
				<circleMeasure>0.5362964794844332</circleMeasure>
				<centroid>
					<x>740.2652</x>
					<y>1162.371</y>
				</centroid>
			</pseudo3D>
		</spatialEntity>
		<numericStateVariable>
			<name>avgClusterednessRegions</name>
			<value>0</value>
		</numericStateVariable>
		<numericStateVariable>
			<name>avgDensityRegions</name>
			<value>0.6731266732961064</value>
		</numericStateVariable>
	</timepoint>
	<timepoint>
		<spatialEntity>
			<pseudo3D type="region">
				<clusteredness>1</clusteredness>
				<density>0.6731266732961064</density>
				<area>30434</area>
				<perimeter>742.6822257041931</perimeter>
				<distanceFromOrigin>328.8236609491476</distanceFromOrigin>
				<angle>69.34108993669251</angle>
				<shape>triangular</shape>
				<triangleMeasure>0.8237873538328281</triangleMeasure>
				<rectangleMeasure>0.6030914623870941</rectangleMeasure>
				<circleMeasure>0.5362964794844332</circleMeasure>
				<centroid>
					<x>740.2652</x>
					<y>1162.371</y>
				</centroid>
			</pseudo3D>
		</spatialEntity>
		<numericStateVariable>
			<name>avgClusterednessRegions</name>
			<value>0</value>
		</numericStateVariable>
		<numericStateVariable>
			<name>avgDensityRegions</name>
			<value>0.6731266732961064</value>
		</numericStateVariable>
	</timepoint>
	<timepoint>
		<spatialEntity>
			<pseudo3D type="region">
				<clusteredness>1</clusteredness>
				<density>0.6731266732961064</density>
				<area>30434</area>
				<perimeter>742.6822257041931</perimeter>
				<distanceFromOrigin>328.8236609491476</distanceFromOrigin>
				<angle>69.34108993669251</angle>
				<shape>triangular</shape>
				<triangleMeasure>0.8237873538328281</triangleMeasure>
				<rectangleMeasure>0.6030914623870941</rectangleMeasure>
				<circleMeasure>0.5362964794844332</circleMeasure>
				<centroid>
					<x>740.2652</x>
					<y>1162.371</y>
				</centroid>
			</pseudo3D>
		</spatialEntity>
		<numericStateVariable>
			<name>avgClusterednessRegions</name>
			<value>0</value>
		</numericStateVariable>
		<numericStateVariable>
			<name>avgDensityRegions</name>
			<value>0.6731266732961064</value>
		</numericStateVariable>
	</timepoint>
	<timepoint>
		<spatialEntity>
			<pseudo3D type="region">
				<clusteredness>1</clusteredness>
				<density>0.6731266732961064</density>
				<area>30434</area>
				<perimeter>742.6822257041931</perimeter>
				<distanceFromOrigin>328.8236609491476</distanceFromOrigin>
				<angle>69.34108993669251</angle>
				<shape>triangular</shape>
				<triangleMeasure>0.8237873538328281</triangleMeasure>
				<rectangleMeasure>0.6030914623870941</rectangleMeasure>
				<circleMeasure>0.5362964794844332</circleMeasure>
				<centroid>
					<x>740.2652</x>
					<y>1162.371</y>
				</centroid>
			</pseudo3D>
		</spatialEntity>
		<numericStateVariable>
			<name>avgClusterednessRegions</name>
			<value>0</value>
		</numericStateVariable>
		<numericStateVariable>
			<name>avgDensityRegions</name>
			<value>0.6731266732961064</value>
		</numericStateVariable>
	</timepoint>
	<timepoint>
		<spatialEntity>
			<pseudo3D type="region">
				<clusteredness>1</clusteredness>
				<density>0.6731266732961064</density>
				<area>30434</area>
				<perimeter>742.6822257041931</perimeter>
				<distanceFromOrigin>328.8236609491476</distanceFromOrigin>
				<angle>69.34108993669251</angle>
				<shape>triangular</shape>
				<triangleMeasure>0.8237873538328281</triangleMeasure>
				<rectangleMeasure>0.6030914623870941</rectangleMeasure>
				<circleMeasure>0.5362964794844332</circleMeasure>
				<centroid>
					<x>740.2652</x>
					<y>1162.371</y>
				</centroid>
			</pseudo3D>
		</spatialEntity>
		<numericStateVariable>
			<name>avgClusterednessRegions</name>
			<value>0</value>
		</numericStateVariable>
		<numericStateVariable>
			<name>avgDensityRegions</name>
			<value>0.6731266732961064</value>
		</numericStateVariable>
	</timepoint>
	<timepoint>
		<spatialEntity>
			<pseudo3D type="region">
				<clusteredness>1</clusteredness>
				<density>0.6731266732961064</density>
				<area>30434</area>
				<perimeter>742.6822257041931</perimeter>
				<distanceFromOrigin>328.8236609491476</distanceFromOrigin>
				<angle>69.34108993669251</angle>
				<shape>triangular</shape>
				<triangleMeasure>0.8237873538328281</triangleMeasure>
				<rectangleMeasure>0.6030914623870941</rectangleMeasure>
				<circleMeasure>0.5362964794844332</circleMeasure>
				<centroid>
					<x>740.2652</x>
					<y>1162.371</y>
				</centroid>
			</pseudo3D>
		</spatialEntity>
		<numericStateVariable>
			<name>avgClusterednessRegions</name>
			<value>0</value>
		</numericStateVariable>
		<numericStateVariable>
			<name>avgDensityRegions</name>
			<value>0.6731266732961064</value>
		</numericStateVariable>
	</timepoint>
	<timepoint>
		<spatialEntity>
			<pseudo3D type="region">
				<clusteredness>1</clusteredness>
				<density>0.6731266732961064</density>
				<area>30434</area>
				<perimeter>742.6822257041931</perimeter>
				<distanceFromOrigin>328.8236609491476</distanceFromOrigin>
				<angle>69.34108993669251</angle>
				<shape>triangular</shape>
				<triangleMeasure>0.8237873538328281</triangleMeasure>
				<rectangleMeasure>0.6030914623870941</rectangleMeasure>
				<circleMeasure>0.5362964794844332</circleMeasure>
				<centroid>
					<x>740.2652</x>
					<y>1162.371</y>
				</centroid>
			</pseudo3D>
		</spatialEntity>
		<numericStateVariable>
			<name>avgClusterednessRegions</name>
			<value>0</value>
		</numericStateVariable>
		<numericStateVariable>
			<name>avgDensityRegions</name>
			<value>0.6731266732961064</value>
		</numericStateVariable>
	</timepoint>
	<timepoint>
		<spatialEntity>
			<pseudo3D type="region">
				<clusteredness>1</clusteredness>
				<density>0.6731266732961064</density>
				<area>30434</area>
				<perimeter>742.6822257041931</perimeter>
				<distanceFromOrigin>328.8236609491476</distanceFromOrigin>
				<angle>69.34108993669251</angle>
				<shape>triangular</shape>
				<triangleMeasure>0.8237873538328281</triangleMeasure>
				<rectangleMeasure>0.6030914623870941</rectangleMeasure>
				<circleMeasure>0.5362964794844332</circleMeasure>
				<centroid>
					<x>740.2652</x>
					<y>1162.371</y>
				</centroid>
			</pseudo3D>
		</spatialEntity>
		<numericStateVariable>
			<name>avgClusterednessRegions</name>
			<value>0</value>
		</numericStateVariable>
		<numericStateVariable>
			<name>avgDensityRegions</name>
			<value>0.6731266732961064</value>
		</numericStateVariable>
	</timepoint>
	<timepoint>
		<spatialEntity>
			<pseudo3D type="region">
				<clusteredness>1</clusteredness>
				<density>0.6731266732961064</density>
				<area>30434</area>
				<perimeter>742.6822257041931</perimeter>
				<distanceFromOrigin>328.8236609491476</distanceFromOrigin>
				<angle>69.34108993669251</angle>
				<shape>triangular</shape>
				<triangleMeasure>0.8237873538328281</triangleMeasure>
				<rectangleMeasure>0.6030914623870941</rectangleMeasure>
				<circleMeasure>0.5362964794844332</circleMeasure>
				<centroid>
					<x>740.2652</x>
					<y>1162.371</y>
				</centroid>
			</pseudo3D>
		</spatialEntity>
		<numericStateVariable>
			<name>avgClusterednessRegions</name>
			<value>0</value>
		</numericStateVariable>
		<numericStateVariable>
			<name>avgDensityRegions</name>
			<value>0.6731266732961064</value>
		</numericStateVariable>
	</timepoint>
	<timepoint>
		<spatialEntity>
			<pseudo3D type="region">
				<clusteredness>1</clusteredness>
				<density>0.6731266732961064</density>
				<area>30434</area>
				<perimeter>742.6822257041931</perimeter>
				<distanceFromOrigin>328.8236609491476</distanceFromOrigin>
				<angle>69.34108993669251</angle>
				<shape>triangular</shape>
				<triangleMeasure>0.8237873538328281</triangleMeasure>
				<rectangleMeasure>0.6030914623870941</rectangleMeasure>
				<circleMeasure>0.5362964794844332</circleMeasure>
				<centroid>
					<x>740.2652</x>
					<y>1162.371</y>
				</centroid>
			</pseudo3D>
		</spatialEntity>
		<numericStateVariable>
			<name>avgClusterednessRegions</name>
			<value>0</value>
		</numericStateVariable>
		<numericStateVariable>
			<name>avgDensityRegions</name>
			<value>0.6731266732961064</value>
		</numericStateVariable>
	</timepoint>
	<timepoint>
		<spatialEntity>
			<pseudo3D type="region">
				<clusteredness>1</clusteredness>
				<density>0.6731266732961064</density>
				<area>30434</area>
				<perimeter>742.6822257041931</perimeter>
				<distanceFromOrigin>328.8236609491476</distanceFromOrigin>
				<angle>69.34108993669251</angle>
				<shape>triangular</shape>
				<triangleMeasure>0.8237873538328281</triangleMeasure>
				<rectangleMeasure>0.6030914623870941</rectangleMeasure>
				<circleMeasure>0.5362964794844332</circleMeasure>
				<centroid>
					<x>740.2652</x>
					<y>1162.371</y>
				</centroid>
			</pseudo3D>
		</spatialEntity>
		<numericStateVariable>
			<name>avgClusterednessRegions</name>
			<value>0</value>
		</numericStateVariable>
		<numericStateVariable>
			<name>avgDensityRegions</name>
			<value>0.6731266732961064</value>
		</numericStateVariable>
	</timepoint>
</experiment>
