# Supplementary material for: Automatic validation of computational models using pseudo-3D spatio-temporal model checking
Source: BMC Syst Biol. 2014 Dec 2;8:124. doi: 10.1186/s12918-014-0124-0 (PMC4272535; doi:10.1186/s12918-014-0124-0)
Supplement: Additional file 8 — Dataset of STML files for the phase variation case study. The dataset of one thousand STML files corresponding to the stochastic simulations of the rectangular model for the phase variation case study. We recommend using the freely available 7zip software (Download link: http://www.7-zip.org/download.html) to extract this archive. [file 12918_2014_124_MOESM8_ESM.zip › phase_variation_stml_218.xml]

<?xml version="1.0" encoding="utf-8"?>
<!--Warning! This xml file was automatically generated by a C++ program using the Boost PropertyTree library.-->
<experiment>
	<timepoint>
		<numericStateVariable>
			<name>avgClusterednessRegions</name>
			<value>0</value>
		</numericStateVariable>
		<numericStateVariable>
			<name>avgDensityRegions</name>
			<value>0</value>
		</numericStateVariable>
	</timepoint>
	<timepoint>
		<numericStateVariable>
			<name>avgClusterednessRegions</name>
			<value>0</value>
		</numericStateVariable>
		<numericStateVariable>
			<name>avgDensityRegions</name>
			<value>0</value>
		</numericStateVariable>
	</timepoint>
	<timepoint>
		<numericStateVariable>
			<name>avgClusterednessRegions</name>
			<value>0</value>
		</numericStateVariable>
		<numericStateVariable>
			<name>avgDensityRegions</name>
			<value>0</value>
		</numericStateVariable>
	</timepoint>
	<timepoint>
		<numericStateVariable>
			<name>avgClusterednessRegions</name>
			<value>0</value>
		</numericStateVariable>
		<numericStateVariable>
			<name>avgDensityRegions</name>
			<value>0</value>
		</numericStateVariable>
	</timepoint>
	<timepoint>
		<numericStateVariable>
			<name>avgClusterednessRegions</name>
			<value>0</value>
		</numericStateVariable>
		<numericStateVariable>
			<name>avgDensityRegions</name>
			<value>0</value>
		</numericStateVariable>
	</timepoint>
	<timepoint>
		<numericStateVariable>
			<name>avgClusterednessRegions</name>
			<value>0</value>
		</numericStateVariable>
		<numericStateVariable>
			<name>avgDensityRegions</name>
			<value>0</value>
		</numericStateVariable>
	</timepoint>
	<timepoint>
		<numericStateVariable>
			<name>avgClusterednessRegions</name>
			<value>0</value>
		</numericStateVariable>
		<numericStateVariable>
			<name>avgDensityRegions</name>
			<value>0</value>
		</numericStateVariable>
	</timepoint>
	<timepoint>
		<numericStateVariable>
			<name>avgClusterednessRegions</name>
			<value>0</value>
		</numericStateVariable>
		<numericStateVariable>
			<name>avgDensityRegions</name>
			<value>0</value>
		</numericStateVariable>
	</timepoint>
	<timepoint>
		<numericStateVariable>
			<name>avgClusterednessRegions</name>
			<value>0</value>
		</numericStateVariable>
		<numericStateVariable>
			<name>avgDensityRegions</name>
			<value>0</value>
		</numericStateVariable>
	</timepoint>
	<timepoint>
		<numericStateVariable>
			<name>avgClusterednessRegions</name>
			<value>0</value>
		</numericStateVariable>
		<numericStateVariable>
			<name>avgDensityRegions</name>
			<value>0</value>
		</numericStateVariable>
	</timepoint>
	<timepoint>
		<numericStateVariable>
			<name>avgClusterednessRegions</name>
			<value>0</value>
		</numericStateVariable>
		<numericStateVariable>
			<name>avgDensityRegions</name>
			<value>0</value>
		</numericStateVariable>
	</timepoint>
	<timepoint>
		<numericStateVariable>
			<name>avgClusterednessRegions</name>
			<value>0</value>
		</numericStateVariable>
		<numericStateVariable>
			<name>avgDensityRegions</name>
			<value>0</value>
		</numericStateVariable>
	</timepoint>
	<timepoint>
		<numericStateVariable>
			<name>avgClusterednessRegions</name>
			<value>0</value>
		</numericStateVariable>
		<numericStateVariable>
			<name>avgDensityRegions</name>
			<value>0</value>
		</numericStateVariable>
	</timepoint>
	<timepoint>
		<numericStateVariable>
			<name>avgClusterednessRegions</name>
			<value>0</value>
		</numericStateVariable>
		<numericStateVariable>
			<name>avgDensityRegions</name>
			<value>0</value>
		</numericStateVariable>
	</timepoint>
	<timepoint>
		<numericStateVariable>
			<name>avgClusterednessRegions</name>
			<value>0</value>
		</numericStateVariable>
		<numericStateVariable>
			<name>avgDensityRegions</name>
			<value>0</value>
		</numericStateVariable>
	</timepoint>
	<timepoint>
		<numericStateVariable>
			<name>avgClusterednessRegions</name>
			<value>0</value>
		</numericStateVariable>
		<numericStateVariable>
			<name>avgDensityRegions</name>
			<value>0</value>
		</numericStateVariable>
	</timepoint>
	<timepoint>
		<numericStateVariable>
			<name>avgClusterednessRegions</name>
			<value>0</value>
		</numericStateVariable>
		<numericStateVariable>
			<name>avgDensityRegions</name>
			<value>0</value>
		</numericStateVariable>
	</timepoint>
	<timepoint>
		<numericStateVariable>
			<name>avgClusterednessRegions</name>
			<value>0</value>
		</numericStateVariable>
		<numericStateVariable>
			<name>avgDensityRegions</name>
			<value>0</value>
		</numericStateVariable>
	</timepoint>
	<timepoint>
		<numericStateVariable>
			<name>avgClusterednessRegions</name>
			<value>0</value>
		</numericStateVariable>
		<numericStateVariable>
			<name>avgDensityRegions</name>
			<value>0</value>
		</numericStateVariable>
	</timepoint>
	<timepoint>
		<numericStateVariable>
			<name>avgClusterednessRegions</name>
			<value>0</value>
		</numericStateVariable>
		<numericStateVariable>
			<name>avgDensityRegions</name>
			<value>0</value>
		</numericStateVariable>
	</timepoint>
	<timepoint>
		<numericStateVariable>
			<name>avgClusterednessRegions</name>
			<value>0</value>
		</numericStateVariable>
		<numericStateVariable>
			<name>avgDensityRegions</name>
			<value>0</value>
		</numericStateVariable>
	</timepoint>
	<timepoint>
		<numericStateVariable>
			<name>avgClusterednessRegions</name>
			<value>0</value>
		</numericStateVariable>
		<numericStateVariable>
			<name>avgDensityRegions</name>
			<value>0</value>
		</numericStateVariable>
	</timepoint>
	<timepoint>
		<numericStateVariable>
			<name>avgClusterednessRegions</name>
			<value>0</value>
		</numericStateVariable>
		<numericStateVariable>
			<name>avgDensityRegions</name>
			<value>0</value>
		</numericStateVariable>
	</timepoint>
	<timepoint>
		<numericStateVariable>
			<name>avgClusterednessRegions</name>
			<value>0</value>
		</numericStateVariable>
		<numericStateVariable>
			<name>avgDensityRegions</name>
			<value>0</value>
		</numericStateVariable>
	</timepoint>
	<timepoint>
		<numericStateVariable>
			<name>avgClusterednessRegions</name>
			<value>0</value>
		</numericStateVariable>
		<numericStateVariable>
			<name>avgDensityRegions</name>
			<value>0</value>
		</numericStateVariable>
	</timepoint>
	<timepoint>
		<numericStateVariable>
			<name>avgClusterednessRegions</name>
			<value>0</value>
		</numericStateVariable>
		<numericStateVariable>
			<name>avgDensityRegions</name>
			<value>0</value>
		</numericStateVariable>
	</timepoint>
	<timepoint>
		<numericStateVariable>
			<name>avgClusterednessRegions</name>
			<value>0</value>
		</numericStateVariable>
		<numericStateVariable>
			<name>avgDensityRegions</name>
			<value>0</value>
		</numericStateVariable>
	</timepoint>
	<timepoint>
		<numericStateVariable>
			<name>avgClusterednessRegions</name>
			<value>0</value>
		</numericStateVariable>
		<numericStateVariable>
			<name>avgDensityRegions</name>
			<value>0</value>
		</numericStateVariable>
	</timepoint>
	<timepoint>
		<numericStateVariable>
			<name>avgClusterednessRegions</name>
			<value>0</value>
		</numericStateVariable>
		<numericStateVariable>
			<name>avgDensityRegions</name>
			<value>0</value>
		</numericStateVariable>
	</timepoint>
	<timepoint>
		<spatialEntity>
			<pseudo3D type="region">
				<clusteredness>1</clusteredness>
				<density>0.5241789311203827</density>
				<area>21340.5</area>
				<perimeter>1036.017909049988</perimeter>
				<distanceFromOrigin>203.4207462379391</distanceFromOrigin>
				<angle>58.1725534233269</angle>
				<shape>triangular</shape>
				<triangleMeasure>0.5198264443936972</triangleMeasure>
				<rectangleMeasure>0.4490932713297331</rectangleMeasure>
				<circleMeasure>0.330246660465171</circleMeasure>
				<centroid>
					<x>328.6841</x>
					<y>677.2327</y>
				</centroid>
			</pseudo3D>
		</spatialEntity>
		<numericStateVariable>
			<name>avgClusterednessRegions</name>
			<value>0</value>
		</numericStateVariable>
		<numericStateVariable>
			<name>avgDensityRegions</name>
			<value>0.5241789311203827</value>
		</numericStateVariable>
	</timepoint>
	<timepoint>
		<spatialEntity>
			<pseudo3D type="region">
				<clusteredness>1</clusteredness>
				<density>0.5316064938739092</density>
				<area>24703</area>
				<perimeter>1165.594271659851</perimeter>
				<distanceFromOrigin>203.4207462379391</distanceFromOrigin>
				<angle>57.02372864582724</angle>
				<shape>triangular</shape>
				<triangleMeasure>0.5412106062753362</triangleMeasure>
				<rectangleMeasure>0.4744400862188937</rectangleMeasure>
				<circleMeasure>0.3309850131252454</circleMeasure>
				<centroid>
					<x>314.6099</x>
					<y>686.2441</y>
				</centroid>
			</pseudo3D>
		</spatialEntity>
		<numericStateVariable>
			<name>avgClusterednessRegions</name>
			<value>0</value>
		</numericStateVariable>
		<numericStateVariable>
			<name>avgDensityRegions</name>
			<value>0.5316064938739092</value>
		</numericStateVariable>
	</timepoint>
	<timepoint>
		<spatialEntity>
			<pseudo3D type="region">
				<clusteredness>0.9024263908447855</clusteredness>
				<density>0.5348296939224515</density>
				<area>27875.5</area>
				<perimeter>990.4869253635406</perimeter>
				<distanceFromOrigin>203.4207462379391</distanceFromOrigin>
				<angle>55.35911831518754</angle>
				<shape>triangular</shape>
				<triangleMeasure>0.5382848211834209</triangleMeasure>
				<rectangleMeasure>0.4766538325560351</rectangleMeasure>
				<circleMeasure>0.3330040779489306</circleMeasure>
				<centroid>
					<x>297.9165</x>
					<y>693.9913</y>
				</centroid>
			</pseudo3D>
		</spatialEntity>
		<numericStateVariable>
			<name>avgClusterednessRegions</name>
			<value>0</value>
		</numericStateVariable>
		<numericStateVariable>
			<name>avgDensityRegions</name>
			<value>0.5348296939224515</value>
		</numericStateVariable>
	</timepoint>
	<timepoint>
		<spatialEntity>
			<pseudo3D type="region">
				<clusteredness>0.9048962093862816</clusteredness>
				<density>0.5427168754066216</density>
				<area>32084</area>
				<perimeter>1084.720125675201</perimeter>
				<distanceFromOrigin>203.4207462379391</distanceFromOrigin>
				<angle>53.18841519283576</angle>
				<shape>triangular</shape>
				<triangleMeasure>0.5473657946493262</triangleMeasure>
				<rectangleMeasure>0.4358539602594353</rectangleMeasure>
				<circleMeasure>0.3129992996419322</circleMeasure>
				<centroid>
					<x>283.9111</x>
					<y>698.7338</y>
				</centroid>
			</pseudo3D>
		</spatialEntity>
		<numericStateVariable>
			<name>avgClusterednessRegions</name>
			<value>0</value>
		</numericStateVariable>
		<numericStateVariable>
			<name>avgDensityRegions</name>
			<value>0.5427168754066216</value>
		</numericStateVariable>
	</timepoint>
	<timepoint>
		<spatialEntity>
			<pseudo3D type="region">
				<clusteredness>1</clusteredness>
				<density>0.6425498049175712</density>
				<area>20167</area>
				<perimeter>681.0270838737488</perimeter>
				<distanceFromOrigin>333.0540496676178</distanceFromOrigin>
				<angle>39.40066066347944</angle>
				<shape>triangular</shape>
				<triangleMeasure>0.7039153919318668</triangleMeasure>
				<rectangleMeasure>0.6127854090482712</rectangleMeasure>
				<circleMeasure>0.3034533080674331</circleMeasure>
				<centroid>
					<x>1106.533</x>
					<y>932.4803</y>
				</centroid>
			</pseudo3D>
		</spatialEntity>
		<spatialEntity>
			<pseudo3D type="region">
				<clusteredness>0.9153583792138779</clusteredness>
				<density>0.5467498245431623</density>
				<area>35828.5</area>
				<perimeter>1091.799123287201</perimeter>
				<distanceFromOrigin>203.4207462379391</distanceFromOrigin>
				<angle>51.55603043857867</angle>
				<shape>triangular</shape>
				<triangleMeasure>0.5818384074287782</triangleMeasure>
				<rectangleMeasure>0.4817514138300076</rectangleMeasure>
				<circleMeasure>0.3354357499926149</circleMeasure>
				<centroid>
					<x>273.5371</x>
					<y>705.1194</y>
				</centroid>
			</pseudo3D>
		</spatialEntity>
		<numericStateVariable>
			<name>avgClusterednessRegions</name>
			<value>1726.933270540243</value>
		</numericStateVariable>
		<numericStateVariable>
			<name>avgDensityRegions</name>
			<value>0.5946498147303667</value>
		</numericStateVariable>
	</timepoint>
	<timepoint>
		<spatialEntity>
			<pseudo3D type="region">
				<clusteredness>1</clusteredness>
				<density>0.6367578506323283</density>
				<area>21139</area>
				<perimeter>703.6364905834198</perimeter>
				<distanceFromOrigin>333.0540496676178</distanceFromOrigin>
				<angle>36.80547903235296</angle>
				<shape>triangular</shape>
				<triangleMeasure>0.7033760486463779</triangleMeasure>
				<rectangleMeasure>0.6325715707122564</rectangleMeasure>
				<circleMeasure>0.290563609283969</circleMeasure>
				<centroid>
					<x>1111.284</x>
					<y>935.462</y>
				</centroid>
			</pseudo3D>
		</spatialEntity>
		<spatialEntity>
			<pseudo3D type="region">
				<clusteredness>0.9224833474059481</clusteredness>
				<density>0.5509813793110256</density>
				<area>39331</area>
				<perimeter>1139.276980876923</perimeter>
				<distanceFromOrigin>203.4207462379391</distanceFromOrigin>
				<angle>52.88382618396225</angle>
				<shape>triangular</shape>
				<triangleMeasure>0.5890487990203362</triangleMeasure>
				<rectangleMeasure>0.4719513226326771</rectangleMeasure>
				<circleMeasure>0.3305866554653805</circleMeasure>
				<centroid>
					<x>263.8724</x>
					<y>707.733</y>
				</centroid>
			</pseudo3D>
		</spatialEntity>
		<numericStateVariable>
			<name>avgClusterednessRegions</name>
			<value>1754.955690107457</value>
		</numericStateVariable>
		<numericStateVariable>
			<name>avgDensityRegions</name>
			<value>0.5938696149716769</value>
		</numericStateVariable>
	</timepoint>
	<timepoint>
		<spatialEntity>
			<pseudo3D type="region">
				<clusteredness>1</clusteredness>
				<density>0.643444924460486</density>
				<area>23018</area>
				<perimeter>734.7951393127441</perimeter>
				<distanceFromOrigin>333.0540496676178</distanceFromOrigin>
				<angle>36.54844906840231</angle>
				<shape>rectangular</shape>
				<triangleMeasure>0.6397420798287944</triangleMeasure>
				<rectangleMeasure>0.6712216636879438</rectangleMeasure>
				<circleMeasure>0.3014971129227206</circleMeasure>
				<centroid>
					<x>1120.039</x>
					<y>941.5041</y>
				</centroid>
			</pseudo3D>
		</spatialEntity>
		<spatialEntity>
			<pseudo3D type="region">
				<clusteredness>0.9295444371016223</clusteredness>
				<density>0.5530072888446952</density>
				<area>43604</area>
				<perimeter>1161.006157398224</perimeter>
				<distanceFromOrigin>203.4207462379391</distanceFromOrigin>
				<angle>53.21875401209086</angle>
				<shape>triangular</shape>
				<triangleMeasure>0.5980058727944074</triangleMeasure>
				<rectangleMeasure>0.4956973724001433</rectangleMeasure>
				<circleMeasure>0.3561549221618815</circleMeasure>
				<centroid>
					<x>252.431</x>
					<y>709.3546</y>
				</centroid>
			</pseudo3D>
		</spatialEntity>
		<numericStateVariable>
			<name>avgClusterednessRegions</name>
			<value>1796.259178008171</value>
		</numericStateVariable>
		<numericStateVariable>
			<name>avgDensityRegions</name>
			<value>0.5982261066525906</value>
		</numericStateVariable>
	</timepoint>
	<timepoint>
		<spatialEntity>
			<pseudo3D type="region">
				<clusteredness>1</clusteredness>
				<density>0.6496392496392497</density>
				<area>24608</area>
				<perimeter>774.7195744514465</perimeter>
				<distanceFromOrigin>333.0540496676178</distanceFromOrigin>
				<angle>36.1398739330243</angle>
				<shape>rectangular</shape>
				<triangleMeasure>0.6380584437472451</triangleMeasure>
				<rectangleMeasure>0.6565352407685727</rectangleMeasure>
				<circleMeasure>0.2839494360977015</circleMeasure>
				<centroid>
					<x>1126.914</x>
					<y>947.2473</y>
				</centroid>
			</pseudo3D>
		</spatialEntity>
		<spatialEntity>
			<pseudo3D type="region">
				<clusteredness>0.9331627855243334</clusteredness>
				<density>0.5600755559371511</density>
				<area>46143.5</area>
				<perimeter>1216.703174114227</perimeter>
				<distanceFromOrigin>203.4207462379391</distanceFromOrigin>
				<angle>52.52409122992027</angle>
				<shape>triangular</shape>
				<triangleMeasure>0.6011501955397557</triangleMeasure>
				<rectangleMeasure>0.4892236282774843</rectangleMeasure>
				<circleMeasure>0.3405017863255824</circleMeasure>
				<centroid>
					<x>245.8745</x>
					<y>711.3525</y>
				</centroid>
			</pseudo3D>
		</spatialEntity>
		<numericStateVariable>
			<name>avgClusterednessRegions</name>
			<value>1824.146101818581</value>
		</numericStateVariable>
		<numericStateVariable>
			<name>avgDensityRegions</name>
			<value>0.6048574027882003</value>
		</numericStateVariable>
	</timepoint>
	<timepoint>
		<spatialEntity>
			<pseudo3D type="region">
				<clusteredness>1</clusteredness>
				<density>0.6496392496392497</density>
				<area>24608</area>
				<perimeter>774.7195744514465</perimeter>
				<distanceFromOrigin>333.0540496676178</distanceFromOrigin>
				<angle>36.1398739330243</angle>
				<shape>rectangular</shape>
				<triangleMeasure>0.6380584437472451</triangleMeasure>
				<rectangleMeasure>0.6565352407685727</rectangleMeasure>
				<circleMeasure>0.2839494360977015</circleMeasure>
				<centroid>
					<x>1126.914</x>
					<y>947.2473</y>
				</centroid>
			</pseudo3D>
		</spatialEntity>
		<spatialEntity>
			<pseudo3D type="region">
				<clusteredness>0.9331627855243334</clusteredness>
				<density>0.5600755559371511</density>
				<area>46143.5</area>
				<perimeter>1216.703174114227</perimeter>
				<distanceFromOrigin>203.4207462379391</distanceFromOrigin>
				<angle>52.52409122992027</angle>
				<shape>triangular</shape>
				<triangleMeasure>0.6011501955397557</triangleMeasure>
				<rectangleMeasure>0.4892236282774843</rectangleMeasure>
				<circleMeasure>0.3405017863255824</circleMeasure>
				<centroid>
					<x>245.8745</x>
					<y>711.3525</y>
				</centroid>
			</pseudo3D>
		</spatialEntity>
		<numericStateVariable>
			<name>avgClusterednessRegions</name>
			<value>1824.146101818581</value>
		</numericStateVariable>
		<numericStateVariable>
			<name>avgDensityRegions</name>
			<value>0.6048574027882003</value>
		</numericStateVariable>
	</timepoint>
	<timepoint>
		<spatialEntity>
			<pseudo3D type="region">
				<clusteredness>1</clusteredness>
				<density>0.6496392496392497</density>
				<area>24608</area>
				<perimeter>774.7195744514465</perimeter>
				<distanceFromOrigin>333.0540496676178</distanceFromOrigin>
				<angle>36.1398739330243</angle>
				<shape>rectangular</shape>
				<triangleMeasure>0.6380584437472451</triangleMeasure>
				<rectangleMeasure>0.6565352407685727</rectangleMeasure>
				<circleMeasure>0.2839494360977015</circleMeasure>
				<centroid>
					<x>1126.914</x>
					<y>947.2473</y>
				</centroid>
			</pseudo3D>
		</spatialEntity>
		<spatialEntity>
			<pseudo3D type="region">
				<clusteredness>0.9331627855243334</clusteredness>
				<density>0.5600755559371511</density>
				<area>46143.5</area>
				<perimeter>1216.703174114227</perimeter>
				<distanceFromOrigin>203.4207462379391</distanceFromOrigin>
				<angle>52.52409122992027</angle>
				<shape>triangular</shape>
				<triangleMeasure>0.6011501955397557</triangleMeasure>
				<rectangleMeasure>0.4892236282774843</rectangleMeasure>
				<circleMeasure>0.3405017863255824</circleMeasure>
				<centroid>
					<x>245.8745</x>
					<y>711.3525</y>
				</centroid>
			</pseudo3D>
		</spatialEntity>
		<numericStateVariable>
			<name>avgClusterednessRegions</name>
			<value>1824.146101818581</value>
		</numericStateVariable>
		<numericStateVariable>
			<name>avgDensityRegions</name>
			<value>0.6048574027882003</value>
		</numericStateVariable>
	</timepoint>
	<timepoint>
		<spatialEntity>
			<pseudo3D type="region">
				<clusteredness>1</clusteredness>
				<density>0.6496392496392497</density>
				<area>24608</area>
				<perimeter>774.7195744514465</perimeter>
				<distanceFromOrigin>333.0540496676178</distanceFromOrigin>
				<angle>36.1398739330243</angle>
				<shape>rectangular</shape>
				<triangleMeasure>0.6380584437472451</triangleMeasure>
				<rectangleMeasure>0.6565352407685727</rectangleMeasure>
				<circleMeasure>0.2839494360977015</circleMeasure>
				<centroid>
					<x>1126.914</x>
					<y>947.2473</y>
				</centroid>
			</pseudo3D>
		</spatialEntity>
		<spatialEntity>
			<pseudo3D type="region">
				<clusteredness>0.9331627855243334</clusteredness>
				<density>0.5600755559371511</density>
				<area>46143.5</area>
				<perimeter>1216.703174114227</perimeter>
				<distanceFromOrigin>203.4207462379391</distanceFromOrigin>
				<angle>52.52409122992027</angle>
				<shape>triangular</shape>
				<triangleMeasure>0.6011501955397557</triangleMeasure>
				<rectangleMeasure>0.4892236282774843</rectangleMeasure>
				<circleMeasure>0.3405017863255824</circleMeasure>
				<centroid>
					<x>245.8745</x>
					<y>711.3525</y>
				</centroid>
			</pseudo3D>
		</spatialEntity>
		<numericStateVariable>
			<name>avgClusterednessRegions</name>
			<value>1824.146101818581</value>
		</numericStateVariable>
		<numericStateVariable>
			<name>avgDensityRegions</name>
			<value>0.6048574027882003</value>
		</numericStateVariable>
	</timepoint>
	<timepoint>
		<spatialEntity>
			<pseudo3D type="region">
				<clusteredness>1</clusteredness>
				<density>0.6496392496392497</density>
				<area>24608</area>
				<perimeter>774.7195744514465</perimeter>
				<distanceFromOrigin>333.0540496676178</distanceFromOrigin>
				<angle>36.1398739330243</angle>
				<shape>rectangular</shape>
				<triangleMeasure>0.6380584437472451</triangleMeasure>
				<rectangleMeasure>0.6565352407685727</rectangleMeasure>
				<circleMeasure>0.2839494360977015</circleMeasure>
				<centroid>
					<x>1126.914</x>
					<y>947.2473</y>
				</centroid>
			</pseudo3D>
		</spatialEntity>
		<spatialEntity>
			<pseudo3D type="region">
				<clusteredness>0.9331627855243334</clusteredness>
				<density>0.5600755559371511</density>
				<area>46143.5</area>
				<perimeter>1216.703174114227</perimeter>
				<distanceFromOrigin>203.4207462379391</distanceFromOrigin>
				<angle>52.52409122992027</angle>
				<shape>triangular</shape>
				<triangleMeasure>0.6011501955397557</triangleMeasure>
				<rectangleMeasure>0.4892236282774843</rectangleMeasure>
				<circleMeasure>0.3405017863255824</circleMeasure>
				<centroid>
					<x>245.8745</x>
					<y>711.3525</y>
				</centroid>
			</pseudo3D>
		</spatialEntity>
		<numericStateVariable>
			<name>avgClusterednessRegions</name>
			<value>1824.146101818581</value>
		</numericStateVariable>
		<numericStateVariable>
			<name>avgDensityRegions</name>
			<value>0.6048574027882003</value>
		</numericStateVariable>
	</timepoint>
	<timepoint>
		<spatialEntity>
			<pseudo3D type="region">
				<clusteredness>1</clusteredness>
				<density>0.6496392496392497</density>
				<area>24608</area>
				<perimeter>774.7195744514465</perimeter>
				<distanceFromOrigin>333.0540496676178</distanceFromOrigin>
				<angle>36.1398739330243</angle>
				<shape>rectangular</shape>
				<triangleMeasure>0.6380584437472451</triangleMeasure>
				<rectangleMeasure>0.6565352407685727</rectangleMeasure>
				<circleMeasure>0.2839494360977015</circleMeasure>
				<centroid>
					<x>1126.914</x>
					<y>947.2473</y>
				</centroid>
			</pseudo3D>
		</spatialEntity>
		<spatialEntity>
			<pseudo3D type="region">
				<clusteredness>0.9331627855243334</clusteredness>
				<density>0.5600755559371511</density>
				<area>46143.5</area>
				<perimeter>1216.703174114227</perimeter>
				<distanceFromOrigin>203.4207462379391</distanceFromOrigin>
				<angle>52.52409122992027</angle>
				<shape>triangular</shape>
				<triangleMeasure>0.6011501955397557</triangleMeasure>
				<rectangleMeasure>0.4892236282774843</rectangleMeasure>
				<circleMeasure>0.3405017863255824</circleMeasure>
				<centroid>
					<x>245.8745</x>
					<y>711.3525</y>
				</centroid>
			</pseudo3D>
		</spatialEntity>
		<numericStateVariable>
			<name>avgClusterednessRegions</name>
			<value>1824.146101818581</value>
		</numericStateVariable>
		<numericStateVariable>
			<name>avgDensityRegions</name>
			<value>0.6048574027882003</value>
		</numericStateVariable>
	</timepoint>
	<timepoint>
		<spatialEntity>
			<pseudo3D type="region">
				<clusteredness>1</clusteredness>
				<density>0.6496392496392497</density>
				<area>24608</area>
				<perimeter>774.7195744514465</perimeter>
				<distanceFromOrigin>333.0540496676178</distanceFromOrigin>
				<angle>36.1398739330243</angle>
				<shape>rectangular</shape>
				<triangleMeasure>0.6380584437472451</triangleMeasure>
				<rectangleMeasure>0.6565352407685727</rectangleMeasure>
				<circleMeasure>0.2839494360977015</circleMeasure>
				<centroid>
					<x>1126.914</x>
					<y>947.2473</y>
				</centroid>
			</pseudo3D>
		</spatialEntity>
		<spatialEntity>
			<pseudo3D type="region">
				<clusteredness>0.9331627855243334</clusteredness>
				<density>0.5600755559371511</density>
				<area>46143.5</area>
				<perimeter>1216.703174114227</perimeter>
				<distanceFromOrigin>203.4207462379391</distanceFromOrigin>
				<angle>52.52409122992027</angle>
				<shape>triangular</shape>
				<triangleMeasure>0.6011501955397557</triangleMeasure>
				<rectangleMeasure>0.4892236282774843</rectangleMeasure>
				<circleMeasure>0.3405017863255824</circleMeasure>
				<centroid>
					<x>245.8745</x>
					<y>711.3525</y>
				</centroid>
			</pseudo3D>
		</spatialEntity>
		<numericStateVariable>
			<name>avgClusterednessRegions</name>
			<value>1824.146101818581</value>
		</numericStateVariable>
		<numericStateVariable>
			<name>avgDensityRegions</name>
			<value>0.6048574027882003</value>
		</numericStateVariable>
	</timepoint>
	<timepoint>
		<spatialEntity>
			<pseudo3D type="region">
				<clusteredness>1</clusteredness>
				<density>0.6496392496392497</density>
				<area>24608</area>
				<perimeter>774.7195744514465</perimeter>
				<distanceFromOrigin>333.0540496676178</distanceFromOrigin>
				<angle>36.1398739330243</angle>
				<shape>rectangular</shape>
				<triangleMeasure>0.6380584437472451</triangleMeasure>
				<rectangleMeasure>0.6565352407685727</rectangleMeasure>
				<circleMeasure>0.2839494360977015</circleMeasure>
				<centroid>
					<x>1126.914</x>
					<y>947.2473</y>
				</centroid>
			</pseudo3D>
		</spatialEntity>
		<spatialEntity>
			<pseudo3D type="region">
				<clusteredness>0.9331627855243334</clusteredness>
				<density>0.5600755559371511</density>
				<area>46143.5</area>
				<perimeter>1216.703174114227</perimeter>
				<distanceFromOrigin>203.4207462379391</distanceFromOrigin>
				<angle>52.52409122992027</angle>
				<shape>triangular</shape>
				<triangleMeasure>0.6011501955397557</triangleMeasure>
				<rectangleMeasure>0.4892236282774843</rectangleMeasure>
				<circleMeasure>0.3405017863255824</circleMeasure>
				<centroid>
					<x>245.8745</x>
					<y>711.3525</y>
				</centroid>
			</pseudo3D>
		</spatialEntity>
		<numericStateVariable>
			<name>avgClusterednessRegions</name>
			<value>1824.146101818581</value>
		</numericStateVariable>
		<numericStateVariable>
			<name>avgDensityRegions</name>
			<value>0.6048574027882003</value>
		</numericStateVariable>
	</timepoint>
	<timepoint>
		<spatialEntity>
			<pseudo3D type="region">
				<clusteredness>1</clusteredness>
				<density>0.6496392496392497</density>
				<area>24608</area>
				<perimeter>774.7195744514465</perimeter>
				<distanceFromOrigin>333.0540496676178</distanceFromOrigin>
				<angle>36.1398739330243</angle>
				<shape>rectangular</shape>
				<triangleMeasure>0.6380584437472451</triangleMeasure>
				<rectangleMeasure>0.6565352407685727</rectangleMeasure>
				<circleMeasure>0.2839494360977015</circleMeasure>
				<centroid>
					<x>1126.914</x>
					<y>947.2473</y>
				</centroid>
			</pseudo3D>
		</spatialEntity>
		<spatialEntity>
			<pseudo3D type="region">
				<clusteredness>0.9331627855243334</clusteredness>
				<density>0.5600755559371511</density>
				<area>46143.5</area>
				<perimeter>1216.703174114227</perimeter>
				<distanceFromOrigin>203.4207462379391</distanceFromOrigin>
				<angle>52.52409122992027</angle>
				<shape>triangular</shape>
				<triangleMeasure>0.6011501955397557</triangleMeasure>
				<rectangleMeasure>0.4892236282774843</rectangleMeasure>
				<circleMeasure>0.3405017863255824</circleMeasure>
				<centroid>
					<x>245.8745</x>
					<y>711.3525</y>
				</centroid>
			</pseudo3D>
		</spatialEntity>
		<numericStateVariable>
			<name>avgClusterednessRegions</name>
			<value>1824.146101818581</value>
		</numericStateVariable>
		<numericStateVariable>
			<name>avgDensityRegions</name>
			<value>0.6048574027882003</value>
		</numericStateVariable>
	</timepoint>
	<timepoint>
		<spatialEntity>
			<pseudo3D type="region">
				<clusteredness>1</clusteredness>
				<density>0.6496392496392497</density>
				<area>24608</area>
				<perimeter>774.7195744514465</perimeter>
				<distanceFromOrigin>333.0540496676178</distanceFromOrigin>
				<angle>36.1398739330243</angle>
				<shape>rectangular</shape>
				<triangleMeasure>0.6380584437472451</triangleMeasure>
				<rectangleMeasure>0.6565352407685727</rectangleMeasure>
				<circleMeasure>0.2839494360977015</circleMeasure>
				<centroid>
					<x>1126.914</x>
					<y>947.2473</y>
				</centroid>
			</pseudo3D>
		</spatialEntity>
		<spatialEntity>
			<pseudo3D type="region">
				<clusteredness>0.9331627855243334</clusteredness>
				<density>0.5600755559371511</density>
				<area>46143.5</area>
				<perimeter>1216.703174114227</perimeter>
				<distanceFromOrigin>203.4207462379391</distanceFromOrigin>
				<angle>52.52409122992027</angle>
				<shape>triangular</shape>
				<triangleMeasure>0.6011501955397557</triangleMeasure>
				<rectangleMeasure>0.4892236282774843</rectangleMeasure>
				<circleMeasure>0.3405017863255824</circleMeasure>
				<centroid>
					<x>245.8745</x>
					<y>711.3525</y>
				</centroid>
			</pseudo3D>
		</spatialEntity>
		<numericStateVariable>
			<name>avgClusterednessRegions</name>
			<value>1824.146101818581</value>
		</numericStateVariable>
		<numericStateVariable>
			<name>avgDensityRegions</name>
			<value>0.6048574027882003</value>
		</numericStateVariable>
	</timepoint>
	<timepoint>
		<spatialEntity>
			<pseudo3D type="region">
				<clusteredness>1</clusteredness>
				<density>0.6496392496392497</density>
				<area>24608</area>
				<perimeter>774.7195744514465</perimeter>
				<distanceFromOrigin>333.0540496676178</distanceFromOrigin>
				<angle>36.1398739330243</angle>
				<shape>rectangular</shape>
				<triangleMeasure>0.6380584437472451</triangleMeasure>
				<rectangleMeasure>0.6565352407685727</rectangleMeasure>
				<circleMeasure>0.2839494360977015</circleMeasure>
				<centroid>
					<x>1126.914</x>
					<y>947.2473</y>
				</centroid>
			</pseudo3D>
		</spatialEntity>
		<spatialEntity>
			<pseudo3D type="region">
				<clusteredness>0.9331627855243334</clusteredness>
				<density>0.5600755559371511</density>
				<area>46143.5</area>
				<perimeter>1216.703174114227</perimeter>
				<distanceFromOrigin>203.4207462379391</distanceFromOrigin>
				<angle>52.52409122992027</angle>
				<shape>triangular</shape>
				<triangleMeasure>0.6011501955397557</triangleMeasure>
				<rectangleMeasure>0.4892236282774843</rectangleMeasure>
				<circleMeasure>0.3405017863255824</circleMeasure>
				<centroid>
					<x>245.8745</x>
					<y>711.3525</y>
				</centroid>
			</pseudo3D>
		</spatialEntity>
		<numericStateVariable>
			<name>avgClusterednessRegions</name>
			<value>1824.146101818581</value>
		</numericStateVariable>
		<numericStateVariable>
			<name>avgDensityRegions</name>
			<value>0.6048574027882003</value>
		</numericStateVariable>
	</timepoint>
	<timepoint>
		<spatialEntity>
			<pseudo3D type="region">
				<clusteredness>1</clusteredness>
				<density>0.6496392496392497</density>
				<area>24608</area>
				<perimeter>774.7195744514465</perimeter>
				<distanceFromOrigin>333.0540496676178</distanceFromOrigin>
				<angle>36.1398739330243</angle>
				<shape>rectangular</shape>
				<triangleMeasure>0.6380584437472451</triangleMeasure>
				<rectangleMeasure>0.6565352407685727</rectangleMeasure>
				<circleMeasure>0.2839494360977015</circleMeasure>
				<centroid>
					<x>1126.914</x>
					<y>947.2473</y>
				</centroid>
			</pseudo3D>
		</spatialEntity>
		<spatialEntity>
			<pseudo3D type="region">
				<clusteredness>0.9331627855243334</clusteredness>
				<density>0.5600755559371511</density>
				<area>46143.5</area>
				<perimeter>1216.703174114227</perimeter>
				<distanceFromOrigin>203.4207462379391</distanceFromOrigin>
				<angle>52.52409122992027</angle>
				<shape>triangular</shape>
				<triangleMeasure>0.6011501955397557</triangleMeasure>
				<rectangleMeasure>0.4892236282774843</rectangleMeasure>
				<circleMeasure>0.3405017863255824</circleMeasure>
				<centroid>
					<x>245.8745</x>
					<y>711.3525</y>
				</centroid>
			</pseudo3D>
		</spatialEntity>
		<numericStateVariable>
			<name>avgClusterednessRegions</name>
			<value>1824.146101818581</value>
		</numericStateVariable>
		<numericStateVariable>
			<name>avgDensityRegions</name>
			<value>0.6048574027882003</value>
		</numericStateVariable>
	</timepoint>
	<timepoint>
		<spatialEntity>
			<pseudo3D type="region">
				<clusteredness>1</clusteredness>
				<density>0.6496392496392497</density>
				<area>24608</area>
				<perimeter>774.7195744514465</perimeter>
				<distanceFromOrigin>333.0540496676178</distanceFromOrigin>
				<angle>36.1398739330243</angle>
				<shape>rectangular</shape>
				<triangleMeasure>0.6380584437472451</triangleMeasure>
				<rectangleMeasure>0.6565352407685727</rectangleMeasure>
				<circleMeasure>0.2839494360977015</circleMeasure>
				<centroid>
					<x>1126.914</x>
					<y>947.2473</y>
				</centroid>
			</pseudo3D>
		</spatialEntity>
		<spatialEntity>
			<pseudo3D type="region">
				<clusteredness>0.9331627855243334</clusteredness>
				<density>0.5600755559371511</density>
				<area>46143.5</area>
				<perimeter>1216.703174114227</perimeter>
				<distanceFromOrigin>203.4207462379391</distanceFromOrigin>
				<angle>52.52409122992027</angle>
				<shape>triangular</shape>
				<triangleMeasure>0.6011501955397557</triangleMeasure>
				<rectangleMeasure>0.4892236282774843</rectangleMeasure>
				<circleMeasure>0.3405017863255824</circleMeasure>
				<centroid>
					<x>245.8745</x>
					<y>711.3525</y>
				</centroid>
			</pseudo3D>
		</spatialEntity>
		<numericStateVariable>
			<name>avgClusterednessRegions</name>
			<value>1824.146101818581</value>
		</numericStateVariable>
		<numericStateVariable>
			<name>avgDensityRegions</name>
			<value>0.6048574027882003</value>
		</numericStateVariable>
	</timepoint>
	<timepoint>
		<spatialEntity>
			<pseudo3D type="region">
				<clusteredness>1</clusteredness>
				<density>0.6496392496392497</density>
				<area>24608</area>
				<perimeter>774.7195744514465</perimeter>
				<distanceFromOrigin>333.0540496676178</distanceFromOrigin>
				<angle>36.1398739330243</angle>
				<shape>rectangular</shape>
				<triangleMeasure>0.6380584437472451</triangleMeasure>
				<rectangleMeasure>0.6565352407685727</rectangleMeasure>
				<circleMeasure>0.2839494360977015</circleMeasure>
				<centroid>
					<x>1126.914</x>
					<y>947.2473</y>
				</centroid>
			</pseudo3D>
		</spatialEntity>
		<spatialEntity>
			<pseudo3D type="region">
				<clusteredness>0.9331627855243334</clusteredness>
				<density>0.5600755559371511</density>
				<area>46143.5</area>
				<perimeter>1216.703174114227</perimeter>
				<distanceFromOrigin>203.4207462379391</distanceFromOrigin>
				<angle>52.52409122992027</angle>
				<shape>triangular</shape>
				<triangleMeasure>0.6011501955397557</triangleMeasure>
				<rectangleMeasure>0.4892236282774843</rectangleMeasure>
				<circleMeasure>0.3405017863255824</circleMeasure>
				<centroid>
					<x>245.8745</x>
					<y>711.3525</y>
				</centroid>
			</pseudo3D>
		</spatialEntity>
		<numericStateVariable>
			<name>avgClusterednessRegions</name>
			<value>1824.146101818581</value>
		</numericStateVariable>
		<numericStateVariable>
			<name>avgDensityRegions</name>
			<value>0.6048574027882003</value>
		</numericStateVariable>
	</timepoint>
	<timepoint>
		<spatialEntity>
			<pseudo3D type="region">
				<clusteredness>1</clusteredness>
				<density>0.6496392496392497</density>
				<area>24608</area>
				<perimeter>774.7195744514465</perimeter>
				<distanceFromOrigin>333.0540496676178</distanceFromOrigin>
				<angle>36.1398739330243</angle>
				<shape>rectangular</shape>
				<triangleMeasure>0.6380584437472451</triangleMeasure>
				<rectangleMeasure>0.6565352407685727</rectangleMeasure>
				<circleMeasure>0.2839494360977015</circleMeasure>
				<centroid>
					<x>1126.914</x>
					<y>947.2473</y>
				</centroid>
			</pseudo3D>
		</spatialEntity>
		<spatialEntity>
			<pseudo3D type="region">
				<clusteredness>0.9331627855243334</clusteredness>
				<density>0.5600755559371511</density>
				<area>46143.5</area>
				<perimeter>1216.703174114227</perimeter>
				<distanceFromOrigin>203.4207462379391</distanceFromOrigin>
				<angle>52.52409122992027</angle>
				<shape>triangular</shape>
				<triangleMeasure>0.6011501955397557</triangleMeasure>
				<rectangleMeasure>0.4892236282774843</rectangleMeasure>
				<circleMeasure>0.3405017863255824</circleMeasure>
				<centroid>
					<x>245.8745</x>
					<y>711.3525</y>
				</centroid>
			</pseudo3D>
		</spatialEntity>
		<numericStateVariable>
			<name>avgClusterednessRegions</name>
			<value>1824.146101818581</value>
		</numericStateVariable>
		<numericStateVariable>
			<name>avgDensityRegions</name>
			<value>0.6048574027882003</value>
		</numericStateVariable>
	</timepoint>
	<timepoint>
		<spatialEntity>
			<pseudo3D type="region">
				<clusteredness>1</clusteredness>
				<density>0.6496392496392497</density>
				<area>24608</area>
				<perimeter>774.7195744514465</perimeter>
				<distanceFromOrigin>333.0540496676178</distanceFromOrigin>
				<angle>36.1398739330243</angle>
				<shape>rectangular</shape>
				<triangleMeasure>0.6380584437472451</triangleMeasure>
				<rectangleMeasure>0.6565352407685727</rectangleMeasure>
				<circleMeasure>0.2839494360977015</circleMeasure>
				<centroid>
					<x>1126.914</x>
					<y>947.2473</y>
				</centroid>
			</pseudo3D>
		</spatialEntity>
		<spatialEntity>
			<pseudo3D type="region">
				<clusteredness>0.9331627855243334</clusteredness>
				<density>0.5600755559371511</density>
				<area>46143.5</area>
				<perimeter>1216.703174114227</perimeter>
				<distanceFromOrigin>203.4207462379391</distanceFromOrigin>
				<angle>52.52409122992027</angle>
				<shape>triangular</shape>
				<triangleMeasure>0.6011501955397557</triangleMeasure>
				<rectangleMeasure>0.4892236282774843</rectangleMeasure>
				<circleMeasure>0.3405017863255824</circleMeasure>
				<centroid>
					<x>245.8745</x>
					<y>711.3525</y>
				</centroid>
			</pseudo3D>
		</spatialEntity>
		<numericStateVariable>
			<name>avgClusterednessRegions</name>
			<value>1824.146101818581</value>
		</numericStateVariable>
		<numericStateVariable>
			<name>avgDensityRegions</name>
			<value>0.6048574027882003</value>
		</numericStateVariable>
	</timepoint>
	<timepoint>
		<spatialEntity>
			<pseudo3D type="region">
				<clusteredness>1</clusteredness>
				<density>0.6496392496392497</density>
				<area>24608</area>
				<perimeter>774.7195744514465</perimeter>
				<distanceFromOrigin>333.0540496676178</distanceFromOrigin>
				<angle>36.1398739330243</angle>
				<shape>rectangular</shape>
				<triangleMeasure>0.6380584437472451</triangleMeasure>
				<rectangleMeasure>0.6565352407685727</rectangleMeasure>
				<circleMeasure>0.2839494360977015</circleMeasure>
				<centroid>
					<x>1126.914</x>
					<y>947.2473</y>
				</centroid>
			</pseudo3D>
		</spatialEntity>
		<spatialEntity>
			<pseudo3D type="region">
				<clusteredness>0.9331627855243334</clusteredness>
				<density>0.5600755559371511</density>
				<area>46143.5</area>
				<perimeter>1216.703174114227</perimeter>
				<distanceFromOrigin>203.4207462379391</distanceFromOrigin>
				<angle>52.52409122992027</angle>
				<shape>triangular</shape>
				<triangleMeasure>0.6011501955397557</triangleMeasure>
				<rectangleMeasure>0.4892236282774843</rectangleMeasure>
				<circleMeasure>0.3405017863255824</circleMeasure>
				<centroid>
					<x>245.8745</x>
					<y>711.3525</y>
				</centroid>
			</pseudo3D>
		</spatialEntity>
		<numericStateVariable>
			<name>avgClusterednessRegions</name>
			<value>1824.146101818581</value>
		</numericStateVariable>
		<numericStateVariable>
			<name>avgDensityRegions</name>
			<value>0.6048574027882003</value>
		</numericStateVariable>
	</timepoint>
	<timepoint>
		<spatialEntity>
			<pseudo3D type="region">
				<clusteredness>1</clusteredness>
				<density>0.6496392496392497</density>
				<area>24608</area>
				<perimeter>774.7195744514465</perimeter>
				<distanceFromOrigin>333.0540496676178</distanceFromOrigin>
				<angle>36.1398739330243</angle>
				<shape>rectangular</shape>
				<triangleMeasure>0.6380584437472451</triangleMeasure>
				<rectangleMeasure>0.6565352407685727</rectangleMeasure>
				<circleMeasure>0.2839494360977015</circleMeasure>
				<centroid>
					<x>1126.914</x>
					<y>947.2473</y>
				</centroid>
			</pseudo3D>
		</spatialEntity>
		<spatialEntity>
			<pseudo3D type="region">
				<clusteredness>0.9331627855243334</clusteredness>
				<density>0.5600755559371511</density>
				<area>46143.5</area>
				<perimeter>1216.703174114227</perimeter>
				<distanceFromOrigin>203.4207462379391</distanceFromOrigin>
				<angle>52.52409122992027</angle>
				<shape>triangular</shape>
				<triangleMeasure>0.6011501955397557</triangleMeasure>
				<rectangleMeasure>0.4892236282774843</rectangleMeasure>
				<circleMeasure>0.3405017863255824</circleMeasure>
				<centroid>
					<x>245.8745</x>
					<y>711.3525</y>
				</centroid>
			</pseudo3D>
		</spatialEntity>
		<numericStateVariable>
			<name>avgClusterednessRegions</name>
			<value>1824.146101818581</value>
		</numericStateVariable>
		<numericStateVariable>
			<name>avgDensityRegions</name>
			<value>0.6048574027882003</value>
		</numericStateVariable>
	</timepoint>
	<timepoint>
		<spatialEntity>
			<pseudo3D type="region">
				<clusteredness>1</clusteredness>
				<density>0.6496392496392497</density>
				<area>24608</area>
				<perimeter>774.7195744514465</perimeter>
				<distanceFromOrigin>333.0540496676178</distanceFromOrigin>
				<angle>36.1398739330243</angle>
				<shape>rectangular</shape>
				<triangleMeasure>0.6380584437472451</triangleMeasure>
				<rectangleMeasure>0.6565352407685727</rectangleMeasure>
				<circleMeasure>0.2839494360977015</circleMeasure>
				<centroid>
					<x>1126.914</x>
					<y>947.2473</y>
				</centroid>
			</pseudo3D>
		</spatialEntity>
		<spatialEntity>
			<pseudo3D type="region">
				<clusteredness>0.9331627855243334</clusteredness>
				<density>0.5600755559371511</density>
				<area>46143.5</area>
				<perimeter>1216.703174114227</perimeter>
				<distanceFromOrigin>203.4207462379391</distanceFromOrigin>
				<angle>52.52409122992027</angle>
				<shape>triangular</shape>
				<triangleMeasure>0.6011501955397557</triangleMeasure>
				<rectangleMeasure>0.4892236282774843</rectangleMeasure>
				<circleMeasure>0.3405017863255824</circleMeasure>
				<centroid>
					<x>245.8745</x>
					<y>711.3525</y>
				</centroid>
			</pseudo3D>
		</spatialEntity>
		<numericStateVariable>
			<name>avgClusterednessRegions</name>
			<value>1824.146101818581</value>
		</numericStateVariable>
		<numericStateVariable>
			<name>avgDensityRegions</name>
			<value>0.6048574027882003</value>
		</numericStateVariable>
	</timepoint>
	<timepoint>
		<spatialEntity>
			<pseudo3D type="region">
				<clusteredness>1</clusteredness>
				<density>0.6496392496392497</density>
				<area>24608</area>
				<perimeter>774.7195744514465</perimeter>
				<distanceFromOrigin>333.0540496676178</distanceFromOrigin>
				<angle>36.1398739330243</angle>
				<shape>rectangular</shape>
				<triangleMeasure>0.6380584437472451</triangleMeasure>
				<rectangleMeasure>0.6565352407685727</rectangleMeasure>
				<circleMeasure>0.2839494360977015</circleMeasure>
				<centroid>
					<x>1126.914</x>
					<y>947.2473</y>
				</centroid>
			</pseudo3D>
		</spatialEntity>
		<spatialEntity>
			<pseudo3D type="region">
				<clusteredness>0.9331627855243334</clusteredness>
				<density>0.5600755559371511</density>
				<area>46143.5</area>
				<perimeter>1216.703174114227</perimeter>
				<distanceFromOrigin>203.4207462379391</distanceFromOrigin>
				<angle>52.52409122992027</angle>
				<shape>triangular</shape>
				<triangleMeasure>0.6011501955397557</triangleMeasure>
				<rectangleMeasure>0.4892236282774843</rectangleMeasure>
				<circleMeasure>0.3405017863255824</circleMeasure>
				<centroid>
					<x>245.8745</x>
					<y>711.3525</y>
				</centroid>
			</pseudo3D>
		</spatialEntity>
		<numericStateVariable>
			<name>avgClusterednessRegions</name>
			<value>1824.146101818581</value>
		</numericStateVariable>
		<numericStateVariable>
			<name>avgDensityRegions</name>
			<value>0.6048574027882003</value>
		</numericStateVariable>
	</timepoint>
	<timepoint>
		<spatialEntity>
			<pseudo3D type="region">
				<clusteredness>1</clusteredness>
				<density>0.6496392496392497</density>
				<area>24608</area>
				<perimeter>774.7195744514465</perimeter>
				<distanceFromOrigin>333.0540496676178</distanceFromOrigin>
				<angle>36.1398739330243</angle>
				<shape>rectangular</shape>
				<triangleMeasure>0.6380584437472451</triangleMeasure>
				<rectangleMeasure>0.6565352407685727</rectangleMeasure>
				<circleMeasure>0.2839494360977015</circleMeasure>
				<centroid>
					<x>1126.914</x>
					<y>947.2473</y>
				</centroid>
			</pseudo3D>
		</spatialEntity>
		<spatialEntity>
			<pseudo3D type="region">
				<clusteredness>0.9331627855243334</clusteredness>
				<density>0.5600755559371511</density>
				<area>46143.5</area>
				<perimeter>1216.703174114227</perimeter>
				<distanceFromOrigin>203.4207462379391</distanceFromOrigin>
				<angle>52.52409122992027</angle>
				<shape>triangular</shape>
				<triangleMeasure>0.6011501955397557</triangleMeasure>
				<rectangleMeasure>0.4892236282774843</rectangleMeasure>
				<circleMeasure>0.3405017863255824</circleMeasure>
				<centroid>
					<x>245.8745</x>
					<y>711.3525</y>
				</centroid>
			</pseudo3D>
		</spatialEntity>
		<numericStateVariable>
			<name>avgClusterednessRegions</name>
			<value>1824.146101818581</value>
		</numericStateVariable>
		<numericStateVariable>
			<name>avgDensityRegions</name>
			<value>0.6048574027882003</value>
		</numericStateVariable>
	</timepoint>
	<timepoint>
		<spatialEntity>
			<pseudo3D type="region">
				<clusteredness>1</clusteredness>
				<density>0.6496392496392497</density>
				<area>24608</area>
				<perimeter>774.7195744514465</perimeter>
				<distanceFromOrigin>333.0540496676178</distanceFromOrigin>
				<angle>36.1398739330243</angle>
				<shape>rectangular</shape>
				<triangleMeasure>0.6380584437472451</triangleMeasure>
				<rectangleMeasure>0.6565352407685727</rectangleMeasure>
				<circleMeasure>0.2839494360977015</circleMeasure>
				<centroid>
					<x>1126.914</x>
					<y>947.2473</y>
				</centroid>
			</pseudo3D>
		</spatialEntity>
		<spatialEntity>
			<pseudo3D type="region">
				<clusteredness>0.9331627855243334</clusteredness>
				<density>0.5600755559371511</density>
				<area>46143.5</area>
				<perimeter>1216.703174114227</perimeter>
				<distanceFromOrigin>203.4207462379391</distanceFromOrigin>
				<angle>52.52409122992027</angle>
				<shape>triangular</shape>
				<triangleMeasure>0.6011501955397557</triangleMeasure>
				<rectangleMeasure>0.4892236282774843</rectangleMeasure>
				<circleMeasure>0.3405017863255824</circleMeasure>
				<centroid>
					<x>245.8745</x>
					<y>711.3525</y>
				</centroid>
			</pseudo3D>
		</spatialEntity>
		<numericStateVariable>
			<name>avgClusterednessRegions</name>
			<value>1824.146101818581</value>
		</numericStateVariable>
		<numericStateVariable>
			<name>avgDensityRegions</name>
			<value>0.6048574027882003</value>
		</numericStateVariable>
	</timepoint>
	<timepoint>
		<spatialEntity>
			<pseudo3D type="region">
				<clusteredness>1</clusteredness>
				<density>0.6496392496392497</density>
				<area>24608</area>
				<perimeter>774.7195744514465</perimeter>
				<distanceFromOrigin>333.0540496676178</distanceFromOrigin>
				<angle>36.1398739330243</angle>
				<shape>rectangular</shape>
				<triangleMeasure>0.6380584437472451</triangleMeasure>
				<rectangleMeasure>0.6565352407685727</rectangleMeasure>
				<circleMeasure>0.2839494360977015</circleMeasure>
				<centroid>
					<x>1126.914</x>
					<y>947.2473</y>
				</centroid>
			</pseudo3D>
		</spatialEntity>
		<spatialEntity>
			<pseudo3D type="region">
				<clusteredness>0.9331627855243334</clusteredness>
				<density>0.5600755559371511</density>
				<area>46143.5</area>
				<perimeter>1216.703174114227</perimeter>
				<distanceFromOrigin>203.4207462379391</distanceFromOrigin>
				<angle>52.52409122992027</angle>
				<shape>triangular</shape>
				<triangleMeasure>0.6011501955397557</triangleMeasure>
				<rectangleMeasure>0.4892236282774843</rectangleMeasure>
				<circleMeasure>0.3405017863255824</circleMeasure>
				<centroid>
					<x>245.8745</x>
					<y>711.3525</y>
				</centroid>
			</pseudo3D>
		</spatialEntity>
		<numericStateVariable>
			<name>avgClusterednessRegions</name>
			<value>1824.146101818581</value>
		</numericStateVariable>
		<numericStateVariable>
			<name>avgDensityRegions</name>
			<value>0.6048574027882003</value>
		</numericStateVariable>
	</timepoint>
	<timepoint>
		<spatialEntity>
			<pseudo3D type="region">
				<clusteredness>1</clusteredness>
				<density>0.6496392496392497</density>
				<area>24608</area>
				<perimeter>774.7195744514465</perimeter>
				<distanceFromOrigin>333.0540496676178</distanceFromOrigin>
				<angle>36.1398739330243</angle>
				<shape>rectangular</shape>
				<triangleMeasure>0.6380584437472451</triangleMeasure>
				<rectangleMeasure>0.6565352407685727</rectangleMeasure>
				<circleMeasure>0.2839494360977015</circleMeasure>
				<centroid>
					<x>1126.914</x>
					<y>947.2473</y>
				</centroid>
			</pseudo3D>
		</spatialEntity>
		<spatialEntity>
			<pseudo3D type="region">
				<clusteredness>0.9331627855243334</clusteredness>
				<density>0.5600755559371511</density>
				<area>46143.5</area>
				<perimeter>1216.703174114227</perimeter>
				<distanceFromOrigin>203.4207462379391</distanceFromOrigin>
				<angle>52.52409122992027</angle>
				<shape>triangular</shape>
				<triangleMeasure>0.6011501955397557</triangleMeasure>
				<rectangleMeasure>0.4892236282774843</rectangleMeasure>
				<circleMeasure>0.3405017863255824</circleMeasure>
				<centroid>
					<x>245.8745</x>
					<y>711.3525</y>
				</centroid>
			</pseudo3D>
		</spatialEntity>
		<numericStateVariable>
			<name>avgClusterednessRegions</name>
			<value>1824.146101818581</value>
		</numericStateVariable>
		<numericStateVariable>
			<name>avgDensityRegions</name>
			<value>0.6048574027882003</value>
		</numericStateVariable>
	</timepoint>
	<timepoint>
		<spatialEntity>
			<pseudo3D type="region">
				<clusteredness>1</clusteredness>
				<density>0.6496392496392497</density>
				<area>24608</area>
				<perimeter>774.7195744514465</perimeter>
				<distanceFromOrigin>333.0540496676178</distanceFromOrigin>
				<angle>36.1398739330243</angle>
				<shape>rectangular</shape>
				<triangleMeasure>0.6380584437472451</triangleMeasure>
				<rectangleMeasure>0.6565352407685727</rectangleMeasure>
				<circleMeasure>0.2839494360977015</circleMeasure>
				<centroid>
					<x>1126.914</x>
					<y>947.2473</y>
				</centroid>
			</pseudo3D>
		</spatialEntity>
		<spatialEntity>
			<pseudo3D type="region">
				<clusteredness>0.9331627855243334</clusteredness>
				<density>0.5600755559371511</density>
				<area>46143.5</area>
				<perimeter>1216.703174114227</perimeter>
				<distanceFromOrigin>203.4207462379391</distanceFromOrigin>
				<angle>52.52409122992027</angle>
				<shape>triangular</shape>
				<triangleMeasure>0.6011501955397557</triangleMeasure>
				<rectangleMeasure>0.4892236282774843</rectangleMeasure>
				<circleMeasure>0.3405017863255824</circleMeasure>
				<centroid>
					<x>245.8745</x>
					<y>711.3525</y>
				</centroid>
			</pseudo3D>
		</spatialEntity>
		<numericStateVariable>
			<name>avgClusterednessRegions</name>
			<value>1824.146101818581</value>
		</numericStateVariable>
		<numericStateVariable>
			<name>avgDensityRegions</name>
			<value>0.6048574027882003</value>
		</numericStateVariable>
	</timepoint>
	<timepoint>
		<spatialEntity>
			<pseudo3D type="region">
				<clusteredness>1</clusteredness>
				<density>0.6496392496392497</density>
				<area>24608</area>
				<perimeter>774.7195744514465</perimeter>
				<distanceFromOrigin>333.0540496676178</distanceFromOrigin>
				<angle>36.1398739330243</angle>
				<shape>rectangular</shape>
				<triangleMeasure>0.6380584437472451</triangleMeasure>
				<rectangleMeasure>0.6565352407685727</rectangleMeasure>
				<circleMeasure>0.2839494360977015</circleMeasure>
				<centroid>
					<x>1126.914</x>
					<y>947.2473</y>
				</centroid>
			</pseudo3D>
		</spatialEntity>
		<spatialEntity>
			<pseudo3D type="region">
				<clusteredness>0.9331627855243334</clusteredness>
				<density>0.5600755559371511</density>
				<area>46143.5</area>
				<perimeter>1216.703174114227</perimeter>
				<distanceFromOrigin>203.4207462379391</distanceFromOrigin>
				<angle>52.52409122992027</angle>
				<shape>triangular</shape>
				<triangleMeasure>0.6011501955397557</triangleMeasure>
				<rectangleMeasure>0.4892236282774843</rectangleMeasure>
				<circleMeasure>0.3405017863255824</circleMeasure>
				<centroid>
					<x>245.8745</x>
					<y>711.3525</y>
				</centroid>
			</pseudo3D>
		</spatialEntity>
		<numericStateVariable>
			<name>avgClusterednessRegions</name>
			<value>1824.146101818581</value>
		</numericStateVariable>
		<numericStateVariable>
			<name>avgDensityRegions</name>
			<value>0.6048574027882003</value>
		</numericStateVariable>
	</timepoint>
	<timepoint>
		<spatialEntity>
			<pseudo3D type="region">
				<clusteredness>1</clusteredness>
				<density>0.6496392496392497</density>
				<area>24608</area>
				<perimeter>774.7195744514465</perimeter>
				<distanceFromOrigin>333.0540496676178</distanceFromOrigin>
				<angle>36.1398739330243</angle>
				<shape>rectangular</shape>
				<triangleMeasure>0.6380584437472451</triangleMeasure>
				<rectangleMeasure>0.6565352407685727</rectangleMeasure>
				<circleMeasure>0.2839494360977015</circleMeasure>
				<centroid>
					<x>1126.914</x>
					<y>947.2473</y>
				</centroid>
			</pseudo3D>
		</spatialEntity>
		<spatialEntity>
			<pseudo3D type="region">
				<clusteredness>0.9331627855243334</clusteredness>
				<density>0.5600755559371511</density>
				<area>46143.5</area>
				<perimeter>1216.703174114227</perimeter>
				<distanceFromOrigin>203.4207462379391</distanceFromOrigin>
				<angle>52.52409122992027</angle>
				<shape>triangular</shape>
				<triangleMeasure>0.6011501955397557</triangleMeasure>
				<rectangleMeasure>0.4892236282774843</rectangleMeasure>
				<circleMeasure>0.3405017863255824</circleMeasure>
				<centroid>
					<x>245.8745</x>
					<y>711.3525</y>
				</centroid>
			</pseudo3D>
		</spatialEntity>
		<numericStateVariable>
			<name>avgClusterednessRegions</name>
			<value>1824.146101818581</value>
		</numericStateVariable>
		<numericStateVariable>
			<name>avgDensityRegions</name>
			<value>0.6048574027882003</value>
		</numericStateVariable>
	</timepoint>
	<timepoint>
		<spatialEntity>
			<pseudo3D type="region">
				<clusteredness>1</clusteredness>
				<density>0.6496392496392497</density>
				<area>24608</area>
				<perimeter>774.7195744514465</perimeter>
				<distanceFromOrigin>333.0540496676178</distanceFromOrigin>
				<angle>36.1398739330243</angle>
				<shape>rectangular</shape>
				<triangleMeasure>0.6380584437472451</triangleMeasure>
				<rectangleMeasure>0.6565352407685727</rectangleMeasure>
				<circleMeasure>0.2839494360977015</circleMeasure>
				<centroid>
					<x>1126.914</x>
					<y>947.2473</y>
				</centroid>
			</pseudo3D>
		</spatialEntity>
		<spatialEntity>
			<pseudo3D type="region">
				<clusteredness>0.9331627855243334</clusteredness>
				<density>0.5600755559371511</density>
				<area>46143.5</area>
				<perimeter>1216.703174114227</perimeter>
				<distanceFromOrigin>203.4207462379391</distanceFromOrigin>
				<angle>52.52409122992027</angle>
				<shape>triangular</shape>
				<triangleMeasure>0.6011501955397557</triangleMeasure>
				<rectangleMeasure>0.4892236282774843</rectangleMeasure>
				<circleMeasure>0.3405017863255824</circleMeasure>
				<centroid>
					<x>245.8745</x>
					<y>711.3525</y>
				</centroid>
			</pseudo3D>
		</spatialEntity>
		<numericStateVariable>
			<name>avgClusterednessRegions</name>
			<value>1824.146101818581</value>
		</numericStateVariable>
		<numericStateVariable>
			<name>avgDensityRegions</name>
			<value>0.6048574027882003</value>
		</numericStateVariable>
	</timepoint>
	<timepoint>
		<spatialEntity>
			<pseudo3D type="region">
				<clusteredness>1</clusteredness>
				<density>0.6496392496392497</density>
				<area>24608</area>
				<perimeter>774.7195744514465</perimeter>
				<distanceFromOrigin>333.0540496676178</distanceFromOrigin>
				<angle>36.1398739330243</angle>
				<shape>rectangular</shape>
				<triangleMeasure>0.6380584437472451</triangleMeasure>
				<rectangleMeasure>0.6565352407685727</rectangleMeasure>
				<circleMeasure>0.2839494360977015</circleMeasure>
				<centroid>
					<x>1126.914</x>
					<y>947.2473</y>
				</centroid>
			</pseudo3D>
		</spatialEntity>
		<spatialEntity>
			<pseudo3D type="region">
				<clusteredness>0.9331627855243334</clusteredness>
				<density>0.5600755559371511</density>
				<area>46143.5</area>
				<perimeter>1216.703174114227</perimeter>
				<distanceFromOrigin>203.4207462379391</distanceFromOrigin>
				<angle>52.52409122992027</angle>
				<shape>triangular</shape>
				<triangleMeasure>0.6011501955397557</triangleMeasure>
				<rectangleMeasure>0.4892236282774843</rectangleMeasure>
				<circleMeasure>0.3405017863255824</circleMeasure>
				<centroid>
					<x>245.8745</x>
					<y>711.3525</y>
				</centroid>
			</pseudo3D>
		</spatialEntity>
		<numericStateVariable>
			<name>avgClusterednessRegions</name>
			<value>1824.146101818581</value>
		</numericStateVariable>
		<numericStateVariable>
			<name>avgDensityRegions</name>
			<value>0.6048574027882003</value>
		</numericStateVariable>
	</timepoint>
	<timepoint>
		<spatialEntity>
			<pseudo3D type="region">
				<clusteredness>1</clusteredness>
				<density>0.6496392496392497</density>
				<area>24608</area>
				<perimeter>774.7195744514465</perimeter>
				<distanceFromOrigin>333.0540496676178</distanceFromOrigin>
				<angle>36.1398739330243</angle>
				<shape>rectangular</shape>
				<triangleMeasure>0.6380584437472451</triangleMeasure>
				<rectangleMeasure>0.6565352407685727</rectangleMeasure>
				<circleMeasure>0.2839494360977015</circleMeasure>
				<centroid>
					<x>1126.914</x>
					<y>947.2473</y>
				</centroid>
			</pseudo3D>
		</spatialEntity>
		<spatialEntity>
			<pseudo3D type="region">
				<clusteredness>0.9331627855243334</clusteredness>
				<density>0.5600755559371511</density>
				<area>46143.5</area>
				<perimeter>1216.703174114227</perimeter>
				<distanceFromOrigin>203.4207462379391</distanceFromOrigin>
				<angle>52.52409122992027</angle>
				<shape>triangular</shape>
				<triangleMeasure>0.6011501955397557</triangleMeasure>
				<rectangleMeasure>0.4892236282774843</rectangleMeasure>
				<circleMeasure>0.3405017863255824</circleMeasure>
				<centroid>
					<x>245.8745</x>
					<y>711.3525</y>
				</centroid>
			</pseudo3D>
		</spatialEntity>
		<numericStateVariable>
			<name>avgClusterednessRegions</name>
			<value>1824.146101818581</value>
		</numericStateVariable>
		<numericStateVariable>
			<name>avgDensityRegions</name>
			<value>0.6048574027882003</value>
		</numericStateVariable>
	</timepoint>
	<timepoint>
		<spatialEntity>
			<pseudo3D type="region">
				<clusteredness>1</clusteredness>
				<density>0.6496392496392497</density>
				<area>24608</area>
				<perimeter>774.7195744514465</perimeter>
				<distanceFromOrigin>333.0540496676178</distanceFromOrigin>
				<angle>36.1398739330243</angle>
				<shape>rectangular</shape>
				<triangleMeasure>0.6380584437472451</triangleMeasure>
				<rectangleMeasure>0.6565352407685727</rectangleMeasure>
				<circleMeasure>0.2839494360977015</circleMeasure>
				<centroid>
					<x>1126.914</x>
					<y>947.2473</y>
				</centroid>
			</pseudo3D>
		</spatialEntity>
		<spatialEntity>
			<pseudo3D type="region">
				<clusteredness>0.9331627855243334</clusteredness>
				<density>0.5600755559371511</density>
				<area>46143.5</area>
				<perimeter>1216.703174114227</perimeter>
				<distanceFromOrigin>203.4207462379391</distanceFromOrigin>
				<angle>52.52409122992027</angle>
				<shape>triangular</shape>
				<triangleMeasure>0.6011501955397557</triangleMeasure>
				<rectangleMeasure>0.4892236282774843</rectangleMeasure>
				<circleMeasure>0.3405017863255824</circleMeasure>
				<centroid>
					<x>245.8745</x>
					<y>711.3525</y>
				</centroid>
			</pseudo3D>
		</spatialEntity>
		<numericStateVariable>
			<name>avgClusterednessRegions</name>
			<value>1824.146101818581</value>
		</numericStateVariable>
		<numericStateVariable>
			<name>avgDensityRegions</name>
			<value>0.6048574027882003</value>
		</numericStateVariable>
	</timepoint>
	<timepoint>
		<spatialEntity>
			<pseudo3D type="region">
				<clusteredness>1</clusteredness>
				<density>0.6496392496392497</density>
				<area>24608</area>
				<perimeter>774.7195744514465</perimeter>
				<distanceFromOrigin>333.0540496676178</distanceFromOrigin>
				<angle>36.1398739330243</angle>
				<shape>rectangular</shape>
				<triangleMeasure>0.6380584437472451</triangleMeasure>
				<rectangleMeasure>0.6565352407685727</rectangleMeasure>
				<circleMeasure>0.2839494360977015</circleMeasure>
				<centroid>
					<x>1126.914</x>
					<y>947.2473</y>
				</centroid>
			</pseudo3D>
		</spatialEntity>
		<spatialEntity>
			<pseudo3D type="region">
				<clusteredness>0.9331627855243334</clusteredness>
				<density>0.5600755559371511</density>
				<area>46143.5</area>
				<perimeter>1216.703174114227</perimeter>
				<distanceFromOrigin>203.4207462379391</distanceFromOrigin>
				<angle>52.52409122992027</angle>
				<shape>triangular</shape>
				<triangleMeasure>0.6011501955397557</triangleMeasure>
				<rectangleMeasure>0.4892236282774843</rectangleMeasure>
				<circleMeasure>0.3405017863255824</circleMeasure>
				<centroid>
					<x>245.8745</x>
					<y>711.3525</y>
				</centroid>
			</pseudo3D>
		</spatialEntity>
		<numericStateVariable>
			<name>avgClusterednessRegions</name>
			<value>1824.146101818581</value>
		</numericStateVariable>
		<numericStateVariable>
			<name>avgDensityRegions</name>
			<value>0.6048574027882003</value>
		</numericStateVariable>
	</timepoint>
	<timepoint>
		<spatialEntity>
			<pseudo3D type="region">
				<clusteredness>1</clusteredness>
				<density>0.6496392496392497</density>
				<area>24608</area>
				<perimeter>774.7195744514465</perimeter>
				<distanceFromOrigin>333.0540496676178</distanceFromOrigin>
				<angle>36.1398739330243</angle>
				<shape>rectangular</shape>
				<triangleMeasure>0.6380584437472451</triangleMeasure>
				<rectangleMeasure>0.6565352407685727</rectangleMeasure>
				<circleMeasure>0.2839494360977015</circleMeasure>
				<centroid>
					<x>1126.914</x>
					<y>947.2473</y>
				</centroid>
			</pseudo3D>
		</spatialEntity>
		<spatialEntity>
			<pseudo3D type="region">
				<clusteredness>0.9331627855243334</clusteredness>
				<density>0.5600755559371511</density>
				<area>46143.5</area>
				<perimeter>1216.703174114227</perimeter>
				<distanceFromOrigin>203.4207462379391</distanceFromOrigin>
				<angle>52.52409122992027</angle>
				<shape>triangular</shape>
				<triangleMeasure>0.6011501955397557</triangleMeasure>
				<rectangleMeasure>0.4892236282774843</rectangleMeasure>
				<circleMeasure>0.3405017863255824</circleMeasure>
				<centroid>
					<x>245.8745</x>
					<y>711.3525</y>
				</centroid>
			</pseudo3D>
		</spatialEntity>
		<numericStateVariable>
			<name>avgClusterednessRegions</name>
			<value>1824.146101818581</value>
		</numericStateVariable>
		<numericStateVariable>
			<name>avgDensityRegions</name>
			<value>0.6048574027882003</value>
		</numericStateVariable>
	</timepoint>
	<timepoint>
		<spatialEntity>
			<pseudo3D type="region">
				<clusteredness>1</clusteredness>
				<density>0.6496392496392497</density>
				<area>24608</area>
				<perimeter>774.7195744514465</perimeter>
				<distanceFromOrigin>333.0540496676178</distanceFromOrigin>
				<angle>36.1398739330243</angle>
				<shape>rectangular</shape>
				<triangleMeasure>0.6380584437472451</triangleMeasure>
				<rectangleMeasure>0.6565352407685727</rectangleMeasure>
				<circleMeasure>0.2839494360977015</circleMeasure>
				<centroid>
					<x>1126.914</x>
					<y>947.2473</y>
				</centroid>
			</pseudo3D>
		</spatialEntity>
		<spatialEntity>
			<pseudo3D type="region">
				<clusteredness>0.9331627855243334</clusteredness>
				<density>0.5600755559371511</density>
				<area>46143.5</area>
				<perimeter>1216.703174114227</perimeter>
				<distanceFromOrigin>203.4207462379391</distanceFromOrigin>
				<angle>52.52409122992027</angle>
				<shape>triangular</shape>
				<triangleMeasure>0.6011501955397557</triangleMeasure>
				<rectangleMeasure>0.4892236282774843</rectangleMeasure>
				<circleMeasure>0.3405017863255824</circleMeasure>
				<centroid>
					<x>245.8745</x>
					<y>711.3525</y>
				</centroid>
			</pseudo3D>
		</spatialEntity>
		<numericStateVariable>
			<name>avgClusterednessRegions</name>
			<value>1824.146101818581</value>
		</numericStateVariable>
		<numericStateVariable>
			<name>avgDensityRegions</name>
			<value>0.6048574027882003</value>
		</numericStateVariable>
	</timepoint>
	<timepoint>
		<spatialEntity>
			<pseudo3D type="region">
				<clusteredness>1</clusteredness>
				<density>0.6496392496392497</density>
				<area>24608</area>
				<perimeter>774.7195744514465</perimeter>
				<distanceFromOrigin>333.0540496676178</distanceFromOrigin>
				<angle>36.1398739330243</angle>
				<shape>rectangular</shape>
				<triangleMeasure>0.6380584437472451</triangleMeasure>
				<rectangleMeasure>0.6565352407685727</rectangleMeasure>
				<circleMeasure>0.2839494360977015</circleMeasure>
				<centroid>
					<x>1126.914</x>
					<y>947.2473</y>
				</centroid>
			</pseudo3D>
		</spatialEntity>
		<spatialEntity>
			<pseudo3D type="region">
				<clusteredness>0.9331627855243334</clusteredness>
				<density>0.5600755559371511</density>
				<area>46143.5</area>
				<perimeter>1216.703174114227</perimeter>
				<distanceFromOrigin>203.4207462379391</distanceFromOrigin>
				<angle>52.52409122992027</angle>
				<shape>triangular</shape>
				<triangleMeasure>0.6011501955397557</triangleMeasure>
				<rectangleMeasure>0.4892236282774843</rectangleMeasure>
				<circleMeasure>0.3405017863255824</circleMeasure>
				<centroid>
					<x>245.8745</x>
					<y>711.3525</y>
				</centroid>
			</pseudo3D>
		</spatialEntity>
		<numericStateVariable>
			<name>avgClusterednessRegions</name>
			<value>1824.146101818581</value>
		</numericStateVariable>
		<numericStateVariable>
			<name>avgDensityRegions</name>
			<value>0.6048574027882003</value>
		</numericStateVariable>
	</timepoint>
	<timepoint>
		<spatialEntity>
			<pseudo3D type="region">
				<clusteredness>1</clusteredness>
				<density>0.6496392496392497</density>
				<area>24608</area>
				<perimeter>774.7195744514465</perimeter>
				<distanceFromOrigin>333.0540496676178</distanceFromOrigin>
				<angle>36.1398739330243</angle>
				<shape>rectangular</shape>
				<triangleMeasure>0.6380584437472451</triangleMeasure>
				<rectangleMeasure>0.6565352407685727</rectangleMeasure>
				<circleMeasure>0.2839494360977015</circleMeasure>
				<centroid>
					<x>1126.914</x>
					<y>947.2473</y>
				</centroid>
			</pseudo3D>
		</spatialEntity>
		<spatialEntity>
			<pseudo3D type="region">
				<clusteredness>0.9331627855243334</clusteredness>
				<density>0.5600755559371511</density>
				<area>46143.5</area>
				<perimeter>1216.703174114227</perimeter>
				<distanceFromOrigin>203.4207462379391</distanceFromOrigin>
				<angle>52.52409122992027</angle>
				<shape>triangular</shape>
				<triangleMeasure>0.6011501955397557</triangleMeasure>
				<rectangleMeasure>0.4892236282774843</rectangleMeasure>
				<circleMeasure>0.3405017863255824</circleMeasure>
				<centroid>
					<x>245.8745</x>
					<y>711.3525</y>
				</centroid>
			</pseudo3D>
		</spatialEntity>
		<numericStateVariable>
			<name>avgClusterednessRegions</name>
			<value>1824.146101818581</value>
		</numericStateVariable>
		<numericStateVariable>
			<name>avgDensityRegions</name>
			<value>0.6048574027882003</value>
		</numericStateVariable>
	</timepoint>
	<timepoint>
		<spatialEntity>
			<pseudo3D type="region">
				<clusteredness>1</clusteredness>
				<density>0.6496392496392497</density>
				<area>24608</area>
				<perimeter>774.7195744514465</perimeter>
				<distanceFromOrigin>333.0540496676178</distanceFromOrigin>
				<angle>36.1398739330243</angle>
				<shape>rectangular</shape>
				<triangleMeasure>0.6380584437472451</triangleMeasure>
				<rectangleMeasure>0.6565352407685727</rectangleMeasure>
				<circleMeasure>0.2839494360977015</circleMeasure>
				<centroid>
					<x>1126.914</x>
					<y>947.2473</y>
				</centroid>
			</pseudo3D>
		</spatialEntity>
		<spatialEntity>
			<pseudo3D type="region">
				<clusteredness>0.9331627855243334</clusteredness>
				<density>0.5600755559371511</density>
				<area>46143.5</area>
				<perimeter>1216.703174114227</perimeter>
				<distanceFromOrigin>203.4207462379391</distanceFromOrigin>
				<angle>52.52409122992027</angle>
				<shape>triangular</shape>
				<triangleMeasure>0.6011501955397557</triangleMeasure>
				<rectangleMeasure>0.4892236282774843</rectangleMeasure>
				<circleMeasure>0.3405017863255824</circleMeasure>
				<centroid>
					<x>245.8745</x>
					<y>711.3525</y>
				</centroid>
			</pseudo3D>
		</spatialEntity>
		<numericStateVariable>
			<name>avgClusterednessRegions</name>
			<value>1824.146101818581</value>
		</numericStateVariable>
		<numericStateVariable>
			<name>avgDensityRegions</name>
			<value>0.6048574027882003</value>
		</numericStateVariable>
	</timepoint>
	<timepoint>
		<spatialEntity>
			<pseudo3D type="region">
				<clusteredness>1</clusteredness>
				<density>0.6496392496392497</density>
				<area>24608</area>
				<perimeter>774.7195744514465</perimeter>
				<distanceFromOrigin>333.0540496676178</distanceFromOrigin>
				<angle>36.1398739330243</angle>
				<shape>rectangular</shape>
				<triangleMeasure>0.6380584437472451</triangleMeasure>
				<rectangleMeasure>0.6565352407685727</rectangleMeasure>
				<circleMeasure>0.2839494360977015</circleMeasure>
				<centroid>
					<x>1126.914</x>
					<y>947.2473</y>
				</centroid>
			</pseudo3D>
		</spatialEntity>
		<spatialEntity>
			<pseudo3D type="region">
				<clusteredness>0.9331627855243334</clusteredness>
				<density>0.5600755559371511</density>
				<area>46143.5</area>
				<perimeter>1216.703174114227</perimeter>
				<distanceFromOrigin>203.4207462379391</distanceFromOrigin>
				<angle>52.52409122992027</angle>
				<shape>triangular</shape>
				<triangleMeasure>0.6011501955397557</triangleMeasure>
				<rectangleMeasure>0.4892236282774843</rectangleMeasure>
				<circleMeasure>0.3405017863255824</circleMeasure>
				<centroid>
					<x>245.8745</x>
					<y>711.3525</y>
				</centroid>
			</pseudo3D>
		</spatialEntity>
		<numericStateVariable>
			<name>avgClusterednessRegions</name>
			<value>1824.146101818581</value>
		</numericStateVariable>
		<numericStateVariable>
			<name>avgDensityRegions</name>
			<value>0.6048574027882003</value>
		</numericStateVariable>
	</timepoint>
	<timepoint>
		<spatialEntity>
			<pseudo3D type="region">
				<clusteredness>1</clusteredness>
				<density>0.6496392496392497</density>
				<area>24608</area>
				<perimeter>774.7195744514465</perimeter>
				<distanceFromOrigin>333.0540496676178</distanceFromOrigin>
				<angle>36.1398739330243</angle>
				<shape>rectangular</shape>
				<triangleMeasure>0.6380584437472451</triangleMeasure>
				<rectangleMeasure>0.6565352407685727</rectangleMeasure>
				<circleMeasure>0.2839494360977015</circleMeasure>
				<centroid>
					<x>1126.914</x>
					<y>947.2473</y>
				</centroid>
			</pseudo3D>
		</spatialEntity>
		<spatialEntity>
			<pseudo3D type="region">
				<clusteredness>0.9331627855243334</clusteredness>
				<density>0.5600755559371511</density>
				<area>46143.5</area>
				<perimeter>1216.703174114227</perimeter>
				<distanceFromOrigin>203.4207462379391</distanceFromOrigin>
				<angle>52.52409122992027</angle>
				<shape>triangular</shape>
				<triangleMeasure>0.6011501955397557</triangleMeasure>
				<rectangleMeasure>0.4892236282774843</rectangleMeasure>
				<circleMeasure>0.3405017863255824</circleMeasure>
				<centroid>
					<x>245.8745</x>
					<y>711.3525</y>
				</centroid>
			</pseudo3D>
		</spatialEntity>
		<numericStateVariable>
			<name>avgClusterednessRegions</name>
			<value>1824.146101818581</value>
		</numericStateVariable>
		<numericStateVariable>
			<name>avgDensityRegions</name>
			<value>0.6048574027882003</value>
		</numericStateVariable>
	</timepoint>
	<timepoint>
		<spatialEntity>
			<pseudo3D type="region">
				<clusteredness>1</clusteredness>
				<density>0.6496392496392497</density>
				<area>24608</area>
				<perimeter>774.7195744514465</perimeter>
				<distanceFromOrigin>333.0540496676178</distanceFromOrigin>
				<angle>36.1398739330243</angle>
				<shape>rectangular</shape>
				<triangleMeasure>0.6380584437472451</triangleMeasure>
				<rectangleMeasure>0.6565352407685727</rectangleMeasure>
				<circleMeasure>0.2839494360977015</circleMeasure>
				<centroid>
					<x>1126.914</x>
					<y>947.2473</y>
				</centroid>
			</pseudo3D>
		</spatialEntity>
		<spatialEntity>
			<pseudo3D type="region">
				<clusteredness>0.9331627855243334</clusteredness>
				<density>0.5600755559371511</density>
				<area>46143.5</area>
				<perimeter>1216.703174114227</perimeter>
				<distanceFromOrigin>203.4207462379391</distanceFromOrigin>
				<angle>52.52409122992027</angle>
				<shape>triangular</shape>
				<triangleMeasure>0.6011501955397557</triangleMeasure>
				<rectangleMeasure>0.4892236282774843</rectangleMeasure>
				<circleMeasure>0.3405017863255824</circleMeasure>
				<centroid>
					<x>245.8745</x>
					<y>711.3525</y>
				</centroid>
			</pseudo3D>
		</spatialEntity>
		<numericStateVariable>
			<name>avgClusterednessRegions</name>
			<value>1824.146101818581</value>
		</numericStateVariable>
		<numericStateVariable>
			<name>avgDensityRegions</name>
			<value>0.6048574027882003</value>
		</numericStateVariable>
	</timepoint>
	<timepoint>
		<spatialEntity>
			<pseudo3D type="region">
				<clusteredness>1</clusteredness>
				<density>0.6496392496392497</density>
				<area>24608</area>
				<perimeter>774.7195744514465</perimeter>
				<distanceFromOrigin>333.0540496676178</distanceFromOrigin>
				<angle>36.1398739330243</angle>
				<shape>rectangular</shape>
				<triangleMeasure>0.6380584437472451</triangleMeasure>
				<rectangleMeasure>0.6565352407685727</rectangleMeasure>
				<circleMeasure>0.2839494360977015</circleMeasure>
				<centroid>
					<x>1126.914</x>
					<y>947.2473</y>
				</centroid>
			</pseudo3D>
		</spatialEntity>
		<spatialEntity>
			<pseudo3D type="region">
				<clusteredness>0.9331627855243334</clusteredness>
				<density>0.5600755559371511</density>
				<area>46143.5</area>
				<perimeter>1216.703174114227</perimeter>
				<distanceFromOrigin>203.4207462379391</distanceFromOrigin>
				<angle>52.52409122992027</angle>
				<shape>triangular</shape>
				<triangleMeasure>0.6011501955397557</triangleMeasure>
				<rectangleMeasure>0.4892236282774843</rectangleMeasure>
				<circleMeasure>0.3405017863255824</circleMeasure>
				<centroid>
					<x>245.8745</x>
					<y>711.3525</y>
				</centroid>
			</pseudo3D>
		</spatialEntity>
		<numericStateVariable>
			<name>avgClusterednessRegions</name>
			<value>1824.146101818581</value>
		</numericStateVariable>
		<numericStateVariable>
			<name>avgDensityRegions</name>
			<value>0.6048574027882003</value>
		</numericStateVariable>
	</timepoint>
	<timepoint>
		<spatialEntity>
			<pseudo3D type="region">
				<clusteredness>1</clusteredness>
				<density>0.6496392496392497</density>
				<area>24608</area>
				<perimeter>774.7195744514465</perimeter>
				<distanceFromOrigin>333.0540496676178</distanceFromOrigin>
				<angle>36.1398739330243</angle>
				<shape>rectangular</shape>
				<triangleMeasure>0.6380584437472451</triangleMeasure>
				<rectangleMeasure>0.6565352407685727</rectangleMeasure>
				<circleMeasure>0.2839494360977015</circleMeasure>
				<centroid>
					<x>1126.914</x>
					<y>947.2473</y>
				</centroid>
			</pseudo3D>
		</spatialEntity>
		<spatialEntity>
			<pseudo3D type="region">
				<clusteredness>0.9331627855243334</clusteredness>
				<density>0.5600755559371511</density>
				<area>46143.5</area>
				<perimeter>1216.703174114227</perimeter>
				<distanceFromOrigin>203.4207462379391</distanceFromOrigin>
				<angle>52.52409122992027</angle>
				<shape>triangular</shape>
				<triangleMeasure>0.6011501955397557</triangleMeasure>
				<rectangleMeasure>0.4892236282774843</rectangleMeasure>
				<circleMeasure>0.3405017863255824</circleMeasure>
				<centroid>
					<x>245.8745</x>
					<y>711.3525</y>
				</centroid>
			</pseudo3D>
		</spatialEntity>
		<numericStateVariable>
			<name>avgClusterednessRegions</name>
			<value>1824.146101818581</value>
		</numericStateVariable>
		<numericStateVariable>
			<name>avgDensityRegions</name>
			<value>0.6048574027882003</value>
		</numericStateVariable>
	</timepoint>
	<timepoint>
		<spatialEntity>
			<pseudo3D type="region">
				<clusteredness>1</clusteredness>
				<density>0.6496392496392497</density>
				<area>24608</area>
				<perimeter>774.7195744514465</perimeter>
				<distanceFromOrigin>333.0540496676178</distanceFromOrigin>
				<angle>36.1398739330243</angle>
				<shape>rectangular</shape>
				<triangleMeasure>0.6380584437472451</triangleMeasure>
				<rectangleMeasure>0.6565352407685727</rectangleMeasure>
				<circleMeasure>0.2839494360977015</circleMeasure>
				<centroid>
					<x>1126.914</x>
					<y>947.2473</y>
				</centroid>
			</pseudo3D>
		</spatialEntity>
		<spatialEntity>
			<pseudo3D type="region">
				<clusteredness>0.9331627855243334</clusteredness>
				<density>0.5600755559371511</density>
				<area>46143.5</area>
				<perimeter>1216.703174114227</perimeter>
				<distanceFromOrigin>203.4207462379391</distanceFromOrigin>
				<angle>52.52409122992027</angle>
				<shape>triangular</shape>
				<triangleMeasure>0.6011501955397557</triangleMeasure>
				<rectangleMeasure>0.4892236282774843</rectangleMeasure>
				<circleMeasure>0.3405017863255824</circleMeasure>
				<centroid>
					<x>245.8745</x>
					<y>711.3525</y>
				</centroid>
			</pseudo3D>
		</spatialEntity>
		<numericStateVariable>
			<name>avgClusterednessRegions</name>
			<value>1824.146101818581</value>
		</numericStateVariable>
		<numericStateVariable>
			<name>avgDensityRegions</name>
			<value>0.6048574027882003</value>
		</numericStateVariable>
	</timepoint>
	<timepoint>
		<spatialEntity>
			<pseudo3D type="region">
				<clusteredness>1</clusteredness>
				<density>0.6496392496392497</density>
				<area>24608</area>
				<perimeter>774.7195744514465</perimeter>
				<distanceFromOrigin>333.0540496676178</distanceFromOrigin>
				<angle>36.1398739330243</angle>
				<shape>rectangular</shape>
				<triangleMeasure>0.6380584437472451</triangleMeasure>
				<rectangleMeasure>0.6565352407685727</rectangleMeasure>
				<circleMeasure>0.2839494360977015</circleMeasure>
				<centroid>
					<x>1126.914</x>
					<y>947.2473</y>
				</centroid>
			</pseudo3D>
		</spatialEntity>
		<spatialEntity>
			<pseudo3D type="region">
				<clusteredness>0.9331627855243334</clusteredness>
				<density>0.5600755559371511</density>
				<area>46143.5</area>
				<perimeter>1216.703174114227</perimeter>
				<distanceFromOrigin>203.4207462379391</distanceFromOrigin>
				<angle>52.52409122992027</angle>
				<shape>triangular</shape>
				<triangleMeasure>0.6011501955397557</triangleMeasure>
				<rectangleMeasure>0.4892236282774843</rectangleMeasure>
				<circleMeasure>0.3405017863255824</circleMeasure>
				<centroid>
					<x>245.8745</x>
					<y>711.3525</y>
				</centroid>
			</pseudo3D>
		</spatialEntity>
		<numericStateVariable>
			<name>avgClusterednessRegions</name>
			<value>1824.146101818581</value>
		</numericStateVariable>
		<numericStateVariable>
			<name>avgDensityRegions</name>
			<value>0.6048574027882003</value>
		</numericStateVariable>
	</timepoint>
	<timepoint>
		<spatialEntity>
			<pseudo3D type="region">
				<clusteredness>1</clusteredness>
				<density>0.6496392496392497</density>
				<area>24608</area>
				<perimeter>774.7195744514465</perimeter>
				<distanceFromOrigin>333.0540496676178</distanceFromOrigin>
				<angle>36.1398739330243</angle>
				<shape>rectangular</shape>
				<triangleMeasure>0.6380584437472451</triangleMeasure>
				<rectangleMeasure>0.6565352407685727</rectangleMeasure>
				<circleMeasure>0.2839494360977015</circleMeasure>
				<centroid>
					<x>1126.914</x>
					<y>947.2473</y>
				</centroid>
			</pseudo3D>
		</spatialEntity>
		<spatialEntity>
			<pseudo3D type="region">
				<clusteredness>0.9331627855243334</clusteredness>
				<density>0.5600755559371511</density>
				<area>46143.5</area>
				<perimeter>1216.703174114227</perimeter>
				<distanceFromOrigin>203.4207462379391</distanceFromOrigin>
				<angle>52.52409122992027</angle>
				<shape>triangular</shape>
				<triangleMeasure>0.6011501955397557</triangleMeasure>
				<rectangleMeasure>0.4892236282774843</rectangleMeasure>
				<circleMeasure>0.3405017863255824</circleMeasure>
				<centroid>
					<x>245.8745</x>
					<y>711.3525</y>
				</centroid>
			</pseudo3D>
		</spatialEntity>
		<numericStateVariable>
			<name>avgClusterednessRegions</name>
			<value>1824.146101818581</value>
		</numericStateVariable>
		<numericStateVariable>
			<name>avgDensityRegions</name>
			<value>0.6048574027882003</value>
		</numericStateVariable>
	</timepoint>
	<timepoint>
		<spatialEntity>
			<pseudo3D type="region">
				<clusteredness>1</clusteredness>
				<density>0.6496392496392497</density>
				<area>24608</area>
				<perimeter>774.7195744514465</perimeter>
				<distanceFromOrigin>333.0540496676178</distanceFromOrigin>
				<angle>36.1398739330243</angle>
				<shape>rectangular</shape>
				<triangleMeasure>0.6380584437472451</triangleMeasure>
				<rectangleMeasure>0.6565352407685727</rectangleMeasure>
				<circleMeasure>0.2839494360977015</circleMeasure>
				<centroid>
					<x>1126.914</x>
					<y>947.2473</y>
				</centroid>
			</pseudo3D>
		</spatialEntity>
		<spatialEntity>
			<pseudo3D type="region">
				<clusteredness>0.9331627855243334</clusteredness>
				<density>0.5600755559371511</density>
				<area>46143.5</area>
				<perimeter>1216.703174114227</perimeter>
				<distanceFromOrigin>203.4207462379391</distanceFromOrigin>
				<angle>52.52409122992027</angle>
				<shape>triangular</shape>
				<triangleMeasure>0.6011501955397557</triangleMeasure>
				<rectangleMeasure>0.4892236282774843</rectangleMeasure>
				<circleMeasure>0.3405017863255824</circleMeasure>
				<centroid>
					<x>245.8745</x>
					<y>711.3525</y>
				</centroid>
			</pseudo3D>
		</spatialEntity>
		<numericStateVariable>
			<name>avgClusterednessRegions</name>
			<value>1824.146101818581</value>
		</numericStateVariable>
		<numericStateVariable>
			<name>avgDensityRegions</name>
			<value>0.6048574027882003</value>
		</numericStateVariable>
	</timepoint>
	<timepoint>
		<spatialEntity>
			<pseudo3D type="region">
				<clusteredness>1</clusteredness>
				<density>0.6496392496392497</density>
				<area>24608</area>
				<perimeter>774.7195744514465</perimeter>
				<distanceFromOrigin>333.0540496676178</distanceFromOrigin>
				<angle>36.1398739330243</angle>
				<shape>rectangular</shape>
				<triangleMeasure>0.6380584437472451</triangleMeasure>
				<rectangleMeasure>0.6565352407685727</rectangleMeasure>
				<circleMeasure>0.2839494360977015</circleMeasure>
				<centroid>
					<x>1126.914</x>
					<y>947.2473</y>
				</centroid>
			</pseudo3D>
		</spatialEntity>
		<spatialEntity>
			<pseudo3D type="region">
				<clusteredness>0.9331627855243334</clusteredness>
				<density>0.5600755559371511</density>
				<area>46143.5</area>
				<perimeter>1216.703174114227</perimeter>
				<distanceFromOrigin>203.4207462379391</distanceFromOrigin>
				<angle>52.52409122992027</angle>
				<shape>triangular</shape>
				<triangleMeasure>0.6011501955397557</triangleMeasure>
				<rectangleMeasure>0.4892236282774843</rectangleMeasure>
				<circleMeasure>0.3405017863255824</circleMeasure>
				<centroid>
					<x>245.8745</x>
					<y>711.3525</y>
				</centroid>
			</pseudo3D>
		</spatialEntity>
		<numericStateVariable>
			<name>avgClusterednessRegions</name>
			<value>1824.146101818581</value>
		</numericStateVariable>
		<numericStateVariable>
			<name>avgDensityRegions</name>
			<value>0.6048574027882003</value>
		</numericStateVariable>
	</timepoint>
	<timepoint>
		<spatialEntity>
			<pseudo3D type="region">
				<clusteredness>1</clusteredness>
				<density>0.6496392496392497</density>
				<area>24608</area>
				<perimeter>774.7195744514465</perimeter>
				<distanceFromOrigin>333.0540496676178</distanceFromOrigin>
				<angle>36.1398739330243</angle>
				<shape>rectangular</shape>
				<triangleMeasure>0.6380584437472451</triangleMeasure>
				<rectangleMeasure>0.6565352407685727</rectangleMeasure>
				<circleMeasure>0.2839494360977015</circleMeasure>
				<centroid>
					<x>1126.914</x>
					<y>947.2473</y>
				</centroid>
			</pseudo3D>
		</spatialEntity>
		<spatialEntity>
			<pseudo3D type="region">
				<clusteredness>0.9331627855243334</clusteredness>
				<density>0.5600755559371511</density>
				<area>46143.5</area>
				<perimeter>1216.703174114227</perimeter>
				<distanceFromOrigin>203.4207462379391</distanceFromOrigin>
				<angle>52.52409122992027</angle>
				<shape>triangular</shape>
				<triangleMeasure>0.6011501955397557</triangleMeasure>
				<rectangleMeasure>0.4892236282774843</rectangleMeasure>
				<circleMeasure>0.3405017863255824</circleMeasure>
				<centroid>
					<x>245.8745</x>
					<y>711.3525</y>
				</centroid>
			</pseudo3D>
		</spatialEntity>
		<numericStateVariable>
			<name>avgClusterednessRegions</name>
			<value>1824.146101818581</value>
		</numericStateVariable>
		<numericStateVariable>
			<name>avgDensityRegions</name>
			<value>0.6048574027882003</value>
		</numericStateVariable>
	</timepoint>
	<timepoint>
		<spatialEntity>
			<pseudo3D type="region">
				<clusteredness>1</clusteredness>
				<density>0.6496392496392497</density>
				<area>24608</area>
				<perimeter>774.7195744514465</perimeter>
				<distanceFromOrigin>333.0540496676178</distanceFromOrigin>
				<angle>36.1398739330243</angle>
				<shape>rectangular</shape>
				<triangleMeasure>0.6380584437472451</triangleMeasure>
				<rectangleMeasure>0.6565352407685727</rectangleMeasure>
				<circleMeasure>0.2839494360977015</circleMeasure>
				<centroid>
					<x>1126.914</x>
					<y>947.2473</y>
				</centroid>
			</pseudo3D>
		</spatialEntity>
		<spatialEntity>
			<pseudo3D type="region">
				<clusteredness>0.9331627855243334</clusteredness>
				<density>0.5600755559371511</density>
				<area>46143.5</area>
				<perimeter>1216.703174114227</perimeter>
				<distanceFromOrigin>203.4207462379391</distanceFromOrigin>
				<angle>52.52409122992027</angle>
				<shape>triangular</shape>
				<triangleMeasure>0.6011501955397557</triangleMeasure>
				<rectangleMeasure>0.4892236282774843</rectangleMeasure>
				<circleMeasure>0.3405017863255824</circleMeasure>
				<centroid>
					<x>245.8745</x>
					<y>711.3525</y>
				</centroid>
			</pseudo3D>
		</spatialEntity>
		<numericStateVariable>
			<name>avgClusterednessRegions</name>
			<value>1824.146101818581</value>
		</numericStateVariable>
		<numericStateVariable>
			<name>avgDensityRegions</name>
			<value>0.6048574027882003</value>
		</numericStateVariable>
	</timepoint>
	<timepoint>
		<spatialEntity>
			<pseudo3D type="region">
				<clusteredness>1</clusteredness>
				<density>0.6496392496392497</density>
				<area>24608</area>
				<perimeter>774.7195744514465</perimeter>
				<distanceFromOrigin>333.0540496676178</distanceFromOrigin>
				<angle>36.1398739330243</angle>
				<shape>rectangular</shape>
				<triangleMeasure>0.6380584437472451</triangleMeasure>
				<rectangleMeasure>0.6565352407685727</rectangleMeasure>
				<circleMeasure>0.2839494360977015</circleMeasure>
				<centroid>
					<x>1126.914</x>
					<y>947.2473</y>
				</centroid>
			</pseudo3D>
		</spatialEntity>
		<spatialEntity>
			<pseudo3D type="region">
				<clusteredness>0.9331627855243334</clusteredness>
				<density>0.5600755559371511</density>
				<area>46143.5</area>
				<perimeter>1216.703174114227</perimeter>
				<distanceFromOrigin>203.4207462379391</distanceFromOrigin>
				<angle>52.52409122992027</angle>
				<shape>triangular</shape>
				<triangleMeasure>0.6011501955397557</triangleMeasure>
				<rectangleMeasure>0.4892236282774843</rectangleMeasure>
				<circleMeasure>0.3405017863255824</circleMeasure>
				<centroid>
					<x>245.8745</x>
					<y>711.3525</y>
				</centroid>
			</pseudo3D>
		</spatialEntity>
		<numericStateVariable>
			<name>avgClusterednessRegions</name>
			<value>1824.146101818581</value>
		</numericStateVariable>
		<numericStateVariable>
			<name>avgDensityRegions</name>
			<value>0.6048574027882003</value>
		</numericStateVariable>
	</timepoint>
	<timepoint>
		<spatialEntity>
			<pseudo3D type="region">
				<clusteredness>1</clusteredness>
				<density>0.6496392496392497</density>
				<area>24608</area>
				<perimeter>774.7195744514465</perimeter>
				<distanceFromOrigin>333.0540496676178</distanceFromOrigin>
				<angle>36.1398739330243</angle>
				<shape>rectangular</shape>
				<triangleMeasure>0.6380584437472451</triangleMeasure>
				<rectangleMeasure>0.6565352407685727</rectangleMeasure>
				<circleMeasure>0.2839494360977015</circleMeasure>
				<centroid>
					<x>1126.914</x>
					<y>947.2473</y>
				</centroid>
			</pseudo3D>
		</spatialEntity>
		<spatialEntity>
			<pseudo3D type="region">
				<clusteredness>0.9331627855243334</clusteredness>
				<density>0.5600755559371511</density>
				<area>46143.5</area>
				<perimeter>1216.703174114227</perimeter>
				<distanceFromOrigin>203.4207462379391</distanceFromOrigin>
				<angle>52.52409122992027</angle>
				<shape>triangular</shape>
				<triangleMeasure>0.6011501955397557</triangleMeasure>
				<rectangleMeasure>0.4892236282774843</rectangleMeasure>
				<circleMeasure>0.3405017863255824</circleMeasure>
				<centroid>
					<x>245.8745</x>
					<y>711.3525</y>
				</centroid>
			</pseudo3D>
		</spatialEntity>
		<numericStateVariable>
			<name>avgClusterednessRegions</name>
			<value>1824.146101818581</value>
		</numericStateVariable>
		<numericStateVariable>
			<name>avgDensityRegions</name>
			<value>0.6048574027882003</value>
		</numericStateVariable>
	</timepoint>
	<timepoint>
		<spatialEntity>
			<pseudo3D type="region">
				<clusteredness>1</clusteredness>
				<density>0.6496392496392497</density>
				<area>24608</area>
				<perimeter>774.7195744514465</perimeter>
				<distanceFromOrigin>333.0540496676178</distanceFromOrigin>
				<angle>36.1398739330243</angle>
				<shape>rectangular</shape>
				<triangleMeasure>0.6380584437472451</triangleMeasure>
				<rectangleMeasure>0.6565352407685727</rectangleMeasure>
				<circleMeasure>0.2839494360977015</circleMeasure>
				<centroid>
					<x>1126.914</x>
					<y>947.2473</y>
				</centroid>
			</pseudo3D>
		</spatialEntity>
		<spatialEntity>
			<pseudo3D type="region">
				<clusteredness>0.9331627855243334</clusteredness>
				<density>0.5600755559371511</density>
				<area>46143.5</area>
				<perimeter>1216.703174114227</perimeter>
				<distanceFromOrigin>203.4207462379391</distanceFromOrigin>
				<angle>52.52409122992027</angle>
				<shape>triangular</shape>
				<triangleMeasure>0.6011501955397557</triangleMeasure>
				<rectangleMeasure>0.4892236282774843</rectangleMeasure>
				<circleMeasure>0.3405017863255824</circleMeasure>
				<centroid>
					<x>245.8745</x>
					<y>711.3525</y>
				</centroid>
			</pseudo3D>
		</spatialEntity>
		<numericStateVariable>
			<name>avgClusterednessRegions</name>
			<value>1824.146101818581</value>
		</numericStateVariable>
		<numericStateVariable>
			<name>avgDensityRegions</name>
			<value>0.6048574027882003</value>
		</numericStateVariable>
	</timepoint>
	<timepoint>
		<spatialEntity>
			<pseudo3D type="region">
				<clusteredness>1</clusteredness>
				<density>0.6496392496392497</density>
				<area>24608</area>
				<perimeter>774.7195744514465</perimeter>
				<distanceFromOrigin>333.0540496676178</distanceFromOrigin>
				<angle>36.1398739330243</angle>
				<shape>rectangular</shape>
				<triangleMeasure>0.6380584437472451</triangleMeasure>
				<rectangleMeasure>0.6565352407685727</rectangleMeasure>
				<circleMeasure>0.2839494360977015</circleMeasure>
				<centroid>
					<x>1126.914</x>
					<y>947.2473</y>
				</centroid>
			</pseudo3D>
		</spatialEntity>
		<spatialEntity>
			<pseudo3D type="region">
				<clusteredness>0.9331627855243334</clusteredness>
				<density>0.5600755559371511</density>
				<area>46143.5</area>
				<perimeter>1216.703174114227</perimeter>
				<distanceFromOrigin>203.4207462379391</distanceFromOrigin>
				<angle>52.52409122992027</angle>
				<shape>triangular</shape>
				<triangleMeasure>0.6011501955397557</triangleMeasure>
				<rectangleMeasure>0.4892236282774843</rectangleMeasure>
				<circleMeasure>0.3405017863255824</circleMeasure>
				<centroid>
					<x>245.8745</x>
					<y>711.3525</y>
				</centroid>
			</pseudo3D>
		</spatialEntity>
		<numericStateVariable>
			<name>avgClusterednessRegions</name>
			<value>1824.146101818581</value>
		</numericStateVariable>
		<numericStateVariable>
			<name>avgDensityRegions</name>
			<value>0.6048574027882003</value>
		</numericStateVariable>
	</timepoint>
	<timepoint>
		<spatialEntity>
			<pseudo3D type="region">
				<clusteredness>1</clusteredness>
				<density>0.6496392496392497</density>
				<area>24608</area>
				<perimeter>774.7195744514465</perimeter>
				<distanceFromOrigin>333.0540496676178</distanceFromOrigin>
				<angle>36.1398739330243</angle>
				<shape>rectangular</shape>
				<triangleMeasure>0.6380584437472451</triangleMeasure>
				<rectangleMeasure>0.6565352407685727</rectangleMeasure>
				<circleMeasure>0.2839494360977015</circleMeasure>
				<centroid>
					<x>1126.914</x>
					<y>947.2473</y>
				</centroid>
			</pseudo3D>
		</spatialEntity>
		<spatialEntity>
			<pseudo3D type="region">
				<clusteredness>0.9331627855243334</clusteredness>
				<density>0.5600755559371511</density>
				<area>46143.5</area>
				<perimeter>1216.703174114227</perimeter>
				<distanceFromOrigin>203.4207462379391</distanceFromOrigin>
				<angle>52.52409122992027</angle>
				<shape>triangular</shape>
				<triangleMeasure>0.6011501955397557</triangleMeasure>
				<rectangleMeasure>0.4892236282774843</rectangleMeasure>
				<circleMeasure>0.3405017863255824</circleMeasure>
				<centroid>
					<x>245.8745</x>
					<y>711.3525</y>
				</centroid>
			</pseudo3D>
		</spatialEntity>
		<numericStateVariable>
			<name>avgClusterednessRegions</name>
			<value>1824.146101818581</value>
		</numericStateVariable>
		<numericStateVariable>
			<name>avgDensityRegions</name>
			<value>0.6048574027882003</value>
		</numericStateVariable>
	</timepoint>
	<timepoint>
		<spatialEntity>
			<pseudo3D type="region">
				<clusteredness>1</clusteredness>
				<density>0.6496392496392497</density>
				<area>24608</area>
				<perimeter>774.7195744514465</perimeter>
				<distanceFromOrigin>333.0540496676178</distanceFromOrigin>
				<angle>36.1398739330243</angle>
				<shape>rectangular</shape>
				<triangleMeasure>0.6380584437472451</triangleMeasure>
				<rectangleMeasure>0.6565352407685727</rectangleMeasure>
				<circleMeasure>0.2839494360977015</circleMeasure>
				<centroid>
					<x>1126.914</x>
					<y>947.2473</y>
				</centroid>
			</pseudo3D>
		</spatialEntity>
		<spatialEntity>
			<pseudo3D type="region">
				<clusteredness>0.9331627855243334</clusteredness>
				<density>0.5600755559371511</density>
				<area>46143.5</area>
				<perimeter>1216.703174114227</perimeter>
				<distanceFromOrigin>203.4207462379391</distanceFromOrigin>
				<angle>52.52409122992027</angle>
				<shape>triangular</shape>
				<triangleMeasure>0.6011501955397557</triangleMeasure>
				<rectangleMeasure>0.4892236282774843</rectangleMeasure>
				<circleMeasure>0.3405017863255824</circleMeasure>
				<centroid>
					<x>245.8745</x>
					<y>711.3525</y>
				</centroid>
			</pseudo3D>
		</spatialEntity>
		<numericStateVariable>
			<name>avgClusterednessRegions</name>
			<value>1824.146101818581</value>
		</numericStateVariable>
		<numericStateVariable>
			<name>avgDensityRegions</name>
			<value>0.6048574027882003</value>
		</numericStateVariable>
	</timepoint>
	<timepoint>
		<spatialEntity>
			<pseudo3D type="region">
				<clusteredness>1</clusteredness>
				<density>0.6496392496392497</density>
				<area>24608</area>
				<perimeter>774.7195744514465</perimeter>
				<distanceFromOrigin>333.0540496676178</distanceFromOrigin>
				<angle>36.1398739330243</angle>
				<shape>rectangular</shape>
				<triangleMeasure>0.6380584437472451</triangleMeasure>
				<rectangleMeasure>0.6565352407685727</rectangleMeasure>
				<circleMeasure>0.2839494360977015</circleMeasure>
				<centroid>
					<x>1126.914</x>
					<y>947.2473</y>
				</centroid>
			</pseudo3D>
		</spatialEntity>
		<spatialEntity>
			<pseudo3D type="region">
				<clusteredness>0.9331627855243334</clusteredness>
				<density>0.5600755559371511</density>
				<area>46143.5</area>
				<perimeter>1216.703174114227</perimeter>
				<distanceFromOrigin>203.4207462379391</distanceFromOrigin>
				<angle>52.52409122992027</angle>
				<shape>triangular</shape>
				<triangleMeasure>0.6011501955397557</triangleMeasure>
				<rectangleMeasure>0.4892236282774843</rectangleMeasure>
				<circleMeasure>0.3405017863255824</circleMeasure>
				<centroid>
					<x>245.8745</x>
					<y>711.3525</y>
				</centroid>
			</pseudo3D>
		</spatialEntity>
		<numericStateVariable>
			<name>avgClusterednessRegions</name>
			<value>1824.146101818581</value>
		</numericStateVariable>
		<numericStateVariable>
			<name>avgDensityRegions</name>
			<value>0.6048574027882003</value>
		</numericStateVariable>
	</timepoint>
	<timepoint>
		<spatialEntity>
			<pseudo3D type="region">
				<clusteredness>1</clusteredness>
				<density>0.6496392496392497</density>
				<area>24608</area>
				<perimeter>774.7195744514465</perimeter>
				<distanceFromOrigin>333.0540496676178</distanceFromOrigin>
				<angle>36.1398739330243</angle>
				<shape>rectangular</shape>
				<triangleMeasure>0.6380584437472451</triangleMeasure>
				<rectangleMeasure>0.6565352407685727</rectangleMeasure>
				<circleMeasure>0.2839494360977015</circleMeasure>
				<centroid>
					<x>1126.914</x>
					<y>947.2473</y>
				</centroid>
			</pseudo3D>
		</spatialEntity>
		<spatialEntity>
			<pseudo3D type="region">
				<clusteredness>0.9331627855243334</clusteredness>
				<density>0.5600755559371511</density>
				<area>46143.5</area>
				<perimeter>1216.703174114227</perimeter>
				<distanceFromOrigin>203.4207462379391</distanceFromOrigin>
				<angle>52.52409122992027</angle>
				<shape>triangular</shape>
				<triangleMeasure>0.6011501955397557</triangleMeasure>
				<rectangleMeasure>0.4892236282774843</rectangleMeasure>
				<circleMeasure>0.3405017863255824</circleMeasure>
				<centroid>
					<x>245.8745</x>
					<y>711.3525</y>
				</centroid>
			</pseudo3D>
		</spatialEntity>
		<numericStateVariable>
			<name>avgClusterednessRegions</name>
			<value>1824.146101818581</value>
		</numericStateVariable>
		<numericStateVariable>
			<name>avgDensityRegions</name>
			<value>0.6048574027882003</value>
		</numericStateVariable>
	</timepoint>
	<timepoint>
		<spatialEntity>
			<pseudo3D type="region">
				<clusteredness>1</clusteredness>
				<density>0.6496392496392497</density>
				<area>24608</area>
				<perimeter>774.7195744514465</perimeter>
				<distanceFromOrigin>333.0540496676178</distanceFromOrigin>
				<angle>36.1398739330243</angle>
				<shape>rectangular</shape>
				<triangleMeasure>0.6380584437472451</triangleMeasure>
				<rectangleMeasure>0.6565352407685727</rectangleMeasure>
				<circleMeasure>0.2839494360977015</circleMeasure>
				<centroid>
					<x>1126.914</x>
					<y>947.2473</y>
				</centroid>
			</pseudo3D>
		</spatialEntity>
		<spatialEntity>
			<pseudo3D type="region">
				<clusteredness>0.9331627855243334</clusteredness>
				<density>0.5600755559371511</density>
				<area>46143.5</area>
				<perimeter>1216.703174114227</perimeter>
				<distanceFromOrigin>203.4207462379391</distanceFromOrigin>
				<angle>52.52409122992027</angle>
				<shape>triangular</shape>
				<triangleMeasure>0.6011501955397557</triangleMeasure>
				<rectangleMeasure>0.4892236282774843</rectangleMeasure>
				<circleMeasure>0.3405017863255824</circleMeasure>
				<centroid>
					<x>245.8745</x>
					<y>711.3525</y>
				</centroid>
			</pseudo3D>
		</spatialEntity>
		<numericStateVariable>
			<name>avgClusterednessRegions</name>
			<value>1824.146101818581</value>
		</numericStateVariable>
		<numericStateVariable>
			<name>avgDensityRegions</name>
			<value>0.6048574027882003</value>
		</numericStateVariable>
	</timepoint>
	<timepoint>
		<spatialEntity>
			<pseudo3D type="region">
				<clusteredness>1</clusteredness>
				<density>0.6496392496392497</density>
				<area>24608</area>
				<perimeter>774.7195744514465</perimeter>
				<distanceFromOrigin>333.0540496676178</distanceFromOrigin>
				<angle>36.1398739330243</angle>
				<shape>rectangular</shape>
				<triangleMeasure>0.6380584437472451</triangleMeasure>
				<rectangleMeasure>0.6565352407685727</rectangleMeasure>
				<circleMeasure>0.2839494360977015</circleMeasure>
				<centroid>
					<x>1126.914</x>
					<y>947.2473</y>
				</centroid>
			</pseudo3D>
		</spatialEntity>
		<spatialEntity>
			<pseudo3D type="region">
				<clusteredness>0.9331627855243334</clusteredness>
				<density>0.5600755559371511</density>
				<area>46143.5</area>
				<perimeter>1216.703174114227</perimeter>
				<distanceFromOrigin>203.4207462379391</distanceFromOrigin>
				<angle>52.52409122992027</angle>
				<shape>triangular</shape>
				<triangleMeasure>0.6011501955397557</triangleMeasure>
				<rectangleMeasure>0.4892236282774843</rectangleMeasure>
				<circleMeasure>0.3405017863255824</circleMeasure>
				<centroid>
					<x>245.8745</x>
					<y>711.3525</y>
				</centroid>
			</pseudo3D>
		</spatialEntity>
		<numericStateVariable>
			<name>avgClusterednessRegions</name>
			<value>1824.146101818581</value>
		</numericStateVariable>
		<numericStateVariable>
			<name>avgDensityRegions</name>
			<value>0.6048574027882003</value>
		</numericStateVariable>
	</timepoint>
	<timepoint>
		<spatialEntity>
			<pseudo3D type="region">
				<clusteredness>1</clusteredness>
				<density>0.6496392496392497</density>
				<area>24608</area>
				<perimeter>774.7195744514465</perimeter>
				<distanceFromOrigin>333.0540496676178</distanceFromOrigin>
				<angle>36.1398739330243</angle>
				<shape>rectangular</shape>
				<triangleMeasure>0.6380584437472451</triangleMeasure>
				<rectangleMeasure>0.6565352407685727</rectangleMeasure>
				<circleMeasure>0.2839494360977015</circleMeasure>
				<centroid>
					<x>1126.914</x>
					<y>947.2473</y>
				</centroid>
			</pseudo3D>
		</spatialEntity>
		<spatialEntity>
			<pseudo3D type="region">
				<clusteredness>0.9331627855243334</clusteredness>
				<density>0.5600755559371511</density>
				<area>46143.5</area>
				<perimeter>1216.703174114227</perimeter>
				<distanceFromOrigin>203.4207462379391</distanceFromOrigin>
				<angle>52.52409122992027</angle>
				<shape>triangular</shape>
				<triangleMeasure>0.6011501955397557</triangleMeasure>
				<rectangleMeasure>0.4892236282774843</rectangleMeasure>
				<circleMeasure>0.3405017863255824</circleMeasure>
				<centroid>
					<x>245.8745</x>
					<y>711.3525</y>
				</centroid>
			</pseudo3D>
		</spatialEntity>
		<numericStateVariable>
			<name>avgClusterednessRegions</name>
			<value>1824.146101818581</value>
		</numericStateVariable>
		<numericStateVariable>
			<name>avgDensityRegions</name>
			<value>0.6048574027882003</value>
		</numericStateVariable>
	</timepoint>
	<timepoint>
		<spatialEntity>
			<pseudo3D type="region">
				<clusteredness>1</clusteredness>
				<density>0.6496392496392497</density>
				<area>24608</area>
				<perimeter>774.7195744514465</perimeter>
				<distanceFromOrigin>333.0540496676178</distanceFromOrigin>
				<angle>36.1398739330243</angle>
				<shape>rectangular</shape>
				<triangleMeasure>0.6380584437472451</triangleMeasure>
				<rectangleMeasure>0.6565352407685727</rectangleMeasure>
				<circleMeasure>0.2839494360977015</circleMeasure>
				<centroid>
					<x>1126.914</x>
					<y>947.2473</y>
				</centroid>
			</pseudo3D>
		</spatialEntity>
		<spatialEntity>
			<pseudo3D type="region">
				<clusteredness>0.9331627855243334</clusteredness>
				<density>0.5600755559371511</density>
				<area>46143.5</area>
				<perimeter>1216.703174114227</perimeter>
				<distanceFromOrigin>203.4207462379391</distanceFromOrigin>
				<angle>52.52409122992027</angle>
				<shape>triangular</shape>
				<triangleMeasure>0.6011501955397557</triangleMeasure>
				<rectangleMeasure>0.4892236282774843</rectangleMeasure>
				<circleMeasure>0.3405017863255824</circleMeasure>
				<centroid>
					<x>245.8745</x>
					<y>711.3525</y>
				</centroid>
			</pseudo3D>
		</spatialEntity>
		<numericStateVariable>
			<name>avgClusterednessRegions</name>
			<value>1824.146101818581</value>
		</numericStateVariable>
		<numericStateVariable>
			<name>avgDensityRegions</name>
			<value>0.6048574027882003</value>
		</numericStateVariable>
	</timepoint>
	<timepoint>
		<spatialEntity>
			<pseudo3D type="region">
				<clusteredness>1</clusteredness>
				<density>0.6496392496392497</density>
				<area>24608</area>
				<perimeter>774.7195744514465</perimeter>
				<distanceFromOrigin>333.0540496676178</distanceFromOrigin>
				<angle>36.1398739330243</angle>
				<shape>rectangular</shape>
				<triangleMeasure>0.6380584437472451</triangleMeasure>
				<rectangleMeasure>0.6565352407685727</rectangleMeasure>
				<circleMeasure>0.2839494360977015</circleMeasure>
				<centroid>
					<x>1126.914</x>
					<y>947.2473</y>
				</centroid>
			</pseudo3D>
		</spatialEntity>
		<spatialEntity>
			<pseudo3D type="region">
				<clusteredness>0.9331627855243334</clusteredness>
				<density>0.5600755559371511</density>
				<area>46143.5</area>
				<perimeter>1216.703174114227</perimeter>
				<distanceFromOrigin>203.4207462379391</distanceFromOrigin>
				<angle>52.52409122992027</angle>
				<shape>triangular</shape>
				<triangleMeasure>0.6011501955397557</triangleMeasure>
				<rectangleMeasure>0.4892236282774843</rectangleMeasure>
				<circleMeasure>0.3405017863255824</circleMeasure>
				<centroid>
					<x>245.8745</x>
					<y>711.3525</y>
				</centroid>
			</pseudo3D>
		</spatialEntity>
		<numericStateVariable>
			<name>avgClusterednessRegions</name>
			<value>1824.146101818581</value>
		</numericStateVariable>
		<numericStateVariable>
			<name>avgDensityRegions</name>
			<value>0.6048574027882003</value>
		</numericStateVariable>
	</timepoint>
	<timepoint>
		<spatialEntity>
			<pseudo3D type="region">
				<clusteredness>1</clusteredness>
				<density>0.6496392496392497</density>
				<area>24608</area>
				<perimeter>774.7195744514465</perimeter>
				<distanceFromOrigin>333.0540496676178</distanceFromOrigin>
				<angle>36.1398739330243</angle>
				<shape>rectangular</shape>
				<triangleMeasure>0.6380584437472451</triangleMeasure>
				<rectangleMeasure>0.6565352407685727</rectangleMeasure>
				<circleMeasure>0.2839494360977015</circleMeasure>
				<centroid>
					<x>1126.914</x>
					<y>947.2473</y>
				</centroid>
			</pseudo3D>
		</spatialEntity>
		<spatialEntity>
			<pseudo3D type="region">
				<clusteredness>0.9331627855243334</clusteredness>
				<density>0.5600755559371511</density>
				<area>46143.5</area>
				<perimeter>1216.703174114227</perimeter>
				<distanceFromOrigin>203.4207462379391</distanceFromOrigin>
				<angle>52.52409122992027</angle>
				<shape>triangular</shape>
				<triangleMeasure>0.6011501955397557</triangleMeasure>
				<rectangleMeasure>0.4892236282774843</rectangleMeasure>
				<circleMeasure>0.3405017863255824</circleMeasure>
				<centroid>
					<x>245.8745</x>
					<y>711.3525</y>
				</centroid>
			</pseudo3D>
		</spatialEntity>
		<numericStateVariable>
			<name>avgClusterednessRegions</name>
			<value>1824.146101818581</value>
		</numericStateVariable>
		<numericStateVariable>
			<name>avgDensityRegions</name>
			<value>0.6048574027882003</value>
		</numericStateVariable>
	</timepoint>
	<timepoint>
		<spatialEntity>
			<pseudo3D type="region">
				<clusteredness>1</clusteredness>
				<density>0.6496392496392497</density>
				<area>24608</area>
				<perimeter>774.7195744514465</perimeter>
				<distanceFromOrigin>333.0540496676178</distanceFromOrigin>
				<angle>36.1398739330243</angle>
				<shape>rectangular</shape>
				<triangleMeasure>0.6380584437472451</triangleMeasure>
				<rectangleMeasure>0.6565352407685727</rectangleMeasure>
				<circleMeasure>0.2839494360977015</circleMeasure>
				<centroid>
					<x>1126.914</x>
					<y>947.2473</y>
				</centroid>
			</pseudo3D>
		</spatialEntity>
		<spatialEntity>
			<pseudo3D type="region">
				<clusteredness>0.9331627855243334</clusteredness>
				<density>0.5600755559371511</density>
				<area>46143.5</area>
				<perimeter>1216.703174114227</perimeter>
				<distanceFromOrigin>203.4207462379391</distanceFromOrigin>
				<angle>52.52409122992027</angle>
				<shape>triangular</shape>
				<triangleMeasure>0.6011501955397557</triangleMeasure>
				<rectangleMeasure>0.4892236282774843</rectangleMeasure>
				<circleMeasure>0.3405017863255824</circleMeasure>
				<centroid>
					<x>245.8745</x>
					<y>711.3525</y>
				</centroid>
			</pseudo3D>
		</spatialEntity>
		<numericStateVariable>
			<name>avgClusterednessRegions</name>
			<value>1824.146101818581</value>
		</numericStateVariable>
		<numericStateVariable>
			<name>avgDensityRegions</name>
			<value>0.6048574027882003</value>
		</numericStateVariable>
	</timepoint>
	<timepoint>
		<spatialEntity>
			<pseudo3D type="region">
				<clusteredness>1</clusteredness>
				<density>0.6496392496392497</density>
				<area>24608</area>
				<perimeter>774.7195744514465</perimeter>
				<distanceFromOrigin>333.0540496676178</distanceFromOrigin>
				<angle>36.1398739330243</angle>
				<shape>rectangular</shape>
				<triangleMeasure>0.6380584437472451</triangleMeasure>
				<rectangleMeasure>0.6565352407685727</rectangleMeasure>
				<circleMeasure>0.2839494360977015</circleMeasure>
				<centroid>
					<x>1126.914</x>
					<y>947.2473</y>
				</centroid>
			</pseudo3D>
		</spatialEntity>
		<spatialEntity>
			<pseudo3D type="region">
				<clusteredness>0.9331627855243334</clusteredness>
				<density>0.5600755559371511</density>
				<area>46143.5</area>
				<perimeter>1216.703174114227</perimeter>
				<distanceFromOrigin>203.4207462379391</distanceFromOrigin>
				<angle>52.52409122992027</angle>
				<shape>triangular</shape>
				<triangleMeasure>0.6011501955397557</triangleMeasure>
				<rectangleMeasure>0.4892236282774843</rectangleMeasure>
				<circleMeasure>0.3405017863255824</circleMeasure>
				<centroid>
					<x>245.8745</x>
					<y>711.3525</y>
				</centroid>
			</pseudo3D>
		</spatialEntity>
		<numericStateVariable>
			<name>avgClusterednessRegions</name>
			<value>1824.146101818581</value>
		</numericStateVariable>
		<numericStateVariable>
			<name>avgDensityRegions</name>
			<value>0.6048574027882003</value>
		</numericStateVariable>
	</timepoint>
</experiment>
