# Supplementary material for: Automatic validation of computational models using pseudo-3D spatio-temporal model checking
Source: BMC Syst Biol. 2014 Dec 2;8:124. doi: 10.1186/s12918-014-0124-0 (PMC4272535; doi:10.1186/s12918-014-0124-0)
Supplement: Additional file 8 — Dataset of STML files for the phase variation case study. The dataset of one thousand STML files corresponding to the stochastic simulations of the rectangular model for the phase variation case study. We recommend using the freely available 7zip software (Download link: http://www.7-zip.org/download.html) to extract this archive. [file 12918_2014_124_MOESM8_ESM.zip › phase_variation_stml_219.xml]

<?xml version="1.0" encoding="utf-8"?>
<!--Warning! This xml file was automatically generated by a C++ program using the Boost PropertyTree library.-->
<experiment>
	<timepoint>
		<numericStateVariable>
			<name>avgClusterednessRegions</name>
			<value>0</value>
		</numericStateVariable>
		<numericStateVariable>
			<name>avgDensityRegions</name>
			<value>0</value>
		</numericStateVariable>
	</timepoint>
	<timepoint>
		<numericStateVariable>
			<name>avgClusterednessRegions</name>
			<value>0</value>
		</numericStateVariable>
		<numericStateVariable>
			<name>avgDensityRegions</name>
			<value>0</value>
		</numericStateVariable>
	</timepoint>
	<timepoint>
		<numericStateVariable>
			<name>avgClusterednessRegions</name>
			<value>0</value>
		</numericStateVariable>
		<numericStateVariable>
			<name>avgDensityRegions</name>
			<value>0</value>
		</numericStateVariable>
	</timepoint>
	<timepoint>
		<numericStateVariable>
			<name>avgClusterednessRegions</name>
			<value>0</value>
		</numericStateVariable>
		<numericStateVariable>
			<name>avgDensityRegions</name>
			<value>0</value>
		</numericStateVariable>
	</timepoint>
	<timepoint>
		<numericStateVariable>
			<name>avgClusterednessRegions</name>
			<value>0</value>
		</numericStateVariable>
		<numericStateVariable>
			<name>avgDensityRegions</name>
			<value>0</value>
		</numericStateVariable>
	</timepoint>
	<timepoint>
		<numericStateVariable>
			<name>avgClusterednessRegions</name>
			<value>0</value>
		</numericStateVariable>
		<numericStateVariable>
			<name>avgDensityRegions</name>
			<value>0</value>
		</numericStateVariable>
	</timepoint>
	<timepoint>
		<numericStateVariable>
			<name>avgClusterednessRegions</name>
			<value>0</value>
		</numericStateVariable>
		<numericStateVariable>
			<name>avgDensityRegions</name>
			<value>0</value>
		</numericStateVariable>
	</timepoint>
	<timepoint>
		<numericStateVariable>
			<name>avgClusterednessRegions</name>
			<value>0</value>
		</numericStateVariable>
		<numericStateVariable>
			<name>avgDensityRegions</name>
			<value>0</value>
		</numericStateVariable>
	</timepoint>
	<timepoint>
		<numericStateVariable>
			<name>avgClusterednessRegions</name>
			<value>0</value>
		</numericStateVariable>
		<numericStateVariable>
			<name>avgDensityRegions</name>
			<value>0</value>
		</numericStateVariable>
	</timepoint>
	<timepoint>
		<numericStateVariable>
			<name>avgClusterednessRegions</name>
			<value>0</value>
		</numericStateVariable>
		<numericStateVariable>
			<name>avgDensityRegions</name>
			<value>0</value>
		</numericStateVariable>
	</timepoint>
	<timepoint>
		<numericStateVariable>
			<name>avgClusterednessRegions</name>
			<value>0</value>
		</numericStateVariable>
		<numericStateVariable>
			<name>avgDensityRegions</name>
			<value>0</value>
		</numericStateVariable>
	</timepoint>
	<timepoint>
		<numericStateVariable>
			<name>avgClusterednessRegions</name>
			<value>0</value>
		</numericStateVariable>
		<numericStateVariable>
			<name>avgDensityRegions</name>
			<value>0</value>
		</numericStateVariable>
	</timepoint>
	<timepoint>
		<numericStateVariable>
			<name>avgClusterednessRegions</name>
			<value>0</value>
		</numericStateVariable>
		<numericStateVariable>
			<name>avgDensityRegions</name>
			<value>0</value>
		</numericStateVariable>
	</timepoint>
	<timepoint>
		<numericStateVariable>
			<name>avgClusterednessRegions</name>
			<value>0</value>
		</numericStateVariable>
		<numericStateVariable>
			<name>avgDensityRegions</name>
			<value>0</value>
		</numericStateVariable>
	</timepoint>
	<timepoint>
		<numericStateVariable>
			<name>avgClusterednessRegions</name>
			<value>0</value>
		</numericStateVariable>
		<numericStateVariable>
			<name>avgDensityRegions</name>
			<value>0</value>
		</numericStateVariable>
	</timepoint>
	<timepoint>
		<numericStateVariable>
			<name>avgClusterednessRegions</name>
			<value>0</value>
		</numericStateVariable>
		<numericStateVariable>
			<name>avgDensityRegions</name>
			<value>0</value>
		</numericStateVariable>
	</timepoint>
	<timepoint>
		<numericStateVariable>
			<name>avgClusterednessRegions</name>
			<value>0</value>
		</numericStateVariable>
		<numericStateVariable>
			<name>avgDensityRegions</name>
			<value>0</value>
		</numericStateVariable>
	</timepoint>
	<timepoint>
		<numericStateVariable>
			<name>avgClusterednessRegions</name>
			<value>0</value>
		</numericStateVariable>
		<numericStateVariable>
			<name>avgDensityRegions</name>
			<value>0</value>
		</numericStateVariable>
	</timepoint>
	<timepoint>
		<numericStateVariable>
			<name>avgClusterednessRegions</name>
			<value>0</value>
		</numericStateVariable>
		<numericStateVariable>
			<name>avgDensityRegions</name>
			<value>0</value>
		</numericStateVariable>
	</timepoint>
	<timepoint>
		<numericStateVariable>
			<name>avgClusterednessRegions</name>
			<value>0</value>
		</numericStateVariable>
		<numericStateVariable>
			<name>avgDensityRegions</name>
			<value>0</value>
		</numericStateVariable>
	</timepoint>
	<timepoint>
		<numericStateVariable>
			<name>avgClusterednessRegions</name>
			<value>0</value>
		</numericStateVariable>
		<numericStateVariable>
			<name>avgDensityRegions</name>
			<value>0</value>
		</numericStateVariable>
	</timepoint>
	<timepoint>
		<spatialEntity>
			<pseudo3D type="region">
				<clusteredness>1</clusteredness>
				<density>0.6411046521812026</density>
				<area>23175</area>
				<perimeter>748.8244152069092</perimeter>
				<distanceFromOrigin>153.5740863557391</distanceFromOrigin>
				<angle>66.12969189742581</angle>
				<shape>triangular</shape>
				<triangleMeasure>0.689255202873012</triangleMeasure>
				<rectangleMeasure>0.5763015231949998</rectangleMeasure>
				<circleMeasure>0.4933128618344255</circleMeasure>
				<centroid>
					<x>934.3254</x>
					<y>827.7949</y>
				</centroid>
			</pseudo3D>
		</spatialEntity>
		<numericStateVariable>
			<name>avgClusterednessRegions</name>
			<value>0</value>
		</numericStateVariable>
		<numericStateVariable>
			<name>avgDensityRegions</name>
			<value>0.6411046521812026</value>
		</numericStateVariable>
	</timepoint>
	<timepoint>
		<spatialEntity>
			<pseudo3D type="region">
				<clusteredness>1</clusteredness>
				<density>0.6493798430568554</density>
				<area>25985</area>
				<perimeter>782.7351269721985</perimeter>
				<distanceFromOrigin>153.5740863557391</distanceFromOrigin>
				<angle>64.45717148512119</angle>
				<shape>triangular</shape>
				<triangleMeasure>0.6792487354759447</triangleMeasure>
				<rectangleMeasure>0.596322289564342</rectangleMeasure>
				<circleMeasure>0.4859473340731848</circleMeasure>
				<centroid>
					<x>941.6299</x>
					<y>836.4853</y>
				</centroid>
			</pseudo3D>
		</spatialEntity>
		<numericStateVariable>
			<name>avgClusterednessRegions</name>
			<value>0</value>
		</numericStateVariable>
		<numericStateVariable>
			<name>avgDensityRegions</name>
			<value>0.6493798430568554</value>
		</numericStateVariable>
	</timepoint>
	<timepoint>
		<spatialEntity>
			<pseudo3D type="region">
				<clusteredness>1</clusteredness>
				<density>0.6532877282902417</density>
				<area>28317.5</area>
				<perimeter>775.9657106399536</perimeter>
				<distanceFromOrigin>153.5740863557391</distanceFromOrigin>
				<angle>63.94496634954849</angle>
				<shape>triangular</shape>
				<triangleMeasure>0.6703517171585657</triangleMeasure>
				<rectangleMeasure>0.6110533245445304</rectangleMeasure>
				<circleMeasure>0.472726627899654</circleMeasure>
				<centroid>
					<x>947.7552</x>
					<y>841.9553</y>
				</centroid>
			</pseudo3D>
		</spatialEntity>
		<numericStateVariable>
			<name>avgClusterednessRegions</name>
			<value>0</value>
		</numericStateVariable>
		<numericStateVariable>
			<name>avgDensityRegions</name>
			<value>0.6532877282902417</value>
		</numericStateVariable>
	</timepoint>
	<timepoint>
		<spatialEntity>
			<pseudo3D type="region">
				<clusteredness>1</clusteredness>
				<density>0.6619829561602683</density>
				<area>31590</area>
				<perimeter>817.5737566947937</perimeter>
				<distanceFromOrigin>153.5740863557391</distanceFromOrigin>
				<angle>62.84608873452761</angle>
				<shape>triangular</shape>
				<triangleMeasure>0.6476512647036211</triangleMeasure>
				<rectangleMeasure>0.6286573028519616</rectangleMeasure>
				<circleMeasure>0.4696035451305391</circleMeasure>
				<centroid>
					<x>955.9069</x>
					<y>849.9819</y>
				</centroid>
			</pseudo3D>
		</spatialEntity>
		<numericStateVariable>
			<name>avgClusterednessRegions</name>
			<value>0</value>
		</numericStateVariable>
		<numericStateVariable>
			<name>avgDensityRegions</name>
			<value>0.6619829561602683</value>
		</numericStateVariable>
	</timepoint>
	<timepoint>
		<spatialEntity>
			<pseudo3D type="region">
				<clusteredness>1</clusteredness>
				<density>0.6679308364397101</density>
				<area>35532</area>
				<perimeter>870.6279678344727</perimeter>
				<distanceFromOrigin>153.5740863557391</distanceFromOrigin>
				<angle>60.99986418127085</angle>
				<shape>rectangular</shape>
				<triangleMeasure>0.6439989850291804</triangleMeasure>
				<rectangleMeasure>0.6567007073894814</rectangleMeasure>
				<circleMeasure>0.4531313838988077</circleMeasure>
				<centroid>
					<x>966.2879</x>
					<y>857.3796</y>
				</centroid>
			</pseudo3D>
		</spatialEntity>
		<numericStateVariable>
			<name>avgClusterednessRegions</name>
			<value>0</value>
		</numericStateVariable>
		<numericStateVariable>
			<name>avgDensityRegions</name>
			<value>0.6679308364397101</value>
		</numericStateVariable>
	</timepoint>
	<timepoint>
		<spatialEntity>
			<pseudo3D type="region">
				<clusteredness>1</clusteredness>
				<density>0.664520608180834</density>
				<area>38044</area>
				<perimeter>916.6050701141357</perimeter>
				<distanceFromOrigin>153.5740863557391</distanceFromOrigin>
				<angle>59.89360137375209</angle>
				<shape>rectangular</shape>
				<triangleMeasure>0.6342780926975659</triangleMeasure>
				<rectangleMeasure>0.6685105865690192</rectangleMeasure>
				<circleMeasure>0.4553101528955737</circleMeasure>
				<centroid>
					<x>971.3436</x>
					<y>863.5776</y>
				</centroid>
			</pseudo3D>
		</spatialEntity>
		<numericStateVariable>
			<name>avgClusterednessRegions</name>
			<value>0</value>
		</numericStateVariable>
		<numericStateVariable>
			<name>avgDensityRegions</name>
			<value>0.664520608180834</value>
		</numericStateVariable>
	</timepoint>
	<timepoint>
		<spatialEntity>
			<pseudo3D type="region">
				<clusteredness>1</clusteredness>
				<density>0.6762413889440291</density>
				<area>42260.5</area>
				<perimeter>952.2305784225464</perimeter>
				<distanceFromOrigin>153.5740863557391</distanceFromOrigin>
				<angle>54.79825020996964</angle>
				<shape>rectangular</shape>
				<triangleMeasure>0.6305760877066349</triangleMeasure>
				<rectangleMeasure>0.6828858899423075</rectangleMeasure>
				<circleMeasure>0.4277013070937023</circleMeasure>
				<centroid>
					<x>982.0578</x>
					<y>871.941</y>
				</centroid>
			</pseudo3D>
		</spatialEntity>
		<spatialEntity>
			<pseudo3D type="region">
				<clusteredness>1</clusteredness>
				<density>0.6741663445559527</density>
				<area>20531</area>
				<perimeter>728.559455871582</perimeter>
				<distanceFromOrigin>291.0755915565577</distanceFromOrigin>
				<angle>70.45347321846086</angle>
				<shape>triangular</shape>
				<triangleMeasure>0.6080039090407673</triangleMeasure>
				<rectangleMeasure>0.5912364551658227</rectangleMeasure>
				<circleMeasure>0.4739156936155691</circleMeasure>
				<centroid>
					<x>418.3867</x>
					<y>377.1339</y>
				</centroid>
			</pseudo3D>
		</spatialEntity>
		<numericStateVariable>
			<name>avgClusterednessRegions</name>
			<value>1500.078908570168</value>
		</numericStateVariable>
		<numericStateVariable>
			<name>avgDensityRegions</name>
			<value>0.6752038667499909</value>
		</numericStateVariable>
	</timepoint>
	<timepoint>
		<spatialEntity>
			<pseudo3D type="region">
				<clusteredness>1</clusteredness>
				<density>0.6732368576768625</density>
				<area>45530.5</area>
				<perimeter>998.8607196807861</perimeter>
				<distanceFromOrigin>153.5740863557391</distanceFromOrigin>
				<angle>53.66360828555844</angle>
				<shape>rectangular</shape>
				<triangleMeasure>0.6124197578190941</triangleMeasure>
				<rectangleMeasure>0.7083236202593616</rectangleMeasure>
				<circleMeasure>0.4132860871619296</circleMeasure>
				<centroid>
					<x>989.5469</x>
					<y>878.7996</y>
				</centroid>
			</pseudo3D>
		</spatialEntity>
		<spatialEntity>
			<pseudo3D type="region">
				<clusteredness>1</clusteredness>
				<density>0.6847055706844629</density>
				<area>24814</area>
				<perimeter>781.0593547821045</perimeter>
				<distanceFromOrigin>291.0755915565577</distanceFromOrigin>
				<angle>74.74838812178201</angle>
				<shape>triangular</shape>
				<triangleMeasure>0.6525116894429334</triangleMeasure>
				<rectangleMeasure>0.6194235866962643</rectangleMeasure>
				<circleMeasure>0.4970431623971366</circleMeasure>
				<centroid>
					<x>409.0063</x>
					<y>369.7172</y>
				</centroid>
			</pseudo3D>
		</spatialEntity>
		<numericStateVariable>
			<name>avgClusterednessRegions</name>
			<value>1544.269837854353</value>
		</numericStateVariable>
		<numericStateVariable>
			<name>avgDensityRegions</name>
			<value>0.6789712141806628</value>
		</numericStateVariable>
	</timepoint>
	<timepoint>
		<spatialEntity>
			<pseudo3D type="region">
				<clusteredness>1</clusteredness>
				<density>0.6773910741031381</density>
				<area>48492.5</area>
				<perimeter>1063.046345472336</perimeter>
				<distanceFromOrigin>153.5740863557391</distanceFromOrigin>
				<angle>52.08851890579103</angle>
				<shape>rectangular</shape>
				<triangleMeasure>0.6088743029429814</triangleMeasure>
				<rectangleMeasure>0.677722561148044</rectangleMeasure>
				<circleMeasure>0.3933141159369378</circleMeasure>
				<centroid>
					<x>996.8046</x>
					<y>884.8754</y>
				</centroid>
			</pseudo3D>
		</spatialEntity>
		<spatialEntity>
			<pseudo3D type="region">
				<clusteredness>1</clusteredness>
				<density>0.6824380692942879</density>
				<area>29349</area>
				<perimeter>814.3099746704102</perimeter>
				<distanceFromOrigin>291.0755915565577</distanceFromOrigin>
				<angle>73.52576257946146</angle>
				<shape>triangular</shape>
				<triangleMeasure>0.6648628673612852</triangleMeasure>
				<rectangleMeasure>0.651978655510269</rectangleMeasure>
				<circleMeasure>0.5237983978921984</circleMeasure>
				<centroid>
					<x>402.3813</x>
					<y>360.8926</y>
				</centroid>
			</pseudo3D>
		</spatialEntity>
		<numericStateVariable>
			<name>avgClusterednessRegions</name>
			<value>1584.799128169007</value>
		</numericStateVariable>
		<numericStateVariable>
			<name>avgDensityRegions</name>
			<value>0.6799145716987129</value>
		</numericStateVariable>
	</timepoint>
	<timepoint>
		<spatialEntity>
			<pseudo3D type="region">
				<clusteredness>1</clusteredness>
				<density>0.6781486278424503</density>
				<area>52621</area>
				<perimeter>1093.277693271637</perimeter>
				<distanceFromOrigin>153.5740863557391</distanceFromOrigin>
				<angle>49.31752116630416</angle>
				<shape>rectangular</shape>
				<triangleMeasure>0.5872879464285714</triangleMeasure>
				<rectangleMeasure>0.7090995782663408</rectangleMeasure>
				<circleMeasure>0.3873758670179911</circleMeasure>
				<centroid>
					<x>1006.191</x>
					<y>893.1396</y>
				</centroid>
			</pseudo3D>
		</spatialEntity>
		<spatialEntity>
			<pseudo3D type="region">
				<clusteredness>1</clusteredness>
				<density>0.686729279176208</density>
				<area>33807.5</area>
				<perimeter>880.5216836929321</perimeter>
				<distanceFromOrigin>290.4961273407961</distanceFromOrigin>
				<angle>69.64618463345541</angle>
				<shape>triangular</shape>
				<triangleMeasure>0.6757418097130702</triangleMeasure>
				<rectangleMeasure>0.6151396341069465</rectangleMeasure>
				<circleMeasure>0.5258428107628901</circleMeasure>
				<centroid>
					<x>395.7937</x>
					<y>353.1972</y>
				</centroid>
			</pseudo3D>
		</spatialEntity>
		<numericStateVariable>
			<name>avgClusterednessRegions</name>
			<value>1629.874367602601</value>
		</numericStateVariable>
		<numericStateVariable>
			<name>avgDensityRegions</name>
			<value>0.6824389535093291</value>
		</numericStateVariable>
	</timepoint>
	<timepoint>
		<spatialEntity>
			<pseudo3D type="region">
				<clusteredness>1</clusteredness>
				<density>0.6794930088423448</density>
				<area>56041</area>
				<perimeter>1139.540428161621</perimeter>
				<distanceFromOrigin>153.5740863557391</distanceFromOrigin>
				<angle>47.7737668448131</angle>
				<shape>rectangular</shape>
				<triangleMeasure>0.5767470820324209</triangleMeasure>
				<rectangleMeasure>0.7171495286551967</rectangleMeasure>
				<circleMeasure>0.383250269535067</circleMeasure>
				<centroid>
					<x>1013.675</x>
					<y>900.5222</y>
				</centroid>
			</pseudo3D>
		</spatialEntity>
		<spatialEntity>
			<pseudo3D type="region">
				<clusteredness>1</clusteredness>
				<density>0.6866656010500806</density>
				<area>38976</area>
				<perimeter>914.2707824707031</perimeter>
				<distanceFromOrigin>290.4961273407961</distanceFromOrigin>
				<angle>69.99911216611174</angle>
				<shape>triangular</shape>
				<triangleMeasure>0.6741176957030153</triangleMeasure>
				<rectangleMeasure>0.650077527652637</rectangleMeasure>
				<circleMeasure>0.5509432123672613</circleMeasure>
				<centroid>
					<x>388.3629</x>
					<y>344.904</y>
				</centroid>
			</pseudo3D>
		</spatialEntity>
		<numericStateVariable>
			<name>avgClusterednessRegions</name>
			<value>1672.994134149345</value>
		</numericStateVariable>
		<numericStateVariable>
			<name>avgDensityRegions</name>
			<value>0.6830793049462127</value>
		</numericStateVariable>
	</timepoint>
	<timepoint>
		<spatialEntity>
			<pseudo3D type="region">
				<clusteredness>1</clusteredness>
				<density>0.6805279097280874</density>
				<area>59723</area>
				<perimeter>1204.002540588379</perimeter>
				<distanceFromOrigin>153.5740863557391</distanceFromOrigin>
				<angle>46.48156096263768</angle>
				<shape>rectangular</shape>
				<triangleMeasure>0.5715215326572455</triangleMeasure>
				<rectangleMeasure>0.6960702962759338</rectangleMeasure>
				<circleMeasure>0.3646011798134769</circleMeasure>
				<centroid>
					<x>1021.941</x>
					<y>907.4323</y>
				</centroid>
			</pseudo3D>
		</spatialEntity>
		<spatialEntity>
			<pseudo3D type="region">
				<clusteredness>1</clusteredness>
				<density>0.6881742716221246</density>
				<area>45030</area>
				<perimeter>978.2313394546509</perimeter>
				<distanceFromOrigin>290.4961273407961</distanceFromOrigin>
				<angle>67.78246347464463</angle>
				<shape>triangular</shape>
				<triangleMeasure>0.6934426702855658</triangleMeasure>
				<rectangleMeasure>0.6410681622076492</rectangleMeasure>
				<circleMeasure>0.5506991461713905</circleMeasure>
				<centroid>
					<x>381.0854</x>
					<y>335.3015</y>
				</centroid>
			</pseudo3D>
		</spatialEntity>
		<numericStateVariable>
			<name>avgClusterednessRegions</name>
			<value>1718.173012607702</value>
		</numericStateVariable>
		<numericStateVariable>
			<name>avgDensityRegions</name>
			<value>0.684351090675106</value>
		</numericStateVariable>
	</timepoint>
	<timepoint>
		<spatialEntity>
			<pseudo3D type="region">
				<clusteredness>1</clusteredness>
				<density>0.6750202739884729</density>
				<area>64447</area>
				<perimeter>1256.450982570648</perimeter>
				<distanceFromOrigin>153.5740863557391</distanceFromOrigin>
				<angle>45.9855675604595</angle>
				<shape>rectangular</shape>
				<triangleMeasure>0.5645971473156843</triangleMeasure>
				<rectangleMeasure>0.6792826521649231</rectangleMeasure>
				<circleMeasure>0.351494851131505</circleMeasure>
				<centroid>
					<x>1033.359</x>
					<y>914.9064</y>
				</centroid>
			</pseudo3D>
		</spatialEntity>
		<spatialEntity>
			<pseudo3D type="region">
				<clusteredness>1</clusteredness>
				<density>0.6903005427517487</density>
				<area>49559.5</area>
				<perimeter>1007.015893936157</perimeter>
				<distanceFromOrigin>290.4961273407961</distanceFromOrigin>
				<angle>66.16458483227161</angle>
				<shape>triangular</shape>
				<triangleMeasure>0.6732158487830017</triangleMeasure>
				<rectangleMeasure>0.6473629791276072</rectangleMeasure>
				<circleMeasure>0.5591393573392541</circleMeasure>
				<centroid>
					<x>376.2651</x>
					<y>327.2121</y>
				</centroid>
			</pseudo3D>
		</spatialEntity>
		<numericStateVariable>
			<name>avgClusterednessRegions</name>
			<value>1763.129632079014</value>
		</numericStateVariable>
		<numericStateVariable>
			<name>avgDensityRegions</name>
			<value>0.6826604083701108</value>
		</numericStateVariable>
	</timepoint>
	<timepoint>
		<spatialEntity>
			<pseudo3D type="region">
				<clusteredness>1</clusteredness>
				<density>0.6710770726963288</density>
				<area>67995</area>
				<perimeter>1285.178425312042</perimeter>
				<distanceFromOrigin>153.5740863557391</distanceFromOrigin>
				<angle>44.65210567072581</angle>
				<shape>rectangular</shape>
				<triangleMeasure>0.5540859201914996</triangleMeasure>
				<rectangleMeasure>0.683422426635835</rectangleMeasure>
				<circleMeasure>0.3547842413679793</circleMeasure>
				<centroid>
					<x>1041.257</x>
					<y>921.0078</y>
				</centroid>
			</pseudo3D>
		</spatialEntity>
		<spatialEntity>
			<pseudo3D type="region">
				<clusteredness>1</clusteredness>
				<density>0.6891985688966622</density>
				<area>55832.5</area>
				<perimeter>1062.172544002533</perimeter>
				<distanceFromOrigin>290.4961273407961</distanceFromOrigin>
				<angle>65.358847075626</angle>
				<shape>triangular</shape>
				<triangleMeasure>0.7030374622906915</triangleMeasure>
				<rectangleMeasure>0.6391102308110698</rectangleMeasure>
				<circleMeasure>0.5426118032675962</circleMeasure>
				<centroid>
					<x>368.6437</x>
					<y>318.3281</y>
				</centroid>
			</pseudo3D>
		</spatialEntity>
		<numericStateVariable>
			<name>avgClusterednessRegions</name>
			<value>1806.246945001669</value>
		</numericStateVariable>
		<numericStateVariable>
			<name>avgDensityRegions</name>
			<value>0.6801378207964954</value>
		</numericStateVariable>
	</timepoint>
	<timepoint>
		<spatialEntity>
			<pseudo3D type="region">
				<clusteredness>1</clusteredness>
				<density>0.6655056462168808</density>
				<area>71436</area>
				<perimeter>1309.458925247192</perimeter>
				<distanceFromOrigin>153.5740863557391</distanceFromOrigin>
				<angle>44.26038480306755</angle>
				<shape>rectangular</shape>
				<triangleMeasure>0.5687455091548553</triangleMeasure>
				<rectangleMeasure>0.6746239136179946</rectangleMeasure>
				<circleMeasure>0.357824323861333</circleMeasure>
				<centroid>
					<x>1048.691</x>
					<y>926.7975</y>
				</centroid>
			</pseudo3D>
		</spatialEntity>
		<spatialEntity>
			<pseudo3D type="region">
				<clusteredness>1</clusteredness>
				<density>0.6965382681485973</density>
				<area>61796</area>
				<perimeter>1113.446691989899</perimeter>
				<distanceFromOrigin>290.4961273407961</distanceFromOrigin>
				<angle>0</angle>
				<shape>triangular</shape>
				<triangleMeasure>0.7100777802025896</triangleMeasure>
				<rectangleMeasure>0.6328163526541062</rectangleMeasure>
				<circleMeasure>0.5471860112920365</circleMeasure>
				<centroid>
					<x>361.2628</x>
					<y>310.2022</y>
				</centroid>
			</pseudo3D>
		</spatialEntity>
		<numericStateVariable>
			<name>avgClusterednessRegions</name>
			<value>1846.886629905488</value>
		</numericStateVariable>
		<numericStateVariable>
			<name>avgDensityRegions</name>
			<value>0.6810219571827391</value>
		</numericStateVariable>
	</timepoint>
	<timepoint>
		<spatialEntity>
			<pseudo3D type="region">
				<clusteredness>1</clusteredness>
				<density>0.6668071390346758</density>
				<area>73753.5</area>
				<perimeter>1355.691164016724</perimeter>
				<distanceFromOrigin>153.5740863557391</distanceFromOrigin>
				<angle>43.8644824739394</angle>
				<shape>rectangular</shape>
				<triangleMeasure>0.5559525559412489</triangleMeasure>
				<rectangleMeasure>0.6910544609987078</rectangleMeasure>
				<circleMeasure>0.3445004343774875</circleMeasure>
				<centroid>
					<x>1053.53</x>
					<y>930.8656</y>
				</centroid>
			</pseudo3D>
		</spatialEntity>
		<spatialEntity>
			<pseudo3D type="region">
				<clusteredness>1</clusteredness>
				<density>0.6923565060165082</density>
				<area>63635</area>
				<perimeter>1137.943742275238</perimeter>
				<distanceFromOrigin>290.4961273407961</distanceFromOrigin>
				<angle>62.77793106808818</angle>
				<shape>triangular</shape>
				<triangleMeasure>0.7000387006250113</triangleMeasure>
				<rectangleMeasure>0.6316837815161177</rectangleMeasure>
				<circleMeasure>0.5496386955175745</circleMeasure>
				<centroid>
					<x>360.0066</x>
					<y>306.7407</y>
				</centroid>
			</pseudo3D>
		</spatialEntity>
		<numericStateVariable>
			<name>avgClusterednessRegions</name>
			<value>1866.019331554994</value>
		</numericStateVariable>
		<numericStateVariable>
			<name>avgDensityRegions</name>
			<value>0.6795818225255921</value>
		</numericStateVariable>
	</timepoint>
	<timepoint>
		<spatialEntity>
			<pseudo3D type="region">
				<clusteredness>1</clusteredness>
				<density>0.6668071390346758</density>
				<area>73753.5</area>
				<perimeter>1355.691164016724</perimeter>
				<distanceFromOrigin>153.5740863557391</distanceFromOrigin>
				<angle>43.8644824739394</angle>
				<shape>rectangular</shape>
				<triangleMeasure>0.5559525559412489</triangleMeasure>
				<rectangleMeasure>0.6910544609987078</rectangleMeasure>
				<circleMeasure>0.3445004343774875</circleMeasure>
				<centroid>
					<x>1053.53</x>
					<y>930.8656</y>
				</centroid>
			</pseudo3D>
		</spatialEntity>
		<spatialEntity>
			<pseudo3D type="region">
				<clusteredness>1</clusteredness>
				<density>0.6923565060165082</density>
				<area>63635</area>
				<perimeter>1137.943742275238</perimeter>
				<distanceFromOrigin>290.4961273407961</distanceFromOrigin>
				<angle>62.77793106808818</angle>
				<shape>triangular</shape>
				<triangleMeasure>0.7000387006250113</triangleMeasure>
				<rectangleMeasure>0.6316837815161177</rectangleMeasure>
				<circleMeasure>0.5496386955175745</circleMeasure>
				<centroid>
					<x>360.0066</x>
					<y>306.7407</y>
				</centroid>
			</pseudo3D>
		</spatialEntity>
		<numericStateVariable>
			<name>avgClusterednessRegions</name>
			<value>1866.019331554994</value>
		</numericStateVariable>
		<numericStateVariable>
			<name>avgDensityRegions</name>
			<value>0.6795818225255921</value>
		</numericStateVariable>
	</timepoint>
	<timepoint>
		<spatialEntity>
			<pseudo3D type="region">
				<clusteredness>1</clusteredness>
				<density>0.6668071390346758</density>
				<area>73753.5</area>
				<perimeter>1355.691164016724</perimeter>
				<distanceFromOrigin>153.5740863557391</distanceFromOrigin>
				<angle>43.8644824739394</angle>
				<shape>rectangular</shape>
				<triangleMeasure>0.5559525559412489</triangleMeasure>
				<rectangleMeasure>0.6910544609987078</rectangleMeasure>
				<circleMeasure>0.3445004343774875</circleMeasure>
				<centroid>
					<x>1053.53</x>
					<y>930.8656</y>
				</centroid>
			</pseudo3D>
		</spatialEntity>
		<spatialEntity>
			<pseudo3D type="region">
				<clusteredness>1</clusteredness>
				<density>0.6923565060165082</density>
				<area>63635</area>
				<perimeter>1137.943742275238</perimeter>
				<distanceFromOrigin>290.4961273407961</distanceFromOrigin>
				<angle>62.77793106808818</angle>
				<shape>triangular</shape>
				<triangleMeasure>0.7000387006250113</triangleMeasure>
				<rectangleMeasure>0.6316837815161177</rectangleMeasure>
				<circleMeasure>0.5496386955175745</circleMeasure>
				<centroid>
					<x>360.0066</x>
					<y>306.7407</y>
				</centroid>
			</pseudo3D>
		</spatialEntity>
		<numericStateVariable>
			<name>avgClusterednessRegions</name>
			<value>1866.019331554994</value>
		</numericStateVariable>
		<numericStateVariable>
			<name>avgDensityRegions</name>
			<value>0.6795818225255921</value>
		</numericStateVariable>
	</timepoint>
	<timepoint>
		<spatialEntity>
			<pseudo3D type="region">
				<clusteredness>1</clusteredness>
				<density>0.6668071390346758</density>
				<area>73753.5</area>
				<perimeter>1355.691164016724</perimeter>
				<distanceFromOrigin>153.5740863557391</distanceFromOrigin>
				<angle>43.8644824739394</angle>
				<shape>rectangular</shape>
				<triangleMeasure>0.5559525559412489</triangleMeasure>
				<rectangleMeasure>0.6910544609987078</rectangleMeasure>
				<circleMeasure>0.3445004343774875</circleMeasure>
				<centroid>
					<x>1053.53</x>
					<y>930.8656</y>
				</centroid>
			</pseudo3D>
		</spatialEntity>
		<spatialEntity>
			<pseudo3D type="region">
				<clusteredness>1</clusteredness>
				<density>0.6923565060165082</density>
				<area>63635</area>
				<perimeter>1137.943742275238</perimeter>
				<distanceFromOrigin>290.4961273407961</distanceFromOrigin>
				<angle>62.77793106808818</angle>
				<shape>triangular</shape>
				<triangleMeasure>0.7000387006250113</triangleMeasure>
				<rectangleMeasure>0.6316837815161177</rectangleMeasure>
				<circleMeasure>0.5496386955175745</circleMeasure>
				<centroid>
					<x>360.0066</x>
					<y>306.7407</y>
				</centroid>
			</pseudo3D>
		</spatialEntity>
		<numericStateVariable>
			<name>avgClusterednessRegions</name>
			<value>1866.019331554994</value>
		</numericStateVariable>
		<numericStateVariable>
			<name>avgDensityRegions</name>
			<value>0.6795818225255921</value>
		</numericStateVariable>
	</timepoint>
	<timepoint>
		<spatialEntity>
			<pseudo3D type="region">
				<clusteredness>1</clusteredness>
				<density>0.6668071390346758</density>
				<area>73753.5</area>
				<perimeter>1355.691164016724</perimeter>
				<distanceFromOrigin>153.5740863557391</distanceFromOrigin>
				<angle>43.8644824739394</angle>
				<shape>rectangular</shape>
				<triangleMeasure>0.5559525559412489</triangleMeasure>
				<rectangleMeasure>0.6910544609987078</rectangleMeasure>
				<circleMeasure>0.3445004343774875</circleMeasure>
				<centroid>
					<x>1053.53</x>
					<y>930.8656</y>
				</centroid>
			</pseudo3D>
		</spatialEntity>
		<spatialEntity>
			<pseudo3D type="region">
				<clusteredness>1</clusteredness>
				<density>0.6923565060165082</density>
				<area>63635</area>
				<perimeter>1137.943742275238</perimeter>
				<distanceFromOrigin>290.4961273407961</distanceFromOrigin>
				<angle>62.77793106808818</angle>
				<shape>triangular</shape>
				<triangleMeasure>0.7000387006250113</triangleMeasure>
				<rectangleMeasure>0.6316837815161177</rectangleMeasure>
				<circleMeasure>0.5496386955175745</circleMeasure>
				<centroid>
					<x>360.0066</x>
					<y>306.7407</y>
				</centroid>
			</pseudo3D>
		</spatialEntity>
		<numericStateVariable>
			<name>avgClusterednessRegions</name>
			<value>1866.019331554994</value>
		</numericStateVariable>
		<numericStateVariable>
			<name>avgDensityRegions</name>
			<value>0.6795818225255921</value>
		</numericStateVariable>
	</timepoint>
	<timepoint>
		<spatialEntity>
			<pseudo3D type="region">
				<clusteredness>1</clusteredness>
				<density>0.6668071390346758</density>
				<area>73753.5</area>
				<perimeter>1355.691164016724</perimeter>
				<distanceFromOrigin>153.5740863557391</distanceFromOrigin>
				<angle>43.8644824739394</angle>
				<shape>rectangular</shape>
				<triangleMeasure>0.5559525559412489</triangleMeasure>
				<rectangleMeasure>0.6910544609987078</rectangleMeasure>
				<circleMeasure>0.3445004343774875</circleMeasure>
				<centroid>
					<x>1053.53</x>
					<y>930.8656</y>
				</centroid>
			</pseudo3D>
		</spatialEntity>
		<spatialEntity>
			<pseudo3D type="region">
				<clusteredness>1</clusteredness>
				<density>0.6923565060165082</density>
				<area>63635</area>
				<perimeter>1137.943742275238</perimeter>
				<distanceFromOrigin>290.4961273407961</distanceFromOrigin>
				<angle>62.77793106808818</angle>
				<shape>triangular</shape>
				<triangleMeasure>0.7000387006250113</triangleMeasure>
				<rectangleMeasure>0.6316837815161177</rectangleMeasure>
				<circleMeasure>0.5496386955175745</circleMeasure>
				<centroid>
					<x>360.0066</x>
					<y>306.7407</y>
				</centroid>
			</pseudo3D>
		</spatialEntity>
		<numericStateVariable>
			<name>avgClusterednessRegions</name>
			<value>1866.019331554994</value>
		</numericStateVariable>
		<numericStateVariable>
			<name>avgDensityRegions</name>
			<value>0.6795818225255921</value>
		</numericStateVariable>
	</timepoint>
	<timepoint>
		<spatialEntity>
			<pseudo3D type="region">
				<clusteredness>1</clusteredness>
				<density>0.6668071390346758</density>
				<area>73753.5</area>
				<perimeter>1355.691164016724</perimeter>
				<distanceFromOrigin>153.5740863557391</distanceFromOrigin>
				<angle>43.8644824739394</angle>
				<shape>rectangular</shape>
				<triangleMeasure>0.5559525559412489</triangleMeasure>
				<rectangleMeasure>0.6910544609987078</rectangleMeasure>
				<circleMeasure>0.3445004343774875</circleMeasure>
				<centroid>
					<x>1053.53</x>
					<y>930.8656</y>
				</centroid>
			</pseudo3D>
		</spatialEntity>
		<spatialEntity>
			<pseudo3D type="region">
				<clusteredness>1</clusteredness>
				<density>0.6923565060165082</density>
				<area>63635</area>
				<perimeter>1137.943742275238</perimeter>
				<distanceFromOrigin>290.4961273407961</distanceFromOrigin>
				<angle>62.77793106808818</angle>
				<shape>triangular</shape>
				<triangleMeasure>0.7000387006250113</triangleMeasure>
				<rectangleMeasure>0.6316837815161177</rectangleMeasure>
				<circleMeasure>0.5496386955175745</circleMeasure>
				<centroid>
					<x>360.0066</x>
					<y>306.7407</y>
				</centroid>
			</pseudo3D>
		</spatialEntity>
		<numericStateVariable>
			<name>avgClusterednessRegions</name>
			<value>1866.019331554994</value>
		</numericStateVariable>
		<numericStateVariable>
			<name>avgDensityRegions</name>
			<value>0.6795818225255921</value>
		</numericStateVariable>
	</timepoint>
	<timepoint>
		<spatialEntity>
			<pseudo3D type="region">
				<clusteredness>1</clusteredness>
				<density>0.6668071390346758</density>
				<area>73753.5</area>
				<perimeter>1355.691164016724</perimeter>
				<distanceFromOrigin>153.5740863557391</distanceFromOrigin>
				<angle>43.8644824739394</angle>
				<shape>rectangular</shape>
				<triangleMeasure>0.5559525559412489</triangleMeasure>
				<rectangleMeasure>0.6910544609987078</rectangleMeasure>
				<circleMeasure>0.3445004343774875</circleMeasure>
				<centroid>
					<x>1053.53</x>
					<y>930.8656</y>
				</centroid>
			</pseudo3D>
		</spatialEntity>
		<spatialEntity>
			<pseudo3D type="region">
				<clusteredness>1</clusteredness>
				<density>0.6923565060165082</density>
				<area>63635</area>
				<perimeter>1137.943742275238</perimeter>
				<distanceFromOrigin>290.4961273407961</distanceFromOrigin>
				<angle>62.77793106808818</angle>
				<shape>triangular</shape>
				<triangleMeasure>0.7000387006250113</triangleMeasure>
				<rectangleMeasure>0.6316837815161177</rectangleMeasure>
				<circleMeasure>0.5496386955175745</circleMeasure>
				<centroid>
					<x>360.0066</x>
					<y>306.7407</y>
				</centroid>
			</pseudo3D>
		</spatialEntity>
		<numericStateVariable>
			<name>avgClusterednessRegions</name>
			<value>1866.019331554994</value>
		</numericStateVariable>
		<numericStateVariable>
			<name>avgDensityRegions</name>
			<value>0.6795818225255921</value>
		</numericStateVariable>
	</timepoint>
	<timepoint>
		<spatialEntity>
			<pseudo3D type="region">
				<clusteredness>1</clusteredness>
				<density>0.6668071390346758</density>
				<area>73753.5</area>
				<perimeter>1355.691164016724</perimeter>
				<distanceFromOrigin>153.5740863557391</distanceFromOrigin>
				<angle>43.8644824739394</angle>
				<shape>rectangular</shape>
				<triangleMeasure>0.5559525559412489</triangleMeasure>
				<rectangleMeasure>0.6910544609987078</rectangleMeasure>
				<circleMeasure>0.3445004343774875</circleMeasure>
				<centroid>
					<x>1053.53</x>
					<y>930.8656</y>
				</centroid>
			</pseudo3D>
		</spatialEntity>
		<spatialEntity>
			<pseudo3D type="region">
				<clusteredness>1</clusteredness>
				<density>0.6923565060165082</density>
				<area>63635</area>
				<perimeter>1137.943742275238</perimeter>
				<distanceFromOrigin>290.4961273407961</distanceFromOrigin>
				<angle>62.77793106808818</angle>
				<shape>triangular</shape>
				<triangleMeasure>0.7000387006250113</triangleMeasure>
				<rectangleMeasure>0.6316837815161177</rectangleMeasure>
				<circleMeasure>0.5496386955175745</circleMeasure>
				<centroid>
					<x>360.0066</x>
					<y>306.7407</y>
				</centroid>
			</pseudo3D>
		</spatialEntity>
		<numericStateVariable>
			<name>avgClusterednessRegions</name>
			<value>1866.019331554994</value>
		</numericStateVariable>
		<numericStateVariable>
			<name>avgDensityRegions</name>
			<value>0.6795818225255921</value>
		</numericStateVariable>
	</timepoint>
	<timepoint>
		<spatialEntity>
			<pseudo3D type="region">
				<clusteredness>1</clusteredness>
				<density>0.6668071390346758</density>
				<area>73753.5</area>
				<perimeter>1355.691164016724</perimeter>
				<distanceFromOrigin>153.5740863557391</distanceFromOrigin>
				<angle>43.8644824739394</angle>
				<shape>rectangular</shape>
				<triangleMeasure>0.5559525559412489</triangleMeasure>
				<rectangleMeasure>0.6910544609987078</rectangleMeasure>
				<circleMeasure>0.3445004343774875</circleMeasure>
				<centroid>
					<x>1053.53</x>
					<y>930.8656</y>
				</centroid>
			</pseudo3D>
		</spatialEntity>
		<spatialEntity>
			<pseudo3D type="region">
				<clusteredness>1</clusteredness>
				<density>0.6923565060165082</density>
				<area>63635</area>
				<perimeter>1137.943742275238</perimeter>
				<distanceFromOrigin>290.4961273407961</distanceFromOrigin>
				<angle>62.77793106808818</angle>
				<shape>triangular</shape>
				<triangleMeasure>0.7000387006250113</triangleMeasure>
				<rectangleMeasure>0.6316837815161177</rectangleMeasure>
				<circleMeasure>0.5496386955175745</circleMeasure>
				<centroid>
					<x>360.0066</x>
					<y>306.7407</y>
				</centroid>
			</pseudo3D>
		</spatialEntity>
		<numericStateVariable>
			<name>avgClusterednessRegions</name>
			<value>1866.019331554994</value>
		</numericStateVariable>
		<numericStateVariable>
			<name>avgDensityRegions</name>
			<value>0.6795818225255921</value>
		</numericStateVariable>
	</timepoint>
	<timepoint>
		<spatialEntity>
			<pseudo3D type="region">
				<clusteredness>1</clusteredness>
				<density>0.6668071390346758</density>
				<area>73753.5</area>
				<perimeter>1355.691164016724</perimeter>
				<distanceFromOrigin>153.5740863557391</distanceFromOrigin>
				<angle>43.8644824739394</angle>
				<shape>rectangular</shape>
				<triangleMeasure>0.5559525559412489</triangleMeasure>
				<rectangleMeasure>0.6910544609987078</rectangleMeasure>
				<circleMeasure>0.3445004343774875</circleMeasure>
				<centroid>
					<x>1053.53</x>
					<y>930.8656</y>
				</centroid>
			</pseudo3D>
		</spatialEntity>
		<spatialEntity>
			<pseudo3D type="region">
				<clusteredness>1</clusteredness>
				<density>0.6923565060165082</density>
				<area>63635</area>
				<perimeter>1137.943742275238</perimeter>
				<distanceFromOrigin>290.4961273407961</distanceFromOrigin>
				<angle>62.77793106808818</angle>
				<shape>triangular</shape>
				<triangleMeasure>0.7000387006250113</triangleMeasure>
				<rectangleMeasure>0.6316837815161177</rectangleMeasure>
				<circleMeasure>0.5496386955175745</circleMeasure>
				<centroid>
					<x>360.0066</x>
					<y>306.7407</y>
				</centroid>
			</pseudo3D>
		</spatialEntity>
		<numericStateVariable>
			<name>avgClusterednessRegions</name>
			<value>1866.019331554994</value>
		</numericStateVariable>
		<numericStateVariable>
			<name>avgDensityRegions</name>
			<value>0.6795818225255921</value>
		</numericStateVariable>
	</timepoint>
	<timepoint>
		<spatialEntity>
			<pseudo3D type="region">
				<clusteredness>1</clusteredness>
				<density>0.6668071390346758</density>
				<area>73753.5</area>
				<perimeter>1355.691164016724</perimeter>
				<distanceFromOrigin>153.5740863557391</distanceFromOrigin>
				<angle>43.8644824739394</angle>
				<shape>rectangular</shape>
				<triangleMeasure>0.5559525559412489</triangleMeasure>
				<rectangleMeasure>0.6910544609987078</rectangleMeasure>
				<circleMeasure>0.3445004343774875</circleMeasure>
				<centroid>
					<x>1053.53</x>
					<y>930.8656</y>
				</centroid>
			</pseudo3D>
		</spatialEntity>
		<spatialEntity>
			<pseudo3D type="region">
				<clusteredness>1</clusteredness>
				<density>0.6923565060165082</density>
				<area>63635</area>
				<perimeter>1137.943742275238</perimeter>
				<distanceFromOrigin>290.4961273407961</distanceFromOrigin>
				<angle>62.77793106808818</angle>
				<shape>triangular</shape>
				<triangleMeasure>0.7000387006250113</triangleMeasure>
				<rectangleMeasure>0.6316837815161177</rectangleMeasure>
				<circleMeasure>0.5496386955175745</circleMeasure>
				<centroid>
					<x>360.0066</x>
					<y>306.7407</y>
				</centroid>
			</pseudo3D>
		</spatialEntity>
		<numericStateVariable>
			<name>avgClusterednessRegions</name>
			<value>1866.019331554994</value>
		</numericStateVariable>
		<numericStateVariable>
			<name>avgDensityRegions</name>
			<value>0.6795818225255921</value>
		</numericStateVariable>
	</timepoint>
	<timepoint>
		<spatialEntity>
			<pseudo3D type="region">
				<clusteredness>1</clusteredness>
				<density>0.6668071390346758</density>
				<area>73753.5</area>
				<perimeter>1355.691164016724</perimeter>
				<distanceFromOrigin>153.5740863557391</distanceFromOrigin>
				<angle>43.8644824739394</angle>
				<shape>rectangular</shape>
				<triangleMeasure>0.5559525559412489</triangleMeasure>
				<rectangleMeasure>0.6910544609987078</rectangleMeasure>
				<circleMeasure>0.3445004343774875</circleMeasure>
				<centroid>
					<x>1053.53</x>
					<y>930.8656</y>
				</centroid>
			</pseudo3D>
		</spatialEntity>
		<spatialEntity>
			<pseudo3D type="region">
				<clusteredness>1</clusteredness>
				<density>0.6923565060165082</density>
				<area>63635</area>
				<perimeter>1137.943742275238</perimeter>
				<distanceFromOrigin>290.4961273407961</distanceFromOrigin>
				<angle>62.77793106808818</angle>
				<shape>triangular</shape>
				<triangleMeasure>0.7000387006250113</triangleMeasure>
				<rectangleMeasure>0.6316837815161177</rectangleMeasure>
				<circleMeasure>0.5496386955175745</circleMeasure>
				<centroid>
					<x>360.0066</x>
					<y>306.7407</y>
				</centroid>
			</pseudo3D>
		</spatialEntity>
		<numericStateVariable>
			<name>avgClusterednessRegions</name>
			<value>1866.019331554994</value>
		</numericStateVariable>
		<numericStateVariable>
			<name>avgDensityRegions</name>
			<value>0.6795818225255921</value>
		</numericStateVariable>
	</timepoint>
	<timepoint>
		<spatialEntity>
			<pseudo3D type="region">
				<clusteredness>1</clusteredness>
				<density>0.6668071390346758</density>
				<area>73753.5</area>
				<perimeter>1355.691164016724</perimeter>
				<distanceFromOrigin>153.5740863557391</distanceFromOrigin>
				<angle>43.8644824739394</angle>
				<shape>rectangular</shape>
				<triangleMeasure>0.5559525559412489</triangleMeasure>
				<rectangleMeasure>0.6910544609987078</rectangleMeasure>
				<circleMeasure>0.3445004343774875</circleMeasure>
				<centroid>
					<x>1053.53</x>
					<y>930.8656</y>
				</centroid>
			</pseudo3D>
		</spatialEntity>
		<spatialEntity>
			<pseudo3D type="region">
				<clusteredness>1</clusteredness>
				<density>0.6923565060165082</density>
				<area>63635</area>
				<perimeter>1137.943742275238</perimeter>
				<distanceFromOrigin>290.4961273407961</distanceFromOrigin>
				<angle>62.77793106808818</angle>
				<shape>triangular</shape>
				<triangleMeasure>0.7000387006250113</triangleMeasure>
				<rectangleMeasure>0.6316837815161177</rectangleMeasure>
				<circleMeasure>0.5496386955175745</circleMeasure>
				<centroid>
					<x>360.0066</x>
					<y>306.7407</y>
				</centroid>
			</pseudo3D>
		</spatialEntity>
		<numericStateVariable>
			<name>avgClusterednessRegions</name>
			<value>1866.019331554994</value>
		</numericStateVariable>
		<numericStateVariable>
			<name>avgDensityRegions</name>
			<value>0.6795818225255921</value>
		</numericStateVariable>
	</timepoint>
	<timepoint>
		<spatialEntity>
			<pseudo3D type="region">
				<clusteredness>1</clusteredness>
				<density>0.6668071390346758</density>
				<area>73753.5</area>
				<perimeter>1355.691164016724</perimeter>
				<distanceFromOrigin>153.5740863557391</distanceFromOrigin>
				<angle>43.8644824739394</angle>
				<shape>rectangular</shape>
				<triangleMeasure>0.5559525559412489</triangleMeasure>
				<rectangleMeasure>0.6910544609987078</rectangleMeasure>
				<circleMeasure>0.3445004343774875</circleMeasure>
				<centroid>
					<x>1053.53</x>
					<y>930.8656</y>
				</centroid>
			</pseudo3D>
		</spatialEntity>
		<spatialEntity>
			<pseudo3D type="region">
				<clusteredness>1</clusteredness>
				<density>0.6923565060165082</density>
				<area>63635</area>
				<perimeter>1137.943742275238</perimeter>
				<distanceFromOrigin>290.4961273407961</distanceFromOrigin>
				<angle>62.77793106808818</angle>
				<shape>triangular</shape>
				<triangleMeasure>0.7000387006250113</triangleMeasure>
				<rectangleMeasure>0.6316837815161177</rectangleMeasure>
				<circleMeasure>0.5496386955175745</circleMeasure>
				<centroid>
					<x>360.0066</x>
					<y>306.7407</y>
				</centroid>
			</pseudo3D>
		</spatialEntity>
		<numericStateVariable>
			<name>avgClusterednessRegions</name>
			<value>1866.019331554994</value>
		</numericStateVariable>
		<numericStateVariable>
			<name>avgDensityRegions</name>
			<value>0.6795818225255921</value>
		</numericStateVariable>
	</timepoint>
	<timepoint>
		<spatialEntity>
			<pseudo3D type="region">
				<clusteredness>1</clusteredness>
				<density>0.6668071390346758</density>
				<area>73753.5</area>
				<perimeter>1355.691164016724</perimeter>
				<distanceFromOrigin>153.5740863557391</distanceFromOrigin>
				<angle>43.8644824739394</angle>
				<shape>rectangular</shape>
				<triangleMeasure>0.5559525559412489</triangleMeasure>
				<rectangleMeasure>0.6910544609987078</rectangleMeasure>
				<circleMeasure>0.3445004343774875</circleMeasure>
				<centroid>
					<x>1053.53</x>
					<y>930.8656</y>
				</centroid>
			</pseudo3D>
		</spatialEntity>
		<spatialEntity>
			<pseudo3D type="region">
				<clusteredness>1</clusteredness>
				<density>0.6923565060165082</density>
				<area>63635</area>
				<perimeter>1137.943742275238</perimeter>
				<distanceFromOrigin>290.4961273407961</distanceFromOrigin>
				<angle>62.77793106808818</angle>
				<shape>triangular</shape>
				<triangleMeasure>0.7000387006250113</triangleMeasure>
				<rectangleMeasure>0.6316837815161177</rectangleMeasure>
				<circleMeasure>0.5496386955175745</circleMeasure>
				<centroid>
					<x>360.0066</x>
					<y>306.7407</y>
				</centroid>
			</pseudo3D>
		</spatialEntity>
		<numericStateVariable>
			<name>avgClusterednessRegions</name>
			<value>1866.019331554994</value>
		</numericStateVariable>
		<numericStateVariable>
			<name>avgDensityRegions</name>
			<value>0.6795818225255921</value>
		</numericStateVariable>
	</timepoint>
	<timepoint>
		<spatialEntity>
			<pseudo3D type="region">
				<clusteredness>1</clusteredness>
				<density>0.6668071390346758</density>
				<area>73753.5</area>
				<perimeter>1355.691164016724</perimeter>
				<distanceFromOrigin>153.5740863557391</distanceFromOrigin>
				<angle>43.8644824739394</angle>
				<shape>rectangular</shape>
				<triangleMeasure>0.5559525559412489</triangleMeasure>
				<rectangleMeasure>0.6910544609987078</rectangleMeasure>
				<circleMeasure>0.3445004343774875</circleMeasure>
				<centroid>
					<x>1053.53</x>
					<y>930.8656</y>
				</centroid>
			</pseudo3D>
		</spatialEntity>
		<spatialEntity>
			<pseudo3D type="region">
				<clusteredness>1</clusteredness>
				<density>0.6923565060165082</density>
				<area>63635</area>
				<perimeter>1137.943742275238</perimeter>
				<distanceFromOrigin>290.4961273407961</distanceFromOrigin>
				<angle>62.77793106808818</angle>
				<shape>triangular</shape>
				<triangleMeasure>0.7000387006250113</triangleMeasure>
				<rectangleMeasure>0.6316837815161177</rectangleMeasure>
				<circleMeasure>0.5496386955175745</circleMeasure>
				<centroid>
					<x>360.0066</x>
					<y>306.7407</y>
				</centroid>
			</pseudo3D>
		</spatialEntity>
		<numericStateVariable>
			<name>avgClusterednessRegions</name>
			<value>1866.019331554994</value>
		</numericStateVariable>
		<numericStateVariable>
			<name>avgDensityRegions</name>
			<value>0.6795818225255921</value>
		</numericStateVariable>
	</timepoint>
	<timepoint>
		<spatialEntity>
			<pseudo3D type="region">
				<clusteredness>1</clusteredness>
				<density>0.6668071390346758</density>
				<area>73753.5</area>
				<perimeter>1355.691164016724</perimeter>
				<distanceFromOrigin>153.5740863557391</distanceFromOrigin>
				<angle>43.8644824739394</angle>
				<shape>rectangular</shape>
				<triangleMeasure>0.5559525559412489</triangleMeasure>
				<rectangleMeasure>0.6910544609987078</rectangleMeasure>
				<circleMeasure>0.3445004343774875</circleMeasure>
				<centroid>
					<x>1053.53</x>
					<y>930.8656</y>
				</centroid>
			</pseudo3D>
		</spatialEntity>
		<spatialEntity>
			<pseudo3D type="region">
				<clusteredness>1</clusteredness>
				<density>0.6923565060165082</density>
				<area>63635</area>
				<perimeter>1137.943742275238</perimeter>
				<distanceFromOrigin>290.4961273407961</distanceFromOrigin>
				<angle>62.77793106808818</angle>
				<shape>triangular</shape>
				<triangleMeasure>0.7000387006250113</triangleMeasure>
				<rectangleMeasure>0.6316837815161177</rectangleMeasure>
				<circleMeasure>0.5496386955175745</circleMeasure>
				<centroid>
					<x>360.0066</x>
					<y>306.7407</y>
				</centroid>
			</pseudo3D>
		</spatialEntity>
		<numericStateVariable>
			<name>avgClusterednessRegions</name>
			<value>1866.019331554994</value>
		</numericStateVariable>
		<numericStateVariable>
			<name>avgDensityRegions</name>
			<value>0.6795818225255921</value>
		</numericStateVariable>
	</timepoint>
	<timepoint>
		<spatialEntity>
			<pseudo3D type="region">
				<clusteredness>1</clusteredness>
				<density>0.6668071390346758</density>
				<area>73753.5</area>
				<perimeter>1355.691164016724</perimeter>
				<distanceFromOrigin>153.5740863557391</distanceFromOrigin>
				<angle>43.8644824739394</angle>
				<shape>rectangular</shape>
				<triangleMeasure>0.5559525559412489</triangleMeasure>
				<rectangleMeasure>0.6910544609987078</rectangleMeasure>
				<circleMeasure>0.3445004343774875</circleMeasure>
				<centroid>
					<x>1053.53</x>
					<y>930.8656</y>
				</centroid>
			</pseudo3D>
		</spatialEntity>
		<spatialEntity>
			<pseudo3D type="region">
				<clusteredness>1</clusteredness>
				<density>0.6923565060165082</density>
				<area>63635</area>
				<perimeter>1137.943742275238</perimeter>
				<distanceFromOrigin>290.4961273407961</distanceFromOrigin>
				<angle>62.77793106808818</angle>
				<shape>triangular</shape>
				<triangleMeasure>0.7000387006250113</triangleMeasure>
				<rectangleMeasure>0.6316837815161177</rectangleMeasure>
				<circleMeasure>0.5496386955175745</circleMeasure>
				<centroid>
					<x>360.0066</x>
					<y>306.7407</y>
				</centroid>
			</pseudo3D>
		</spatialEntity>
		<numericStateVariable>
			<name>avgClusterednessRegions</name>
			<value>1866.019331554994</value>
		</numericStateVariable>
		<numericStateVariable>
			<name>avgDensityRegions</name>
			<value>0.6795818225255921</value>
		</numericStateVariable>
	</timepoint>
	<timepoint>
		<spatialEntity>
			<pseudo3D type="region">
				<clusteredness>1</clusteredness>
				<density>0.6668071390346758</density>
				<area>73753.5</area>
				<perimeter>1355.691164016724</perimeter>
				<distanceFromOrigin>153.5740863557391</distanceFromOrigin>
				<angle>43.8644824739394</angle>
				<shape>rectangular</shape>
				<triangleMeasure>0.5559525559412489</triangleMeasure>
				<rectangleMeasure>0.6910544609987078</rectangleMeasure>
				<circleMeasure>0.3445004343774875</circleMeasure>
				<centroid>
					<x>1053.53</x>
					<y>930.8656</y>
				</centroid>
			</pseudo3D>
		</spatialEntity>
		<spatialEntity>
			<pseudo3D type="region">
				<clusteredness>1</clusteredness>
				<density>0.6923565060165082</density>
				<area>63635</area>
				<perimeter>1137.943742275238</perimeter>
				<distanceFromOrigin>290.4961273407961</distanceFromOrigin>
				<angle>62.77793106808818</angle>
				<shape>triangular</shape>
				<triangleMeasure>0.7000387006250113</triangleMeasure>
				<rectangleMeasure>0.6316837815161177</rectangleMeasure>
				<circleMeasure>0.5496386955175745</circleMeasure>
				<centroid>
					<x>360.0066</x>
					<y>306.7407</y>
				</centroid>
			</pseudo3D>
		</spatialEntity>
		<numericStateVariable>
			<name>avgClusterednessRegions</name>
			<value>1866.019331554994</value>
		</numericStateVariable>
		<numericStateVariable>
			<name>avgDensityRegions</name>
			<value>0.6795818225255921</value>
		</numericStateVariable>
	</timepoint>
	<timepoint>
		<spatialEntity>
			<pseudo3D type="region">
				<clusteredness>1</clusteredness>
				<density>0.6668071390346758</density>
				<area>73753.5</area>
				<perimeter>1355.691164016724</perimeter>
				<distanceFromOrigin>153.5740863557391</distanceFromOrigin>
				<angle>43.8644824739394</angle>
				<shape>rectangular</shape>
				<triangleMeasure>0.5559525559412489</triangleMeasure>
				<rectangleMeasure>0.6910544609987078</rectangleMeasure>
				<circleMeasure>0.3445004343774875</circleMeasure>
				<centroid>
					<x>1053.53</x>
					<y>930.8656</y>
				</centroid>
			</pseudo3D>
		</spatialEntity>
		<spatialEntity>
			<pseudo3D type="region">
				<clusteredness>1</clusteredness>
				<density>0.6923565060165082</density>
				<area>63635</area>
				<perimeter>1137.943742275238</perimeter>
				<distanceFromOrigin>290.4961273407961</distanceFromOrigin>
				<angle>62.77793106808818</angle>
				<shape>triangular</shape>
				<triangleMeasure>0.7000387006250113</triangleMeasure>
				<rectangleMeasure>0.6316837815161177</rectangleMeasure>
				<circleMeasure>0.5496386955175745</circleMeasure>
				<centroid>
					<x>360.0066</x>
					<y>306.7407</y>
				</centroid>
			</pseudo3D>
		</spatialEntity>
		<numericStateVariable>
			<name>avgClusterednessRegions</name>
			<value>1866.019331554994</value>
		</numericStateVariable>
		<numericStateVariable>
			<name>avgDensityRegions</name>
			<value>0.6795818225255921</value>
		</numericStateVariable>
	</timepoint>
	<timepoint>
		<spatialEntity>
			<pseudo3D type="region">
				<clusteredness>1</clusteredness>
				<density>0.6668071390346758</density>
				<area>73753.5</area>
				<perimeter>1355.691164016724</perimeter>
				<distanceFromOrigin>153.5740863557391</distanceFromOrigin>
				<angle>43.8644824739394</angle>
				<shape>rectangular</shape>
				<triangleMeasure>0.5559525559412489</triangleMeasure>
				<rectangleMeasure>0.6910544609987078</rectangleMeasure>
				<circleMeasure>0.3445004343774875</circleMeasure>
				<centroid>
					<x>1053.53</x>
					<y>930.8656</y>
				</centroid>
			</pseudo3D>
		</spatialEntity>
		<spatialEntity>
			<pseudo3D type="region">
				<clusteredness>1</clusteredness>
				<density>0.6923565060165082</density>
				<area>63635</area>
				<perimeter>1137.943742275238</perimeter>
				<distanceFromOrigin>290.4961273407961</distanceFromOrigin>
				<angle>62.77793106808818</angle>
				<shape>triangular</shape>
				<triangleMeasure>0.7000387006250113</triangleMeasure>
				<rectangleMeasure>0.6316837815161177</rectangleMeasure>
				<circleMeasure>0.5496386955175745</circleMeasure>
				<centroid>
					<x>360.0066</x>
					<y>306.7407</y>
				</centroid>
			</pseudo3D>
		</spatialEntity>
		<numericStateVariable>
			<name>avgClusterednessRegions</name>
			<value>1866.019331554994</value>
		</numericStateVariable>
		<numericStateVariable>
			<name>avgDensityRegions</name>
			<value>0.6795818225255921</value>
		</numericStateVariable>
	</timepoint>
	<timepoint>
		<spatialEntity>
			<pseudo3D type="region">
				<clusteredness>1</clusteredness>
				<density>0.6668071390346758</density>
				<area>73753.5</area>
				<perimeter>1355.691164016724</perimeter>
				<distanceFromOrigin>153.5740863557391</distanceFromOrigin>
				<angle>43.8644824739394</angle>
				<shape>rectangular</shape>
				<triangleMeasure>0.5559525559412489</triangleMeasure>
				<rectangleMeasure>0.6910544609987078</rectangleMeasure>
				<circleMeasure>0.3445004343774875</circleMeasure>
				<centroid>
					<x>1053.53</x>
					<y>930.8656</y>
				</centroid>
			</pseudo3D>
		</spatialEntity>
		<spatialEntity>
			<pseudo3D type="region">
				<clusteredness>1</clusteredness>
				<density>0.6923565060165082</density>
				<area>63635</area>
				<perimeter>1137.943742275238</perimeter>
				<distanceFromOrigin>290.4961273407961</distanceFromOrigin>
				<angle>62.77793106808818</angle>
				<shape>triangular</shape>
				<triangleMeasure>0.7000387006250113</triangleMeasure>
				<rectangleMeasure>0.6316837815161177</rectangleMeasure>
				<circleMeasure>0.5496386955175745</circleMeasure>
				<centroid>
					<x>360.0066</x>
					<y>306.7407</y>
				</centroid>
			</pseudo3D>
		</spatialEntity>
		<numericStateVariable>
			<name>avgClusterednessRegions</name>
			<value>1866.019331554994</value>
		</numericStateVariable>
		<numericStateVariable>
			<name>avgDensityRegions</name>
			<value>0.6795818225255921</value>
		</numericStateVariable>
	</timepoint>
	<timepoint>
		<spatialEntity>
			<pseudo3D type="region">
				<clusteredness>1</clusteredness>
				<density>0.6668071390346758</density>
				<area>73753.5</area>
				<perimeter>1355.691164016724</perimeter>
				<distanceFromOrigin>153.5740863557391</distanceFromOrigin>
				<angle>43.8644824739394</angle>
				<shape>rectangular</shape>
				<triangleMeasure>0.5559525559412489</triangleMeasure>
				<rectangleMeasure>0.6910544609987078</rectangleMeasure>
				<circleMeasure>0.3445004343774875</circleMeasure>
				<centroid>
					<x>1053.53</x>
					<y>930.8656</y>
				</centroid>
			</pseudo3D>
		</spatialEntity>
		<spatialEntity>
			<pseudo3D type="region">
				<clusteredness>1</clusteredness>
				<density>0.6923565060165082</density>
				<area>63635</area>
				<perimeter>1137.943742275238</perimeter>
				<distanceFromOrigin>290.4961273407961</distanceFromOrigin>
				<angle>62.77793106808818</angle>
				<shape>triangular</shape>
				<triangleMeasure>0.7000387006250113</triangleMeasure>
				<rectangleMeasure>0.6316837815161177</rectangleMeasure>
				<circleMeasure>0.5496386955175745</circleMeasure>
				<centroid>
					<x>360.0066</x>
					<y>306.7407</y>
				</centroid>
			</pseudo3D>
		</spatialEntity>
		<numericStateVariable>
			<name>avgClusterednessRegions</name>
			<value>1866.019331554994</value>
		</numericStateVariable>
		<numericStateVariable>
			<name>avgDensityRegions</name>
			<value>0.6795818225255921</value>
		</numericStateVariable>
	</timepoint>
	<timepoint>
		<spatialEntity>
			<pseudo3D type="region">
				<clusteredness>1</clusteredness>
				<density>0.6668071390346758</density>
				<area>73753.5</area>
				<perimeter>1355.691164016724</perimeter>
				<distanceFromOrigin>153.5740863557391</distanceFromOrigin>
				<angle>43.8644824739394</angle>
				<shape>rectangular</shape>
				<triangleMeasure>0.5559525559412489</triangleMeasure>
				<rectangleMeasure>0.6910544609987078</rectangleMeasure>
				<circleMeasure>0.3445004343774875</circleMeasure>
				<centroid>
					<x>1053.53</x>
					<y>930.8656</y>
				</centroid>
			</pseudo3D>
		</spatialEntity>
		<spatialEntity>
			<pseudo3D type="region">
				<clusteredness>1</clusteredness>
				<density>0.6923565060165082</density>
				<area>63635</area>
				<perimeter>1137.943742275238</perimeter>
				<distanceFromOrigin>290.4961273407961</distanceFromOrigin>
				<angle>62.77793106808818</angle>
				<shape>triangular</shape>
				<triangleMeasure>0.7000387006250113</triangleMeasure>
				<rectangleMeasure>0.6316837815161177</rectangleMeasure>
				<circleMeasure>0.5496386955175745</circleMeasure>
				<centroid>
					<x>360.0066</x>
					<y>306.7407</y>
				</centroid>
			</pseudo3D>
		</spatialEntity>
		<numericStateVariable>
			<name>avgClusterednessRegions</name>
			<value>1866.019331554994</value>
		</numericStateVariable>
		<numericStateVariable>
			<name>avgDensityRegions</name>
			<value>0.6795818225255921</value>
		</numericStateVariable>
	</timepoint>
	<timepoint>
		<spatialEntity>
			<pseudo3D type="region">
				<clusteredness>1</clusteredness>
				<density>0.6668071390346758</density>
				<area>73753.5</area>
				<perimeter>1355.691164016724</perimeter>
				<distanceFromOrigin>153.5740863557391</distanceFromOrigin>
				<angle>43.8644824739394</angle>
				<shape>rectangular</shape>
				<triangleMeasure>0.5559525559412489</triangleMeasure>
				<rectangleMeasure>0.6910544609987078</rectangleMeasure>
				<circleMeasure>0.3445004343774875</circleMeasure>
				<centroid>
					<x>1053.53</x>
					<y>930.8656</y>
				</centroid>
			</pseudo3D>
		</spatialEntity>
		<spatialEntity>
			<pseudo3D type="region">
				<clusteredness>1</clusteredness>
				<density>0.6923565060165082</density>
				<area>63635</area>
				<perimeter>1137.943742275238</perimeter>
				<distanceFromOrigin>290.4961273407961</distanceFromOrigin>
				<angle>62.77793106808818</angle>
				<shape>triangular</shape>
				<triangleMeasure>0.7000387006250113</triangleMeasure>
				<rectangleMeasure>0.6316837815161177</rectangleMeasure>
				<circleMeasure>0.5496386955175745</circleMeasure>
				<centroid>
					<x>360.0066</x>
					<y>306.7407</y>
				</centroid>
			</pseudo3D>
		</spatialEntity>
		<numericStateVariable>
			<name>avgClusterednessRegions</name>
			<value>1866.019331554994</value>
		</numericStateVariable>
		<numericStateVariable>
			<name>avgDensityRegions</name>
			<value>0.6795818225255921</value>
		</numericStateVariable>
	</timepoint>
	<timepoint>
		<spatialEntity>
			<pseudo3D type="region">
				<clusteredness>1</clusteredness>
				<density>0.6668071390346758</density>
				<area>73753.5</area>
				<perimeter>1355.691164016724</perimeter>
				<distanceFromOrigin>153.5740863557391</distanceFromOrigin>
				<angle>43.8644824739394</angle>
				<shape>rectangular</shape>
				<triangleMeasure>0.5559525559412489</triangleMeasure>
				<rectangleMeasure>0.6910544609987078</rectangleMeasure>
				<circleMeasure>0.3445004343774875</circleMeasure>
				<centroid>
					<x>1053.53</x>
					<y>930.8656</y>
				</centroid>
			</pseudo3D>
		</spatialEntity>
		<spatialEntity>
			<pseudo3D type="region">
				<clusteredness>1</clusteredness>
				<density>0.6923565060165082</density>
				<area>63635</area>
				<perimeter>1137.943742275238</perimeter>
				<distanceFromOrigin>290.4961273407961</distanceFromOrigin>
				<angle>62.77793106808818</angle>
				<shape>triangular</shape>
				<triangleMeasure>0.7000387006250113</triangleMeasure>
				<rectangleMeasure>0.6316837815161177</rectangleMeasure>
				<circleMeasure>0.5496386955175745</circleMeasure>
				<centroid>
					<x>360.0066</x>
					<y>306.7407</y>
				</centroid>
			</pseudo3D>
		</spatialEntity>
		<numericStateVariable>
			<name>avgClusterednessRegions</name>
			<value>1866.019331554994</value>
		</numericStateVariable>
		<numericStateVariable>
			<name>avgDensityRegions</name>
			<value>0.6795818225255921</value>
		</numericStateVariable>
	</timepoint>
	<timepoint>
		<spatialEntity>
			<pseudo3D type="region">
				<clusteredness>1</clusteredness>
				<density>0.6668071390346758</density>
				<area>73753.5</area>
				<perimeter>1355.691164016724</perimeter>
				<distanceFromOrigin>153.5740863557391</distanceFromOrigin>
				<angle>43.8644824739394</angle>
				<shape>rectangular</shape>
				<triangleMeasure>0.5559525559412489</triangleMeasure>
				<rectangleMeasure>0.6910544609987078</rectangleMeasure>
				<circleMeasure>0.3445004343774875</circleMeasure>
				<centroid>
					<x>1053.53</x>
					<y>930.8656</y>
				</centroid>
			</pseudo3D>
		</spatialEntity>
		<spatialEntity>
			<pseudo3D type="region">
				<clusteredness>1</clusteredness>
				<density>0.6923565060165082</density>
				<area>63635</area>
				<perimeter>1137.943742275238</perimeter>
				<distanceFromOrigin>290.4961273407961</distanceFromOrigin>
				<angle>62.77793106808818</angle>
				<shape>triangular</shape>
				<triangleMeasure>0.7000387006250113</triangleMeasure>
				<rectangleMeasure>0.6316837815161177</rectangleMeasure>
				<circleMeasure>0.5496386955175745</circleMeasure>
				<centroid>
					<x>360.0066</x>
					<y>306.7407</y>
				</centroid>
			</pseudo3D>
		</spatialEntity>
		<numericStateVariable>
			<name>avgClusterednessRegions</name>
			<value>1866.019331554994</value>
		</numericStateVariable>
		<numericStateVariable>
			<name>avgDensityRegions</name>
			<value>0.6795818225255921</value>
		</numericStateVariable>
	</timepoint>
	<timepoint>
		<spatialEntity>
			<pseudo3D type="region">
				<clusteredness>1</clusteredness>
				<density>0.6668071390346758</density>
				<area>73753.5</area>
				<perimeter>1355.691164016724</perimeter>
				<distanceFromOrigin>153.5740863557391</distanceFromOrigin>
				<angle>43.8644824739394</angle>
				<shape>rectangular</shape>
				<triangleMeasure>0.5559525559412489</triangleMeasure>
				<rectangleMeasure>0.6910544609987078</rectangleMeasure>
				<circleMeasure>0.3445004343774875</circleMeasure>
				<centroid>
					<x>1053.53</x>
					<y>930.8656</y>
				</centroid>
			</pseudo3D>
		</spatialEntity>
		<spatialEntity>
			<pseudo3D type="region">
				<clusteredness>1</clusteredness>
				<density>0.6923565060165082</density>
				<area>63635</area>
				<perimeter>1137.943742275238</perimeter>
				<distanceFromOrigin>290.4961273407961</distanceFromOrigin>
				<angle>62.77793106808818</angle>
				<shape>triangular</shape>
				<triangleMeasure>0.7000387006250113</triangleMeasure>
				<rectangleMeasure>0.6316837815161177</rectangleMeasure>
				<circleMeasure>0.5496386955175745</circleMeasure>
				<centroid>
					<x>360.0066</x>
					<y>306.7407</y>
				</centroid>
			</pseudo3D>
		</spatialEntity>
		<numericStateVariable>
			<name>avgClusterednessRegions</name>
			<value>1866.019331554994</value>
		</numericStateVariable>
		<numericStateVariable>
			<name>avgDensityRegions</name>
			<value>0.6795818225255921</value>
		</numericStateVariable>
	</timepoint>
	<timepoint>
		<spatialEntity>
			<pseudo3D type="region">
				<clusteredness>1</clusteredness>
				<density>0.6668071390346758</density>
				<area>73753.5</area>
				<perimeter>1355.691164016724</perimeter>
				<distanceFromOrigin>153.5740863557391</distanceFromOrigin>
				<angle>43.8644824739394</angle>
				<shape>rectangular</shape>
				<triangleMeasure>0.5559525559412489</triangleMeasure>
				<rectangleMeasure>0.6910544609987078</rectangleMeasure>
				<circleMeasure>0.3445004343774875</circleMeasure>
				<centroid>
					<x>1053.53</x>
					<y>930.8656</y>
				</centroid>
			</pseudo3D>
		</spatialEntity>
		<spatialEntity>
			<pseudo3D type="region">
				<clusteredness>1</clusteredness>
				<density>0.6923565060165082</density>
				<area>63635</area>
				<perimeter>1137.943742275238</perimeter>
				<distanceFromOrigin>290.4961273407961</distanceFromOrigin>
				<angle>62.77793106808818</angle>
				<shape>triangular</shape>
				<triangleMeasure>0.7000387006250113</triangleMeasure>
				<rectangleMeasure>0.6316837815161177</rectangleMeasure>
				<circleMeasure>0.5496386955175745</circleMeasure>
				<centroid>
					<x>360.0066</x>
					<y>306.7407</y>
				</centroid>
			</pseudo3D>
		</spatialEntity>
		<numericStateVariable>
			<name>avgClusterednessRegions</name>
			<value>1866.019331554994</value>
		</numericStateVariable>
		<numericStateVariable>
			<name>avgDensityRegions</name>
			<value>0.6795818225255921</value>
		</numericStateVariable>
	</timepoint>
	<timepoint>
		<spatialEntity>
			<pseudo3D type="region">
				<clusteredness>1</clusteredness>
				<density>0.6668071390346758</density>
				<area>73753.5</area>
				<perimeter>1355.691164016724</perimeter>
				<distanceFromOrigin>153.5740863557391</distanceFromOrigin>
				<angle>43.8644824739394</angle>
				<shape>rectangular</shape>
				<triangleMeasure>0.5559525559412489</triangleMeasure>
				<rectangleMeasure>0.6910544609987078</rectangleMeasure>
				<circleMeasure>0.3445004343774875</circleMeasure>
				<centroid>
					<x>1053.53</x>
					<y>930.8656</y>
				</centroid>
			</pseudo3D>
		</spatialEntity>
		<spatialEntity>
			<pseudo3D type="region">
				<clusteredness>1</clusteredness>
				<density>0.6923565060165082</density>
				<area>63635</area>
				<perimeter>1137.943742275238</perimeter>
				<distanceFromOrigin>290.4961273407961</distanceFromOrigin>
				<angle>62.77793106808818</angle>
				<shape>triangular</shape>
				<triangleMeasure>0.7000387006250113</triangleMeasure>
				<rectangleMeasure>0.6316837815161177</rectangleMeasure>
				<circleMeasure>0.5496386955175745</circleMeasure>
				<centroid>
					<x>360.0066</x>
					<y>306.7407</y>
				</centroid>
			</pseudo3D>
		</spatialEntity>
		<numericStateVariable>
			<name>avgClusterednessRegions</name>
			<value>1866.019331554994</value>
		</numericStateVariable>
		<numericStateVariable>
			<name>avgDensityRegions</name>
			<value>0.6795818225255921</value>
		</numericStateVariable>
	</timepoint>
	<timepoint>
		<spatialEntity>
			<pseudo3D type="region">
				<clusteredness>1</clusteredness>
				<density>0.6668071390346758</density>
				<area>73753.5</area>
				<perimeter>1355.691164016724</perimeter>
				<distanceFromOrigin>153.5740863557391</distanceFromOrigin>
				<angle>43.8644824739394</angle>
				<shape>rectangular</shape>
				<triangleMeasure>0.5559525559412489</triangleMeasure>
				<rectangleMeasure>0.6910544609987078</rectangleMeasure>
				<circleMeasure>0.3445004343774875</circleMeasure>
				<centroid>
					<x>1053.53</x>
					<y>930.8656</y>
				</centroid>
			</pseudo3D>
		</spatialEntity>
		<spatialEntity>
			<pseudo3D type="region">
				<clusteredness>1</clusteredness>
				<density>0.6923565060165082</density>
				<area>63635</area>
				<perimeter>1137.943742275238</perimeter>
				<distanceFromOrigin>290.4961273407961</distanceFromOrigin>
				<angle>62.77793106808818</angle>
				<shape>triangular</shape>
				<triangleMeasure>0.7000387006250113</triangleMeasure>
				<rectangleMeasure>0.6316837815161177</rectangleMeasure>
				<circleMeasure>0.5496386955175745</circleMeasure>
				<centroid>
					<x>360.0066</x>
					<y>306.7407</y>
				</centroid>
			</pseudo3D>
		</spatialEntity>
		<numericStateVariable>
			<name>avgClusterednessRegions</name>
			<value>1866.019331554994</value>
		</numericStateVariable>
		<numericStateVariable>
			<name>avgDensityRegions</name>
			<value>0.6795818225255921</value>
		</numericStateVariable>
	</timepoint>
	<timepoint>
		<spatialEntity>
			<pseudo3D type="region">
				<clusteredness>1</clusteredness>
				<density>0.6668071390346758</density>
				<area>73753.5</area>
				<perimeter>1355.691164016724</perimeter>
				<distanceFromOrigin>153.5740863557391</distanceFromOrigin>
				<angle>43.8644824739394</angle>
				<shape>rectangular</shape>
				<triangleMeasure>0.5559525559412489</triangleMeasure>
				<rectangleMeasure>0.6910544609987078</rectangleMeasure>
				<circleMeasure>0.3445004343774875</circleMeasure>
				<centroid>
					<x>1053.53</x>
					<y>930.8656</y>
				</centroid>
			</pseudo3D>
		</spatialEntity>
		<spatialEntity>
			<pseudo3D type="region">
				<clusteredness>1</clusteredness>
				<density>0.6923565060165082</density>
				<area>63635</area>
				<perimeter>1137.943742275238</perimeter>
				<distanceFromOrigin>290.4961273407961</distanceFromOrigin>
				<angle>62.77793106808818</angle>
				<shape>triangular</shape>
				<triangleMeasure>0.7000387006250113</triangleMeasure>
				<rectangleMeasure>0.6316837815161177</rectangleMeasure>
				<circleMeasure>0.5496386955175745</circleMeasure>
				<centroid>
					<x>360.0066</x>
					<y>306.7407</y>
				</centroid>
			</pseudo3D>
		</spatialEntity>
		<numericStateVariable>
			<name>avgClusterednessRegions</name>
			<value>1866.019331554994</value>
		</numericStateVariable>
		<numericStateVariable>
			<name>avgDensityRegions</name>
			<value>0.6795818225255921</value>
		</numericStateVariable>
	</timepoint>
	<timepoint>
		<spatialEntity>
			<pseudo3D type="region">
				<clusteredness>1</clusteredness>
				<density>0.6668071390346758</density>
				<area>73753.5</area>
				<perimeter>1355.691164016724</perimeter>
				<distanceFromOrigin>153.5740863557391</distanceFromOrigin>
				<angle>43.8644824739394</angle>
				<shape>rectangular</shape>
				<triangleMeasure>0.5559525559412489</triangleMeasure>
				<rectangleMeasure>0.6910544609987078</rectangleMeasure>
				<circleMeasure>0.3445004343774875</circleMeasure>
				<centroid>
					<x>1053.53</x>
					<y>930.8656</y>
				</centroid>
			</pseudo3D>
		</spatialEntity>
		<spatialEntity>
			<pseudo3D type="region">
				<clusteredness>1</clusteredness>
				<density>0.6923565060165082</density>
				<area>63635</area>
				<perimeter>1137.943742275238</perimeter>
				<distanceFromOrigin>290.4961273407961</distanceFromOrigin>
				<angle>62.77793106808818</angle>
				<shape>triangular</shape>
				<triangleMeasure>0.7000387006250113</triangleMeasure>
				<rectangleMeasure>0.6316837815161177</rectangleMeasure>
				<circleMeasure>0.5496386955175745</circleMeasure>
				<centroid>
					<x>360.0066</x>
					<y>306.7407</y>
				</centroid>
			</pseudo3D>
		</spatialEntity>
		<numericStateVariable>
			<name>avgClusterednessRegions</name>
			<value>1866.019331554994</value>
		</numericStateVariable>
		<numericStateVariable>
			<name>avgDensityRegions</name>
			<value>0.6795818225255921</value>
		</numericStateVariable>
	</timepoint>
	<timepoint>
		<spatialEntity>
			<pseudo3D type="region">
				<clusteredness>1</clusteredness>
				<density>0.6668071390346758</density>
				<area>73753.5</area>
				<perimeter>1355.691164016724</perimeter>
				<distanceFromOrigin>153.5740863557391</distanceFromOrigin>
				<angle>43.8644824739394</angle>
				<shape>rectangular</shape>
				<triangleMeasure>0.5559525559412489</triangleMeasure>
				<rectangleMeasure>0.6910544609987078</rectangleMeasure>
				<circleMeasure>0.3445004343774875</circleMeasure>
				<centroid>
					<x>1053.53</x>
					<y>930.8656</y>
				</centroid>
			</pseudo3D>
		</spatialEntity>
		<spatialEntity>
			<pseudo3D type="region">
				<clusteredness>1</clusteredness>
				<density>0.6923565060165082</density>
				<area>63635</area>
				<perimeter>1137.943742275238</perimeter>
				<distanceFromOrigin>290.4961273407961</distanceFromOrigin>
				<angle>62.77793106808818</angle>
				<shape>triangular</shape>
				<triangleMeasure>0.7000387006250113</triangleMeasure>
				<rectangleMeasure>0.6316837815161177</rectangleMeasure>
				<circleMeasure>0.5496386955175745</circleMeasure>
				<centroid>
					<x>360.0066</x>
					<y>306.7407</y>
				</centroid>
			</pseudo3D>
		</spatialEntity>
		<numericStateVariable>
			<name>avgClusterednessRegions</name>
			<value>1866.019331554994</value>
		</numericStateVariable>
		<numericStateVariable>
			<name>avgDensityRegions</name>
			<value>0.6795818225255921</value>
		</numericStateVariable>
	</timepoint>
	<timepoint>
		<spatialEntity>
			<pseudo3D type="region">
				<clusteredness>1</clusteredness>
				<density>0.6668071390346758</density>
				<area>73753.5</area>
				<perimeter>1355.691164016724</perimeter>
				<distanceFromOrigin>153.5740863557391</distanceFromOrigin>
				<angle>43.8644824739394</angle>
				<shape>rectangular</shape>
				<triangleMeasure>0.5559525559412489</triangleMeasure>
				<rectangleMeasure>0.6910544609987078</rectangleMeasure>
				<circleMeasure>0.3445004343774875</circleMeasure>
				<centroid>
					<x>1053.53</x>
					<y>930.8656</y>
				</centroid>
			</pseudo3D>
		</spatialEntity>
		<spatialEntity>
			<pseudo3D type="region">
				<clusteredness>1</clusteredness>
				<density>0.6923565060165082</density>
				<area>63635</area>
				<perimeter>1137.943742275238</perimeter>
				<distanceFromOrigin>290.4961273407961</distanceFromOrigin>
				<angle>62.77793106808818</angle>
				<shape>triangular</shape>
				<triangleMeasure>0.7000387006250113</triangleMeasure>
				<rectangleMeasure>0.6316837815161177</rectangleMeasure>
				<circleMeasure>0.5496386955175745</circleMeasure>
				<centroid>
					<x>360.0066</x>
					<y>306.7407</y>
				</centroid>
			</pseudo3D>
		</spatialEntity>
		<numericStateVariable>
			<name>avgClusterednessRegions</name>
			<value>1866.019331554994</value>
		</numericStateVariable>
		<numericStateVariable>
			<name>avgDensityRegions</name>
			<value>0.6795818225255921</value>
		</numericStateVariable>
	</timepoint>
	<timepoint>
		<spatialEntity>
			<pseudo3D type="region">
				<clusteredness>1</clusteredness>
				<density>0.6668071390346758</density>
				<area>73753.5</area>
				<perimeter>1355.691164016724</perimeter>
				<distanceFromOrigin>153.5740863557391</distanceFromOrigin>
				<angle>43.8644824739394</angle>
				<shape>rectangular</shape>
				<triangleMeasure>0.5559525559412489</triangleMeasure>
				<rectangleMeasure>0.6910544609987078</rectangleMeasure>
				<circleMeasure>0.3445004343774875</circleMeasure>
				<centroid>
					<x>1053.53</x>
					<y>930.8656</y>
				</centroid>
			</pseudo3D>
		</spatialEntity>
		<spatialEntity>
			<pseudo3D type="region">
				<clusteredness>1</clusteredness>
				<density>0.6923565060165082</density>
				<area>63635</area>
				<perimeter>1137.943742275238</perimeter>
				<distanceFromOrigin>290.4961273407961</distanceFromOrigin>
				<angle>62.77793106808818</angle>
				<shape>triangular</shape>
				<triangleMeasure>0.7000387006250113</triangleMeasure>
				<rectangleMeasure>0.6316837815161177</rectangleMeasure>
				<circleMeasure>0.5496386955175745</circleMeasure>
				<centroid>
					<x>360.0066</x>
					<y>306.7407</y>
				</centroid>
			</pseudo3D>
		</spatialEntity>
		<numericStateVariable>
			<name>avgClusterednessRegions</name>
			<value>1866.019331554994</value>
		</numericStateVariable>
		<numericStateVariable>
			<name>avgDensityRegions</name>
			<value>0.6795818225255921</value>
		</numericStateVariable>
	</timepoint>
	<timepoint>
		<spatialEntity>
			<pseudo3D type="region">
				<clusteredness>1</clusteredness>
				<density>0.6668071390346758</density>
				<area>73753.5</area>
				<perimeter>1355.691164016724</perimeter>
				<distanceFromOrigin>153.5740863557391</distanceFromOrigin>
				<angle>43.8644824739394</angle>
				<shape>rectangular</shape>
				<triangleMeasure>0.5559525559412489</triangleMeasure>
				<rectangleMeasure>0.6910544609987078</rectangleMeasure>
				<circleMeasure>0.3445004343774875</circleMeasure>
				<centroid>
					<x>1053.53</x>
					<y>930.8656</y>
				</centroid>
			</pseudo3D>
		</spatialEntity>
		<spatialEntity>
			<pseudo3D type="region">
				<clusteredness>1</clusteredness>
				<density>0.6923565060165082</density>
				<area>63635</area>
				<perimeter>1137.943742275238</perimeter>
				<distanceFromOrigin>290.4961273407961</distanceFromOrigin>
				<angle>62.77793106808818</angle>
				<shape>triangular</shape>
				<triangleMeasure>0.7000387006250113</triangleMeasure>
				<rectangleMeasure>0.6316837815161177</rectangleMeasure>
				<circleMeasure>0.5496386955175745</circleMeasure>
				<centroid>
					<x>360.0066</x>
					<y>306.7407</y>
				</centroid>
			</pseudo3D>
		</spatialEntity>
		<numericStateVariable>
			<name>avgClusterednessRegions</name>
			<value>1866.019331554994</value>
		</numericStateVariable>
		<numericStateVariable>
			<name>avgDensityRegions</name>
			<value>0.6795818225255921</value>
		</numericStateVariable>
	</timepoint>
	<timepoint>
		<spatialEntity>
			<pseudo3D type="region">
				<clusteredness>1</clusteredness>
				<density>0.6668071390346758</density>
				<area>73753.5</area>
				<perimeter>1355.691164016724</perimeter>
				<distanceFromOrigin>153.5740863557391</distanceFromOrigin>
				<angle>43.8644824739394</angle>
				<shape>rectangular</shape>
				<triangleMeasure>0.5559525559412489</triangleMeasure>
				<rectangleMeasure>0.6910544609987078</rectangleMeasure>
				<circleMeasure>0.3445004343774875</circleMeasure>
				<centroid>
					<x>1053.53</x>
					<y>930.8656</y>
				</centroid>
			</pseudo3D>
		</spatialEntity>
		<spatialEntity>
			<pseudo3D type="region">
				<clusteredness>1</clusteredness>
				<density>0.6923565060165082</density>
				<area>63635</area>
				<perimeter>1137.943742275238</perimeter>
				<distanceFromOrigin>290.4961273407961</distanceFromOrigin>
				<angle>62.77793106808818</angle>
				<shape>triangular</shape>
				<triangleMeasure>0.7000387006250113</triangleMeasure>
				<rectangleMeasure>0.6316837815161177</rectangleMeasure>
				<circleMeasure>0.5496386955175745</circleMeasure>
				<centroid>
					<x>360.0066</x>
					<y>306.7407</y>
				</centroid>
			</pseudo3D>
		</spatialEntity>
		<numericStateVariable>
			<name>avgClusterednessRegions</name>
			<value>1866.019331554994</value>
		</numericStateVariable>
		<numericStateVariable>
			<name>avgDensityRegions</name>
			<value>0.6795818225255921</value>
		</numericStateVariable>
	</timepoint>
	<timepoint>
		<spatialEntity>
			<pseudo3D type="region">
				<clusteredness>1</clusteredness>
				<density>0.6668071390346758</density>
				<area>73753.5</area>
				<perimeter>1355.691164016724</perimeter>
				<distanceFromOrigin>153.5740863557391</distanceFromOrigin>
				<angle>43.8644824739394</angle>
				<shape>rectangular</shape>
				<triangleMeasure>0.5559525559412489</triangleMeasure>
				<rectangleMeasure>0.6910544609987078</rectangleMeasure>
				<circleMeasure>0.3445004343774875</circleMeasure>
				<centroid>
					<x>1053.53</x>
					<y>930.8656</y>
				</centroid>
			</pseudo3D>
		</spatialEntity>
		<spatialEntity>
			<pseudo3D type="region">
				<clusteredness>1</clusteredness>
				<density>0.6923565060165082</density>
				<area>63635</area>
				<perimeter>1137.943742275238</perimeter>
				<distanceFromOrigin>290.4961273407961</distanceFromOrigin>
				<angle>62.77793106808818</angle>
				<shape>triangular</shape>
				<triangleMeasure>0.7000387006250113</triangleMeasure>
				<rectangleMeasure>0.6316837815161177</rectangleMeasure>
				<circleMeasure>0.5496386955175745</circleMeasure>
				<centroid>
					<x>360.0066</x>
					<y>306.7407</y>
				</centroid>
			</pseudo3D>
		</spatialEntity>
		<numericStateVariable>
			<name>avgClusterednessRegions</name>
			<value>1866.019331554994</value>
		</numericStateVariable>
		<numericStateVariable>
			<name>avgDensityRegions</name>
			<value>0.6795818225255921</value>
		</numericStateVariable>
	</timepoint>
	<timepoint>
		<spatialEntity>
			<pseudo3D type="region">
				<clusteredness>1</clusteredness>
				<density>0.6668071390346758</density>
				<area>73753.5</area>
				<perimeter>1355.691164016724</perimeter>
				<distanceFromOrigin>153.5740863557391</distanceFromOrigin>
				<angle>43.8644824739394</angle>
				<shape>rectangular</shape>
				<triangleMeasure>0.5559525559412489</triangleMeasure>
				<rectangleMeasure>0.6910544609987078</rectangleMeasure>
				<circleMeasure>0.3445004343774875</circleMeasure>
				<centroid>
					<x>1053.53</x>
					<y>930.8656</y>
				</centroid>
			</pseudo3D>
		</spatialEntity>
		<spatialEntity>
			<pseudo3D type="region">
				<clusteredness>1</clusteredness>
				<density>0.6923565060165082</density>
				<area>63635</area>
				<perimeter>1137.943742275238</perimeter>
				<distanceFromOrigin>290.4961273407961</distanceFromOrigin>
				<angle>62.77793106808818</angle>
				<shape>triangular</shape>
				<triangleMeasure>0.7000387006250113</triangleMeasure>
				<rectangleMeasure>0.6316837815161177</rectangleMeasure>
				<circleMeasure>0.5496386955175745</circleMeasure>
				<centroid>
					<x>360.0066</x>
					<y>306.7407</y>
				</centroid>
			</pseudo3D>
		</spatialEntity>
		<numericStateVariable>
			<name>avgClusterednessRegions</name>
			<value>1866.019331554994</value>
		</numericStateVariable>
		<numericStateVariable>
			<name>avgDensityRegions</name>
			<value>0.6795818225255921</value>
		</numericStateVariable>
	</timepoint>
	<timepoint>
		<spatialEntity>
			<pseudo3D type="region">
				<clusteredness>1</clusteredness>
				<density>0.6668071390346758</density>
				<area>73753.5</area>
				<perimeter>1355.691164016724</perimeter>
				<distanceFromOrigin>153.5740863557391</distanceFromOrigin>
				<angle>43.8644824739394</angle>
				<shape>rectangular</shape>
				<triangleMeasure>0.5559525559412489</triangleMeasure>
				<rectangleMeasure>0.6910544609987078</rectangleMeasure>
				<circleMeasure>0.3445004343774875</circleMeasure>
				<centroid>
					<x>1053.53</x>
					<y>930.8656</y>
				</centroid>
			</pseudo3D>
		</spatialEntity>
		<spatialEntity>
			<pseudo3D type="region">
				<clusteredness>1</clusteredness>
				<density>0.6923565060165082</density>
				<area>63635</area>
				<perimeter>1137.943742275238</perimeter>
				<distanceFromOrigin>290.4961273407961</distanceFromOrigin>
				<angle>62.77793106808818</angle>
				<shape>triangular</shape>
				<triangleMeasure>0.7000387006250113</triangleMeasure>
				<rectangleMeasure>0.6316837815161177</rectangleMeasure>
				<circleMeasure>0.5496386955175745</circleMeasure>
				<centroid>
					<x>360.0066</x>
					<y>306.7407</y>
				</centroid>
			</pseudo3D>
		</spatialEntity>
		<numericStateVariable>
			<name>avgClusterednessRegions</name>
			<value>1866.019331554994</value>
		</numericStateVariable>
		<numericStateVariable>
			<name>avgDensityRegions</name>
			<value>0.6795818225255921</value>
		</numericStateVariable>
	</timepoint>
	<timepoint>
		<spatialEntity>
			<pseudo3D type="region">
				<clusteredness>1</clusteredness>
				<density>0.6668071390346758</density>
				<area>73753.5</area>
				<perimeter>1355.691164016724</perimeter>
				<distanceFromOrigin>153.5740863557391</distanceFromOrigin>
				<angle>43.8644824739394</angle>
				<shape>rectangular</shape>
				<triangleMeasure>0.5559525559412489</triangleMeasure>
				<rectangleMeasure>0.6910544609987078</rectangleMeasure>
				<circleMeasure>0.3445004343774875</circleMeasure>
				<centroid>
					<x>1053.53</x>
					<y>930.8656</y>
				</centroid>
			</pseudo3D>
		</spatialEntity>
		<spatialEntity>
			<pseudo3D type="region">
				<clusteredness>1</clusteredness>
				<density>0.6923565060165082</density>
				<area>63635</area>
				<perimeter>1137.943742275238</perimeter>
				<distanceFromOrigin>290.4961273407961</distanceFromOrigin>
				<angle>62.77793106808818</angle>
				<shape>triangular</shape>
				<triangleMeasure>0.7000387006250113</triangleMeasure>
				<rectangleMeasure>0.6316837815161177</rectangleMeasure>
				<circleMeasure>0.5496386955175745</circleMeasure>
				<centroid>
					<x>360.0066</x>
					<y>306.7407</y>
				</centroid>
			</pseudo3D>
		</spatialEntity>
		<numericStateVariable>
			<name>avgClusterednessRegions</name>
			<value>1866.019331554994</value>
		</numericStateVariable>
		<numericStateVariable>
			<name>avgDensityRegions</name>
			<value>0.6795818225255921</value>
		</numericStateVariable>
	</timepoint>
	<timepoint>
		<spatialEntity>
			<pseudo3D type="region">
				<clusteredness>1</clusteredness>
				<density>0.6668071390346758</density>
				<area>73753.5</area>
				<perimeter>1355.691164016724</perimeter>
				<distanceFromOrigin>153.5740863557391</distanceFromOrigin>
				<angle>43.8644824739394</angle>
				<shape>rectangular</shape>
				<triangleMeasure>0.5559525559412489</triangleMeasure>
				<rectangleMeasure>0.6910544609987078</rectangleMeasure>
				<circleMeasure>0.3445004343774875</circleMeasure>
				<centroid>
					<x>1053.53</x>
					<y>930.8656</y>
				</centroid>
			</pseudo3D>
		</spatialEntity>
		<spatialEntity>
			<pseudo3D type="region">
				<clusteredness>1</clusteredness>
				<density>0.6923565060165082</density>
				<area>63635</area>
				<perimeter>1137.943742275238</perimeter>
				<distanceFromOrigin>290.4961273407961</distanceFromOrigin>
				<angle>62.77793106808818</angle>
				<shape>triangular</shape>
				<triangleMeasure>0.7000387006250113</triangleMeasure>
				<rectangleMeasure>0.6316837815161177</rectangleMeasure>
				<circleMeasure>0.5496386955175745</circleMeasure>
				<centroid>
					<x>360.0066</x>
					<y>306.7407</y>
				</centroid>
			</pseudo3D>
		</spatialEntity>
		<numericStateVariable>
			<name>avgClusterednessRegions</name>
			<value>1866.019331554994</value>
		</numericStateVariable>
		<numericStateVariable>
			<name>avgDensityRegions</name>
			<value>0.6795818225255921</value>
		</numericStateVariable>
	</timepoint>
	<timepoint>
		<spatialEntity>
			<pseudo3D type="region">
				<clusteredness>1</clusteredness>
				<density>0.6668071390346758</density>
				<area>73753.5</area>
				<perimeter>1355.691164016724</perimeter>
				<distanceFromOrigin>153.5740863557391</distanceFromOrigin>
				<angle>43.8644824739394</angle>
				<shape>rectangular</shape>
				<triangleMeasure>0.5559525559412489</triangleMeasure>
				<rectangleMeasure>0.6910544609987078</rectangleMeasure>
				<circleMeasure>0.3445004343774875</circleMeasure>
				<centroid>
					<x>1053.53</x>
					<y>930.8656</y>
				</centroid>
			</pseudo3D>
		</spatialEntity>
		<spatialEntity>
			<pseudo3D type="region">
				<clusteredness>1</clusteredness>
				<density>0.6923565060165082</density>
				<area>63635</area>
				<perimeter>1137.943742275238</perimeter>
				<distanceFromOrigin>290.4961273407961</distanceFromOrigin>
				<angle>62.77793106808818</angle>
				<shape>triangular</shape>
				<triangleMeasure>0.7000387006250113</triangleMeasure>
				<rectangleMeasure>0.6316837815161177</rectangleMeasure>
				<circleMeasure>0.5496386955175745</circleMeasure>
				<centroid>
					<x>360.0066</x>
					<y>306.7407</y>
				</centroid>
			</pseudo3D>
		</spatialEntity>
		<numericStateVariable>
			<name>avgClusterednessRegions</name>
			<value>1866.019331554994</value>
		</numericStateVariable>
		<numericStateVariable>
			<name>avgDensityRegions</name>
			<value>0.6795818225255921</value>
		</numericStateVariable>
	</timepoint>
	<timepoint>
		<spatialEntity>
			<pseudo3D type="region">
				<clusteredness>1</clusteredness>
				<density>0.6668071390346758</density>
				<area>73753.5</area>
				<perimeter>1355.691164016724</perimeter>
				<distanceFromOrigin>153.5740863557391</distanceFromOrigin>
				<angle>43.8644824739394</angle>
				<shape>rectangular</shape>
				<triangleMeasure>0.5559525559412489</triangleMeasure>
				<rectangleMeasure>0.6910544609987078</rectangleMeasure>
				<circleMeasure>0.3445004343774875</circleMeasure>
				<centroid>
					<x>1053.53</x>
					<y>930.8656</y>
				</centroid>
			</pseudo3D>
		</spatialEntity>
		<spatialEntity>
			<pseudo3D type="region">
				<clusteredness>1</clusteredness>
				<density>0.6923565060165082</density>
				<area>63635</area>
				<perimeter>1137.943742275238</perimeter>
				<distanceFromOrigin>290.4961273407961</distanceFromOrigin>
				<angle>62.77793106808818</angle>
				<shape>triangular</shape>
				<triangleMeasure>0.7000387006250113</triangleMeasure>
				<rectangleMeasure>0.6316837815161177</rectangleMeasure>
				<circleMeasure>0.5496386955175745</circleMeasure>
				<centroid>
					<x>360.0066</x>
					<y>306.7407</y>
				</centroid>
			</pseudo3D>
		</spatialEntity>
		<numericStateVariable>
			<name>avgClusterednessRegions</name>
			<value>1866.019331554994</value>
		</numericStateVariable>
		<numericStateVariable>
			<name>avgDensityRegions</name>
			<value>0.6795818225255921</value>
		</numericStateVariable>
	</timepoint>
	<timepoint>
		<spatialEntity>
			<pseudo3D type="region">
				<clusteredness>1</clusteredness>
				<density>0.6668071390346758</density>
				<area>73753.5</area>
				<perimeter>1355.691164016724</perimeter>
				<distanceFromOrigin>153.5740863557391</distanceFromOrigin>
				<angle>43.8644824739394</angle>
				<shape>rectangular</shape>
				<triangleMeasure>0.5559525559412489</triangleMeasure>
				<rectangleMeasure>0.6910544609987078</rectangleMeasure>
				<circleMeasure>0.3445004343774875</circleMeasure>
				<centroid>
					<x>1053.53</x>
					<y>930.8656</y>
				</centroid>
			</pseudo3D>
		</spatialEntity>
		<spatialEntity>
			<pseudo3D type="region">
				<clusteredness>1</clusteredness>
				<density>0.6923565060165082</density>
				<area>63635</area>
				<perimeter>1137.943742275238</perimeter>
				<distanceFromOrigin>290.4961273407961</distanceFromOrigin>
				<angle>62.77793106808818</angle>
				<shape>triangular</shape>
				<triangleMeasure>0.7000387006250113</triangleMeasure>
				<rectangleMeasure>0.6316837815161177</rectangleMeasure>
				<circleMeasure>0.5496386955175745</circleMeasure>
				<centroid>
					<x>360.0066</x>
					<y>306.7407</y>
				</centroid>
			</pseudo3D>
		</spatialEntity>
		<numericStateVariable>
			<name>avgClusterednessRegions</name>
			<value>1866.019331554994</value>
		</numericStateVariable>
		<numericStateVariable>
			<name>avgDensityRegions</name>
			<value>0.6795818225255921</value>
		</numericStateVariable>
	</timepoint>
	<timepoint>
		<spatialEntity>
			<pseudo3D type="region">
				<clusteredness>1</clusteredness>
				<density>0.6668071390346758</density>
				<area>73753.5</area>
				<perimeter>1355.691164016724</perimeter>
				<distanceFromOrigin>153.5740863557391</distanceFromOrigin>
				<angle>43.8644824739394</angle>
				<shape>rectangular</shape>
				<triangleMeasure>0.5559525559412489</triangleMeasure>
				<rectangleMeasure>0.6910544609987078</rectangleMeasure>
				<circleMeasure>0.3445004343774875</circleMeasure>
				<centroid>
					<x>1053.53</x>
					<y>930.8656</y>
				</centroid>
			</pseudo3D>
		</spatialEntity>
		<spatialEntity>
			<pseudo3D type="region">
				<clusteredness>1</clusteredness>
				<density>0.6923565060165082</density>
				<area>63635</area>
				<perimeter>1137.943742275238</perimeter>
				<distanceFromOrigin>290.4961273407961</distanceFromOrigin>
				<angle>62.77793106808818</angle>
				<shape>triangular</shape>
				<triangleMeasure>0.7000387006250113</triangleMeasure>
				<rectangleMeasure>0.6316837815161177</rectangleMeasure>
				<circleMeasure>0.5496386955175745</circleMeasure>
				<centroid>
					<x>360.0066</x>
					<y>306.7407</y>
				</centroid>
			</pseudo3D>
		</spatialEntity>
		<numericStateVariable>
			<name>avgClusterednessRegions</name>
			<value>1866.019331554994</value>
		</numericStateVariable>
		<numericStateVariable>
			<name>avgDensityRegions</name>
			<value>0.6795818225255921</value>
		</numericStateVariable>
	</timepoint>
	<timepoint>
		<spatialEntity>
			<pseudo3D type="region">
				<clusteredness>1</clusteredness>
				<density>0.6668071390346758</density>
				<area>73753.5</area>
				<perimeter>1355.691164016724</perimeter>
				<distanceFromOrigin>153.5740863557391</distanceFromOrigin>
				<angle>43.8644824739394</angle>
				<shape>rectangular</shape>
				<triangleMeasure>0.5559525559412489</triangleMeasure>
				<rectangleMeasure>0.6910544609987078</rectangleMeasure>
				<circleMeasure>0.3445004343774875</circleMeasure>
				<centroid>
					<x>1053.53</x>
					<y>930.8656</y>
				</centroid>
			</pseudo3D>
		</spatialEntity>
		<spatialEntity>
			<pseudo3D type="region">
				<clusteredness>1</clusteredness>
				<density>0.6923565060165082</density>
				<area>63635</area>
				<perimeter>1137.943742275238</perimeter>
				<distanceFromOrigin>290.4961273407961</distanceFromOrigin>
				<angle>62.77793106808818</angle>
				<shape>triangular</shape>
				<triangleMeasure>0.7000387006250113</triangleMeasure>
				<rectangleMeasure>0.6316837815161177</rectangleMeasure>
				<circleMeasure>0.5496386955175745</circleMeasure>
				<centroid>
					<x>360.0066</x>
					<y>306.7407</y>
				</centroid>
			</pseudo3D>
		</spatialEntity>
		<numericStateVariable>
			<name>avgClusterednessRegions</name>
			<value>1866.019331554994</value>
		</numericStateVariable>
		<numericStateVariable>
			<name>avgDensityRegions</name>
			<value>0.6795818225255921</value>
		</numericStateVariable>
	</timepoint>
	<timepoint>
		<spatialEntity>
			<pseudo3D type="region">
				<clusteredness>1</clusteredness>
				<density>0.6668071390346758</density>
				<area>73753.5</area>
				<perimeter>1355.691164016724</perimeter>
				<distanceFromOrigin>153.5740863557391</distanceFromOrigin>
				<angle>43.8644824739394</angle>
				<shape>rectangular</shape>
				<triangleMeasure>0.5559525559412489</triangleMeasure>
				<rectangleMeasure>0.6910544609987078</rectangleMeasure>
				<circleMeasure>0.3445004343774875</circleMeasure>
				<centroid>
					<x>1053.53</x>
					<y>930.8656</y>
				</centroid>
			</pseudo3D>
		</spatialEntity>
		<spatialEntity>
			<pseudo3D type="region">
				<clusteredness>1</clusteredness>
				<density>0.6923565060165082</density>
				<area>63635</area>
				<perimeter>1137.943742275238</perimeter>
				<distanceFromOrigin>290.4961273407961</distanceFromOrigin>
				<angle>62.77793106808818</angle>
				<shape>triangular</shape>
				<triangleMeasure>0.7000387006250113</triangleMeasure>
				<rectangleMeasure>0.6316837815161177</rectangleMeasure>
				<circleMeasure>0.5496386955175745</circleMeasure>
				<centroid>
					<x>360.0066</x>
					<y>306.7407</y>
				</centroid>
			</pseudo3D>
		</spatialEntity>
		<numericStateVariable>
			<name>avgClusterednessRegions</name>
			<value>1866.019331554994</value>
		</numericStateVariable>
		<numericStateVariable>
			<name>avgDensityRegions</name>
			<value>0.6795818225255921</value>
		</numericStateVariable>
	</timepoint>
	<timepoint>
		<spatialEntity>
			<pseudo3D type="region">
				<clusteredness>1</clusteredness>
				<density>0.6668071390346758</density>
				<area>73753.5</area>
				<perimeter>1355.691164016724</perimeter>
				<distanceFromOrigin>153.5740863557391</distanceFromOrigin>
				<angle>43.8644824739394</angle>
				<shape>rectangular</shape>
				<triangleMeasure>0.5559525559412489</triangleMeasure>
				<rectangleMeasure>0.6910544609987078</rectangleMeasure>
				<circleMeasure>0.3445004343774875</circleMeasure>
				<centroid>
					<x>1053.53</x>
					<y>930.8656</y>
				</centroid>
			</pseudo3D>
		</spatialEntity>
		<spatialEntity>
			<pseudo3D type="region">
				<clusteredness>1</clusteredness>
				<density>0.6923565060165082</density>
				<area>63635</area>
				<perimeter>1137.943742275238</perimeter>
				<distanceFromOrigin>290.4961273407961</distanceFromOrigin>
				<angle>62.77793106808818</angle>
				<shape>triangular</shape>
				<triangleMeasure>0.7000387006250113</triangleMeasure>
				<rectangleMeasure>0.6316837815161177</rectangleMeasure>
				<circleMeasure>0.5496386955175745</circleMeasure>
				<centroid>
					<x>360.0066</x>
					<y>306.7407</y>
				</centroid>
			</pseudo3D>
		</spatialEntity>
		<numericStateVariable>
			<name>avgClusterednessRegions</name>
			<value>1866.019331554994</value>
		</numericStateVariable>
		<numericStateVariable>
			<name>avgDensityRegions</name>
			<value>0.6795818225255921</value>
		</numericStateVariable>
	</timepoint>
	<timepoint>
		<spatialEntity>
			<pseudo3D type="region">
				<clusteredness>1</clusteredness>
				<density>0.6668071390346758</density>
				<area>73753.5</area>
				<perimeter>1355.691164016724</perimeter>
				<distanceFromOrigin>153.5740863557391</distanceFromOrigin>
				<angle>43.8644824739394</angle>
				<shape>rectangular</shape>
				<triangleMeasure>0.5559525559412489</triangleMeasure>
				<rectangleMeasure>0.6910544609987078</rectangleMeasure>
				<circleMeasure>0.3445004343774875</circleMeasure>
				<centroid>
					<x>1053.53</x>
					<y>930.8656</y>
				</centroid>
			</pseudo3D>
		</spatialEntity>
		<spatialEntity>
			<pseudo3D type="region">
				<clusteredness>1</clusteredness>
				<density>0.6923565060165082</density>
				<area>63635</area>
				<perimeter>1137.943742275238</perimeter>
				<distanceFromOrigin>290.4961273407961</distanceFromOrigin>
				<angle>62.77793106808818</angle>
				<shape>triangular</shape>
				<triangleMeasure>0.7000387006250113</triangleMeasure>
				<rectangleMeasure>0.6316837815161177</rectangleMeasure>
				<circleMeasure>0.5496386955175745</circleMeasure>
				<centroid>
					<x>360.0066</x>
					<y>306.7407</y>
				</centroid>
			</pseudo3D>
		</spatialEntity>
		<numericStateVariable>
			<name>avgClusterednessRegions</name>
			<value>1866.019331554994</value>
		</numericStateVariable>
		<numericStateVariable>
			<name>avgDensityRegions</name>
			<value>0.6795818225255921</value>
		</numericStateVariable>
	</timepoint>
	<timepoint>
		<spatialEntity>
			<pseudo3D type="region">
				<clusteredness>1</clusteredness>
				<density>0.6668071390346758</density>
				<area>73753.5</area>
				<perimeter>1355.691164016724</perimeter>
				<distanceFromOrigin>153.5740863557391</distanceFromOrigin>
				<angle>43.8644824739394</angle>
				<shape>rectangular</shape>
				<triangleMeasure>0.5559525559412489</triangleMeasure>
				<rectangleMeasure>0.6910544609987078</rectangleMeasure>
				<circleMeasure>0.3445004343774875</circleMeasure>
				<centroid>
					<x>1053.53</x>
					<y>930.8656</y>
				</centroid>
			</pseudo3D>
		</spatialEntity>
		<spatialEntity>
			<pseudo3D type="region">
				<clusteredness>1</clusteredness>
				<density>0.6923565060165082</density>
				<area>63635</area>
				<perimeter>1137.943742275238</perimeter>
				<distanceFromOrigin>290.4961273407961</distanceFromOrigin>
				<angle>62.77793106808818</angle>
				<shape>triangular</shape>
				<triangleMeasure>0.7000387006250113</triangleMeasure>
				<rectangleMeasure>0.6316837815161177</rectangleMeasure>
				<circleMeasure>0.5496386955175745</circleMeasure>
				<centroid>
					<x>360.0066</x>
					<y>306.7407</y>
				</centroid>
			</pseudo3D>
		</spatialEntity>
		<numericStateVariable>
			<name>avgClusterednessRegions</name>
			<value>1866.019331554994</value>
		</numericStateVariable>
		<numericStateVariable>
			<name>avgDensityRegions</name>
			<value>0.6795818225255921</value>
		</numericStateVariable>
	</timepoint>
	<timepoint>
		<spatialEntity>
			<pseudo3D type="region">
				<clusteredness>1</clusteredness>
				<density>0.6668071390346758</density>
				<area>73753.5</area>
				<perimeter>1355.691164016724</perimeter>
				<distanceFromOrigin>153.5740863557391</distanceFromOrigin>
				<angle>43.8644824739394</angle>
				<shape>rectangular</shape>
				<triangleMeasure>0.5559525559412489</triangleMeasure>
				<rectangleMeasure>0.6910544609987078</rectangleMeasure>
				<circleMeasure>0.3445004343774875</circleMeasure>
				<centroid>
					<x>1053.53</x>
					<y>930.8656</y>
				</centroid>
			</pseudo3D>
		</spatialEntity>
		<spatialEntity>
			<pseudo3D type="region">
				<clusteredness>1</clusteredness>
				<density>0.6923565060165082</density>
				<area>63635</area>
				<perimeter>1137.943742275238</perimeter>
				<distanceFromOrigin>290.4961273407961</distanceFromOrigin>
				<angle>62.77793106808818</angle>
				<shape>triangular</shape>
				<triangleMeasure>0.7000387006250113</triangleMeasure>
				<rectangleMeasure>0.6316837815161177</rectangleMeasure>
				<circleMeasure>0.5496386955175745</circleMeasure>
				<centroid>
					<x>360.0066</x>
					<y>306.7407</y>
				</centroid>
			</pseudo3D>
		</spatialEntity>
		<numericStateVariable>
			<name>avgClusterednessRegions</name>
			<value>1866.019331554994</value>
		</numericStateVariable>
		<numericStateVariable>
			<name>avgDensityRegions</name>
			<value>0.6795818225255921</value>
		</numericStateVariable>
	</timepoint>
	<timepoint>
		<spatialEntity>
			<pseudo3D type="region">
				<clusteredness>1</clusteredness>
				<density>0.6668071390346758</density>
				<area>73753.5</area>
				<perimeter>1355.691164016724</perimeter>
				<distanceFromOrigin>153.5740863557391</distanceFromOrigin>
				<angle>43.8644824739394</angle>
				<shape>rectangular</shape>
				<triangleMeasure>0.5559525559412489</triangleMeasure>
				<rectangleMeasure>0.6910544609987078</rectangleMeasure>
				<circleMeasure>0.3445004343774875</circleMeasure>
				<centroid>
					<x>1053.53</x>
					<y>930.8656</y>
				</centroid>
			</pseudo3D>
		</spatialEntity>
		<spatialEntity>
			<pseudo3D type="region">
				<clusteredness>1</clusteredness>
				<density>0.6923565060165082</density>
				<area>63635</area>
				<perimeter>1137.943742275238</perimeter>
				<distanceFromOrigin>290.4961273407961</distanceFromOrigin>
				<angle>62.77793106808818</angle>
				<shape>triangular</shape>
				<triangleMeasure>0.7000387006250113</triangleMeasure>
				<rectangleMeasure>0.6316837815161177</rectangleMeasure>
				<circleMeasure>0.5496386955175745</circleMeasure>
				<centroid>
					<x>360.0066</x>
					<y>306.7407</y>
				</centroid>
			</pseudo3D>
		</spatialEntity>
		<numericStateVariable>
			<name>avgClusterednessRegions</name>
			<value>1866.019331554994</value>
		</numericStateVariable>
		<numericStateVariable>
			<name>avgDensityRegions</name>
			<value>0.6795818225255921</value>
		</numericStateVariable>
	</timepoint>
	<timepoint>
		<spatialEntity>
			<pseudo3D type="region">
				<clusteredness>1</clusteredness>
				<density>0.6668071390346758</density>
				<area>73753.5</area>
				<perimeter>1355.691164016724</perimeter>
				<distanceFromOrigin>153.5740863557391</distanceFromOrigin>
				<angle>43.8644824739394</angle>
				<shape>rectangular</shape>
				<triangleMeasure>0.5559525559412489</triangleMeasure>
				<rectangleMeasure>0.6910544609987078</rectangleMeasure>
				<circleMeasure>0.3445004343774875</circleMeasure>
				<centroid>
					<x>1053.53</x>
					<y>930.8656</y>
				</centroid>
			</pseudo3D>
		</spatialEntity>
		<spatialEntity>
			<pseudo3D type="region">
				<clusteredness>1</clusteredness>
				<density>0.6923565060165082</density>
				<area>63635</area>
				<perimeter>1137.943742275238</perimeter>
				<distanceFromOrigin>290.4961273407961</distanceFromOrigin>
				<angle>62.77793106808818</angle>
				<shape>triangular</shape>
				<triangleMeasure>0.7000387006250113</triangleMeasure>
				<rectangleMeasure>0.6316837815161177</rectangleMeasure>
				<circleMeasure>0.5496386955175745</circleMeasure>
				<centroid>
					<x>360.0066</x>
					<y>306.7407</y>
				</centroid>
			</pseudo3D>
		</spatialEntity>
		<numericStateVariable>
			<name>avgClusterednessRegions</name>
			<value>1866.019331554994</value>
		</numericStateVariable>
		<numericStateVariable>
			<name>avgDensityRegions</name>
			<value>0.6795818225255921</value>
		</numericStateVariable>
	</timepoint>
	<timepoint>
		<spatialEntity>
			<pseudo3D type="region">
				<clusteredness>1</clusteredness>
				<density>0.6668071390346758</density>
				<area>73753.5</area>
				<perimeter>1355.691164016724</perimeter>
				<distanceFromOrigin>153.5740863557391</distanceFromOrigin>
				<angle>43.8644824739394</angle>
				<shape>rectangular</shape>
				<triangleMeasure>0.5559525559412489</triangleMeasure>
				<rectangleMeasure>0.6910544609987078</rectangleMeasure>
				<circleMeasure>0.3445004343774875</circleMeasure>
				<centroid>
					<x>1053.53</x>
					<y>930.8656</y>
				</centroid>
			</pseudo3D>
		</spatialEntity>
		<spatialEntity>
			<pseudo3D type="region">
				<clusteredness>1</clusteredness>
				<density>0.6923565060165082</density>
				<area>63635</area>
				<perimeter>1137.943742275238</perimeter>
				<distanceFromOrigin>290.4961273407961</distanceFromOrigin>
				<angle>62.77793106808818</angle>
				<shape>triangular</shape>
				<triangleMeasure>0.7000387006250113</triangleMeasure>
				<rectangleMeasure>0.6316837815161177</rectangleMeasure>
				<circleMeasure>0.5496386955175745</circleMeasure>
				<centroid>
					<x>360.0066</x>
					<y>306.7407</y>
				</centroid>
			</pseudo3D>
		</spatialEntity>
		<numericStateVariable>
			<name>avgClusterednessRegions</name>
			<value>1866.019331554994</value>
		</numericStateVariable>
		<numericStateVariable>
			<name>avgDensityRegions</name>
			<value>0.6795818225255921</value>
		</numericStateVariable>
	</timepoint>
	<timepoint>
		<spatialEntity>
			<pseudo3D type="region">
				<clusteredness>1</clusteredness>
				<density>0.6668071390346758</density>
				<area>73753.5</area>
				<perimeter>1355.691164016724</perimeter>
				<distanceFromOrigin>153.5740863557391</distanceFromOrigin>
				<angle>43.8644824739394</angle>
				<shape>rectangular</shape>
				<triangleMeasure>0.5559525559412489</triangleMeasure>
				<rectangleMeasure>0.6910544609987078</rectangleMeasure>
				<circleMeasure>0.3445004343774875</circleMeasure>
				<centroid>
					<x>1053.53</x>
					<y>930.8656</y>
				</centroid>
			</pseudo3D>
		</spatialEntity>
		<spatialEntity>
			<pseudo3D type="region">
				<clusteredness>1</clusteredness>
				<density>0.6923565060165082</density>
				<area>63635</area>
				<perimeter>1137.943742275238</perimeter>
				<distanceFromOrigin>290.4961273407961</distanceFromOrigin>
				<angle>62.77793106808818</angle>
				<shape>triangular</shape>
				<triangleMeasure>0.7000387006250113</triangleMeasure>
				<rectangleMeasure>0.6316837815161177</rectangleMeasure>
				<circleMeasure>0.5496386955175745</circleMeasure>
				<centroid>
					<x>360.0066</x>
					<y>306.7407</y>
				</centroid>
			</pseudo3D>
		</spatialEntity>
		<numericStateVariable>
			<name>avgClusterednessRegions</name>
			<value>1866.019331554994</value>
		</numericStateVariable>
		<numericStateVariable>
			<name>avgDensityRegions</name>
			<value>0.6795818225255921</value>
		</numericStateVariable>
	</timepoint>
	<timepoint>
		<spatialEntity>
			<pseudo3D type="region">
				<clusteredness>1</clusteredness>
				<density>0.6668071390346758</density>
				<area>73753.5</area>
				<perimeter>1355.691164016724</perimeter>
				<distanceFromOrigin>153.5740863557391</distanceFromOrigin>
				<angle>43.8644824739394</angle>
				<shape>rectangular</shape>
				<triangleMeasure>0.5559525559412489</triangleMeasure>
				<rectangleMeasure>0.6910544609987078</rectangleMeasure>
				<circleMeasure>0.3445004343774875</circleMeasure>
				<centroid>
					<x>1053.53</x>
					<y>930.8656</y>
				</centroid>
			</pseudo3D>
		</spatialEntity>
		<spatialEntity>
			<pseudo3D type="region">
				<clusteredness>1</clusteredness>
				<density>0.6923565060165082</density>
				<area>63635</area>
				<perimeter>1137.943742275238</perimeter>
				<distanceFromOrigin>290.4961273407961</distanceFromOrigin>
				<angle>62.77793106808818</angle>
				<shape>triangular</shape>
				<triangleMeasure>0.7000387006250113</triangleMeasure>
				<rectangleMeasure>0.6316837815161177</rectangleMeasure>
				<circleMeasure>0.5496386955175745</circleMeasure>
				<centroid>
					<x>360.0066</x>
					<y>306.7407</y>
				</centroid>
			</pseudo3D>
		</spatialEntity>
		<numericStateVariable>
			<name>avgClusterednessRegions</name>
			<value>1866.019331554994</value>
		</numericStateVariable>
		<numericStateVariable>
			<name>avgDensityRegions</name>
			<value>0.6795818225255921</value>
		</numericStateVariable>
	</timepoint>
	<timepoint>
		<spatialEntity>
			<pseudo3D type="region">
				<clusteredness>1</clusteredness>
				<density>0.6668071390346758</density>
				<area>73753.5</area>
				<perimeter>1355.691164016724</perimeter>
				<distanceFromOrigin>153.5740863557391</distanceFromOrigin>
				<angle>43.8644824739394</angle>
				<shape>rectangular</shape>
				<triangleMeasure>0.5559525559412489</triangleMeasure>
				<rectangleMeasure>0.6910544609987078</rectangleMeasure>
				<circleMeasure>0.3445004343774875</circleMeasure>
				<centroid>
					<x>1053.53</x>
					<y>930.8656</y>
				</centroid>
			</pseudo3D>
		</spatialEntity>
		<spatialEntity>
			<pseudo3D type="region">
				<clusteredness>1</clusteredness>
				<density>0.6923565060165082</density>
				<area>63635</area>
				<perimeter>1137.943742275238</perimeter>
				<distanceFromOrigin>290.4961273407961</distanceFromOrigin>
				<angle>62.77793106808818</angle>
				<shape>triangular</shape>
				<triangleMeasure>0.7000387006250113</triangleMeasure>
				<rectangleMeasure>0.6316837815161177</rectangleMeasure>
				<circleMeasure>0.5496386955175745</circleMeasure>
				<centroid>
					<x>360.0066</x>
					<y>306.7407</y>
				</centroid>
			</pseudo3D>
		</spatialEntity>
		<numericStateVariable>
			<name>avgClusterednessRegions</name>
			<value>1866.019331554994</value>
		</numericStateVariable>
		<numericStateVariable>
			<name>avgDensityRegions</name>
			<value>0.6795818225255921</value>
		</numericStateVariable>
	</timepoint>
	<timepoint>
		<spatialEntity>
			<pseudo3D type="region">
				<clusteredness>1</clusteredness>
				<density>0.6668071390346758</density>
				<area>73753.5</area>
				<perimeter>1355.691164016724</perimeter>
				<distanceFromOrigin>153.5740863557391</distanceFromOrigin>
				<angle>43.8644824739394</angle>
				<shape>rectangular</shape>
				<triangleMeasure>0.5559525559412489</triangleMeasure>
				<rectangleMeasure>0.6910544609987078</rectangleMeasure>
				<circleMeasure>0.3445004343774875</circleMeasure>
				<centroid>
					<x>1053.53</x>
					<y>930.8656</y>
				</centroid>
			</pseudo3D>
		</spatialEntity>
		<spatialEntity>
			<pseudo3D type="region">
				<clusteredness>1</clusteredness>
				<density>0.6923565060165082</density>
				<area>63635</area>
				<perimeter>1137.943742275238</perimeter>
				<distanceFromOrigin>290.4961273407961</distanceFromOrigin>
				<angle>62.77793106808818</angle>
				<shape>triangular</shape>
				<triangleMeasure>0.7000387006250113</triangleMeasure>
				<rectangleMeasure>0.6316837815161177</rectangleMeasure>
				<circleMeasure>0.5496386955175745</circleMeasure>
				<centroid>
					<x>360.0066</x>
					<y>306.7407</y>
				</centroid>
			</pseudo3D>
		</spatialEntity>
		<numericStateVariable>
			<name>avgClusterednessRegions</name>
			<value>1866.019331554994</value>
		</numericStateVariable>
		<numericStateVariable>
			<name>avgDensityRegions</name>
			<value>0.6795818225255921</value>
		</numericStateVariable>
	</timepoint>
	<timepoint>
		<spatialEntity>
			<pseudo3D type="region">
				<clusteredness>1</clusteredness>
				<density>0.6668071390346758</density>
				<area>73753.5</area>
				<perimeter>1355.691164016724</perimeter>
				<distanceFromOrigin>153.5740863557391</distanceFromOrigin>
				<angle>43.8644824739394</angle>
				<shape>rectangular</shape>
				<triangleMeasure>0.5559525559412489</triangleMeasure>
				<rectangleMeasure>0.6910544609987078</rectangleMeasure>
				<circleMeasure>0.3445004343774875</circleMeasure>
				<centroid>
					<x>1053.53</x>
					<y>930.8656</y>
				</centroid>
			</pseudo3D>
		</spatialEntity>
		<spatialEntity>
			<pseudo3D type="region">
				<clusteredness>1</clusteredness>
				<density>0.6923565060165082</density>
				<area>63635</area>
				<perimeter>1137.943742275238</perimeter>
				<distanceFromOrigin>290.4961273407961</distanceFromOrigin>
				<angle>62.77793106808818</angle>
				<shape>triangular</shape>
				<triangleMeasure>0.7000387006250113</triangleMeasure>
				<rectangleMeasure>0.6316837815161177</rectangleMeasure>
				<circleMeasure>0.5496386955175745</circleMeasure>
				<centroid>
					<x>360.0066</x>
					<y>306.7407</y>
				</centroid>
			</pseudo3D>
		</spatialEntity>
		<numericStateVariable>
			<name>avgClusterednessRegions</name>
			<value>1866.019331554994</value>
		</numericStateVariable>
		<numericStateVariable>
			<name>avgDensityRegions</name>
			<value>0.6795818225255921</value>
		</numericStateVariable>
	</timepoint>
	<timepoint>
		<spatialEntity>
			<pseudo3D type="region">
				<clusteredness>1</clusteredness>
				<density>0.6668071390346758</density>
				<area>73753.5</area>
				<perimeter>1355.691164016724</perimeter>
				<distanceFromOrigin>153.5740863557391</distanceFromOrigin>
				<angle>43.8644824739394</angle>
				<shape>rectangular</shape>
				<triangleMeasure>0.5559525559412489</triangleMeasure>
				<rectangleMeasure>0.6910544609987078</rectangleMeasure>
				<circleMeasure>0.3445004343774875</circleMeasure>
				<centroid>
					<x>1053.53</x>
					<y>930.8656</y>
				</centroid>
			</pseudo3D>
		</spatialEntity>
		<spatialEntity>
			<pseudo3D type="region">
				<clusteredness>1</clusteredness>
				<density>0.6923565060165082</density>
				<area>63635</area>
				<perimeter>1137.943742275238</perimeter>
				<distanceFromOrigin>290.4961273407961</distanceFromOrigin>
				<angle>62.77793106808818</angle>
				<shape>triangular</shape>
				<triangleMeasure>0.7000387006250113</triangleMeasure>
				<rectangleMeasure>0.6316837815161177</rectangleMeasure>
				<circleMeasure>0.5496386955175745</circleMeasure>
				<centroid>
					<x>360.0066</x>
					<y>306.7407</y>
				</centroid>
			</pseudo3D>
		</spatialEntity>
		<numericStateVariable>
			<name>avgClusterednessRegions</name>
			<value>1866.019331554994</value>
		</numericStateVariable>
		<numericStateVariable>
			<name>avgDensityRegions</name>
			<value>0.6795818225255921</value>
		</numericStateVariable>
	</timepoint>
	<timepoint>
		<spatialEntity>
			<pseudo3D type="region">
				<clusteredness>1</clusteredness>
				<density>0.6668071390346758</density>
				<area>73753.5</area>
				<perimeter>1355.691164016724</perimeter>
				<distanceFromOrigin>153.5740863557391</distanceFromOrigin>
				<angle>43.8644824739394</angle>
				<shape>rectangular</shape>
				<triangleMeasure>0.5559525559412489</triangleMeasure>
				<rectangleMeasure>0.6910544609987078</rectangleMeasure>
				<circleMeasure>0.3445004343774875</circleMeasure>
				<centroid>
					<x>1053.53</x>
					<y>930.8656</y>
				</centroid>
			</pseudo3D>
		</spatialEntity>
		<spatialEntity>
			<pseudo3D type="region">
				<clusteredness>1</clusteredness>
				<density>0.6923565060165082</density>
				<area>63635</area>
				<perimeter>1137.943742275238</perimeter>
				<distanceFromOrigin>290.4961273407961</distanceFromOrigin>
				<angle>62.77793106808818</angle>
				<shape>triangular</shape>
				<triangleMeasure>0.7000387006250113</triangleMeasure>
				<rectangleMeasure>0.6316837815161177</rectangleMeasure>
				<circleMeasure>0.5496386955175745</circleMeasure>
				<centroid>
					<x>360.0066</x>
					<y>306.7407</y>
				</centroid>
			</pseudo3D>
		</spatialEntity>
		<numericStateVariable>
			<name>avgClusterednessRegions</name>
			<value>1866.019331554994</value>
		</numericStateVariable>
		<numericStateVariable>
			<name>avgDensityRegions</name>
			<value>0.6795818225255921</value>
		</numericStateVariable>
	</timepoint>
	<timepoint>
		<spatialEntity>
			<pseudo3D type="region">
				<clusteredness>1</clusteredness>
				<density>0.6668071390346758</density>
				<area>73753.5</area>
				<perimeter>1355.691164016724</perimeter>
				<distanceFromOrigin>153.5740863557391</distanceFromOrigin>
				<angle>43.8644824739394</angle>
				<shape>rectangular</shape>
				<triangleMeasure>0.5559525559412489</triangleMeasure>
				<rectangleMeasure>0.6910544609987078</rectangleMeasure>
				<circleMeasure>0.3445004343774875</circleMeasure>
				<centroid>
					<x>1053.53</x>
					<y>930.8656</y>
				</centroid>
			</pseudo3D>
		</spatialEntity>
		<spatialEntity>
			<pseudo3D type="region">
				<clusteredness>1</clusteredness>
				<density>0.6923565060165082</density>
				<area>63635</area>
				<perimeter>1137.943742275238</perimeter>
				<distanceFromOrigin>290.4961273407961</distanceFromOrigin>
				<angle>62.77793106808818</angle>
				<shape>triangular</shape>
				<triangleMeasure>0.7000387006250113</triangleMeasure>
				<rectangleMeasure>0.6316837815161177</rectangleMeasure>
				<circleMeasure>0.5496386955175745</circleMeasure>
				<centroid>
					<x>360.0066</x>
					<y>306.7407</y>
				</centroid>
			</pseudo3D>
		</spatialEntity>
		<numericStateVariable>
			<name>avgClusterednessRegions</name>
			<value>1866.019331554994</value>
		</numericStateVariable>
		<numericStateVariable>
			<name>avgDensityRegions</name>
			<value>0.6795818225255921</value>
		</numericStateVariable>
	</timepoint>
</experiment>
