# Supplementary material for: Automatic validation of computational models using pseudo-3D spatio-temporal model checking
Source: BMC Syst Biol. 2014 Dec 2;8:124. doi: 10.1186/s12918-014-0124-0 (PMC4272535; doi:10.1186/s12918-014-0124-0)
Supplement: Additional file 8 — Dataset of STML files for the phase variation case study. The dataset of one thousand STML files corresponding to the stochastic simulations of the rectangular model for the phase variation case study. We recommend using the freely available 7zip software (Download link: http://www.7-zip.org/download.html) to extract this archive. [file 12918_2014_124_MOESM8_ESM.zip › phase_variation_stml_22.xml]

<?xml version="1.0" encoding="utf-8"?>
<!--Warning! This xml file was automatically generated by a C++ program using the Boost PropertyTree library.-->
<experiment>
	<timepoint>
		<numericStateVariable>
			<name>avgClusterednessRegions</name>
			<value>0</value>
		</numericStateVariable>
		<numericStateVariable>
			<name>avgDensityRegions</name>
			<value>0</value>
		</numericStateVariable>
	</timepoint>
	<timepoint>
		<numericStateVariable>
			<name>avgClusterednessRegions</name>
			<value>0</value>
		</numericStateVariable>
		<numericStateVariable>
			<name>avgDensityRegions</name>
			<value>0</value>
		</numericStateVariable>
	</timepoint>
	<timepoint>
		<numericStateVariable>
			<name>avgClusterednessRegions</name>
			<value>0</value>
		</numericStateVariable>
		<numericStateVariable>
			<name>avgDensityRegions</name>
			<value>0</value>
		</numericStateVariable>
	</timepoint>
	<timepoint>
		<numericStateVariable>
			<name>avgClusterednessRegions</name>
			<value>0</value>
		</numericStateVariable>
		<numericStateVariable>
			<name>avgDensityRegions</name>
			<value>0</value>
		</numericStateVariable>
	</timepoint>
	<timepoint>
		<numericStateVariable>
			<name>avgClusterednessRegions</name>
			<value>0</value>
		</numericStateVariable>
		<numericStateVariable>
			<name>avgDensityRegions</name>
			<value>0</value>
		</numericStateVariable>
	</timepoint>
	<timepoint>
		<numericStateVariable>
			<name>avgClusterednessRegions</name>
			<value>0</value>
		</numericStateVariable>
		<numericStateVariable>
			<name>avgDensityRegions</name>
			<value>0</value>
		</numericStateVariable>
	</timepoint>
	<timepoint>
		<numericStateVariable>
			<name>avgClusterednessRegions</name>
			<value>0</value>
		</numericStateVariable>
		<numericStateVariable>
			<name>avgDensityRegions</name>
			<value>0</value>
		</numericStateVariable>
	</timepoint>
	<timepoint>
		<numericStateVariable>
			<name>avgClusterednessRegions</name>
			<value>0</value>
		</numericStateVariable>
		<numericStateVariable>
			<name>avgDensityRegions</name>
			<value>0</value>
		</numericStateVariable>
	</timepoint>
	<timepoint>
		<numericStateVariable>
			<name>avgClusterednessRegions</name>
			<value>0</value>
		</numericStateVariable>
		<numericStateVariable>
			<name>avgDensityRegions</name>
			<value>0</value>
		</numericStateVariable>
	</timepoint>
	<timepoint>
		<numericStateVariable>
			<name>avgClusterednessRegions</name>
			<value>0</value>
		</numericStateVariable>
		<numericStateVariable>
			<name>avgDensityRegions</name>
			<value>0</value>
		</numericStateVariable>
	</timepoint>
	<timepoint>
		<numericStateVariable>
			<name>avgClusterednessRegions</name>
			<value>0</value>
		</numericStateVariable>
		<numericStateVariable>
			<name>avgDensityRegions</name>
			<value>0</value>
		</numericStateVariable>
	</timepoint>
	<timepoint>
		<numericStateVariable>
			<name>avgClusterednessRegions</name>
			<value>0</value>
		</numericStateVariable>
		<numericStateVariable>
			<name>avgDensityRegions</name>
			<value>0</value>
		</numericStateVariable>
	</timepoint>
	<timepoint>
		<numericStateVariable>
			<name>avgClusterednessRegions</name>
			<value>0</value>
		</numericStateVariable>
		<numericStateVariable>
			<name>avgDensityRegions</name>
			<value>0</value>
		</numericStateVariable>
	</timepoint>
	<timepoint>
		<numericStateVariable>
			<name>avgClusterednessRegions</name>
			<value>0</value>
		</numericStateVariable>
		<numericStateVariable>
			<name>avgDensityRegions</name>
			<value>0</value>
		</numericStateVariable>
	</timepoint>
	<timepoint>
		<numericStateVariable>
			<name>avgClusterednessRegions</name>
			<value>0</value>
		</numericStateVariable>
		<numericStateVariable>
			<name>avgDensityRegions</name>
			<value>0</value>
		</numericStateVariable>
	</timepoint>
	<timepoint>
		<numericStateVariable>
			<name>avgClusterednessRegions</name>
			<value>0</value>
		</numericStateVariable>
		<numericStateVariable>
			<name>avgDensityRegions</name>
			<value>0</value>
		</numericStateVariable>
	</timepoint>
	<timepoint>
		<numericStateVariable>
			<name>avgClusterednessRegions</name>
			<value>0</value>
		</numericStateVariable>
		<numericStateVariable>
			<name>avgDensityRegions</name>
			<value>0</value>
		</numericStateVariable>
	</timepoint>
	<timepoint>
		<numericStateVariable>
			<name>avgClusterednessRegions</name>
			<value>0</value>
		</numericStateVariable>
		<numericStateVariable>
			<name>avgDensityRegions</name>
			<value>0</value>
		</numericStateVariable>
	</timepoint>
	<timepoint>
		<numericStateVariable>
			<name>avgClusterednessRegions</name>
			<value>0</value>
		</numericStateVariable>
		<numericStateVariable>
			<name>avgDensityRegions</name>
			<value>0</value>
		</numericStateVariable>
	</timepoint>
	<timepoint>
		<numericStateVariable>
			<name>avgClusterednessRegions</name>
			<value>0</value>
		</numericStateVariable>
		<numericStateVariable>
			<name>avgDensityRegions</name>
			<value>0</value>
		</numericStateVariable>
	</timepoint>
	<timepoint>
		<numericStateVariable>
			<name>avgClusterednessRegions</name>
			<value>0</value>
		</numericStateVariable>
		<numericStateVariable>
			<name>avgDensityRegions</name>
			<value>0</value>
		</numericStateVariable>
	</timepoint>
	<timepoint>
		<numericStateVariable>
			<name>avgClusterednessRegions</name>
			<value>0</value>
		</numericStateVariable>
		<numericStateVariable>
			<name>avgDensityRegions</name>
			<value>0</value>
		</numericStateVariable>
	</timepoint>
	<timepoint>
		<numericStateVariable>
			<name>avgClusterednessRegions</name>
			<value>0</value>
		</numericStateVariable>
		<numericStateVariable>
			<name>avgDensityRegions</name>
			<value>0</value>
		</numericStateVariable>
	</timepoint>
	<timepoint>
		<numericStateVariable>
			<name>avgClusterednessRegions</name>
			<value>0</value>
		</numericStateVariable>
		<numericStateVariable>
			<name>avgDensityRegions</name>
			<value>0</value>
		</numericStateVariable>
	</timepoint>
	<timepoint>
		<numericStateVariable>
			<name>avgClusterednessRegions</name>
			<value>0</value>
		</numericStateVariable>
		<numericStateVariable>
			<name>avgDensityRegions</name>
			<value>0</value>
		</numericStateVariable>
	</timepoint>
	<timepoint>
		<numericStateVariable>
			<name>avgClusterednessRegions</name>
			<value>0</value>
		</numericStateVariable>
		<numericStateVariable>
			<name>avgDensityRegions</name>
			<value>0</value>
		</numericStateVariable>
	</timepoint>
	<timepoint>
		<numericStateVariable>
			<name>avgClusterednessRegions</name>
			<value>0</value>
		</numericStateVariable>
		<numericStateVariable>
			<name>avgDensityRegions</name>
			<value>0</value>
		</numericStateVariable>
	</timepoint>
	<timepoint>
		<numericStateVariable>
			<name>avgClusterednessRegions</name>
			<value>0</value>
		</numericStateVariable>
		<numericStateVariable>
			<name>avgDensityRegions</name>
			<value>0</value>
		</numericStateVariable>
	</timepoint>
	<timepoint>
		<numericStateVariable>
			<name>avgClusterednessRegions</name>
			<value>0</value>
		</numericStateVariable>
		<numericStateVariable>
			<name>avgDensityRegions</name>
			<value>0</value>
		</numericStateVariable>
	</timepoint>
	<timepoint>
		<numericStateVariable>
			<name>avgClusterednessRegions</name>
			<value>0</value>
		</numericStateVariable>
		<numericStateVariable>
			<name>avgDensityRegions</name>
			<value>0</value>
		</numericStateVariable>
	</timepoint>
	<timepoint>
		<numericStateVariable>
			<name>avgClusterednessRegions</name>
			<value>0</value>
		</numericStateVariable>
		<numericStateVariable>
			<name>avgDensityRegions</name>
			<value>0</value>
		</numericStateVariable>
	</timepoint>
	<timepoint>
		<numericStateVariable>
			<name>avgClusterednessRegions</name>
			<value>0</value>
		</numericStateVariable>
		<numericStateVariable>
			<name>avgDensityRegions</name>
			<value>0</value>
		</numericStateVariable>
	</timepoint>
	<timepoint>
		<spatialEntity>
			<pseudo3D type="region">
				<clusteredness>1</clusteredness>
				<density>0.6345668288163075</density>
				<area>22749</area>
				<perimeter>615.7139868736267</perimeter>
				<distanceFromOrigin>334.6072324382723</distanceFromOrigin>
				<angle>64.86444024753767</angle>
				<shape>triangular</shape>
				<triangleMeasure>0.7937149838278915</triangleMeasure>
				<rectangleMeasure>0.6492160627840933</rectangleMeasure>
				<circleMeasure>0.5348721688139038</circleMeasure>
				<centroid>
					<x>247.4273</x>
					<y>559.8273</y>
				</centroid>
			</pseudo3D>
		</spatialEntity>
		<numericStateVariable>
			<name>avgClusterednessRegions</name>
			<value>0</value>
		</numericStateVariable>
		<numericStateVariable>
			<name>avgDensityRegions</name>
			<value>0.6345668288163075</value>
		</numericStateVariable>
	</timepoint>
	<timepoint>
		<spatialEntity>
			<pseudo3D type="region">
				<clusteredness>1</clusteredness>
				<density>0.6329555755060263</density>
				<area>26812</area>
				<perimeter>695.3347630500793</perimeter>
				<distanceFromOrigin>334.6072324382723</distanceFromOrigin>
				<angle>0</angle>
				<shape>triangular</shape>
				<triangleMeasure>0.8053684723339507</triangleMeasure>
				<rectangleMeasure>0.6205589293350656</rectangleMeasure>
				<circleMeasure>0.5131938863014315</circleMeasure>
				<centroid>
					<x>235.0349</x>
					<y>558.8416</y>
				</centroid>
			</pseudo3D>
		</spatialEntity>
		<numericStateVariable>
			<name>avgClusterednessRegions</name>
			<value>0</value>
		</numericStateVariable>
		<numericStateVariable>
			<name>avgDensityRegions</name>
			<value>0.6329555755060263</value>
		</numericStateVariable>
	</timepoint>
	<timepoint>
		<spatialEntity>
			<pseudo3D type="region">
				<clusteredness>1</clusteredness>
				<density>0.6374312688038178</density>
				<area>30846</area>
				<perimeter>740.1922414302826</perimeter>
				<distanceFromOrigin>334.6072324382723</distanceFromOrigin>
				<angle>62.84065622596979</angle>
				<shape>triangular</shape>
				<triangleMeasure>0.8040658161731703</triangleMeasure>
				<rectangleMeasure>0.6231180776284101</rectangleMeasure>
				<circleMeasure>0.5035097156495557</circleMeasure>
				<centroid>
					<x>223.5723</x>
					<y>557.2546</y>
				</centroid>
			</pseudo3D>
		</spatialEntity>
		<numericStateVariable>
			<name>avgClusterednessRegions</name>
			<value>0</value>
		</numericStateVariable>
		<numericStateVariable>
			<name>avgDensityRegions</name>
			<value>0.6374312688038178</value>
		</numericStateVariable>
	</timepoint>
	<timepoint>
		<spatialEntity>
			<pseudo3D type="region">
				<clusteredness>1</clusteredness>
				<density>0.6334563717101216</density>
				<area>34714.5</area>
				<perimeter>772.3212008476257</perimeter>
				<distanceFromOrigin>334.6072324382723</distanceFromOrigin>
				<angle>62.29223241725835</angle>
				<shape>triangular</shape>
				<triangleMeasure>0.7905872305598306</triangleMeasure>
				<rectangleMeasure>0.6642058345458617</rectangleMeasure>
				<circleMeasure>0.530746732743881</circleMeasure>
				<centroid>
					<x>212.9903</x>
					<y>555.6534</y>
				</centroid>
			</pseudo3D>
		</spatialEntity>
		<numericStateVariable>
			<name>avgClusterednessRegions</name>
			<value>0</value>
		</numericStateVariable>
		<numericStateVariable>
			<name>avgDensityRegions</name>
			<value>0.6334563717101216</value>
		</numericStateVariable>
	</timepoint>
	<timepoint>
		<spatialEntity>
			<pseudo3D type="region">
				<clusteredness>1</clusteredness>
				<density>0.6334563717101216</density>
				<area>34714.5</area>
				<perimeter>772.3212008476257</perimeter>
				<distanceFromOrigin>334.6072324382723</distanceFromOrigin>
				<angle>62.29223241725835</angle>
				<shape>triangular</shape>
				<triangleMeasure>0.7905872305598306</triangleMeasure>
				<rectangleMeasure>0.6642058345458617</rectangleMeasure>
				<circleMeasure>0.530746732743881</circleMeasure>
				<centroid>
					<x>212.9903</x>
					<y>555.6534</y>
				</centroid>
			</pseudo3D>
		</spatialEntity>
		<numericStateVariable>
			<name>avgClusterednessRegions</name>
			<value>0</value>
		</numericStateVariable>
		<numericStateVariable>
			<name>avgDensityRegions</name>
			<value>0.6334563717101216</value>
		</numericStateVariable>
	</timepoint>
	<timepoint>
		<spatialEntity>
			<pseudo3D type="region">
				<clusteredness>1</clusteredness>
				<density>0.6334563717101216</density>
				<area>34714.5</area>
				<perimeter>772.3212008476257</perimeter>
				<distanceFromOrigin>334.6072324382723</distanceFromOrigin>
				<angle>62.29223241725835</angle>
				<shape>triangular</shape>
				<triangleMeasure>0.7905872305598306</triangleMeasure>
				<rectangleMeasure>0.6642058345458617</rectangleMeasure>
				<circleMeasure>0.530746732743881</circleMeasure>
				<centroid>
					<x>212.9903</x>
					<y>555.6534</y>
				</centroid>
			</pseudo3D>
		</spatialEntity>
		<numericStateVariable>
			<name>avgClusterednessRegions</name>
			<value>0</value>
		</numericStateVariable>
		<numericStateVariable>
			<name>avgDensityRegions</name>
			<value>0.6334563717101216</value>
		</numericStateVariable>
	</timepoint>
	<timepoint>
		<spatialEntity>
			<pseudo3D type="region">
				<clusteredness>1</clusteredness>
				<density>0.6334563717101216</density>
				<area>34714.5</area>
				<perimeter>772.3212008476257</perimeter>
				<distanceFromOrigin>334.6072324382723</distanceFromOrigin>
				<angle>62.29223241725835</angle>
				<shape>triangular</shape>
				<triangleMeasure>0.7905872305598306</triangleMeasure>
				<rectangleMeasure>0.6642058345458617</rectangleMeasure>
				<circleMeasure>0.530746732743881</circleMeasure>
				<centroid>
					<x>212.9903</x>
					<y>555.6534</y>
				</centroid>
			</pseudo3D>
		</spatialEntity>
		<numericStateVariable>
			<name>avgClusterednessRegions</name>
			<value>0</value>
		</numericStateVariable>
		<numericStateVariable>
			<name>avgDensityRegions</name>
			<value>0.6334563717101216</value>
		</numericStateVariable>
	</timepoint>
	<timepoint>
		<spatialEntity>
			<pseudo3D type="region">
				<clusteredness>1</clusteredness>
				<density>0.6334563717101216</density>
				<area>34714.5</area>
				<perimeter>772.3212008476257</perimeter>
				<distanceFromOrigin>334.6072324382723</distanceFromOrigin>
				<angle>62.29223241725835</angle>
				<shape>triangular</shape>
				<triangleMeasure>0.7905872305598306</triangleMeasure>
				<rectangleMeasure>0.6642058345458617</rectangleMeasure>
				<circleMeasure>0.530746732743881</circleMeasure>
				<centroid>
					<x>212.9903</x>
					<y>555.6534</y>
				</centroid>
			</pseudo3D>
		</spatialEntity>
		<numericStateVariable>
			<name>avgClusterednessRegions</name>
			<value>0</value>
		</numericStateVariable>
		<numericStateVariable>
			<name>avgDensityRegions</name>
			<value>0.6334563717101216</value>
		</numericStateVariable>
	</timepoint>
	<timepoint>
		<spatialEntity>
			<pseudo3D type="region">
				<clusteredness>1</clusteredness>
				<density>0.6334563717101216</density>
				<area>34714.5</area>
				<perimeter>772.3212008476257</perimeter>
				<distanceFromOrigin>334.6072324382723</distanceFromOrigin>
				<angle>62.29223241725835</angle>
				<shape>triangular</shape>
				<triangleMeasure>0.7905872305598306</triangleMeasure>
				<rectangleMeasure>0.6642058345458617</rectangleMeasure>
				<circleMeasure>0.530746732743881</circleMeasure>
				<centroid>
					<x>212.9903</x>
					<y>555.6534</y>
				</centroid>
			</pseudo3D>
		</spatialEntity>
		<numericStateVariable>
			<name>avgClusterednessRegions</name>
			<value>0</value>
		</numericStateVariable>
		<numericStateVariable>
			<name>avgDensityRegions</name>
			<value>0.6334563717101216</value>
		</numericStateVariable>
	</timepoint>
	<timepoint>
		<spatialEntity>
			<pseudo3D type="region">
				<clusteredness>1</clusteredness>
				<density>0.6334563717101216</density>
				<area>34714.5</area>
				<perimeter>772.3212008476257</perimeter>
				<distanceFromOrigin>334.6072324382723</distanceFromOrigin>
				<angle>62.29223241725835</angle>
				<shape>triangular</shape>
				<triangleMeasure>0.7905872305598306</triangleMeasure>
				<rectangleMeasure>0.6642058345458617</rectangleMeasure>
				<circleMeasure>0.530746732743881</circleMeasure>
				<centroid>
					<x>212.9903</x>
					<y>555.6534</y>
				</centroid>
			</pseudo3D>
		</spatialEntity>
		<numericStateVariable>
			<name>avgClusterednessRegions</name>
			<value>0</value>
		</numericStateVariable>
		<numericStateVariable>
			<name>avgDensityRegions</name>
			<value>0.6334563717101216</value>
		</numericStateVariable>
	</timepoint>
	<timepoint>
		<spatialEntity>
			<pseudo3D type="region">
				<clusteredness>1</clusteredness>
				<density>0.6334563717101216</density>
				<area>34714.5</area>
				<perimeter>772.3212008476257</perimeter>
				<distanceFromOrigin>334.6072324382723</distanceFromOrigin>
				<angle>62.29223241725835</angle>
				<shape>triangular</shape>
				<triangleMeasure>0.7905872305598306</triangleMeasure>
				<rectangleMeasure>0.6642058345458617</rectangleMeasure>
				<circleMeasure>0.530746732743881</circleMeasure>
				<centroid>
					<x>212.9903</x>
					<y>555.6534</y>
				</centroid>
			</pseudo3D>
		</spatialEntity>
		<numericStateVariable>
			<name>avgClusterednessRegions</name>
			<value>0</value>
		</numericStateVariable>
		<numericStateVariable>
			<name>avgDensityRegions</name>
			<value>0.6334563717101216</value>
		</numericStateVariable>
	</timepoint>
	<timepoint>
		<spatialEntity>
			<pseudo3D type="region">
				<clusteredness>1</clusteredness>
				<density>0.6334563717101216</density>
				<area>34714.5</area>
				<perimeter>772.3212008476257</perimeter>
				<distanceFromOrigin>334.6072324382723</distanceFromOrigin>
				<angle>62.29223241725835</angle>
				<shape>triangular</shape>
				<triangleMeasure>0.7905872305598306</triangleMeasure>
				<rectangleMeasure>0.6642058345458617</rectangleMeasure>
				<circleMeasure>0.530746732743881</circleMeasure>
				<centroid>
					<x>212.9903</x>
					<y>555.6534</y>
				</centroid>
			</pseudo3D>
		</spatialEntity>
		<numericStateVariable>
			<name>avgClusterednessRegions</name>
			<value>0</value>
		</numericStateVariable>
		<numericStateVariable>
			<name>avgDensityRegions</name>
			<value>0.6334563717101216</value>
		</numericStateVariable>
	</timepoint>
	<timepoint>
		<spatialEntity>
			<pseudo3D type="region">
				<clusteredness>1</clusteredness>
				<density>0.6334563717101216</density>
				<area>34714.5</area>
				<perimeter>772.3212008476257</perimeter>
				<distanceFromOrigin>334.6072324382723</distanceFromOrigin>
				<angle>62.29223241725835</angle>
				<shape>triangular</shape>
				<triangleMeasure>0.7905872305598306</triangleMeasure>
				<rectangleMeasure>0.6642058345458617</rectangleMeasure>
				<circleMeasure>0.530746732743881</circleMeasure>
				<centroid>
					<x>212.9903</x>
					<y>555.6534</y>
				</centroid>
			</pseudo3D>
		</spatialEntity>
		<numericStateVariable>
			<name>avgClusterednessRegions</name>
			<value>0</value>
		</numericStateVariable>
		<numericStateVariable>
			<name>avgDensityRegions</name>
			<value>0.6334563717101216</value>
		</numericStateVariable>
	</timepoint>
	<timepoint>
		<spatialEntity>
			<pseudo3D type="region">
				<clusteredness>1</clusteredness>
				<density>0.6334563717101216</density>
				<area>34714.5</area>
				<perimeter>772.3212008476257</perimeter>
				<distanceFromOrigin>334.6072324382723</distanceFromOrigin>
				<angle>62.29223241725835</angle>
				<shape>triangular</shape>
				<triangleMeasure>0.7905872305598306</triangleMeasure>
				<rectangleMeasure>0.6642058345458617</rectangleMeasure>
				<circleMeasure>0.530746732743881</circleMeasure>
				<centroid>
					<x>212.9903</x>
					<y>555.6534</y>
				</centroid>
			</pseudo3D>
		</spatialEntity>
		<numericStateVariable>
			<name>avgClusterednessRegions</name>
			<value>0</value>
		</numericStateVariable>
		<numericStateVariable>
			<name>avgDensityRegions</name>
			<value>0.6334563717101216</value>
		</numericStateVariable>
	</timepoint>
	<timepoint>
		<spatialEntity>
			<pseudo3D type="region">
				<clusteredness>1</clusteredness>
				<density>0.6334563717101216</density>
				<area>34714.5</area>
				<perimeter>772.3212008476257</perimeter>
				<distanceFromOrigin>334.6072324382723</distanceFromOrigin>
				<angle>62.29223241725835</angle>
				<shape>triangular</shape>
				<triangleMeasure>0.7905872305598306</triangleMeasure>
				<rectangleMeasure>0.6642058345458617</rectangleMeasure>
				<circleMeasure>0.530746732743881</circleMeasure>
				<centroid>
					<x>212.9903</x>
					<y>555.6534</y>
				</centroid>
			</pseudo3D>
		</spatialEntity>
		<numericStateVariable>
			<name>avgClusterednessRegions</name>
			<value>0</value>
		</numericStateVariable>
		<numericStateVariable>
			<name>avgDensityRegions</name>
			<value>0.6334563717101216</value>
		</numericStateVariable>
	</timepoint>
	<timepoint>
		<spatialEntity>
			<pseudo3D type="region">
				<clusteredness>1</clusteredness>
				<density>0.6334563717101216</density>
				<area>34714.5</area>
				<perimeter>772.3212008476257</perimeter>
				<distanceFromOrigin>334.6072324382723</distanceFromOrigin>
				<angle>62.29223241725835</angle>
				<shape>triangular</shape>
				<triangleMeasure>0.7905872305598306</triangleMeasure>
				<rectangleMeasure>0.6642058345458617</rectangleMeasure>
				<circleMeasure>0.530746732743881</circleMeasure>
				<centroid>
					<x>212.9903</x>
					<y>555.6534</y>
				</centroid>
			</pseudo3D>
		</spatialEntity>
		<numericStateVariable>
			<name>avgClusterednessRegions</name>
			<value>0</value>
		</numericStateVariable>
		<numericStateVariable>
			<name>avgDensityRegions</name>
			<value>0.6334563717101216</value>
		</numericStateVariable>
	</timepoint>
	<timepoint>
		<spatialEntity>
			<pseudo3D type="region">
				<clusteredness>1</clusteredness>
				<density>0.6334563717101216</density>
				<area>34714.5</area>
				<perimeter>772.3212008476257</perimeter>
				<distanceFromOrigin>334.6072324382723</distanceFromOrigin>
				<angle>62.29223241725835</angle>
				<shape>triangular</shape>
				<triangleMeasure>0.7905872305598306</triangleMeasure>
				<rectangleMeasure>0.6642058345458617</rectangleMeasure>
				<circleMeasure>0.530746732743881</circleMeasure>
				<centroid>
					<x>212.9903</x>
					<y>555.6534</y>
				</centroid>
			</pseudo3D>
		</spatialEntity>
		<numericStateVariable>
			<name>avgClusterednessRegions</name>
			<value>0</value>
		</numericStateVariable>
		<numericStateVariable>
			<name>avgDensityRegions</name>
			<value>0.6334563717101216</value>
		</numericStateVariable>
	</timepoint>
	<timepoint>
		<spatialEntity>
			<pseudo3D type="region">
				<clusteredness>1</clusteredness>
				<density>0.6334563717101216</density>
				<area>34714.5</area>
				<perimeter>772.3212008476257</perimeter>
				<distanceFromOrigin>334.6072324382723</distanceFromOrigin>
				<angle>62.29223241725835</angle>
				<shape>triangular</shape>
				<triangleMeasure>0.7905872305598306</triangleMeasure>
				<rectangleMeasure>0.6642058345458617</rectangleMeasure>
				<circleMeasure>0.530746732743881</circleMeasure>
				<centroid>
					<x>212.9903</x>
					<y>555.6534</y>
				</centroid>
			</pseudo3D>
		</spatialEntity>
		<numericStateVariable>
			<name>avgClusterednessRegions</name>
			<value>0</value>
		</numericStateVariable>
		<numericStateVariable>
			<name>avgDensityRegions</name>
			<value>0.6334563717101216</value>
		</numericStateVariable>
	</timepoint>
	<timepoint>
		<spatialEntity>
			<pseudo3D type="region">
				<clusteredness>1</clusteredness>
				<density>0.6334563717101216</density>
				<area>34714.5</area>
				<perimeter>772.3212008476257</perimeter>
				<distanceFromOrigin>334.6072324382723</distanceFromOrigin>
				<angle>62.29223241725835</angle>
				<shape>triangular</shape>
				<triangleMeasure>0.7905872305598306</triangleMeasure>
				<rectangleMeasure>0.6642058345458617</rectangleMeasure>
				<circleMeasure>0.530746732743881</circleMeasure>
				<centroid>
					<x>212.9903</x>
					<y>555.6534</y>
				</centroid>
			</pseudo3D>
		</spatialEntity>
		<numericStateVariable>
			<name>avgClusterednessRegions</name>
			<value>0</value>
		</numericStateVariable>
		<numericStateVariable>
			<name>avgDensityRegions</name>
			<value>0.6334563717101216</value>
		</numericStateVariable>
	</timepoint>
	<timepoint>
		<spatialEntity>
			<pseudo3D type="region">
				<clusteredness>1</clusteredness>
				<density>0.6334563717101216</density>
				<area>34714.5</area>
				<perimeter>772.3212008476257</perimeter>
				<distanceFromOrigin>334.6072324382723</distanceFromOrigin>
				<angle>62.29223241725835</angle>
				<shape>triangular</shape>
				<triangleMeasure>0.7905872305598306</triangleMeasure>
				<rectangleMeasure>0.6642058345458617</rectangleMeasure>
				<circleMeasure>0.530746732743881</circleMeasure>
				<centroid>
					<x>212.9903</x>
					<y>555.6534</y>
				</centroid>
			</pseudo3D>
		</spatialEntity>
		<numericStateVariable>
			<name>avgClusterednessRegions</name>
			<value>0</value>
		</numericStateVariable>
		<numericStateVariable>
			<name>avgDensityRegions</name>
			<value>0.6334563717101216</value>
		</numericStateVariable>
	</timepoint>
	<timepoint>
		<spatialEntity>
			<pseudo3D type="region">
				<clusteredness>1</clusteredness>
				<density>0.6334563717101216</density>
				<area>34714.5</area>
				<perimeter>772.3212008476257</perimeter>
				<distanceFromOrigin>334.6072324382723</distanceFromOrigin>
				<angle>62.29223241725835</angle>
				<shape>triangular</shape>
				<triangleMeasure>0.7905872305598306</triangleMeasure>
				<rectangleMeasure>0.6642058345458617</rectangleMeasure>
				<circleMeasure>0.530746732743881</circleMeasure>
				<centroid>
					<x>212.9903</x>
					<y>555.6534</y>
				</centroid>
			</pseudo3D>
		</spatialEntity>
		<numericStateVariable>
			<name>avgClusterednessRegions</name>
			<value>0</value>
		</numericStateVariable>
		<numericStateVariable>
			<name>avgDensityRegions</name>
			<value>0.6334563717101216</value>
		</numericStateVariable>
	</timepoint>
	<timepoint>
		<spatialEntity>
			<pseudo3D type="region">
				<clusteredness>1</clusteredness>
				<density>0.6334563717101216</density>
				<area>34714.5</area>
				<perimeter>772.3212008476257</perimeter>
				<distanceFromOrigin>334.6072324382723</distanceFromOrigin>
				<angle>62.29223241725835</angle>
				<shape>triangular</shape>
				<triangleMeasure>0.7905872305598306</triangleMeasure>
				<rectangleMeasure>0.6642058345458617</rectangleMeasure>
				<circleMeasure>0.530746732743881</circleMeasure>
				<centroid>
					<x>212.9903</x>
					<y>555.6534</y>
				</centroid>
			</pseudo3D>
		</spatialEntity>
		<numericStateVariable>
			<name>avgClusterednessRegions</name>
			<value>0</value>
		</numericStateVariable>
		<numericStateVariable>
			<name>avgDensityRegions</name>
			<value>0.6334563717101216</value>
		</numericStateVariable>
	</timepoint>
	<timepoint>
		<spatialEntity>
			<pseudo3D type="region">
				<clusteredness>1</clusteredness>
				<density>0.6334563717101216</density>
				<area>34714.5</area>
				<perimeter>772.3212008476257</perimeter>
				<distanceFromOrigin>334.6072324382723</distanceFromOrigin>
				<angle>62.29223241725835</angle>
				<shape>triangular</shape>
				<triangleMeasure>0.7905872305598306</triangleMeasure>
				<rectangleMeasure>0.6642058345458617</rectangleMeasure>
				<circleMeasure>0.530746732743881</circleMeasure>
				<centroid>
					<x>212.9903</x>
					<y>555.6534</y>
				</centroid>
			</pseudo3D>
		</spatialEntity>
		<numericStateVariable>
			<name>avgClusterednessRegions</name>
			<value>0</value>
		</numericStateVariable>
		<numericStateVariable>
			<name>avgDensityRegions</name>
			<value>0.6334563717101216</value>
		</numericStateVariable>
	</timepoint>
	<timepoint>
		<spatialEntity>
			<pseudo3D type="region">
				<clusteredness>1</clusteredness>
				<density>0.6334563717101216</density>
				<area>34714.5</area>
				<perimeter>772.3212008476257</perimeter>
				<distanceFromOrigin>334.6072324382723</distanceFromOrigin>
				<angle>62.29223241725835</angle>
				<shape>triangular</shape>
				<triangleMeasure>0.7905872305598306</triangleMeasure>
				<rectangleMeasure>0.6642058345458617</rectangleMeasure>
				<circleMeasure>0.530746732743881</circleMeasure>
				<centroid>
					<x>212.9903</x>
					<y>555.6534</y>
				</centroid>
			</pseudo3D>
		</spatialEntity>
		<numericStateVariable>
			<name>avgClusterednessRegions</name>
			<value>0</value>
		</numericStateVariable>
		<numericStateVariable>
			<name>avgDensityRegions</name>
			<value>0.6334563717101216</value>
		</numericStateVariable>
	</timepoint>
	<timepoint>
		<spatialEntity>
			<pseudo3D type="region">
				<clusteredness>1</clusteredness>
				<density>0.6334563717101216</density>
				<area>34714.5</area>
				<perimeter>772.3212008476257</perimeter>
				<distanceFromOrigin>334.6072324382723</distanceFromOrigin>
				<angle>62.29223241725835</angle>
				<shape>triangular</shape>
				<triangleMeasure>0.7905872305598306</triangleMeasure>
				<rectangleMeasure>0.6642058345458617</rectangleMeasure>
				<circleMeasure>0.530746732743881</circleMeasure>
				<centroid>
					<x>212.9903</x>
					<y>555.6534</y>
				</centroid>
			</pseudo3D>
		</spatialEntity>
		<numericStateVariable>
			<name>avgClusterednessRegions</name>
			<value>0</value>
		</numericStateVariable>
		<numericStateVariable>
			<name>avgDensityRegions</name>
			<value>0.6334563717101216</value>
		</numericStateVariable>
	</timepoint>
	<timepoint>
		<spatialEntity>
			<pseudo3D type="region">
				<clusteredness>1</clusteredness>
				<density>0.6334563717101216</density>
				<area>34714.5</area>
				<perimeter>772.3212008476257</perimeter>
				<distanceFromOrigin>334.6072324382723</distanceFromOrigin>
				<angle>62.29223241725835</angle>
				<shape>triangular</shape>
				<triangleMeasure>0.7905872305598306</triangleMeasure>
				<rectangleMeasure>0.6642058345458617</rectangleMeasure>
				<circleMeasure>0.530746732743881</circleMeasure>
				<centroid>
					<x>212.9903</x>
					<y>555.6534</y>
				</centroid>
			</pseudo3D>
		</spatialEntity>
		<numericStateVariable>
			<name>avgClusterednessRegions</name>
			<value>0</value>
		</numericStateVariable>
		<numericStateVariable>
			<name>avgDensityRegions</name>
			<value>0.6334563717101216</value>
		</numericStateVariable>
	</timepoint>
	<timepoint>
		<spatialEntity>
			<pseudo3D type="region">
				<clusteredness>1</clusteredness>
				<density>0.6334563717101216</density>
				<area>34714.5</area>
				<perimeter>772.3212008476257</perimeter>
				<distanceFromOrigin>334.6072324382723</distanceFromOrigin>
				<angle>62.29223241725835</angle>
				<shape>triangular</shape>
				<triangleMeasure>0.7905872305598306</triangleMeasure>
				<rectangleMeasure>0.6642058345458617</rectangleMeasure>
				<circleMeasure>0.530746732743881</circleMeasure>
				<centroid>
					<x>212.9903</x>
					<y>555.6534</y>
				</centroid>
			</pseudo3D>
		</spatialEntity>
		<numericStateVariable>
			<name>avgClusterednessRegions</name>
			<value>0</value>
		</numericStateVariable>
		<numericStateVariable>
			<name>avgDensityRegions</name>
			<value>0.6334563717101216</value>
		</numericStateVariable>
	</timepoint>
	<timepoint>
		<spatialEntity>
			<pseudo3D type="region">
				<clusteredness>1</clusteredness>
				<density>0.6334563717101216</density>
				<area>34714.5</area>
				<perimeter>772.3212008476257</perimeter>
				<distanceFromOrigin>334.6072324382723</distanceFromOrigin>
				<angle>62.29223241725835</angle>
				<shape>triangular</shape>
				<triangleMeasure>0.7905872305598306</triangleMeasure>
				<rectangleMeasure>0.6642058345458617</rectangleMeasure>
				<circleMeasure>0.530746732743881</circleMeasure>
				<centroid>
					<x>212.9903</x>
					<y>555.6534</y>
				</centroid>
			</pseudo3D>
		</spatialEntity>
		<numericStateVariable>
			<name>avgClusterednessRegions</name>
			<value>0</value>
		</numericStateVariable>
		<numericStateVariable>
			<name>avgDensityRegions</name>
			<value>0.6334563717101216</value>
		</numericStateVariable>
	</timepoint>
	<timepoint>
		<spatialEntity>
			<pseudo3D type="region">
				<clusteredness>1</clusteredness>
				<density>0.6334563717101216</density>
				<area>34714.5</area>
				<perimeter>772.3212008476257</perimeter>
				<distanceFromOrigin>334.6072324382723</distanceFromOrigin>
				<angle>62.29223241725835</angle>
				<shape>triangular</shape>
				<triangleMeasure>0.7905872305598306</triangleMeasure>
				<rectangleMeasure>0.6642058345458617</rectangleMeasure>
				<circleMeasure>0.530746732743881</circleMeasure>
				<centroid>
					<x>212.9903</x>
					<y>555.6534</y>
				</centroid>
			</pseudo3D>
		</spatialEntity>
		<numericStateVariable>
			<name>avgClusterednessRegions</name>
			<value>0</value>
		</numericStateVariable>
		<numericStateVariable>
			<name>avgDensityRegions</name>
			<value>0.6334563717101216</value>
		</numericStateVariable>
	</timepoint>
	<timepoint>
		<spatialEntity>
			<pseudo3D type="region">
				<clusteredness>1</clusteredness>
				<density>0.6334563717101216</density>
				<area>34714.5</area>
				<perimeter>772.3212008476257</perimeter>
				<distanceFromOrigin>334.6072324382723</distanceFromOrigin>
				<angle>62.29223241725835</angle>
				<shape>triangular</shape>
				<triangleMeasure>0.7905872305598306</triangleMeasure>
				<rectangleMeasure>0.6642058345458617</rectangleMeasure>
				<circleMeasure>0.530746732743881</circleMeasure>
				<centroid>
					<x>212.9903</x>
					<y>555.6534</y>
				</centroid>
			</pseudo3D>
		</spatialEntity>
		<numericStateVariable>
			<name>avgClusterednessRegions</name>
			<value>0</value>
		</numericStateVariable>
		<numericStateVariable>
			<name>avgDensityRegions</name>
			<value>0.6334563717101216</value>
		</numericStateVariable>
	</timepoint>
	<timepoint>
		<spatialEntity>
			<pseudo3D type="region">
				<clusteredness>1</clusteredness>
				<density>0.6334563717101216</density>
				<area>34714.5</area>
				<perimeter>772.3212008476257</perimeter>
				<distanceFromOrigin>334.6072324382723</distanceFromOrigin>
				<angle>62.29223241725835</angle>
				<shape>triangular</shape>
				<triangleMeasure>0.7905872305598306</triangleMeasure>
				<rectangleMeasure>0.6642058345458617</rectangleMeasure>
				<circleMeasure>0.530746732743881</circleMeasure>
				<centroid>
					<x>212.9903</x>
					<y>555.6534</y>
				</centroid>
			</pseudo3D>
		</spatialEntity>
		<numericStateVariable>
			<name>avgClusterednessRegions</name>
			<value>0</value>
		</numericStateVariable>
		<numericStateVariable>
			<name>avgDensityRegions</name>
			<value>0.6334563717101216</value>
		</numericStateVariable>
	</timepoint>
	<timepoint>
		<spatialEntity>
			<pseudo3D type="region">
				<clusteredness>1</clusteredness>
				<density>0.6334563717101216</density>
				<area>34714.5</area>
				<perimeter>772.3212008476257</perimeter>
				<distanceFromOrigin>334.6072324382723</distanceFromOrigin>
				<angle>62.29223241725835</angle>
				<shape>triangular</shape>
				<triangleMeasure>0.7905872305598306</triangleMeasure>
				<rectangleMeasure>0.6642058345458617</rectangleMeasure>
				<circleMeasure>0.530746732743881</circleMeasure>
				<centroid>
					<x>212.9903</x>
					<y>555.6534</y>
				</centroid>
			</pseudo3D>
		</spatialEntity>
		<numericStateVariable>
			<name>avgClusterednessRegions</name>
			<value>0</value>
		</numericStateVariable>
		<numericStateVariable>
			<name>avgDensityRegions</name>
			<value>0.6334563717101216</value>
		</numericStateVariable>
	</timepoint>
	<timepoint>
		<spatialEntity>
			<pseudo3D type="region">
				<clusteredness>1</clusteredness>
				<density>0.6334563717101216</density>
				<area>34714.5</area>
				<perimeter>772.3212008476257</perimeter>
				<distanceFromOrigin>334.6072324382723</distanceFromOrigin>
				<angle>62.29223241725835</angle>
				<shape>triangular</shape>
				<triangleMeasure>0.7905872305598306</triangleMeasure>
				<rectangleMeasure>0.6642058345458617</rectangleMeasure>
				<circleMeasure>0.530746732743881</circleMeasure>
				<centroid>
					<x>212.9903</x>
					<y>555.6534</y>
				</centroid>
			</pseudo3D>
		</spatialEntity>
		<numericStateVariable>
			<name>avgClusterednessRegions</name>
			<value>0</value>
		</numericStateVariable>
		<numericStateVariable>
			<name>avgDensityRegions</name>
			<value>0.6334563717101216</value>
		</numericStateVariable>
	</timepoint>
	<timepoint>
		<spatialEntity>
			<pseudo3D type="region">
				<clusteredness>1</clusteredness>
				<density>0.6334563717101216</density>
				<area>34714.5</area>
				<perimeter>772.3212008476257</perimeter>
				<distanceFromOrigin>334.6072324382723</distanceFromOrigin>
				<angle>62.29223241725835</angle>
				<shape>triangular</shape>
				<triangleMeasure>0.7905872305598306</triangleMeasure>
				<rectangleMeasure>0.6642058345458617</rectangleMeasure>
				<circleMeasure>0.530746732743881</circleMeasure>
				<centroid>
					<x>212.9903</x>
					<y>555.6534</y>
				</centroid>
			</pseudo3D>
		</spatialEntity>
		<numericStateVariable>
			<name>avgClusterednessRegions</name>
			<value>0</value>
		</numericStateVariable>
		<numericStateVariable>
			<name>avgDensityRegions</name>
			<value>0.6334563717101216</value>
		</numericStateVariable>
	</timepoint>
	<timepoint>
		<spatialEntity>
			<pseudo3D type="region">
				<clusteredness>1</clusteredness>
				<density>0.6334563717101216</density>
				<area>34714.5</area>
				<perimeter>772.3212008476257</perimeter>
				<distanceFromOrigin>334.6072324382723</distanceFromOrigin>
				<angle>62.29223241725835</angle>
				<shape>triangular</shape>
				<triangleMeasure>0.7905872305598306</triangleMeasure>
				<rectangleMeasure>0.6642058345458617</rectangleMeasure>
				<circleMeasure>0.530746732743881</circleMeasure>
				<centroid>
					<x>212.9903</x>
					<y>555.6534</y>
				</centroid>
			</pseudo3D>
		</spatialEntity>
		<numericStateVariable>
			<name>avgClusterednessRegions</name>
			<value>0</value>
		</numericStateVariable>
		<numericStateVariable>
			<name>avgDensityRegions</name>
			<value>0.6334563717101216</value>
		</numericStateVariable>
	</timepoint>
	<timepoint>
		<spatialEntity>
			<pseudo3D type="region">
				<clusteredness>1</clusteredness>
				<density>0.6334563717101216</density>
				<area>34714.5</area>
				<perimeter>772.3212008476257</perimeter>
				<distanceFromOrigin>334.6072324382723</distanceFromOrigin>
				<angle>62.29223241725835</angle>
				<shape>triangular</shape>
				<triangleMeasure>0.7905872305598306</triangleMeasure>
				<rectangleMeasure>0.6642058345458617</rectangleMeasure>
				<circleMeasure>0.530746732743881</circleMeasure>
				<centroid>
					<x>212.9903</x>
					<y>555.6534</y>
				</centroid>
			</pseudo3D>
		</spatialEntity>
		<numericStateVariable>
			<name>avgClusterednessRegions</name>
			<value>0</value>
		</numericStateVariable>
		<numericStateVariable>
			<name>avgDensityRegions</name>
			<value>0.6334563717101216</value>
		</numericStateVariable>
	</timepoint>
	<timepoint>
		<spatialEntity>
			<pseudo3D type="region">
				<clusteredness>1</clusteredness>
				<density>0.6334563717101216</density>
				<area>34714.5</area>
				<perimeter>772.3212008476257</perimeter>
				<distanceFromOrigin>334.6072324382723</distanceFromOrigin>
				<angle>62.29223241725835</angle>
				<shape>triangular</shape>
				<triangleMeasure>0.7905872305598306</triangleMeasure>
				<rectangleMeasure>0.6642058345458617</rectangleMeasure>
				<circleMeasure>0.530746732743881</circleMeasure>
				<centroid>
					<x>212.9903</x>
					<y>555.6534</y>
				</centroid>
			</pseudo3D>
		</spatialEntity>
		<numericStateVariable>
			<name>avgClusterednessRegions</name>
			<value>0</value>
		</numericStateVariable>
		<numericStateVariable>
			<name>avgDensityRegions</name>
			<value>0.6334563717101216</value>
		</numericStateVariable>
	</timepoint>
	<timepoint>
		<spatialEntity>
			<pseudo3D type="region">
				<clusteredness>1</clusteredness>
				<density>0.6334563717101216</density>
				<area>34714.5</area>
				<perimeter>772.3212008476257</perimeter>
				<distanceFromOrigin>334.6072324382723</distanceFromOrigin>
				<angle>62.29223241725835</angle>
				<shape>triangular</shape>
				<triangleMeasure>0.7905872305598306</triangleMeasure>
				<rectangleMeasure>0.6642058345458617</rectangleMeasure>
				<circleMeasure>0.530746732743881</circleMeasure>
				<centroid>
					<x>212.9903</x>
					<y>555.6534</y>
				</centroid>
			</pseudo3D>
		</spatialEntity>
		<numericStateVariable>
			<name>avgClusterednessRegions</name>
			<value>0</value>
		</numericStateVariable>
		<numericStateVariable>
			<name>avgDensityRegions</name>
			<value>0.6334563717101216</value>
		</numericStateVariable>
	</timepoint>
	<timepoint>
		<spatialEntity>
			<pseudo3D type="region">
				<clusteredness>1</clusteredness>
				<density>0.6334563717101216</density>
				<area>34714.5</area>
				<perimeter>772.3212008476257</perimeter>
				<distanceFromOrigin>334.6072324382723</distanceFromOrigin>
				<angle>62.29223241725835</angle>
				<shape>triangular</shape>
				<triangleMeasure>0.7905872305598306</triangleMeasure>
				<rectangleMeasure>0.6642058345458617</rectangleMeasure>
				<circleMeasure>0.530746732743881</circleMeasure>
				<centroid>
					<x>212.9903</x>
					<y>555.6534</y>
				</centroid>
			</pseudo3D>
		</spatialEntity>
		<numericStateVariable>
			<name>avgClusterednessRegions</name>
			<value>0</value>
		</numericStateVariable>
		<numericStateVariable>
			<name>avgDensityRegions</name>
			<value>0.6334563717101216</value>
		</numericStateVariable>
	</timepoint>
	<timepoint>
		<spatialEntity>
			<pseudo3D type="region">
				<clusteredness>1</clusteredness>
				<density>0.6334563717101216</density>
				<area>34714.5</area>
				<perimeter>772.3212008476257</perimeter>
				<distanceFromOrigin>334.6072324382723</distanceFromOrigin>
				<angle>62.29223241725835</angle>
				<shape>triangular</shape>
				<triangleMeasure>0.7905872305598306</triangleMeasure>
				<rectangleMeasure>0.6642058345458617</rectangleMeasure>
				<circleMeasure>0.530746732743881</circleMeasure>
				<centroid>
					<x>212.9903</x>
					<y>555.6534</y>
				</centroid>
			</pseudo3D>
		</spatialEntity>
		<numericStateVariable>
			<name>avgClusterednessRegions</name>
			<value>0</value>
		</numericStateVariable>
		<numericStateVariable>
			<name>avgDensityRegions</name>
			<value>0.6334563717101216</value>
		</numericStateVariable>
	</timepoint>
	<timepoint>
		<spatialEntity>
			<pseudo3D type="region">
				<clusteredness>1</clusteredness>
				<density>0.6334563717101216</density>
				<area>34714.5</area>
				<perimeter>772.3212008476257</perimeter>
				<distanceFromOrigin>334.6072324382723</distanceFromOrigin>
				<angle>62.29223241725835</angle>
				<shape>triangular</shape>
				<triangleMeasure>0.7905872305598306</triangleMeasure>
				<rectangleMeasure>0.6642058345458617</rectangleMeasure>
				<circleMeasure>0.530746732743881</circleMeasure>
				<centroid>
					<x>212.9903</x>
					<y>555.6534</y>
				</centroid>
			</pseudo3D>
		</spatialEntity>
		<numericStateVariable>
			<name>avgClusterednessRegions</name>
			<value>0</value>
		</numericStateVariable>
		<numericStateVariable>
			<name>avgDensityRegions</name>
			<value>0.6334563717101216</value>
		</numericStateVariable>
	</timepoint>
	<timepoint>
		<spatialEntity>
			<pseudo3D type="region">
				<clusteredness>1</clusteredness>
				<density>0.6334563717101216</density>
				<area>34714.5</area>
				<perimeter>772.3212008476257</perimeter>
				<distanceFromOrigin>334.6072324382723</distanceFromOrigin>
				<angle>62.29223241725835</angle>
				<shape>triangular</shape>
				<triangleMeasure>0.7905872305598306</triangleMeasure>
				<rectangleMeasure>0.6642058345458617</rectangleMeasure>
				<circleMeasure>0.530746732743881</circleMeasure>
				<centroid>
					<x>212.9903</x>
					<y>555.6534</y>
				</centroid>
			</pseudo3D>
		</spatialEntity>
		<numericStateVariable>
			<name>avgClusterednessRegions</name>
			<value>0</value>
		</numericStateVariable>
		<numericStateVariable>
			<name>avgDensityRegions</name>
			<value>0.6334563717101216</value>
		</numericStateVariable>
	</timepoint>
	<timepoint>
		<spatialEntity>
			<pseudo3D type="region">
				<clusteredness>1</clusteredness>
				<density>0.6334563717101216</density>
				<area>34714.5</area>
				<perimeter>772.3212008476257</perimeter>
				<distanceFromOrigin>334.6072324382723</distanceFromOrigin>
				<angle>62.29223241725835</angle>
				<shape>triangular</shape>
				<triangleMeasure>0.7905872305598306</triangleMeasure>
				<rectangleMeasure>0.6642058345458617</rectangleMeasure>
				<circleMeasure>0.530746732743881</circleMeasure>
				<centroid>
					<x>212.9903</x>
					<y>555.6534</y>
				</centroid>
			</pseudo3D>
		</spatialEntity>
		<numericStateVariable>
			<name>avgClusterednessRegions</name>
			<value>0</value>
		</numericStateVariable>
		<numericStateVariable>
			<name>avgDensityRegions</name>
			<value>0.6334563717101216</value>
		</numericStateVariable>
	</timepoint>
	<timepoint>
		<spatialEntity>
			<pseudo3D type="region">
				<clusteredness>1</clusteredness>
				<density>0.6334563717101216</density>
				<area>34714.5</area>
				<perimeter>772.3212008476257</perimeter>
				<distanceFromOrigin>334.6072324382723</distanceFromOrigin>
				<angle>62.29223241725835</angle>
				<shape>triangular</shape>
				<triangleMeasure>0.7905872305598306</triangleMeasure>
				<rectangleMeasure>0.6642058345458617</rectangleMeasure>
				<circleMeasure>0.530746732743881</circleMeasure>
				<centroid>
					<x>212.9903</x>
					<y>555.6534</y>
				</centroid>
			</pseudo3D>
		</spatialEntity>
		<numericStateVariable>
			<name>avgClusterednessRegions</name>
			<value>0</value>
		</numericStateVariable>
		<numericStateVariable>
			<name>avgDensityRegions</name>
			<value>0.6334563717101216</value>
		</numericStateVariable>
	</timepoint>
	<timepoint>
		<spatialEntity>
			<pseudo3D type="region">
				<clusteredness>1</clusteredness>
				<density>0.6334563717101216</density>
				<area>34714.5</area>
				<perimeter>772.3212008476257</perimeter>
				<distanceFromOrigin>334.6072324382723</distanceFromOrigin>
				<angle>62.29223241725835</angle>
				<shape>triangular</shape>
				<triangleMeasure>0.7905872305598306</triangleMeasure>
				<rectangleMeasure>0.6642058345458617</rectangleMeasure>
				<circleMeasure>0.530746732743881</circleMeasure>
				<centroid>
					<x>212.9903</x>
					<y>555.6534</y>
				</centroid>
			</pseudo3D>
		</spatialEntity>
		<numericStateVariable>
			<name>avgClusterednessRegions</name>
			<value>0</value>
		</numericStateVariable>
		<numericStateVariable>
			<name>avgDensityRegions</name>
			<value>0.6334563717101216</value>
		</numericStateVariable>
	</timepoint>
	<timepoint>
		<spatialEntity>
			<pseudo3D type="region">
				<clusteredness>1</clusteredness>
				<density>0.6334563717101216</density>
				<area>34714.5</area>
				<perimeter>772.3212008476257</perimeter>
				<distanceFromOrigin>334.6072324382723</distanceFromOrigin>
				<angle>62.29223241725835</angle>
				<shape>triangular</shape>
				<triangleMeasure>0.7905872305598306</triangleMeasure>
				<rectangleMeasure>0.6642058345458617</rectangleMeasure>
				<circleMeasure>0.530746732743881</circleMeasure>
				<centroid>
					<x>212.9903</x>
					<y>555.6534</y>
				</centroid>
			</pseudo3D>
		</spatialEntity>
		<numericStateVariable>
			<name>avgClusterednessRegions</name>
			<value>0</value>
		</numericStateVariable>
		<numericStateVariable>
			<name>avgDensityRegions</name>
			<value>0.6334563717101216</value>
		</numericStateVariable>
	</timepoint>
	<timepoint>
		<spatialEntity>
			<pseudo3D type="region">
				<clusteredness>1</clusteredness>
				<density>0.6334563717101216</density>
				<area>34714.5</area>
				<perimeter>772.3212008476257</perimeter>
				<distanceFromOrigin>334.6072324382723</distanceFromOrigin>
				<angle>62.29223241725835</angle>
				<shape>triangular</shape>
				<triangleMeasure>0.7905872305598306</triangleMeasure>
				<rectangleMeasure>0.6642058345458617</rectangleMeasure>
				<circleMeasure>0.530746732743881</circleMeasure>
				<centroid>
					<x>212.9903</x>
					<y>555.6534</y>
				</centroid>
			</pseudo3D>
		</spatialEntity>
		<numericStateVariable>
			<name>avgClusterednessRegions</name>
			<value>0</value>
		</numericStateVariable>
		<numericStateVariable>
			<name>avgDensityRegions</name>
			<value>0.6334563717101216</value>
		</numericStateVariable>
	</timepoint>
	<timepoint>
		<spatialEntity>
			<pseudo3D type="region">
				<clusteredness>1</clusteredness>
				<density>0.6334563717101216</density>
				<area>34714.5</area>
				<perimeter>772.3212008476257</perimeter>
				<distanceFromOrigin>334.6072324382723</distanceFromOrigin>
				<angle>62.29223241725835</angle>
				<shape>triangular</shape>
				<triangleMeasure>0.7905872305598306</triangleMeasure>
				<rectangleMeasure>0.6642058345458617</rectangleMeasure>
				<circleMeasure>0.530746732743881</circleMeasure>
				<centroid>
					<x>212.9903</x>
					<y>555.6534</y>
				</centroid>
			</pseudo3D>
		</spatialEntity>
		<numericStateVariable>
			<name>avgClusterednessRegions</name>
			<value>0</value>
		</numericStateVariable>
		<numericStateVariable>
			<name>avgDensityRegions</name>
			<value>0.6334563717101216</value>
		</numericStateVariable>
	</timepoint>
	<timepoint>
		<spatialEntity>
			<pseudo3D type="region">
				<clusteredness>1</clusteredness>
				<density>0.6334563717101216</density>
				<area>34714.5</area>
				<perimeter>772.3212008476257</perimeter>
				<distanceFromOrigin>334.6072324382723</distanceFromOrigin>
				<angle>62.29223241725835</angle>
				<shape>triangular</shape>
				<triangleMeasure>0.7905872305598306</triangleMeasure>
				<rectangleMeasure>0.6642058345458617</rectangleMeasure>
				<circleMeasure>0.530746732743881</circleMeasure>
				<centroid>
					<x>212.9903</x>
					<y>555.6534</y>
				</centroid>
			</pseudo3D>
		</spatialEntity>
		<numericStateVariable>
			<name>avgClusterednessRegions</name>
			<value>0</value>
		</numericStateVariable>
		<numericStateVariable>
			<name>avgDensityRegions</name>
			<value>0.6334563717101216</value>
		</numericStateVariable>
	</timepoint>
	<timepoint>
		<spatialEntity>
			<pseudo3D type="region">
				<clusteredness>1</clusteredness>
				<density>0.6334563717101216</density>
				<area>34714.5</area>
				<perimeter>772.3212008476257</perimeter>
				<distanceFromOrigin>334.6072324382723</distanceFromOrigin>
				<angle>62.29223241725835</angle>
				<shape>triangular</shape>
				<triangleMeasure>0.7905872305598306</triangleMeasure>
				<rectangleMeasure>0.6642058345458617</rectangleMeasure>
				<circleMeasure>0.530746732743881</circleMeasure>
				<centroid>
					<x>212.9903</x>
					<y>555.6534</y>
				</centroid>
			</pseudo3D>
		</spatialEntity>
		<numericStateVariable>
			<name>avgClusterednessRegions</name>
			<value>0</value>
		</numericStateVariable>
		<numericStateVariable>
			<name>avgDensityRegions</name>
			<value>0.6334563717101216</value>
		</numericStateVariable>
	</timepoint>
	<timepoint>
		<spatialEntity>
			<pseudo3D type="region">
				<clusteredness>1</clusteredness>
				<density>0.6334563717101216</density>
				<area>34714.5</area>
				<perimeter>772.3212008476257</perimeter>
				<distanceFromOrigin>334.6072324382723</distanceFromOrigin>
				<angle>62.29223241725835</angle>
				<shape>triangular</shape>
				<triangleMeasure>0.7905872305598306</triangleMeasure>
				<rectangleMeasure>0.6642058345458617</rectangleMeasure>
				<circleMeasure>0.530746732743881</circleMeasure>
				<centroid>
					<x>212.9903</x>
					<y>555.6534</y>
				</centroid>
			</pseudo3D>
		</spatialEntity>
		<numericStateVariable>
			<name>avgClusterednessRegions</name>
			<value>0</value>
		</numericStateVariable>
		<numericStateVariable>
			<name>avgDensityRegions</name>
			<value>0.6334563717101216</value>
		</numericStateVariable>
	</timepoint>
	<timepoint>
		<spatialEntity>
			<pseudo3D type="region">
				<clusteredness>1</clusteredness>
				<density>0.6334563717101216</density>
				<area>34714.5</area>
				<perimeter>772.3212008476257</perimeter>
				<distanceFromOrigin>334.6072324382723</distanceFromOrigin>
				<angle>62.29223241725835</angle>
				<shape>triangular</shape>
				<triangleMeasure>0.7905872305598306</triangleMeasure>
				<rectangleMeasure>0.6642058345458617</rectangleMeasure>
				<circleMeasure>0.530746732743881</circleMeasure>
				<centroid>
					<x>212.9903</x>
					<y>555.6534</y>
				</centroid>
			</pseudo3D>
		</spatialEntity>
		<numericStateVariable>
			<name>avgClusterednessRegions</name>
			<value>0</value>
		</numericStateVariable>
		<numericStateVariable>
			<name>avgDensityRegions</name>
			<value>0.6334563717101216</value>
		</numericStateVariable>
	</timepoint>
	<timepoint>
		<spatialEntity>
			<pseudo3D type="region">
				<clusteredness>1</clusteredness>
				<density>0.6334563717101216</density>
				<area>34714.5</area>
				<perimeter>772.3212008476257</perimeter>
				<distanceFromOrigin>334.6072324382723</distanceFromOrigin>
				<angle>62.29223241725835</angle>
				<shape>triangular</shape>
				<triangleMeasure>0.7905872305598306</triangleMeasure>
				<rectangleMeasure>0.6642058345458617</rectangleMeasure>
				<circleMeasure>0.530746732743881</circleMeasure>
				<centroid>
					<x>212.9903</x>
					<y>555.6534</y>
				</centroid>
			</pseudo3D>
		</spatialEntity>
		<numericStateVariable>
			<name>avgClusterednessRegions</name>
			<value>0</value>
		</numericStateVariable>
		<numericStateVariable>
			<name>avgDensityRegions</name>
			<value>0.6334563717101216</value>
		</numericStateVariable>
	</timepoint>
	<timepoint>
		<spatialEntity>
			<pseudo3D type="region">
				<clusteredness>1</clusteredness>
				<density>0.6334563717101216</density>
				<area>34714.5</area>
				<perimeter>772.3212008476257</perimeter>
				<distanceFromOrigin>334.6072324382723</distanceFromOrigin>
				<angle>62.29223241725835</angle>
				<shape>triangular</shape>
				<triangleMeasure>0.7905872305598306</triangleMeasure>
				<rectangleMeasure>0.6642058345458617</rectangleMeasure>
				<circleMeasure>0.530746732743881</circleMeasure>
				<centroid>
					<x>212.9903</x>
					<y>555.6534</y>
				</centroid>
			</pseudo3D>
		</spatialEntity>
		<numericStateVariable>
			<name>avgClusterednessRegions</name>
			<value>0</value>
		</numericStateVariable>
		<numericStateVariable>
			<name>avgDensityRegions</name>
			<value>0.6334563717101216</value>
		</numericStateVariable>
	</timepoint>
	<timepoint>
		<spatialEntity>
			<pseudo3D type="region">
				<clusteredness>1</clusteredness>
				<density>0.6334563717101216</density>
				<area>34714.5</area>
				<perimeter>772.3212008476257</perimeter>
				<distanceFromOrigin>334.6072324382723</distanceFromOrigin>
				<angle>62.29223241725835</angle>
				<shape>triangular</shape>
				<triangleMeasure>0.7905872305598306</triangleMeasure>
				<rectangleMeasure>0.6642058345458617</rectangleMeasure>
				<circleMeasure>0.530746732743881</circleMeasure>
				<centroid>
					<x>212.9903</x>
					<y>555.6534</y>
				</centroid>
			</pseudo3D>
		</spatialEntity>
		<numericStateVariable>
			<name>avgClusterednessRegions</name>
			<value>0</value>
		</numericStateVariable>
		<numericStateVariable>
			<name>avgDensityRegions</name>
			<value>0.6334563717101216</value>
		</numericStateVariable>
	</timepoint>
	<timepoint>
		<spatialEntity>
			<pseudo3D type="region">
				<clusteredness>1</clusteredness>
				<density>0.6334563717101216</density>
				<area>34714.5</area>
				<perimeter>772.3212008476257</perimeter>
				<distanceFromOrigin>334.6072324382723</distanceFromOrigin>
				<angle>62.29223241725835</angle>
				<shape>triangular</shape>
				<triangleMeasure>0.7905872305598306</triangleMeasure>
				<rectangleMeasure>0.6642058345458617</rectangleMeasure>
				<circleMeasure>0.530746732743881</circleMeasure>
				<centroid>
					<x>212.9903</x>
					<y>555.6534</y>
				</centroid>
			</pseudo3D>
		</spatialEntity>
		<numericStateVariable>
			<name>avgClusterednessRegions</name>
			<value>0</value>
		</numericStateVariable>
		<numericStateVariable>
			<name>avgDensityRegions</name>
			<value>0.6334563717101216</value>
		</numericStateVariable>
	</timepoint>
	<timepoint>
		<spatialEntity>
			<pseudo3D type="region">
				<clusteredness>1</clusteredness>
				<density>0.6334563717101216</density>
				<area>34714.5</area>
				<perimeter>772.3212008476257</perimeter>
				<distanceFromOrigin>334.6072324382723</distanceFromOrigin>
				<angle>62.29223241725835</angle>
				<shape>triangular</shape>
				<triangleMeasure>0.7905872305598306</triangleMeasure>
				<rectangleMeasure>0.6642058345458617</rectangleMeasure>
				<circleMeasure>0.530746732743881</circleMeasure>
				<centroid>
					<x>212.9903</x>
					<y>555.6534</y>
				</centroid>
			</pseudo3D>
		</spatialEntity>
		<numericStateVariable>
			<name>avgClusterednessRegions</name>
			<value>0</value>
		</numericStateVariable>
		<numericStateVariable>
			<name>avgDensityRegions</name>
			<value>0.6334563717101216</value>
		</numericStateVariable>
	</timepoint>
	<timepoint>
		<spatialEntity>
			<pseudo3D type="region">
				<clusteredness>1</clusteredness>
				<density>0.6334563717101216</density>
				<area>34714.5</area>
				<perimeter>772.3212008476257</perimeter>
				<distanceFromOrigin>334.6072324382723</distanceFromOrigin>
				<angle>62.29223241725835</angle>
				<shape>triangular</shape>
				<triangleMeasure>0.7905872305598306</triangleMeasure>
				<rectangleMeasure>0.6642058345458617</rectangleMeasure>
				<circleMeasure>0.530746732743881</circleMeasure>
				<centroid>
					<x>212.9903</x>
					<y>555.6534</y>
				</centroid>
			</pseudo3D>
		</spatialEntity>
		<numericStateVariable>
			<name>avgClusterednessRegions</name>
			<value>0</value>
		</numericStateVariable>
		<numericStateVariable>
			<name>avgDensityRegions</name>
			<value>0.6334563717101216</value>
		</numericStateVariable>
	</timepoint>
	<timepoint>
		<spatialEntity>
			<pseudo3D type="region">
				<clusteredness>1</clusteredness>
				<density>0.6334563717101216</density>
				<area>34714.5</area>
				<perimeter>772.3212008476257</perimeter>
				<distanceFromOrigin>334.6072324382723</distanceFromOrigin>
				<angle>62.29223241725835</angle>
				<shape>triangular</shape>
				<triangleMeasure>0.7905872305598306</triangleMeasure>
				<rectangleMeasure>0.6642058345458617</rectangleMeasure>
				<circleMeasure>0.530746732743881</circleMeasure>
				<centroid>
					<x>212.9903</x>
					<y>555.6534</y>
				</centroid>
			</pseudo3D>
		</spatialEntity>
		<numericStateVariable>
			<name>avgClusterednessRegions</name>
			<value>0</value>
		</numericStateVariable>
		<numericStateVariable>
			<name>avgDensityRegions</name>
			<value>0.6334563717101216</value>
		</numericStateVariable>
	</timepoint>
	<timepoint>
		<spatialEntity>
			<pseudo3D type="region">
				<clusteredness>1</clusteredness>
				<density>0.6334563717101216</density>
				<area>34714.5</area>
				<perimeter>772.3212008476257</perimeter>
				<distanceFromOrigin>334.6072324382723</distanceFromOrigin>
				<angle>62.29223241725835</angle>
				<shape>triangular</shape>
				<triangleMeasure>0.7905872305598306</triangleMeasure>
				<rectangleMeasure>0.6642058345458617</rectangleMeasure>
				<circleMeasure>0.530746732743881</circleMeasure>
				<centroid>
					<x>212.9903</x>
					<y>555.6534</y>
				</centroid>
			</pseudo3D>
		</spatialEntity>
		<numericStateVariable>
			<name>avgClusterednessRegions</name>
			<value>0</value>
		</numericStateVariable>
		<numericStateVariable>
			<name>avgDensityRegions</name>
			<value>0.6334563717101216</value>
		</numericStateVariable>
	</timepoint>
	<timepoint>
		<spatialEntity>
			<pseudo3D type="region">
				<clusteredness>1</clusteredness>
				<density>0.6334563717101216</density>
				<area>34714.5</area>
				<perimeter>772.3212008476257</perimeter>
				<distanceFromOrigin>334.6072324382723</distanceFromOrigin>
				<angle>62.29223241725835</angle>
				<shape>triangular</shape>
				<triangleMeasure>0.7905872305598306</triangleMeasure>
				<rectangleMeasure>0.6642058345458617</rectangleMeasure>
				<circleMeasure>0.530746732743881</circleMeasure>
				<centroid>
					<x>212.9903</x>
					<y>555.6534</y>
				</centroid>
			</pseudo3D>
		</spatialEntity>
		<numericStateVariable>
			<name>avgClusterednessRegions</name>
			<value>0</value>
		</numericStateVariable>
		<numericStateVariable>
			<name>avgDensityRegions</name>
			<value>0.6334563717101216</value>
		</numericStateVariable>
	</timepoint>
	<timepoint>
		<spatialEntity>
			<pseudo3D type="region">
				<clusteredness>1</clusteredness>
				<density>0.6334563717101216</density>
				<area>34714.5</area>
				<perimeter>772.3212008476257</perimeter>
				<distanceFromOrigin>334.6072324382723</distanceFromOrigin>
				<angle>62.29223241725835</angle>
				<shape>triangular</shape>
				<triangleMeasure>0.7905872305598306</triangleMeasure>
				<rectangleMeasure>0.6642058345458617</rectangleMeasure>
				<circleMeasure>0.530746732743881</circleMeasure>
				<centroid>
					<x>212.9903</x>
					<y>555.6534</y>
				</centroid>
			</pseudo3D>
		</spatialEntity>
		<numericStateVariable>
			<name>avgClusterednessRegions</name>
			<value>0</value>
		</numericStateVariable>
		<numericStateVariable>
			<name>avgDensityRegions</name>
			<value>0.6334563717101216</value>
		</numericStateVariable>
	</timepoint>
	<timepoint>
		<spatialEntity>
			<pseudo3D type="region">
				<clusteredness>1</clusteredness>
				<density>0.6334563717101216</density>
				<area>34714.5</area>
				<perimeter>772.3212008476257</perimeter>
				<distanceFromOrigin>334.6072324382723</distanceFromOrigin>
				<angle>62.29223241725835</angle>
				<shape>triangular</shape>
				<triangleMeasure>0.7905872305598306</triangleMeasure>
				<rectangleMeasure>0.6642058345458617</rectangleMeasure>
				<circleMeasure>0.530746732743881</circleMeasure>
				<centroid>
					<x>212.9903</x>
					<y>555.6534</y>
				</centroid>
			</pseudo3D>
		</spatialEntity>
		<numericStateVariable>
			<name>avgClusterednessRegions</name>
			<value>0</value>
		</numericStateVariable>
		<numericStateVariable>
			<name>avgDensityRegions</name>
			<value>0.6334563717101216</value>
		</numericStateVariable>
	</timepoint>
	<timepoint>
		<spatialEntity>
			<pseudo3D type="region">
				<clusteredness>1</clusteredness>
				<density>0.6334563717101216</density>
				<area>34714.5</area>
				<perimeter>772.3212008476257</perimeter>
				<distanceFromOrigin>334.6072324382723</distanceFromOrigin>
				<angle>62.29223241725835</angle>
				<shape>triangular</shape>
				<triangleMeasure>0.7905872305598306</triangleMeasure>
				<rectangleMeasure>0.6642058345458617</rectangleMeasure>
				<circleMeasure>0.530746732743881</circleMeasure>
				<centroid>
					<x>212.9903</x>
					<y>555.6534</y>
				</centroid>
			</pseudo3D>
		</spatialEntity>
		<numericStateVariable>
			<name>avgClusterednessRegions</name>
			<value>0</value>
		</numericStateVariable>
		<numericStateVariable>
			<name>avgDensityRegions</name>
			<value>0.6334563717101216</value>
		</numericStateVariable>
	</timepoint>
	<timepoint>
		<spatialEntity>
			<pseudo3D type="region">
				<clusteredness>1</clusteredness>
				<density>0.6334563717101216</density>
				<area>34714.5</area>
				<perimeter>772.3212008476257</perimeter>
				<distanceFromOrigin>334.6072324382723</distanceFromOrigin>
				<angle>62.29223241725835</angle>
				<shape>triangular</shape>
				<triangleMeasure>0.7905872305598306</triangleMeasure>
				<rectangleMeasure>0.6642058345458617</rectangleMeasure>
				<circleMeasure>0.530746732743881</circleMeasure>
				<centroid>
					<x>212.9903</x>
					<y>555.6534</y>
				</centroid>
			</pseudo3D>
		</spatialEntity>
		<numericStateVariable>
			<name>avgClusterednessRegions</name>
			<value>0</value>
		</numericStateVariable>
		<numericStateVariable>
			<name>avgDensityRegions</name>
			<value>0.6334563717101216</value>
		</numericStateVariable>
	</timepoint>
	<timepoint>
		<spatialEntity>
			<pseudo3D type="region">
				<clusteredness>1</clusteredness>
				<density>0.6334563717101216</density>
				<area>34714.5</area>
				<perimeter>772.3212008476257</perimeter>
				<distanceFromOrigin>334.6072324382723</distanceFromOrigin>
				<angle>62.29223241725835</angle>
				<shape>triangular</shape>
				<triangleMeasure>0.7905872305598306</triangleMeasure>
				<rectangleMeasure>0.6642058345458617</rectangleMeasure>
				<circleMeasure>0.530746732743881</circleMeasure>
				<centroid>
					<x>212.9903</x>
					<y>555.6534</y>
				</centroid>
			</pseudo3D>
		</spatialEntity>
		<numericStateVariable>
			<name>avgClusterednessRegions</name>
			<value>0</value>
		</numericStateVariable>
		<numericStateVariable>
			<name>avgDensityRegions</name>
			<value>0.6334563717101216</value>
		</numericStateVariable>
	</timepoint>
	<timepoint>
		<spatialEntity>
			<pseudo3D type="region">
				<clusteredness>1</clusteredness>
				<density>0.6334563717101216</density>
				<area>34714.5</area>
				<perimeter>772.3212008476257</perimeter>
				<distanceFromOrigin>334.6072324382723</distanceFromOrigin>
				<angle>62.29223241725835</angle>
				<shape>triangular</shape>
				<triangleMeasure>0.7905872305598306</triangleMeasure>
				<rectangleMeasure>0.6642058345458617</rectangleMeasure>
				<circleMeasure>0.530746732743881</circleMeasure>
				<centroid>
					<x>212.9903</x>
					<y>555.6534</y>
				</centroid>
			</pseudo3D>
		</spatialEntity>
		<numericStateVariable>
			<name>avgClusterednessRegions</name>
			<value>0</value>
		</numericStateVariable>
		<numericStateVariable>
			<name>avgDensityRegions</name>
			<value>0.6334563717101216</value>
		</numericStateVariable>
	</timepoint>
	<timepoint>
		<spatialEntity>
			<pseudo3D type="region">
				<clusteredness>1</clusteredness>
				<density>0.6334563717101216</density>
				<area>34714.5</area>
				<perimeter>772.3212008476257</perimeter>
				<distanceFromOrigin>334.6072324382723</distanceFromOrigin>
				<angle>62.29223241725835</angle>
				<shape>triangular</shape>
				<triangleMeasure>0.7905872305598306</triangleMeasure>
				<rectangleMeasure>0.6642058345458617</rectangleMeasure>
				<circleMeasure>0.530746732743881</circleMeasure>
				<centroid>
					<x>212.9903</x>
					<y>555.6534</y>
				</centroid>
			</pseudo3D>
		</spatialEntity>
		<numericStateVariable>
			<name>avgClusterednessRegions</name>
			<value>0</value>
		</numericStateVariable>
		<numericStateVariable>
			<name>avgDensityRegions</name>
			<value>0.6334563717101216</value>
		</numericStateVariable>
	</timepoint>
	<timepoint>
		<spatialEntity>
			<pseudo3D type="region">
				<clusteredness>1</clusteredness>
				<density>0.6334563717101216</density>
				<area>34714.5</area>
				<perimeter>772.3212008476257</perimeter>
				<distanceFromOrigin>334.6072324382723</distanceFromOrigin>
				<angle>62.29223241725835</angle>
				<shape>triangular</shape>
				<triangleMeasure>0.7905872305598306</triangleMeasure>
				<rectangleMeasure>0.6642058345458617</rectangleMeasure>
				<circleMeasure>0.530746732743881</circleMeasure>
				<centroid>
					<x>212.9903</x>
					<y>555.6534</y>
				</centroid>
			</pseudo3D>
		</spatialEntity>
		<numericStateVariable>
			<name>avgClusterednessRegions</name>
			<value>0</value>
		</numericStateVariable>
		<numericStateVariable>
			<name>avgDensityRegions</name>
			<value>0.6334563717101216</value>
		</numericStateVariable>
	</timepoint>
</experiment>
