# Supplementary material for: Automatic validation of computational models using pseudo-3D spatio-temporal model checking
Source: BMC Syst Biol. 2014 Dec 2;8:124. doi: 10.1186/s12918-014-0124-0 (PMC4272535; doi:10.1186/s12918-014-0124-0)
Supplement: Additional file 8 — Dataset of STML files for the phase variation case study. The dataset of one thousand STML files corresponding to the stochastic simulations of the rectangular model for the phase variation case study. We recommend using the freely available 7zip software (Download link: http://www.7-zip.org/download.html) to extract this archive. [file 12918_2014_124_MOESM8_ESM.zip › phase_variation_stml_222.xml]

<?xml version="1.0" encoding="utf-8"?>
<!--Warning! This xml file was automatically generated by a C++ program using the Boost PropertyTree library.-->
<experiment>
	<timepoint>
		<numericStateVariable>
			<name>avgClusterednessRegions</name>
			<value>0</value>
		</numericStateVariable>
		<numericStateVariable>
			<name>avgDensityRegions</name>
			<value>0</value>
		</numericStateVariable>
	</timepoint>
	<timepoint>
		<numericStateVariable>
			<name>avgClusterednessRegions</name>
			<value>0</value>
		</numericStateVariable>
		<numericStateVariable>
			<name>avgDensityRegions</name>
			<value>0</value>
		</numericStateVariable>
	</timepoint>
	<timepoint>
		<numericStateVariable>
			<name>avgClusterednessRegions</name>
			<value>0</value>
		</numericStateVariable>
		<numericStateVariable>
			<name>avgDensityRegions</name>
			<value>0</value>
		</numericStateVariable>
	</timepoint>
	<timepoint>
		<numericStateVariable>
			<name>avgClusterednessRegions</name>
			<value>0</value>
		</numericStateVariable>
		<numericStateVariable>
			<name>avgDensityRegions</name>
			<value>0</value>
		</numericStateVariable>
	</timepoint>
	<timepoint>
		<numericStateVariable>
			<name>avgClusterednessRegions</name>
			<value>0</value>
		</numericStateVariable>
		<numericStateVariable>
			<name>avgDensityRegions</name>
			<value>0</value>
		</numericStateVariable>
	</timepoint>
	<timepoint>
		<numericStateVariable>
			<name>avgClusterednessRegions</name>
			<value>0</value>
		</numericStateVariable>
		<numericStateVariable>
			<name>avgDensityRegions</name>
			<value>0</value>
		</numericStateVariable>
	</timepoint>
	<timepoint>
		<numericStateVariable>
			<name>avgClusterednessRegions</name>
			<value>0</value>
		</numericStateVariable>
		<numericStateVariable>
			<name>avgDensityRegions</name>
			<value>0</value>
		</numericStateVariable>
	</timepoint>
	<timepoint>
		<numericStateVariable>
			<name>avgClusterednessRegions</name>
			<value>0</value>
		</numericStateVariable>
		<numericStateVariable>
			<name>avgDensityRegions</name>
			<value>0</value>
		</numericStateVariable>
	</timepoint>
	<timepoint>
		<numericStateVariable>
			<name>avgClusterednessRegions</name>
			<value>0</value>
		</numericStateVariable>
		<numericStateVariable>
			<name>avgDensityRegions</name>
			<value>0</value>
		</numericStateVariable>
	</timepoint>
	<timepoint>
		<numericStateVariable>
			<name>avgClusterednessRegions</name>
			<value>0</value>
		</numericStateVariable>
		<numericStateVariable>
			<name>avgDensityRegions</name>
			<value>0</value>
		</numericStateVariable>
	</timepoint>
	<timepoint>
		<numericStateVariable>
			<name>avgClusterednessRegions</name>
			<value>0</value>
		</numericStateVariable>
		<numericStateVariable>
			<name>avgDensityRegions</name>
			<value>0</value>
		</numericStateVariable>
	</timepoint>
	<timepoint>
		<numericStateVariable>
			<name>avgClusterednessRegions</name>
			<value>0</value>
		</numericStateVariable>
		<numericStateVariable>
			<name>avgDensityRegions</name>
			<value>0</value>
		</numericStateVariable>
	</timepoint>
	<timepoint>
		<numericStateVariable>
			<name>avgClusterednessRegions</name>
			<value>0</value>
		</numericStateVariable>
		<numericStateVariable>
			<name>avgDensityRegions</name>
			<value>0</value>
		</numericStateVariable>
	</timepoint>
	<timepoint>
		<numericStateVariable>
			<name>avgClusterednessRegions</name>
			<value>0</value>
		</numericStateVariable>
		<numericStateVariable>
			<name>avgDensityRegions</name>
			<value>0</value>
		</numericStateVariable>
	</timepoint>
	<timepoint>
		<numericStateVariable>
			<name>avgClusterednessRegions</name>
			<value>0</value>
		</numericStateVariable>
		<numericStateVariable>
			<name>avgDensityRegions</name>
			<value>0</value>
		</numericStateVariable>
	</timepoint>
	<timepoint>
		<numericStateVariable>
			<name>avgClusterednessRegions</name>
			<value>0</value>
		</numericStateVariable>
		<numericStateVariable>
			<name>avgDensityRegions</name>
			<value>0</value>
		</numericStateVariable>
	</timepoint>
	<timepoint>
		<numericStateVariable>
			<name>avgClusterednessRegions</name>
			<value>0</value>
		</numericStateVariable>
		<numericStateVariable>
			<name>avgDensityRegions</name>
			<value>0</value>
		</numericStateVariable>
	</timepoint>
	<timepoint>
		<numericStateVariable>
			<name>avgClusterednessRegions</name>
			<value>0</value>
		</numericStateVariable>
		<numericStateVariable>
			<name>avgDensityRegions</name>
			<value>0</value>
		</numericStateVariable>
	</timepoint>
	<timepoint>
		<numericStateVariable>
			<name>avgClusterednessRegions</name>
			<value>0</value>
		</numericStateVariable>
		<numericStateVariable>
			<name>avgDensityRegions</name>
			<value>0</value>
		</numericStateVariable>
	</timepoint>
	<timepoint>
		<numericStateVariable>
			<name>avgClusterednessRegions</name>
			<value>0</value>
		</numericStateVariable>
		<numericStateVariable>
			<name>avgDensityRegions</name>
			<value>0</value>
		</numericStateVariable>
	</timepoint>
	<timepoint>
		<numericStateVariable>
			<name>avgClusterednessRegions</name>
			<value>0</value>
		</numericStateVariable>
		<numericStateVariable>
			<name>avgDensityRegions</name>
			<value>0</value>
		</numericStateVariable>
	</timepoint>
	<timepoint>
		<numericStateVariable>
			<name>avgClusterednessRegions</name>
			<value>0</value>
		</numericStateVariable>
		<numericStateVariable>
			<name>avgDensityRegions</name>
			<value>0</value>
		</numericStateVariable>
	</timepoint>
	<timepoint>
		<numericStateVariable>
			<name>avgClusterednessRegions</name>
			<value>0</value>
		</numericStateVariable>
		<numericStateVariable>
			<name>avgDensityRegions</name>
			<value>0</value>
		</numericStateVariable>
	</timepoint>
	<timepoint>
		<numericStateVariable>
			<name>avgClusterednessRegions</name>
			<value>0</value>
		</numericStateVariable>
		<numericStateVariable>
			<name>avgDensityRegions</name>
			<value>0</value>
		</numericStateVariable>
	</timepoint>
	<timepoint>
		<numericStateVariable>
			<name>avgClusterednessRegions</name>
			<value>0</value>
		</numericStateVariable>
		<numericStateVariable>
			<name>avgDensityRegions</name>
			<value>0</value>
		</numericStateVariable>
	</timepoint>
	<timepoint>
		<numericStateVariable>
			<name>avgClusterednessRegions</name>
			<value>0</value>
		</numericStateVariable>
		<numericStateVariable>
			<name>avgDensityRegions</name>
			<value>0</value>
		</numericStateVariable>
	</timepoint>
	<timepoint>
		<numericStateVariable>
			<name>avgClusterednessRegions</name>
			<value>0</value>
		</numericStateVariable>
		<numericStateVariable>
			<name>avgDensityRegions</name>
			<value>0</value>
		</numericStateVariable>
	</timepoint>
	<timepoint>
		<numericStateVariable>
			<name>avgClusterednessRegions</name>
			<value>0</value>
		</numericStateVariable>
		<numericStateVariable>
			<name>avgDensityRegions</name>
			<value>0</value>
		</numericStateVariable>
	</timepoint>
	<timepoint>
		<numericStateVariable>
			<name>avgClusterednessRegions</name>
			<value>0</value>
		</numericStateVariable>
		<numericStateVariable>
			<name>avgDensityRegions</name>
			<value>0</value>
		</numericStateVariable>
	</timepoint>
	<timepoint>
		<spatialEntity>
			<pseudo3D type="region">
				<clusteredness>1</clusteredness>
				<density>0.5558756848410951</density>
				<area>21237.5</area>
				<perimeter>827.6970131397247</perimeter>
				<distanceFromOrigin>299.6681497923995</distanceFromOrigin>
				<angle>53.51414372617455</angle>
				<shape>triangular</shape>
				<triangleMeasure>0.6723892971770731</triangleMeasure>
				<rectangleMeasure>0.5083169014808768</rectangleMeasure>
				<circleMeasure>0.3566680602873134</circleMeasure>
				<centroid>
					<x>875.8583</x>
					<y>317.7693</y>
				</centroid>
			</pseudo3D>
		</spatialEntity>
		<numericStateVariable>
			<name>avgClusterednessRegions</name>
			<value>0</value>
		</numericStateVariable>
		<numericStateVariable>
			<name>avgDensityRegions</name>
			<value>0.5558756848410951</value>
		</numericStateVariable>
	</timepoint>
	<timepoint>
		<numericStateVariable>
			<name>avgClusterednessRegions</name>
			<value>0</value>
		</numericStateVariable>
		<numericStateVariable>
			<name>avgDensityRegions</name>
			<value>0</value>
		</numericStateVariable>
	</timepoint>
	<timepoint>
		<numericStateVariable>
			<name>avgClusterednessRegions</name>
			<value>0</value>
		</numericStateVariable>
		<numericStateVariable>
			<name>avgDensityRegions</name>
			<value>0</value>
		</numericStateVariable>
	</timepoint>
	<timepoint>
		<spatialEntity>
			<pseudo3D type="region">
				<clusteredness>1</clusteredness>
				<density>0.5396752682492743</density>
				<area>22122</area>
				<perimeter>821.9199042320251</perimeter>
				<distanceFromOrigin>299.6681497923995</distanceFromOrigin>
				<angle>50.95479993817685</angle>
				<shape>triangular</shape>
				<triangleMeasure>0.7063591924461203</triangleMeasure>
				<rectangleMeasure>0.5252390537403363</rectangleMeasure>
				<circleMeasure>0.315167698548923</circleMeasure>
				<centroid>
					<x>858.6664</x>
					<y>306.7841</y>
				</centroid>
			</pseudo3D>
		</spatialEntity>
		<numericStateVariable>
			<name>avgClusterednessRegions</name>
			<value>0</value>
		</numericStateVariable>
		<numericStateVariable>
			<name>avgDensityRegions</name>
			<value>0.5396752682492743</value>
		</numericStateVariable>
	</timepoint>
	<timepoint>
		<spatialEntity>
			<pseudo3D type="region">
				<clusteredness>1</clusteredness>
				<density>0.5465531600493976</density>
				<area>23591</area>
				<perimeter>873.2520790100098</perimeter>
				<distanceFromOrigin>299.6681497923995</distanceFromOrigin>
				<angle>49.37215138269968</angle>
				<shape>triangular</shape>
				<triangleMeasure>0.7039935542110249</triangleMeasure>
				<rectangleMeasure>0.5167430577231632</rectangleMeasure>
				<circleMeasure>0.2791247813689146</circleMeasure>
				<centroid>
					<x>855.1812</x>
					<y>297.1858</y>
				</centroid>
			</pseudo3D>
		</spatialEntity>
		<numericStateVariable>
			<name>avgClusterednessRegions</name>
			<value>0</value>
		</numericStateVariable>
		<numericStateVariable>
			<name>avgDensityRegions</name>
			<value>0.5465531600493976</value>
		</numericStateVariable>
	</timepoint>
	<timepoint>
		<spatialEntity>
			<pseudo3D type="region">
				<clusteredness>1</clusteredness>
				<density>0.5405981947569336</density>
				<area>23990.5</area>
				<perimeter>887.4729452133179</perimeter>
				<distanceFromOrigin>299.6681497923995</distanceFromOrigin>
				<angle>48.78981554760215</angle>
				<shape>triangular</shape>
				<triangleMeasure>0.6688663192644436</triangleMeasure>
				<rectangleMeasure>0.5178745916665402</rectangleMeasure>
				<circleMeasure>0.2761551396022098</circleMeasure>
				<centroid>
					<x>854.6206</x>
					<y>294.6666</y>
				</centroid>
			</pseudo3D>
		</spatialEntity>
		<numericStateVariable>
			<name>avgClusterednessRegions</name>
			<value>0</value>
		</numericStateVariable>
		<numericStateVariable>
			<name>avgDensityRegions</name>
			<value>0.5405981947569336</value>
		</numericStateVariable>
	</timepoint>
	<timepoint>
		<spatialEntity>
			<pseudo3D type="region">
				<clusteredness>1</clusteredness>
				<density>0.5408996165412338</density>
				<area>25438.5</area>
				<perimeter>962.7708380222321</perimeter>
				<distanceFromOrigin>299.6681497923995</distanceFromOrigin>
				<angle>47.84137495005297</angle>
				<shape>triangular</shape>
				<triangleMeasure>0.6081987043037707</triangleMeasure>
				<rectangleMeasure>0.5030867313850356</rectangleMeasure>
				<circleMeasure>0.2503589726383668</circleMeasure>
				<centroid>
					<x>851.8547</x>
					<y>285.2322</y>
				</centroid>
			</pseudo3D>
		</spatialEntity>
		<numericStateVariable>
			<name>avgClusterednessRegions</name>
			<value>0</value>
		</numericStateVariable>
		<numericStateVariable>
			<name>avgDensityRegions</name>
			<value>0.5408996165412338</value>
		</numericStateVariable>
	</timepoint>
	<timepoint>
		<spatialEntity>
			<pseudo3D type="region">
				<clusteredness>1</clusteredness>
				<density>0.5408996165412338</density>
				<area>25438.5</area>
				<perimeter>962.7708380222321</perimeter>
				<distanceFromOrigin>299.6681497923995</distanceFromOrigin>
				<angle>47.84137495005297</angle>
				<shape>triangular</shape>
				<triangleMeasure>0.6081987043037707</triangleMeasure>
				<rectangleMeasure>0.5030867313850356</rectangleMeasure>
				<circleMeasure>0.2503589726383668</circleMeasure>
				<centroid>
					<x>851.8547</x>
					<y>285.2322</y>
				</centroid>
			</pseudo3D>
		</spatialEntity>
		<numericStateVariable>
			<name>avgClusterednessRegions</name>
			<value>0</value>
		</numericStateVariable>
		<numericStateVariable>
			<name>avgDensityRegions</name>
			<value>0.5408996165412338</value>
		</numericStateVariable>
	</timepoint>
	<timepoint>
		<spatialEntity>
			<pseudo3D type="region">
				<clusteredness>1</clusteredness>
				<density>0.5408996165412338</density>
				<area>25438.5</area>
				<perimeter>962.7708380222321</perimeter>
				<distanceFromOrigin>299.6681497923995</distanceFromOrigin>
				<angle>47.84137495005297</angle>
				<shape>triangular</shape>
				<triangleMeasure>0.6081987043037707</triangleMeasure>
				<rectangleMeasure>0.5030867313850356</rectangleMeasure>
				<circleMeasure>0.2503589726383668</circleMeasure>
				<centroid>
					<x>851.8547</x>
					<y>285.2322</y>
				</centroid>
			</pseudo3D>
		</spatialEntity>
		<numericStateVariable>
			<name>avgClusterednessRegions</name>
			<value>0</value>
		</numericStateVariable>
		<numericStateVariable>
			<name>avgDensityRegions</name>
			<value>0.5408996165412338</value>
		</numericStateVariable>
	</timepoint>
	<timepoint>
		<spatialEntity>
			<pseudo3D type="region">
				<clusteredness>1</clusteredness>
				<density>0.5408996165412338</density>
				<area>25438.5</area>
				<perimeter>962.7708380222321</perimeter>
				<distanceFromOrigin>299.6681497923995</distanceFromOrigin>
				<angle>47.84137495005297</angle>
				<shape>triangular</shape>
				<triangleMeasure>0.6081987043037707</triangleMeasure>
				<rectangleMeasure>0.5030867313850356</rectangleMeasure>
				<circleMeasure>0.2503589726383668</circleMeasure>
				<centroid>
					<x>851.8547</x>
					<y>285.2322</y>
				</centroid>
			</pseudo3D>
		</spatialEntity>
		<numericStateVariable>
			<name>avgClusterednessRegions</name>
			<value>0</value>
		</numericStateVariable>
		<numericStateVariable>
			<name>avgDensityRegions</name>
			<value>0.5408996165412338</value>
		</numericStateVariable>
	</timepoint>
	<timepoint>
		<spatialEntity>
			<pseudo3D type="region">
				<clusteredness>1</clusteredness>
				<density>0.5408996165412338</density>
				<area>25438.5</area>
				<perimeter>962.7708380222321</perimeter>
				<distanceFromOrigin>299.6681497923995</distanceFromOrigin>
				<angle>47.84137495005297</angle>
				<shape>triangular</shape>
				<triangleMeasure>0.6081987043037707</triangleMeasure>
				<rectangleMeasure>0.5030867313850356</rectangleMeasure>
				<circleMeasure>0.2503589726383668</circleMeasure>
				<centroid>
					<x>851.8547</x>
					<y>285.2322</y>
				</centroid>
			</pseudo3D>
		</spatialEntity>
		<numericStateVariable>
			<name>avgClusterednessRegions</name>
			<value>0</value>
		</numericStateVariable>
		<numericStateVariable>
			<name>avgDensityRegions</name>
			<value>0.5408996165412338</value>
		</numericStateVariable>
	</timepoint>
	<timepoint>
		<spatialEntity>
			<pseudo3D type="region">
				<clusteredness>1</clusteredness>
				<density>0.5408996165412338</density>
				<area>25438.5</area>
				<perimeter>962.7708380222321</perimeter>
				<distanceFromOrigin>299.6681497923995</distanceFromOrigin>
				<angle>47.84137495005297</angle>
				<shape>triangular</shape>
				<triangleMeasure>0.6081987043037707</triangleMeasure>
				<rectangleMeasure>0.5030867313850356</rectangleMeasure>
				<circleMeasure>0.2503589726383668</circleMeasure>
				<centroid>
					<x>851.8547</x>
					<y>285.2322</y>
				</centroid>
			</pseudo3D>
		</spatialEntity>
		<numericStateVariable>
			<name>avgClusterednessRegions</name>
			<value>0</value>
		</numericStateVariable>
		<numericStateVariable>
			<name>avgDensityRegions</name>
			<value>0.5408996165412338</value>
		</numericStateVariable>
	</timepoint>
	<timepoint>
		<spatialEntity>
			<pseudo3D type="region">
				<clusteredness>1</clusteredness>
				<density>0.5408996165412338</density>
				<area>25438.5</area>
				<perimeter>962.7708380222321</perimeter>
				<distanceFromOrigin>299.6681497923995</distanceFromOrigin>
				<angle>47.84137495005297</angle>
				<shape>triangular</shape>
				<triangleMeasure>0.6081987043037707</triangleMeasure>
				<rectangleMeasure>0.5030867313850356</rectangleMeasure>
				<circleMeasure>0.2503589726383668</circleMeasure>
				<centroid>
					<x>851.8547</x>
					<y>285.2322</y>
				</centroid>
			</pseudo3D>
		</spatialEntity>
		<numericStateVariable>
			<name>avgClusterednessRegions</name>
			<value>0</value>
		</numericStateVariable>
		<numericStateVariable>
			<name>avgDensityRegions</name>
			<value>0.5408996165412338</value>
		</numericStateVariable>
	</timepoint>
	<timepoint>
		<spatialEntity>
			<pseudo3D type="region">
				<clusteredness>1</clusteredness>
				<density>0.5408996165412338</density>
				<area>25438.5</area>
				<perimeter>962.7708380222321</perimeter>
				<distanceFromOrigin>299.6681497923995</distanceFromOrigin>
				<angle>47.84137495005297</angle>
				<shape>triangular</shape>
				<triangleMeasure>0.6081987043037707</triangleMeasure>
				<rectangleMeasure>0.5030867313850356</rectangleMeasure>
				<circleMeasure>0.2503589726383668</circleMeasure>
				<centroid>
					<x>851.8547</x>
					<y>285.2322</y>
				</centroid>
			</pseudo3D>
		</spatialEntity>
		<numericStateVariable>
			<name>avgClusterednessRegions</name>
			<value>0</value>
		</numericStateVariable>
		<numericStateVariable>
			<name>avgDensityRegions</name>
			<value>0.5408996165412338</value>
		</numericStateVariable>
	</timepoint>
	<timepoint>
		<spatialEntity>
			<pseudo3D type="region">
				<clusteredness>1</clusteredness>
				<density>0.5408996165412338</density>
				<area>25438.5</area>
				<perimeter>962.7708380222321</perimeter>
				<distanceFromOrigin>299.6681497923995</distanceFromOrigin>
				<angle>47.84137495005297</angle>
				<shape>triangular</shape>
				<triangleMeasure>0.6081987043037707</triangleMeasure>
				<rectangleMeasure>0.5030867313850356</rectangleMeasure>
				<circleMeasure>0.2503589726383668</circleMeasure>
				<centroid>
					<x>851.8547</x>
					<y>285.2322</y>
				</centroid>
			</pseudo3D>
		</spatialEntity>
		<numericStateVariable>
			<name>avgClusterednessRegions</name>
			<value>0</value>
		</numericStateVariable>
		<numericStateVariable>
			<name>avgDensityRegions</name>
			<value>0.5408996165412338</value>
		</numericStateVariable>
	</timepoint>
	<timepoint>
		<spatialEntity>
			<pseudo3D type="region">
				<clusteredness>1</clusteredness>
				<density>0.5408996165412338</density>
				<area>25438.5</area>
				<perimeter>962.7708380222321</perimeter>
				<distanceFromOrigin>299.6681497923995</distanceFromOrigin>
				<angle>47.84137495005297</angle>
				<shape>triangular</shape>
				<triangleMeasure>0.6081987043037707</triangleMeasure>
				<rectangleMeasure>0.5030867313850356</rectangleMeasure>
				<circleMeasure>0.2503589726383668</circleMeasure>
				<centroid>
					<x>851.8547</x>
					<y>285.2322</y>
				</centroid>
			</pseudo3D>
		</spatialEntity>
		<numericStateVariable>
			<name>avgClusterednessRegions</name>
			<value>0</value>
		</numericStateVariable>
		<numericStateVariable>
			<name>avgDensityRegions</name>
			<value>0.5408996165412338</value>
		</numericStateVariable>
	</timepoint>
	<timepoint>
		<spatialEntity>
			<pseudo3D type="region">
				<clusteredness>1</clusteredness>
				<density>0.5408996165412338</density>
				<area>25438.5</area>
				<perimeter>962.7708380222321</perimeter>
				<distanceFromOrigin>299.6681497923995</distanceFromOrigin>
				<angle>47.84137495005297</angle>
				<shape>triangular</shape>
				<triangleMeasure>0.6081987043037707</triangleMeasure>
				<rectangleMeasure>0.5030867313850356</rectangleMeasure>
				<circleMeasure>0.2503589726383668</circleMeasure>
				<centroid>
					<x>851.8547</x>
					<y>285.2322</y>
				</centroid>
			</pseudo3D>
		</spatialEntity>
		<numericStateVariable>
			<name>avgClusterednessRegions</name>
			<value>0</value>
		</numericStateVariable>
		<numericStateVariable>
			<name>avgDensityRegions</name>
			<value>0.5408996165412338</value>
		</numericStateVariable>
	</timepoint>
	<timepoint>
		<spatialEntity>
			<pseudo3D type="region">
				<clusteredness>1</clusteredness>
				<density>0.5408996165412338</density>
				<area>25438.5</area>
				<perimeter>962.7708380222321</perimeter>
				<distanceFromOrigin>299.6681497923995</distanceFromOrigin>
				<angle>47.84137495005297</angle>
				<shape>triangular</shape>
				<triangleMeasure>0.6081987043037707</triangleMeasure>
				<rectangleMeasure>0.5030867313850356</rectangleMeasure>
				<circleMeasure>0.2503589726383668</circleMeasure>
				<centroid>
					<x>851.8547</x>
					<y>285.2322</y>
				</centroid>
			</pseudo3D>
		</spatialEntity>
		<numericStateVariable>
			<name>avgClusterednessRegions</name>
			<value>0</value>
		</numericStateVariable>
		<numericStateVariable>
			<name>avgDensityRegions</name>
			<value>0.5408996165412338</value>
		</numericStateVariable>
	</timepoint>
	<timepoint>
		<spatialEntity>
			<pseudo3D type="region">
				<clusteredness>1</clusteredness>
				<density>0.5408996165412338</density>
				<area>25438.5</area>
				<perimeter>962.7708380222321</perimeter>
				<distanceFromOrigin>299.6681497923995</distanceFromOrigin>
				<angle>47.84137495005297</angle>
				<shape>triangular</shape>
				<triangleMeasure>0.6081987043037707</triangleMeasure>
				<rectangleMeasure>0.5030867313850356</rectangleMeasure>
				<circleMeasure>0.2503589726383668</circleMeasure>
				<centroid>
					<x>851.8547</x>
					<y>285.2322</y>
				</centroid>
			</pseudo3D>
		</spatialEntity>
		<numericStateVariable>
			<name>avgClusterednessRegions</name>
			<value>0</value>
		</numericStateVariable>
		<numericStateVariable>
			<name>avgDensityRegions</name>
			<value>0.5408996165412338</value>
		</numericStateVariable>
	</timepoint>
	<timepoint>
		<spatialEntity>
			<pseudo3D type="region">
				<clusteredness>1</clusteredness>
				<density>0.5408996165412338</density>
				<area>25438.5</area>
				<perimeter>962.7708380222321</perimeter>
				<distanceFromOrigin>299.6681497923995</distanceFromOrigin>
				<angle>47.84137495005297</angle>
				<shape>triangular</shape>
				<triangleMeasure>0.6081987043037707</triangleMeasure>
				<rectangleMeasure>0.5030867313850356</rectangleMeasure>
				<circleMeasure>0.2503589726383668</circleMeasure>
				<centroid>
					<x>851.8547</x>
					<y>285.2322</y>
				</centroid>
			</pseudo3D>
		</spatialEntity>
		<numericStateVariable>
			<name>avgClusterednessRegions</name>
			<value>0</value>
		</numericStateVariable>
		<numericStateVariable>
			<name>avgDensityRegions</name>
			<value>0.5408996165412338</value>
		</numericStateVariable>
	</timepoint>
	<timepoint>
		<spatialEntity>
			<pseudo3D type="region">
				<clusteredness>1</clusteredness>
				<density>0.5408996165412338</density>
				<area>25438.5</area>
				<perimeter>962.7708380222321</perimeter>
				<distanceFromOrigin>299.6681497923995</distanceFromOrigin>
				<angle>47.84137495005297</angle>
				<shape>triangular</shape>
				<triangleMeasure>0.6081987043037707</triangleMeasure>
				<rectangleMeasure>0.5030867313850356</rectangleMeasure>
				<circleMeasure>0.2503589726383668</circleMeasure>
				<centroid>
					<x>851.8547</x>
					<y>285.2322</y>
				</centroid>
			</pseudo3D>
		</spatialEntity>
		<numericStateVariable>
			<name>avgClusterednessRegions</name>
			<value>0</value>
		</numericStateVariable>
		<numericStateVariable>
			<name>avgDensityRegions</name>
			<value>0.5408996165412338</value>
		</numericStateVariable>
	</timepoint>
	<timepoint>
		<spatialEntity>
			<pseudo3D type="region">
				<clusteredness>1</clusteredness>
				<density>0.5408996165412338</density>
				<area>25438.5</area>
				<perimeter>962.7708380222321</perimeter>
				<distanceFromOrigin>299.6681497923995</distanceFromOrigin>
				<angle>47.84137495005297</angle>
				<shape>triangular</shape>
				<triangleMeasure>0.6081987043037707</triangleMeasure>
				<rectangleMeasure>0.5030867313850356</rectangleMeasure>
				<circleMeasure>0.2503589726383668</circleMeasure>
				<centroid>
					<x>851.8547</x>
					<y>285.2322</y>
				</centroid>
			</pseudo3D>
		</spatialEntity>
		<numericStateVariable>
			<name>avgClusterednessRegions</name>
			<value>0</value>
		</numericStateVariable>
		<numericStateVariable>
			<name>avgDensityRegions</name>
			<value>0.5408996165412338</value>
		</numericStateVariable>
	</timepoint>
	<timepoint>
		<spatialEntity>
			<pseudo3D type="region">
				<clusteredness>1</clusteredness>
				<density>0.5408996165412338</density>
				<area>25438.5</area>
				<perimeter>962.7708380222321</perimeter>
				<distanceFromOrigin>299.6681497923995</distanceFromOrigin>
				<angle>47.84137495005297</angle>
				<shape>triangular</shape>
				<triangleMeasure>0.6081987043037707</triangleMeasure>
				<rectangleMeasure>0.5030867313850356</rectangleMeasure>
				<circleMeasure>0.2503589726383668</circleMeasure>
				<centroid>
					<x>851.8547</x>
					<y>285.2322</y>
				</centroid>
			</pseudo3D>
		</spatialEntity>
		<numericStateVariable>
			<name>avgClusterednessRegions</name>
			<value>0</value>
		</numericStateVariable>
		<numericStateVariable>
			<name>avgDensityRegions</name>
			<value>0.5408996165412338</value>
		</numericStateVariable>
	</timepoint>
	<timepoint>
		<spatialEntity>
			<pseudo3D type="region">
				<clusteredness>1</clusteredness>
				<density>0.5408996165412338</density>
				<area>25438.5</area>
				<perimeter>962.7708380222321</perimeter>
				<distanceFromOrigin>299.6681497923995</distanceFromOrigin>
				<angle>47.84137495005297</angle>
				<shape>triangular</shape>
				<triangleMeasure>0.6081987043037707</triangleMeasure>
				<rectangleMeasure>0.5030867313850356</rectangleMeasure>
				<circleMeasure>0.2503589726383668</circleMeasure>
				<centroid>
					<x>851.8547</x>
					<y>285.2322</y>
				</centroid>
			</pseudo3D>
		</spatialEntity>
		<numericStateVariable>
			<name>avgClusterednessRegions</name>
			<value>0</value>
		</numericStateVariable>
		<numericStateVariable>
			<name>avgDensityRegions</name>
			<value>0.5408996165412338</value>
		</numericStateVariable>
	</timepoint>
	<timepoint>
		<spatialEntity>
			<pseudo3D type="region">
				<clusteredness>1</clusteredness>
				<density>0.5408996165412338</density>
				<area>25438.5</area>
				<perimeter>962.7708380222321</perimeter>
				<distanceFromOrigin>299.6681497923995</distanceFromOrigin>
				<angle>47.84137495005297</angle>
				<shape>triangular</shape>
				<triangleMeasure>0.6081987043037707</triangleMeasure>
				<rectangleMeasure>0.5030867313850356</rectangleMeasure>
				<circleMeasure>0.2503589726383668</circleMeasure>
				<centroid>
					<x>851.8547</x>
					<y>285.2322</y>
				</centroid>
			</pseudo3D>
		</spatialEntity>
		<numericStateVariable>
			<name>avgClusterednessRegions</name>
			<value>0</value>
		</numericStateVariable>
		<numericStateVariable>
			<name>avgDensityRegions</name>
			<value>0.5408996165412338</value>
		</numericStateVariable>
	</timepoint>
	<timepoint>
		<spatialEntity>
			<pseudo3D type="region">
				<clusteredness>1</clusteredness>
				<density>0.5408996165412338</density>
				<area>25438.5</area>
				<perimeter>962.7708380222321</perimeter>
				<distanceFromOrigin>299.6681497923995</distanceFromOrigin>
				<angle>47.84137495005297</angle>
				<shape>triangular</shape>
				<triangleMeasure>0.6081987043037707</triangleMeasure>
				<rectangleMeasure>0.5030867313850356</rectangleMeasure>
				<circleMeasure>0.2503589726383668</circleMeasure>
				<centroid>
					<x>851.8547</x>
					<y>285.2322</y>
				</centroid>
			</pseudo3D>
		</spatialEntity>
		<numericStateVariable>
			<name>avgClusterednessRegions</name>
			<value>0</value>
		</numericStateVariable>
		<numericStateVariable>
			<name>avgDensityRegions</name>
			<value>0.5408996165412338</value>
		</numericStateVariable>
	</timepoint>
	<timepoint>
		<spatialEntity>
			<pseudo3D type="region">
				<clusteredness>1</clusteredness>
				<density>0.5408996165412338</density>
				<area>25438.5</area>
				<perimeter>962.7708380222321</perimeter>
				<distanceFromOrigin>299.6681497923995</distanceFromOrigin>
				<angle>47.84137495005297</angle>
				<shape>triangular</shape>
				<triangleMeasure>0.6081987043037707</triangleMeasure>
				<rectangleMeasure>0.5030867313850356</rectangleMeasure>
				<circleMeasure>0.2503589726383668</circleMeasure>
				<centroid>
					<x>851.8547</x>
					<y>285.2322</y>
				</centroid>
			</pseudo3D>
		</spatialEntity>
		<numericStateVariable>
			<name>avgClusterednessRegions</name>
			<value>0</value>
		</numericStateVariable>
		<numericStateVariable>
			<name>avgDensityRegions</name>
			<value>0.5408996165412338</value>
		</numericStateVariable>
	</timepoint>
	<timepoint>
		<spatialEntity>
			<pseudo3D type="region">
				<clusteredness>1</clusteredness>
				<density>0.5408996165412338</density>
				<area>25438.5</area>
				<perimeter>962.7708380222321</perimeter>
				<distanceFromOrigin>299.6681497923995</distanceFromOrigin>
				<angle>47.84137495005297</angle>
				<shape>triangular</shape>
				<triangleMeasure>0.6081987043037707</triangleMeasure>
				<rectangleMeasure>0.5030867313850356</rectangleMeasure>
				<circleMeasure>0.2503589726383668</circleMeasure>
				<centroid>
					<x>851.8547</x>
					<y>285.2322</y>
				</centroid>
			</pseudo3D>
		</spatialEntity>
		<numericStateVariable>
			<name>avgClusterednessRegions</name>
			<value>0</value>
		</numericStateVariable>
		<numericStateVariable>
			<name>avgDensityRegions</name>
			<value>0.5408996165412338</value>
		</numericStateVariable>
	</timepoint>
	<timepoint>
		<spatialEntity>
			<pseudo3D type="region">
				<clusteredness>1</clusteredness>
				<density>0.5408996165412338</density>
				<area>25438.5</area>
				<perimeter>962.7708380222321</perimeter>
				<distanceFromOrigin>299.6681497923995</distanceFromOrigin>
				<angle>47.84137495005297</angle>
				<shape>triangular</shape>
				<triangleMeasure>0.6081987043037707</triangleMeasure>
				<rectangleMeasure>0.5030867313850356</rectangleMeasure>
				<circleMeasure>0.2503589726383668</circleMeasure>
				<centroid>
					<x>851.8547</x>
					<y>285.2322</y>
				</centroid>
			</pseudo3D>
		</spatialEntity>
		<numericStateVariable>
			<name>avgClusterednessRegions</name>
			<value>0</value>
		</numericStateVariable>
		<numericStateVariable>
			<name>avgDensityRegions</name>
			<value>0.5408996165412338</value>
		</numericStateVariable>
	</timepoint>
	<timepoint>
		<spatialEntity>
			<pseudo3D type="region">
				<clusteredness>1</clusteredness>
				<density>0.5408996165412338</density>
				<area>25438.5</area>
				<perimeter>962.7708380222321</perimeter>
				<distanceFromOrigin>299.6681497923995</distanceFromOrigin>
				<angle>47.84137495005297</angle>
				<shape>triangular</shape>
				<triangleMeasure>0.6081987043037707</triangleMeasure>
				<rectangleMeasure>0.5030867313850356</rectangleMeasure>
				<circleMeasure>0.2503589726383668</circleMeasure>
				<centroid>
					<x>851.8547</x>
					<y>285.2322</y>
				</centroid>
			</pseudo3D>
		</spatialEntity>
		<numericStateVariable>
			<name>avgClusterednessRegions</name>
			<value>0</value>
		</numericStateVariable>
		<numericStateVariable>
			<name>avgDensityRegions</name>
			<value>0.5408996165412338</value>
		</numericStateVariable>
	</timepoint>
	<timepoint>
		<spatialEntity>
			<pseudo3D type="region">
				<clusteredness>1</clusteredness>
				<density>0.5408996165412338</density>
				<area>25438.5</area>
				<perimeter>962.7708380222321</perimeter>
				<distanceFromOrigin>299.6681497923995</distanceFromOrigin>
				<angle>47.84137495005297</angle>
				<shape>triangular</shape>
				<triangleMeasure>0.6081987043037707</triangleMeasure>
				<rectangleMeasure>0.5030867313850356</rectangleMeasure>
				<circleMeasure>0.2503589726383668</circleMeasure>
				<centroid>
					<x>851.8547</x>
					<y>285.2322</y>
				</centroid>
			</pseudo3D>
		</spatialEntity>
		<numericStateVariable>
			<name>avgClusterednessRegions</name>
			<value>0</value>
		</numericStateVariable>
		<numericStateVariable>
			<name>avgDensityRegions</name>
			<value>0.5408996165412338</value>
		</numericStateVariable>
	</timepoint>
	<timepoint>
		<spatialEntity>
			<pseudo3D type="region">
				<clusteredness>1</clusteredness>
				<density>0.5408996165412338</density>
				<area>25438.5</area>
				<perimeter>962.7708380222321</perimeter>
				<distanceFromOrigin>299.6681497923995</distanceFromOrigin>
				<angle>47.84137495005297</angle>
				<shape>triangular</shape>
				<triangleMeasure>0.6081987043037707</triangleMeasure>
				<rectangleMeasure>0.5030867313850356</rectangleMeasure>
				<circleMeasure>0.2503589726383668</circleMeasure>
				<centroid>
					<x>851.8547</x>
					<y>285.2322</y>
				</centroid>
			</pseudo3D>
		</spatialEntity>
		<numericStateVariable>
			<name>avgClusterednessRegions</name>
			<value>0</value>
		</numericStateVariable>
		<numericStateVariable>
			<name>avgDensityRegions</name>
			<value>0.5408996165412338</value>
		</numericStateVariable>
	</timepoint>
	<timepoint>
		<spatialEntity>
			<pseudo3D type="region">
				<clusteredness>1</clusteredness>
				<density>0.5408996165412338</density>
				<area>25438.5</area>
				<perimeter>962.7708380222321</perimeter>
				<distanceFromOrigin>299.6681497923995</distanceFromOrigin>
				<angle>47.84137495005297</angle>
				<shape>triangular</shape>
				<triangleMeasure>0.6081987043037707</triangleMeasure>
				<rectangleMeasure>0.5030867313850356</rectangleMeasure>
				<circleMeasure>0.2503589726383668</circleMeasure>
				<centroid>
					<x>851.8547</x>
					<y>285.2322</y>
				</centroid>
			</pseudo3D>
		</spatialEntity>
		<numericStateVariable>
			<name>avgClusterednessRegions</name>
			<value>0</value>
		</numericStateVariable>
		<numericStateVariable>
			<name>avgDensityRegions</name>
			<value>0.5408996165412338</value>
		</numericStateVariable>
	</timepoint>
	<timepoint>
		<spatialEntity>
			<pseudo3D type="region">
				<clusteredness>1</clusteredness>
				<density>0.5408996165412338</density>
				<area>25438.5</area>
				<perimeter>962.7708380222321</perimeter>
				<distanceFromOrigin>299.6681497923995</distanceFromOrigin>
				<angle>47.84137495005297</angle>
				<shape>triangular</shape>
				<triangleMeasure>0.6081987043037707</triangleMeasure>
				<rectangleMeasure>0.5030867313850356</rectangleMeasure>
				<circleMeasure>0.2503589726383668</circleMeasure>
				<centroid>
					<x>851.8547</x>
					<y>285.2322</y>
				</centroid>
			</pseudo3D>
		</spatialEntity>
		<numericStateVariable>
			<name>avgClusterednessRegions</name>
			<value>0</value>
		</numericStateVariable>
		<numericStateVariable>
			<name>avgDensityRegions</name>
			<value>0.5408996165412338</value>
		</numericStateVariable>
	</timepoint>
	<timepoint>
		<spatialEntity>
			<pseudo3D type="region">
				<clusteredness>1</clusteredness>
				<density>0.5408996165412338</density>
				<area>25438.5</area>
				<perimeter>962.7708380222321</perimeter>
				<distanceFromOrigin>299.6681497923995</distanceFromOrigin>
				<angle>47.84137495005297</angle>
				<shape>triangular</shape>
				<triangleMeasure>0.6081987043037707</triangleMeasure>
				<rectangleMeasure>0.5030867313850356</rectangleMeasure>
				<circleMeasure>0.2503589726383668</circleMeasure>
				<centroid>
					<x>851.8547</x>
					<y>285.2322</y>
				</centroid>
			</pseudo3D>
		</spatialEntity>
		<numericStateVariable>
			<name>avgClusterednessRegions</name>
			<value>0</value>
		</numericStateVariable>
		<numericStateVariable>
			<name>avgDensityRegions</name>
			<value>0.5408996165412338</value>
		</numericStateVariable>
	</timepoint>
	<timepoint>
		<spatialEntity>
			<pseudo3D type="region">
				<clusteredness>1</clusteredness>
				<density>0.5408996165412338</density>
				<area>25438.5</area>
				<perimeter>962.7708380222321</perimeter>
				<distanceFromOrigin>299.6681497923995</distanceFromOrigin>
				<angle>47.84137495005297</angle>
				<shape>triangular</shape>
				<triangleMeasure>0.6081987043037707</triangleMeasure>
				<rectangleMeasure>0.5030867313850356</rectangleMeasure>
				<circleMeasure>0.2503589726383668</circleMeasure>
				<centroid>
					<x>851.8547</x>
					<y>285.2322</y>
				</centroid>
			</pseudo3D>
		</spatialEntity>
		<numericStateVariable>
			<name>avgClusterednessRegions</name>
			<value>0</value>
		</numericStateVariable>
		<numericStateVariable>
			<name>avgDensityRegions</name>
			<value>0.5408996165412338</value>
		</numericStateVariable>
	</timepoint>
	<timepoint>
		<spatialEntity>
			<pseudo3D type="region">
				<clusteredness>1</clusteredness>
				<density>0.5408996165412338</density>
				<area>25438.5</area>
				<perimeter>962.7708380222321</perimeter>
				<distanceFromOrigin>299.6681497923995</distanceFromOrigin>
				<angle>47.84137495005297</angle>
				<shape>triangular</shape>
				<triangleMeasure>0.6081987043037707</triangleMeasure>
				<rectangleMeasure>0.5030867313850356</rectangleMeasure>
				<circleMeasure>0.2503589726383668</circleMeasure>
				<centroid>
					<x>851.8547</x>
					<y>285.2322</y>
				</centroid>
			</pseudo3D>
		</spatialEntity>
		<numericStateVariable>
			<name>avgClusterednessRegions</name>
			<value>0</value>
		</numericStateVariable>
		<numericStateVariable>
			<name>avgDensityRegions</name>
			<value>0.5408996165412338</value>
		</numericStateVariable>
	</timepoint>
	<timepoint>
		<spatialEntity>
			<pseudo3D type="region">
				<clusteredness>1</clusteredness>
				<density>0.5408996165412338</density>
				<area>25438.5</area>
				<perimeter>962.7708380222321</perimeter>
				<distanceFromOrigin>299.6681497923995</distanceFromOrigin>
				<angle>47.84137495005297</angle>
				<shape>triangular</shape>
				<triangleMeasure>0.6081987043037707</triangleMeasure>
				<rectangleMeasure>0.5030867313850356</rectangleMeasure>
				<circleMeasure>0.2503589726383668</circleMeasure>
				<centroid>
					<x>851.8547</x>
					<y>285.2322</y>
				</centroid>
			</pseudo3D>
		</spatialEntity>
		<numericStateVariable>
			<name>avgClusterednessRegions</name>
			<value>0</value>
		</numericStateVariable>
		<numericStateVariable>
			<name>avgDensityRegions</name>
			<value>0.5408996165412338</value>
		</numericStateVariable>
	</timepoint>
	<timepoint>
		<spatialEntity>
			<pseudo3D type="region">
				<clusteredness>1</clusteredness>
				<density>0.5408996165412338</density>
				<area>25438.5</area>
				<perimeter>962.7708380222321</perimeter>
				<distanceFromOrigin>299.6681497923995</distanceFromOrigin>
				<angle>47.84137495005297</angle>
				<shape>triangular</shape>
				<triangleMeasure>0.6081987043037707</triangleMeasure>
				<rectangleMeasure>0.5030867313850356</rectangleMeasure>
				<circleMeasure>0.2503589726383668</circleMeasure>
				<centroid>
					<x>851.8547</x>
					<y>285.2322</y>
				</centroid>
			</pseudo3D>
		</spatialEntity>
		<numericStateVariable>
			<name>avgClusterednessRegions</name>
			<value>0</value>
		</numericStateVariable>
		<numericStateVariable>
			<name>avgDensityRegions</name>
			<value>0.5408996165412338</value>
		</numericStateVariable>
	</timepoint>
	<timepoint>
		<spatialEntity>
			<pseudo3D type="region">
				<clusteredness>1</clusteredness>
				<density>0.5408996165412338</density>
				<area>25438.5</area>
				<perimeter>962.7708380222321</perimeter>
				<distanceFromOrigin>299.6681497923995</distanceFromOrigin>
				<angle>47.84137495005297</angle>
				<shape>triangular</shape>
				<triangleMeasure>0.6081987043037707</triangleMeasure>
				<rectangleMeasure>0.5030867313850356</rectangleMeasure>
				<circleMeasure>0.2503589726383668</circleMeasure>
				<centroid>
					<x>851.8547</x>
					<y>285.2322</y>
				</centroid>
			</pseudo3D>
		</spatialEntity>
		<numericStateVariable>
			<name>avgClusterednessRegions</name>
			<value>0</value>
		</numericStateVariable>
		<numericStateVariable>
			<name>avgDensityRegions</name>
			<value>0.5408996165412338</value>
		</numericStateVariable>
	</timepoint>
	<timepoint>
		<spatialEntity>
			<pseudo3D type="region">
				<clusteredness>1</clusteredness>
				<density>0.5408996165412338</density>
				<area>25438.5</area>
				<perimeter>962.7708380222321</perimeter>
				<distanceFromOrigin>299.6681497923995</distanceFromOrigin>
				<angle>47.84137495005297</angle>
				<shape>triangular</shape>
				<triangleMeasure>0.6081987043037707</triangleMeasure>
				<rectangleMeasure>0.5030867313850356</rectangleMeasure>
				<circleMeasure>0.2503589726383668</circleMeasure>
				<centroid>
					<x>851.8547</x>
					<y>285.2322</y>
				</centroid>
			</pseudo3D>
		</spatialEntity>
		<numericStateVariable>
			<name>avgClusterednessRegions</name>
			<value>0</value>
		</numericStateVariable>
		<numericStateVariable>
			<name>avgDensityRegions</name>
			<value>0.5408996165412338</value>
		</numericStateVariable>
	</timepoint>
	<timepoint>
		<spatialEntity>
			<pseudo3D type="region">
				<clusteredness>1</clusteredness>
				<density>0.5408996165412338</density>
				<area>25438.5</area>
				<perimeter>962.7708380222321</perimeter>
				<distanceFromOrigin>299.6681497923995</distanceFromOrigin>
				<angle>47.84137495005297</angle>
				<shape>triangular</shape>
				<triangleMeasure>0.6081987043037707</triangleMeasure>
				<rectangleMeasure>0.5030867313850356</rectangleMeasure>
				<circleMeasure>0.2503589726383668</circleMeasure>
				<centroid>
					<x>851.8547</x>
					<y>285.2322</y>
				</centroid>
			</pseudo3D>
		</spatialEntity>
		<numericStateVariable>
			<name>avgClusterednessRegions</name>
			<value>0</value>
		</numericStateVariable>
		<numericStateVariable>
			<name>avgDensityRegions</name>
			<value>0.5408996165412338</value>
		</numericStateVariable>
	</timepoint>
	<timepoint>
		<spatialEntity>
			<pseudo3D type="region">
				<clusteredness>1</clusteredness>
				<density>0.5408996165412338</density>
				<area>25438.5</area>
				<perimeter>962.7708380222321</perimeter>
				<distanceFromOrigin>299.6681497923995</distanceFromOrigin>
				<angle>47.84137495005297</angle>
				<shape>triangular</shape>
				<triangleMeasure>0.6081987043037707</triangleMeasure>
				<rectangleMeasure>0.5030867313850356</rectangleMeasure>
				<circleMeasure>0.2503589726383668</circleMeasure>
				<centroid>
					<x>851.8547</x>
					<y>285.2322</y>
				</centroid>
			</pseudo3D>
		</spatialEntity>
		<numericStateVariable>
			<name>avgClusterednessRegions</name>
			<value>0</value>
		</numericStateVariable>
		<numericStateVariable>
			<name>avgDensityRegions</name>
			<value>0.5408996165412338</value>
		</numericStateVariable>
	</timepoint>
	<timepoint>
		<spatialEntity>
			<pseudo3D type="region">
				<clusteredness>1</clusteredness>
				<density>0.5408996165412338</density>
				<area>25438.5</area>
				<perimeter>962.7708380222321</perimeter>
				<distanceFromOrigin>299.6681497923995</distanceFromOrigin>
				<angle>47.84137495005297</angle>
				<shape>triangular</shape>
				<triangleMeasure>0.6081987043037707</triangleMeasure>
				<rectangleMeasure>0.5030867313850356</rectangleMeasure>
				<circleMeasure>0.2503589726383668</circleMeasure>
				<centroid>
					<x>851.8547</x>
					<y>285.2322</y>
				</centroid>
			</pseudo3D>
		</spatialEntity>
		<numericStateVariable>
			<name>avgClusterednessRegions</name>
			<value>0</value>
		</numericStateVariable>
		<numericStateVariable>
			<name>avgDensityRegions</name>
			<value>0.5408996165412338</value>
		</numericStateVariable>
	</timepoint>
	<timepoint>
		<spatialEntity>
			<pseudo3D type="region">
				<clusteredness>1</clusteredness>
				<density>0.5408996165412338</density>
				<area>25438.5</area>
				<perimeter>962.7708380222321</perimeter>
				<distanceFromOrigin>299.6681497923995</distanceFromOrigin>
				<angle>47.84137495005297</angle>
				<shape>triangular</shape>
				<triangleMeasure>0.6081987043037707</triangleMeasure>
				<rectangleMeasure>0.5030867313850356</rectangleMeasure>
				<circleMeasure>0.2503589726383668</circleMeasure>
				<centroid>
					<x>851.8547</x>
					<y>285.2322</y>
				</centroid>
			</pseudo3D>
		</spatialEntity>
		<numericStateVariable>
			<name>avgClusterednessRegions</name>
			<value>0</value>
		</numericStateVariable>
		<numericStateVariable>
			<name>avgDensityRegions</name>
			<value>0.5408996165412338</value>
		</numericStateVariable>
	</timepoint>
	<timepoint>
		<spatialEntity>
			<pseudo3D type="region">
				<clusteredness>1</clusteredness>
				<density>0.5408996165412338</density>
				<area>25438.5</area>
				<perimeter>962.7708380222321</perimeter>
				<distanceFromOrigin>299.6681497923995</distanceFromOrigin>
				<angle>47.84137495005297</angle>
				<shape>triangular</shape>
				<triangleMeasure>0.6081987043037707</triangleMeasure>
				<rectangleMeasure>0.5030867313850356</rectangleMeasure>
				<circleMeasure>0.2503589726383668</circleMeasure>
				<centroid>
					<x>851.8547</x>
					<y>285.2322</y>
				</centroid>
			</pseudo3D>
		</spatialEntity>
		<numericStateVariable>
			<name>avgClusterednessRegions</name>
			<value>0</value>
		</numericStateVariable>
		<numericStateVariable>
			<name>avgDensityRegions</name>
			<value>0.5408996165412338</value>
		</numericStateVariable>
	</timepoint>
	<timepoint>
		<spatialEntity>
			<pseudo3D type="region">
				<clusteredness>1</clusteredness>
				<density>0.5408996165412338</density>
				<area>25438.5</area>
				<perimeter>962.7708380222321</perimeter>
				<distanceFromOrigin>299.6681497923995</distanceFromOrigin>
				<angle>47.84137495005297</angle>
				<shape>triangular</shape>
				<triangleMeasure>0.6081987043037707</triangleMeasure>
				<rectangleMeasure>0.5030867313850356</rectangleMeasure>
				<circleMeasure>0.2503589726383668</circleMeasure>
				<centroid>
					<x>851.8547</x>
					<y>285.2322</y>
				</centroid>
			</pseudo3D>
		</spatialEntity>
		<numericStateVariable>
			<name>avgClusterednessRegions</name>
			<value>0</value>
		</numericStateVariable>
		<numericStateVariable>
			<name>avgDensityRegions</name>
			<value>0.5408996165412338</value>
		</numericStateVariable>
	</timepoint>
	<timepoint>
		<spatialEntity>
			<pseudo3D type="region">
				<clusteredness>1</clusteredness>
				<density>0.5408996165412338</density>
				<area>25438.5</area>
				<perimeter>962.7708380222321</perimeter>
				<distanceFromOrigin>299.6681497923995</distanceFromOrigin>
				<angle>47.84137495005297</angle>
				<shape>triangular</shape>
				<triangleMeasure>0.6081987043037707</triangleMeasure>
				<rectangleMeasure>0.5030867313850356</rectangleMeasure>
				<circleMeasure>0.2503589726383668</circleMeasure>
				<centroid>
					<x>851.8547</x>
					<y>285.2322</y>
				</centroid>
			</pseudo3D>
		</spatialEntity>
		<numericStateVariable>
			<name>avgClusterednessRegions</name>
			<value>0</value>
		</numericStateVariable>
		<numericStateVariable>
			<name>avgDensityRegions</name>
			<value>0.5408996165412338</value>
		</numericStateVariable>
	</timepoint>
	<timepoint>
		<spatialEntity>
			<pseudo3D type="region">
				<clusteredness>1</clusteredness>
				<density>0.5408996165412338</density>
				<area>25438.5</area>
				<perimeter>962.7708380222321</perimeter>
				<distanceFromOrigin>299.6681497923995</distanceFromOrigin>
				<angle>47.84137495005297</angle>
				<shape>triangular</shape>
				<triangleMeasure>0.6081987043037707</triangleMeasure>
				<rectangleMeasure>0.5030867313850356</rectangleMeasure>
				<circleMeasure>0.2503589726383668</circleMeasure>
				<centroid>
					<x>851.8547</x>
					<y>285.2322</y>
				</centroid>
			</pseudo3D>
		</spatialEntity>
		<numericStateVariable>
			<name>avgClusterednessRegions</name>
			<value>0</value>
		</numericStateVariable>
		<numericStateVariable>
			<name>avgDensityRegions</name>
			<value>0.5408996165412338</value>
		</numericStateVariable>
	</timepoint>
	<timepoint>
		<spatialEntity>
			<pseudo3D type="region">
				<clusteredness>1</clusteredness>
				<density>0.5408996165412338</density>
				<area>25438.5</area>
				<perimeter>962.7708380222321</perimeter>
				<distanceFromOrigin>299.6681497923995</distanceFromOrigin>
				<angle>47.84137495005297</angle>
				<shape>triangular</shape>
				<triangleMeasure>0.6081987043037707</triangleMeasure>
				<rectangleMeasure>0.5030867313850356</rectangleMeasure>
				<circleMeasure>0.2503589726383668</circleMeasure>
				<centroid>
					<x>851.8547</x>
					<y>285.2322</y>
				</centroid>
			</pseudo3D>
		</spatialEntity>
		<numericStateVariable>
			<name>avgClusterednessRegions</name>
			<value>0</value>
		</numericStateVariable>
		<numericStateVariable>
			<name>avgDensityRegions</name>
			<value>0.5408996165412338</value>
		</numericStateVariable>
	</timepoint>
	<timepoint>
		<spatialEntity>
			<pseudo3D type="region">
				<clusteredness>1</clusteredness>
				<density>0.5408996165412338</density>
				<area>25438.5</area>
				<perimeter>962.7708380222321</perimeter>
				<distanceFromOrigin>299.6681497923995</distanceFromOrigin>
				<angle>47.84137495005297</angle>
				<shape>triangular</shape>
				<triangleMeasure>0.6081987043037707</triangleMeasure>
				<rectangleMeasure>0.5030867313850356</rectangleMeasure>
				<circleMeasure>0.2503589726383668</circleMeasure>
				<centroid>
					<x>851.8547</x>
					<y>285.2322</y>
				</centroid>
			</pseudo3D>
		</spatialEntity>
		<numericStateVariable>
			<name>avgClusterednessRegions</name>
			<value>0</value>
		</numericStateVariable>
		<numericStateVariable>
			<name>avgDensityRegions</name>
			<value>0.5408996165412338</value>
		</numericStateVariable>
	</timepoint>
	<timepoint>
		<spatialEntity>
			<pseudo3D type="region">
				<clusteredness>1</clusteredness>
				<density>0.5408996165412338</density>
				<area>25438.5</area>
				<perimeter>962.7708380222321</perimeter>
				<distanceFromOrigin>299.6681497923995</distanceFromOrigin>
				<angle>47.84137495005297</angle>
				<shape>triangular</shape>
				<triangleMeasure>0.6081987043037707</triangleMeasure>
				<rectangleMeasure>0.5030867313850356</rectangleMeasure>
				<circleMeasure>0.2503589726383668</circleMeasure>
				<centroid>
					<x>851.8547</x>
					<y>285.2322</y>
				</centroid>
			</pseudo3D>
		</spatialEntity>
		<numericStateVariable>
			<name>avgClusterednessRegions</name>
			<value>0</value>
		</numericStateVariable>
		<numericStateVariable>
			<name>avgDensityRegions</name>
			<value>0.5408996165412338</value>
		</numericStateVariable>
	</timepoint>
	<timepoint>
		<spatialEntity>
			<pseudo3D type="region">
				<clusteredness>1</clusteredness>
				<density>0.5408996165412338</density>
				<area>25438.5</area>
				<perimeter>962.7708380222321</perimeter>
				<distanceFromOrigin>299.6681497923995</distanceFromOrigin>
				<angle>47.84137495005297</angle>
				<shape>triangular</shape>
				<triangleMeasure>0.6081987043037707</triangleMeasure>
				<rectangleMeasure>0.5030867313850356</rectangleMeasure>
				<circleMeasure>0.2503589726383668</circleMeasure>
				<centroid>
					<x>851.8547</x>
					<y>285.2322</y>
				</centroid>
			</pseudo3D>
		</spatialEntity>
		<numericStateVariable>
			<name>avgClusterednessRegions</name>
			<value>0</value>
		</numericStateVariable>
		<numericStateVariable>
			<name>avgDensityRegions</name>
			<value>0.5408996165412338</value>
		</numericStateVariable>
	</timepoint>
	<timepoint>
		<spatialEntity>
			<pseudo3D type="region">
				<clusteredness>1</clusteredness>
				<density>0.5408996165412338</density>
				<area>25438.5</area>
				<perimeter>962.7708380222321</perimeter>
				<distanceFromOrigin>299.6681497923995</distanceFromOrigin>
				<angle>47.84137495005297</angle>
				<shape>triangular</shape>
				<triangleMeasure>0.6081987043037707</triangleMeasure>
				<rectangleMeasure>0.5030867313850356</rectangleMeasure>
				<circleMeasure>0.2503589726383668</circleMeasure>
				<centroid>
					<x>851.8547</x>
					<y>285.2322</y>
				</centroid>
			</pseudo3D>
		</spatialEntity>
		<numericStateVariable>
			<name>avgClusterednessRegions</name>
			<value>0</value>
		</numericStateVariable>
		<numericStateVariable>
			<name>avgDensityRegions</name>
			<value>0.5408996165412338</value>
		</numericStateVariable>
	</timepoint>
	<timepoint>
		<spatialEntity>
			<pseudo3D type="region">
				<clusteredness>1</clusteredness>
				<density>0.5408996165412338</density>
				<area>25438.5</area>
				<perimeter>962.7708380222321</perimeter>
				<distanceFromOrigin>299.6681497923995</distanceFromOrigin>
				<angle>47.84137495005297</angle>
				<shape>triangular</shape>
				<triangleMeasure>0.6081987043037707</triangleMeasure>
				<rectangleMeasure>0.5030867313850356</rectangleMeasure>
				<circleMeasure>0.2503589726383668</circleMeasure>
				<centroid>
					<x>851.8547</x>
					<y>285.2322</y>
				</centroid>
			</pseudo3D>
		</spatialEntity>
		<numericStateVariable>
			<name>avgClusterednessRegions</name>
			<value>0</value>
		</numericStateVariable>
		<numericStateVariable>
			<name>avgDensityRegions</name>
			<value>0.5408996165412338</value>
		</numericStateVariable>
	</timepoint>
	<timepoint>
		<spatialEntity>
			<pseudo3D type="region">
				<clusteredness>1</clusteredness>
				<density>0.5408996165412338</density>
				<area>25438.5</area>
				<perimeter>962.7708380222321</perimeter>
				<distanceFromOrigin>299.6681497923995</distanceFromOrigin>
				<angle>47.84137495005297</angle>
				<shape>triangular</shape>
				<triangleMeasure>0.6081987043037707</triangleMeasure>
				<rectangleMeasure>0.5030867313850356</rectangleMeasure>
				<circleMeasure>0.2503589726383668</circleMeasure>
				<centroid>
					<x>851.8547</x>
					<y>285.2322</y>
				</centroid>
			</pseudo3D>
		</spatialEntity>
		<numericStateVariable>
			<name>avgClusterednessRegions</name>
			<value>0</value>
		</numericStateVariable>
		<numericStateVariable>
			<name>avgDensityRegions</name>
			<value>0.5408996165412338</value>
		</numericStateVariable>
	</timepoint>
	<timepoint>
		<spatialEntity>
			<pseudo3D type="region">
				<clusteredness>1</clusteredness>
				<density>0.5408996165412338</density>
				<area>25438.5</area>
				<perimeter>962.7708380222321</perimeter>
				<distanceFromOrigin>299.6681497923995</distanceFromOrigin>
				<angle>47.84137495005297</angle>
				<shape>triangular</shape>
				<triangleMeasure>0.6081987043037707</triangleMeasure>
				<rectangleMeasure>0.5030867313850356</rectangleMeasure>
				<circleMeasure>0.2503589726383668</circleMeasure>
				<centroid>
					<x>851.8547</x>
					<y>285.2322</y>
				</centroid>
			</pseudo3D>
		</spatialEntity>
		<numericStateVariable>
			<name>avgClusterednessRegions</name>
			<value>0</value>
		</numericStateVariable>
		<numericStateVariable>
			<name>avgDensityRegions</name>
			<value>0.5408996165412338</value>
		</numericStateVariable>
	</timepoint>
	<timepoint>
		<spatialEntity>
			<pseudo3D type="region">
				<clusteredness>1</clusteredness>
				<density>0.5408996165412338</density>
				<area>25438.5</area>
				<perimeter>962.7708380222321</perimeter>
				<distanceFromOrigin>299.6681497923995</distanceFromOrigin>
				<angle>47.84137495005297</angle>
				<shape>triangular</shape>
				<triangleMeasure>0.6081987043037707</triangleMeasure>
				<rectangleMeasure>0.5030867313850356</rectangleMeasure>
				<circleMeasure>0.2503589726383668</circleMeasure>
				<centroid>
					<x>851.8547</x>
					<y>285.2322</y>
				</centroid>
			</pseudo3D>
		</spatialEntity>
		<numericStateVariable>
			<name>avgClusterednessRegions</name>
			<value>0</value>
		</numericStateVariable>
		<numericStateVariable>
			<name>avgDensityRegions</name>
			<value>0.5408996165412338</value>
		</numericStateVariable>
	</timepoint>
	<timepoint>
		<spatialEntity>
			<pseudo3D type="region">
				<clusteredness>1</clusteredness>
				<density>0.5408996165412338</density>
				<area>25438.5</area>
				<perimeter>962.7708380222321</perimeter>
				<distanceFromOrigin>299.6681497923995</distanceFromOrigin>
				<angle>47.84137495005297</angle>
				<shape>triangular</shape>
				<triangleMeasure>0.6081987043037707</triangleMeasure>
				<rectangleMeasure>0.5030867313850356</rectangleMeasure>
				<circleMeasure>0.2503589726383668</circleMeasure>
				<centroid>
					<x>851.8547</x>
					<y>285.2322</y>
				</centroid>
			</pseudo3D>
		</spatialEntity>
		<numericStateVariable>
			<name>avgClusterednessRegions</name>
			<value>0</value>
		</numericStateVariable>
		<numericStateVariable>
			<name>avgDensityRegions</name>
			<value>0.5408996165412338</value>
		</numericStateVariable>
	</timepoint>
	<timepoint>
		<spatialEntity>
			<pseudo3D type="region">
				<clusteredness>1</clusteredness>
				<density>0.5408996165412338</density>
				<area>25438.5</area>
				<perimeter>962.7708380222321</perimeter>
				<distanceFromOrigin>299.6681497923995</distanceFromOrigin>
				<angle>47.84137495005297</angle>
				<shape>triangular</shape>
				<triangleMeasure>0.6081987043037707</triangleMeasure>
				<rectangleMeasure>0.5030867313850356</rectangleMeasure>
				<circleMeasure>0.2503589726383668</circleMeasure>
				<centroid>
					<x>851.8547</x>
					<y>285.2322</y>
				</centroid>
			</pseudo3D>
		</spatialEntity>
		<numericStateVariable>
			<name>avgClusterednessRegions</name>
			<value>0</value>
		</numericStateVariable>
		<numericStateVariable>
			<name>avgDensityRegions</name>
			<value>0.5408996165412338</value>
		</numericStateVariable>
	</timepoint>
	<timepoint>
		<spatialEntity>
			<pseudo3D type="region">
				<clusteredness>1</clusteredness>
				<density>0.5408996165412338</density>
				<area>25438.5</area>
				<perimeter>962.7708380222321</perimeter>
				<distanceFromOrigin>299.6681497923995</distanceFromOrigin>
				<angle>47.84137495005297</angle>
				<shape>triangular</shape>
				<triangleMeasure>0.6081987043037707</triangleMeasure>
				<rectangleMeasure>0.5030867313850356</rectangleMeasure>
				<circleMeasure>0.2503589726383668</circleMeasure>
				<centroid>
					<x>851.8547</x>
					<y>285.2322</y>
				</centroid>
			</pseudo3D>
		</spatialEntity>
		<numericStateVariable>
			<name>avgClusterednessRegions</name>
			<value>0</value>
		</numericStateVariable>
		<numericStateVariable>
			<name>avgDensityRegions</name>
			<value>0.5408996165412338</value>
		</numericStateVariable>
	</timepoint>
	<timepoint>
		<spatialEntity>
			<pseudo3D type="region">
				<clusteredness>1</clusteredness>
				<density>0.5408996165412338</density>
				<area>25438.5</area>
				<perimeter>962.7708380222321</perimeter>
				<distanceFromOrigin>299.6681497923995</distanceFromOrigin>
				<angle>47.84137495005297</angle>
				<shape>triangular</shape>
				<triangleMeasure>0.6081987043037707</triangleMeasure>
				<rectangleMeasure>0.5030867313850356</rectangleMeasure>
				<circleMeasure>0.2503589726383668</circleMeasure>
				<centroid>
					<x>851.8547</x>
					<y>285.2322</y>
				</centroid>
			</pseudo3D>
		</spatialEntity>
		<numericStateVariable>
			<name>avgClusterednessRegions</name>
			<value>0</value>
		</numericStateVariable>
		<numericStateVariable>
			<name>avgDensityRegions</name>
			<value>0.5408996165412338</value>
		</numericStateVariable>
	</timepoint>
	<timepoint>
		<spatialEntity>
			<pseudo3D type="region">
				<clusteredness>1</clusteredness>
				<density>0.5408996165412338</density>
				<area>25438.5</area>
				<perimeter>962.7708380222321</perimeter>
				<distanceFromOrigin>299.6681497923995</distanceFromOrigin>
				<angle>47.84137495005297</angle>
				<shape>triangular</shape>
				<triangleMeasure>0.6081987043037707</triangleMeasure>
				<rectangleMeasure>0.5030867313850356</rectangleMeasure>
				<circleMeasure>0.2503589726383668</circleMeasure>
				<centroid>
					<x>851.8547</x>
					<y>285.2322</y>
				</centroid>
			</pseudo3D>
		</spatialEntity>
		<numericStateVariable>
			<name>avgClusterednessRegions</name>
			<value>0</value>
		</numericStateVariable>
		<numericStateVariable>
			<name>avgDensityRegions</name>
			<value>0.5408996165412338</value>
		</numericStateVariable>
	</timepoint>
	<timepoint>
		<spatialEntity>
			<pseudo3D type="region">
				<clusteredness>1</clusteredness>
				<density>0.5408996165412338</density>
				<area>25438.5</area>
				<perimeter>962.7708380222321</perimeter>
				<distanceFromOrigin>299.6681497923995</distanceFromOrigin>
				<angle>47.84137495005297</angle>
				<shape>triangular</shape>
				<triangleMeasure>0.6081987043037707</triangleMeasure>
				<rectangleMeasure>0.5030867313850356</rectangleMeasure>
				<circleMeasure>0.2503589726383668</circleMeasure>
				<centroid>
					<x>851.8547</x>
					<y>285.2322</y>
				</centroid>
			</pseudo3D>
		</spatialEntity>
		<numericStateVariable>
			<name>avgClusterednessRegions</name>
			<value>0</value>
		</numericStateVariable>
		<numericStateVariable>
			<name>avgDensityRegions</name>
			<value>0.5408996165412338</value>
		</numericStateVariable>
	</timepoint>
	<timepoint>
		<spatialEntity>
			<pseudo3D type="region">
				<clusteredness>1</clusteredness>
				<density>0.5408996165412338</density>
				<area>25438.5</area>
				<perimeter>962.7708380222321</perimeter>
				<distanceFromOrigin>299.6681497923995</distanceFromOrigin>
				<angle>47.84137495005297</angle>
				<shape>triangular</shape>
				<triangleMeasure>0.6081987043037707</triangleMeasure>
				<rectangleMeasure>0.5030867313850356</rectangleMeasure>
				<circleMeasure>0.2503589726383668</circleMeasure>
				<centroid>
					<x>851.8547</x>
					<y>285.2322</y>
				</centroid>
			</pseudo3D>
		</spatialEntity>
		<numericStateVariable>
			<name>avgClusterednessRegions</name>
			<value>0</value>
		</numericStateVariable>
		<numericStateVariable>
			<name>avgDensityRegions</name>
			<value>0.5408996165412338</value>
		</numericStateVariable>
	</timepoint>
	<timepoint>
		<spatialEntity>
			<pseudo3D type="region">
				<clusteredness>1</clusteredness>
				<density>0.5408996165412338</density>
				<area>25438.5</area>
				<perimeter>962.7708380222321</perimeter>
				<distanceFromOrigin>299.6681497923995</distanceFromOrigin>
				<angle>47.84137495005297</angle>
				<shape>triangular</shape>
				<triangleMeasure>0.6081987043037707</triangleMeasure>
				<rectangleMeasure>0.5030867313850356</rectangleMeasure>
				<circleMeasure>0.2503589726383668</circleMeasure>
				<centroid>
					<x>851.8547</x>
					<y>285.2322</y>
				</centroid>
			</pseudo3D>
		</spatialEntity>
		<numericStateVariable>
			<name>avgClusterednessRegions</name>
			<value>0</value>
		</numericStateVariable>
		<numericStateVariable>
			<name>avgDensityRegions</name>
			<value>0.5408996165412338</value>
		</numericStateVariable>
	</timepoint>
	<timepoint>
		<spatialEntity>
			<pseudo3D type="region">
				<clusteredness>1</clusteredness>
				<density>0.5408996165412338</density>
				<area>25438.5</area>
				<perimeter>962.7708380222321</perimeter>
				<distanceFromOrigin>299.6681497923995</distanceFromOrigin>
				<angle>47.84137495005297</angle>
				<shape>triangular</shape>
				<triangleMeasure>0.6081987043037707</triangleMeasure>
				<rectangleMeasure>0.5030867313850356</rectangleMeasure>
				<circleMeasure>0.2503589726383668</circleMeasure>
				<centroid>
					<x>851.8547</x>
					<y>285.2322</y>
				</centroid>
			</pseudo3D>
		</spatialEntity>
		<numericStateVariable>
			<name>avgClusterednessRegions</name>
			<value>0</value>
		</numericStateVariable>
		<numericStateVariable>
			<name>avgDensityRegions</name>
			<value>0.5408996165412338</value>
		</numericStateVariable>
	</timepoint>
	<timepoint>
		<spatialEntity>
			<pseudo3D type="region">
				<clusteredness>1</clusteredness>
				<density>0.5408996165412338</density>
				<area>25438.5</area>
				<perimeter>962.7708380222321</perimeter>
				<distanceFromOrigin>299.6681497923995</distanceFromOrigin>
				<angle>47.84137495005297</angle>
				<shape>triangular</shape>
				<triangleMeasure>0.6081987043037707</triangleMeasure>
				<rectangleMeasure>0.5030867313850356</rectangleMeasure>
				<circleMeasure>0.2503589726383668</circleMeasure>
				<centroid>
					<x>851.8547</x>
					<y>285.2322</y>
				</centroid>
			</pseudo3D>
		</spatialEntity>
		<numericStateVariable>
			<name>avgClusterednessRegions</name>
			<value>0</value>
		</numericStateVariable>
		<numericStateVariable>
			<name>avgDensityRegions</name>
			<value>0.5408996165412338</value>
		</numericStateVariable>
	</timepoint>
	<timepoint>
		<spatialEntity>
			<pseudo3D type="region">
				<clusteredness>1</clusteredness>
				<density>0.5408996165412338</density>
				<area>25438.5</area>
				<perimeter>962.7708380222321</perimeter>
				<distanceFromOrigin>299.6681497923995</distanceFromOrigin>
				<angle>47.84137495005297</angle>
				<shape>triangular</shape>
				<triangleMeasure>0.6081987043037707</triangleMeasure>
				<rectangleMeasure>0.5030867313850356</rectangleMeasure>
				<circleMeasure>0.2503589726383668</circleMeasure>
				<centroid>
					<x>851.8547</x>
					<y>285.2322</y>
				</centroid>
			</pseudo3D>
		</spatialEntity>
		<numericStateVariable>
			<name>avgClusterednessRegions</name>
			<value>0</value>
		</numericStateVariable>
		<numericStateVariable>
			<name>avgDensityRegions</name>
			<value>0.5408996165412338</value>
		</numericStateVariable>
	</timepoint>
	<timepoint>
		<spatialEntity>
			<pseudo3D type="region">
				<clusteredness>1</clusteredness>
				<density>0.5408996165412338</density>
				<area>25438.5</area>
				<perimeter>962.7708380222321</perimeter>
				<distanceFromOrigin>299.6681497923995</distanceFromOrigin>
				<angle>47.84137495005297</angle>
				<shape>triangular</shape>
				<triangleMeasure>0.6081987043037707</triangleMeasure>
				<rectangleMeasure>0.5030867313850356</rectangleMeasure>
				<circleMeasure>0.2503589726383668</circleMeasure>
				<centroid>
					<x>851.8547</x>
					<y>285.2322</y>
				</centroid>
			</pseudo3D>
		</spatialEntity>
		<numericStateVariable>
			<name>avgClusterednessRegions</name>
			<value>0</value>
		</numericStateVariable>
		<numericStateVariable>
			<name>avgDensityRegions</name>
			<value>0.5408996165412338</value>
		</numericStateVariable>
	</timepoint>
	<timepoint>
		<spatialEntity>
			<pseudo3D type="region">
				<clusteredness>1</clusteredness>
				<density>0.5408996165412338</density>
				<area>25438.5</area>
				<perimeter>962.7708380222321</perimeter>
				<distanceFromOrigin>299.6681497923995</distanceFromOrigin>
				<angle>47.84137495005297</angle>
				<shape>triangular</shape>
				<triangleMeasure>0.6081987043037707</triangleMeasure>
				<rectangleMeasure>0.5030867313850356</rectangleMeasure>
				<circleMeasure>0.2503589726383668</circleMeasure>
				<centroid>
					<x>851.8547</x>
					<y>285.2322</y>
				</centroid>
			</pseudo3D>
		</spatialEntity>
		<numericStateVariable>
			<name>avgClusterednessRegions</name>
			<value>0</value>
		</numericStateVariable>
		<numericStateVariable>
			<name>avgDensityRegions</name>
			<value>0.5408996165412338</value>
		</numericStateVariable>
	</timepoint>
	<timepoint>
		<spatialEntity>
			<pseudo3D type="region">
				<clusteredness>1</clusteredness>
				<density>0.5408996165412338</density>
				<area>25438.5</area>
				<perimeter>962.7708380222321</perimeter>
				<distanceFromOrigin>299.6681497923995</distanceFromOrigin>
				<angle>47.84137495005297</angle>
				<shape>triangular</shape>
				<triangleMeasure>0.6081987043037707</triangleMeasure>
				<rectangleMeasure>0.5030867313850356</rectangleMeasure>
				<circleMeasure>0.2503589726383668</circleMeasure>
				<centroid>
					<x>851.8547</x>
					<y>285.2322</y>
				</centroid>
			</pseudo3D>
		</spatialEntity>
		<numericStateVariable>
			<name>avgClusterednessRegions</name>
			<value>0</value>
		</numericStateVariable>
		<numericStateVariable>
			<name>avgDensityRegions</name>
			<value>0.5408996165412338</value>
		</numericStateVariable>
	</timepoint>
</experiment>
