# Supplementary material for: Automatic validation of computational models using pseudo-3D spatio-temporal model checking
Source: BMC Syst Biol. 2014 Dec 2;8:124. doi: 10.1186/s12918-014-0124-0 (PMC4272535; doi:10.1186/s12918-014-0124-0)
Supplement: Additional file 8 — Dataset of STML files for the phase variation case study. The dataset of one thousand STML files corresponding to the stochastic simulations of the rectangular model for the phase variation case study. We recommend using the freely available 7zip software (Download link: http://www.7-zip.org/download.html) to extract this archive. [file 12918_2014_124_MOESM8_ESM.zip › phase_variation_stml_223.xml]

<?xml version="1.0" encoding="utf-8"?>
<!--Warning! This xml file was automatically generated by a C++ program using the Boost PropertyTree library.-->
<experiment>
	<timepoint>
		<numericStateVariable>
			<name>avgClusterednessRegions</name>
			<value>0</value>
		</numericStateVariable>
		<numericStateVariable>
			<name>avgDensityRegions</name>
			<value>0</value>
		</numericStateVariable>
	</timepoint>
	<timepoint>
		<numericStateVariable>
			<name>avgClusterednessRegions</name>
			<value>0</value>
		</numericStateVariable>
		<numericStateVariable>
			<name>avgDensityRegions</name>
			<value>0</value>
		</numericStateVariable>
	</timepoint>
	<timepoint>
		<numericStateVariable>
			<name>avgClusterednessRegions</name>
			<value>0</value>
		</numericStateVariable>
		<numericStateVariable>
			<name>avgDensityRegions</name>
			<value>0</value>
		</numericStateVariable>
	</timepoint>
	<timepoint>
		<numericStateVariable>
			<name>avgClusterednessRegions</name>
			<value>0</value>
		</numericStateVariable>
		<numericStateVariable>
			<name>avgDensityRegions</name>
			<value>0</value>
		</numericStateVariable>
	</timepoint>
	<timepoint>
		<numericStateVariable>
			<name>avgClusterednessRegions</name>
			<value>0</value>
		</numericStateVariable>
		<numericStateVariable>
			<name>avgDensityRegions</name>
			<value>0</value>
		</numericStateVariable>
	</timepoint>
	<timepoint>
		<numericStateVariable>
			<name>avgClusterednessRegions</name>
			<value>0</value>
		</numericStateVariable>
		<numericStateVariable>
			<name>avgDensityRegions</name>
			<value>0</value>
		</numericStateVariable>
	</timepoint>
	<timepoint>
		<numericStateVariable>
			<name>avgClusterednessRegions</name>
			<value>0</value>
		</numericStateVariable>
		<numericStateVariable>
			<name>avgDensityRegions</name>
			<value>0</value>
		</numericStateVariable>
	</timepoint>
	<timepoint>
		<numericStateVariable>
			<name>avgClusterednessRegions</name>
			<value>0</value>
		</numericStateVariable>
		<numericStateVariable>
			<name>avgDensityRegions</name>
			<value>0</value>
		</numericStateVariable>
	</timepoint>
	<timepoint>
		<numericStateVariable>
			<name>avgClusterednessRegions</name>
			<value>0</value>
		</numericStateVariable>
		<numericStateVariable>
			<name>avgDensityRegions</name>
			<value>0</value>
		</numericStateVariable>
	</timepoint>
	<timepoint>
		<numericStateVariable>
			<name>avgClusterednessRegions</name>
			<value>0</value>
		</numericStateVariable>
		<numericStateVariable>
			<name>avgDensityRegions</name>
			<value>0</value>
		</numericStateVariable>
	</timepoint>
	<timepoint>
		<numericStateVariable>
			<name>avgClusterednessRegions</name>
			<value>0</value>
		</numericStateVariable>
		<numericStateVariable>
			<name>avgDensityRegions</name>
			<value>0</value>
		</numericStateVariable>
	</timepoint>
	<timepoint>
		<numericStateVariable>
			<name>avgClusterednessRegions</name>
			<value>0</value>
		</numericStateVariable>
		<numericStateVariable>
			<name>avgDensityRegions</name>
			<value>0</value>
		</numericStateVariable>
	</timepoint>
	<timepoint>
		<numericStateVariable>
			<name>avgClusterednessRegions</name>
			<value>0</value>
		</numericStateVariable>
		<numericStateVariable>
			<name>avgDensityRegions</name>
			<value>0</value>
		</numericStateVariable>
	</timepoint>
	<timepoint>
		<numericStateVariable>
			<name>avgClusterednessRegions</name>
			<value>0</value>
		</numericStateVariable>
		<numericStateVariable>
			<name>avgDensityRegions</name>
			<value>0</value>
		</numericStateVariable>
	</timepoint>
	<timepoint>
		<numericStateVariable>
			<name>avgClusterednessRegions</name>
			<value>0</value>
		</numericStateVariable>
		<numericStateVariable>
			<name>avgDensityRegions</name>
			<value>0</value>
		</numericStateVariable>
	</timepoint>
	<timepoint>
		<numericStateVariable>
			<name>avgClusterednessRegions</name>
			<value>0</value>
		</numericStateVariable>
		<numericStateVariable>
			<name>avgDensityRegions</name>
			<value>0</value>
		</numericStateVariable>
	</timepoint>
	<timepoint>
		<numericStateVariable>
			<name>avgClusterednessRegions</name>
			<value>0</value>
		</numericStateVariable>
		<numericStateVariable>
			<name>avgDensityRegions</name>
			<value>0</value>
		</numericStateVariable>
	</timepoint>
	<timepoint>
		<numericStateVariable>
			<name>avgClusterednessRegions</name>
			<value>0</value>
		</numericStateVariable>
		<numericStateVariable>
			<name>avgDensityRegions</name>
			<value>0</value>
		</numericStateVariable>
	</timepoint>
	<timepoint>
		<numericStateVariable>
			<name>avgClusterednessRegions</name>
			<value>0</value>
		</numericStateVariable>
		<numericStateVariable>
			<name>avgDensityRegions</name>
			<value>0</value>
		</numericStateVariable>
	</timepoint>
	<timepoint>
		<numericStateVariable>
			<name>avgClusterednessRegions</name>
			<value>0</value>
		</numericStateVariable>
		<numericStateVariable>
			<name>avgDensityRegions</name>
			<value>0</value>
		</numericStateVariable>
	</timepoint>
	<timepoint>
		<numericStateVariable>
			<name>avgClusterednessRegions</name>
			<value>0</value>
		</numericStateVariable>
		<numericStateVariable>
			<name>avgDensityRegions</name>
			<value>0</value>
		</numericStateVariable>
	</timepoint>
	<timepoint>
		<numericStateVariable>
			<name>avgClusterednessRegions</name>
			<value>0</value>
		</numericStateVariable>
		<numericStateVariable>
			<name>avgDensityRegions</name>
			<value>0</value>
		</numericStateVariable>
	</timepoint>
	<timepoint>
		<numericStateVariable>
			<name>avgClusterednessRegions</name>
			<value>0</value>
		</numericStateVariable>
		<numericStateVariable>
			<name>avgDensityRegions</name>
			<value>0</value>
		</numericStateVariable>
	</timepoint>
	<timepoint>
		<numericStateVariable>
			<name>avgClusterednessRegions</name>
			<value>0</value>
		</numericStateVariable>
		<numericStateVariable>
			<name>avgDensityRegions</name>
			<value>0</value>
		</numericStateVariable>
	</timepoint>
	<timepoint>
		<numericStateVariable>
			<name>avgClusterednessRegions</name>
			<value>0</value>
		</numericStateVariable>
		<numericStateVariable>
			<name>avgDensityRegions</name>
			<value>0</value>
		</numericStateVariable>
	</timepoint>
	<timepoint>
		<numericStateVariable>
			<name>avgClusterednessRegions</name>
			<value>0</value>
		</numericStateVariable>
		<numericStateVariable>
			<name>avgDensityRegions</name>
			<value>0</value>
		</numericStateVariable>
	</timepoint>
	<timepoint>
		<numericStateVariable>
			<name>avgClusterednessRegions</name>
			<value>0</value>
		</numericStateVariable>
		<numericStateVariable>
			<name>avgDensityRegions</name>
			<value>0</value>
		</numericStateVariable>
	</timepoint>
	<timepoint>
		<numericStateVariable>
			<name>avgClusterednessRegions</name>
			<value>0</value>
		</numericStateVariable>
		<numericStateVariable>
			<name>avgDensityRegions</name>
			<value>0</value>
		</numericStateVariable>
	</timepoint>
	<timepoint>
		<numericStateVariable>
			<name>avgClusterednessRegions</name>
			<value>0</value>
		</numericStateVariable>
		<numericStateVariable>
			<name>avgDensityRegions</name>
			<value>0</value>
		</numericStateVariable>
	</timepoint>
	<timepoint>
		<spatialEntity>
			<pseudo3D type="region">
				<clusteredness>1</clusteredness>
				<density>0.5505263649787846</density>
				<area>20645.5</area>
				<perimeter>755.0886673927307</perimeter>
				<distanceFromOrigin>214.3081892975628</distanceFromOrigin>
				<angle>29.6855681195645</angle>
				<shape>rectangular</shape>
				<triangleMeasure>0.5333772528959462</triangleMeasure>
				<rectangleMeasure>0.7485743761913246</rectangleMeasure>
				<circleMeasure>0.2388788304245926</circleMeasure>
				<centroid>
					<x>1030.365</x>
					<y>559.5299</y>
				</centroid>
			</pseudo3D>
		</spatialEntity>
		<numericStateVariable>
			<name>avgClusterednessRegions</name>
			<value>0</value>
		</numericStateVariable>
		<numericStateVariable>
			<name>avgDensityRegions</name>
			<value>0.5505263649787846</value>
		</numericStateVariable>
	</timepoint>
	<timepoint>
		<spatialEntity>
			<pseudo3D type="region">
				<clusteredness>1</clusteredness>
				<density>0.547148959038219</density>
				<area>21479.5</area>
				<perimeter>774.9021663665771</perimeter>
				<distanceFromOrigin>214.3081892975628</distanceFromOrigin>
				<angle>28.66360300201709</angle>
				<shape>rectangular</shape>
				<triangleMeasure>0.5292994258396787</triangleMeasure>
				<rectangleMeasure>0.7462767774833839</rectangleMeasure>
				<circleMeasure>0.2272426206527462</circleMeasure>
				<centroid>
					<x>1036.029</x>
					<y>556.8024</y>
				</centroid>
			</pseudo3D>
		</spatialEntity>
		<numericStateVariable>
			<name>avgClusterednessRegions</name>
			<value>0</value>
		</numericStateVariable>
		<numericStateVariable>
			<name>avgDensityRegions</name>
			<value>0.547148959038219</value>
		</numericStateVariable>
	</timepoint>
	<timepoint>
		<spatialEntity>
			<pseudo3D type="region">
				<clusteredness>1</clusteredness>
				<density>0.5446991923478598</density>
				<area>22650.5</area>
				<perimeter>860.5351750850677</perimeter>
				<distanceFromOrigin>214.478437144623</distanceFromOrigin>
				<angle>27.97246450706282</angle>
				<shape>rectangular</shape>
				<triangleMeasure>0.5389928314346054</triangleMeasure>
				<rectangleMeasure>0.631227387069791</rectangleMeasure>
				<circleMeasure>0.2069475285667984</circleMeasure>
				<centroid>
					<x>1043.814</x>
					<y>552.4325</y>
				</centroid>
			</pseudo3D>
		</spatialEntity>
		<numericStateVariable>
			<name>avgClusterednessRegions</name>
			<value>0</value>
		</numericStateVariable>
		<numericStateVariable>
			<name>avgDensityRegions</name>
			<value>0.5446991923478598</value>
		</numericStateVariable>
	</timepoint>
	<timepoint>
		<spatialEntity>
			<pseudo3D type="region">
				<clusteredness>1</clusteredness>
				<density>0.5558405069344812</density>
				<area>39308</area>
				<perimeter>1582.045780897141</perimeter>
				<distanceFromOrigin>214.478437144623</distanceFromOrigin>
				<angle>44.36970167185316</angle>
				<shape>triangular</shape>
				<triangleMeasure>0.545986151719923</triangleMeasure>
				<rectangleMeasure>0.442580094000981</rectangleMeasure>
				<circleMeasure>0.2672985146638963</circleMeasure>
				<centroid>
					<x>1074.902</x>
					<y>484.7238</y>
				</centroid>
			</pseudo3D>
		</spatialEntity>
		<numericStateVariable>
			<name>avgClusterednessRegions</name>
			<value>0</value>
		</numericStateVariable>
		<numericStateVariable>
			<name>avgDensityRegions</name>
			<value>0.5558405069344812</value>
		</numericStateVariable>
	</timepoint>
	<timepoint>
		<spatialEntity>
			<pseudo3D type="region">
				<clusteredness>1</clusteredness>
				<density>0.5539451635964949</density>
				<area>40939</area>
				<perimeter>1574.364362955093</perimeter>
				<distanceFromOrigin>214.478437144623</distanceFromOrigin>
				<angle>44.16734861987949</angle>
				<shape>triangular</shape>
				<triangleMeasure>0.5359792554989048</triangleMeasure>
				<rectangleMeasure>0.4553383335297125</rectangleMeasure>
				<circleMeasure>0.2697108662367981</circleMeasure>
				<centroid>
					<x>1081.209</x>
					<y>482.0511</y>
				</centroid>
			</pseudo3D>
		</spatialEntity>
		<numericStateVariable>
			<name>avgClusterednessRegions</name>
			<value>0</value>
		</numericStateVariable>
		<numericStateVariable>
			<name>avgDensityRegions</name>
			<value>0.5539451635964949</value>
		</numericStateVariable>
	</timepoint>
	<timepoint>
		<spatialEntity>
			<pseudo3D type="region">
				<clusteredness>1</clusteredness>
				<density>0.5515121869073442</density>
				<area>43282.5</area>
				<perimeter>1650.23051905632</perimeter>
				<distanceFromOrigin>214.3081892975628</distanceFromOrigin>
				<angle>43.63015716365371</angle>
				<shape>triangular</shape>
				<triangleMeasure>0.5386569511574761</triangleMeasure>
				<rectangleMeasure>0.4502600176506582</rectangleMeasure>
				<circleMeasure>0.2527454350756475</circleMeasure>
				<centroid>
					<x>1088.728</x>
					<y>476.3742</y>
				</centroid>
			</pseudo3D>
		</spatialEntity>
		<numericStateVariable>
			<name>avgClusterednessRegions</name>
			<value>0</value>
		</numericStateVariable>
		<numericStateVariable>
			<name>avgDensityRegions</name>
			<value>0.5515121869073442</value>
		</numericStateVariable>
	</timepoint>
	<timepoint>
		<spatialEntity>
			<pseudo3D type="region">
				<clusteredness>1</clusteredness>
				<density>0.5527294270367477</density>
				<area>44980</area>
				<perimeter>1641.253731489182</perimeter>
				<distanceFromOrigin>214.478437144623</distanceFromOrigin>
				<angle>43.48777401967038</angle>
				<shape>triangular</shape>
				<triangleMeasure>0.5362926001934493</triangleMeasure>
				<rectangleMeasure>0.468457109548423</rectangleMeasure>
				<circleMeasure>0.2635645286453353</circleMeasure>
				<centroid>
					<x>1093.929</x>
					<y>472.6159</y>
				</centroid>
			</pseudo3D>
		</spatialEntity>
		<numericStateVariable>
			<name>avgClusterednessRegions</name>
			<value>0</value>
		</numericStateVariable>
		<numericStateVariable>
			<name>avgDensityRegions</name>
			<value>0.5527294270367477</value>
		</numericStateVariable>
	</timepoint>
	<timepoint>
		<spatialEntity>
			<pseudo3D type="region">
				<clusteredness>1</clusteredness>
				<density>0.5527294270367477</density>
				<area>44980</area>
				<perimeter>1641.253731489182</perimeter>
				<distanceFromOrigin>214.478437144623</distanceFromOrigin>
				<angle>43.48777401967038</angle>
				<shape>triangular</shape>
				<triangleMeasure>0.5362926001934493</triangleMeasure>
				<rectangleMeasure>0.468457109548423</rectangleMeasure>
				<circleMeasure>0.2635645286453353</circleMeasure>
				<centroid>
					<x>1093.929</x>
					<y>472.6159</y>
				</centroid>
			</pseudo3D>
		</spatialEntity>
		<numericStateVariable>
			<name>avgClusterednessRegions</name>
			<value>0</value>
		</numericStateVariable>
		<numericStateVariable>
			<name>avgDensityRegions</name>
			<value>0.5527294270367477</value>
		</numericStateVariable>
	</timepoint>
	<timepoint>
		<spatialEntity>
			<pseudo3D type="region">
				<clusteredness>1</clusteredness>
				<density>0.5527294270367477</density>
				<area>44980</area>
				<perimeter>1641.253731489182</perimeter>
				<distanceFromOrigin>214.478437144623</distanceFromOrigin>
				<angle>43.48777401967038</angle>
				<shape>triangular</shape>
				<triangleMeasure>0.5362926001934493</triangleMeasure>
				<rectangleMeasure>0.468457109548423</rectangleMeasure>
				<circleMeasure>0.2635645286453353</circleMeasure>
				<centroid>
					<x>1093.929</x>
					<y>472.6159</y>
				</centroid>
			</pseudo3D>
		</spatialEntity>
		<numericStateVariable>
			<name>avgClusterednessRegions</name>
			<value>0</value>
		</numericStateVariable>
		<numericStateVariable>
			<name>avgDensityRegions</name>
			<value>0.5527294270367477</value>
		</numericStateVariable>
	</timepoint>
	<timepoint>
		<spatialEntity>
			<pseudo3D type="region">
				<clusteredness>1</clusteredness>
				<density>0.5527294270367477</density>
				<area>44980</area>
				<perimeter>1641.253731489182</perimeter>
				<distanceFromOrigin>214.478437144623</distanceFromOrigin>
				<angle>43.48777401967038</angle>
				<shape>triangular</shape>
				<triangleMeasure>0.5362926001934493</triangleMeasure>
				<rectangleMeasure>0.468457109548423</rectangleMeasure>
				<circleMeasure>0.2635645286453353</circleMeasure>
				<centroid>
					<x>1093.929</x>
					<y>472.6159</y>
				</centroid>
			</pseudo3D>
		</spatialEntity>
		<numericStateVariable>
			<name>avgClusterednessRegions</name>
			<value>0</value>
		</numericStateVariable>
		<numericStateVariable>
			<name>avgDensityRegions</name>
			<value>0.5527294270367477</value>
		</numericStateVariable>
	</timepoint>
	<timepoint>
		<spatialEntity>
			<pseudo3D type="region">
				<clusteredness>1</clusteredness>
				<density>0.5527294270367477</density>
				<area>44980</area>
				<perimeter>1641.253731489182</perimeter>
				<distanceFromOrigin>214.478437144623</distanceFromOrigin>
				<angle>43.48777401967038</angle>
				<shape>triangular</shape>
				<triangleMeasure>0.5362926001934493</triangleMeasure>
				<rectangleMeasure>0.468457109548423</rectangleMeasure>
				<circleMeasure>0.2635645286453353</circleMeasure>
				<centroid>
					<x>1093.929</x>
					<y>472.6159</y>
				</centroid>
			</pseudo3D>
		</spatialEntity>
		<numericStateVariable>
			<name>avgClusterednessRegions</name>
			<value>0</value>
		</numericStateVariable>
		<numericStateVariable>
			<name>avgDensityRegions</name>
			<value>0.5527294270367477</value>
		</numericStateVariable>
	</timepoint>
	<timepoint>
		<spatialEntity>
			<pseudo3D type="region">
				<clusteredness>1</clusteredness>
				<density>0.5527294270367477</density>
				<area>44980</area>
				<perimeter>1641.253731489182</perimeter>
				<distanceFromOrigin>214.478437144623</distanceFromOrigin>
				<angle>43.48777401967038</angle>
				<shape>triangular</shape>
				<triangleMeasure>0.5362926001934493</triangleMeasure>
				<rectangleMeasure>0.468457109548423</rectangleMeasure>
				<circleMeasure>0.2635645286453353</circleMeasure>
				<centroid>
					<x>1093.929</x>
					<y>472.6159</y>
				</centroid>
			</pseudo3D>
		</spatialEntity>
		<numericStateVariable>
			<name>avgClusterednessRegions</name>
			<value>0</value>
		</numericStateVariable>
		<numericStateVariable>
			<name>avgDensityRegions</name>
			<value>0.5527294270367477</value>
		</numericStateVariable>
	</timepoint>
	<timepoint>
		<spatialEntity>
			<pseudo3D type="region">
				<clusteredness>1</clusteredness>
				<density>0.5527294270367477</density>
				<area>44980</area>
				<perimeter>1641.253731489182</perimeter>
				<distanceFromOrigin>214.478437144623</distanceFromOrigin>
				<angle>43.48777401967038</angle>
				<shape>triangular</shape>
				<triangleMeasure>0.5362926001934493</triangleMeasure>
				<rectangleMeasure>0.468457109548423</rectangleMeasure>
				<circleMeasure>0.2635645286453353</circleMeasure>
				<centroid>
					<x>1093.929</x>
					<y>472.6159</y>
				</centroid>
			</pseudo3D>
		</spatialEntity>
		<numericStateVariable>
			<name>avgClusterednessRegions</name>
			<value>0</value>
		</numericStateVariable>
		<numericStateVariable>
			<name>avgDensityRegions</name>
			<value>0.5527294270367477</value>
		</numericStateVariable>
	</timepoint>
	<timepoint>
		<spatialEntity>
			<pseudo3D type="region">
				<clusteredness>1</clusteredness>
				<density>0.5527294270367477</density>
				<area>44980</area>
				<perimeter>1641.253731489182</perimeter>
				<distanceFromOrigin>214.478437144623</distanceFromOrigin>
				<angle>43.48777401967038</angle>
				<shape>triangular</shape>
				<triangleMeasure>0.5362926001934493</triangleMeasure>
				<rectangleMeasure>0.468457109548423</rectangleMeasure>
				<circleMeasure>0.2635645286453353</circleMeasure>
				<centroid>
					<x>1093.929</x>
					<y>472.6159</y>
				</centroid>
			</pseudo3D>
		</spatialEntity>
		<numericStateVariable>
			<name>avgClusterednessRegions</name>
			<value>0</value>
		</numericStateVariable>
		<numericStateVariable>
			<name>avgDensityRegions</name>
			<value>0.5527294270367477</value>
		</numericStateVariable>
	</timepoint>
	<timepoint>
		<spatialEntity>
			<pseudo3D type="region">
				<clusteredness>1</clusteredness>
				<density>0.5527294270367477</density>
				<area>44980</area>
				<perimeter>1641.253731489182</perimeter>
				<distanceFromOrigin>214.478437144623</distanceFromOrigin>
				<angle>43.48777401967038</angle>
				<shape>triangular</shape>
				<triangleMeasure>0.5362926001934493</triangleMeasure>
				<rectangleMeasure>0.468457109548423</rectangleMeasure>
				<circleMeasure>0.2635645286453353</circleMeasure>
				<centroid>
					<x>1093.929</x>
					<y>472.6159</y>
				</centroid>
			</pseudo3D>
		</spatialEntity>
		<numericStateVariable>
			<name>avgClusterednessRegions</name>
			<value>0</value>
		</numericStateVariable>
		<numericStateVariable>
			<name>avgDensityRegions</name>
			<value>0.5527294270367477</value>
		</numericStateVariable>
	</timepoint>
	<timepoint>
		<spatialEntity>
			<pseudo3D type="region">
				<clusteredness>1</clusteredness>
				<density>0.5527294270367477</density>
				<area>44980</area>
				<perimeter>1641.253731489182</perimeter>
				<distanceFromOrigin>214.478437144623</distanceFromOrigin>
				<angle>43.48777401967038</angle>
				<shape>triangular</shape>
				<triangleMeasure>0.5362926001934493</triangleMeasure>
				<rectangleMeasure>0.468457109548423</rectangleMeasure>
				<circleMeasure>0.2635645286453353</circleMeasure>
				<centroid>
					<x>1093.929</x>
					<y>472.6159</y>
				</centroid>
			</pseudo3D>
		</spatialEntity>
		<numericStateVariable>
			<name>avgClusterednessRegions</name>
			<value>0</value>
		</numericStateVariable>
		<numericStateVariable>
			<name>avgDensityRegions</name>
			<value>0.5527294270367477</value>
		</numericStateVariable>
	</timepoint>
	<timepoint>
		<spatialEntity>
			<pseudo3D type="region">
				<clusteredness>1</clusteredness>
				<density>0.5527294270367477</density>
				<area>44980</area>
				<perimeter>1641.253731489182</perimeter>
				<distanceFromOrigin>214.478437144623</distanceFromOrigin>
				<angle>43.48777401967038</angle>
				<shape>triangular</shape>
				<triangleMeasure>0.5362926001934493</triangleMeasure>
				<rectangleMeasure>0.468457109548423</rectangleMeasure>
				<circleMeasure>0.2635645286453353</circleMeasure>
				<centroid>
					<x>1093.929</x>
					<y>472.6159</y>
				</centroid>
			</pseudo3D>
		</spatialEntity>
		<numericStateVariable>
			<name>avgClusterednessRegions</name>
			<value>0</value>
		</numericStateVariable>
		<numericStateVariable>
			<name>avgDensityRegions</name>
			<value>0.5527294270367477</value>
		</numericStateVariable>
	</timepoint>
	<timepoint>
		<spatialEntity>
			<pseudo3D type="region">
				<clusteredness>1</clusteredness>
				<density>0.5527294270367477</density>
				<area>44980</area>
				<perimeter>1641.253731489182</perimeter>
				<distanceFromOrigin>214.478437144623</distanceFromOrigin>
				<angle>43.48777401967038</angle>
				<shape>triangular</shape>
				<triangleMeasure>0.5362926001934493</triangleMeasure>
				<rectangleMeasure>0.468457109548423</rectangleMeasure>
				<circleMeasure>0.2635645286453353</circleMeasure>
				<centroid>
					<x>1093.929</x>
					<y>472.6159</y>
				</centroid>
			</pseudo3D>
		</spatialEntity>
		<numericStateVariable>
			<name>avgClusterednessRegions</name>
			<value>0</value>
		</numericStateVariable>
		<numericStateVariable>
			<name>avgDensityRegions</name>
			<value>0.5527294270367477</value>
		</numericStateVariable>
	</timepoint>
	<timepoint>
		<spatialEntity>
			<pseudo3D type="region">
				<clusteredness>1</clusteredness>
				<density>0.5527294270367477</density>
				<area>44980</area>
				<perimeter>1641.253731489182</perimeter>
				<distanceFromOrigin>214.478437144623</distanceFromOrigin>
				<angle>43.48777401967038</angle>
				<shape>triangular</shape>
				<triangleMeasure>0.5362926001934493</triangleMeasure>
				<rectangleMeasure>0.468457109548423</rectangleMeasure>
				<circleMeasure>0.2635645286453353</circleMeasure>
				<centroid>
					<x>1093.929</x>
					<y>472.6159</y>
				</centroid>
			</pseudo3D>
		</spatialEntity>
		<numericStateVariable>
			<name>avgClusterednessRegions</name>
			<value>0</value>
		</numericStateVariable>
		<numericStateVariable>
			<name>avgDensityRegions</name>
			<value>0.5527294270367477</value>
		</numericStateVariable>
	</timepoint>
	<timepoint>
		<spatialEntity>
			<pseudo3D type="region">
				<clusteredness>1</clusteredness>
				<density>0.5527294270367477</density>
				<area>44980</area>
				<perimeter>1641.253731489182</perimeter>
				<distanceFromOrigin>214.478437144623</distanceFromOrigin>
				<angle>43.48777401967038</angle>
				<shape>triangular</shape>
				<triangleMeasure>0.5362926001934493</triangleMeasure>
				<rectangleMeasure>0.468457109548423</rectangleMeasure>
				<circleMeasure>0.2635645286453353</circleMeasure>
				<centroid>
					<x>1093.929</x>
					<y>472.6159</y>
				</centroid>
			</pseudo3D>
		</spatialEntity>
		<numericStateVariable>
			<name>avgClusterednessRegions</name>
			<value>0</value>
		</numericStateVariable>
		<numericStateVariable>
			<name>avgDensityRegions</name>
			<value>0.5527294270367477</value>
		</numericStateVariable>
	</timepoint>
	<timepoint>
		<spatialEntity>
			<pseudo3D type="region">
				<clusteredness>1</clusteredness>
				<density>0.5527294270367477</density>
				<area>44980</area>
				<perimeter>1641.253731489182</perimeter>
				<distanceFromOrigin>214.478437144623</distanceFromOrigin>
				<angle>43.48777401967038</angle>
				<shape>triangular</shape>
				<triangleMeasure>0.5362926001934493</triangleMeasure>
				<rectangleMeasure>0.468457109548423</rectangleMeasure>
				<circleMeasure>0.2635645286453353</circleMeasure>
				<centroid>
					<x>1093.929</x>
					<y>472.6159</y>
				</centroid>
			</pseudo3D>
		</spatialEntity>
		<numericStateVariable>
			<name>avgClusterednessRegions</name>
			<value>0</value>
		</numericStateVariable>
		<numericStateVariable>
			<name>avgDensityRegions</name>
			<value>0.5527294270367477</value>
		</numericStateVariable>
	</timepoint>
	<timepoint>
		<spatialEntity>
			<pseudo3D type="region">
				<clusteredness>1</clusteredness>
				<density>0.5527294270367477</density>
				<area>44980</area>
				<perimeter>1641.253731489182</perimeter>
				<distanceFromOrigin>214.478437144623</distanceFromOrigin>
				<angle>43.48777401967038</angle>
				<shape>triangular</shape>
				<triangleMeasure>0.5362926001934493</triangleMeasure>
				<rectangleMeasure>0.468457109548423</rectangleMeasure>
				<circleMeasure>0.2635645286453353</circleMeasure>
				<centroid>
					<x>1093.929</x>
					<y>472.6159</y>
				</centroid>
			</pseudo3D>
		</spatialEntity>
		<numericStateVariable>
			<name>avgClusterednessRegions</name>
			<value>0</value>
		</numericStateVariable>
		<numericStateVariable>
			<name>avgDensityRegions</name>
			<value>0.5527294270367477</value>
		</numericStateVariable>
	</timepoint>
	<timepoint>
		<spatialEntity>
			<pseudo3D type="region">
				<clusteredness>1</clusteredness>
				<density>0.5527294270367477</density>
				<area>44980</area>
				<perimeter>1641.253731489182</perimeter>
				<distanceFromOrigin>214.478437144623</distanceFromOrigin>
				<angle>43.48777401967038</angle>
				<shape>triangular</shape>
				<triangleMeasure>0.5362926001934493</triangleMeasure>
				<rectangleMeasure>0.468457109548423</rectangleMeasure>
				<circleMeasure>0.2635645286453353</circleMeasure>
				<centroid>
					<x>1093.929</x>
					<y>472.6159</y>
				</centroid>
			</pseudo3D>
		</spatialEntity>
		<numericStateVariable>
			<name>avgClusterednessRegions</name>
			<value>0</value>
		</numericStateVariable>
		<numericStateVariable>
			<name>avgDensityRegions</name>
			<value>0.5527294270367477</value>
		</numericStateVariable>
	</timepoint>
	<timepoint>
		<spatialEntity>
			<pseudo3D type="region">
				<clusteredness>1</clusteredness>
				<density>0.5527294270367477</density>
				<area>44980</area>
				<perimeter>1641.253731489182</perimeter>
				<distanceFromOrigin>214.478437144623</distanceFromOrigin>
				<angle>43.48777401967038</angle>
				<shape>triangular</shape>
				<triangleMeasure>0.5362926001934493</triangleMeasure>
				<rectangleMeasure>0.468457109548423</rectangleMeasure>
				<circleMeasure>0.2635645286453353</circleMeasure>
				<centroid>
					<x>1093.929</x>
					<y>472.6159</y>
				</centroid>
			</pseudo3D>
		</spatialEntity>
		<numericStateVariable>
			<name>avgClusterednessRegions</name>
			<value>0</value>
		</numericStateVariable>
		<numericStateVariable>
			<name>avgDensityRegions</name>
			<value>0.5527294270367477</value>
		</numericStateVariable>
	</timepoint>
	<timepoint>
		<spatialEntity>
			<pseudo3D type="region">
				<clusteredness>1</clusteredness>
				<density>0.5527294270367477</density>
				<area>44980</area>
				<perimeter>1641.253731489182</perimeter>
				<distanceFromOrigin>214.478437144623</distanceFromOrigin>
				<angle>43.48777401967038</angle>
				<shape>triangular</shape>
				<triangleMeasure>0.5362926001934493</triangleMeasure>
				<rectangleMeasure>0.468457109548423</rectangleMeasure>
				<circleMeasure>0.2635645286453353</circleMeasure>
				<centroid>
					<x>1093.929</x>
					<y>472.6159</y>
				</centroid>
			</pseudo3D>
		</spatialEntity>
		<numericStateVariable>
			<name>avgClusterednessRegions</name>
			<value>0</value>
		</numericStateVariable>
		<numericStateVariable>
			<name>avgDensityRegions</name>
			<value>0.5527294270367477</value>
		</numericStateVariable>
	</timepoint>
	<timepoint>
		<spatialEntity>
			<pseudo3D type="region">
				<clusteredness>1</clusteredness>
				<density>0.5527294270367477</density>
				<area>44980</area>
				<perimeter>1641.253731489182</perimeter>
				<distanceFromOrigin>214.478437144623</distanceFromOrigin>
				<angle>43.48777401967038</angle>
				<shape>triangular</shape>
				<triangleMeasure>0.5362926001934493</triangleMeasure>
				<rectangleMeasure>0.468457109548423</rectangleMeasure>
				<circleMeasure>0.2635645286453353</circleMeasure>
				<centroid>
					<x>1093.929</x>
					<y>472.6159</y>
				</centroid>
			</pseudo3D>
		</spatialEntity>
		<numericStateVariable>
			<name>avgClusterednessRegions</name>
			<value>0</value>
		</numericStateVariable>
		<numericStateVariable>
			<name>avgDensityRegions</name>
			<value>0.5527294270367477</value>
		</numericStateVariable>
	</timepoint>
	<timepoint>
		<spatialEntity>
			<pseudo3D type="region">
				<clusteredness>1</clusteredness>
				<density>0.5527294270367477</density>
				<area>44980</area>
				<perimeter>1641.253731489182</perimeter>
				<distanceFromOrigin>214.478437144623</distanceFromOrigin>
				<angle>43.48777401967038</angle>
				<shape>triangular</shape>
				<triangleMeasure>0.5362926001934493</triangleMeasure>
				<rectangleMeasure>0.468457109548423</rectangleMeasure>
				<circleMeasure>0.2635645286453353</circleMeasure>
				<centroid>
					<x>1093.929</x>
					<y>472.6159</y>
				</centroid>
			</pseudo3D>
		</spatialEntity>
		<numericStateVariable>
			<name>avgClusterednessRegions</name>
			<value>0</value>
		</numericStateVariable>
		<numericStateVariable>
			<name>avgDensityRegions</name>
			<value>0.5527294270367477</value>
		</numericStateVariable>
	</timepoint>
	<timepoint>
		<spatialEntity>
			<pseudo3D type="region">
				<clusteredness>1</clusteredness>
				<density>0.5527294270367477</density>
				<area>44980</area>
				<perimeter>1641.253731489182</perimeter>
				<distanceFromOrigin>214.478437144623</distanceFromOrigin>
				<angle>43.48777401967038</angle>
				<shape>triangular</shape>
				<triangleMeasure>0.5362926001934493</triangleMeasure>
				<rectangleMeasure>0.468457109548423</rectangleMeasure>
				<circleMeasure>0.2635645286453353</circleMeasure>
				<centroid>
					<x>1093.929</x>
					<y>472.6159</y>
				</centroid>
			</pseudo3D>
		</spatialEntity>
		<numericStateVariable>
			<name>avgClusterednessRegions</name>
			<value>0</value>
		</numericStateVariable>
		<numericStateVariable>
			<name>avgDensityRegions</name>
			<value>0.5527294270367477</value>
		</numericStateVariable>
	</timepoint>
	<timepoint>
		<spatialEntity>
			<pseudo3D type="region">
				<clusteredness>1</clusteredness>
				<density>0.5527294270367477</density>
				<area>44980</area>
				<perimeter>1641.253731489182</perimeter>
				<distanceFromOrigin>214.478437144623</distanceFromOrigin>
				<angle>43.48777401967038</angle>
				<shape>triangular</shape>
				<triangleMeasure>0.5362926001934493</triangleMeasure>
				<rectangleMeasure>0.468457109548423</rectangleMeasure>
				<circleMeasure>0.2635645286453353</circleMeasure>
				<centroid>
					<x>1093.929</x>
					<y>472.6159</y>
				</centroid>
			</pseudo3D>
		</spatialEntity>
		<numericStateVariable>
			<name>avgClusterednessRegions</name>
			<value>0</value>
		</numericStateVariable>
		<numericStateVariable>
			<name>avgDensityRegions</name>
			<value>0.5527294270367477</value>
		</numericStateVariable>
	</timepoint>
	<timepoint>
		<spatialEntity>
			<pseudo3D type="region">
				<clusteredness>1</clusteredness>
				<density>0.5527294270367477</density>
				<area>44980</area>
				<perimeter>1641.253731489182</perimeter>
				<distanceFromOrigin>214.478437144623</distanceFromOrigin>
				<angle>43.48777401967038</angle>
				<shape>triangular</shape>
				<triangleMeasure>0.5362926001934493</triangleMeasure>
				<rectangleMeasure>0.468457109548423</rectangleMeasure>
				<circleMeasure>0.2635645286453353</circleMeasure>
				<centroid>
					<x>1093.929</x>
					<y>472.6159</y>
				</centroid>
			</pseudo3D>
		</spatialEntity>
		<numericStateVariable>
			<name>avgClusterednessRegions</name>
			<value>0</value>
		</numericStateVariable>
		<numericStateVariable>
			<name>avgDensityRegions</name>
			<value>0.5527294270367477</value>
		</numericStateVariable>
	</timepoint>
	<timepoint>
		<spatialEntity>
			<pseudo3D type="region">
				<clusteredness>1</clusteredness>
				<density>0.5527294270367477</density>
				<area>44980</area>
				<perimeter>1641.253731489182</perimeter>
				<distanceFromOrigin>214.478437144623</distanceFromOrigin>
				<angle>43.48777401967038</angle>
				<shape>triangular</shape>
				<triangleMeasure>0.5362926001934493</triangleMeasure>
				<rectangleMeasure>0.468457109548423</rectangleMeasure>
				<circleMeasure>0.2635645286453353</circleMeasure>
				<centroid>
					<x>1093.929</x>
					<y>472.6159</y>
				</centroid>
			</pseudo3D>
		</spatialEntity>
		<numericStateVariable>
			<name>avgClusterednessRegions</name>
			<value>0</value>
		</numericStateVariable>
		<numericStateVariable>
			<name>avgDensityRegions</name>
			<value>0.5527294270367477</value>
		</numericStateVariable>
	</timepoint>
	<timepoint>
		<spatialEntity>
			<pseudo3D type="region">
				<clusteredness>1</clusteredness>
				<density>0.5527294270367477</density>
				<area>44980</area>
				<perimeter>1641.253731489182</perimeter>
				<distanceFromOrigin>214.478437144623</distanceFromOrigin>
				<angle>43.48777401967038</angle>
				<shape>triangular</shape>
				<triangleMeasure>0.5362926001934493</triangleMeasure>
				<rectangleMeasure>0.468457109548423</rectangleMeasure>
				<circleMeasure>0.2635645286453353</circleMeasure>
				<centroid>
					<x>1093.929</x>
					<y>472.6159</y>
				</centroid>
			</pseudo3D>
		</spatialEntity>
		<numericStateVariable>
			<name>avgClusterednessRegions</name>
			<value>0</value>
		</numericStateVariable>
		<numericStateVariable>
			<name>avgDensityRegions</name>
			<value>0.5527294270367477</value>
		</numericStateVariable>
	</timepoint>
	<timepoint>
		<spatialEntity>
			<pseudo3D type="region">
				<clusteredness>1</clusteredness>
				<density>0.5527294270367477</density>
				<area>44980</area>
				<perimeter>1641.253731489182</perimeter>
				<distanceFromOrigin>214.478437144623</distanceFromOrigin>
				<angle>43.48777401967038</angle>
				<shape>triangular</shape>
				<triangleMeasure>0.5362926001934493</triangleMeasure>
				<rectangleMeasure>0.468457109548423</rectangleMeasure>
				<circleMeasure>0.2635645286453353</circleMeasure>
				<centroid>
					<x>1093.929</x>
					<y>472.6159</y>
				</centroid>
			</pseudo3D>
		</spatialEntity>
		<numericStateVariable>
			<name>avgClusterednessRegions</name>
			<value>0</value>
		</numericStateVariable>
		<numericStateVariable>
			<name>avgDensityRegions</name>
			<value>0.5527294270367477</value>
		</numericStateVariable>
	</timepoint>
	<timepoint>
		<spatialEntity>
			<pseudo3D type="region">
				<clusteredness>1</clusteredness>
				<density>0.5527294270367477</density>
				<area>44980</area>
				<perimeter>1641.253731489182</perimeter>
				<distanceFromOrigin>214.478437144623</distanceFromOrigin>
				<angle>43.48777401967038</angle>
				<shape>triangular</shape>
				<triangleMeasure>0.5362926001934493</triangleMeasure>
				<rectangleMeasure>0.468457109548423</rectangleMeasure>
				<circleMeasure>0.2635645286453353</circleMeasure>
				<centroid>
					<x>1093.929</x>
					<y>472.6159</y>
				</centroid>
			</pseudo3D>
		</spatialEntity>
		<numericStateVariable>
			<name>avgClusterednessRegions</name>
			<value>0</value>
		</numericStateVariable>
		<numericStateVariable>
			<name>avgDensityRegions</name>
			<value>0.5527294270367477</value>
		</numericStateVariable>
	</timepoint>
	<timepoint>
		<spatialEntity>
			<pseudo3D type="region">
				<clusteredness>1</clusteredness>
				<density>0.5527294270367477</density>
				<area>44980</area>
				<perimeter>1641.253731489182</perimeter>
				<distanceFromOrigin>214.478437144623</distanceFromOrigin>
				<angle>43.48777401967038</angle>
				<shape>triangular</shape>
				<triangleMeasure>0.5362926001934493</triangleMeasure>
				<rectangleMeasure>0.468457109548423</rectangleMeasure>
				<circleMeasure>0.2635645286453353</circleMeasure>
				<centroid>
					<x>1093.929</x>
					<y>472.6159</y>
				</centroid>
			</pseudo3D>
		</spatialEntity>
		<numericStateVariable>
			<name>avgClusterednessRegions</name>
			<value>0</value>
		</numericStateVariable>
		<numericStateVariable>
			<name>avgDensityRegions</name>
			<value>0.5527294270367477</value>
		</numericStateVariable>
	</timepoint>
	<timepoint>
		<spatialEntity>
			<pseudo3D type="region">
				<clusteredness>1</clusteredness>
				<density>0.5527294270367477</density>
				<area>44980</area>
				<perimeter>1641.253731489182</perimeter>
				<distanceFromOrigin>214.478437144623</distanceFromOrigin>
				<angle>43.48777401967038</angle>
				<shape>triangular</shape>
				<triangleMeasure>0.5362926001934493</triangleMeasure>
				<rectangleMeasure>0.468457109548423</rectangleMeasure>
				<circleMeasure>0.2635645286453353</circleMeasure>
				<centroid>
					<x>1093.929</x>
					<y>472.6159</y>
				</centroid>
			</pseudo3D>
		</spatialEntity>
		<numericStateVariable>
			<name>avgClusterednessRegions</name>
			<value>0</value>
		</numericStateVariable>
		<numericStateVariable>
			<name>avgDensityRegions</name>
			<value>0.5527294270367477</value>
		</numericStateVariable>
	</timepoint>
	<timepoint>
		<spatialEntity>
			<pseudo3D type="region">
				<clusteredness>1</clusteredness>
				<density>0.5527294270367477</density>
				<area>44980</area>
				<perimeter>1641.253731489182</perimeter>
				<distanceFromOrigin>214.478437144623</distanceFromOrigin>
				<angle>43.48777401967038</angle>
				<shape>triangular</shape>
				<triangleMeasure>0.5362926001934493</triangleMeasure>
				<rectangleMeasure>0.468457109548423</rectangleMeasure>
				<circleMeasure>0.2635645286453353</circleMeasure>
				<centroid>
					<x>1093.929</x>
					<y>472.6159</y>
				</centroid>
			</pseudo3D>
		</spatialEntity>
		<numericStateVariable>
			<name>avgClusterednessRegions</name>
			<value>0</value>
		</numericStateVariable>
		<numericStateVariable>
			<name>avgDensityRegions</name>
			<value>0.5527294270367477</value>
		</numericStateVariable>
	</timepoint>
	<timepoint>
		<spatialEntity>
			<pseudo3D type="region">
				<clusteredness>1</clusteredness>
				<density>0.5527294270367477</density>
				<area>44980</area>
				<perimeter>1641.253731489182</perimeter>
				<distanceFromOrigin>214.478437144623</distanceFromOrigin>
				<angle>43.48777401967038</angle>
				<shape>triangular</shape>
				<triangleMeasure>0.5362926001934493</triangleMeasure>
				<rectangleMeasure>0.468457109548423</rectangleMeasure>
				<circleMeasure>0.2635645286453353</circleMeasure>
				<centroid>
					<x>1093.929</x>
					<y>472.6159</y>
				</centroid>
			</pseudo3D>
		</spatialEntity>
		<numericStateVariable>
			<name>avgClusterednessRegions</name>
			<value>0</value>
		</numericStateVariable>
		<numericStateVariable>
			<name>avgDensityRegions</name>
			<value>0.5527294270367477</value>
		</numericStateVariable>
	</timepoint>
	<timepoint>
		<spatialEntity>
			<pseudo3D type="region">
				<clusteredness>1</clusteredness>
				<density>0.5527294270367477</density>
				<area>44980</area>
				<perimeter>1641.253731489182</perimeter>
				<distanceFromOrigin>214.478437144623</distanceFromOrigin>
				<angle>43.48777401967038</angle>
				<shape>triangular</shape>
				<triangleMeasure>0.5362926001934493</triangleMeasure>
				<rectangleMeasure>0.468457109548423</rectangleMeasure>
				<circleMeasure>0.2635645286453353</circleMeasure>
				<centroid>
					<x>1093.929</x>
					<y>472.6159</y>
				</centroid>
			</pseudo3D>
		</spatialEntity>
		<numericStateVariable>
			<name>avgClusterednessRegions</name>
			<value>0</value>
		</numericStateVariable>
		<numericStateVariable>
			<name>avgDensityRegions</name>
			<value>0.5527294270367477</value>
		</numericStateVariable>
	</timepoint>
	<timepoint>
		<spatialEntity>
			<pseudo3D type="region">
				<clusteredness>1</clusteredness>
				<density>0.5527294270367477</density>
				<area>44980</area>
				<perimeter>1641.253731489182</perimeter>
				<distanceFromOrigin>214.478437144623</distanceFromOrigin>
				<angle>43.48777401967038</angle>
				<shape>triangular</shape>
				<triangleMeasure>0.5362926001934493</triangleMeasure>
				<rectangleMeasure>0.468457109548423</rectangleMeasure>
				<circleMeasure>0.2635645286453353</circleMeasure>
				<centroid>
					<x>1093.929</x>
					<y>472.6159</y>
				</centroid>
			</pseudo3D>
		</spatialEntity>
		<numericStateVariable>
			<name>avgClusterednessRegions</name>
			<value>0</value>
		</numericStateVariable>
		<numericStateVariable>
			<name>avgDensityRegions</name>
			<value>0.5527294270367477</value>
		</numericStateVariable>
	</timepoint>
	<timepoint>
		<spatialEntity>
			<pseudo3D type="region">
				<clusteredness>1</clusteredness>
				<density>0.5527294270367477</density>
				<area>44980</area>
				<perimeter>1641.253731489182</perimeter>
				<distanceFromOrigin>214.478437144623</distanceFromOrigin>
				<angle>43.48777401967038</angle>
				<shape>triangular</shape>
				<triangleMeasure>0.5362926001934493</triangleMeasure>
				<rectangleMeasure>0.468457109548423</rectangleMeasure>
				<circleMeasure>0.2635645286453353</circleMeasure>
				<centroid>
					<x>1093.929</x>
					<y>472.6159</y>
				</centroid>
			</pseudo3D>
		</spatialEntity>
		<numericStateVariable>
			<name>avgClusterednessRegions</name>
			<value>0</value>
		</numericStateVariable>
		<numericStateVariable>
			<name>avgDensityRegions</name>
			<value>0.5527294270367477</value>
		</numericStateVariable>
	</timepoint>
	<timepoint>
		<spatialEntity>
			<pseudo3D type="region">
				<clusteredness>1</clusteredness>
				<density>0.5527294270367477</density>
				<area>44980</area>
				<perimeter>1641.253731489182</perimeter>
				<distanceFromOrigin>214.478437144623</distanceFromOrigin>
				<angle>43.48777401967038</angle>
				<shape>triangular</shape>
				<triangleMeasure>0.5362926001934493</triangleMeasure>
				<rectangleMeasure>0.468457109548423</rectangleMeasure>
				<circleMeasure>0.2635645286453353</circleMeasure>
				<centroid>
					<x>1093.929</x>
					<y>472.6159</y>
				</centroid>
			</pseudo3D>
		</spatialEntity>
		<numericStateVariable>
			<name>avgClusterednessRegions</name>
			<value>0</value>
		</numericStateVariable>
		<numericStateVariable>
			<name>avgDensityRegions</name>
			<value>0.5527294270367477</value>
		</numericStateVariable>
	</timepoint>
	<timepoint>
		<spatialEntity>
			<pseudo3D type="region">
				<clusteredness>1</clusteredness>
				<density>0.5527294270367477</density>
				<area>44980</area>
				<perimeter>1641.253731489182</perimeter>
				<distanceFromOrigin>214.478437144623</distanceFromOrigin>
				<angle>43.48777401967038</angle>
				<shape>triangular</shape>
				<triangleMeasure>0.5362926001934493</triangleMeasure>
				<rectangleMeasure>0.468457109548423</rectangleMeasure>
				<circleMeasure>0.2635645286453353</circleMeasure>
				<centroid>
					<x>1093.929</x>
					<y>472.6159</y>
				</centroid>
			</pseudo3D>
		</spatialEntity>
		<numericStateVariable>
			<name>avgClusterednessRegions</name>
			<value>0</value>
		</numericStateVariable>
		<numericStateVariable>
			<name>avgDensityRegions</name>
			<value>0.5527294270367477</value>
		</numericStateVariable>
	</timepoint>
	<timepoint>
		<spatialEntity>
			<pseudo3D type="region">
				<clusteredness>1</clusteredness>
				<density>0.5527294270367477</density>
				<area>44980</area>
				<perimeter>1641.253731489182</perimeter>
				<distanceFromOrigin>214.478437144623</distanceFromOrigin>
				<angle>43.48777401967038</angle>
				<shape>triangular</shape>
				<triangleMeasure>0.5362926001934493</triangleMeasure>
				<rectangleMeasure>0.468457109548423</rectangleMeasure>
				<circleMeasure>0.2635645286453353</circleMeasure>
				<centroid>
					<x>1093.929</x>
					<y>472.6159</y>
				</centroid>
			</pseudo3D>
		</spatialEntity>
		<numericStateVariable>
			<name>avgClusterednessRegions</name>
			<value>0</value>
		</numericStateVariable>
		<numericStateVariable>
			<name>avgDensityRegions</name>
			<value>0.5527294270367477</value>
		</numericStateVariable>
	</timepoint>
	<timepoint>
		<spatialEntity>
			<pseudo3D type="region">
				<clusteredness>1</clusteredness>
				<density>0.5527294270367477</density>
				<area>44980</area>
				<perimeter>1641.253731489182</perimeter>
				<distanceFromOrigin>214.478437144623</distanceFromOrigin>
				<angle>43.48777401967038</angle>
				<shape>triangular</shape>
				<triangleMeasure>0.5362926001934493</triangleMeasure>
				<rectangleMeasure>0.468457109548423</rectangleMeasure>
				<circleMeasure>0.2635645286453353</circleMeasure>
				<centroid>
					<x>1093.929</x>
					<y>472.6159</y>
				</centroid>
			</pseudo3D>
		</spatialEntity>
		<numericStateVariable>
			<name>avgClusterednessRegions</name>
			<value>0</value>
		</numericStateVariable>
		<numericStateVariable>
			<name>avgDensityRegions</name>
			<value>0.5527294270367477</value>
		</numericStateVariable>
	</timepoint>
	<timepoint>
		<spatialEntity>
			<pseudo3D type="region">
				<clusteredness>1</clusteredness>
				<density>0.5527294270367477</density>
				<area>44980</area>
				<perimeter>1641.253731489182</perimeter>
				<distanceFromOrigin>214.478437144623</distanceFromOrigin>
				<angle>43.48777401967038</angle>
				<shape>triangular</shape>
				<triangleMeasure>0.5362926001934493</triangleMeasure>
				<rectangleMeasure>0.468457109548423</rectangleMeasure>
				<circleMeasure>0.2635645286453353</circleMeasure>
				<centroid>
					<x>1093.929</x>
					<y>472.6159</y>
				</centroid>
			</pseudo3D>
		</spatialEntity>
		<numericStateVariable>
			<name>avgClusterednessRegions</name>
			<value>0</value>
		</numericStateVariable>
		<numericStateVariable>
			<name>avgDensityRegions</name>
			<value>0.5527294270367477</value>
		</numericStateVariable>
	</timepoint>
	<timepoint>
		<spatialEntity>
			<pseudo3D type="region">
				<clusteredness>1</clusteredness>
				<density>0.5527294270367477</density>
				<area>44980</area>
				<perimeter>1641.253731489182</perimeter>
				<distanceFromOrigin>214.478437144623</distanceFromOrigin>
				<angle>43.48777401967038</angle>
				<shape>triangular</shape>
				<triangleMeasure>0.5362926001934493</triangleMeasure>
				<rectangleMeasure>0.468457109548423</rectangleMeasure>
				<circleMeasure>0.2635645286453353</circleMeasure>
				<centroid>
					<x>1093.929</x>
					<y>472.6159</y>
				</centroid>
			</pseudo3D>
		</spatialEntity>
		<numericStateVariable>
			<name>avgClusterednessRegions</name>
			<value>0</value>
		</numericStateVariable>
		<numericStateVariable>
			<name>avgDensityRegions</name>
			<value>0.5527294270367477</value>
		</numericStateVariable>
	</timepoint>
	<timepoint>
		<spatialEntity>
			<pseudo3D type="region">
				<clusteredness>1</clusteredness>
				<density>0.5527294270367477</density>
				<area>44980</area>
				<perimeter>1641.253731489182</perimeter>
				<distanceFromOrigin>214.478437144623</distanceFromOrigin>
				<angle>43.48777401967038</angle>
				<shape>triangular</shape>
				<triangleMeasure>0.5362926001934493</triangleMeasure>
				<rectangleMeasure>0.468457109548423</rectangleMeasure>
				<circleMeasure>0.2635645286453353</circleMeasure>
				<centroid>
					<x>1093.929</x>
					<y>472.6159</y>
				</centroid>
			</pseudo3D>
		</spatialEntity>
		<numericStateVariable>
			<name>avgClusterednessRegions</name>
			<value>0</value>
		</numericStateVariable>
		<numericStateVariable>
			<name>avgDensityRegions</name>
			<value>0.5527294270367477</value>
		</numericStateVariable>
	</timepoint>
	<timepoint>
		<spatialEntity>
			<pseudo3D type="region">
				<clusteredness>1</clusteredness>
				<density>0.5527294270367477</density>
				<area>44980</area>
				<perimeter>1641.253731489182</perimeter>
				<distanceFromOrigin>214.478437144623</distanceFromOrigin>
				<angle>43.48777401967038</angle>
				<shape>triangular</shape>
				<triangleMeasure>0.5362926001934493</triangleMeasure>
				<rectangleMeasure>0.468457109548423</rectangleMeasure>
				<circleMeasure>0.2635645286453353</circleMeasure>
				<centroid>
					<x>1093.929</x>
					<y>472.6159</y>
				</centroid>
			</pseudo3D>
		</spatialEntity>
		<numericStateVariable>
			<name>avgClusterednessRegions</name>
			<value>0</value>
		</numericStateVariable>
		<numericStateVariable>
			<name>avgDensityRegions</name>
			<value>0.5527294270367477</value>
		</numericStateVariable>
	</timepoint>
	<timepoint>
		<spatialEntity>
			<pseudo3D type="region">
				<clusteredness>1</clusteredness>
				<density>0.5527294270367477</density>
				<area>44980</area>
				<perimeter>1641.253731489182</perimeter>
				<distanceFromOrigin>214.478437144623</distanceFromOrigin>
				<angle>43.48777401967038</angle>
				<shape>triangular</shape>
				<triangleMeasure>0.5362926001934493</triangleMeasure>
				<rectangleMeasure>0.468457109548423</rectangleMeasure>
				<circleMeasure>0.2635645286453353</circleMeasure>
				<centroid>
					<x>1093.929</x>
					<y>472.6159</y>
				</centroid>
			</pseudo3D>
		</spatialEntity>
		<numericStateVariable>
			<name>avgClusterednessRegions</name>
			<value>0</value>
		</numericStateVariable>
		<numericStateVariable>
			<name>avgDensityRegions</name>
			<value>0.5527294270367477</value>
		</numericStateVariable>
	</timepoint>
	<timepoint>
		<spatialEntity>
			<pseudo3D type="region">
				<clusteredness>1</clusteredness>
				<density>0.5527294270367477</density>
				<area>44980</area>
				<perimeter>1641.253731489182</perimeter>
				<distanceFromOrigin>214.478437144623</distanceFromOrigin>
				<angle>43.48777401967038</angle>
				<shape>triangular</shape>
				<triangleMeasure>0.5362926001934493</triangleMeasure>
				<rectangleMeasure>0.468457109548423</rectangleMeasure>
				<circleMeasure>0.2635645286453353</circleMeasure>
				<centroid>
					<x>1093.929</x>
					<y>472.6159</y>
				</centroid>
			</pseudo3D>
		</spatialEntity>
		<numericStateVariable>
			<name>avgClusterednessRegions</name>
			<value>0</value>
		</numericStateVariable>
		<numericStateVariable>
			<name>avgDensityRegions</name>
			<value>0.5527294270367477</value>
		</numericStateVariable>
	</timepoint>
	<timepoint>
		<spatialEntity>
			<pseudo3D type="region">
				<clusteredness>1</clusteredness>
				<density>0.5527294270367477</density>
				<area>44980</area>
				<perimeter>1641.253731489182</perimeter>
				<distanceFromOrigin>214.478437144623</distanceFromOrigin>
				<angle>43.48777401967038</angle>
				<shape>triangular</shape>
				<triangleMeasure>0.5362926001934493</triangleMeasure>
				<rectangleMeasure>0.468457109548423</rectangleMeasure>
				<circleMeasure>0.2635645286453353</circleMeasure>
				<centroid>
					<x>1093.929</x>
					<y>472.6159</y>
				</centroid>
			</pseudo3D>
		</spatialEntity>
		<numericStateVariable>
			<name>avgClusterednessRegions</name>
			<value>0</value>
		</numericStateVariable>
		<numericStateVariable>
			<name>avgDensityRegions</name>
			<value>0.5527294270367477</value>
		</numericStateVariable>
	</timepoint>
	<timepoint>
		<spatialEntity>
			<pseudo3D type="region">
				<clusteredness>1</clusteredness>
				<density>0.5527294270367477</density>
				<area>44980</area>
				<perimeter>1641.253731489182</perimeter>
				<distanceFromOrigin>214.478437144623</distanceFromOrigin>
				<angle>43.48777401967038</angle>
				<shape>triangular</shape>
				<triangleMeasure>0.5362926001934493</triangleMeasure>
				<rectangleMeasure>0.468457109548423</rectangleMeasure>
				<circleMeasure>0.2635645286453353</circleMeasure>
				<centroid>
					<x>1093.929</x>
					<y>472.6159</y>
				</centroid>
			</pseudo3D>
		</spatialEntity>
		<numericStateVariable>
			<name>avgClusterednessRegions</name>
			<value>0</value>
		</numericStateVariable>
		<numericStateVariable>
			<name>avgDensityRegions</name>
			<value>0.5527294270367477</value>
		</numericStateVariable>
	</timepoint>
	<timepoint>
		<spatialEntity>
			<pseudo3D type="region">
				<clusteredness>1</clusteredness>
				<density>0.5527294270367477</density>
				<area>44980</area>
				<perimeter>1641.253731489182</perimeter>
				<distanceFromOrigin>214.478437144623</distanceFromOrigin>
				<angle>43.48777401967038</angle>
				<shape>triangular</shape>
				<triangleMeasure>0.5362926001934493</triangleMeasure>
				<rectangleMeasure>0.468457109548423</rectangleMeasure>
				<circleMeasure>0.2635645286453353</circleMeasure>
				<centroid>
					<x>1093.929</x>
					<y>472.6159</y>
				</centroid>
			</pseudo3D>
		</spatialEntity>
		<numericStateVariable>
			<name>avgClusterednessRegions</name>
			<value>0</value>
		</numericStateVariable>
		<numericStateVariable>
			<name>avgDensityRegions</name>
			<value>0.5527294270367477</value>
		</numericStateVariable>
	</timepoint>
	<timepoint>
		<spatialEntity>
			<pseudo3D type="region">
				<clusteredness>1</clusteredness>
				<density>0.5527294270367477</density>
				<area>44980</area>
				<perimeter>1641.253731489182</perimeter>
				<distanceFromOrigin>214.478437144623</distanceFromOrigin>
				<angle>43.48777401967038</angle>
				<shape>triangular</shape>
				<triangleMeasure>0.5362926001934493</triangleMeasure>
				<rectangleMeasure>0.468457109548423</rectangleMeasure>
				<circleMeasure>0.2635645286453353</circleMeasure>
				<centroid>
					<x>1093.929</x>
					<y>472.6159</y>
				</centroid>
			</pseudo3D>
		</spatialEntity>
		<numericStateVariable>
			<name>avgClusterednessRegions</name>
			<value>0</value>
		</numericStateVariable>
		<numericStateVariable>
			<name>avgDensityRegions</name>
			<value>0.5527294270367477</value>
		</numericStateVariable>
	</timepoint>
	<timepoint>
		<spatialEntity>
			<pseudo3D type="region">
				<clusteredness>1</clusteredness>
				<density>0.5527294270367477</density>
				<area>44980</area>
				<perimeter>1641.253731489182</perimeter>
				<distanceFromOrigin>214.478437144623</distanceFromOrigin>
				<angle>43.48777401967038</angle>
				<shape>triangular</shape>
				<triangleMeasure>0.5362926001934493</triangleMeasure>
				<rectangleMeasure>0.468457109548423</rectangleMeasure>
				<circleMeasure>0.2635645286453353</circleMeasure>
				<centroid>
					<x>1093.929</x>
					<y>472.6159</y>
				</centroid>
			</pseudo3D>
		</spatialEntity>
		<numericStateVariable>
			<name>avgClusterednessRegions</name>
			<value>0</value>
		</numericStateVariable>
		<numericStateVariable>
			<name>avgDensityRegions</name>
			<value>0.5527294270367477</value>
		</numericStateVariable>
	</timepoint>
	<timepoint>
		<spatialEntity>
			<pseudo3D type="region">
				<clusteredness>1</clusteredness>
				<density>0.5527294270367477</density>
				<area>44980</area>
				<perimeter>1641.253731489182</perimeter>
				<distanceFromOrigin>214.478437144623</distanceFromOrigin>
				<angle>43.48777401967038</angle>
				<shape>triangular</shape>
				<triangleMeasure>0.5362926001934493</triangleMeasure>
				<rectangleMeasure>0.468457109548423</rectangleMeasure>
				<circleMeasure>0.2635645286453353</circleMeasure>
				<centroid>
					<x>1093.929</x>
					<y>472.6159</y>
				</centroid>
			</pseudo3D>
		</spatialEntity>
		<numericStateVariable>
			<name>avgClusterednessRegions</name>
			<value>0</value>
		</numericStateVariable>
		<numericStateVariable>
			<name>avgDensityRegions</name>
			<value>0.5527294270367477</value>
		</numericStateVariable>
	</timepoint>
	<timepoint>
		<spatialEntity>
			<pseudo3D type="region">
				<clusteredness>1</clusteredness>
				<density>0.5527294270367477</density>
				<area>44980</area>
				<perimeter>1641.253731489182</perimeter>
				<distanceFromOrigin>214.478437144623</distanceFromOrigin>
				<angle>43.48777401967038</angle>
				<shape>triangular</shape>
				<triangleMeasure>0.5362926001934493</triangleMeasure>
				<rectangleMeasure>0.468457109548423</rectangleMeasure>
				<circleMeasure>0.2635645286453353</circleMeasure>
				<centroid>
					<x>1093.929</x>
					<y>472.6159</y>
				</centroid>
			</pseudo3D>
		</spatialEntity>
		<numericStateVariable>
			<name>avgClusterednessRegions</name>
			<value>0</value>
		</numericStateVariable>
		<numericStateVariable>
			<name>avgDensityRegions</name>
			<value>0.5527294270367477</value>
		</numericStateVariable>
	</timepoint>
	<timepoint>
		<spatialEntity>
			<pseudo3D type="region">
				<clusteredness>1</clusteredness>
				<density>0.5527294270367477</density>
				<area>44980</area>
				<perimeter>1641.253731489182</perimeter>
				<distanceFromOrigin>214.478437144623</distanceFromOrigin>
				<angle>43.48777401967038</angle>
				<shape>triangular</shape>
				<triangleMeasure>0.5362926001934493</triangleMeasure>
				<rectangleMeasure>0.468457109548423</rectangleMeasure>
				<circleMeasure>0.2635645286453353</circleMeasure>
				<centroid>
					<x>1093.929</x>
					<y>472.6159</y>
				</centroid>
			</pseudo3D>
		</spatialEntity>
		<numericStateVariable>
			<name>avgClusterednessRegions</name>
			<value>0</value>
		</numericStateVariable>
		<numericStateVariable>
			<name>avgDensityRegions</name>
			<value>0.5527294270367477</value>
		</numericStateVariable>
	</timepoint>
	<timepoint>
		<spatialEntity>
			<pseudo3D type="region">
				<clusteredness>1</clusteredness>
				<density>0.5527294270367477</density>
				<area>44980</area>
				<perimeter>1641.253731489182</perimeter>
				<distanceFromOrigin>214.478437144623</distanceFromOrigin>
				<angle>43.48777401967038</angle>
				<shape>triangular</shape>
				<triangleMeasure>0.5362926001934493</triangleMeasure>
				<rectangleMeasure>0.468457109548423</rectangleMeasure>
				<circleMeasure>0.2635645286453353</circleMeasure>
				<centroid>
					<x>1093.929</x>
					<y>472.6159</y>
				</centroid>
			</pseudo3D>
		</spatialEntity>
		<numericStateVariable>
			<name>avgClusterednessRegions</name>
			<value>0</value>
		</numericStateVariable>
		<numericStateVariable>
			<name>avgDensityRegions</name>
			<value>0.5527294270367477</value>
		</numericStateVariable>
	</timepoint>
	<timepoint>
		<spatialEntity>
			<pseudo3D type="region">
				<clusteredness>1</clusteredness>
				<density>0.5527294270367477</density>
				<area>44980</area>
				<perimeter>1641.253731489182</perimeter>
				<distanceFromOrigin>214.478437144623</distanceFromOrigin>
				<angle>43.48777401967038</angle>
				<shape>triangular</shape>
				<triangleMeasure>0.5362926001934493</triangleMeasure>
				<rectangleMeasure>0.468457109548423</rectangleMeasure>
				<circleMeasure>0.2635645286453353</circleMeasure>
				<centroid>
					<x>1093.929</x>
					<y>472.6159</y>
				</centroid>
			</pseudo3D>
		</spatialEntity>
		<numericStateVariable>
			<name>avgClusterednessRegions</name>
			<value>0</value>
		</numericStateVariable>
		<numericStateVariable>
			<name>avgDensityRegions</name>
			<value>0.5527294270367477</value>
		</numericStateVariable>
	</timepoint>
	<timepoint>
		<spatialEntity>
			<pseudo3D type="region">
				<clusteredness>1</clusteredness>
				<density>0.5527294270367477</density>
				<area>44980</area>
				<perimeter>1641.253731489182</perimeter>
				<distanceFromOrigin>214.478437144623</distanceFromOrigin>
				<angle>43.48777401967038</angle>
				<shape>triangular</shape>
				<triangleMeasure>0.5362926001934493</triangleMeasure>
				<rectangleMeasure>0.468457109548423</rectangleMeasure>
				<circleMeasure>0.2635645286453353</circleMeasure>
				<centroid>
					<x>1093.929</x>
					<y>472.6159</y>
				</centroid>
			</pseudo3D>
		</spatialEntity>
		<numericStateVariable>
			<name>avgClusterednessRegions</name>
			<value>0</value>
		</numericStateVariable>
		<numericStateVariable>
			<name>avgDensityRegions</name>
			<value>0.5527294270367477</value>
		</numericStateVariable>
	</timepoint>
	<timepoint>
		<spatialEntity>
			<pseudo3D type="region">
				<clusteredness>1</clusteredness>
				<density>0.5527294270367477</density>
				<area>44980</area>
				<perimeter>1641.253731489182</perimeter>
				<distanceFromOrigin>214.478437144623</distanceFromOrigin>
				<angle>43.48777401967038</angle>
				<shape>triangular</shape>
				<triangleMeasure>0.5362926001934493</triangleMeasure>
				<rectangleMeasure>0.468457109548423</rectangleMeasure>
				<circleMeasure>0.2635645286453353</circleMeasure>
				<centroid>
					<x>1093.929</x>
					<y>472.6159</y>
				</centroid>
			</pseudo3D>
		</spatialEntity>
		<numericStateVariable>
			<name>avgClusterednessRegions</name>
			<value>0</value>
		</numericStateVariable>
		<numericStateVariable>
			<name>avgDensityRegions</name>
			<value>0.5527294270367477</value>
		</numericStateVariable>
	</timepoint>
	<timepoint>
		<spatialEntity>
			<pseudo3D type="region">
				<clusteredness>1</clusteredness>
				<density>0.5527294270367477</density>
				<area>44980</area>
				<perimeter>1641.253731489182</perimeter>
				<distanceFromOrigin>214.478437144623</distanceFromOrigin>
				<angle>43.48777401967038</angle>
				<shape>triangular</shape>
				<triangleMeasure>0.5362926001934493</triangleMeasure>
				<rectangleMeasure>0.468457109548423</rectangleMeasure>
				<circleMeasure>0.2635645286453353</circleMeasure>
				<centroid>
					<x>1093.929</x>
					<y>472.6159</y>
				</centroid>
			</pseudo3D>
		</spatialEntity>
		<numericStateVariable>
			<name>avgClusterednessRegions</name>
			<value>0</value>
		</numericStateVariable>
		<numericStateVariable>
			<name>avgDensityRegions</name>
			<value>0.5527294270367477</value>
		</numericStateVariable>
	</timepoint>
	<timepoint>
		<spatialEntity>
			<pseudo3D type="region">
				<clusteredness>1</clusteredness>
				<density>0.5527294270367477</density>
				<area>44980</area>
				<perimeter>1641.253731489182</perimeter>
				<distanceFromOrigin>214.478437144623</distanceFromOrigin>
				<angle>43.48777401967038</angle>
				<shape>triangular</shape>
				<triangleMeasure>0.5362926001934493</triangleMeasure>
				<rectangleMeasure>0.468457109548423</rectangleMeasure>
				<circleMeasure>0.2635645286453353</circleMeasure>
				<centroid>
					<x>1093.929</x>
					<y>472.6159</y>
				</centroid>
			</pseudo3D>
		</spatialEntity>
		<numericStateVariable>
			<name>avgClusterednessRegions</name>
			<value>0</value>
		</numericStateVariable>
		<numericStateVariable>
			<name>avgDensityRegions</name>
			<value>0.5527294270367477</value>
		</numericStateVariable>
	</timepoint>
	<timepoint>
		<spatialEntity>
			<pseudo3D type="region">
				<clusteredness>1</clusteredness>
				<density>0.5527294270367477</density>
				<area>44980</area>
				<perimeter>1641.253731489182</perimeter>
				<distanceFromOrigin>214.478437144623</distanceFromOrigin>
				<angle>43.48777401967038</angle>
				<shape>triangular</shape>
				<triangleMeasure>0.5362926001934493</triangleMeasure>
				<rectangleMeasure>0.468457109548423</rectangleMeasure>
				<circleMeasure>0.2635645286453353</circleMeasure>
				<centroid>
					<x>1093.929</x>
					<y>472.6159</y>
				</centroid>
			</pseudo3D>
		</spatialEntity>
		<numericStateVariable>
			<name>avgClusterednessRegions</name>
			<value>0</value>
		</numericStateVariable>
		<numericStateVariable>
			<name>avgDensityRegions</name>
			<value>0.5527294270367477</value>
		</numericStateVariable>
	</timepoint>
	<timepoint>
		<spatialEntity>
			<pseudo3D type="region">
				<clusteredness>1</clusteredness>
				<density>0.5527294270367477</density>
				<area>44980</area>
				<perimeter>1641.253731489182</perimeter>
				<distanceFromOrigin>214.478437144623</distanceFromOrigin>
				<angle>43.48777401967038</angle>
				<shape>triangular</shape>
				<triangleMeasure>0.5362926001934493</triangleMeasure>
				<rectangleMeasure>0.468457109548423</rectangleMeasure>
				<circleMeasure>0.2635645286453353</circleMeasure>
				<centroid>
					<x>1093.929</x>
					<y>472.6159</y>
				</centroid>
			</pseudo3D>
		</spatialEntity>
		<numericStateVariable>
			<name>avgClusterednessRegions</name>
			<value>0</value>
		</numericStateVariable>
		<numericStateVariable>
			<name>avgDensityRegions</name>
			<value>0.5527294270367477</value>
		</numericStateVariable>
	</timepoint>
	<timepoint>
		<spatialEntity>
			<pseudo3D type="region">
				<clusteredness>1</clusteredness>
				<density>0.5527294270367477</density>
				<area>44980</area>
				<perimeter>1641.253731489182</perimeter>
				<distanceFromOrigin>214.478437144623</distanceFromOrigin>
				<angle>43.48777401967038</angle>
				<shape>triangular</shape>
				<triangleMeasure>0.5362926001934493</triangleMeasure>
				<rectangleMeasure>0.468457109548423</rectangleMeasure>
				<circleMeasure>0.2635645286453353</circleMeasure>
				<centroid>
					<x>1093.929</x>
					<y>472.6159</y>
				</centroid>
			</pseudo3D>
		</spatialEntity>
		<numericStateVariable>
			<name>avgClusterednessRegions</name>
			<value>0</value>
		</numericStateVariable>
		<numericStateVariable>
			<name>avgDensityRegions</name>
			<value>0.5527294270367477</value>
		</numericStateVariable>
	</timepoint>
	<timepoint>
		<spatialEntity>
			<pseudo3D type="region">
				<clusteredness>1</clusteredness>
				<density>0.5527294270367477</density>
				<area>44980</area>
				<perimeter>1641.253731489182</perimeter>
				<distanceFromOrigin>214.478437144623</distanceFromOrigin>
				<angle>43.48777401967038</angle>
				<shape>triangular</shape>
				<triangleMeasure>0.5362926001934493</triangleMeasure>
				<rectangleMeasure>0.468457109548423</rectangleMeasure>
				<circleMeasure>0.2635645286453353</circleMeasure>
				<centroid>
					<x>1093.929</x>
					<y>472.6159</y>
				</centroid>
			</pseudo3D>
		</spatialEntity>
		<numericStateVariable>
			<name>avgClusterednessRegions</name>
			<value>0</value>
		</numericStateVariable>
		<numericStateVariable>
			<name>avgDensityRegions</name>
			<value>0.5527294270367477</value>
		</numericStateVariable>
	</timepoint>
	<timepoint>
		<spatialEntity>
			<pseudo3D type="region">
				<clusteredness>1</clusteredness>
				<density>0.5527294270367477</density>
				<area>44980</area>
				<perimeter>1641.253731489182</perimeter>
				<distanceFromOrigin>214.478437144623</distanceFromOrigin>
				<angle>43.48777401967038</angle>
				<shape>triangular</shape>
				<triangleMeasure>0.5362926001934493</triangleMeasure>
				<rectangleMeasure>0.468457109548423</rectangleMeasure>
				<circleMeasure>0.2635645286453353</circleMeasure>
				<centroid>
					<x>1093.929</x>
					<y>472.6159</y>
				</centroid>
			</pseudo3D>
		</spatialEntity>
		<numericStateVariable>
			<name>avgClusterednessRegions</name>
			<value>0</value>
		</numericStateVariable>
		<numericStateVariable>
			<name>avgDensityRegions</name>
			<value>0.5527294270367477</value>
		</numericStateVariable>
	</timepoint>
	<timepoint>
		<spatialEntity>
			<pseudo3D type="region">
				<clusteredness>1</clusteredness>
				<density>0.5527294270367477</density>
				<area>44980</area>
				<perimeter>1641.253731489182</perimeter>
				<distanceFromOrigin>214.478437144623</distanceFromOrigin>
				<angle>43.48777401967038</angle>
				<shape>triangular</shape>
				<triangleMeasure>0.5362926001934493</triangleMeasure>
				<rectangleMeasure>0.468457109548423</rectangleMeasure>
				<circleMeasure>0.2635645286453353</circleMeasure>
				<centroid>
					<x>1093.929</x>
					<y>472.6159</y>
				</centroid>
			</pseudo3D>
		</spatialEntity>
		<numericStateVariable>
			<name>avgClusterednessRegions</name>
			<value>0</value>
		</numericStateVariable>
		<numericStateVariable>
			<name>avgDensityRegions</name>
			<value>0.5527294270367477</value>
		</numericStateVariable>
	</timepoint>
	<timepoint>
		<spatialEntity>
			<pseudo3D type="region">
				<clusteredness>1</clusteredness>
				<density>0.5527294270367477</density>
				<area>44980</area>
				<perimeter>1641.253731489182</perimeter>
				<distanceFromOrigin>214.478437144623</distanceFromOrigin>
				<angle>43.48777401967038</angle>
				<shape>triangular</shape>
				<triangleMeasure>0.5362926001934493</triangleMeasure>
				<rectangleMeasure>0.468457109548423</rectangleMeasure>
				<circleMeasure>0.2635645286453353</circleMeasure>
				<centroid>
					<x>1093.929</x>
					<y>472.6159</y>
				</centroid>
			</pseudo3D>
		</spatialEntity>
		<numericStateVariable>
			<name>avgClusterednessRegions</name>
			<value>0</value>
		</numericStateVariable>
		<numericStateVariable>
			<name>avgDensityRegions</name>
			<value>0.5527294270367477</value>
		</numericStateVariable>
	</timepoint>
</experiment>
