# Supplementary material for: Automatic validation of computational models using pseudo-3D spatio-temporal model checking
Source: BMC Syst Biol. 2014 Dec 2;8:124. doi: 10.1186/s12918-014-0124-0 (PMC4272535; doi:10.1186/s12918-014-0124-0)
Supplement: Additional file 8 — Dataset of STML files for the phase variation case study. The dataset of one thousand STML files corresponding to the stochastic simulations of the rectangular model for the phase variation case study. We recommend using the freely available 7zip software (Download link: http://www.7-zip.org/download.html) to extract this archive. [file 12918_2014_124_MOESM8_ESM.zip › phase_variation_stml_227.xml]

<?xml version="1.0" encoding="utf-8"?>
<!--Warning! This xml file was automatically generated by a C++ program using the Boost PropertyTree library.-->
<experiment>
	<timepoint>
		<numericStateVariable>
			<name>avgClusterednessRegions</name>
			<value>0</value>
		</numericStateVariable>
		<numericStateVariable>
			<name>avgDensityRegions</name>
			<value>0</value>
		</numericStateVariable>
	</timepoint>
	<timepoint>
		<numericStateVariable>
			<name>avgClusterednessRegions</name>
			<value>0</value>
		</numericStateVariable>
		<numericStateVariable>
			<name>avgDensityRegions</name>
			<value>0</value>
		</numericStateVariable>
	</timepoint>
	<timepoint>
		<numericStateVariable>
			<name>avgClusterednessRegions</name>
			<value>0</value>
		</numericStateVariable>
		<numericStateVariable>
			<name>avgDensityRegions</name>
			<value>0</value>
		</numericStateVariable>
	</timepoint>
	<timepoint>
		<numericStateVariable>
			<name>avgClusterednessRegions</name>
			<value>0</value>
		</numericStateVariable>
		<numericStateVariable>
			<name>avgDensityRegions</name>
			<value>0</value>
		</numericStateVariable>
	</timepoint>
	<timepoint>
		<numericStateVariable>
			<name>avgClusterednessRegions</name>
			<value>0</value>
		</numericStateVariable>
		<numericStateVariable>
			<name>avgDensityRegions</name>
			<value>0</value>
		</numericStateVariable>
	</timepoint>
	<timepoint>
		<numericStateVariable>
			<name>avgClusterednessRegions</name>
			<value>0</value>
		</numericStateVariable>
		<numericStateVariable>
			<name>avgDensityRegions</name>
			<value>0</value>
		</numericStateVariable>
	</timepoint>
	<timepoint>
		<numericStateVariable>
			<name>avgClusterednessRegions</name>
			<value>0</value>
		</numericStateVariable>
		<numericStateVariable>
			<name>avgDensityRegions</name>
			<value>0</value>
		</numericStateVariable>
	</timepoint>
	<timepoint>
		<numericStateVariable>
			<name>avgClusterednessRegions</name>
			<value>0</value>
		</numericStateVariable>
		<numericStateVariable>
			<name>avgDensityRegions</name>
			<value>0</value>
		</numericStateVariable>
	</timepoint>
	<timepoint>
		<numericStateVariable>
			<name>avgClusterednessRegions</name>
			<value>0</value>
		</numericStateVariable>
		<numericStateVariable>
			<name>avgDensityRegions</name>
			<value>0</value>
		</numericStateVariable>
	</timepoint>
	<timepoint>
		<numericStateVariable>
			<name>avgClusterednessRegions</name>
			<value>0</value>
		</numericStateVariable>
		<numericStateVariable>
			<name>avgDensityRegions</name>
			<value>0</value>
		</numericStateVariable>
	</timepoint>
	<timepoint>
		<numericStateVariable>
			<name>avgClusterednessRegions</name>
			<value>0</value>
		</numericStateVariable>
		<numericStateVariable>
			<name>avgDensityRegions</name>
			<value>0</value>
		</numericStateVariable>
	</timepoint>
	<timepoint>
		<numericStateVariable>
			<name>avgClusterednessRegions</name>
			<value>0</value>
		</numericStateVariable>
		<numericStateVariable>
			<name>avgDensityRegions</name>
			<value>0</value>
		</numericStateVariable>
	</timepoint>
	<timepoint>
		<numericStateVariable>
			<name>avgClusterednessRegions</name>
			<value>0</value>
		</numericStateVariable>
		<numericStateVariable>
			<name>avgDensityRegions</name>
			<value>0</value>
		</numericStateVariable>
	</timepoint>
	<timepoint>
		<numericStateVariable>
			<name>avgClusterednessRegions</name>
			<value>0</value>
		</numericStateVariable>
		<numericStateVariable>
			<name>avgDensityRegions</name>
			<value>0</value>
		</numericStateVariable>
	</timepoint>
	<timepoint>
		<numericStateVariable>
			<name>avgClusterednessRegions</name>
			<value>0</value>
		</numericStateVariable>
		<numericStateVariable>
			<name>avgDensityRegions</name>
			<value>0</value>
		</numericStateVariable>
	</timepoint>
	<timepoint>
		<numericStateVariable>
			<name>avgClusterednessRegions</name>
			<value>0</value>
		</numericStateVariable>
		<numericStateVariable>
			<name>avgDensityRegions</name>
			<value>0</value>
		</numericStateVariable>
	</timepoint>
	<timepoint>
		<numericStateVariable>
			<name>avgClusterednessRegions</name>
			<value>0</value>
		</numericStateVariable>
		<numericStateVariable>
			<name>avgDensityRegions</name>
			<value>0</value>
		</numericStateVariable>
	</timepoint>
	<timepoint>
		<numericStateVariable>
			<name>avgClusterednessRegions</name>
			<value>0</value>
		</numericStateVariable>
		<numericStateVariable>
			<name>avgDensityRegions</name>
			<value>0</value>
		</numericStateVariable>
	</timepoint>
	<timepoint>
		<numericStateVariable>
			<name>avgClusterednessRegions</name>
			<value>0</value>
		</numericStateVariable>
		<numericStateVariable>
			<name>avgDensityRegions</name>
			<value>0</value>
		</numericStateVariable>
	</timepoint>
	<timepoint>
		<numericStateVariable>
			<name>avgClusterednessRegions</name>
			<value>0</value>
		</numericStateVariable>
		<numericStateVariable>
			<name>avgDensityRegions</name>
			<value>0</value>
		</numericStateVariable>
	</timepoint>
	<timepoint>
		<numericStateVariable>
			<name>avgClusterednessRegions</name>
			<value>0</value>
		</numericStateVariable>
		<numericStateVariable>
			<name>avgDensityRegions</name>
			<value>0</value>
		</numericStateVariable>
	</timepoint>
	<timepoint>
		<numericStateVariable>
			<name>avgClusterednessRegions</name>
			<value>0</value>
		</numericStateVariable>
		<numericStateVariable>
			<name>avgDensityRegions</name>
			<value>0</value>
		</numericStateVariable>
	</timepoint>
	<timepoint>
		<numericStateVariable>
			<name>avgClusterednessRegions</name>
			<value>0</value>
		</numericStateVariable>
		<numericStateVariable>
			<name>avgDensityRegions</name>
			<value>0</value>
		</numericStateVariable>
	</timepoint>
	<timepoint>
		<numericStateVariable>
			<name>avgClusterednessRegions</name>
			<value>0</value>
		</numericStateVariable>
		<numericStateVariable>
			<name>avgDensityRegions</name>
			<value>0</value>
		</numericStateVariable>
	</timepoint>
	<timepoint>
		<numericStateVariable>
			<name>avgClusterednessRegions</name>
			<value>0</value>
		</numericStateVariable>
		<numericStateVariable>
			<name>avgDensityRegions</name>
			<value>0</value>
		</numericStateVariable>
	</timepoint>
	<timepoint>
		<numericStateVariable>
			<name>avgClusterednessRegions</name>
			<value>0</value>
		</numericStateVariable>
		<numericStateVariable>
			<name>avgDensityRegions</name>
			<value>0</value>
		</numericStateVariable>
	</timepoint>
	<timepoint>
		<spatialEntity>
			<pseudo3D type="region">
				<clusteredness>1</clusteredness>
				<density>0.6731956629113061</density>
				<area>24636</area>
				<perimeter>805.3368473052979</perimeter>
				<distanceFromOrigin>191.2066944434739</distanceFromOrigin>
				<angle>61.48266898296679</angle>
				<shape>triangular</shape>
				<triangleMeasure>0.71850471923384</triangleMeasure>
				<rectangleMeasure>0.4628160112153417</rectangleMeasure>
				<circleMeasure>0.3745324190216925</circleMeasure>
				<centroid>
					<x>751.4694</x>
					<y>1040.097</y>
				</centroid>
			</pseudo3D>
		</spatialEntity>
		<numericStateVariable>
			<name>avgClusterednessRegions</name>
			<value>0</value>
		</numericStateVariable>
		<numericStateVariable>
			<name>avgDensityRegions</name>
			<value>0.6731956629113061</value>
		</numericStateVariable>
	</timepoint>
	<timepoint>
		<spatialEntity>
			<pseudo3D type="region">
				<clusteredness>1</clusteredness>
				<density>0.6750679739918519</density>
				<area>28539.5</area>
				<perimeter>807.3813004493713</perimeter>
				<distanceFromOrigin>191.2066944434739</distanceFromOrigin>
				<angle>60.8030006842165</angle>
				<shape>triangular</shape>
				<triangleMeasure>0.7382273438611466</triangleMeasure>
				<rectangleMeasure>0.5210070071016601</rectangleMeasure>
				<circleMeasure>0.4259916340967977</circleMeasure>
				<centroid>
					<x>755.9672</x>
					<y>1050.505</y>
				</centroid>
			</pseudo3D>
		</spatialEntity>
		<numericStateVariable>
			<name>avgClusterednessRegions</name>
			<value>0</value>
		</numericStateVariable>
		<numericStateVariable>
			<name>avgDensityRegions</name>
			<value>0.6750679739918519</value>
		</numericStateVariable>
	</timepoint>
	<timepoint>
		<spatialEntity>
			<pseudo3D type="region">
				<clusteredness>1</clusteredness>
				<density>0.6795410170083426</density>
				<area>33509.5</area>
				<perimeter>878.1406631469727</perimeter>
				<distanceFromOrigin>191.2066944434739</distanceFromOrigin>
				<angle>62.92081092813802</angle>
				<shape>triangular</shape>
				<triangleMeasure>0.7489830129637908</triangleMeasure>
				<rectangleMeasure>0.5083836407087997</rectangleMeasure>
				<circleMeasure>0.4056669741330793</circleMeasure>
				<centroid>
					<x>757.1911</x>
					<y>1062.589</y>
				</centroid>
			</pseudo3D>
		</spatialEntity>
		<numericStateVariable>
			<name>avgClusterednessRegions</name>
			<value>0</value>
		</numericStateVariable>
		<numericStateVariable>
			<name>avgDensityRegions</name>
			<value>0.6795410170083426</value>
		</numericStateVariable>
	</timepoint>
	<timepoint>
		<spatialEntity>
			<pseudo3D type="region">
				<clusteredness>1</clusteredness>
				<density>0.6764662600127459</density>
				<area>38985</area>
				<perimeter>965.5972981452942</perimeter>
				<distanceFromOrigin>191.2066944434739</distanceFromOrigin>
				<angle>64.71650729486934</angle>
				<shape>triangular</shape>
				<triangleMeasure>0.7030895995130584</triangleMeasure>
				<rectangleMeasure>0.5047189453383986</rectangleMeasure>
				<circleMeasure>0.4056604062068834</circleMeasure>
				<centroid>
					<x>759.705</x>
					<y>1074.355</y>
				</centroid>
			</pseudo3D>
		</spatialEntity>
		<numericStateVariable>
			<name>avgClusterednessRegions</name>
			<value>0</value>
		</numericStateVariable>
		<numericStateVariable>
			<name>avgDensityRegions</name>
			<value>0.6764662600127459</value>
		</numericStateVariable>
	</timepoint>
	<timepoint>
		<spatialEntity>
			<pseudo3D type="region">
				<clusteredness>1</clusteredness>
				<density>0.6758565438754117</density>
				<area>44078.5</area>
				<perimeter>982.3101596832275</perimeter>
				<distanceFromOrigin>191.2066944434739</distanceFromOrigin>
				<angle>63.06771601543804</angle>
				<shape>triangular</shape>
				<triangleMeasure>0.7467688821592317</triangleMeasure>
				<rectangleMeasure>0.5279616082910041</rectangleMeasure>
				<circleMeasure>0.4332919417597184</circleMeasure>
				<centroid>
					<x>761.0573</x>
					<y>1085.198</y>
				</centroid>
			</pseudo3D>
		</spatialEntity>
		<numericStateVariable>
			<name>avgClusterednessRegions</name>
			<value>0</value>
		</numericStateVariable>
		<numericStateVariable>
			<name>avgDensityRegions</name>
			<value>0.6758565438754117</value>
		</numericStateVariable>
	</timepoint>
	<timepoint>
		<spatialEntity>
			<pseudo3D type="region">
				<clusteredness>1</clusteredness>
				<density>0.6799127664730114</density>
				<area>49302.5</area>
				<perimeter>1021.012082576752</perimeter>
				<distanceFromOrigin>191.2066944434739</distanceFromOrigin>
				<angle>62.78693907404765</angle>
				<shape>triangular</shape>
				<triangleMeasure>0.8085392502941671</triangleMeasure>
				<rectangleMeasure>0.5409218090304435</rectangleMeasure>
				<circleMeasure>0.4392198972036546</circleMeasure>
				<centroid>
					<x>761.5757</x>
					<y>1095.739</y>
				</centroid>
			</pseudo3D>
		</spatialEntity>
		<numericStateVariable>
			<name>avgClusterednessRegions</name>
			<value>0</value>
		</numericStateVariable>
		<numericStateVariable>
			<name>avgDensityRegions</name>
			<value>0.6799127664730114</value>
		</numericStateVariable>
	</timepoint>
	<timepoint>
		<spatialEntity>
			<pseudo3D type="region">
				<clusteredness>1</clusteredness>
				<density>0.6815290954227896</density>
				<area>54432</area>
				<perimeter>1062.127762317657</perimeter>
				<distanceFromOrigin>191.2066944434739</distanceFromOrigin>
				<angle>62.01333714633526</angle>
				<shape>triangular</shape>
				<triangleMeasure>0.7852831542899187</triangleMeasure>
				<rectangleMeasure>0.5526179470342127</rectangleMeasure>
				<circleMeasure>0.4544096371449021</circleMeasure>
				<centroid>
					<x>761.8243</x>
					<y>1105.839</y>
				</centroid>
			</pseudo3D>
		</spatialEntity>
		<numericStateVariable>
			<name>avgClusterednessRegions</name>
			<value>0</value>
		</numericStateVariable>
		<numericStateVariable>
			<name>avgDensityRegions</name>
			<value>0.6815290954227896</value>
		</numericStateVariable>
	</timepoint>
	<timepoint>
		<spatialEntity>
			<pseudo3D type="region">
				<clusteredness>1</clusteredness>
				<density>0.6820897718346113</density>
				<area>60787.5</area>
				<perimeter>1116.603994369507</perimeter>
				<distanceFromOrigin>191.2066944434739</distanceFromOrigin>
				<angle>61.43857904437514</angle>
				<shape>triangular</shape>
				<triangleMeasure>0.7913223039634459</triangleMeasure>
				<rectangleMeasure>0.5588661097350788</rectangleMeasure>
				<circleMeasure>0.4562864362505899</circleMeasure>
				<centroid>
					<x>763.1673</x>
					<y>1117.374</y>
				</centroid>
			</pseudo3D>
		</spatialEntity>
		<numericStateVariable>
			<name>avgClusterednessRegions</name>
			<value>0</value>
		</numericStateVariable>
		<numericStateVariable>
			<name>avgDensityRegions</name>
			<value>0.6820897718346113</value>
		</numericStateVariable>
	</timepoint>
	<timepoint>
		<spatialEntity>
			<pseudo3D type="region">
				<clusteredness>1</clusteredness>
				<density>0.6828962377979964</density>
				<area>67342.5</area>
				<perimeter>1214.328310489655</perimeter>
				<distanceFromOrigin>191.2066944434739</distanceFromOrigin>
				<angle>61.58733855692743</angle>
				<shape>triangular</shape>
				<triangleMeasure>0.7842674842124571</triangleMeasure>
				<rectangleMeasure>0.5347618066524735</rectangleMeasure>
				<circleMeasure>0.4325612181066085</circleMeasure>
				<centroid>
					<x>762.9917</x>
					<y>1128.639</y>
				</centroid>
			</pseudo3D>
		</spatialEntity>
		<numericStateVariable>
			<name>avgClusterednessRegions</name>
			<value>0</value>
		</numericStateVariable>
		<numericStateVariable>
			<name>avgDensityRegions</name>
			<value>0.6828962377979964</value>
		</numericStateVariable>
	</timepoint>
	<timepoint>
		<spatialEntity>
			<pseudo3D type="region">
				<clusteredness>1</clusteredness>
				<density>0.6842498865024753</density>
				<area>72177</area>
				<perimeter>1248.979776859283</perimeter>
				<distanceFromOrigin>191.2066944434739</distanceFromOrigin>
				<angle>62.65837386066443</angle>
				<shape>triangular</shape>
				<triangleMeasure>0.7778154955304463</triangleMeasure>
				<rectangleMeasure>0.5424037052266908</rectangleMeasure>
				<circleMeasure>0.4377302523514587</circleMeasure>
				<centroid>
					<x>762.0417</x>
					<y>1136.696</y>
				</centroid>
			</pseudo3D>
		</spatialEntity>
		<numericStateVariable>
			<name>avgClusterednessRegions</name>
			<value>0</value>
		</numericStateVariable>
		<numericStateVariable>
			<name>avgDensityRegions</name>
			<value>0.6842498865024753</value>
		</numericStateVariable>
	</timepoint>
	<timepoint>
		<spatialEntity>
			<pseudo3D type="region">
				<clusteredness>1</clusteredness>
				<density>0.6842498865024753</density>
				<area>72177</area>
				<perimeter>1248.979776859283</perimeter>
				<distanceFromOrigin>191.2066944434739</distanceFromOrigin>
				<angle>62.65837386066443</angle>
				<shape>triangular</shape>
				<triangleMeasure>0.7778154955304463</triangleMeasure>
				<rectangleMeasure>0.5424037052266908</rectangleMeasure>
				<circleMeasure>0.4377302523514587</circleMeasure>
				<centroid>
					<x>762.0417</x>
					<y>1136.696</y>
				</centroid>
			</pseudo3D>
		</spatialEntity>
		<numericStateVariable>
			<name>avgClusterednessRegions</name>
			<value>0</value>
		</numericStateVariable>
		<numericStateVariable>
			<name>avgDensityRegions</name>
			<value>0.6842498865024753</value>
		</numericStateVariable>
	</timepoint>
	<timepoint>
		<spatialEntity>
			<pseudo3D type="region">
				<clusteredness>1</clusteredness>
				<density>0.6842498865024753</density>
				<area>72177</area>
				<perimeter>1248.979776859283</perimeter>
				<distanceFromOrigin>191.2066944434739</distanceFromOrigin>
				<angle>62.65837386066443</angle>
				<shape>triangular</shape>
				<triangleMeasure>0.7778154955304463</triangleMeasure>
				<rectangleMeasure>0.5424037052266908</rectangleMeasure>
				<circleMeasure>0.4377302523514587</circleMeasure>
				<centroid>
					<x>762.0417</x>
					<y>1136.696</y>
				</centroid>
			</pseudo3D>
		</spatialEntity>
		<numericStateVariable>
			<name>avgClusterednessRegions</name>
			<value>0</value>
		</numericStateVariable>
		<numericStateVariable>
			<name>avgDensityRegions</name>
			<value>0.6842498865024753</value>
		</numericStateVariable>
	</timepoint>
	<timepoint>
		<spatialEntity>
			<pseudo3D type="region">
				<clusteredness>1</clusteredness>
				<density>0.6842498865024753</density>
				<area>72177</area>
				<perimeter>1248.979776859283</perimeter>
				<distanceFromOrigin>191.2066944434739</distanceFromOrigin>
				<angle>62.65837386066443</angle>
				<shape>triangular</shape>
				<triangleMeasure>0.7778154955304463</triangleMeasure>
				<rectangleMeasure>0.5424037052266908</rectangleMeasure>
				<circleMeasure>0.4377302523514587</circleMeasure>
				<centroid>
					<x>762.0417</x>
					<y>1136.696</y>
				</centroid>
			</pseudo3D>
		</spatialEntity>
		<numericStateVariable>
			<name>avgClusterednessRegions</name>
			<value>0</value>
		</numericStateVariable>
		<numericStateVariable>
			<name>avgDensityRegions</name>
			<value>0.6842498865024753</value>
		</numericStateVariable>
	</timepoint>
	<timepoint>
		<spatialEntity>
			<pseudo3D type="region">
				<clusteredness>1</clusteredness>
				<density>0.6842498865024753</density>
				<area>72177</area>
				<perimeter>1248.979776859283</perimeter>
				<distanceFromOrigin>191.2066944434739</distanceFromOrigin>
				<angle>62.65837386066443</angle>
				<shape>triangular</shape>
				<triangleMeasure>0.7778154955304463</triangleMeasure>
				<rectangleMeasure>0.5424037052266908</rectangleMeasure>
				<circleMeasure>0.4377302523514587</circleMeasure>
				<centroid>
					<x>762.0417</x>
					<y>1136.696</y>
				</centroid>
			</pseudo3D>
		</spatialEntity>
		<numericStateVariable>
			<name>avgClusterednessRegions</name>
			<value>0</value>
		</numericStateVariable>
		<numericStateVariable>
			<name>avgDensityRegions</name>
			<value>0.6842498865024753</value>
		</numericStateVariable>
	</timepoint>
	<timepoint>
		<spatialEntity>
			<pseudo3D type="region">
				<clusteredness>1</clusteredness>
				<density>0.6842498865024753</density>
				<area>72177</area>
				<perimeter>1248.979776859283</perimeter>
				<distanceFromOrigin>191.2066944434739</distanceFromOrigin>
				<angle>62.65837386066443</angle>
				<shape>triangular</shape>
				<triangleMeasure>0.7778154955304463</triangleMeasure>
				<rectangleMeasure>0.5424037052266908</rectangleMeasure>
				<circleMeasure>0.4377302523514587</circleMeasure>
				<centroid>
					<x>762.0417</x>
					<y>1136.696</y>
				</centroid>
			</pseudo3D>
		</spatialEntity>
		<numericStateVariable>
			<name>avgClusterednessRegions</name>
			<value>0</value>
		</numericStateVariable>
		<numericStateVariable>
			<name>avgDensityRegions</name>
			<value>0.6842498865024753</value>
		</numericStateVariable>
	</timepoint>
	<timepoint>
		<spatialEntity>
			<pseudo3D type="region">
				<clusteredness>1</clusteredness>
				<density>0.6842498865024753</density>
				<area>72177</area>
				<perimeter>1248.979776859283</perimeter>
				<distanceFromOrigin>191.2066944434739</distanceFromOrigin>
				<angle>62.65837386066443</angle>
				<shape>triangular</shape>
				<triangleMeasure>0.7778154955304463</triangleMeasure>
				<rectangleMeasure>0.5424037052266908</rectangleMeasure>
				<circleMeasure>0.4377302523514587</circleMeasure>
				<centroid>
					<x>762.0417</x>
					<y>1136.696</y>
				</centroid>
			</pseudo3D>
		</spatialEntity>
		<numericStateVariable>
			<name>avgClusterednessRegions</name>
			<value>0</value>
		</numericStateVariable>
		<numericStateVariable>
			<name>avgDensityRegions</name>
			<value>0.6842498865024753</value>
		</numericStateVariable>
	</timepoint>
	<timepoint>
		<spatialEntity>
			<pseudo3D type="region">
				<clusteredness>1</clusteredness>
				<density>0.6842498865024753</density>
				<area>72177</area>
				<perimeter>1248.979776859283</perimeter>
				<distanceFromOrigin>191.2066944434739</distanceFromOrigin>
				<angle>62.65837386066443</angle>
				<shape>triangular</shape>
				<triangleMeasure>0.7778154955304463</triangleMeasure>
				<rectangleMeasure>0.5424037052266908</rectangleMeasure>
				<circleMeasure>0.4377302523514587</circleMeasure>
				<centroid>
					<x>762.0417</x>
					<y>1136.696</y>
				</centroid>
			</pseudo3D>
		</spatialEntity>
		<numericStateVariable>
			<name>avgClusterednessRegions</name>
			<value>0</value>
		</numericStateVariable>
		<numericStateVariable>
			<name>avgDensityRegions</name>
			<value>0.6842498865024753</value>
		</numericStateVariable>
	</timepoint>
	<timepoint>
		<spatialEntity>
			<pseudo3D type="region">
				<clusteredness>1</clusteredness>
				<density>0.6842498865024753</density>
				<area>72177</area>
				<perimeter>1248.979776859283</perimeter>
				<distanceFromOrigin>191.2066944434739</distanceFromOrigin>
				<angle>62.65837386066443</angle>
				<shape>triangular</shape>
				<triangleMeasure>0.7778154955304463</triangleMeasure>
				<rectangleMeasure>0.5424037052266908</rectangleMeasure>
				<circleMeasure>0.4377302523514587</circleMeasure>
				<centroid>
					<x>762.0417</x>
					<y>1136.696</y>
				</centroid>
			</pseudo3D>
		</spatialEntity>
		<numericStateVariable>
			<name>avgClusterednessRegions</name>
			<value>0</value>
		</numericStateVariable>
		<numericStateVariable>
			<name>avgDensityRegions</name>
			<value>0.6842498865024753</value>
		</numericStateVariable>
	</timepoint>
	<timepoint>
		<spatialEntity>
			<pseudo3D type="region">
				<clusteredness>1</clusteredness>
				<density>0.6842498865024753</density>
				<area>72177</area>
				<perimeter>1248.979776859283</perimeter>
				<distanceFromOrigin>191.2066944434739</distanceFromOrigin>
				<angle>62.65837386066443</angle>
				<shape>triangular</shape>
				<triangleMeasure>0.7778154955304463</triangleMeasure>
				<rectangleMeasure>0.5424037052266908</rectangleMeasure>
				<circleMeasure>0.4377302523514587</circleMeasure>
				<centroid>
					<x>762.0417</x>
					<y>1136.696</y>
				</centroid>
			</pseudo3D>
		</spatialEntity>
		<numericStateVariable>
			<name>avgClusterednessRegions</name>
			<value>0</value>
		</numericStateVariable>
		<numericStateVariable>
			<name>avgDensityRegions</name>
			<value>0.6842498865024753</value>
		</numericStateVariable>
	</timepoint>
	<timepoint>
		<spatialEntity>
			<pseudo3D type="region">
				<clusteredness>1</clusteredness>
				<density>0.6842498865024753</density>
				<area>72177</area>
				<perimeter>1248.979776859283</perimeter>
				<distanceFromOrigin>191.2066944434739</distanceFromOrigin>
				<angle>62.65837386066443</angle>
				<shape>triangular</shape>
				<triangleMeasure>0.7778154955304463</triangleMeasure>
				<rectangleMeasure>0.5424037052266908</rectangleMeasure>
				<circleMeasure>0.4377302523514587</circleMeasure>
				<centroid>
					<x>762.0417</x>
					<y>1136.696</y>
				</centroid>
			</pseudo3D>
		</spatialEntity>
		<numericStateVariable>
			<name>avgClusterednessRegions</name>
			<value>0</value>
		</numericStateVariable>
		<numericStateVariable>
			<name>avgDensityRegions</name>
			<value>0.6842498865024753</value>
		</numericStateVariable>
	</timepoint>
	<timepoint>
		<spatialEntity>
			<pseudo3D type="region">
				<clusteredness>1</clusteredness>
				<density>0.6842498865024753</density>
				<area>72177</area>
				<perimeter>1248.979776859283</perimeter>
				<distanceFromOrigin>191.2066944434739</distanceFromOrigin>
				<angle>62.65837386066443</angle>
				<shape>triangular</shape>
				<triangleMeasure>0.7778154955304463</triangleMeasure>
				<rectangleMeasure>0.5424037052266908</rectangleMeasure>
				<circleMeasure>0.4377302523514587</circleMeasure>
				<centroid>
					<x>762.0417</x>
					<y>1136.696</y>
				</centroid>
			</pseudo3D>
		</spatialEntity>
		<numericStateVariable>
			<name>avgClusterednessRegions</name>
			<value>0</value>
		</numericStateVariable>
		<numericStateVariable>
			<name>avgDensityRegions</name>
			<value>0.6842498865024753</value>
		</numericStateVariable>
	</timepoint>
	<timepoint>
		<spatialEntity>
			<pseudo3D type="region">
				<clusteredness>1</clusteredness>
				<density>0.6842498865024753</density>
				<area>72177</area>
				<perimeter>1248.979776859283</perimeter>
				<distanceFromOrigin>191.2066944434739</distanceFromOrigin>
				<angle>62.65837386066443</angle>
				<shape>triangular</shape>
				<triangleMeasure>0.7778154955304463</triangleMeasure>
				<rectangleMeasure>0.5424037052266908</rectangleMeasure>
				<circleMeasure>0.4377302523514587</circleMeasure>
				<centroid>
					<x>762.0417</x>
					<y>1136.696</y>
				</centroid>
			</pseudo3D>
		</spatialEntity>
		<numericStateVariable>
			<name>avgClusterednessRegions</name>
			<value>0</value>
		</numericStateVariable>
		<numericStateVariable>
			<name>avgDensityRegions</name>
			<value>0.6842498865024753</value>
		</numericStateVariable>
	</timepoint>
	<timepoint>
		<spatialEntity>
			<pseudo3D type="region">
				<clusteredness>1</clusteredness>
				<density>0.6842498865024753</density>
				<area>72177</area>
				<perimeter>1248.979776859283</perimeter>
				<distanceFromOrigin>191.2066944434739</distanceFromOrigin>
				<angle>62.65837386066443</angle>
				<shape>triangular</shape>
				<triangleMeasure>0.7778154955304463</triangleMeasure>
				<rectangleMeasure>0.5424037052266908</rectangleMeasure>
				<circleMeasure>0.4377302523514587</circleMeasure>
				<centroid>
					<x>762.0417</x>
					<y>1136.696</y>
				</centroid>
			</pseudo3D>
		</spatialEntity>
		<numericStateVariable>
			<name>avgClusterednessRegions</name>
			<value>0</value>
		</numericStateVariable>
		<numericStateVariable>
			<name>avgDensityRegions</name>
			<value>0.6842498865024753</value>
		</numericStateVariable>
	</timepoint>
	<timepoint>
		<spatialEntity>
			<pseudo3D type="region">
				<clusteredness>1</clusteredness>
				<density>0.6842498865024753</density>
				<area>72177</area>
				<perimeter>1248.979776859283</perimeter>
				<distanceFromOrigin>191.2066944434739</distanceFromOrigin>
				<angle>62.65837386066443</angle>
				<shape>triangular</shape>
				<triangleMeasure>0.7778154955304463</triangleMeasure>
				<rectangleMeasure>0.5424037052266908</rectangleMeasure>
				<circleMeasure>0.4377302523514587</circleMeasure>
				<centroid>
					<x>762.0417</x>
					<y>1136.696</y>
				</centroid>
			</pseudo3D>
		</spatialEntity>
		<numericStateVariable>
			<name>avgClusterednessRegions</name>
			<value>0</value>
		</numericStateVariable>
		<numericStateVariable>
			<name>avgDensityRegions</name>
			<value>0.6842498865024753</value>
		</numericStateVariable>
	</timepoint>
	<timepoint>
		<spatialEntity>
			<pseudo3D type="region">
				<clusteredness>1</clusteredness>
				<density>0.6842498865024753</density>
				<area>72177</area>
				<perimeter>1248.979776859283</perimeter>
				<distanceFromOrigin>191.2066944434739</distanceFromOrigin>
				<angle>62.65837386066443</angle>
				<shape>triangular</shape>
				<triangleMeasure>0.7778154955304463</triangleMeasure>
				<rectangleMeasure>0.5424037052266908</rectangleMeasure>
				<circleMeasure>0.4377302523514587</circleMeasure>
				<centroid>
					<x>762.0417</x>
					<y>1136.696</y>
				</centroid>
			</pseudo3D>
		</spatialEntity>
		<numericStateVariable>
			<name>avgClusterednessRegions</name>
			<value>0</value>
		</numericStateVariable>
		<numericStateVariable>
			<name>avgDensityRegions</name>
			<value>0.6842498865024753</value>
		</numericStateVariable>
	</timepoint>
	<timepoint>
		<spatialEntity>
			<pseudo3D type="region">
				<clusteredness>1</clusteredness>
				<density>0.6842498865024753</density>
				<area>72177</area>
				<perimeter>1248.979776859283</perimeter>
				<distanceFromOrigin>191.2066944434739</distanceFromOrigin>
				<angle>62.65837386066443</angle>
				<shape>triangular</shape>
				<triangleMeasure>0.7778154955304463</triangleMeasure>
				<rectangleMeasure>0.5424037052266908</rectangleMeasure>
				<circleMeasure>0.4377302523514587</circleMeasure>
				<centroid>
					<x>762.0417</x>
					<y>1136.696</y>
				</centroid>
			</pseudo3D>
		</spatialEntity>
		<numericStateVariable>
			<name>avgClusterednessRegions</name>
			<value>0</value>
		</numericStateVariable>
		<numericStateVariable>
			<name>avgDensityRegions</name>
			<value>0.6842498865024753</value>
		</numericStateVariable>
	</timepoint>
	<timepoint>
		<spatialEntity>
			<pseudo3D type="region">
				<clusteredness>1</clusteredness>
				<density>0.6842498865024753</density>
				<area>72177</area>
				<perimeter>1248.979776859283</perimeter>
				<distanceFromOrigin>191.2066944434739</distanceFromOrigin>
				<angle>62.65837386066443</angle>
				<shape>triangular</shape>
				<triangleMeasure>0.7778154955304463</triangleMeasure>
				<rectangleMeasure>0.5424037052266908</rectangleMeasure>
				<circleMeasure>0.4377302523514587</circleMeasure>
				<centroid>
					<x>762.0417</x>
					<y>1136.696</y>
				</centroid>
			</pseudo3D>
		</spatialEntity>
		<numericStateVariable>
			<name>avgClusterednessRegions</name>
			<value>0</value>
		</numericStateVariable>
		<numericStateVariable>
			<name>avgDensityRegions</name>
			<value>0.6842498865024753</value>
		</numericStateVariable>
	</timepoint>
	<timepoint>
		<spatialEntity>
			<pseudo3D type="region">
				<clusteredness>1</clusteredness>
				<density>0.6842498865024753</density>
				<area>72177</area>
				<perimeter>1248.979776859283</perimeter>
				<distanceFromOrigin>191.2066944434739</distanceFromOrigin>
				<angle>62.65837386066443</angle>
				<shape>triangular</shape>
				<triangleMeasure>0.7778154955304463</triangleMeasure>
				<rectangleMeasure>0.5424037052266908</rectangleMeasure>
				<circleMeasure>0.4377302523514587</circleMeasure>
				<centroid>
					<x>762.0417</x>
					<y>1136.696</y>
				</centroid>
			</pseudo3D>
		</spatialEntity>
		<numericStateVariable>
			<name>avgClusterednessRegions</name>
			<value>0</value>
		</numericStateVariable>
		<numericStateVariable>
			<name>avgDensityRegions</name>
			<value>0.6842498865024753</value>
		</numericStateVariable>
	</timepoint>
	<timepoint>
		<spatialEntity>
			<pseudo3D type="region">
				<clusteredness>1</clusteredness>
				<density>0.6842498865024753</density>
				<area>72177</area>
				<perimeter>1248.979776859283</perimeter>
				<distanceFromOrigin>191.2066944434739</distanceFromOrigin>
				<angle>62.65837386066443</angle>
				<shape>triangular</shape>
				<triangleMeasure>0.7778154955304463</triangleMeasure>
				<rectangleMeasure>0.5424037052266908</rectangleMeasure>
				<circleMeasure>0.4377302523514587</circleMeasure>
				<centroid>
					<x>762.0417</x>
					<y>1136.696</y>
				</centroid>
			</pseudo3D>
		</spatialEntity>
		<numericStateVariable>
			<name>avgClusterednessRegions</name>
			<value>0</value>
		</numericStateVariable>
		<numericStateVariable>
			<name>avgDensityRegions</name>
			<value>0.6842498865024753</value>
		</numericStateVariable>
	</timepoint>
	<timepoint>
		<spatialEntity>
			<pseudo3D type="region">
				<clusteredness>1</clusteredness>
				<density>0.6842498865024753</density>
				<area>72177</area>
				<perimeter>1248.979776859283</perimeter>
				<distanceFromOrigin>191.2066944434739</distanceFromOrigin>
				<angle>62.65837386066443</angle>
				<shape>triangular</shape>
				<triangleMeasure>0.7778154955304463</triangleMeasure>
				<rectangleMeasure>0.5424037052266908</rectangleMeasure>
				<circleMeasure>0.4377302523514587</circleMeasure>
				<centroid>
					<x>762.0417</x>
					<y>1136.696</y>
				</centroid>
			</pseudo3D>
		</spatialEntity>
		<numericStateVariable>
			<name>avgClusterednessRegions</name>
			<value>0</value>
		</numericStateVariable>
		<numericStateVariable>
			<name>avgDensityRegions</name>
			<value>0.6842498865024753</value>
		</numericStateVariable>
	</timepoint>
	<timepoint>
		<spatialEntity>
			<pseudo3D type="region">
				<clusteredness>1</clusteredness>
				<density>0.6842498865024753</density>
				<area>72177</area>
				<perimeter>1248.979776859283</perimeter>
				<distanceFromOrigin>191.2066944434739</distanceFromOrigin>
				<angle>62.65837386066443</angle>
				<shape>triangular</shape>
				<triangleMeasure>0.7778154955304463</triangleMeasure>
				<rectangleMeasure>0.5424037052266908</rectangleMeasure>
				<circleMeasure>0.4377302523514587</circleMeasure>
				<centroid>
					<x>762.0417</x>
					<y>1136.696</y>
				</centroid>
			</pseudo3D>
		</spatialEntity>
		<numericStateVariable>
			<name>avgClusterednessRegions</name>
			<value>0</value>
		</numericStateVariable>
		<numericStateVariable>
			<name>avgDensityRegions</name>
			<value>0.6842498865024753</value>
		</numericStateVariable>
	</timepoint>
	<timepoint>
		<spatialEntity>
			<pseudo3D type="region">
				<clusteredness>1</clusteredness>
				<density>0.6842498865024753</density>
				<area>72177</area>
				<perimeter>1248.979776859283</perimeter>
				<distanceFromOrigin>191.2066944434739</distanceFromOrigin>
				<angle>62.65837386066443</angle>
				<shape>triangular</shape>
				<triangleMeasure>0.7778154955304463</triangleMeasure>
				<rectangleMeasure>0.5424037052266908</rectangleMeasure>
				<circleMeasure>0.4377302523514587</circleMeasure>
				<centroid>
					<x>762.0417</x>
					<y>1136.696</y>
				</centroid>
			</pseudo3D>
		</spatialEntity>
		<numericStateVariable>
			<name>avgClusterednessRegions</name>
			<value>0</value>
		</numericStateVariable>
		<numericStateVariable>
			<name>avgDensityRegions</name>
			<value>0.6842498865024753</value>
		</numericStateVariable>
	</timepoint>
	<timepoint>
		<spatialEntity>
			<pseudo3D type="region">
				<clusteredness>1</clusteredness>
				<density>0.6842498865024753</density>
				<area>72177</area>
				<perimeter>1248.979776859283</perimeter>
				<distanceFromOrigin>191.2066944434739</distanceFromOrigin>
				<angle>62.65837386066443</angle>
				<shape>triangular</shape>
				<triangleMeasure>0.7778154955304463</triangleMeasure>
				<rectangleMeasure>0.5424037052266908</rectangleMeasure>
				<circleMeasure>0.4377302523514587</circleMeasure>
				<centroid>
					<x>762.0417</x>
					<y>1136.696</y>
				</centroid>
			</pseudo3D>
		</spatialEntity>
		<numericStateVariable>
			<name>avgClusterednessRegions</name>
			<value>0</value>
		</numericStateVariable>
		<numericStateVariable>
			<name>avgDensityRegions</name>
			<value>0.6842498865024753</value>
		</numericStateVariable>
	</timepoint>
	<timepoint>
		<spatialEntity>
			<pseudo3D type="region">
				<clusteredness>1</clusteredness>
				<density>0.6842498865024753</density>
				<area>72177</area>
				<perimeter>1248.979776859283</perimeter>
				<distanceFromOrigin>191.2066944434739</distanceFromOrigin>
				<angle>62.65837386066443</angle>
				<shape>triangular</shape>
				<triangleMeasure>0.7778154955304463</triangleMeasure>
				<rectangleMeasure>0.5424037052266908</rectangleMeasure>
				<circleMeasure>0.4377302523514587</circleMeasure>
				<centroid>
					<x>762.0417</x>
					<y>1136.696</y>
				</centroid>
			</pseudo3D>
		</spatialEntity>
		<numericStateVariable>
			<name>avgClusterednessRegions</name>
			<value>0</value>
		</numericStateVariable>
		<numericStateVariable>
			<name>avgDensityRegions</name>
			<value>0.6842498865024753</value>
		</numericStateVariable>
	</timepoint>
	<timepoint>
		<spatialEntity>
			<pseudo3D type="region">
				<clusteredness>1</clusteredness>
				<density>0.6842498865024753</density>
				<area>72177</area>
				<perimeter>1248.979776859283</perimeter>
				<distanceFromOrigin>191.2066944434739</distanceFromOrigin>
				<angle>62.65837386066443</angle>
				<shape>triangular</shape>
				<triangleMeasure>0.7778154955304463</triangleMeasure>
				<rectangleMeasure>0.5424037052266908</rectangleMeasure>
				<circleMeasure>0.4377302523514587</circleMeasure>
				<centroid>
					<x>762.0417</x>
					<y>1136.696</y>
				</centroid>
			</pseudo3D>
		</spatialEntity>
		<numericStateVariable>
			<name>avgClusterednessRegions</name>
			<value>0</value>
		</numericStateVariable>
		<numericStateVariable>
			<name>avgDensityRegions</name>
			<value>0.6842498865024753</value>
		</numericStateVariable>
	</timepoint>
	<timepoint>
		<spatialEntity>
			<pseudo3D type="region">
				<clusteredness>1</clusteredness>
				<density>0.6842498865024753</density>
				<area>72177</area>
				<perimeter>1248.979776859283</perimeter>
				<distanceFromOrigin>191.2066944434739</distanceFromOrigin>
				<angle>62.65837386066443</angle>
				<shape>triangular</shape>
				<triangleMeasure>0.7778154955304463</triangleMeasure>
				<rectangleMeasure>0.5424037052266908</rectangleMeasure>
				<circleMeasure>0.4377302523514587</circleMeasure>
				<centroid>
					<x>762.0417</x>
					<y>1136.696</y>
				</centroid>
			</pseudo3D>
		</spatialEntity>
		<numericStateVariable>
			<name>avgClusterednessRegions</name>
			<value>0</value>
		</numericStateVariable>
		<numericStateVariable>
			<name>avgDensityRegions</name>
			<value>0.6842498865024753</value>
		</numericStateVariable>
	</timepoint>
	<timepoint>
		<spatialEntity>
			<pseudo3D type="region">
				<clusteredness>1</clusteredness>
				<density>0.6842498865024753</density>
				<area>72177</area>
				<perimeter>1248.979776859283</perimeter>
				<distanceFromOrigin>191.2066944434739</distanceFromOrigin>
				<angle>62.65837386066443</angle>
				<shape>triangular</shape>
				<triangleMeasure>0.7778154955304463</triangleMeasure>
				<rectangleMeasure>0.5424037052266908</rectangleMeasure>
				<circleMeasure>0.4377302523514587</circleMeasure>
				<centroid>
					<x>762.0417</x>
					<y>1136.696</y>
				</centroid>
			</pseudo3D>
		</spatialEntity>
		<numericStateVariable>
			<name>avgClusterednessRegions</name>
			<value>0</value>
		</numericStateVariable>
		<numericStateVariable>
			<name>avgDensityRegions</name>
			<value>0.6842498865024753</value>
		</numericStateVariable>
	</timepoint>
	<timepoint>
		<spatialEntity>
			<pseudo3D type="region">
				<clusteredness>1</clusteredness>
				<density>0.6842498865024753</density>
				<area>72177</area>
				<perimeter>1248.979776859283</perimeter>
				<distanceFromOrigin>191.2066944434739</distanceFromOrigin>
				<angle>62.65837386066443</angle>
				<shape>triangular</shape>
				<triangleMeasure>0.7778154955304463</triangleMeasure>
				<rectangleMeasure>0.5424037052266908</rectangleMeasure>
				<circleMeasure>0.4377302523514587</circleMeasure>
				<centroid>
					<x>762.0417</x>
					<y>1136.696</y>
				</centroid>
			</pseudo3D>
		</spatialEntity>
		<numericStateVariable>
			<name>avgClusterednessRegions</name>
			<value>0</value>
		</numericStateVariable>
		<numericStateVariable>
			<name>avgDensityRegions</name>
			<value>0.6842498865024753</value>
		</numericStateVariable>
	</timepoint>
	<timepoint>
		<spatialEntity>
			<pseudo3D type="region">
				<clusteredness>1</clusteredness>
				<density>0.6842498865024753</density>
				<area>72177</area>
				<perimeter>1248.979776859283</perimeter>
				<distanceFromOrigin>191.2066944434739</distanceFromOrigin>
				<angle>62.65837386066443</angle>
				<shape>triangular</shape>
				<triangleMeasure>0.7778154955304463</triangleMeasure>
				<rectangleMeasure>0.5424037052266908</rectangleMeasure>
				<circleMeasure>0.4377302523514587</circleMeasure>
				<centroid>
					<x>762.0417</x>
					<y>1136.696</y>
				</centroid>
			</pseudo3D>
		</spatialEntity>
		<numericStateVariable>
			<name>avgClusterednessRegions</name>
			<value>0</value>
		</numericStateVariable>
		<numericStateVariable>
			<name>avgDensityRegions</name>
			<value>0.6842498865024753</value>
		</numericStateVariable>
	</timepoint>
	<timepoint>
		<spatialEntity>
			<pseudo3D type="region">
				<clusteredness>1</clusteredness>
				<density>0.6842498865024753</density>
				<area>72177</area>
				<perimeter>1248.979776859283</perimeter>
				<distanceFromOrigin>191.2066944434739</distanceFromOrigin>
				<angle>62.65837386066443</angle>
				<shape>triangular</shape>
				<triangleMeasure>0.7778154955304463</triangleMeasure>
				<rectangleMeasure>0.5424037052266908</rectangleMeasure>
				<circleMeasure>0.4377302523514587</circleMeasure>
				<centroid>
					<x>762.0417</x>
					<y>1136.696</y>
				</centroid>
			</pseudo3D>
		</spatialEntity>
		<numericStateVariable>
			<name>avgClusterednessRegions</name>
			<value>0</value>
		</numericStateVariable>
		<numericStateVariable>
			<name>avgDensityRegions</name>
			<value>0.6842498865024753</value>
		</numericStateVariable>
	</timepoint>
	<timepoint>
		<spatialEntity>
			<pseudo3D type="region">
				<clusteredness>1</clusteredness>
				<density>0.6842498865024753</density>
				<area>72177</area>
				<perimeter>1248.979776859283</perimeter>
				<distanceFromOrigin>191.2066944434739</distanceFromOrigin>
				<angle>62.65837386066443</angle>
				<shape>triangular</shape>
				<triangleMeasure>0.7778154955304463</triangleMeasure>
				<rectangleMeasure>0.5424037052266908</rectangleMeasure>
				<circleMeasure>0.4377302523514587</circleMeasure>
				<centroid>
					<x>762.0417</x>
					<y>1136.696</y>
				</centroid>
			</pseudo3D>
		</spatialEntity>
		<numericStateVariable>
			<name>avgClusterednessRegions</name>
			<value>0</value>
		</numericStateVariable>
		<numericStateVariable>
			<name>avgDensityRegions</name>
			<value>0.6842498865024753</value>
		</numericStateVariable>
	</timepoint>
	<timepoint>
		<spatialEntity>
			<pseudo3D type="region">
				<clusteredness>1</clusteredness>
				<density>0.6842498865024753</density>
				<area>72177</area>
				<perimeter>1248.979776859283</perimeter>
				<distanceFromOrigin>191.2066944434739</distanceFromOrigin>
				<angle>62.65837386066443</angle>
				<shape>triangular</shape>
				<triangleMeasure>0.7778154955304463</triangleMeasure>
				<rectangleMeasure>0.5424037052266908</rectangleMeasure>
				<circleMeasure>0.4377302523514587</circleMeasure>
				<centroid>
					<x>762.0417</x>
					<y>1136.696</y>
				</centroid>
			</pseudo3D>
		</spatialEntity>
		<numericStateVariable>
			<name>avgClusterednessRegions</name>
			<value>0</value>
		</numericStateVariable>
		<numericStateVariable>
			<name>avgDensityRegions</name>
			<value>0.6842498865024753</value>
		</numericStateVariable>
	</timepoint>
	<timepoint>
		<spatialEntity>
			<pseudo3D type="region">
				<clusteredness>1</clusteredness>
				<density>0.6842498865024753</density>
				<area>72177</area>
				<perimeter>1248.979776859283</perimeter>
				<distanceFromOrigin>191.2066944434739</distanceFromOrigin>
				<angle>62.65837386066443</angle>
				<shape>triangular</shape>
				<triangleMeasure>0.7778154955304463</triangleMeasure>
				<rectangleMeasure>0.5424037052266908</rectangleMeasure>
				<circleMeasure>0.4377302523514587</circleMeasure>
				<centroid>
					<x>762.0417</x>
					<y>1136.696</y>
				</centroid>
			</pseudo3D>
		</spatialEntity>
		<numericStateVariable>
			<name>avgClusterednessRegions</name>
			<value>0</value>
		</numericStateVariable>
		<numericStateVariable>
			<name>avgDensityRegions</name>
			<value>0.6842498865024753</value>
		</numericStateVariable>
	</timepoint>
	<timepoint>
		<spatialEntity>
			<pseudo3D type="region">
				<clusteredness>1</clusteredness>
				<density>0.6842498865024753</density>
				<area>72177</area>
				<perimeter>1248.979776859283</perimeter>
				<distanceFromOrigin>191.2066944434739</distanceFromOrigin>
				<angle>62.65837386066443</angle>
				<shape>triangular</shape>
				<triangleMeasure>0.7778154955304463</triangleMeasure>
				<rectangleMeasure>0.5424037052266908</rectangleMeasure>
				<circleMeasure>0.4377302523514587</circleMeasure>
				<centroid>
					<x>762.0417</x>
					<y>1136.696</y>
				</centroid>
			</pseudo3D>
		</spatialEntity>
		<numericStateVariable>
			<name>avgClusterednessRegions</name>
			<value>0</value>
		</numericStateVariable>
		<numericStateVariable>
			<name>avgDensityRegions</name>
			<value>0.6842498865024753</value>
		</numericStateVariable>
	</timepoint>
	<timepoint>
		<spatialEntity>
			<pseudo3D type="region">
				<clusteredness>1</clusteredness>
				<density>0.6842498865024753</density>
				<area>72177</area>
				<perimeter>1248.979776859283</perimeter>
				<distanceFromOrigin>191.2066944434739</distanceFromOrigin>
				<angle>62.65837386066443</angle>
				<shape>triangular</shape>
				<triangleMeasure>0.7778154955304463</triangleMeasure>
				<rectangleMeasure>0.5424037052266908</rectangleMeasure>
				<circleMeasure>0.4377302523514587</circleMeasure>
				<centroid>
					<x>762.0417</x>
					<y>1136.696</y>
				</centroid>
			</pseudo3D>
		</spatialEntity>
		<numericStateVariable>
			<name>avgClusterednessRegions</name>
			<value>0</value>
		</numericStateVariable>
		<numericStateVariable>
			<name>avgDensityRegions</name>
			<value>0.6842498865024753</value>
		</numericStateVariable>
	</timepoint>
	<timepoint>
		<spatialEntity>
			<pseudo3D type="region">
				<clusteredness>1</clusteredness>
				<density>0.6842498865024753</density>
				<area>72177</area>
				<perimeter>1248.979776859283</perimeter>
				<distanceFromOrigin>191.2066944434739</distanceFromOrigin>
				<angle>62.65837386066443</angle>
				<shape>triangular</shape>
				<triangleMeasure>0.7778154955304463</triangleMeasure>
				<rectangleMeasure>0.5424037052266908</rectangleMeasure>
				<circleMeasure>0.4377302523514587</circleMeasure>
				<centroid>
					<x>762.0417</x>
					<y>1136.696</y>
				</centroid>
			</pseudo3D>
		</spatialEntity>
		<numericStateVariable>
			<name>avgClusterednessRegions</name>
			<value>0</value>
		</numericStateVariable>
		<numericStateVariable>
			<name>avgDensityRegions</name>
			<value>0.6842498865024753</value>
		</numericStateVariable>
	</timepoint>
	<timepoint>
		<spatialEntity>
			<pseudo3D type="region">
				<clusteredness>1</clusteredness>
				<density>0.6842498865024753</density>
				<area>72177</area>
				<perimeter>1248.979776859283</perimeter>
				<distanceFromOrigin>191.2066944434739</distanceFromOrigin>
				<angle>62.65837386066443</angle>
				<shape>triangular</shape>
				<triangleMeasure>0.7778154955304463</triangleMeasure>
				<rectangleMeasure>0.5424037052266908</rectangleMeasure>
				<circleMeasure>0.4377302523514587</circleMeasure>
				<centroid>
					<x>762.0417</x>
					<y>1136.696</y>
				</centroid>
			</pseudo3D>
		</spatialEntity>
		<numericStateVariable>
			<name>avgClusterednessRegions</name>
			<value>0</value>
		</numericStateVariable>
		<numericStateVariable>
			<name>avgDensityRegions</name>
			<value>0.6842498865024753</value>
		</numericStateVariable>
	</timepoint>
	<timepoint>
		<spatialEntity>
			<pseudo3D type="region">
				<clusteredness>1</clusteredness>
				<density>0.6842498865024753</density>
				<area>72177</area>
				<perimeter>1248.979776859283</perimeter>
				<distanceFromOrigin>191.2066944434739</distanceFromOrigin>
				<angle>62.65837386066443</angle>
				<shape>triangular</shape>
				<triangleMeasure>0.7778154955304463</triangleMeasure>
				<rectangleMeasure>0.5424037052266908</rectangleMeasure>
				<circleMeasure>0.4377302523514587</circleMeasure>
				<centroid>
					<x>762.0417</x>
					<y>1136.696</y>
				</centroid>
			</pseudo3D>
		</spatialEntity>
		<numericStateVariable>
			<name>avgClusterednessRegions</name>
			<value>0</value>
		</numericStateVariable>
		<numericStateVariable>
			<name>avgDensityRegions</name>
			<value>0.6842498865024753</value>
		</numericStateVariable>
	</timepoint>
	<timepoint>
		<spatialEntity>
			<pseudo3D type="region">
				<clusteredness>1</clusteredness>
				<density>0.6842498865024753</density>
				<area>72177</area>
				<perimeter>1248.979776859283</perimeter>
				<distanceFromOrigin>191.2066944434739</distanceFromOrigin>
				<angle>62.65837386066443</angle>
				<shape>triangular</shape>
				<triangleMeasure>0.7778154955304463</triangleMeasure>
				<rectangleMeasure>0.5424037052266908</rectangleMeasure>
				<circleMeasure>0.4377302523514587</circleMeasure>
				<centroid>
					<x>762.0417</x>
					<y>1136.696</y>
				</centroid>
			</pseudo3D>
		</spatialEntity>
		<numericStateVariable>
			<name>avgClusterednessRegions</name>
			<value>0</value>
		</numericStateVariable>
		<numericStateVariable>
			<name>avgDensityRegions</name>
			<value>0.6842498865024753</value>
		</numericStateVariable>
	</timepoint>
	<timepoint>
		<spatialEntity>
			<pseudo3D type="region">
				<clusteredness>1</clusteredness>
				<density>0.6842498865024753</density>
				<area>72177</area>
				<perimeter>1248.979776859283</perimeter>
				<distanceFromOrigin>191.2066944434739</distanceFromOrigin>
				<angle>62.65837386066443</angle>
				<shape>triangular</shape>
				<triangleMeasure>0.7778154955304463</triangleMeasure>
				<rectangleMeasure>0.5424037052266908</rectangleMeasure>
				<circleMeasure>0.4377302523514587</circleMeasure>
				<centroid>
					<x>762.0417</x>
					<y>1136.696</y>
				</centroid>
			</pseudo3D>
		</spatialEntity>
		<numericStateVariable>
			<name>avgClusterednessRegions</name>
			<value>0</value>
		</numericStateVariable>
		<numericStateVariable>
			<name>avgDensityRegions</name>
			<value>0.6842498865024753</value>
		</numericStateVariable>
	</timepoint>
	<timepoint>
		<spatialEntity>
			<pseudo3D type="region">
				<clusteredness>1</clusteredness>
				<density>0.6842498865024753</density>
				<area>72177</area>
				<perimeter>1248.979776859283</perimeter>
				<distanceFromOrigin>191.2066944434739</distanceFromOrigin>
				<angle>62.65837386066443</angle>
				<shape>triangular</shape>
				<triangleMeasure>0.7778154955304463</triangleMeasure>
				<rectangleMeasure>0.5424037052266908</rectangleMeasure>
				<circleMeasure>0.4377302523514587</circleMeasure>
				<centroid>
					<x>762.0417</x>
					<y>1136.696</y>
				</centroid>
			</pseudo3D>
		</spatialEntity>
		<numericStateVariable>
			<name>avgClusterednessRegions</name>
			<value>0</value>
		</numericStateVariable>
		<numericStateVariable>
			<name>avgDensityRegions</name>
			<value>0.6842498865024753</value>
		</numericStateVariable>
	</timepoint>
	<timepoint>
		<spatialEntity>
			<pseudo3D type="region">
				<clusteredness>1</clusteredness>
				<density>0.6842498865024753</density>
				<area>72177</area>
				<perimeter>1248.979776859283</perimeter>
				<distanceFromOrigin>191.2066944434739</distanceFromOrigin>
				<angle>62.65837386066443</angle>
				<shape>triangular</shape>
				<triangleMeasure>0.7778154955304463</triangleMeasure>
				<rectangleMeasure>0.5424037052266908</rectangleMeasure>
				<circleMeasure>0.4377302523514587</circleMeasure>
				<centroid>
					<x>762.0417</x>
					<y>1136.696</y>
				</centroid>
			</pseudo3D>
		</spatialEntity>
		<numericStateVariable>
			<name>avgClusterednessRegions</name>
			<value>0</value>
		</numericStateVariable>
		<numericStateVariable>
			<name>avgDensityRegions</name>
			<value>0.6842498865024753</value>
		</numericStateVariable>
	</timepoint>
	<timepoint>
		<spatialEntity>
			<pseudo3D type="region">
				<clusteredness>1</clusteredness>
				<density>0.6842498865024753</density>
				<area>72177</area>
				<perimeter>1248.979776859283</perimeter>
				<distanceFromOrigin>191.2066944434739</distanceFromOrigin>
				<angle>62.65837386066443</angle>
				<shape>triangular</shape>
				<triangleMeasure>0.7778154955304463</triangleMeasure>
				<rectangleMeasure>0.5424037052266908</rectangleMeasure>
				<circleMeasure>0.4377302523514587</circleMeasure>
				<centroid>
					<x>762.0417</x>
					<y>1136.696</y>
				</centroid>
			</pseudo3D>
		</spatialEntity>
		<numericStateVariable>
			<name>avgClusterednessRegions</name>
			<value>0</value>
		</numericStateVariable>
		<numericStateVariable>
			<name>avgDensityRegions</name>
			<value>0.6842498865024753</value>
		</numericStateVariable>
	</timepoint>
	<timepoint>
		<spatialEntity>
			<pseudo3D type="region">
				<clusteredness>1</clusteredness>
				<density>0.6842498865024753</density>
				<area>72177</area>
				<perimeter>1248.979776859283</perimeter>
				<distanceFromOrigin>191.2066944434739</distanceFromOrigin>
				<angle>62.65837386066443</angle>
				<shape>triangular</shape>
				<triangleMeasure>0.7778154955304463</triangleMeasure>
				<rectangleMeasure>0.5424037052266908</rectangleMeasure>
				<circleMeasure>0.4377302523514587</circleMeasure>
				<centroid>
					<x>762.0417</x>
					<y>1136.696</y>
				</centroid>
			</pseudo3D>
		</spatialEntity>
		<numericStateVariable>
			<name>avgClusterednessRegions</name>
			<value>0</value>
		</numericStateVariable>
		<numericStateVariable>
			<name>avgDensityRegions</name>
			<value>0.6842498865024753</value>
		</numericStateVariable>
	</timepoint>
	<timepoint>
		<spatialEntity>
			<pseudo3D type="region">
				<clusteredness>1</clusteredness>
				<density>0.6842498865024753</density>
				<area>72177</area>
				<perimeter>1248.979776859283</perimeter>
				<distanceFromOrigin>191.2066944434739</distanceFromOrigin>
				<angle>62.65837386066443</angle>
				<shape>triangular</shape>
				<triangleMeasure>0.7778154955304463</triangleMeasure>
				<rectangleMeasure>0.5424037052266908</rectangleMeasure>
				<circleMeasure>0.4377302523514587</circleMeasure>
				<centroid>
					<x>762.0417</x>
					<y>1136.696</y>
				</centroid>
			</pseudo3D>
		</spatialEntity>
		<numericStateVariable>
			<name>avgClusterednessRegions</name>
			<value>0</value>
		</numericStateVariable>
		<numericStateVariable>
			<name>avgDensityRegions</name>
			<value>0.6842498865024753</value>
		</numericStateVariable>
	</timepoint>
	<timepoint>
		<spatialEntity>
			<pseudo3D type="region">
				<clusteredness>1</clusteredness>
				<density>0.6842498865024753</density>
				<area>72177</area>
				<perimeter>1248.979776859283</perimeter>
				<distanceFromOrigin>191.2066944434739</distanceFromOrigin>
				<angle>62.65837386066443</angle>
				<shape>triangular</shape>
				<triangleMeasure>0.7778154955304463</triangleMeasure>
				<rectangleMeasure>0.5424037052266908</rectangleMeasure>
				<circleMeasure>0.4377302523514587</circleMeasure>
				<centroid>
					<x>762.0417</x>
					<y>1136.696</y>
				</centroid>
			</pseudo3D>
		</spatialEntity>
		<numericStateVariable>
			<name>avgClusterednessRegions</name>
			<value>0</value>
		</numericStateVariable>
		<numericStateVariable>
			<name>avgDensityRegions</name>
			<value>0.6842498865024753</value>
		</numericStateVariable>
	</timepoint>
	<timepoint>
		<spatialEntity>
			<pseudo3D type="region">
				<clusteredness>1</clusteredness>
				<density>0.6842498865024753</density>
				<area>72177</area>
				<perimeter>1248.979776859283</perimeter>
				<distanceFromOrigin>191.2066944434739</distanceFromOrigin>
				<angle>62.65837386066443</angle>
				<shape>triangular</shape>
				<triangleMeasure>0.7778154955304463</triangleMeasure>
				<rectangleMeasure>0.5424037052266908</rectangleMeasure>
				<circleMeasure>0.4377302523514587</circleMeasure>
				<centroid>
					<x>762.0417</x>
					<y>1136.696</y>
				</centroid>
			</pseudo3D>
		</spatialEntity>
		<numericStateVariable>
			<name>avgClusterednessRegions</name>
			<value>0</value>
		</numericStateVariable>
		<numericStateVariable>
			<name>avgDensityRegions</name>
			<value>0.6842498865024753</value>
		</numericStateVariable>
	</timepoint>
	<timepoint>
		<spatialEntity>
			<pseudo3D type="region">
				<clusteredness>1</clusteredness>
				<density>0.6842498865024753</density>
				<area>72177</area>
				<perimeter>1248.979776859283</perimeter>
				<distanceFromOrigin>191.2066944434739</distanceFromOrigin>
				<angle>62.65837386066443</angle>
				<shape>triangular</shape>
				<triangleMeasure>0.7778154955304463</triangleMeasure>
				<rectangleMeasure>0.5424037052266908</rectangleMeasure>
				<circleMeasure>0.4377302523514587</circleMeasure>
				<centroid>
					<x>762.0417</x>
					<y>1136.696</y>
				</centroid>
			</pseudo3D>
		</spatialEntity>
		<numericStateVariable>
			<name>avgClusterednessRegions</name>
			<value>0</value>
		</numericStateVariable>
		<numericStateVariable>
			<name>avgDensityRegions</name>
			<value>0.6842498865024753</value>
		</numericStateVariable>
	</timepoint>
	<timepoint>
		<spatialEntity>
			<pseudo3D type="region">
				<clusteredness>1</clusteredness>
				<density>0.6842498865024753</density>
				<area>72177</area>
				<perimeter>1248.979776859283</perimeter>
				<distanceFromOrigin>191.2066944434739</distanceFromOrigin>
				<angle>62.65837386066443</angle>
				<shape>triangular</shape>
				<triangleMeasure>0.7778154955304463</triangleMeasure>
				<rectangleMeasure>0.5424037052266908</rectangleMeasure>
				<circleMeasure>0.4377302523514587</circleMeasure>
				<centroid>
					<x>762.0417</x>
					<y>1136.696</y>
				</centroid>
			</pseudo3D>
		</spatialEntity>
		<numericStateVariable>
			<name>avgClusterednessRegions</name>
			<value>0</value>
		</numericStateVariable>
		<numericStateVariable>
			<name>avgDensityRegions</name>
			<value>0.6842498865024753</value>
		</numericStateVariable>
	</timepoint>
	<timepoint>
		<spatialEntity>
			<pseudo3D type="region">
				<clusteredness>1</clusteredness>
				<density>0.6842498865024753</density>
				<area>72177</area>
				<perimeter>1248.979776859283</perimeter>
				<distanceFromOrigin>191.2066944434739</distanceFromOrigin>
				<angle>62.65837386066443</angle>
				<shape>triangular</shape>
				<triangleMeasure>0.7778154955304463</triangleMeasure>
				<rectangleMeasure>0.5424037052266908</rectangleMeasure>
				<circleMeasure>0.4377302523514587</circleMeasure>
				<centroid>
					<x>762.0417</x>
					<y>1136.696</y>
				</centroid>
			</pseudo3D>
		</spatialEntity>
		<numericStateVariable>
			<name>avgClusterednessRegions</name>
			<value>0</value>
		</numericStateVariable>
		<numericStateVariable>
			<name>avgDensityRegions</name>
			<value>0.6842498865024753</value>
		</numericStateVariable>
	</timepoint>
	<timepoint>
		<spatialEntity>
			<pseudo3D type="region">
				<clusteredness>1</clusteredness>
				<density>0.6842498865024753</density>
				<area>72177</area>
				<perimeter>1248.979776859283</perimeter>
				<distanceFromOrigin>191.2066944434739</distanceFromOrigin>
				<angle>62.65837386066443</angle>
				<shape>triangular</shape>
				<triangleMeasure>0.7778154955304463</triangleMeasure>
				<rectangleMeasure>0.5424037052266908</rectangleMeasure>
				<circleMeasure>0.4377302523514587</circleMeasure>
				<centroid>
					<x>762.0417</x>
					<y>1136.696</y>
				</centroid>
			</pseudo3D>
		</spatialEntity>
		<numericStateVariable>
			<name>avgClusterednessRegions</name>
			<value>0</value>
		</numericStateVariable>
		<numericStateVariable>
			<name>avgDensityRegions</name>
			<value>0.6842498865024753</value>
		</numericStateVariable>
	</timepoint>
	<timepoint>
		<spatialEntity>
			<pseudo3D type="region">
				<clusteredness>1</clusteredness>
				<density>0.6842498865024753</density>
				<area>72177</area>
				<perimeter>1248.979776859283</perimeter>
				<distanceFromOrigin>191.2066944434739</distanceFromOrigin>
				<angle>62.65837386066443</angle>
				<shape>triangular</shape>
				<triangleMeasure>0.7778154955304463</triangleMeasure>
				<rectangleMeasure>0.5424037052266908</rectangleMeasure>
				<circleMeasure>0.4377302523514587</circleMeasure>
				<centroid>
					<x>762.0417</x>
					<y>1136.696</y>
				</centroid>
			</pseudo3D>
		</spatialEntity>
		<numericStateVariable>
			<name>avgClusterednessRegions</name>
			<value>0</value>
		</numericStateVariable>
		<numericStateVariable>
			<name>avgDensityRegions</name>
			<value>0.6842498865024753</value>
		</numericStateVariable>
	</timepoint>
	<timepoint>
		<spatialEntity>
			<pseudo3D type="region">
				<clusteredness>1</clusteredness>
				<density>0.6842498865024753</density>
				<area>72177</area>
				<perimeter>1248.979776859283</perimeter>
				<distanceFromOrigin>191.2066944434739</distanceFromOrigin>
				<angle>62.65837386066443</angle>
				<shape>triangular</shape>
				<triangleMeasure>0.7778154955304463</triangleMeasure>
				<rectangleMeasure>0.5424037052266908</rectangleMeasure>
				<circleMeasure>0.4377302523514587</circleMeasure>
				<centroid>
					<x>762.0417</x>
					<y>1136.696</y>
				</centroid>
			</pseudo3D>
		</spatialEntity>
		<numericStateVariable>
			<name>avgClusterednessRegions</name>
			<value>0</value>
		</numericStateVariable>
		<numericStateVariable>
			<name>avgDensityRegions</name>
			<value>0.6842498865024753</value>
		</numericStateVariable>
	</timepoint>
	<timepoint>
		<spatialEntity>
			<pseudo3D type="region">
				<clusteredness>1</clusteredness>
				<density>0.6842498865024753</density>
				<area>72177</area>
				<perimeter>1248.979776859283</perimeter>
				<distanceFromOrigin>191.2066944434739</distanceFromOrigin>
				<angle>62.65837386066443</angle>
				<shape>triangular</shape>
				<triangleMeasure>0.7778154955304463</triangleMeasure>
				<rectangleMeasure>0.5424037052266908</rectangleMeasure>
				<circleMeasure>0.4377302523514587</circleMeasure>
				<centroid>
					<x>762.0417</x>
					<y>1136.696</y>
				</centroid>
			</pseudo3D>
		</spatialEntity>
		<numericStateVariable>
			<name>avgClusterednessRegions</name>
			<value>0</value>
		</numericStateVariable>
		<numericStateVariable>
			<name>avgDensityRegions</name>
			<value>0.6842498865024753</value>
		</numericStateVariable>
	</timepoint>
	<timepoint>
		<spatialEntity>
			<pseudo3D type="region">
				<clusteredness>1</clusteredness>
				<density>0.6842498865024753</density>
				<area>72177</area>
				<perimeter>1248.979776859283</perimeter>
				<distanceFromOrigin>191.2066944434739</distanceFromOrigin>
				<angle>62.65837386066443</angle>
				<shape>triangular</shape>
				<triangleMeasure>0.7778154955304463</triangleMeasure>
				<rectangleMeasure>0.5424037052266908</rectangleMeasure>
				<circleMeasure>0.4377302523514587</circleMeasure>
				<centroid>
					<x>762.0417</x>
					<y>1136.696</y>
				</centroid>
			</pseudo3D>
		</spatialEntity>
		<numericStateVariable>
			<name>avgClusterednessRegions</name>
			<value>0</value>
		</numericStateVariable>
		<numericStateVariable>
			<name>avgDensityRegions</name>
			<value>0.6842498865024753</value>
		</numericStateVariable>
	</timepoint>
	<timepoint>
		<spatialEntity>
			<pseudo3D type="region">
				<clusteredness>1</clusteredness>
				<density>0.6842498865024753</density>
				<area>72177</area>
				<perimeter>1248.979776859283</perimeter>
				<distanceFromOrigin>191.2066944434739</distanceFromOrigin>
				<angle>62.65837386066443</angle>
				<shape>triangular</shape>
				<triangleMeasure>0.7778154955304463</triangleMeasure>
				<rectangleMeasure>0.5424037052266908</rectangleMeasure>
				<circleMeasure>0.4377302523514587</circleMeasure>
				<centroid>
					<x>762.0417</x>
					<y>1136.696</y>
				</centroid>
			</pseudo3D>
		</spatialEntity>
		<numericStateVariable>
			<name>avgClusterednessRegions</name>
			<value>0</value>
		</numericStateVariable>
		<numericStateVariable>
			<name>avgDensityRegions</name>
			<value>0.6842498865024753</value>
		</numericStateVariable>
	</timepoint>
	<timepoint>
		<spatialEntity>
			<pseudo3D type="region">
				<clusteredness>1</clusteredness>
				<density>0.6842498865024753</density>
				<area>72177</area>
				<perimeter>1248.979776859283</perimeter>
				<distanceFromOrigin>191.2066944434739</distanceFromOrigin>
				<angle>62.65837386066443</angle>
				<shape>triangular</shape>
				<triangleMeasure>0.7778154955304463</triangleMeasure>
				<rectangleMeasure>0.5424037052266908</rectangleMeasure>
				<circleMeasure>0.4377302523514587</circleMeasure>
				<centroid>
					<x>762.0417</x>
					<y>1136.696</y>
				</centroid>
			</pseudo3D>
		</spatialEntity>
		<numericStateVariable>
			<name>avgClusterednessRegions</name>
			<value>0</value>
		</numericStateVariable>
		<numericStateVariable>
			<name>avgDensityRegions</name>
			<value>0.6842498865024753</value>
		</numericStateVariable>
	</timepoint>
	<timepoint>
		<spatialEntity>
			<pseudo3D type="region">
				<clusteredness>1</clusteredness>
				<density>0.6842498865024753</density>
				<area>72177</area>
				<perimeter>1248.979776859283</perimeter>
				<distanceFromOrigin>191.2066944434739</distanceFromOrigin>
				<angle>62.65837386066443</angle>
				<shape>triangular</shape>
				<triangleMeasure>0.7778154955304463</triangleMeasure>
				<rectangleMeasure>0.5424037052266908</rectangleMeasure>
				<circleMeasure>0.4377302523514587</circleMeasure>
				<centroid>
					<x>762.0417</x>
					<y>1136.696</y>
				</centroid>
			</pseudo3D>
		</spatialEntity>
		<numericStateVariable>
			<name>avgClusterednessRegions</name>
			<value>0</value>
		</numericStateVariable>
		<numericStateVariable>
			<name>avgDensityRegions</name>
			<value>0.6842498865024753</value>
		</numericStateVariable>
	</timepoint>
	<timepoint>
		<spatialEntity>
			<pseudo3D type="region">
				<clusteredness>1</clusteredness>
				<density>0.6842498865024753</density>
				<area>72177</area>
				<perimeter>1248.979776859283</perimeter>
				<distanceFromOrigin>191.2066944434739</distanceFromOrigin>
				<angle>62.65837386066443</angle>
				<shape>triangular</shape>
				<triangleMeasure>0.7778154955304463</triangleMeasure>
				<rectangleMeasure>0.5424037052266908</rectangleMeasure>
				<circleMeasure>0.4377302523514587</circleMeasure>
				<centroid>
					<x>762.0417</x>
					<y>1136.696</y>
				</centroid>
			</pseudo3D>
		</spatialEntity>
		<numericStateVariable>
			<name>avgClusterednessRegions</name>
			<value>0</value>
		</numericStateVariable>
		<numericStateVariable>
			<name>avgDensityRegions</name>
			<value>0.6842498865024753</value>
		</numericStateVariable>
	</timepoint>
	<timepoint>
		<spatialEntity>
			<pseudo3D type="region">
				<clusteredness>1</clusteredness>
				<density>0.6842498865024753</density>
				<area>72177</area>
				<perimeter>1248.979776859283</perimeter>
				<distanceFromOrigin>191.2066944434739</distanceFromOrigin>
				<angle>62.65837386066443</angle>
				<shape>triangular</shape>
				<triangleMeasure>0.7778154955304463</triangleMeasure>
				<rectangleMeasure>0.5424037052266908</rectangleMeasure>
				<circleMeasure>0.4377302523514587</circleMeasure>
				<centroid>
					<x>762.0417</x>
					<y>1136.696</y>
				</centroid>
			</pseudo3D>
		</spatialEntity>
		<numericStateVariable>
			<name>avgClusterednessRegions</name>
			<value>0</value>
		</numericStateVariable>
		<numericStateVariable>
			<name>avgDensityRegions</name>
			<value>0.6842498865024753</value>
		</numericStateVariable>
	</timepoint>
	<timepoint>
		<spatialEntity>
			<pseudo3D type="region">
				<clusteredness>1</clusteredness>
				<density>0.6842498865024753</density>
				<area>72177</area>
				<perimeter>1248.979776859283</perimeter>
				<distanceFromOrigin>191.2066944434739</distanceFromOrigin>
				<angle>62.65837386066443</angle>
				<shape>triangular</shape>
				<triangleMeasure>0.7778154955304463</triangleMeasure>
				<rectangleMeasure>0.5424037052266908</rectangleMeasure>
				<circleMeasure>0.4377302523514587</circleMeasure>
				<centroid>
					<x>762.0417</x>
					<y>1136.696</y>
				</centroid>
			</pseudo3D>
		</spatialEntity>
		<numericStateVariable>
			<name>avgClusterednessRegions</name>
			<value>0</value>
		</numericStateVariable>
		<numericStateVariable>
			<name>avgDensityRegions</name>
			<value>0.6842498865024753</value>
		</numericStateVariable>
	</timepoint>
	<timepoint>
		<spatialEntity>
			<pseudo3D type="region">
				<clusteredness>1</clusteredness>
				<density>0.6842498865024753</density>
				<area>72177</area>
				<perimeter>1248.979776859283</perimeter>
				<distanceFromOrigin>191.2066944434739</distanceFromOrigin>
				<angle>62.65837386066443</angle>
				<shape>triangular</shape>
				<triangleMeasure>0.7778154955304463</triangleMeasure>
				<rectangleMeasure>0.5424037052266908</rectangleMeasure>
				<circleMeasure>0.4377302523514587</circleMeasure>
				<centroid>
					<x>762.0417</x>
					<y>1136.696</y>
				</centroid>
			</pseudo3D>
		</spatialEntity>
		<numericStateVariable>
			<name>avgClusterednessRegions</name>
			<value>0</value>
		</numericStateVariable>
		<numericStateVariable>
			<name>avgDensityRegions</name>
			<value>0.6842498865024753</value>
		</numericStateVariable>
	</timepoint>
	<timepoint>
		<spatialEntity>
			<pseudo3D type="region">
				<clusteredness>1</clusteredness>
				<density>0.6842498865024753</density>
				<area>72177</area>
				<perimeter>1248.979776859283</perimeter>
				<distanceFromOrigin>191.2066944434739</distanceFromOrigin>
				<angle>62.65837386066443</angle>
				<shape>triangular</shape>
				<triangleMeasure>0.7778154955304463</triangleMeasure>
				<rectangleMeasure>0.5424037052266908</rectangleMeasure>
				<circleMeasure>0.4377302523514587</circleMeasure>
				<centroid>
					<x>762.0417</x>
					<y>1136.696</y>
				</centroid>
			</pseudo3D>
		</spatialEntity>
		<numericStateVariable>
			<name>avgClusterednessRegions</name>
			<value>0</value>
		</numericStateVariable>
		<numericStateVariable>
			<name>avgDensityRegions</name>
			<value>0.6842498865024753</value>
		</numericStateVariable>
	</timepoint>
	<timepoint>
		<spatialEntity>
			<pseudo3D type="region">
				<clusteredness>1</clusteredness>
				<density>0.6842498865024753</density>
				<area>72177</area>
				<perimeter>1248.979776859283</perimeter>
				<distanceFromOrigin>191.2066944434739</distanceFromOrigin>
				<angle>62.65837386066443</angle>
				<shape>triangular</shape>
				<triangleMeasure>0.7778154955304463</triangleMeasure>
				<rectangleMeasure>0.5424037052266908</rectangleMeasure>
				<circleMeasure>0.4377302523514587</circleMeasure>
				<centroid>
					<x>762.0417</x>
					<y>1136.696</y>
				</centroid>
			</pseudo3D>
		</spatialEntity>
		<numericStateVariable>
			<name>avgClusterednessRegions</name>
			<value>0</value>
		</numericStateVariable>
		<numericStateVariable>
			<name>avgDensityRegions</name>
			<value>0.6842498865024753</value>
		</numericStateVariable>
	</timepoint>
	<timepoint>
		<spatialEntity>
			<pseudo3D type="region">
				<clusteredness>1</clusteredness>
				<density>0.6842498865024753</density>
				<area>72177</area>
				<perimeter>1248.979776859283</perimeter>
				<distanceFromOrigin>191.2066944434739</distanceFromOrigin>
				<angle>62.65837386066443</angle>
				<shape>triangular</shape>
				<triangleMeasure>0.7778154955304463</triangleMeasure>
				<rectangleMeasure>0.5424037052266908</rectangleMeasure>
				<circleMeasure>0.4377302523514587</circleMeasure>
				<centroid>
					<x>762.0417</x>
					<y>1136.696</y>
				</centroid>
			</pseudo3D>
		</spatialEntity>
		<numericStateVariable>
			<name>avgClusterednessRegions</name>
			<value>0</value>
		</numericStateVariable>
		<numericStateVariable>
			<name>avgDensityRegions</name>
			<value>0.6842498865024753</value>
		</numericStateVariable>
	</timepoint>
</experiment>
