# Supplementary material for: Automatic validation of computational models using pseudo-3D spatio-temporal model checking
Source: BMC Syst Biol. 2014 Dec 2;8:124. doi: 10.1186/s12918-014-0124-0 (PMC4272535; doi:10.1186/s12918-014-0124-0)
Supplement: Additional file 8 — Dataset of STML files for the phase variation case study. The dataset of one thousand STML files corresponding to the stochastic simulations of the rectangular model for the phase variation case study. We recommend using the freely available 7zip software (Download link: http://www.7-zip.org/download.html) to extract this archive. [file 12918_2014_124_MOESM8_ESM.zip › phase_variation_stml_23.xml]

<?xml version="1.0" encoding="utf-8"?>
<!--Warning! This xml file was automatically generated by a C++ program using the Boost PropertyTree library.-->
<experiment>
	<timepoint>
		<numericStateVariable>
			<name>avgClusterednessRegions</name>
			<value>0</value>
		</numericStateVariable>
		<numericStateVariable>
			<name>avgDensityRegions</name>
			<value>0</value>
		</numericStateVariable>
	</timepoint>
	<timepoint>
		<numericStateVariable>
			<name>avgClusterednessRegions</name>
			<value>0</value>
		</numericStateVariable>
		<numericStateVariable>
			<name>avgDensityRegions</name>
			<value>0</value>
		</numericStateVariable>
	</timepoint>
	<timepoint>
		<numericStateVariable>
			<name>avgClusterednessRegions</name>
			<value>0</value>
		</numericStateVariable>
		<numericStateVariable>
			<name>avgDensityRegions</name>
			<value>0</value>
		</numericStateVariable>
	</timepoint>
	<timepoint>
		<numericStateVariable>
			<name>avgClusterednessRegions</name>
			<value>0</value>
		</numericStateVariable>
		<numericStateVariable>
			<name>avgDensityRegions</name>
			<value>0</value>
		</numericStateVariable>
	</timepoint>
	<timepoint>
		<numericStateVariable>
			<name>avgClusterednessRegions</name>
			<value>0</value>
		</numericStateVariable>
		<numericStateVariable>
			<name>avgDensityRegions</name>
			<value>0</value>
		</numericStateVariable>
	</timepoint>
	<timepoint>
		<numericStateVariable>
			<name>avgClusterednessRegions</name>
			<value>0</value>
		</numericStateVariable>
		<numericStateVariable>
			<name>avgDensityRegions</name>
			<value>0</value>
		</numericStateVariable>
	</timepoint>
	<timepoint>
		<numericStateVariable>
			<name>avgClusterednessRegions</name>
			<value>0</value>
		</numericStateVariable>
		<numericStateVariable>
			<name>avgDensityRegions</name>
			<value>0</value>
		</numericStateVariable>
	</timepoint>
	<timepoint>
		<numericStateVariable>
			<name>avgClusterednessRegions</name>
			<value>0</value>
		</numericStateVariable>
		<numericStateVariable>
			<name>avgDensityRegions</name>
			<value>0</value>
		</numericStateVariable>
	</timepoint>
	<timepoint>
		<numericStateVariable>
			<name>avgClusterednessRegions</name>
			<value>0</value>
		</numericStateVariable>
		<numericStateVariable>
			<name>avgDensityRegions</name>
			<value>0</value>
		</numericStateVariable>
	</timepoint>
	<timepoint>
		<numericStateVariable>
			<name>avgClusterednessRegions</name>
			<value>0</value>
		</numericStateVariable>
		<numericStateVariable>
			<name>avgDensityRegions</name>
			<value>0</value>
		</numericStateVariable>
	</timepoint>
	<timepoint>
		<numericStateVariable>
			<name>avgClusterednessRegions</name>
			<value>0</value>
		</numericStateVariable>
		<numericStateVariable>
			<name>avgDensityRegions</name>
			<value>0</value>
		</numericStateVariable>
	</timepoint>
	<timepoint>
		<numericStateVariable>
			<name>avgClusterednessRegions</name>
			<value>0</value>
		</numericStateVariable>
		<numericStateVariable>
			<name>avgDensityRegions</name>
			<value>0</value>
		</numericStateVariable>
	</timepoint>
	<timepoint>
		<numericStateVariable>
			<name>avgClusterednessRegions</name>
			<value>0</value>
		</numericStateVariable>
		<numericStateVariable>
			<name>avgDensityRegions</name>
			<value>0</value>
		</numericStateVariable>
	</timepoint>
	<timepoint>
		<numericStateVariable>
			<name>avgClusterednessRegions</name>
			<value>0</value>
		</numericStateVariable>
		<numericStateVariable>
			<name>avgDensityRegions</name>
			<value>0</value>
		</numericStateVariable>
	</timepoint>
	<timepoint>
		<numericStateVariable>
			<name>avgClusterednessRegions</name>
			<value>0</value>
		</numericStateVariable>
		<numericStateVariable>
			<name>avgDensityRegions</name>
			<value>0</value>
		</numericStateVariable>
	</timepoint>
	<timepoint>
		<numericStateVariable>
			<name>avgClusterednessRegions</name>
			<value>0</value>
		</numericStateVariable>
		<numericStateVariable>
			<name>avgDensityRegions</name>
			<value>0</value>
		</numericStateVariable>
	</timepoint>
	<timepoint>
		<numericStateVariable>
			<name>avgClusterednessRegions</name>
			<value>0</value>
		</numericStateVariable>
		<numericStateVariable>
			<name>avgDensityRegions</name>
			<value>0</value>
		</numericStateVariable>
	</timepoint>
	<timepoint>
		<numericStateVariable>
			<name>avgClusterednessRegions</name>
			<value>0</value>
		</numericStateVariable>
		<numericStateVariable>
			<name>avgDensityRegions</name>
			<value>0</value>
		</numericStateVariable>
	</timepoint>
	<timepoint>
		<numericStateVariable>
			<name>avgClusterednessRegions</name>
			<value>0</value>
		</numericStateVariable>
		<numericStateVariable>
			<name>avgDensityRegions</name>
			<value>0</value>
		</numericStateVariable>
	</timepoint>
	<timepoint>
		<numericStateVariable>
			<name>avgClusterednessRegions</name>
			<value>0</value>
		</numericStateVariable>
		<numericStateVariable>
			<name>avgDensityRegions</name>
			<value>0</value>
		</numericStateVariable>
	</timepoint>
	<timepoint>
		<numericStateVariable>
			<name>avgClusterednessRegions</name>
			<value>0</value>
		</numericStateVariable>
		<numericStateVariable>
			<name>avgDensityRegions</name>
			<value>0</value>
		</numericStateVariable>
	</timepoint>
	<timepoint>
		<numericStateVariable>
			<name>avgClusterednessRegions</name>
			<value>0</value>
		</numericStateVariable>
		<numericStateVariable>
			<name>avgDensityRegions</name>
			<value>0</value>
		</numericStateVariable>
	</timepoint>
	<timepoint>
		<numericStateVariable>
			<name>avgClusterednessRegions</name>
			<value>0</value>
		</numericStateVariable>
		<numericStateVariable>
			<name>avgDensityRegions</name>
			<value>0</value>
		</numericStateVariable>
	</timepoint>
	<timepoint>
		<numericStateVariable>
			<name>avgClusterednessRegions</name>
			<value>0</value>
		</numericStateVariable>
		<numericStateVariable>
			<name>avgDensityRegions</name>
			<value>0</value>
		</numericStateVariable>
	</timepoint>
	<timepoint>
		<numericStateVariable>
			<name>avgClusterednessRegions</name>
			<value>0</value>
		</numericStateVariable>
		<numericStateVariable>
			<name>avgDensityRegions</name>
			<value>0</value>
		</numericStateVariable>
	</timepoint>
	<timepoint>
		<numericStateVariable>
			<name>avgClusterednessRegions</name>
			<value>0</value>
		</numericStateVariable>
		<numericStateVariable>
			<name>avgDensityRegions</name>
			<value>0</value>
		</numericStateVariable>
	</timepoint>
	<timepoint>
		<numericStateVariable>
			<name>avgClusterednessRegions</name>
			<value>0</value>
		</numericStateVariable>
		<numericStateVariable>
			<name>avgDensityRegions</name>
			<value>0</value>
		</numericStateVariable>
	</timepoint>
	<timepoint>
		<spatialEntity>
			<pseudo3D type="region">
				<clusteredness>1</clusteredness>
				<density>0.6285754145130126</density>
				<area>22195</area>
				<perimeter>658.9143462181091</perimeter>
				<distanceFromOrigin>263.5905916378655</distanceFromOrigin>
				<angle>50.22308786788224</angle>
				<shape>triangular</shape>
				<triangleMeasure>0.7660183954856857</triangleMeasure>
				<rectangleMeasure>0.6131781854850198</rectangleMeasure>
				<circleMeasure>0.4631211124341602</circleMeasure>
				<centroid>
					<x>977.8552</x>
					<y>971.5396</y>
				</centroid>
			</pseudo3D>
		</spatialEntity>
		<numericStateVariable>
			<name>avgClusterednessRegions</name>
			<value>0</value>
		</numericStateVariable>
		<numericStateVariable>
			<name>avgDensityRegions</name>
			<value>0.6285754145130126</value>
		</numericStateVariable>
	</timepoint>
	<timepoint>
		<spatialEntity>
			<pseudo3D type="region">
				<clusteredness>1</clusteredness>
				<density>0.6156734350975638</density>
				<area>24412</area>
				<perimeter>731.7730491161346</perimeter>
				<distanceFromOrigin>263.5905916378655</distanceFromOrigin>
				<angle>48.80098923985738</angle>
				<shape>triangular</shape>
				<triangleMeasure>0.7815810431699304</triangleMeasure>
				<rectangleMeasure>0.6080987301047341</rectangleMeasure>
				<circleMeasure>0.431531767326899</circleMeasure>
				<centroid>
					<x>984.8253</x>
					<y>976.8823</y>
				</centroid>
			</pseudo3D>
		</spatialEntity>
		<numericStateVariable>
			<name>avgClusterednessRegions</name>
			<value>0</value>
		</numericStateVariable>
		<numericStateVariable>
			<name>avgDensityRegions</name>
			<value>0.6156734350975638</value>
		</numericStateVariable>
	</timepoint>
	<timepoint>
		<spatialEntity>
			<pseudo3D type="region">
				<clusteredness>1</clusteredness>
				<density>0.6148810872027181</density>
				<area>26184.5</area>
				<perimeter>689.4108517169952</perimeter>
				<distanceFromOrigin>263.7877935007608</distanceFromOrigin>
				<angle>48.30882789808735</angle>
				<shape>triangular</shape>
				<triangleMeasure>0.7492712100238578</triangleMeasure>
				<rectangleMeasure>0.6818636745046233</rectangleMeasure>
				<circleMeasure>0.4250803046767619</circleMeasure>
				<centroid>
					<x>989.1921</x>
					<y>983.5363</y>
				</centroid>
			</pseudo3D>
		</spatialEntity>
		<numericStateVariable>
			<name>avgClusterednessRegions</name>
			<value>0</value>
		</numericStateVariable>
		<numericStateVariable>
			<name>avgDensityRegions</name>
			<value>0.6148810872027181</value>
		</numericStateVariable>
	</timepoint>
	<timepoint>
		<spatialEntity>
			<pseudo3D type="region">
				<clusteredness>1</clusteredness>
				<density>0.6048795819250862</density>
				<area>21497.5</area>
				<perimeter>612.8077178001404</perimeter>
				<distanceFromOrigin>263.0779352207251</distanceFromOrigin>
				<angle>0</angle>
				<shape>rectangular</shape>
				<triangleMeasure>0.6708691887000008</triangleMeasure>
				<rectangleMeasure>0.7127109372409907</rectangleMeasure>
				<circleMeasure>0.4989119650501911</circleMeasure>
				<centroid>
					<x>744.3523</x>
					<y>1084.917</y>
				</centroid>
			</pseudo3D>
		</spatialEntity>
		<spatialEntity>
			<pseudo3D type="region">
				<clusteredness>1</clusteredness>
				<density>0.6201898412904132</density>
				<area>28713.5</area>
				<perimeter>765.0137162208557</perimeter>
				<distanceFromOrigin>263.5905916378655</distanceFromOrigin>
				<angle>46.51998515098726</angle>
				<shape>triangular</shape>
				<triangleMeasure>0.7238750705099722</triangleMeasure>
				<rectangleMeasure>0.654329982720999</rectangleMeasure>
				<circleMeasure>0.3980572092369739</circleMeasure>
				<centroid>
					<x>997.2075</x>
					<y>990.6143</y>
				</centroid>
			</pseudo3D>
		</spatialEntity>
		<numericStateVariable>
			<name>avgClusterednessRegions</name>
			<value>539.7363778452549</value>
		</numericStateVariable>
		<numericStateVariable>
			<name>avgDensityRegions</name>
			<value>0.6125347116077497</value>
		</numericStateVariable>
	</timepoint>
	<timepoint>
		<spatialEntity>
			<pseudo3D type="region">
				<clusteredness>1</clusteredness>
				<density>0.6113740181346919</density>
				<area>23982</area>
				<perimeter>667.5910663604736</perimeter>
				<distanceFromOrigin>263.0779352207251</distanceFromOrigin>
				<angle>53.22903399353825</angle>
				<shape>triangular</shape>
				<triangleMeasure>0.6792300529984671</triangleMeasure>
				<rectangleMeasure>0.648910752511898</rectangleMeasure>
				<circleMeasure>0.4765375879306752</circleMeasure>
				<centroid>
					<x>747.4495</x>
					<y>1095.062</y>
				</centroid>
			</pseudo3D>
		</spatialEntity>
		<spatialEntity>
			<pseudo3D type="region">
				<clusteredness>1</clusteredness>
				<density>0.6173364426574476</density>
				<area>30656.5</area>
				<perimeter>784.8537526130676</perimeter>
				<distanceFromOrigin>263.5905916378655</distanceFromOrigin>
				<angle>44.94417431498996</angle>
				<shape>triangular</shape>
				<triangleMeasure>0.6705692888605747</triangleMeasure>
				<rectangleMeasure>0.6431574116567232</rectangleMeasure>
				<circleMeasure>0.3665751270000334</circleMeasure>
				<centroid>
					<x>1002.603</x>
					<y>996.9144</y>
				</centroid>
			</pseudo3D>
		</spatialEntity>
		<numericStateVariable>
			<name>avgClusterednessRegions</name>
			<value>546.7585383746374</value>
		</numericStateVariable>
		<numericStateVariable>
			<name>avgDensityRegions</name>
			<value>0.6143552303960698</value>
		</numericStateVariable>
	</timepoint>
	<timepoint>
		<spatialEntity>
			<pseudo3D type="region">
				<clusteredness>1</clusteredness>
				<density>0.6143129799448296</density>
				<area>25984</area>
				<perimeter>684.3371729850769</perimeter>
				<distanceFromOrigin>263.0779352207251</distanceFromOrigin>
				<angle>50.98846786169528</angle>
				<shape>triangular</shape>
				<triangleMeasure>0.6999976427881103</triangleMeasure>
				<rectangleMeasure>0.6893257629377391</rectangleMeasure>
				<circleMeasure>0.4659163373922408</circleMeasure>
				<centroid>
					<x>749.0598</x>
					<y>1103.022</y>
				</centroid>
			</pseudo3D>
		</spatialEntity>
		<spatialEntity>
			<pseudo3D type="region">
				<clusteredness>1</clusteredness>
				<density>0.6258489947406091</density>
				<area>33306.5</area>
				<perimeter>825.1711363792419</perimeter>
				<distanceFromOrigin>263.5905916378655</distanceFromOrigin>
				<angle>44.05393464503766</angle>
				<shape>triangular</shape>
				<triangleMeasure>0.6593730744198822</triangleMeasure>
				<rectangleMeasure>0.6578008028960793</rectangleMeasure>
				<circleMeasure>0.350598718971083</circleMeasure>
				<centroid>
					<x>1010.551</x>
					<y>1004.911</y>
				</centroid>
			</pseudo3D>
		</spatialEntity>
		<numericStateVariable>
			<name>avgClusterednessRegions</name>
			<value>558.5813121781689</value>
		</numericStateVariable>
		<numericStateVariable>
			<name>avgDensityRegions</name>
			<value>0.6200809873427193</value>
		</numericStateVariable>
	</timepoint>
	<timepoint>
		<spatialEntity>
			<pseudo3D type="region">
				<clusteredness>1</clusteredness>
				<density>0.6142448352875488</density>
				<area>28328.5</area>
				<perimeter>715.6770281791687</perimeter>
				<distanceFromOrigin>263.0779352207251</distanceFromOrigin>
				<angle>49.31962018223319</angle>
				<shape>rectangular</shape>
				<triangleMeasure>0.6924146275141231</triangleMeasure>
				<rectangleMeasure>0.7123572504867186</rectangleMeasure>
				<circleMeasure>0.4399179716335926</circleMeasure>
				<centroid>
					<x>750.8617</x>
					<y>1112.218</y>
				</centroid>
			</pseudo3D>
		</spatialEntity>
		<spatialEntity>
			<pseudo3D type="region">
				<clusteredness>1</clusteredness>
				<density>0.6231258928325197</density>
				<area>35175</area>
				<perimeter>862.7638144493103</perimeter>
				<distanceFromOrigin>263.5905916378655</distanceFromOrigin>
				<angle>43.42975678942109</angle>
				<shape>triangular</shape>
				<triangleMeasure>0.6661979133374527</triangleMeasure>
				<rectangleMeasure>0.6582565368592008</rectangleMeasure>
				<circleMeasure>0.3366665101167254</circleMeasure>
				<centroid>
					<x>1015.79</x>
					<y>1011.045</y>
				</centroid>
			</pseudo3D>
		</spatialEntity>
		<numericStateVariable>
			<name>avgClusterednessRegions</name>
			<value>567.1780164367419</value>
		</numericStateVariable>
		<numericStateVariable>
			<name>avgDensityRegions</name>
			<value>0.6186853640600343</value>
		</numericStateVariable>
	</timepoint>
	<timepoint>
		<spatialEntity>
			<pseudo3D type="region">
				<clusteredness>1</clusteredness>
				<density>0.6136176809630544</density>
				<area>31147.5</area>
				<perimeter>775.6625237464905</perimeter>
				<distanceFromOrigin>263.0779352207251</distanceFromOrigin>
				<angle>47.43254555161951</angle>
				<shape>rectangular</shape>
				<triangleMeasure>0.6880669345151804</triangleMeasure>
				<rectangleMeasure>0.6906260071391087</rectangleMeasure>
				<circleMeasure>0.4211872857943194</circleMeasure>
				<centroid>
					<x>753.8902</x>
					<y>1122.988</y>
				</centroid>
			</pseudo3D>
		</spatialEntity>
		<spatialEntity>
			<pseudo3D type="region">
				<clusteredness>1</clusteredness>
				<density>0.627103346696587</density>
				<area>36939</area>
				<perimeter>895.775203704834</perimeter>
				<distanceFromOrigin>263.5905916378655</distanceFromOrigin>
				<angle>42.61033001137751</angle>
				<shape>rectangular</shape>
				<triangleMeasure>0.6454510110563125</triangleMeasure>
				<rectangleMeasure>0.6562952264719977</rectangleMeasure>
				<circleMeasure>0.3182852479018964</circleMeasure>
				<centroid>
					<x>1021.464</x>
					<y>1016.277</y>
				</centroid>
			</pseudo3D>
		</spatialEntity>
		<numericStateVariable>
			<name>avgClusterednessRegions</name>
			<value>576.136160975779</value>
		</numericStateVariable>
		<numericStateVariable>
			<name>avgDensityRegions</name>
			<value>0.6203605138298207</value>
		</numericStateVariable>
	</timepoint>
	<timepoint>
		<spatialEntity>
			<pseudo3D type="region">
				<clusteredness>1</clusteredness>
				<density>0.6169811666489534</density>
				<area>31744.5</area>
				<perimeter>794.4953989982605</perimeter>
				<distanceFromOrigin>263.0779352207251</distanceFromOrigin>
				<angle>46.623535213833</angle>
				<shape>rectangular</shape>
				<triangleMeasure>0.6757887341933836</triangleMeasure>
				<rectangleMeasure>0.6938404756157941</rectangleMeasure>
				<circleMeasure>0.400759237993461</circleMeasure>
				<centroid>
					<x>754.1622</x>
					<y>1125.402</y>
				</centroid>
			</pseudo3D>
		</spatialEntity>
		<spatialEntity>
			<pseudo3D type="region">
				<clusteredness>1</clusteredness>
				<density>0.6284834996337155</density>
				<area>37564.5</area>
				<perimeter>911.740647315979</perimeter>
				<distanceFromOrigin>263.5905916378655</distanceFromOrigin>
				<angle>42.61033001137751</angle>
				<shape>rectangular</shape>
				<triangleMeasure>0.6474614613967618</triangleMeasure>
				<rectangleMeasure>0.6673848629820647</rectangleMeasure>
				<circleMeasure>0.3313317017948469</circleMeasure>
				<centroid>
					<x>1023.246</x>
					<y>1018.335</y>
				</centroid>
			</pseudo3D>
		</spatialEntity>
		<numericStateVariable>
			<name>avgClusterednessRegions</name>
			<value>579.2041403166277</value>
		</numericStateVariable>
		<numericStateVariable>
			<name>avgDensityRegions</name>
			<value>0.6227323331413345</value>
		</numericStateVariable>
	</timepoint>
	<timepoint>
		<spatialEntity>
			<pseudo3D type="region">
				<clusteredness>1</clusteredness>
				<density>0.6169811666489534</density>
				<area>31744.5</area>
				<perimeter>794.4953989982605</perimeter>
				<distanceFromOrigin>263.0779352207251</distanceFromOrigin>
				<angle>46.623535213833</angle>
				<shape>rectangular</shape>
				<triangleMeasure>0.6757887341933836</triangleMeasure>
				<rectangleMeasure>0.6938404756157941</rectangleMeasure>
				<circleMeasure>0.400759237993461</circleMeasure>
				<centroid>
					<x>754.1622</x>
					<y>1125.402</y>
				</centroid>
			</pseudo3D>
		</spatialEntity>
		<spatialEntity>
			<pseudo3D type="region">
				<clusteredness>1</clusteredness>
				<density>0.6284834996337155</density>
				<area>37564.5</area>
				<perimeter>911.740647315979</perimeter>
				<distanceFromOrigin>263.5905916378655</distanceFromOrigin>
				<angle>42.61033001137751</angle>
				<shape>rectangular</shape>
				<triangleMeasure>0.6474614613967618</triangleMeasure>
				<rectangleMeasure>0.6673848629820647</rectangleMeasure>
				<circleMeasure>0.3313317017948469</circleMeasure>
				<centroid>
					<x>1023.246</x>
					<y>1018.335</y>
				</centroid>
			</pseudo3D>
		</spatialEntity>
		<numericStateVariable>
			<name>avgClusterednessRegions</name>
			<value>579.2041403166277</value>
		</numericStateVariable>
		<numericStateVariable>
			<name>avgDensityRegions</name>
			<value>0.6227323331413345</value>
		</numericStateVariable>
	</timepoint>
	<timepoint>
		<spatialEntity>
			<pseudo3D type="region">
				<clusteredness>1</clusteredness>
				<density>0.6169811666489534</density>
				<area>31744.5</area>
				<perimeter>794.4953989982605</perimeter>
				<distanceFromOrigin>263.0779352207251</distanceFromOrigin>
				<angle>46.623535213833</angle>
				<shape>rectangular</shape>
				<triangleMeasure>0.6757887341933836</triangleMeasure>
				<rectangleMeasure>0.6938404756157941</rectangleMeasure>
				<circleMeasure>0.400759237993461</circleMeasure>
				<centroid>
					<x>754.1622</x>
					<y>1125.402</y>
				</centroid>
			</pseudo3D>
		</spatialEntity>
		<spatialEntity>
			<pseudo3D type="region">
				<clusteredness>1</clusteredness>
				<density>0.6284834996337155</density>
				<area>37564.5</area>
				<perimeter>911.740647315979</perimeter>
				<distanceFromOrigin>263.5905916378655</distanceFromOrigin>
				<angle>42.61033001137751</angle>
				<shape>rectangular</shape>
				<triangleMeasure>0.6474614613967618</triangleMeasure>
				<rectangleMeasure>0.6673848629820647</rectangleMeasure>
				<circleMeasure>0.3313317017948469</circleMeasure>
				<centroid>
					<x>1023.246</x>
					<y>1018.335</y>
				</centroid>
			</pseudo3D>
		</spatialEntity>
		<numericStateVariable>
			<name>avgClusterednessRegions</name>
			<value>579.2041403166277</value>
		</numericStateVariable>
		<numericStateVariable>
			<name>avgDensityRegions</name>
			<value>0.6227323331413345</value>
		</numericStateVariable>
	</timepoint>
	<timepoint>
		<spatialEntity>
			<pseudo3D type="region">
				<clusteredness>1</clusteredness>
				<density>0.6169811666489534</density>
				<area>31744.5</area>
				<perimeter>794.4953989982605</perimeter>
				<distanceFromOrigin>263.0779352207251</distanceFromOrigin>
				<angle>46.623535213833</angle>
				<shape>rectangular</shape>
				<triangleMeasure>0.6757887341933836</triangleMeasure>
				<rectangleMeasure>0.6938404756157941</rectangleMeasure>
				<circleMeasure>0.400759237993461</circleMeasure>
				<centroid>
					<x>754.1622</x>
					<y>1125.402</y>
				</centroid>
			</pseudo3D>
		</spatialEntity>
		<spatialEntity>
			<pseudo3D type="region">
				<clusteredness>1</clusteredness>
				<density>0.6284834996337155</density>
				<area>37564.5</area>
				<perimeter>911.740647315979</perimeter>
				<distanceFromOrigin>263.5905916378655</distanceFromOrigin>
				<angle>42.61033001137751</angle>
				<shape>rectangular</shape>
				<triangleMeasure>0.6474614613967618</triangleMeasure>
				<rectangleMeasure>0.6673848629820647</rectangleMeasure>
				<circleMeasure>0.3313317017948469</circleMeasure>
				<centroid>
					<x>1023.246</x>
					<y>1018.335</y>
				</centroid>
			</pseudo3D>
		</spatialEntity>
		<numericStateVariable>
			<name>avgClusterednessRegions</name>
			<value>579.2041403166277</value>
		</numericStateVariable>
		<numericStateVariable>
			<name>avgDensityRegions</name>
			<value>0.6227323331413345</value>
		</numericStateVariable>
	</timepoint>
	<timepoint>
		<spatialEntity>
			<pseudo3D type="region">
				<clusteredness>1</clusteredness>
				<density>0.6169811666489534</density>
				<area>31744.5</area>
				<perimeter>794.4953989982605</perimeter>
				<distanceFromOrigin>263.0779352207251</distanceFromOrigin>
				<angle>46.623535213833</angle>
				<shape>rectangular</shape>
				<triangleMeasure>0.6757887341933836</triangleMeasure>
				<rectangleMeasure>0.6938404756157941</rectangleMeasure>
				<circleMeasure>0.400759237993461</circleMeasure>
				<centroid>
					<x>754.1622</x>
					<y>1125.402</y>
				</centroid>
			</pseudo3D>
		</spatialEntity>
		<spatialEntity>
			<pseudo3D type="region">
				<clusteredness>1</clusteredness>
				<density>0.6284834996337155</density>
				<area>37564.5</area>
				<perimeter>911.740647315979</perimeter>
				<distanceFromOrigin>263.5905916378655</distanceFromOrigin>
				<angle>42.61033001137751</angle>
				<shape>rectangular</shape>
				<triangleMeasure>0.6474614613967618</triangleMeasure>
				<rectangleMeasure>0.6673848629820647</rectangleMeasure>
				<circleMeasure>0.3313317017948469</circleMeasure>
				<centroid>
					<x>1023.246</x>
					<y>1018.335</y>
				</centroid>
			</pseudo3D>
		</spatialEntity>
		<numericStateVariable>
			<name>avgClusterednessRegions</name>
			<value>579.2041403166277</value>
		</numericStateVariable>
		<numericStateVariable>
			<name>avgDensityRegions</name>
			<value>0.6227323331413345</value>
		</numericStateVariable>
	</timepoint>
	<timepoint>
		<spatialEntity>
			<pseudo3D type="region">
				<clusteredness>1</clusteredness>
				<density>0.6169811666489534</density>
				<area>31744.5</area>
				<perimeter>794.4953989982605</perimeter>
				<distanceFromOrigin>263.0779352207251</distanceFromOrigin>
				<angle>46.623535213833</angle>
				<shape>rectangular</shape>
				<triangleMeasure>0.6757887341933836</triangleMeasure>
				<rectangleMeasure>0.6938404756157941</rectangleMeasure>
				<circleMeasure>0.400759237993461</circleMeasure>
				<centroid>
					<x>754.1622</x>
					<y>1125.402</y>
				</centroid>
			</pseudo3D>
		</spatialEntity>
		<spatialEntity>
			<pseudo3D type="region">
				<clusteredness>1</clusteredness>
				<density>0.6284834996337155</density>
				<area>37564.5</area>
				<perimeter>911.740647315979</perimeter>
				<distanceFromOrigin>263.5905916378655</distanceFromOrigin>
				<angle>42.61033001137751</angle>
				<shape>rectangular</shape>
				<triangleMeasure>0.6474614613967618</triangleMeasure>
				<rectangleMeasure>0.6673848629820647</rectangleMeasure>
				<circleMeasure>0.3313317017948469</circleMeasure>
				<centroid>
					<x>1023.246</x>
					<y>1018.335</y>
				</centroid>
			</pseudo3D>
		</spatialEntity>
		<numericStateVariable>
			<name>avgClusterednessRegions</name>
			<value>579.2041403166277</value>
		</numericStateVariable>
		<numericStateVariable>
			<name>avgDensityRegions</name>
			<value>0.6227323331413345</value>
		</numericStateVariable>
	</timepoint>
	<timepoint>
		<spatialEntity>
			<pseudo3D type="region">
				<clusteredness>1</clusteredness>
				<density>0.6169811666489534</density>
				<area>31744.5</area>
				<perimeter>794.4953989982605</perimeter>
				<distanceFromOrigin>263.0779352207251</distanceFromOrigin>
				<angle>46.623535213833</angle>
				<shape>rectangular</shape>
				<triangleMeasure>0.6757887341933836</triangleMeasure>
				<rectangleMeasure>0.6938404756157941</rectangleMeasure>
				<circleMeasure>0.400759237993461</circleMeasure>
				<centroid>
					<x>754.1622</x>
					<y>1125.402</y>
				</centroid>
			</pseudo3D>
		</spatialEntity>
		<spatialEntity>
			<pseudo3D type="region">
				<clusteredness>1</clusteredness>
				<density>0.6284834996337155</density>
				<area>37564.5</area>
				<perimeter>911.740647315979</perimeter>
				<distanceFromOrigin>263.5905916378655</distanceFromOrigin>
				<angle>42.61033001137751</angle>
				<shape>rectangular</shape>
				<triangleMeasure>0.6474614613967618</triangleMeasure>
				<rectangleMeasure>0.6673848629820647</rectangleMeasure>
				<circleMeasure>0.3313317017948469</circleMeasure>
				<centroid>
					<x>1023.246</x>
					<y>1018.335</y>
				</centroid>
			</pseudo3D>
		</spatialEntity>
		<numericStateVariable>
			<name>avgClusterednessRegions</name>
			<value>579.2041403166277</value>
		</numericStateVariable>
		<numericStateVariable>
			<name>avgDensityRegions</name>
			<value>0.6227323331413345</value>
		</numericStateVariable>
	</timepoint>
	<timepoint>
		<spatialEntity>
			<pseudo3D type="region">
				<clusteredness>1</clusteredness>
				<density>0.6169811666489534</density>
				<area>31744.5</area>
				<perimeter>794.4953989982605</perimeter>
				<distanceFromOrigin>263.0779352207251</distanceFromOrigin>
				<angle>46.623535213833</angle>
				<shape>rectangular</shape>
				<triangleMeasure>0.6757887341933836</triangleMeasure>
				<rectangleMeasure>0.6938404756157941</rectangleMeasure>
				<circleMeasure>0.400759237993461</circleMeasure>
				<centroid>
					<x>754.1622</x>
					<y>1125.402</y>
				</centroid>
			</pseudo3D>
		</spatialEntity>
		<spatialEntity>
			<pseudo3D type="region">
				<clusteredness>1</clusteredness>
				<density>0.6284834996337155</density>
				<area>37564.5</area>
				<perimeter>911.740647315979</perimeter>
				<distanceFromOrigin>263.5905916378655</distanceFromOrigin>
				<angle>42.61033001137751</angle>
				<shape>rectangular</shape>
				<triangleMeasure>0.6474614613967618</triangleMeasure>
				<rectangleMeasure>0.6673848629820647</rectangleMeasure>
				<circleMeasure>0.3313317017948469</circleMeasure>
				<centroid>
					<x>1023.246</x>
					<y>1018.335</y>
				</centroid>
			</pseudo3D>
		</spatialEntity>
		<numericStateVariable>
			<name>avgClusterednessRegions</name>
			<value>579.2041403166277</value>
		</numericStateVariable>
		<numericStateVariable>
			<name>avgDensityRegions</name>
			<value>0.6227323331413345</value>
		</numericStateVariable>
	</timepoint>
	<timepoint>
		<spatialEntity>
			<pseudo3D type="region">
				<clusteredness>1</clusteredness>
				<density>0.6169811666489534</density>
				<area>31744.5</area>
				<perimeter>794.4953989982605</perimeter>
				<distanceFromOrigin>263.0779352207251</distanceFromOrigin>
				<angle>46.623535213833</angle>
				<shape>rectangular</shape>
				<triangleMeasure>0.6757887341933836</triangleMeasure>
				<rectangleMeasure>0.6938404756157941</rectangleMeasure>
				<circleMeasure>0.400759237993461</circleMeasure>
				<centroid>
					<x>754.1622</x>
					<y>1125.402</y>
				</centroid>
			</pseudo3D>
		</spatialEntity>
		<spatialEntity>
			<pseudo3D type="region">
				<clusteredness>1</clusteredness>
				<density>0.6284834996337155</density>
				<area>37564.5</area>
				<perimeter>911.740647315979</perimeter>
				<distanceFromOrigin>263.5905916378655</distanceFromOrigin>
				<angle>42.61033001137751</angle>
				<shape>rectangular</shape>
				<triangleMeasure>0.6474614613967618</triangleMeasure>
				<rectangleMeasure>0.6673848629820647</rectangleMeasure>
				<circleMeasure>0.3313317017948469</circleMeasure>
				<centroid>
					<x>1023.246</x>
					<y>1018.335</y>
				</centroid>
			</pseudo3D>
		</spatialEntity>
		<numericStateVariable>
			<name>avgClusterednessRegions</name>
			<value>579.2041403166277</value>
		</numericStateVariable>
		<numericStateVariable>
			<name>avgDensityRegions</name>
			<value>0.6227323331413345</value>
		</numericStateVariable>
	</timepoint>
	<timepoint>
		<spatialEntity>
			<pseudo3D type="region">
				<clusteredness>1</clusteredness>
				<density>0.6169811666489534</density>
				<area>31744.5</area>
				<perimeter>794.4953989982605</perimeter>
				<distanceFromOrigin>263.0779352207251</distanceFromOrigin>
				<angle>46.623535213833</angle>
				<shape>rectangular</shape>
				<triangleMeasure>0.6757887341933836</triangleMeasure>
				<rectangleMeasure>0.6938404756157941</rectangleMeasure>
				<circleMeasure>0.400759237993461</circleMeasure>
				<centroid>
					<x>754.1622</x>
					<y>1125.402</y>
				</centroid>
			</pseudo3D>
		</spatialEntity>
		<spatialEntity>
			<pseudo3D type="region">
				<clusteredness>1</clusteredness>
				<density>0.6284834996337155</density>
				<area>37564.5</area>
				<perimeter>911.740647315979</perimeter>
				<distanceFromOrigin>263.5905916378655</distanceFromOrigin>
				<angle>42.61033001137751</angle>
				<shape>rectangular</shape>
				<triangleMeasure>0.6474614613967618</triangleMeasure>
				<rectangleMeasure>0.6673848629820647</rectangleMeasure>
				<circleMeasure>0.3313317017948469</circleMeasure>
				<centroid>
					<x>1023.246</x>
					<y>1018.335</y>
				</centroid>
			</pseudo3D>
		</spatialEntity>
		<numericStateVariable>
			<name>avgClusterednessRegions</name>
			<value>579.2041403166277</value>
		</numericStateVariable>
		<numericStateVariable>
			<name>avgDensityRegions</name>
			<value>0.6227323331413345</value>
		</numericStateVariable>
	</timepoint>
	<timepoint>
		<spatialEntity>
			<pseudo3D type="region">
				<clusteredness>1</clusteredness>
				<density>0.6169811666489534</density>
				<area>31744.5</area>
				<perimeter>794.4953989982605</perimeter>
				<distanceFromOrigin>263.0779352207251</distanceFromOrigin>
				<angle>46.623535213833</angle>
				<shape>rectangular</shape>
				<triangleMeasure>0.6757887341933836</triangleMeasure>
				<rectangleMeasure>0.6938404756157941</rectangleMeasure>
				<circleMeasure>0.400759237993461</circleMeasure>
				<centroid>
					<x>754.1622</x>
					<y>1125.402</y>
				</centroid>
			</pseudo3D>
		</spatialEntity>
		<spatialEntity>
			<pseudo3D type="region">
				<clusteredness>1</clusteredness>
				<density>0.6284834996337155</density>
				<area>37564.5</area>
				<perimeter>911.740647315979</perimeter>
				<distanceFromOrigin>263.5905916378655</distanceFromOrigin>
				<angle>42.61033001137751</angle>
				<shape>rectangular</shape>
				<triangleMeasure>0.6474614613967618</triangleMeasure>
				<rectangleMeasure>0.6673848629820647</rectangleMeasure>
				<circleMeasure>0.3313317017948469</circleMeasure>
				<centroid>
					<x>1023.246</x>
					<y>1018.335</y>
				</centroid>
			</pseudo3D>
		</spatialEntity>
		<numericStateVariable>
			<name>avgClusterednessRegions</name>
			<value>579.2041403166277</value>
		</numericStateVariable>
		<numericStateVariable>
			<name>avgDensityRegions</name>
			<value>0.6227323331413345</value>
		</numericStateVariable>
	</timepoint>
	<timepoint>
		<spatialEntity>
			<pseudo3D type="region">
				<clusteredness>1</clusteredness>
				<density>0.6169811666489534</density>
				<area>31744.5</area>
				<perimeter>794.4953989982605</perimeter>
				<distanceFromOrigin>263.0779352207251</distanceFromOrigin>
				<angle>46.623535213833</angle>
				<shape>rectangular</shape>
				<triangleMeasure>0.6757887341933836</triangleMeasure>
				<rectangleMeasure>0.6938404756157941</rectangleMeasure>
				<circleMeasure>0.400759237993461</circleMeasure>
				<centroid>
					<x>754.1622</x>
					<y>1125.402</y>
				</centroid>
			</pseudo3D>
		</spatialEntity>
		<spatialEntity>
			<pseudo3D type="region">
				<clusteredness>1</clusteredness>
				<density>0.6284834996337155</density>
				<area>37564.5</area>
				<perimeter>911.740647315979</perimeter>
				<distanceFromOrigin>263.5905916378655</distanceFromOrigin>
				<angle>42.61033001137751</angle>
				<shape>rectangular</shape>
				<triangleMeasure>0.6474614613967618</triangleMeasure>
				<rectangleMeasure>0.6673848629820647</rectangleMeasure>
				<circleMeasure>0.3313317017948469</circleMeasure>
				<centroid>
					<x>1023.246</x>
					<y>1018.335</y>
				</centroid>
			</pseudo3D>
		</spatialEntity>
		<numericStateVariable>
			<name>avgClusterednessRegions</name>
			<value>579.2041403166277</value>
		</numericStateVariable>
		<numericStateVariable>
			<name>avgDensityRegions</name>
			<value>0.6227323331413345</value>
		</numericStateVariable>
	</timepoint>
	<timepoint>
		<spatialEntity>
			<pseudo3D type="region">
				<clusteredness>1</clusteredness>
				<density>0.6169811666489534</density>
				<area>31744.5</area>
				<perimeter>794.4953989982605</perimeter>
				<distanceFromOrigin>263.0779352207251</distanceFromOrigin>
				<angle>46.623535213833</angle>
				<shape>rectangular</shape>
				<triangleMeasure>0.6757887341933836</triangleMeasure>
				<rectangleMeasure>0.6938404756157941</rectangleMeasure>
				<circleMeasure>0.400759237993461</circleMeasure>
				<centroid>
					<x>754.1622</x>
					<y>1125.402</y>
				</centroid>
			</pseudo3D>
		</spatialEntity>
		<spatialEntity>
			<pseudo3D type="region">
				<clusteredness>1</clusteredness>
				<density>0.6284834996337155</density>
				<area>37564.5</area>
				<perimeter>911.740647315979</perimeter>
				<distanceFromOrigin>263.5905916378655</distanceFromOrigin>
				<angle>42.61033001137751</angle>
				<shape>rectangular</shape>
				<triangleMeasure>0.6474614613967618</triangleMeasure>
				<rectangleMeasure>0.6673848629820647</rectangleMeasure>
				<circleMeasure>0.3313317017948469</circleMeasure>
				<centroid>
					<x>1023.246</x>
					<y>1018.335</y>
				</centroid>
			</pseudo3D>
		</spatialEntity>
		<numericStateVariable>
			<name>avgClusterednessRegions</name>
			<value>579.2041403166277</value>
		</numericStateVariable>
		<numericStateVariable>
			<name>avgDensityRegions</name>
			<value>0.6227323331413345</value>
		</numericStateVariable>
	</timepoint>
	<timepoint>
		<spatialEntity>
			<pseudo3D type="region">
				<clusteredness>1</clusteredness>
				<density>0.6169811666489534</density>
				<area>31744.5</area>
				<perimeter>794.4953989982605</perimeter>
				<distanceFromOrigin>263.0779352207251</distanceFromOrigin>
				<angle>46.623535213833</angle>
				<shape>rectangular</shape>
				<triangleMeasure>0.6757887341933836</triangleMeasure>
				<rectangleMeasure>0.6938404756157941</rectangleMeasure>
				<circleMeasure>0.400759237993461</circleMeasure>
				<centroid>
					<x>754.1622</x>
					<y>1125.402</y>
				</centroid>
			</pseudo3D>
		</spatialEntity>
		<spatialEntity>
			<pseudo3D type="region">
				<clusteredness>1</clusteredness>
				<density>0.6284834996337155</density>
				<area>37564.5</area>
				<perimeter>911.740647315979</perimeter>
				<distanceFromOrigin>263.5905916378655</distanceFromOrigin>
				<angle>42.61033001137751</angle>
				<shape>rectangular</shape>
				<triangleMeasure>0.6474614613967618</triangleMeasure>
				<rectangleMeasure>0.6673848629820647</rectangleMeasure>
				<circleMeasure>0.3313317017948469</circleMeasure>
				<centroid>
					<x>1023.246</x>
					<y>1018.335</y>
				</centroid>
			</pseudo3D>
		</spatialEntity>
		<numericStateVariable>
			<name>avgClusterednessRegions</name>
			<value>579.2041403166277</value>
		</numericStateVariable>
		<numericStateVariable>
			<name>avgDensityRegions</name>
			<value>0.6227323331413345</value>
		</numericStateVariable>
	</timepoint>
	<timepoint>
		<spatialEntity>
			<pseudo3D type="region">
				<clusteredness>1</clusteredness>
				<density>0.6169811666489534</density>
				<area>31744.5</area>
				<perimeter>794.4953989982605</perimeter>
				<distanceFromOrigin>263.0779352207251</distanceFromOrigin>
				<angle>46.623535213833</angle>
				<shape>rectangular</shape>
				<triangleMeasure>0.6757887341933836</triangleMeasure>
				<rectangleMeasure>0.6938404756157941</rectangleMeasure>
				<circleMeasure>0.400759237993461</circleMeasure>
				<centroid>
					<x>754.1622</x>
					<y>1125.402</y>
				</centroid>
			</pseudo3D>
		</spatialEntity>
		<spatialEntity>
			<pseudo3D type="region">
				<clusteredness>1</clusteredness>
				<density>0.6284834996337155</density>
				<area>37564.5</area>
				<perimeter>911.740647315979</perimeter>
				<distanceFromOrigin>263.5905916378655</distanceFromOrigin>
				<angle>42.61033001137751</angle>
				<shape>rectangular</shape>
				<triangleMeasure>0.6474614613967618</triangleMeasure>
				<rectangleMeasure>0.6673848629820647</rectangleMeasure>
				<circleMeasure>0.3313317017948469</circleMeasure>
				<centroid>
					<x>1023.246</x>
					<y>1018.335</y>
				</centroid>
			</pseudo3D>
		</spatialEntity>
		<numericStateVariable>
			<name>avgClusterednessRegions</name>
			<value>579.2041403166277</value>
		</numericStateVariable>
		<numericStateVariable>
			<name>avgDensityRegions</name>
			<value>0.6227323331413345</value>
		</numericStateVariable>
	</timepoint>
	<timepoint>
		<spatialEntity>
			<pseudo3D type="region">
				<clusteredness>1</clusteredness>
				<density>0.6169811666489534</density>
				<area>31744.5</area>
				<perimeter>794.4953989982605</perimeter>
				<distanceFromOrigin>263.0779352207251</distanceFromOrigin>
				<angle>46.623535213833</angle>
				<shape>rectangular</shape>
				<triangleMeasure>0.6757887341933836</triangleMeasure>
				<rectangleMeasure>0.6938404756157941</rectangleMeasure>
				<circleMeasure>0.400759237993461</circleMeasure>
				<centroid>
					<x>754.1622</x>
					<y>1125.402</y>
				</centroid>
			</pseudo3D>
		</spatialEntity>
		<spatialEntity>
			<pseudo3D type="region">
				<clusteredness>1</clusteredness>
				<density>0.6284834996337155</density>
				<area>37564.5</area>
				<perimeter>911.740647315979</perimeter>
				<distanceFromOrigin>263.5905916378655</distanceFromOrigin>
				<angle>42.61033001137751</angle>
				<shape>rectangular</shape>
				<triangleMeasure>0.6474614613967618</triangleMeasure>
				<rectangleMeasure>0.6673848629820647</rectangleMeasure>
				<circleMeasure>0.3313317017948469</circleMeasure>
				<centroid>
					<x>1023.246</x>
					<y>1018.335</y>
				</centroid>
			</pseudo3D>
		</spatialEntity>
		<numericStateVariable>
			<name>avgClusterednessRegions</name>
			<value>579.2041403166277</value>
		</numericStateVariable>
		<numericStateVariable>
			<name>avgDensityRegions</name>
			<value>0.6227323331413345</value>
		</numericStateVariable>
	</timepoint>
	<timepoint>
		<spatialEntity>
			<pseudo3D type="region">
				<clusteredness>1</clusteredness>
				<density>0.6169811666489534</density>
				<area>31744.5</area>
				<perimeter>794.4953989982605</perimeter>
				<distanceFromOrigin>263.0779352207251</distanceFromOrigin>
				<angle>46.623535213833</angle>
				<shape>rectangular</shape>
				<triangleMeasure>0.6757887341933836</triangleMeasure>
				<rectangleMeasure>0.6938404756157941</rectangleMeasure>
				<circleMeasure>0.400759237993461</circleMeasure>
				<centroid>
					<x>754.1622</x>
					<y>1125.402</y>
				</centroid>
			</pseudo3D>
		</spatialEntity>
		<spatialEntity>
			<pseudo3D type="region">
				<clusteredness>1</clusteredness>
				<density>0.6284834996337155</density>
				<area>37564.5</area>
				<perimeter>911.740647315979</perimeter>
				<distanceFromOrigin>263.5905916378655</distanceFromOrigin>
				<angle>42.61033001137751</angle>
				<shape>rectangular</shape>
				<triangleMeasure>0.6474614613967618</triangleMeasure>
				<rectangleMeasure>0.6673848629820647</rectangleMeasure>
				<circleMeasure>0.3313317017948469</circleMeasure>
				<centroid>
					<x>1023.246</x>
					<y>1018.335</y>
				</centroid>
			</pseudo3D>
		</spatialEntity>
		<numericStateVariable>
			<name>avgClusterednessRegions</name>
			<value>579.2041403166277</value>
		</numericStateVariable>
		<numericStateVariable>
			<name>avgDensityRegions</name>
			<value>0.6227323331413345</value>
		</numericStateVariable>
	</timepoint>
	<timepoint>
		<spatialEntity>
			<pseudo3D type="region">
				<clusteredness>1</clusteredness>
				<density>0.6169811666489534</density>
				<area>31744.5</area>
				<perimeter>794.4953989982605</perimeter>
				<distanceFromOrigin>263.0779352207251</distanceFromOrigin>
				<angle>46.623535213833</angle>
				<shape>rectangular</shape>
				<triangleMeasure>0.6757887341933836</triangleMeasure>
				<rectangleMeasure>0.6938404756157941</rectangleMeasure>
				<circleMeasure>0.400759237993461</circleMeasure>
				<centroid>
					<x>754.1622</x>
					<y>1125.402</y>
				</centroid>
			</pseudo3D>
		</spatialEntity>
		<spatialEntity>
			<pseudo3D type="region">
				<clusteredness>1</clusteredness>
				<density>0.6284834996337155</density>
				<area>37564.5</area>
				<perimeter>911.740647315979</perimeter>
				<distanceFromOrigin>263.5905916378655</distanceFromOrigin>
				<angle>42.61033001137751</angle>
				<shape>rectangular</shape>
				<triangleMeasure>0.6474614613967618</triangleMeasure>
				<rectangleMeasure>0.6673848629820647</rectangleMeasure>
				<circleMeasure>0.3313317017948469</circleMeasure>
				<centroid>
					<x>1023.246</x>
					<y>1018.335</y>
				</centroid>
			</pseudo3D>
		</spatialEntity>
		<numericStateVariable>
			<name>avgClusterednessRegions</name>
			<value>579.2041403166277</value>
		</numericStateVariable>
		<numericStateVariable>
			<name>avgDensityRegions</name>
			<value>0.6227323331413345</value>
		</numericStateVariable>
	</timepoint>
	<timepoint>
		<spatialEntity>
			<pseudo3D type="region">
				<clusteredness>1</clusteredness>
				<density>0.6169811666489534</density>
				<area>31744.5</area>
				<perimeter>794.4953989982605</perimeter>
				<distanceFromOrigin>263.0779352207251</distanceFromOrigin>
				<angle>46.623535213833</angle>
				<shape>rectangular</shape>
				<triangleMeasure>0.6757887341933836</triangleMeasure>
				<rectangleMeasure>0.6938404756157941</rectangleMeasure>
				<circleMeasure>0.400759237993461</circleMeasure>
				<centroid>
					<x>754.1622</x>
					<y>1125.402</y>
				</centroid>
			</pseudo3D>
		</spatialEntity>
		<spatialEntity>
			<pseudo3D type="region">
				<clusteredness>1</clusteredness>
				<density>0.6284834996337155</density>
				<area>37564.5</area>
				<perimeter>911.740647315979</perimeter>
				<distanceFromOrigin>263.5905916378655</distanceFromOrigin>
				<angle>42.61033001137751</angle>
				<shape>rectangular</shape>
				<triangleMeasure>0.6474614613967618</triangleMeasure>
				<rectangleMeasure>0.6673848629820647</rectangleMeasure>
				<circleMeasure>0.3313317017948469</circleMeasure>
				<centroid>
					<x>1023.246</x>
					<y>1018.335</y>
				</centroid>
			</pseudo3D>
		</spatialEntity>
		<numericStateVariable>
			<name>avgClusterednessRegions</name>
			<value>579.2041403166277</value>
		</numericStateVariable>
		<numericStateVariable>
			<name>avgDensityRegions</name>
			<value>0.6227323331413345</value>
		</numericStateVariable>
	</timepoint>
	<timepoint>
		<spatialEntity>
			<pseudo3D type="region">
				<clusteredness>1</clusteredness>
				<density>0.6169811666489534</density>
				<area>31744.5</area>
				<perimeter>794.4953989982605</perimeter>
				<distanceFromOrigin>263.0779352207251</distanceFromOrigin>
				<angle>46.623535213833</angle>
				<shape>rectangular</shape>
				<triangleMeasure>0.6757887341933836</triangleMeasure>
				<rectangleMeasure>0.6938404756157941</rectangleMeasure>
				<circleMeasure>0.400759237993461</circleMeasure>
				<centroid>
					<x>754.1622</x>
					<y>1125.402</y>
				</centroid>
			</pseudo3D>
		</spatialEntity>
		<spatialEntity>
			<pseudo3D type="region">
				<clusteredness>1</clusteredness>
				<density>0.6284834996337155</density>
				<area>37564.5</area>
				<perimeter>911.740647315979</perimeter>
				<distanceFromOrigin>263.5905916378655</distanceFromOrigin>
				<angle>42.61033001137751</angle>
				<shape>rectangular</shape>
				<triangleMeasure>0.6474614613967618</triangleMeasure>
				<rectangleMeasure>0.6673848629820647</rectangleMeasure>
				<circleMeasure>0.3313317017948469</circleMeasure>
				<centroid>
					<x>1023.246</x>
					<y>1018.335</y>
				</centroid>
			</pseudo3D>
		</spatialEntity>
		<numericStateVariable>
			<name>avgClusterednessRegions</name>
			<value>579.2041403166277</value>
		</numericStateVariable>
		<numericStateVariable>
			<name>avgDensityRegions</name>
			<value>0.6227323331413345</value>
		</numericStateVariable>
	</timepoint>
	<timepoint>
		<spatialEntity>
			<pseudo3D type="region">
				<clusteredness>1</clusteredness>
				<density>0.6169811666489534</density>
				<area>31744.5</area>
				<perimeter>794.4953989982605</perimeter>
				<distanceFromOrigin>263.0779352207251</distanceFromOrigin>
				<angle>46.623535213833</angle>
				<shape>rectangular</shape>
				<triangleMeasure>0.6757887341933836</triangleMeasure>
				<rectangleMeasure>0.6938404756157941</rectangleMeasure>
				<circleMeasure>0.400759237993461</circleMeasure>
				<centroid>
					<x>754.1622</x>
					<y>1125.402</y>
				</centroid>
			</pseudo3D>
		</spatialEntity>
		<spatialEntity>
			<pseudo3D type="region">
				<clusteredness>1</clusteredness>
				<density>0.6284834996337155</density>
				<area>37564.5</area>
				<perimeter>911.740647315979</perimeter>
				<distanceFromOrigin>263.5905916378655</distanceFromOrigin>
				<angle>42.61033001137751</angle>
				<shape>rectangular</shape>
				<triangleMeasure>0.6474614613967618</triangleMeasure>
				<rectangleMeasure>0.6673848629820647</rectangleMeasure>
				<circleMeasure>0.3313317017948469</circleMeasure>
				<centroid>
					<x>1023.246</x>
					<y>1018.335</y>
				</centroid>
			</pseudo3D>
		</spatialEntity>
		<numericStateVariable>
			<name>avgClusterednessRegions</name>
			<value>579.2041403166277</value>
		</numericStateVariable>
		<numericStateVariable>
			<name>avgDensityRegions</name>
			<value>0.6227323331413345</value>
		</numericStateVariable>
	</timepoint>
	<timepoint>
		<spatialEntity>
			<pseudo3D type="region">
				<clusteredness>1</clusteredness>
				<density>0.6169811666489534</density>
				<area>31744.5</area>
				<perimeter>794.4953989982605</perimeter>
				<distanceFromOrigin>263.0779352207251</distanceFromOrigin>
				<angle>46.623535213833</angle>
				<shape>rectangular</shape>
				<triangleMeasure>0.6757887341933836</triangleMeasure>
				<rectangleMeasure>0.6938404756157941</rectangleMeasure>
				<circleMeasure>0.400759237993461</circleMeasure>
				<centroid>
					<x>754.1622</x>
					<y>1125.402</y>
				</centroid>
			</pseudo3D>
		</spatialEntity>
		<spatialEntity>
			<pseudo3D type="region">
				<clusteredness>1</clusteredness>
				<density>0.6284834996337155</density>
				<area>37564.5</area>
				<perimeter>911.740647315979</perimeter>
				<distanceFromOrigin>263.5905916378655</distanceFromOrigin>
				<angle>42.61033001137751</angle>
				<shape>rectangular</shape>
				<triangleMeasure>0.6474614613967618</triangleMeasure>
				<rectangleMeasure>0.6673848629820647</rectangleMeasure>
				<circleMeasure>0.3313317017948469</circleMeasure>
				<centroid>
					<x>1023.246</x>
					<y>1018.335</y>
				</centroid>
			</pseudo3D>
		</spatialEntity>
		<numericStateVariable>
			<name>avgClusterednessRegions</name>
			<value>579.2041403166277</value>
		</numericStateVariable>
		<numericStateVariable>
			<name>avgDensityRegions</name>
			<value>0.6227323331413345</value>
		</numericStateVariable>
	</timepoint>
	<timepoint>
		<spatialEntity>
			<pseudo3D type="region">
				<clusteredness>1</clusteredness>
				<density>0.6169811666489534</density>
				<area>31744.5</area>
				<perimeter>794.4953989982605</perimeter>
				<distanceFromOrigin>263.0779352207251</distanceFromOrigin>
				<angle>46.623535213833</angle>
				<shape>rectangular</shape>
				<triangleMeasure>0.6757887341933836</triangleMeasure>
				<rectangleMeasure>0.6938404756157941</rectangleMeasure>
				<circleMeasure>0.400759237993461</circleMeasure>
				<centroid>
					<x>754.1622</x>
					<y>1125.402</y>
				</centroid>
			</pseudo3D>
		</spatialEntity>
		<spatialEntity>
			<pseudo3D type="region">
				<clusteredness>1</clusteredness>
				<density>0.6284834996337155</density>
				<area>37564.5</area>
				<perimeter>911.740647315979</perimeter>
				<distanceFromOrigin>263.5905916378655</distanceFromOrigin>
				<angle>42.61033001137751</angle>
				<shape>rectangular</shape>
				<triangleMeasure>0.6474614613967618</triangleMeasure>
				<rectangleMeasure>0.6673848629820647</rectangleMeasure>
				<circleMeasure>0.3313317017948469</circleMeasure>
				<centroid>
					<x>1023.246</x>
					<y>1018.335</y>
				</centroid>
			</pseudo3D>
		</spatialEntity>
		<numericStateVariable>
			<name>avgClusterednessRegions</name>
			<value>579.2041403166277</value>
		</numericStateVariable>
		<numericStateVariable>
			<name>avgDensityRegions</name>
			<value>0.6227323331413345</value>
		</numericStateVariable>
	</timepoint>
	<timepoint>
		<spatialEntity>
			<pseudo3D type="region">
				<clusteredness>1</clusteredness>
				<density>0.6169811666489534</density>
				<area>31744.5</area>
				<perimeter>794.4953989982605</perimeter>
				<distanceFromOrigin>263.0779352207251</distanceFromOrigin>
				<angle>46.623535213833</angle>
				<shape>rectangular</shape>
				<triangleMeasure>0.6757887341933836</triangleMeasure>
				<rectangleMeasure>0.6938404756157941</rectangleMeasure>
				<circleMeasure>0.400759237993461</circleMeasure>
				<centroid>
					<x>754.1622</x>
					<y>1125.402</y>
				</centroid>
			</pseudo3D>
		</spatialEntity>
		<spatialEntity>
			<pseudo3D type="region">
				<clusteredness>1</clusteredness>
				<density>0.6284834996337155</density>
				<area>37564.5</area>
				<perimeter>911.740647315979</perimeter>
				<distanceFromOrigin>263.5905916378655</distanceFromOrigin>
				<angle>42.61033001137751</angle>
				<shape>rectangular</shape>
				<triangleMeasure>0.6474614613967618</triangleMeasure>
				<rectangleMeasure>0.6673848629820647</rectangleMeasure>
				<circleMeasure>0.3313317017948469</circleMeasure>
				<centroid>
					<x>1023.246</x>
					<y>1018.335</y>
				</centroid>
			</pseudo3D>
		</spatialEntity>
		<numericStateVariable>
			<name>avgClusterednessRegions</name>
			<value>579.2041403166277</value>
		</numericStateVariable>
		<numericStateVariable>
			<name>avgDensityRegions</name>
			<value>0.6227323331413345</value>
		</numericStateVariable>
	</timepoint>
	<timepoint>
		<spatialEntity>
			<pseudo3D type="region">
				<clusteredness>1</clusteredness>
				<density>0.6169811666489534</density>
				<area>31744.5</area>
				<perimeter>794.4953989982605</perimeter>
				<distanceFromOrigin>263.0779352207251</distanceFromOrigin>
				<angle>46.623535213833</angle>
				<shape>rectangular</shape>
				<triangleMeasure>0.6757887341933836</triangleMeasure>
				<rectangleMeasure>0.6938404756157941</rectangleMeasure>
				<circleMeasure>0.400759237993461</circleMeasure>
				<centroid>
					<x>754.1622</x>
					<y>1125.402</y>
				</centroid>
			</pseudo3D>
		</spatialEntity>
		<spatialEntity>
			<pseudo3D type="region">
				<clusteredness>1</clusteredness>
				<density>0.6284834996337155</density>
				<area>37564.5</area>
				<perimeter>911.740647315979</perimeter>
				<distanceFromOrigin>263.5905916378655</distanceFromOrigin>
				<angle>42.61033001137751</angle>
				<shape>rectangular</shape>
				<triangleMeasure>0.6474614613967618</triangleMeasure>
				<rectangleMeasure>0.6673848629820647</rectangleMeasure>
				<circleMeasure>0.3313317017948469</circleMeasure>
				<centroid>
					<x>1023.246</x>
					<y>1018.335</y>
				</centroid>
			</pseudo3D>
		</spatialEntity>
		<numericStateVariable>
			<name>avgClusterednessRegions</name>
			<value>579.2041403166277</value>
		</numericStateVariable>
		<numericStateVariable>
			<name>avgDensityRegions</name>
			<value>0.6227323331413345</value>
		</numericStateVariable>
	</timepoint>
	<timepoint>
		<spatialEntity>
			<pseudo3D type="region">
				<clusteredness>1</clusteredness>
				<density>0.6169811666489534</density>
				<area>31744.5</area>
				<perimeter>794.4953989982605</perimeter>
				<distanceFromOrigin>263.0779352207251</distanceFromOrigin>
				<angle>46.623535213833</angle>
				<shape>rectangular</shape>
				<triangleMeasure>0.6757887341933836</triangleMeasure>
				<rectangleMeasure>0.6938404756157941</rectangleMeasure>
				<circleMeasure>0.400759237993461</circleMeasure>
				<centroid>
					<x>754.1622</x>
					<y>1125.402</y>
				</centroid>
			</pseudo3D>
		</spatialEntity>
		<spatialEntity>
			<pseudo3D type="region">
				<clusteredness>1</clusteredness>
				<density>0.6284834996337155</density>
				<area>37564.5</area>
				<perimeter>911.740647315979</perimeter>
				<distanceFromOrigin>263.5905916378655</distanceFromOrigin>
				<angle>42.61033001137751</angle>
				<shape>rectangular</shape>
				<triangleMeasure>0.6474614613967618</triangleMeasure>
				<rectangleMeasure>0.6673848629820647</rectangleMeasure>
				<circleMeasure>0.3313317017948469</circleMeasure>
				<centroid>
					<x>1023.246</x>
					<y>1018.335</y>
				</centroid>
			</pseudo3D>
		</spatialEntity>
		<numericStateVariable>
			<name>avgClusterednessRegions</name>
			<value>579.2041403166277</value>
		</numericStateVariable>
		<numericStateVariable>
			<name>avgDensityRegions</name>
			<value>0.6227323331413345</value>
		</numericStateVariable>
	</timepoint>
	<timepoint>
		<spatialEntity>
			<pseudo3D type="region">
				<clusteredness>1</clusteredness>
				<density>0.6169811666489534</density>
				<area>31744.5</area>
				<perimeter>794.4953989982605</perimeter>
				<distanceFromOrigin>263.0779352207251</distanceFromOrigin>
				<angle>46.623535213833</angle>
				<shape>rectangular</shape>
				<triangleMeasure>0.6757887341933836</triangleMeasure>
				<rectangleMeasure>0.6938404756157941</rectangleMeasure>
				<circleMeasure>0.400759237993461</circleMeasure>
				<centroid>
					<x>754.1622</x>
					<y>1125.402</y>
				</centroid>
			</pseudo3D>
		</spatialEntity>
		<spatialEntity>
			<pseudo3D type="region">
				<clusteredness>1</clusteredness>
				<density>0.6284834996337155</density>
				<area>37564.5</area>
				<perimeter>911.740647315979</perimeter>
				<distanceFromOrigin>263.5905916378655</distanceFromOrigin>
				<angle>42.61033001137751</angle>
				<shape>rectangular</shape>
				<triangleMeasure>0.6474614613967618</triangleMeasure>
				<rectangleMeasure>0.6673848629820647</rectangleMeasure>
				<circleMeasure>0.3313317017948469</circleMeasure>
				<centroid>
					<x>1023.246</x>
					<y>1018.335</y>
				</centroid>
			</pseudo3D>
		</spatialEntity>
		<numericStateVariable>
			<name>avgClusterednessRegions</name>
			<value>579.2041403166277</value>
		</numericStateVariable>
		<numericStateVariable>
			<name>avgDensityRegions</name>
			<value>0.6227323331413345</value>
		</numericStateVariable>
	</timepoint>
	<timepoint>
		<spatialEntity>
			<pseudo3D type="region">
				<clusteredness>1</clusteredness>
				<density>0.6169811666489534</density>
				<area>31744.5</area>
				<perimeter>794.4953989982605</perimeter>
				<distanceFromOrigin>263.0779352207251</distanceFromOrigin>
				<angle>46.623535213833</angle>
				<shape>rectangular</shape>
				<triangleMeasure>0.6757887341933836</triangleMeasure>
				<rectangleMeasure>0.6938404756157941</rectangleMeasure>
				<circleMeasure>0.400759237993461</circleMeasure>
				<centroid>
					<x>754.1622</x>
					<y>1125.402</y>
				</centroid>
			</pseudo3D>
		</spatialEntity>
		<spatialEntity>
			<pseudo3D type="region">
				<clusteredness>1</clusteredness>
				<density>0.6284834996337155</density>
				<area>37564.5</area>
				<perimeter>911.740647315979</perimeter>
				<distanceFromOrigin>263.5905916378655</distanceFromOrigin>
				<angle>42.61033001137751</angle>
				<shape>rectangular</shape>
				<triangleMeasure>0.6474614613967618</triangleMeasure>
				<rectangleMeasure>0.6673848629820647</rectangleMeasure>
				<circleMeasure>0.3313317017948469</circleMeasure>
				<centroid>
					<x>1023.246</x>
					<y>1018.335</y>
				</centroid>
			</pseudo3D>
		</spatialEntity>
		<numericStateVariable>
			<name>avgClusterednessRegions</name>
			<value>579.2041403166277</value>
		</numericStateVariable>
		<numericStateVariable>
			<name>avgDensityRegions</name>
			<value>0.6227323331413345</value>
		</numericStateVariable>
	</timepoint>
	<timepoint>
		<spatialEntity>
			<pseudo3D type="region">
				<clusteredness>1</clusteredness>
				<density>0.6169811666489534</density>
				<area>31744.5</area>
				<perimeter>794.4953989982605</perimeter>
				<distanceFromOrigin>263.0779352207251</distanceFromOrigin>
				<angle>46.623535213833</angle>
				<shape>rectangular</shape>
				<triangleMeasure>0.6757887341933836</triangleMeasure>
				<rectangleMeasure>0.6938404756157941</rectangleMeasure>
				<circleMeasure>0.400759237993461</circleMeasure>
				<centroid>
					<x>754.1622</x>
					<y>1125.402</y>
				</centroid>
			</pseudo3D>
		</spatialEntity>
		<spatialEntity>
			<pseudo3D type="region">
				<clusteredness>1</clusteredness>
				<density>0.6284834996337155</density>
				<area>37564.5</area>
				<perimeter>911.740647315979</perimeter>
				<distanceFromOrigin>263.5905916378655</distanceFromOrigin>
				<angle>42.61033001137751</angle>
				<shape>rectangular</shape>
				<triangleMeasure>0.6474614613967618</triangleMeasure>
				<rectangleMeasure>0.6673848629820647</rectangleMeasure>
				<circleMeasure>0.3313317017948469</circleMeasure>
				<centroid>
					<x>1023.246</x>
					<y>1018.335</y>
				</centroid>
			</pseudo3D>
		</spatialEntity>
		<numericStateVariable>
			<name>avgClusterednessRegions</name>
			<value>579.2041403166277</value>
		</numericStateVariable>
		<numericStateVariable>
			<name>avgDensityRegions</name>
			<value>0.6227323331413345</value>
		</numericStateVariable>
	</timepoint>
	<timepoint>
		<spatialEntity>
			<pseudo3D type="region">
				<clusteredness>1</clusteredness>
				<density>0.6169811666489534</density>
				<area>31744.5</area>
				<perimeter>794.4953989982605</perimeter>
				<distanceFromOrigin>263.0779352207251</distanceFromOrigin>
				<angle>46.623535213833</angle>
				<shape>rectangular</shape>
				<triangleMeasure>0.6757887341933836</triangleMeasure>
				<rectangleMeasure>0.6938404756157941</rectangleMeasure>
				<circleMeasure>0.400759237993461</circleMeasure>
				<centroid>
					<x>754.1622</x>
					<y>1125.402</y>
				</centroid>
			</pseudo3D>
		</spatialEntity>
		<spatialEntity>
			<pseudo3D type="region">
				<clusteredness>1</clusteredness>
				<density>0.6284834996337155</density>
				<area>37564.5</area>
				<perimeter>911.740647315979</perimeter>
				<distanceFromOrigin>263.5905916378655</distanceFromOrigin>
				<angle>42.61033001137751</angle>
				<shape>rectangular</shape>
				<triangleMeasure>0.6474614613967618</triangleMeasure>
				<rectangleMeasure>0.6673848629820647</rectangleMeasure>
				<circleMeasure>0.3313317017948469</circleMeasure>
				<centroid>
					<x>1023.246</x>
					<y>1018.335</y>
				</centroid>
			</pseudo3D>
		</spatialEntity>
		<numericStateVariable>
			<name>avgClusterednessRegions</name>
			<value>579.2041403166277</value>
		</numericStateVariable>
		<numericStateVariable>
			<name>avgDensityRegions</name>
			<value>0.6227323331413345</value>
		</numericStateVariable>
	</timepoint>
	<timepoint>
		<spatialEntity>
			<pseudo3D type="region">
				<clusteredness>1</clusteredness>
				<density>0.6169811666489534</density>
				<area>31744.5</area>
				<perimeter>794.4953989982605</perimeter>
				<distanceFromOrigin>263.0779352207251</distanceFromOrigin>
				<angle>46.623535213833</angle>
				<shape>rectangular</shape>
				<triangleMeasure>0.6757887341933836</triangleMeasure>
				<rectangleMeasure>0.6938404756157941</rectangleMeasure>
				<circleMeasure>0.400759237993461</circleMeasure>
				<centroid>
					<x>754.1622</x>
					<y>1125.402</y>
				</centroid>
			</pseudo3D>
		</spatialEntity>
		<spatialEntity>
			<pseudo3D type="region">
				<clusteredness>1</clusteredness>
				<density>0.6284834996337155</density>
				<area>37564.5</area>
				<perimeter>911.740647315979</perimeter>
				<distanceFromOrigin>263.5905916378655</distanceFromOrigin>
				<angle>42.61033001137751</angle>
				<shape>rectangular</shape>
				<triangleMeasure>0.6474614613967618</triangleMeasure>
				<rectangleMeasure>0.6673848629820647</rectangleMeasure>
				<circleMeasure>0.3313317017948469</circleMeasure>
				<centroid>
					<x>1023.246</x>
					<y>1018.335</y>
				</centroid>
			</pseudo3D>
		</spatialEntity>
		<numericStateVariable>
			<name>avgClusterednessRegions</name>
			<value>579.2041403166277</value>
		</numericStateVariable>
		<numericStateVariable>
			<name>avgDensityRegions</name>
			<value>0.6227323331413345</value>
		</numericStateVariable>
	</timepoint>
	<timepoint>
		<spatialEntity>
			<pseudo3D type="region">
				<clusteredness>1</clusteredness>
				<density>0.6169811666489534</density>
				<area>31744.5</area>
				<perimeter>794.4953989982605</perimeter>
				<distanceFromOrigin>263.0779352207251</distanceFromOrigin>
				<angle>46.623535213833</angle>
				<shape>rectangular</shape>
				<triangleMeasure>0.6757887341933836</triangleMeasure>
				<rectangleMeasure>0.6938404756157941</rectangleMeasure>
				<circleMeasure>0.400759237993461</circleMeasure>
				<centroid>
					<x>754.1622</x>
					<y>1125.402</y>
				</centroid>
			</pseudo3D>
		</spatialEntity>
		<spatialEntity>
			<pseudo3D type="region">
				<clusteredness>1</clusteredness>
				<density>0.6284834996337155</density>
				<area>37564.5</area>
				<perimeter>911.740647315979</perimeter>
				<distanceFromOrigin>263.5905916378655</distanceFromOrigin>
				<angle>42.61033001137751</angle>
				<shape>rectangular</shape>
				<triangleMeasure>0.6474614613967618</triangleMeasure>
				<rectangleMeasure>0.6673848629820647</rectangleMeasure>
				<circleMeasure>0.3313317017948469</circleMeasure>
				<centroid>
					<x>1023.246</x>
					<y>1018.335</y>
				</centroid>
			</pseudo3D>
		</spatialEntity>
		<numericStateVariable>
			<name>avgClusterednessRegions</name>
			<value>579.2041403166277</value>
		</numericStateVariable>
		<numericStateVariable>
			<name>avgDensityRegions</name>
			<value>0.6227323331413345</value>
		</numericStateVariable>
	</timepoint>
	<timepoint>
		<spatialEntity>
			<pseudo3D type="region">
				<clusteredness>1</clusteredness>
				<density>0.6169811666489534</density>
				<area>31744.5</area>
				<perimeter>794.4953989982605</perimeter>
				<distanceFromOrigin>263.0779352207251</distanceFromOrigin>
				<angle>46.623535213833</angle>
				<shape>rectangular</shape>
				<triangleMeasure>0.6757887341933836</triangleMeasure>
				<rectangleMeasure>0.6938404756157941</rectangleMeasure>
				<circleMeasure>0.400759237993461</circleMeasure>
				<centroid>
					<x>754.1622</x>
					<y>1125.402</y>
				</centroid>
			</pseudo3D>
		</spatialEntity>
		<spatialEntity>
			<pseudo3D type="region">
				<clusteredness>1</clusteredness>
				<density>0.6284834996337155</density>
				<area>37564.5</area>
				<perimeter>911.740647315979</perimeter>
				<distanceFromOrigin>263.5905916378655</distanceFromOrigin>
				<angle>42.61033001137751</angle>
				<shape>rectangular</shape>
				<triangleMeasure>0.6474614613967618</triangleMeasure>
				<rectangleMeasure>0.6673848629820647</rectangleMeasure>
				<circleMeasure>0.3313317017948469</circleMeasure>
				<centroid>
					<x>1023.246</x>
					<y>1018.335</y>
				</centroid>
			</pseudo3D>
		</spatialEntity>
		<numericStateVariable>
			<name>avgClusterednessRegions</name>
			<value>579.2041403166277</value>
		</numericStateVariable>
		<numericStateVariable>
			<name>avgDensityRegions</name>
			<value>0.6227323331413345</value>
		</numericStateVariable>
	</timepoint>
	<timepoint>
		<spatialEntity>
			<pseudo3D type="region">
				<clusteredness>1</clusteredness>
				<density>0.6169811666489534</density>
				<area>31744.5</area>
				<perimeter>794.4953989982605</perimeter>
				<distanceFromOrigin>263.0779352207251</distanceFromOrigin>
				<angle>46.623535213833</angle>
				<shape>rectangular</shape>
				<triangleMeasure>0.6757887341933836</triangleMeasure>
				<rectangleMeasure>0.6938404756157941</rectangleMeasure>
				<circleMeasure>0.400759237993461</circleMeasure>
				<centroid>
					<x>754.1622</x>
					<y>1125.402</y>
				</centroid>
			</pseudo3D>
		</spatialEntity>
		<spatialEntity>
			<pseudo3D type="region">
				<clusteredness>1</clusteredness>
				<density>0.6284834996337155</density>
				<area>37564.5</area>
				<perimeter>911.740647315979</perimeter>
				<distanceFromOrigin>263.5905916378655</distanceFromOrigin>
				<angle>42.61033001137751</angle>
				<shape>rectangular</shape>
				<triangleMeasure>0.6474614613967618</triangleMeasure>
				<rectangleMeasure>0.6673848629820647</rectangleMeasure>
				<circleMeasure>0.3313317017948469</circleMeasure>
				<centroid>
					<x>1023.246</x>
					<y>1018.335</y>
				</centroid>
			</pseudo3D>
		</spatialEntity>
		<numericStateVariable>
			<name>avgClusterednessRegions</name>
			<value>579.2041403166277</value>
		</numericStateVariable>
		<numericStateVariable>
			<name>avgDensityRegions</name>
			<value>0.6227323331413345</value>
		</numericStateVariable>
	</timepoint>
	<timepoint>
		<spatialEntity>
			<pseudo3D type="region">
				<clusteredness>1</clusteredness>
				<density>0.6169811666489534</density>
				<area>31744.5</area>
				<perimeter>794.4953989982605</perimeter>
				<distanceFromOrigin>263.0779352207251</distanceFromOrigin>
				<angle>46.623535213833</angle>
				<shape>rectangular</shape>
				<triangleMeasure>0.6757887341933836</triangleMeasure>
				<rectangleMeasure>0.6938404756157941</rectangleMeasure>
				<circleMeasure>0.400759237993461</circleMeasure>
				<centroid>
					<x>754.1622</x>
					<y>1125.402</y>
				</centroid>
			</pseudo3D>
		</spatialEntity>
		<spatialEntity>
			<pseudo3D type="region">
				<clusteredness>1</clusteredness>
				<density>0.6284834996337155</density>
				<area>37564.5</area>
				<perimeter>911.740647315979</perimeter>
				<distanceFromOrigin>263.5905916378655</distanceFromOrigin>
				<angle>42.61033001137751</angle>
				<shape>rectangular</shape>
				<triangleMeasure>0.6474614613967618</triangleMeasure>
				<rectangleMeasure>0.6673848629820647</rectangleMeasure>
				<circleMeasure>0.3313317017948469</circleMeasure>
				<centroid>
					<x>1023.246</x>
					<y>1018.335</y>
				</centroid>
			</pseudo3D>
		</spatialEntity>
		<numericStateVariable>
			<name>avgClusterednessRegions</name>
			<value>579.2041403166277</value>
		</numericStateVariable>
		<numericStateVariable>
			<name>avgDensityRegions</name>
			<value>0.6227323331413345</value>
		</numericStateVariable>
	</timepoint>
	<timepoint>
		<spatialEntity>
			<pseudo3D type="region">
				<clusteredness>1</clusteredness>
				<density>0.6169811666489534</density>
				<area>31744.5</area>
				<perimeter>794.4953989982605</perimeter>
				<distanceFromOrigin>263.0779352207251</distanceFromOrigin>
				<angle>46.623535213833</angle>
				<shape>rectangular</shape>
				<triangleMeasure>0.6757887341933836</triangleMeasure>
				<rectangleMeasure>0.6938404756157941</rectangleMeasure>
				<circleMeasure>0.400759237993461</circleMeasure>
				<centroid>
					<x>754.1622</x>
					<y>1125.402</y>
				</centroid>
			</pseudo3D>
		</spatialEntity>
		<spatialEntity>
			<pseudo3D type="region">
				<clusteredness>1</clusteredness>
				<density>0.6284834996337155</density>
				<area>37564.5</area>
				<perimeter>911.740647315979</perimeter>
				<distanceFromOrigin>263.5905916378655</distanceFromOrigin>
				<angle>42.61033001137751</angle>
				<shape>rectangular</shape>
				<triangleMeasure>0.6474614613967618</triangleMeasure>
				<rectangleMeasure>0.6673848629820647</rectangleMeasure>
				<circleMeasure>0.3313317017948469</circleMeasure>
				<centroid>
					<x>1023.246</x>
					<y>1018.335</y>
				</centroid>
			</pseudo3D>
		</spatialEntity>
		<numericStateVariable>
			<name>avgClusterednessRegions</name>
			<value>579.2041403166277</value>
		</numericStateVariable>
		<numericStateVariable>
			<name>avgDensityRegions</name>
			<value>0.6227323331413345</value>
		</numericStateVariable>
	</timepoint>
	<timepoint>
		<spatialEntity>
			<pseudo3D type="region">
				<clusteredness>1</clusteredness>
				<density>0.6169811666489534</density>
				<area>31744.5</area>
				<perimeter>794.4953989982605</perimeter>
				<distanceFromOrigin>263.0779352207251</distanceFromOrigin>
				<angle>46.623535213833</angle>
				<shape>rectangular</shape>
				<triangleMeasure>0.6757887341933836</triangleMeasure>
				<rectangleMeasure>0.6938404756157941</rectangleMeasure>
				<circleMeasure>0.400759237993461</circleMeasure>
				<centroid>
					<x>754.1622</x>
					<y>1125.402</y>
				</centroid>
			</pseudo3D>
		</spatialEntity>
		<spatialEntity>
			<pseudo3D type="region">
				<clusteredness>1</clusteredness>
				<density>0.6284834996337155</density>
				<area>37564.5</area>
				<perimeter>911.740647315979</perimeter>
				<distanceFromOrigin>263.5905916378655</distanceFromOrigin>
				<angle>42.61033001137751</angle>
				<shape>rectangular</shape>
				<triangleMeasure>0.6474614613967618</triangleMeasure>
				<rectangleMeasure>0.6673848629820647</rectangleMeasure>
				<circleMeasure>0.3313317017948469</circleMeasure>
				<centroid>
					<x>1023.246</x>
					<y>1018.335</y>
				</centroid>
			</pseudo3D>
		</spatialEntity>
		<numericStateVariable>
			<name>avgClusterednessRegions</name>
			<value>579.2041403166277</value>
		</numericStateVariable>
		<numericStateVariable>
			<name>avgDensityRegions</name>
			<value>0.6227323331413345</value>
		</numericStateVariable>
	</timepoint>
	<timepoint>
		<spatialEntity>
			<pseudo3D type="region">
				<clusteredness>1</clusteredness>
				<density>0.6169811666489534</density>
				<area>31744.5</area>
				<perimeter>794.4953989982605</perimeter>
				<distanceFromOrigin>263.0779352207251</distanceFromOrigin>
				<angle>46.623535213833</angle>
				<shape>rectangular</shape>
				<triangleMeasure>0.6757887341933836</triangleMeasure>
				<rectangleMeasure>0.6938404756157941</rectangleMeasure>
				<circleMeasure>0.400759237993461</circleMeasure>
				<centroid>
					<x>754.1622</x>
					<y>1125.402</y>
				</centroid>
			</pseudo3D>
		</spatialEntity>
		<spatialEntity>
			<pseudo3D type="region">
				<clusteredness>1</clusteredness>
				<density>0.6284834996337155</density>
				<area>37564.5</area>
				<perimeter>911.740647315979</perimeter>
				<distanceFromOrigin>263.5905916378655</distanceFromOrigin>
				<angle>42.61033001137751</angle>
				<shape>rectangular</shape>
				<triangleMeasure>0.6474614613967618</triangleMeasure>
				<rectangleMeasure>0.6673848629820647</rectangleMeasure>
				<circleMeasure>0.3313317017948469</circleMeasure>
				<centroid>
					<x>1023.246</x>
					<y>1018.335</y>
				</centroid>
			</pseudo3D>
		</spatialEntity>
		<numericStateVariable>
			<name>avgClusterednessRegions</name>
			<value>579.2041403166277</value>
		</numericStateVariable>
		<numericStateVariable>
			<name>avgDensityRegions</name>
			<value>0.6227323331413345</value>
		</numericStateVariable>
	</timepoint>
	<timepoint>
		<spatialEntity>
			<pseudo3D type="region">
				<clusteredness>1</clusteredness>
				<density>0.6169811666489534</density>
				<area>31744.5</area>
				<perimeter>794.4953989982605</perimeter>
				<distanceFromOrigin>263.0779352207251</distanceFromOrigin>
				<angle>46.623535213833</angle>
				<shape>rectangular</shape>
				<triangleMeasure>0.6757887341933836</triangleMeasure>
				<rectangleMeasure>0.6938404756157941</rectangleMeasure>
				<circleMeasure>0.400759237993461</circleMeasure>
				<centroid>
					<x>754.1622</x>
					<y>1125.402</y>
				</centroid>
			</pseudo3D>
		</spatialEntity>
		<spatialEntity>
			<pseudo3D type="region">
				<clusteredness>1</clusteredness>
				<density>0.6284834996337155</density>
				<area>37564.5</area>
				<perimeter>911.740647315979</perimeter>
				<distanceFromOrigin>263.5905916378655</distanceFromOrigin>
				<angle>42.61033001137751</angle>
				<shape>rectangular</shape>
				<triangleMeasure>0.6474614613967618</triangleMeasure>
				<rectangleMeasure>0.6673848629820647</rectangleMeasure>
				<circleMeasure>0.3313317017948469</circleMeasure>
				<centroid>
					<x>1023.246</x>
					<y>1018.335</y>
				</centroid>
			</pseudo3D>
		</spatialEntity>
		<numericStateVariable>
			<name>avgClusterednessRegions</name>
			<value>579.2041403166277</value>
		</numericStateVariable>
		<numericStateVariable>
			<name>avgDensityRegions</name>
			<value>0.6227323331413345</value>
		</numericStateVariable>
	</timepoint>
	<timepoint>
		<spatialEntity>
			<pseudo3D type="region">
				<clusteredness>1</clusteredness>
				<density>0.6169811666489534</density>
				<area>31744.5</area>
				<perimeter>794.4953989982605</perimeter>
				<distanceFromOrigin>263.0779352207251</distanceFromOrigin>
				<angle>46.623535213833</angle>
				<shape>rectangular</shape>
				<triangleMeasure>0.6757887341933836</triangleMeasure>
				<rectangleMeasure>0.6938404756157941</rectangleMeasure>
				<circleMeasure>0.400759237993461</circleMeasure>
				<centroid>
					<x>754.1622</x>
					<y>1125.402</y>
				</centroid>
			</pseudo3D>
		</spatialEntity>
		<spatialEntity>
			<pseudo3D type="region">
				<clusteredness>1</clusteredness>
				<density>0.6284834996337155</density>
				<area>37564.5</area>
				<perimeter>911.740647315979</perimeter>
				<distanceFromOrigin>263.5905916378655</distanceFromOrigin>
				<angle>42.61033001137751</angle>
				<shape>rectangular</shape>
				<triangleMeasure>0.6474614613967618</triangleMeasure>
				<rectangleMeasure>0.6673848629820647</rectangleMeasure>
				<circleMeasure>0.3313317017948469</circleMeasure>
				<centroid>
					<x>1023.246</x>
					<y>1018.335</y>
				</centroid>
			</pseudo3D>
		</spatialEntity>
		<numericStateVariable>
			<name>avgClusterednessRegions</name>
			<value>579.2041403166277</value>
		</numericStateVariable>
		<numericStateVariable>
			<name>avgDensityRegions</name>
			<value>0.6227323331413345</value>
		</numericStateVariable>
	</timepoint>
	<timepoint>
		<spatialEntity>
			<pseudo3D type="region">
				<clusteredness>1</clusteredness>
				<density>0.6169811666489534</density>
				<area>31744.5</area>
				<perimeter>794.4953989982605</perimeter>
				<distanceFromOrigin>263.0779352207251</distanceFromOrigin>
				<angle>46.623535213833</angle>
				<shape>rectangular</shape>
				<triangleMeasure>0.6757887341933836</triangleMeasure>
				<rectangleMeasure>0.6938404756157941</rectangleMeasure>
				<circleMeasure>0.400759237993461</circleMeasure>
				<centroid>
					<x>754.1622</x>
					<y>1125.402</y>
				</centroid>
			</pseudo3D>
		</spatialEntity>
		<spatialEntity>
			<pseudo3D type="region">
				<clusteredness>1</clusteredness>
				<density>0.6284834996337155</density>
				<area>37564.5</area>
				<perimeter>911.740647315979</perimeter>
				<distanceFromOrigin>263.5905916378655</distanceFromOrigin>
				<angle>42.61033001137751</angle>
				<shape>rectangular</shape>
				<triangleMeasure>0.6474614613967618</triangleMeasure>
				<rectangleMeasure>0.6673848629820647</rectangleMeasure>
				<circleMeasure>0.3313317017948469</circleMeasure>
				<centroid>
					<x>1023.246</x>
					<y>1018.335</y>
				</centroid>
			</pseudo3D>
		</spatialEntity>
		<numericStateVariable>
			<name>avgClusterednessRegions</name>
			<value>579.2041403166277</value>
		</numericStateVariable>
		<numericStateVariable>
			<name>avgDensityRegions</name>
			<value>0.6227323331413345</value>
		</numericStateVariable>
	</timepoint>
	<timepoint>
		<spatialEntity>
			<pseudo3D type="region">
				<clusteredness>1</clusteredness>
				<density>0.6169811666489534</density>
				<area>31744.5</area>
				<perimeter>794.4953989982605</perimeter>
				<distanceFromOrigin>263.0779352207251</distanceFromOrigin>
				<angle>46.623535213833</angle>
				<shape>rectangular</shape>
				<triangleMeasure>0.6757887341933836</triangleMeasure>
				<rectangleMeasure>0.6938404756157941</rectangleMeasure>
				<circleMeasure>0.400759237993461</circleMeasure>
				<centroid>
					<x>754.1622</x>
					<y>1125.402</y>
				</centroid>
			</pseudo3D>
		</spatialEntity>
		<spatialEntity>
			<pseudo3D type="region">
				<clusteredness>1</clusteredness>
				<density>0.6284834996337155</density>
				<area>37564.5</area>
				<perimeter>911.740647315979</perimeter>
				<distanceFromOrigin>263.5905916378655</distanceFromOrigin>
				<angle>42.61033001137751</angle>
				<shape>rectangular</shape>
				<triangleMeasure>0.6474614613967618</triangleMeasure>
				<rectangleMeasure>0.6673848629820647</rectangleMeasure>
				<circleMeasure>0.3313317017948469</circleMeasure>
				<centroid>
					<x>1023.246</x>
					<y>1018.335</y>
				</centroid>
			</pseudo3D>
		</spatialEntity>
		<numericStateVariable>
			<name>avgClusterednessRegions</name>
			<value>579.2041403166277</value>
		</numericStateVariable>
		<numericStateVariable>
			<name>avgDensityRegions</name>
			<value>0.6227323331413345</value>
		</numericStateVariable>
	</timepoint>
	<timepoint>
		<spatialEntity>
			<pseudo3D type="region">
				<clusteredness>1</clusteredness>
				<density>0.6169811666489534</density>
				<area>31744.5</area>
				<perimeter>794.4953989982605</perimeter>
				<distanceFromOrigin>263.0779352207251</distanceFromOrigin>
				<angle>46.623535213833</angle>
				<shape>rectangular</shape>
				<triangleMeasure>0.6757887341933836</triangleMeasure>
				<rectangleMeasure>0.6938404756157941</rectangleMeasure>
				<circleMeasure>0.400759237993461</circleMeasure>
				<centroid>
					<x>754.1622</x>
					<y>1125.402</y>
				</centroid>
			</pseudo3D>
		</spatialEntity>
		<spatialEntity>
			<pseudo3D type="region">
				<clusteredness>1</clusteredness>
				<density>0.6284834996337155</density>
				<area>37564.5</area>
				<perimeter>911.740647315979</perimeter>
				<distanceFromOrigin>263.5905916378655</distanceFromOrigin>
				<angle>42.61033001137751</angle>
				<shape>rectangular</shape>
				<triangleMeasure>0.6474614613967618</triangleMeasure>
				<rectangleMeasure>0.6673848629820647</rectangleMeasure>
				<circleMeasure>0.3313317017948469</circleMeasure>
				<centroid>
					<x>1023.246</x>
					<y>1018.335</y>
				</centroid>
			</pseudo3D>
		</spatialEntity>
		<numericStateVariable>
			<name>avgClusterednessRegions</name>
			<value>579.2041403166277</value>
		</numericStateVariable>
		<numericStateVariable>
			<name>avgDensityRegions</name>
			<value>0.6227323331413345</value>
		</numericStateVariable>
	</timepoint>
	<timepoint>
		<spatialEntity>
			<pseudo3D type="region">
				<clusteredness>1</clusteredness>
				<density>0.6169811666489534</density>
				<area>31744.5</area>
				<perimeter>794.4953989982605</perimeter>
				<distanceFromOrigin>263.0779352207251</distanceFromOrigin>
				<angle>46.623535213833</angle>
				<shape>rectangular</shape>
				<triangleMeasure>0.6757887341933836</triangleMeasure>
				<rectangleMeasure>0.6938404756157941</rectangleMeasure>
				<circleMeasure>0.400759237993461</circleMeasure>
				<centroid>
					<x>754.1622</x>
					<y>1125.402</y>
				</centroid>
			</pseudo3D>
		</spatialEntity>
		<spatialEntity>
			<pseudo3D type="region">
				<clusteredness>1</clusteredness>
				<density>0.6284834996337155</density>
				<area>37564.5</area>
				<perimeter>911.740647315979</perimeter>
				<distanceFromOrigin>263.5905916378655</distanceFromOrigin>
				<angle>42.61033001137751</angle>
				<shape>rectangular</shape>
				<triangleMeasure>0.6474614613967618</triangleMeasure>
				<rectangleMeasure>0.6673848629820647</rectangleMeasure>
				<circleMeasure>0.3313317017948469</circleMeasure>
				<centroid>
					<x>1023.246</x>
					<y>1018.335</y>
				</centroid>
			</pseudo3D>
		</spatialEntity>
		<numericStateVariable>
			<name>avgClusterednessRegions</name>
			<value>579.2041403166277</value>
		</numericStateVariable>
		<numericStateVariable>
			<name>avgDensityRegions</name>
			<value>0.6227323331413345</value>
		</numericStateVariable>
	</timepoint>
	<timepoint>
		<spatialEntity>
			<pseudo3D type="region">
				<clusteredness>1</clusteredness>
				<density>0.6169811666489534</density>
				<area>31744.5</area>
				<perimeter>794.4953989982605</perimeter>
				<distanceFromOrigin>263.0779352207251</distanceFromOrigin>
				<angle>46.623535213833</angle>
				<shape>rectangular</shape>
				<triangleMeasure>0.6757887341933836</triangleMeasure>
				<rectangleMeasure>0.6938404756157941</rectangleMeasure>
				<circleMeasure>0.400759237993461</circleMeasure>
				<centroid>
					<x>754.1622</x>
					<y>1125.402</y>
				</centroid>
			</pseudo3D>
		</spatialEntity>
		<spatialEntity>
			<pseudo3D type="region">
				<clusteredness>1</clusteredness>
				<density>0.6284834996337155</density>
				<area>37564.5</area>
				<perimeter>911.740647315979</perimeter>
				<distanceFromOrigin>263.5905916378655</distanceFromOrigin>
				<angle>42.61033001137751</angle>
				<shape>rectangular</shape>
				<triangleMeasure>0.6474614613967618</triangleMeasure>
				<rectangleMeasure>0.6673848629820647</rectangleMeasure>
				<circleMeasure>0.3313317017948469</circleMeasure>
				<centroid>
					<x>1023.246</x>
					<y>1018.335</y>
				</centroid>
			</pseudo3D>
		</spatialEntity>
		<numericStateVariable>
			<name>avgClusterednessRegions</name>
			<value>579.2041403166277</value>
		</numericStateVariable>
		<numericStateVariable>
			<name>avgDensityRegions</name>
			<value>0.6227323331413345</value>
		</numericStateVariable>
	</timepoint>
	<timepoint>
		<spatialEntity>
			<pseudo3D type="region">
				<clusteredness>1</clusteredness>
				<density>0.6169811666489534</density>
				<area>31744.5</area>
				<perimeter>794.4953989982605</perimeter>
				<distanceFromOrigin>263.0779352207251</distanceFromOrigin>
				<angle>46.623535213833</angle>
				<shape>rectangular</shape>
				<triangleMeasure>0.6757887341933836</triangleMeasure>
				<rectangleMeasure>0.6938404756157941</rectangleMeasure>
				<circleMeasure>0.400759237993461</circleMeasure>
				<centroid>
					<x>754.1622</x>
					<y>1125.402</y>
				</centroid>
			</pseudo3D>
		</spatialEntity>
		<spatialEntity>
			<pseudo3D type="region">
				<clusteredness>1</clusteredness>
				<density>0.6284834996337155</density>
				<area>37564.5</area>
				<perimeter>911.740647315979</perimeter>
				<distanceFromOrigin>263.5905916378655</distanceFromOrigin>
				<angle>42.61033001137751</angle>
				<shape>rectangular</shape>
				<triangleMeasure>0.6474614613967618</triangleMeasure>
				<rectangleMeasure>0.6673848629820647</rectangleMeasure>
				<circleMeasure>0.3313317017948469</circleMeasure>
				<centroid>
					<x>1023.246</x>
					<y>1018.335</y>
				</centroid>
			</pseudo3D>
		</spatialEntity>
		<numericStateVariable>
			<name>avgClusterednessRegions</name>
			<value>579.2041403166277</value>
		</numericStateVariable>
		<numericStateVariable>
			<name>avgDensityRegions</name>
			<value>0.6227323331413345</value>
		</numericStateVariable>
	</timepoint>
	<timepoint>
		<spatialEntity>
			<pseudo3D type="region">
				<clusteredness>1</clusteredness>
				<density>0.6169811666489534</density>
				<area>31744.5</area>
				<perimeter>794.4953989982605</perimeter>
				<distanceFromOrigin>263.0779352207251</distanceFromOrigin>
				<angle>46.623535213833</angle>
				<shape>rectangular</shape>
				<triangleMeasure>0.6757887341933836</triangleMeasure>
				<rectangleMeasure>0.6938404756157941</rectangleMeasure>
				<circleMeasure>0.400759237993461</circleMeasure>
				<centroid>
					<x>754.1622</x>
					<y>1125.402</y>
				</centroid>
			</pseudo3D>
		</spatialEntity>
		<spatialEntity>
			<pseudo3D type="region">
				<clusteredness>1</clusteredness>
				<density>0.6284834996337155</density>
				<area>37564.5</area>
				<perimeter>911.740647315979</perimeter>
				<distanceFromOrigin>263.5905916378655</distanceFromOrigin>
				<angle>42.61033001137751</angle>
				<shape>rectangular</shape>
				<triangleMeasure>0.6474614613967618</triangleMeasure>
				<rectangleMeasure>0.6673848629820647</rectangleMeasure>
				<circleMeasure>0.3313317017948469</circleMeasure>
				<centroid>
					<x>1023.246</x>
					<y>1018.335</y>
				</centroid>
			</pseudo3D>
		</spatialEntity>
		<numericStateVariable>
			<name>avgClusterednessRegions</name>
			<value>579.2041403166277</value>
		</numericStateVariable>
		<numericStateVariable>
			<name>avgDensityRegions</name>
			<value>0.6227323331413345</value>
		</numericStateVariable>
	</timepoint>
	<timepoint>
		<spatialEntity>
			<pseudo3D type="region">
				<clusteredness>1</clusteredness>
				<density>0.6169811666489534</density>
				<area>31744.5</area>
				<perimeter>794.4953989982605</perimeter>
				<distanceFromOrigin>263.0779352207251</distanceFromOrigin>
				<angle>46.623535213833</angle>
				<shape>rectangular</shape>
				<triangleMeasure>0.6757887341933836</triangleMeasure>
				<rectangleMeasure>0.6938404756157941</rectangleMeasure>
				<circleMeasure>0.400759237993461</circleMeasure>
				<centroid>
					<x>754.1622</x>
					<y>1125.402</y>
				</centroid>
			</pseudo3D>
		</spatialEntity>
		<spatialEntity>
			<pseudo3D type="region">
				<clusteredness>1</clusteredness>
				<density>0.6284834996337155</density>
				<area>37564.5</area>
				<perimeter>911.740647315979</perimeter>
				<distanceFromOrigin>263.5905916378655</distanceFromOrigin>
				<angle>42.61033001137751</angle>
				<shape>rectangular</shape>
				<triangleMeasure>0.6474614613967618</triangleMeasure>
				<rectangleMeasure>0.6673848629820647</rectangleMeasure>
				<circleMeasure>0.3313317017948469</circleMeasure>
				<centroid>
					<x>1023.246</x>
					<y>1018.335</y>
				</centroid>
			</pseudo3D>
		</spatialEntity>
		<numericStateVariable>
			<name>avgClusterednessRegions</name>
			<value>579.2041403166277</value>
		</numericStateVariable>
		<numericStateVariable>
			<name>avgDensityRegions</name>
			<value>0.6227323331413345</value>
		</numericStateVariable>
	</timepoint>
	<timepoint>
		<spatialEntity>
			<pseudo3D type="region">
				<clusteredness>1</clusteredness>
				<density>0.6169811666489534</density>
				<area>31744.5</area>
				<perimeter>794.4953989982605</perimeter>
				<distanceFromOrigin>263.0779352207251</distanceFromOrigin>
				<angle>46.623535213833</angle>
				<shape>rectangular</shape>
				<triangleMeasure>0.6757887341933836</triangleMeasure>
				<rectangleMeasure>0.6938404756157941</rectangleMeasure>
				<circleMeasure>0.400759237993461</circleMeasure>
				<centroid>
					<x>754.1622</x>
					<y>1125.402</y>
				</centroid>
			</pseudo3D>
		</spatialEntity>
		<spatialEntity>
			<pseudo3D type="region">
				<clusteredness>1</clusteredness>
				<density>0.6284834996337155</density>
				<area>37564.5</area>
				<perimeter>911.740647315979</perimeter>
				<distanceFromOrigin>263.5905916378655</distanceFromOrigin>
				<angle>42.61033001137751</angle>
				<shape>rectangular</shape>
				<triangleMeasure>0.6474614613967618</triangleMeasure>
				<rectangleMeasure>0.6673848629820647</rectangleMeasure>
				<circleMeasure>0.3313317017948469</circleMeasure>
				<centroid>
					<x>1023.246</x>
					<y>1018.335</y>
				</centroid>
			</pseudo3D>
		</spatialEntity>
		<numericStateVariable>
			<name>avgClusterednessRegions</name>
			<value>579.2041403166277</value>
		</numericStateVariable>
		<numericStateVariable>
			<name>avgDensityRegions</name>
			<value>0.6227323331413345</value>
		</numericStateVariable>
	</timepoint>
	<timepoint>
		<spatialEntity>
			<pseudo3D type="region">
				<clusteredness>1</clusteredness>
				<density>0.6169811666489534</density>
				<area>31744.5</area>
				<perimeter>794.4953989982605</perimeter>
				<distanceFromOrigin>263.0779352207251</distanceFromOrigin>
				<angle>46.623535213833</angle>
				<shape>rectangular</shape>
				<triangleMeasure>0.6757887341933836</triangleMeasure>
				<rectangleMeasure>0.6938404756157941</rectangleMeasure>
				<circleMeasure>0.400759237993461</circleMeasure>
				<centroid>
					<x>754.1622</x>
					<y>1125.402</y>
				</centroid>
			</pseudo3D>
		</spatialEntity>
		<spatialEntity>
			<pseudo3D type="region">
				<clusteredness>1</clusteredness>
				<density>0.6284834996337155</density>
				<area>37564.5</area>
				<perimeter>911.740647315979</perimeter>
				<distanceFromOrigin>263.5905916378655</distanceFromOrigin>
				<angle>42.61033001137751</angle>
				<shape>rectangular</shape>
				<triangleMeasure>0.6474614613967618</triangleMeasure>
				<rectangleMeasure>0.6673848629820647</rectangleMeasure>
				<circleMeasure>0.3313317017948469</circleMeasure>
				<centroid>
					<x>1023.246</x>
					<y>1018.335</y>
				</centroid>
			</pseudo3D>
		</spatialEntity>
		<numericStateVariable>
			<name>avgClusterednessRegions</name>
			<value>579.2041403166277</value>
		</numericStateVariable>
		<numericStateVariable>
			<name>avgDensityRegions</name>
			<value>0.6227323331413345</value>
		</numericStateVariable>
	</timepoint>
	<timepoint>
		<spatialEntity>
			<pseudo3D type="region">
				<clusteredness>1</clusteredness>
				<density>0.6169811666489534</density>
				<area>31744.5</area>
				<perimeter>794.4953989982605</perimeter>
				<distanceFromOrigin>263.0779352207251</distanceFromOrigin>
				<angle>46.623535213833</angle>
				<shape>rectangular</shape>
				<triangleMeasure>0.6757887341933836</triangleMeasure>
				<rectangleMeasure>0.6938404756157941</rectangleMeasure>
				<circleMeasure>0.400759237993461</circleMeasure>
				<centroid>
					<x>754.1622</x>
					<y>1125.402</y>
				</centroid>
			</pseudo3D>
		</spatialEntity>
		<spatialEntity>
			<pseudo3D type="region">
				<clusteredness>1</clusteredness>
				<density>0.6284834996337155</density>
				<area>37564.5</area>
				<perimeter>911.740647315979</perimeter>
				<distanceFromOrigin>263.5905916378655</distanceFromOrigin>
				<angle>42.61033001137751</angle>
				<shape>rectangular</shape>
				<triangleMeasure>0.6474614613967618</triangleMeasure>
				<rectangleMeasure>0.6673848629820647</rectangleMeasure>
				<circleMeasure>0.3313317017948469</circleMeasure>
				<centroid>
					<x>1023.246</x>
					<y>1018.335</y>
				</centroid>
			</pseudo3D>
		</spatialEntity>
		<numericStateVariable>
			<name>avgClusterednessRegions</name>
			<value>579.2041403166277</value>
		</numericStateVariable>
		<numericStateVariable>
			<name>avgDensityRegions</name>
			<value>0.6227323331413345</value>
		</numericStateVariable>
	</timepoint>
	<timepoint>
		<spatialEntity>
			<pseudo3D type="region">
				<clusteredness>1</clusteredness>
				<density>0.6169811666489534</density>
				<area>31744.5</area>
				<perimeter>794.4953989982605</perimeter>
				<distanceFromOrigin>263.0779352207251</distanceFromOrigin>
				<angle>46.623535213833</angle>
				<shape>rectangular</shape>
				<triangleMeasure>0.6757887341933836</triangleMeasure>
				<rectangleMeasure>0.6938404756157941</rectangleMeasure>
				<circleMeasure>0.400759237993461</circleMeasure>
				<centroid>
					<x>754.1622</x>
					<y>1125.402</y>
				</centroid>
			</pseudo3D>
		</spatialEntity>
		<spatialEntity>
			<pseudo3D type="region">
				<clusteredness>1</clusteredness>
				<density>0.6284834996337155</density>
				<area>37564.5</area>
				<perimeter>911.740647315979</perimeter>
				<distanceFromOrigin>263.5905916378655</distanceFromOrigin>
				<angle>42.61033001137751</angle>
				<shape>rectangular</shape>
				<triangleMeasure>0.6474614613967618</triangleMeasure>
				<rectangleMeasure>0.6673848629820647</rectangleMeasure>
				<circleMeasure>0.3313317017948469</circleMeasure>
				<centroid>
					<x>1023.246</x>
					<y>1018.335</y>
				</centroid>
			</pseudo3D>
		</spatialEntity>
		<numericStateVariable>
			<name>avgClusterednessRegions</name>
			<value>579.2041403166277</value>
		</numericStateVariable>
		<numericStateVariable>
			<name>avgDensityRegions</name>
			<value>0.6227323331413345</value>
		</numericStateVariable>
	</timepoint>
	<timepoint>
		<spatialEntity>
			<pseudo3D type="region">
				<clusteredness>1</clusteredness>
				<density>0.6169811666489534</density>
				<area>31744.5</area>
				<perimeter>794.4953989982605</perimeter>
				<distanceFromOrigin>263.0779352207251</distanceFromOrigin>
				<angle>46.623535213833</angle>
				<shape>rectangular</shape>
				<triangleMeasure>0.6757887341933836</triangleMeasure>
				<rectangleMeasure>0.6938404756157941</rectangleMeasure>
				<circleMeasure>0.400759237993461</circleMeasure>
				<centroid>
					<x>754.1622</x>
					<y>1125.402</y>
				</centroid>
			</pseudo3D>
		</spatialEntity>
		<spatialEntity>
			<pseudo3D type="region">
				<clusteredness>1</clusteredness>
				<density>0.6284834996337155</density>
				<area>37564.5</area>
				<perimeter>911.740647315979</perimeter>
				<distanceFromOrigin>263.5905916378655</distanceFromOrigin>
				<angle>42.61033001137751</angle>
				<shape>rectangular</shape>
				<triangleMeasure>0.6474614613967618</triangleMeasure>
				<rectangleMeasure>0.6673848629820647</rectangleMeasure>
				<circleMeasure>0.3313317017948469</circleMeasure>
				<centroid>
					<x>1023.246</x>
					<y>1018.335</y>
				</centroid>
			</pseudo3D>
		</spatialEntity>
		<numericStateVariable>
			<name>avgClusterednessRegions</name>
			<value>579.2041403166277</value>
		</numericStateVariable>
		<numericStateVariable>
			<name>avgDensityRegions</name>
			<value>0.6227323331413345</value>
		</numericStateVariable>
	</timepoint>
	<timepoint>
		<spatialEntity>
			<pseudo3D type="region">
				<clusteredness>1</clusteredness>
				<density>0.6169811666489534</density>
				<area>31744.5</area>
				<perimeter>794.4953989982605</perimeter>
				<distanceFromOrigin>263.0779352207251</distanceFromOrigin>
				<angle>46.623535213833</angle>
				<shape>rectangular</shape>
				<triangleMeasure>0.6757887341933836</triangleMeasure>
				<rectangleMeasure>0.6938404756157941</rectangleMeasure>
				<circleMeasure>0.400759237993461</circleMeasure>
				<centroid>
					<x>754.1622</x>
					<y>1125.402</y>
				</centroid>
			</pseudo3D>
		</spatialEntity>
		<spatialEntity>
			<pseudo3D type="region">
				<clusteredness>1</clusteredness>
				<density>0.6284834996337155</density>
				<area>37564.5</area>
				<perimeter>911.740647315979</perimeter>
				<distanceFromOrigin>263.5905916378655</distanceFromOrigin>
				<angle>42.61033001137751</angle>
				<shape>rectangular</shape>
				<triangleMeasure>0.6474614613967618</triangleMeasure>
				<rectangleMeasure>0.6673848629820647</rectangleMeasure>
				<circleMeasure>0.3313317017948469</circleMeasure>
				<centroid>
					<x>1023.246</x>
					<y>1018.335</y>
				</centroid>
			</pseudo3D>
		</spatialEntity>
		<numericStateVariable>
			<name>avgClusterednessRegions</name>
			<value>579.2041403166277</value>
		</numericStateVariable>
		<numericStateVariable>
			<name>avgDensityRegions</name>
			<value>0.6227323331413345</value>
		</numericStateVariable>
	</timepoint>
	<timepoint>
		<spatialEntity>
			<pseudo3D type="region">
				<clusteredness>1</clusteredness>
				<density>0.6169811666489534</density>
				<area>31744.5</area>
				<perimeter>794.4953989982605</perimeter>
				<distanceFromOrigin>263.0779352207251</distanceFromOrigin>
				<angle>46.623535213833</angle>
				<shape>rectangular</shape>
				<triangleMeasure>0.6757887341933836</triangleMeasure>
				<rectangleMeasure>0.6938404756157941</rectangleMeasure>
				<circleMeasure>0.400759237993461</circleMeasure>
				<centroid>
					<x>754.1622</x>
					<y>1125.402</y>
				</centroid>
			</pseudo3D>
		</spatialEntity>
		<spatialEntity>
			<pseudo3D type="region">
				<clusteredness>1</clusteredness>
				<density>0.6284834996337155</density>
				<area>37564.5</area>
				<perimeter>911.740647315979</perimeter>
				<distanceFromOrigin>263.5905916378655</distanceFromOrigin>
				<angle>42.61033001137751</angle>
				<shape>rectangular</shape>
				<triangleMeasure>0.6474614613967618</triangleMeasure>
				<rectangleMeasure>0.6673848629820647</rectangleMeasure>
				<circleMeasure>0.3313317017948469</circleMeasure>
				<centroid>
					<x>1023.246</x>
					<y>1018.335</y>
				</centroid>
			</pseudo3D>
		</spatialEntity>
		<numericStateVariable>
			<name>avgClusterednessRegions</name>
			<value>579.2041403166277</value>
		</numericStateVariable>
		<numericStateVariable>
			<name>avgDensityRegions</name>
			<value>0.6227323331413345</value>
		</numericStateVariable>
	</timepoint>
	<timepoint>
		<spatialEntity>
			<pseudo3D type="region">
				<clusteredness>1</clusteredness>
				<density>0.6169811666489534</density>
				<area>31744.5</area>
				<perimeter>794.4953989982605</perimeter>
				<distanceFromOrigin>263.0779352207251</distanceFromOrigin>
				<angle>46.623535213833</angle>
				<shape>rectangular</shape>
				<triangleMeasure>0.6757887341933836</triangleMeasure>
				<rectangleMeasure>0.6938404756157941</rectangleMeasure>
				<circleMeasure>0.400759237993461</circleMeasure>
				<centroid>
					<x>754.1622</x>
					<y>1125.402</y>
				</centroid>
			</pseudo3D>
		</spatialEntity>
		<spatialEntity>
			<pseudo3D type="region">
				<clusteredness>1</clusteredness>
				<density>0.6284834996337155</density>
				<area>37564.5</area>
				<perimeter>911.740647315979</perimeter>
				<distanceFromOrigin>263.5905916378655</distanceFromOrigin>
				<angle>42.61033001137751</angle>
				<shape>rectangular</shape>
				<triangleMeasure>0.6474614613967618</triangleMeasure>
				<rectangleMeasure>0.6673848629820647</rectangleMeasure>
				<circleMeasure>0.3313317017948469</circleMeasure>
				<centroid>
					<x>1023.246</x>
					<y>1018.335</y>
				</centroid>
			</pseudo3D>
		</spatialEntity>
		<numericStateVariable>
			<name>avgClusterednessRegions</name>
			<value>579.2041403166277</value>
		</numericStateVariable>
		<numericStateVariable>
			<name>avgDensityRegions</name>
			<value>0.6227323331413345</value>
		</numericStateVariable>
	</timepoint>
	<timepoint>
		<spatialEntity>
			<pseudo3D type="region">
				<clusteredness>1</clusteredness>
				<density>0.6169811666489534</density>
				<area>31744.5</area>
				<perimeter>794.4953989982605</perimeter>
				<distanceFromOrigin>263.0779352207251</distanceFromOrigin>
				<angle>46.623535213833</angle>
				<shape>rectangular</shape>
				<triangleMeasure>0.6757887341933836</triangleMeasure>
				<rectangleMeasure>0.6938404756157941</rectangleMeasure>
				<circleMeasure>0.400759237993461</circleMeasure>
				<centroid>
					<x>754.1622</x>
					<y>1125.402</y>
				</centroid>
			</pseudo3D>
		</spatialEntity>
		<spatialEntity>
			<pseudo3D type="region">
				<clusteredness>1</clusteredness>
				<density>0.6284834996337155</density>
				<area>37564.5</area>
				<perimeter>911.740647315979</perimeter>
				<distanceFromOrigin>263.5905916378655</distanceFromOrigin>
				<angle>42.61033001137751</angle>
				<shape>rectangular</shape>
				<triangleMeasure>0.6474614613967618</triangleMeasure>
				<rectangleMeasure>0.6673848629820647</rectangleMeasure>
				<circleMeasure>0.3313317017948469</circleMeasure>
				<centroid>
					<x>1023.246</x>
					<y>1018.335</y>
				</centroid>
			</pseudo3D>
		</spatialEntity>
		<numericStateVariable>
			<name>avgClusterednessRegions</name>
			<value>579.2041403166277</value>
		</numericStateVariable>
		<numericStateVariable>
			<name>avgDensityRegions</name>
			<value>0.6227323331413345</value>
		</numericStateVariable>
	</timepoint>
	<timepoint>
		<spatialEntity>
			<pseudo3D type="region">
				<clusteredness>1</clusteredness>
				<density>0.6169811666489534</density>
				<area>31744.5</area>
				<perimeter>794.4953989982605</perimeter>
				<distanceFromOrigin>263.0779352207251</distanceFromOrigin>
				<angle>46.623535213833</angle>
				<shape>rectangular</shape>
				<triangleMeasure>0.6757887341933836</triangleMeasure>
				<rectangleMeasure>0.6938404756157941</rectangleMeasure>
				<circleMeasure>0.400759237993461</circleMeasure>
				<centroid>
					<x>754.1622</x>
					<y>1125.402</y>
				</centroid>
			</pseudo3D>
		</spatialEntity>
		<spatialEntity>
			<pseudo3D type="region">
				<clusteredness>1</clusteredness>
				<density>0.6284834996337155</density>
				<area>37564.5</area>
				<perimeter>911.740647315979</perimeter>
				<distanceFromOrigin>263.5905916378655</distanceFromOrigin>
				<angle>42.61033001137751</angle>
				<shape>rectangular</shape>
				<triangleMeasure>0.6474614613967618</triangleMeasure>
				<rectangleMeasure>0.6673848629820647</rectangleMeasure>
				<circleMeasure>0.3313317017948469</circleMeasure>
				<centroid>
					<x>1023.246</x>
					<y>1018.335</y>
				</centroid>
			</pseudo3D>
		</spatialEntity>
		<numericStateVariable>
			<name>avgClusterednessRegions</name>
			<value>579.2041403166277</value>
		</numericStateVariable>
		<numericStateVariable>
			<name>avgDensityRegions</name>
			<value>0.6227323331413345</value>
		</numericStateVariable>
	</timepoint>
	<timepoint>
		<spatialEntity>
			<pseudo3D type="region">
				<clusteredness>1</clusteredness>
				<density>0.6169811666489534</density>
				<area>31744.5</area>
				<perimeter>794.4953989982605</perimeter>
				<distanceFromOrigin>263.0779352207251</distanceFromOrigin>
				<angle>46.623535213833</angle>
				<shape>rectangular</shape>
				<triangleMeasure>0.6757887341933836</triangleMeasure>
				<rectangleMeasure>0.6938404756157941</rectangleMeasure>
				<circleMeasure>0.400759237993461</circleMeasure>
				<centroid>
					<x>754.1622</x>
					<y>1125.402</y>
				</centroid>
			</pseudo3D>
		</spatialEntity>
		<spatialEntity>
			<pseudo3D type="region">
				<clusteredness>1</clusteredness>
				<density>0.6284834996337155</density>
				<area>37564.5</area>
				<perimeter>911.740647315979</perimeter>
				<distanceFromOrigin>263.5905916378655</distanceFromOrigin>
				<angle>42.61033001137751</angle>
				<shape>rectangular</shape>
				<triangleMeasure>0.6474614613967618</triangleMeasure>
				<rectangleMeasure>0.6673848629820647</rectangleMeasure>
				<circleMeasure>0.3313317017948469</circleMeasure>
				<centroid>
					<x>1023.246</x>
					<y>1018.335</y>
				</centroid>
			</pseudo3D>
		</spatialEntity>
		<numericStateVariable>
			<name>avgClusterednessRegions</name>
			<value>579.2041403166277</value>
		</numericStateVariable>
		<numericStateVariable>
			<name>avgDensityRegions</name>
			<value>0.6227323331413345</value>
		</numericStateVariable>
	</timepoint>
	<timepoint>
		<spatialEntity>
			<pseudo3D type="region">
				<clusteredness>1</clusteredness>
				<density>0.6169811666489534</density>
				<area>31744.5</area>
				<perimeter>794.4953989982605</perimeter>
				<distanceFromOrigin>263.0779352207251</distanceFromOrigin>
				<angle>46.623535213833</angle>
				<shape>rectangular</shape>
				<triangleMeasure>0.6757887341933836</triangleMeasure>
				<rectangleMeasure>0.6938404756157941</rectangleMeasure>
				<circleMeasure>0.400759237993461</circleMeasure>
				<centroid>
					<x>754.1622</x>
					<y>1125.402</y>
				</centroid>
			</pseudo3D>
		</spatialEntity>
		<spatialEntity>
			<pseudo3D type="region">
				<clusteredness>1</clusteredness>
				<density>0.6284834996337155</density>
				<area>37564.5</area>
				<perimeter>911.740647315979</perimeter>
				<distanceFromOrigin>263.5905916378655</distanceFromOrigin>
				<angle>42.61033001137751</angle>
				<shape>rectangular</shape>
				<triangleMeasure>0.6474614613967618</triangleMeasure>
				<rectangleMeasure>0.6673848629820647</rectangleMeasure>
				<circleMeasure>0.3313317017948469</circleMeasure>
				<centroid>
					<x>1023.246</x>
					<y>1018.335</y>
				</centroid>
			</pseudo3D>
		</spatialEntity>
		<numericStateVariable>
			<name>avgClusterednessRegions</name>
			<value>579.2041403166277</value>
		</numericStateVariable>
		<numericStateVariable>
			<name>avgDensityRegions</name>
			<value>0.6227323331413345</value>
		</numericStateVariable>
	</timepoint>
	<timepoint>
		<spatialEntity>
			<pseudo3D type="region">
				<clusteredness>1</clusteredness>
				<density>0.6169811666489534</density>
				<area>31744.5</area>
				<perimeter>794.4953989982605</perimeter>
				<distanceFromOrigin>263.0779352207251</distanceFromOrigin>
				<angle>46.623535213833</angle>
				<shape>rectangular</shape>
				<triangleMeasure>0.6757887341933836</triangleMeasure>
				<rectangleMeasure>0.6938404756157941</rectangleMeasure>
				<circleMeasure>0.400759237993461</circleMeasure>
				<centroid>
					<x>754.1622</x>
					<y>1125.402</y>
				</centroid>
			</pseudo3D>
		</spatialEntity>
		<spatialEntity>
			<pseudo3D type="region">
				<clusteredness>1</clusteredness>
				<density>0.6284834996337155</density>
				<area>37564.5</area>
				<perimeter>911.740647315979</perimeter>
				<distanceFromOrigin>263.5905916378655</distanceFromOrigin>
				<angle>42.61033001137751</angle>
				<shape>rectangular</shape>
				<triangleMeasure>0.6474614613967618</triangleMeasure>
				<rectangleMeasure>0.6673848629820647</rectangleMeasure>
				<circleMeasure>0.3313317017948469</circleMeasure>
				<centroid>
					<x>1023.246</x>
					<y>1018.335</y>
				</centroid>
			</pseudo3D>
		</spatialEntity>
		<numericStateVariable>
			<name>avgClusterednessRegions</name>
			<value>579.2041403166277</value>
		</numericStateVariable>
		<numericStateVariable>
			<name>avgDensityRegions</name>
			<value>0.6227323331413345</value>
		</numericStateVariable>
	</timepoint>
	<timepoint>
		<spatialEntity>
			<pseudo3D type="region">
				<clusteredness>1</clusteredness>
				<density>0.6169811666489534</density>
				<area>31744.5</area>
				<perimeter>794.4953989982605</perimeter>
				<distanceFromOrigin>263.0779352207251</distanceFromOrigin>
				<angle>46.623535213833</angle>
				<shape>rectangular</shape>
				<triangleMeasure>0.6757887341933836</triangleMeasure>
				<rectangleMeasure>0.6938404756157941</rectangleMeasure>
				<circleMeasure>0.400759237993461</circleMeasure>
				<centroid>
					<x>754.1622</x>
					<y>1125.402</y>
				</centroid>
			</pseudo3D>
		</spatialEntity>
		<spatialEntity>
			<pseudo3D type="region">
				<clusteredness>1</clusteredness>
				<density>0.6284834996337155</density>
				<area>37564.5</area>
				<perimeter>911.740647315979</perimeter>
				<distanceFromOrigin>263.5905916378655</distanceFromOrigin>
				<angle>42.61033001137751</angle>
				<shape>rectangular</shape>
				<triangleMeasure>0.6474614613967618</triangleMeasure>
				<rectangleMeasure>0.6673848629820647</rectangleMeasure>
				<circleMeasure>0.3313317017948469</circleMeasure>
				<centroid>
					<x>1023.246</x>
					<y>1018.335</y>
				</centroid>
			</pseudo3D>
		</spatialEntity>
		<numericStateVariable>
			<name>avgClusterednessRegions</name>
			<value>579.2041403166277</value>
		</numericStateVariable>
		<numericStateVariable>
			<name>avgDensityRegions</name>
			<value>0.6227323331413345</value>
		</numericStateVariable>
	</timepoint>
	<timepoint>
		<spatialEntity>
			<pseudo3D type="region">
				<clusteredness>1</clusteredness>
				<density>0.6169811666489534</density>
				<area>31744.5</area>
				<perimeter>794.4953989982605</perimeter>
				<distanceFromOrigin>263.0779352207251</distanceFromOrigin>
				<angle>46.623535213833</angle>
				<shape>rectangular</shape>
				<triangleMeasure>0.6757887341933836</triangleMeasure>
				<rectangleMeasure>0.6938404756157941</rectangleMeasure>
				<circleMeasure>0.400759237993461</circleMeasure>
				<centroid>
					<x>754.1622</x>
					<y>1125.402</y>
				</centroid>
			</pseudo3D>
		</spatialEntity>
		<spatialEntity>
			<pseudo3D type="region">
				<clusteredness>1</clusteredness>
				<density>0.6284834996337155</density>
				<area>37564.5</area>
				<perimeter>911.740647315979</perimeter>
				<distanceFromOrigin>263.5905916378655</distanceFromOrigin>
				<angle>42.61033001137751</angle>
				<shape>rectangular</shape>
				<triangleMeasure>0.6474614613967618</triangleMeasure>
				<rectangleMeasure>0.6673848629820647</rectangleMeasure>
				<circleMeasure>0.3313317017948469</circleMeasure>
				<centroid>
					<x>1023.246</x>
					<y>1018.335</y>
				</centroid>
			</pseudo3D>
		</spatialEntity>
		<numericStateVariable>
			<name>avgClusterednessRegions</name>
			<value>579.2041403166277</value>
		</numericStateVariable>
		<numericStateVariable>
			<name>avgDensityRegions</name>
			<value>0.6227323331413345</value>
		</numericStateVariable>
	</timepoint>
	<timepoint>
		<spatialEntity>
			<pseudo3D type="region">
				<clusteredness>1</clusteredness>
				<density>0.6169811666489534</density>
				<area>31744.5</area>
				<perimeter>794.4953989982605</perimeter>
				<distanceFromOrigin>263.0779352207251</distanceFromOrigin>
				<angle>46.623535213833</angle>
				<shape>rectangular</shape>
				<triangleMeasure>0.6757887341933836</triangleMeasure>
				<rectangleMeasure>0.6938404756157941</rectangleMeasure>
				<circleMeasure>0.400759237993461</circleMeasure>
				<centroid>
					<x>754.1622</x>
					<y>1125.402</y>
				</centroid>
			</pseudo3D>
		</spatialEntity>
		<spatialEntity>
			<pseudo3D type="region">
				<clusteredness>1</clusteredness>
				<density>0.6284834996337155</density>
				<area>37564.5</area>
				<perimeter>911.740647315979</perimeter>
				<distanceFromOrigin>263.5905916378655</distanceFromOrigin>
				<angle>42.61033001137751</angle>
				<shape>rectangular</shape>
				<triangleMeasure>0.6474614613967618</triangleMeasure>
				<rectangleMeasure>0.6673848629820647</rectangleMeasure>
				<circleMeasure>0.3313317017948469</circleMeasure>
				<centroid>
					<x>1023.246</x>
					<y>1018.335</y>
				</centroid>
			</pseudo3D>
		</spatialEntity>
		<numericStateVariable>
			<name>avgClusterednessRegions</name>
			<value>579.2041403166277</value>
		</numericStateVariable>
		<numericStateVariable>
			<name>avgDensityRegions</name>
			<value>0.6227323331413345</value>
		</numericStateVariable>
	</timepoint>
	<timepoint>
		<spatialEntity>
			<pseudo3D type="region">
				<clusteredness>1</clusteredness>
				<density>0.6169811666489534</density>
				<area>31744.5</area>
				<perimeter>794.4953989982605</perimeter>
				<distanceFromOrigin>263.0779352207251</distanceFromOrigin>
				<angle>46.623535213833</angle>
				<shape>rectangular</shape>
				<triangleMeasure>0.6757887341933836</triangleMeasure>
				<rectangleMeasure>0.6938404756157941</rectangleMeasure>
				<circleMeasure>0.400759237993461</circleMeasure>
				<centroid>
					<x>754.1622</x>
					<y>1125.402</y>
				</centroid>
			</pseudo3D>
		</spatialEntity>
		<spatialEntity>
			<pseudo3D type="region">
				<clusteredness>1</clusteredness>
				<density>0.6284834996337155</density>
				<area>37564.5</area>
				<perimeter>911.740647315979</perimeter>
				<distanceFromOrigin>263.5905916378655</distanceFromOrigin>
				<angle>42.61033001137751</angle>
				<shape>rectangular</shape>
				<triangleMeasure>0.6474614613967618</triangleMeasure>
				<rectangleMeasure>0.6673848629820647</rectangleMeasure>
				<circleMeasure>0.3313317017948469</circleMeasure>
				<centroid>
					<x>1023.246</x>
					<y>1018.335</y>
				</centroid>
			</pseudo3D>
		</spatialEntity>
		<numericStateVariable>
			<name>avgClusterednessRegions</name>
			<value>579.2041403166277</value>
		</numericStateVariable>
		<numericStateVariable>
			<name>avgDensityRegions</name>
			<value>0.6227323331413345</value>
		</numericStateVariable>
	</timepoint>
	<timepoint>
		<spatialEntity>
			<pseudo3D type="region">
				<clusteredness>1</clusteredness>
				<density>0.6169811666489534</density>
				<area>31744.5</area>
				<perimeter>794.4953989982605</perimeter>
				<distanceFromOrigin>263.0779352207251</distanceFromOrigin>
				<angle>46.623535213833</angle>
				<shape>rectangular</shape>
				<triangleMeasure>0.6757887341933836</triangleMeasure>
				<rectangleMeasure>0.6938404756157941</rectangleMeasure>
				<circleMeasure>0.400759237993461</circleMeasure>
				<centroid>
					<x>754.1622</x>
					<y>1125.402</y>
				</centroid>
			</pseudo3D>
		</spatialEntity>
		<spatialEntity>
			<pseudo3D type="region">
				<clusteredness>1</clusteredness>
				<density>0.6284834996337155</density>
				<area>37564.5</area>
				<perimeter>911.740647315979</perimeter>
				<distanceFromOrigin>263.5905916378655</distanceFromOrigin>
				<angle>42.61033001137751</angle>
				<shape>rectangular</shape>
				<triangleMeasure>0.6474614613967618</triangleMeasure>
				<rectangleMeasure>0.6673848629820647</rectangleMeasure>
				<circleMeasure>0.3313317017948469</circleMeasure>
				<centroid>
					<x>1023.246</x>
					<y>1018.335</y>
				</centroid>
			</pseudo3D>
		</spatialEntity>
		<numericStateVariable>
			<name>avgClusterednessRegions</name>
			<value>579.2041403166277</value>
		</numericStateVariable>
		<numericStateVariable>
			<name>avgDensityRegions</name>
			<value>0.6227323331413345</value>
		</numericStateVariable>
	</timepoint>
</experiment>
