# Supplementary material for: Automatic validation of computational models using pseudo-3D spatio-temporal model checking
Source: BMC Syst Biol. 2014 Dec 2;8:124. doi: 10.1186/s12918-014-0124-0 (PMC4272535; doi:10.1186/s12918-014-0124-0)
Supplement: Additional file 8 — Dataset of STML files for the phase variation case study. The dataset of one thousand STML files corresponding to the stochastic simulations of the rectangular model for the phase variation case study. We recommend using the freely available 7zip software (Download link: http://www.7-zip.org/download.html) to extract this archive. [file 12918_2014_124_MOESM8_ESM.zip › phase_variation_stml_232.xml]

<?xml version="1.0" encoding="utf-8"?>
<!--Warning! This xml file was automatically generated by a C++ program using the Boost PropertyTree library.-->
<experiment>
	<timepoint>
		<numericStateVariable>
			<name>avgClusterednessRegions</name>
			<value>0</value>
		</numericStateVariable>
		<numericStateVariable>
			<name>avgDensityRegions</name>
			<value>0</value>
		</numericStateVariable>
	</timepoint>
	<timepoint>
		<numericStateVariable>
			<name>avgClusterednessRegions</name>
			<value>0</value>
		</numericStateVariable>
		<numericStateVariable>
			<name>avgDensityRegions</name>
			<value>0</value>
		</numericStateVariable>
	</timepoint>
	<timepoint>
		<numericStateVariable>
			<name>avgClusterednessRegions</name>
			<value>0</value>
		</numericStateVariable>
		<numericStateVariable>
			<name>avgDensityRegions</name>
			<value>0</value>
		</numericStateVariable>
	</timepoint>
	<timepoint>
		<numericStateVariable>
			<name>avgClusterednessRegions</name>
			<value>0</value>
		</numericStateVariable>
		<numericStateVariable>
			<name>avgDensityRegions</name>
			<value>0</value>
		</numericStateVariable>
	</timepoint>
	<timepoint>
		<numericStateVariable>
			<name>avgClusterednessRegions</name>
			<value>0</value>
		</numericStateVariable>
		<numericStateVariable>
			<name>avgDensityRegions</name>
			<value>0</value>
		</numericStateVariable>
	</timepoint>
	<timepoint>
		<numericStateVariable>
			<name>avgClusterednessRegions</name>
			<value>0</value>
		</numericStateVariable>
		<numericStateVariable>
			<name>avgDensityRegions</name>
			<value>0</value>
		</numericStateVariable>
	</timepoint>
	<timepoint>
		<numericStateVariable>
			<name>avgClusterednessRegions</name>
			<value>0</value>
		</numericStateVariable>
		<numericStateVariable>
			<name>avgDensityRegions</name>
			<value>0</value>
		</numericStateVariable>
	</timepoint>
	<timepoint>
		<numericStateVariable>
			<name>avgClusterednessRegions</name>
			<value>0</value>
		</numericStateVariable>
		<numericStateVariable>
			<name>avgDensityRegions</name>
			<value>0</value>
		</numericStateVariable>
	</timepoint>
	<timepoint>
		<numericStateVariable>
			<name>avgClusterednessRegions</name>
			<value>0</value>
		</numericStateVariable>
		<numericStateVariable>
			<name>avgDensityRegions</name>
			<value>0</value>
		</numericStateVariable>
	</timepoint>
	<timepoint>
		<numericStateVariable>
			<name>avgClusterednessRegions</name>
			<value>0</value>
		</numericStateVariable>
		<numericStateVariable>
			<name>avgDensityRegions</name>
			<value>0</value>
		</numericStateVariable>
	</timepoint>
	<timepoint>
		<numericStateVariable>
			<name>avgClusterednessRegions</name>
			<value>0</value>
		</numericStateVariable>
		<numericStateVariable>
			<name>avgDensityRegions</name>
			<value>0</value>
		</numericStateVariable>
	</timepoint>
	<timepoint>
		<numericStateVariable>
			<name>avgClusterednessRegions</name>
			<value>0</value>
		</numericStateVariable>
		<numericStateVariable>
			<name>avgDensityRegions</name>
			<value>0</value>
		</numericStateVariable>
	</timepoint>
	<timepoint>
		<numericStateVariable>
			<name>avgClusterednessRegions</name>
			<value>0</value>
		</numericStateVariable>
		<numericStateVariable>
			<name>avgDensityRegions</name>
			<value>0</value>
		</numericStateVariable>
	</timepoint>
	<timepoint>
		<numericStateVariable>
			<name>avgClusterednessRegions</name>
			<value>0</value>
		</numericStateVariable>
		<numericStateVariable>
			<name>avgDensityRegions</name>
			<value>0</value>
		</numericStateVariable>
	</timepoint>
	<timepoint>
		<numericStateVariable>
			<name>avgClusterednessRegions</name>
			<value>0</value>
		</numericStateVariable>
		<numericStateVariable>
			<name>avgDensityRegions</name>
			<value>0</value>
		</numericStateVariable>
	</timepoint>
	<timepoint>
		<numericStateVariable>
			<name>avgClusterednessRegions</name>
			<value>0</value>
		</numericStateVariable>
		<numericStateVariable>
			<name>avgDensityRegions</name>
			<value>0</value>
		</numericStateVariable>
	</timepoint>
	<timepoint>
		<numericStateVariable>
			<name>avgClusterednessRegions</name>
			<value>0</value>
		</numericStateVariable>
		<numericStateVariable>
			<name>avgDensityRegions</name>
			<value>0</value>
		</numericStateVariable>
	</timepoint>
	<timepoint>
		<numericStateVariable>
			<name>avgClusterednessRegions</name>
			<value>0</value>
		</numericStateVariable>
		<numericStateVariable>
			<name>avgDensityRegions</name>
			<value>0</value>
		</numericStateVariable>
	</timepoint>
	<timepoint>
		<numericStateVariable>
			<name>avgClusterednessRegions</name>
			<value>0</value>
		</numericStateVariable>
		<numericStateVariable>
			<name>avgDensityRegions</name>
			<value>0</value>
		</numericStateVariable>
	</timepoint>
	<timepoint>
		<numericStateVariable>
			<name>avgClusterednessRegions</name>
			<value>0</value>
		</numericStateVariable>
		<numericStateVariable>
			<name>avgDensityRegions</name>
			<value>0</value>
		</numericStateVariable>
	</timepoint>
	<timepoint>
		<numericStateVariable>
			<name>avgClusterednessRegions</name>
			<value>0</value>
		</numericStateVariable>
		<numericStateVariable>
			<name>avgDensityRegions</name>
			<value>0</value>
		</numericStateVariable>
	</timepoint>
	<timepoint>
		<spatialEntity>
			<pseudo3D type="region">
				<clusteredness>1</clusteredness>
				<density>0.5652158669424984</density>
				<area>21631.5</area>
				<perimeter>650.2709164619446</perimeter>
				<distanceFromOrigin>103.3102124671128</distanceFromOrigin>
				<angle>0</angle>
				<shape>triangular</shape>
				<triangleMeasure>0.6963120633010966</triangleMeasure>
				<rectangleMeasure>0.5996945465745001</rectangleMeasure>
				<circleMeasure>0.4618475112892834</circleMeasure>
				<centroid>
					<x>776.4507</x>
					<y>905.951</y>
				</centroid>
			</pseudo3D>
		</spatialEntity>
		<numericStateVariable>
			<name>avgClusterednessRegions</name>
			<value>0</value>
		</numericStateVariable>
		<numericStateVariable>
			<name>avgDensityRegions</name>
			<value>0.5652158669424984</value>
		</numericStateVariable>
	</timepoint>
	<timepoint>
		<spatialEntity>
			<pseudo3D type="region">
				<clusteredness>1</clusteredness>
				<density>0.5662074776796281</density>
				<area>24544</area>
				<perimeter>686.0373029708862</perimeter>
				<distanceFromOrigin>103.3102124671128</distanceFromOrigin>
				<angle>61.28918454649931</angle>
				<shape>triangular</shape>
				<triangleMeasure>0.7159494483216289</triangleMeasure>
				<rectangleMeasure>0.6404070383718465</rectangleMeasure>
				<circleMeasure>0.4857792885554242</circleMeasure>
				<centroid>
					<x>777.785</x>
					<y>916.3305</y>
				</centroid>
			</pseudo3D>
		</spatialEntity>
		<numericStateVariable>
			<name>avgClusterednessRegions</name>
			<value>0</value>
		</numericStateVariable>
		<numericStateVariable>
			<name>avgDensityRegions</name>
			<value>0.5662074776796281</value>
		</numericStateVariable>
	</timepoint>
	<timepoint>
		<spatialEntity>
			<pseudo3D type="region">
				<clusteredness>1</clusteredness>
				<density>0.5656490305235921</density>
				<area>28218</area>
				<perimeter>743.8304414749146</perimeter>
				<distanceFromOrigin>103.3102124671128</distanceFromOrigin>
				<angle>58.5465552953029</angle>
				<shape>triangular</shape>
				<triangleMeasure>0.7490518394149442</triangleMeasure>
				<rectangleMeasure>0.6011917294991417</rectangleMeasure>
				<circleMeasure>0.4342348322705501</circleMeasure>
				<centroid>
					<x>783.285</x>
					<y>927.6509</y>
				</centroid>
			</pseudo3D>
		</spatialEntity>
		<numericStateVariable>
			<name>avgClusterednessRegions</name>
			<value>0</value>
		</numericStateVariable>
		<numericStateVariable>
			<name>avgDensityRegions</name>
			<value>0.5656490305235921</value>
		</numericStateVariable>
	</timepoint>
	<timepoint>
		<spatialEntity>
			<pseudo3D type="region">
				<clusteredness>1</clusteredness>
				<density>0.5574675801821947</density>
				<area>31267.5</area>
				<perimeter>769.1155753135681</perimeter>
				<distanceFromOrigin>103.3102124671128</distanceFromOrigin>
				<angle>55.00845989344072</angle>
				<shape>triangular</shape>
				<triangleMeasure>0.7450252720054088</triangleMeasure>
				<rectangleMeasure>0.6057563838421677</rectangleMeasure>
				<circleMeasure>0.4454990035255696</circleMeasure>
				<centroid>
					<x>789.1279</x>
					<y>936.64</y>
				</centroid>
			</pseudo3D>
		</spatialEntity>
		<numericStateVariable>
			<name>avgClusterednessRegions</name>
			<value>0</value>
		</numericStateVariable>
		<numericStateVariable>
			<name>avgDensityRegions</name>
			<value>0.5574675801821947</value>
		</numericStateVariable>
	</timepoint>
	<timepoint>
		<spatialEntity>
			<pseudo3D type="region">
				<clusteredness>1</clusteredness>
				<density>0.555540386488624</density>
				<area>33685.5</area>
				<perimeter>794.794828414917</perimeter>
				<distanceFromOrigin>103.3102124671128</distanceFromOrigin>
				<angle>53.41105061885943</angle>
				<shape>triangular</shape>
				<triangleMeasure>0.7478852600963567</triangleMeasure>
				<rectangleMeasure>0.6294206212890517</rectangleMeasure>
				<circleMeasure>0.4300404007777552</circleMeasure>
				<centroid>
					<x>793.1046</x>
					<y>943.6948</y>
				</centroid>
			</pseudo3D>
		</spatialEntity>
		<numericStateVariable>
			<name>avgClusterednessRegions</name>
			<value>0</value>
		</numericStateVariable>
		<numericStateVariable>
			<name>avgDensityRegions</name>
			<value>0.555540386488624</value>
		</numericStateVariable>
	</timepoint>
	<timepoint>
		<spatialEntity>
			<pseudo3D type="region">
				<clusteredness>1</clusteredness>
				<density>0.5593657272391528</density>
				<area>36572.5</area>
				<perimeter>867.2638235092163</perimeter>
				<distanceFromOrigin>103.3102124671128</distanceFromOrigin>
				<angle>0</angle>
				<shape>triangular</shape>
				<triangleMeasure>0.7225535593011051</triangleMeasure>
				<rectangleMeasure>0.6579733454509754</rectangleMeasure>
				<circleMeasure>0.4282612935915729</circleMeasure>
				<centroid>
					<x>797.4896</x>
					<y>952.2491</y>
				</centroid>
			</pseudo3D>
		</spatialEntity>
		<numericStateVariable>
			<name>avgClusterednessRegions</name>
			<value>0</value>
		</numericStateVariable>
		<numericStateVariable>
			<name>avgDensityRegions</name>
			<value>0.5593657272391528</value>
		</numericStateVariable>
	</timepoint>
	<timepoint>
		<spatialEntity>
			<pseudo3D type="region">
				<clusteredness>1</clusteredness>
				<density>0.5594736180867816</density>
				<area>39831.5</area>
				<perimeter>971.2207398414612</perimeter>
				<distanceFromOrigin>103.3102124671128</distanceFromOrigin>
				<angle>0</angle>
				<shape>triangular</shape>
				<triangleMeasure>0.7216668553957649</triangleMeasure>
				<rectangleMeasure>0.6281480744081719</rectangleMeasure>
				<circleMeasure>0.3791724881307459</circleMeasure>
				<centroid>
					<x>805.1973</x>
					<y>961.1702</y>
				</centroid>
			</pseudo3D>
		</spatialEntity>
		<numericStateVariable>
			<name>avgClusterednessRegions</name>
			<value>0</value>
		</numericStateVariable>
		<numericStateVariable>
			<name>avgDensityRegions</name>
			<value>0.5594736180867816</value>
		</numericStateVariable>
	</timepoint>
	<timepoint>
		<spatialEntity>
			<pseudo3D type="region">
				<clusteredness>1</clusteredness>
				<density>0.5575755901665684</density>
				<area>42126.5</area>
				<perimeter>1070.504644393921</perimeter>
				<distanceFromOrigin>103.3102124671128</distanceFromOrigin>
				<angle>49.93844271605172</angle>
				<shape>triangular</shape>
				<triangleMeasure>0.7101687486302871</triangleMeasure>
				<rectangleMeasure>0.5739343051693333</rectangleMeasure>
				<circleMeasure>0.3749848559996536</circleMeasure>
				<centroid>
					<x>808.9989</x>
					<y>967.9189</y>
				</centroid>
			</pseudo3D>
		</spatialEntity>
		<numericStateVariable>
			<name>avgClusterednessRegions</name>
			<value>0</value>
		</numericStateVariable>
		<numericStateVariable>
			<name>avgDensityRegions</name>
			<value>0.5575755901665684</value>
		</numericStateVariable>
	</timepoint>
	<timepoint>
		<spatialEntity>
			<pseudo3D type="region">
				<clusteredness>1</clusteredness>
				<density>0.5511666250442918</density>
				<area>44488.5</area>
				<perimeter>1149.429567813873</perimeter>
				<distanceFromOrigin>103.3102124671128</distanceFromOrigin>
				<angle>49.23079665315135</angle>
				<shape>triangular</shape>
				<triangleMeasure>0.6918841999673409</triangleMeasure>
				<rectangleMeasure>0.5985721373371791</rectangleMeasure>
				<circleMeasure>0.3673028576858998</circleMeasure>
				<centroid>
					<x>813.2474</x>
					<y>975.0677</y>
				</centroid>
			</pseudo3D>
		</spatialEntity>
		<numericStateVariable>
			<name>avgClusterednessRegions</name>
			<value>0</value>
		</numericStateVariable>
		<numericStateVariable>
			<name>avgDensityRegions</name>
			<value>0.5511666250442918</value>
		</numericStateVariable>
	</timepoint>
	<timepoint>
		<spatialEntity>
			<pseudo3D type="region">
				<clusteredness>1</clusteredness>
				<density>0.5569802108774938</density>
				<area>47705.5</area>
				<perimeter>1215.047242641449</perimeter>
				<distanceFromOrigin>103.3102124671128</distanceFromOrigin>
				<angle>47.99613085125362</angle>
				<shape>triangular</shape>
				<triangleMeasure>0.6820576608262383</triangleMeasure>
				<rectangleMeasure>0.5791970846191751</rectangleMeasure>
				<circleMeasure>0.3604435570959074</circleMeasure>
				<centroid>
					<x>820.8211</x>
					<y>984.1222</y>
				</centroid>
			</pseudo3D>
		</spatialEntity>
		<numericStateVariable>
			<name>avgClusterednessRegions</name>
			<value>0</value>
		</numericStateVariable>
		<numericStateVariable>
			<name>avgDensityRegions</name>
			<value>0.5569802108774938</value>
		</numericStateVariable>
	</timepoint>
	<timepoint>
		<spatialEntity>
			<pseudo3D type="region">
				<clusteredness>1</clusteredness>
				<density>0.5551964978912608</density>
				<area>50824</area>
				<perimeter>1357.405691623688</perimeter>
				<distanceFromOrigin>103.3102124671128</distanceFromOrigin>
				<angle>47.42386617647832</angle>
				<shape>triangular</shape>
				<triangleMeasure>0.6724485813139632</triangleMeasure>
				<rectangleMeasure>0.5159332908984867</rectangleMeasure>
				<circleMeasure>0.3458865092470446</circleMeasure>
				<centroid>
					<x>826.0986</x>
					<y>993.0394</y>
				</centroid>
			</pseudo3D>
		</spatialEntity>
		<numericStateVariable>
			<name>avgClusterednessRegions</name>
			<value>0</value>
		</numericStateVariable>
		<numericStateVariable>
			<name>avgDensityRegions</name>
			<value>0.5551964978912608</value>
		</numericStateVariable>
	</timepoint>
	<timepoint>
		<spatialEntity>
			<pseudo3D type="region">
				<clusteredness>1</clusteredness>
				<density>0.5483010591097753</density>
				<area>54151.5</area>
				<perimeter>1454.71582698822</perimeter>
				<distanceFromOrigin>103.3102124671128</distanceFromOrigin>
				<angle>45.91918635370268</angle>
				<shape>triangular</shape>
				<triangleMeasure>0.6599636207416616</triangleMeasure>
				<rectangleMeasure>0.5460968808215493</rectangleMeasure>
				<circleMeasure>0.3360341119047973</circleMeasure>
				<centroid>
					<x>829.4926</x>
					<y>1002.518</y>
				</centroid>
			</pseudo3D>
		</spatialEntity>
		<numericStateVariable>
			<name>avgClusterednessRegions</name>
			<value>0</value>
		</numericStateVariable>
		<numericStateVariable>
			<name>avgDensityRegions</name>
			<value>0.5483010591097753</value>
		</numericStateVariable>
	</timepoint>
	<timepoint>
		<spatialEntity>
			<pseudo3D type="region">
				<clusteredness>0.9320926549198179</clusteredness>
				<density>0.5484149913129809</density>
				<area>58850</area>
				<perimeter>1217.918293952942</perimeter>
				<distanceFromOrigin>103.3102124671128</distanceFromOrigin>
				<angle>44.55416435655704</angle>
				<shape>triangular</shape>
				<triangleMeasure>0.6810692266074131</triangleMeasure>
				<rectangleMeasure>0.56445065384124</rectangleMeasure>
				<circleMeasure>0.3337185030791511</circleMeasure>
				<centroid>
					<x>838.6723</x>
					<y>1020.969</y>
				</centroid>
			</pseudo3D>
		</spatialEntity>
		<numericStateVariable>
			<name>avgClusterednessRegions</name>
			<value>0</value>
		</numericStateVariable>
		<numericStateVariable>
			<name>avgDensityRegions</name>
			<value>0.5484149913129809</value>
		</numericStateVariable>
	</timepoint>
	<timepoint>
		<spatialEntity>
			<pseudo3D type="region">
				<clusteredness>0.9321379059566828</clusteredness>
				<density>0.5460064312509657</density>
				<area>61522.5</area>
				<perimeter>1241.605097293854</perimeter>
				<distanceFromOrigin>103.3102124671128</distanceFromOrigin>
				<angle>44.19426581396625</angle>
				<shape>triangular</shape>
				<triangleMeasure>0.6739237594479133</triangleMeasure>
				<rectangleMeasure>0.5866469520488705</rectangleMeasure>
				<circleMeasure>0.3405463914016147</circleMeasure>
				<centroid>
					<x>842.4909</x>
					<y>1027.775</y>
				</centroid>
			</pseudo3D>
		</spatialEntity>
		<numericStateVariable>
			<name>avgClusterednessRegions</name>
			<value>0</value>
		</numericStateVariable>
		<numericStateVariable>
			<name>avgDensityRegions</name>
			<value>0.5460064312509657</value>
		</numericStateVariable>
	</timepoint>
	<timepoint>
		<spatialEntity>
			<pseudo3D type="region">
				<clusteredness>0.9340945150002535</clusteredness>
				<density>0.5470278419826254</density>
				<area>64467</area>
				<perimeter>1276.056025505066</perimeter>
				<distanceFromOrigin>103.3102124671128</distanceFromOrigin>
				<angle>43.04795020808607</angle>
				<shape>triangular</shape>
				<triangleMeasure>0.6524182826290735</triangleMeasure>
				<rectangleMeasure>0.5813770682793484</rectangleMeasure>
				<circleMeasure>0.3230376475240439</circleMeasure>
				<centroid>
					<x>848.4542</x>
					<y>1034.625</y>
				</centroid>
			</pseudo3D>
		</spatialEntity>
		<numericStateVariable>
			<name>avgClusterednessRegions</name>
			<value>0</value>
		</numericStateVariable>
		<numericStateVariable>
			<name>avgDensityRegions</name>
			<value>0.5470278419826254</value>
		</numericStateVariable>
	</timepoint>
	<timepoint>
		<spatialEntity>
			<pseudo3D type="region">
				<clusteredness>0.9357184245113696</clusteredness>
				<density>0.54819575235011</density>
				<area>66210.5</area>
				<perimeter>1294.801937103271</perimeter>
				<distanceFromOrigin>103.3102124671128</distanceFromOrigin>
				<angle>42.71607762946988</angle>
				<shape>triangular</shape>
				<triangleMeasure>0.6531793047999093</triangleMeasure>
				<rectangleMeasure>0.5884466502756864</rectangleMeasure>
				<circleMeasure>0.3197572587416503</circleMeasure>
				<centroid>
					<x>850.6974</x>
					<y>1038.903</y>
				</centroid>
			</pseudo3D>
		</spatialEntity>
		<numericStateVariable>
			<name>avgClusterednessRegions</name>
			<value>0</value>
		</numericStateVariable>
		<numericStateVariable>
			<name>avgDensityRegions</name>
			<value>0.54819575235011</value>
		</numericStateVariable>
	</timepoint>
	<timepoint>
		<spatialEntity>
			<pseudo3D type="region">
				<clusteredness>0.9357184245113696</clusteredness>
				<density>0.54819575235011</density>
				<area>66210.5</area>
				<perimeter>1294.801937103271</perimeter>
				<distanceFromOrigin>103.3102124671128</distanceFromOrigin>
				<angle>42.71607762946988</angle>
				<shape>triangular</shape>
				<triangleMeasure>0.6531793047999093</triangleMeasure>
				<rectangleMeasure>0.5884466502756864</rectangleMeasure>
				<circleMeasure>0.3197572587416503</circleMeasure>
				<centroid>
					<x>850.6974</x>
					<y>1038.903</y>
				</centroid>
			</pseudo3D>
		</spatialEntity>
		<numericStateVariable>
			<name>avgClusterednessRegions</name>
			<value>0</value>
		</numericStateVariable>
		<numericStateVariable>
			<name>avgDensityRegions</name>
			<value>0.54819575235011</value>
		</numericStateVariable>
	</timepoint>
	<timepoint>
		<spatialEntity>
			<pseudo3D type="region">
				<clusteredness>0.9357184245113696</clusteredness>
				<density>0.54819575235011</density>
				<area>66210.5</area>
				<perimeter>1294.801937103271</perimeter>
				<distanceFromOrigin>103.3102124671128</distanceFromOrigin>
				<angle>42.71607762946988</angle>
				<shape>triangular</shape>
				<triangleMeasure>0.6531793047999093</triangleMeasure>
				<rectangleMeasure>0.5884466502756864</rectangleMeasure>
				<circleMeasure>0.3197572587416503</circleMeasure>
				<centroid>
					<x>850.6974</x>
					<y>1038.903</y>
				</centroid>
			</pseudo3D>
		</spatialEntity>
		<numericStateVariable>
			<name>avgClusterednessRegions</name>
			<value>0</value>
		</numericStateVariable>
		<numericStateVariable>
			<name>avgDensityRegions</name>
			<value>0.54819575235011</value>
		</numericStateVariable>
	</timepoint>
	<timepoint>
		<spatialEntity>
			<pseudo3D type="region">
				<clusteredness>0.9357184245113696</clusteredness>
				<density>0.54819575235011</density>
				<area>66210.5</area>
				<perimeter>1294.801937103271</perimeter>
				<distanceFromOrigin>103.3102124671128</distanceFromOrigin>
				<angle>42.71607762946988</angle>
				<shape>triangular</shape>
				<triangleMeasure>0.6531793047999093</triangleMeasure>
				<rectangleMeasure>0.5884466502756864</rectangleMeasure>
				<circleMeasure>0.3197572587416503</circleMeasure>
				<centroid>
					<x>850.6974</x>
					<y>1038.903</y>
				</centroid>
			</pseudo3D>
		</spatialEntity>
		<numericStateVariable>
			<name>avgClusterednessRegions</name>
			<value>0</value>
		</numericStateVariable>
		<numericStateVariable>
			<name>avgDensityRegions</name>
			<value>0.54819575235011</value>
		</numericStateVariable>
	</timepoint>
	<timepoint>
		<spatialEntity>
			<pseudo3D type="region">
				<clusteredness>0.9357184245113696</clusteredness>
				<density>0.54819575235011</density>
				<area>66210.5</area>
				<perimeter>1294.801937103271</perimeter>
				<distanceFromOrigin>103.3102124671128</distanceFromOrigin>
				<angle>42.71607762946988</angle>
				<shape>triangular</shape>
				<triangleMeasure>0.6531793047999093</triangleMeasure>
				<rectangleMeasure>0.5884466502756864</rectangleMeasure>
				<circleMeasure>0.3197572587416503</circleMeasure>
				<centroid>
					<x>850.6974</x>
					<y>1038.903</y>
				</centroid>
			</pseudo3D>
		</spatialEntity>
		<numericStateVariable>
			<name>avgClusterednessRegions</name>
			<value>0</value>
		</numericStateVariable>
		<numericStateVariable>
			<name>avgDensityRegions</name>
			<value>0.54819575235011</value>
		</numericStateVariable>
	</timepoint>
	<timepoint>
		<spatialEntity>
			<pseudo3D type="region">
				<clusteredness>0.9357184245113696</clusteredness>
				<density>0.54819575235011</density>
				<area>66210.5</area>
				<perimeter>1294.801937103271</perimeter>
				<distanceFromOrigin>103.3102124671128</distanceFromOrigin>
				<angle>42.71607762946988</angle>
				<shape>triangular</shape>
				<triangleMeasure>0.6531793047999093</triangleMeasure>
				<rectangleMeasure>0.5884466502756864</rectangleMeasure>
				<circleMeasure>0.3197572587416503</circleMeasure>
				<centroid>
					<x>850.6974</x>
					<y>1038.903</y>
				</centroid>
			</pseudo3D>
		</spatialEntity>
		<numericStateVariable>
			<name>avgClusterednessRegions</name>
			<value>0</value>
		</numericStateVariable>
		<numericStateVariable>
			<name>avgDensityRegions</name>
			<value>0.54819575235011</value>
		</numericStateVariable>
	</timepoint>
	<timepoint>
		<spatialEntity>
			<pseudo3D type="region">
				<clusteredness>0.9357184245113696</clusteredness>
				<density>0.54819575235011</density>
				<area>66210.5</area>
				<perimeter>1294.801937103271</perimeter>
				<distanceFromOrigin>103.3102124671128</distanceFromOrigin>
				<angle>42.71607762946988</angle>
				<shape>triangular</shape>
				<triangleMeasure>0.6531793047999093</triangleMeasure>
				<rectangleMeasure>0.5884466502756864</rectangleMeasure>
				<circleMeasure>0.3197572587416503</circleMeasure>
				<centroid>
					<x>850.6974</x>
					<y>1038.903</y>
				</centroid>
			</pseudo3D>
		</spatialEntity>
		<numericStateVariable>
			<name>avgClusterednessRegions</name>
			<value>0</value>
		</numericStateVariable>
		<numericStateVariable>
			<name>avgDensityRegions</name>
			<value>0.54819575235011</value>
		</numericStateVariable>
	</timepoint>
	<timepoint>
		<spatialEntity>
			<pseudo3D type="region">
				<clusteredness>0.9357184245113696</clusteredness>
				<density>0.54819575235011</density>
				<area>66210.5</area>
				<perimeter>1294.801937103271</perimeter>
				<distanceFromOrigin>103.3102124671128</distanceFromOrigin>
				<angle>42.71607762946988</angle>
				<shape>triangular</shape>
				<triangleMeasure>0.6531793047999093</triangleMeasure>
				<rectangleMeasure>0.5884466502756864</rectangleMeasure>
				<circleMeasure>0.3197572587416503</circleMeasure>
				<centroid>
					<x>850.6974</x>
					<y>1038.903</y>
				</centroid>
			</pseudo3D>
		</spatialEntity>
		<numericStateVariable>
			<name>avgClusterednessRegions</name>
			<value>0</value>
		</numericStateVariable>
		<numericStateVariable>
			<name>avgDensityRegions</name>
			<value>0.54819575235011</value>
		</numericStateVariable>
	</timepoint>
	<timepoint>
		<spatialEntity>
			<pseudo3D type="region">
				<clusteredness>0.9357184245113696</clusteredness>
				<density>0.54819575235011</density>
				<area>66210.5</area>
				<perimeter>1294.801937103271</perimeter>
				<distanceFromOrigin>103.3102124671128</distanceFromOrigin>
				<angle>42.71607762946988</angle>
				<shape>triangular</shape>
				<triangleMeasure>0.6531793047999093</triangleMeasure>
				<rectangleMeasure>0.5884466502756864</rectangleMeasure>
				<circleMeasure>0.3197572587416503</circleMeasure>
				<centroid>
					<x>850.6974</x>
					<y>1038.903</y>
				</centroid>
			</pseudo3D>
		</spatialEntity>
		<numericStateVariable>
			<name>avgClusterednessRegions</name>
			<value>0</value>
		</numericStateVariable>
		<numericStateVariable>
			<name>avgDensityRegions</name>
			<value>0.54819575235011</value>
		</numericStateVariable>
	</timepoint>
	<timepoint>
		<spatialEntity>
			<pseudo3D type="region">
				<clusteredness>0.9357184245113696</clusteredness>
				<density>0.54819575235011</density>
				<area>66210.5</area>
				<perimeter>1294.801937103271</perimeter>
				<distanceFromOrigin>103.3102124671128</distanceFromOrigin>
				<angle>42.71607762946988</angle>
				<shape>triangular</shape>
				<triangleMeasure>0.6531793047999093</triangleMeasure>
				<rectangleMeasure>0.5884466502756864</rectangleMeasure>
				<circleMeasure>0.3197572587416503</circleMeasure>
				<centroid>
					<x>850.6974</x>
					<y>1038.903</y>
				</centroid>
			</pseudo3D>
		</spatialEntity>
		<numericStateVariable>
			<name>avgClusterednessRegions</name>
			<value>0</value>
		</numericStateVariable>
		<numericStateVariable>
			<name>avgDensityRegions</name>
			<value>0.54819575235011</value>
		</numericStateVariable>
	</timepoint>
	<timepoint>
		<spatialEntity>
			<pseudo3D type="region">
				<clusteredness>0.9357184245113696</clusteredness>
				<density>0.54819575235011</density>
				<area>66210.5</area>
				<perimeter>1294.801937103271</perimeter>
				<distanceFromOrigin>103.3102124671128</distanceFromOrigin>
				<angle>42.71607762946988</angle>
				<shape>triangular</shape>
				<triangleMeasure>0.6531793047999093</triangleMeasure>
				<rectangleMeasure>0.5884466502756864</rectangleMeasure>
				<circleMeasure>0.3197572587416503</circleMeasure>
				<centroid>
					<x>850.6974</x>
					<y>1038.903</y>
				</centroid>
			</pseudo3D>
		</spatialEntity>
		<numericStateVariable>
			<name>avgClusterednessRegions</name>
			<value>0</value>
		</numericStateVariable>
		<numericStateVariable>
			<name>avgDensityRegions</name>
			<value>0.54819575235011</value>
		</numericStateVariable>
	</timepoint>
	<timepoint>
		<spatialEntity>
			<pseudo3D type="region">
				<clusteredness>0.9357184245113696</clusteredness>
				<density>0.54819575235011</density>
				<area>66210.5</area>
				<perimeter>1294.801937103271</perimeter>
				<distanceFromOrigin>103.3102124671128</distanceFromOrigin>
				<angle>42.71607762946988</angle>
				<shape>triangular</shape>
				<triangleMeasure>0.6531793047999093</triangleMeasure>
				<rectangleMeasure>0.5884466502756864</rectangleMeasure>
				<circleMeasure>0.3197572587416503</circleMeasure>
				<centroid>
					<x>850.6974</x>
					<y>1038.903</y>
				</centroid>
			</pseudo3D>
		</spatialEntity>
		<numericStateVariable>
			<name>avgClusterednessRegions</name>
			<value>0</value>
		</numericStateVariable>
		<numericStateVariable>
			<name>avgDensityRegions</name>
			<value>0.54819575235011</value>
		</numericStateVariable>
	</timepoint>
	<timepoint>
		<spatialEntity>
			<pseudo3D type="region">
				<clusteredness>0.9357184245113696</clusteredness>
				<density>0.54819575235011</density>
				<area>66210.5</area>
				<perimeter>1294.801937103271</perimeter>
				<distanceFromOrigin>103.3102124671128</distanceFromOrigin>
				<angle>42.71607762946988</angle>
				<shape>triangular</shape>
				<triangleMeasure>0.6531793047999093</triangleMeasure>
				<rectangleMeasure>0.5884466502756864</rectangleMeasure>
				<circleMeasure>0.3197572587416503</circleMeasure>
				<centroid>
					<x>850.6974</x>
					<y>1038.903</y>
				</centroid>
			</pseudo3D>
		</spatialEntity>
		<numericStateVariable>
			<name>avgClusterednessRegions</name>
			<value>0</value>
		</numericStateVariable>
		<numericStateVariable>
			<name>avgDensityRegions</name>
			<value>0.54819575235011</value>
		</numericStateVariable>
	</timepoint>
	<timepoint>
		<spatialEntity>
			<pseudo3D type="region">
				<clusteredness>0.9357184245113696</clusteredness>
				<density>0.54819575235011</density>
				<area>66210.5</area>
				<perimeter>1294.801937103271</perimeter>
				<distanceFromOrigin>103.3102124671128</distanceFromOrigin>
				<angle>42.71607762946988</angle>
				<shape>triangular</shape>
				<triangleMeasure>0.6531793047999093</triangleMeasure>
				<rectangleMeasure>0.5884466502756864</rectangleMeasure>
				<circleMeasure>0.3197572587416503</circleMeasure>
				<centroid>
					<x>850.6974</x>
					<y>1038.903</y>
				</centroid>
			</pseudo3D>
		</spatialEntity>
		<numericStateVariable>
			<name>avgClusterednessRegions</name>
			<value>0</value>
		</numericStateVariable>
		<numericStateVariable>
			<name>avgDensityRegions</name>
			<value>0.54819575235011</value>
		</numericStateVariable>
	</timepoint>
	<timepoint>
		<spatialEntity>
			<pseudo3D type="region">
				<clusteredness>0.9357184245113696</clusteredness>
				<density>0.54819575235011</density>
				<area>66210.5</area>
				<perimeter>1294.801937103271</perimeter>
				<distanceFromOrigin>103.3102124671128</distanceFromOrigin>
				<angle>42.71607762946988</angle>
				<shape>triangular</shape>
				<triangleMeasure>0.6531793047999093</triangleMeasure>
				<rectangleMeasure>0.5884466502756864</rectangleMeasure>
				<circleMeasure>0.3197572587416503</circleMeasure>
				<centroid>
					<x>850.6974</x>
					<y>1038.903</y>
				</centroid>
			</pseudo3D>
		</spatialEntity>
		<numericStateVariable>
			<name>avgClusterednessRegions</name>
			<value>0</value>
		</numericStateVariable>
		<numericStateVariable>
			<name>avgDensityRegions</name>
			<value>0.54819575235011</value>
		</numericStateVariable>
	</timepoint>
	<timepoint>
		<spatialEntity>
			<pseudo3D type="region">
				<clusteredness>0.9357184245113696</clusteredness>
				<density>0.54819575235011</density>
				<area>66210.5</area>
				<perimeter>1294.801937103271</perimeter>
				<distanceFromOrigin>103.3102124671128</distanceFromOrigin>
				<angle>42.71607762946988</angle>
				<shape>triangular</shape>
				<triangleMeasure>0.6531793047999093</triangleMeasure>
				<rectangleMeasure>0.5884466502756864</rectangleMeasure>
				<circleMeasure>0.3197572587416503</circleMeasure>
				<centroid>
					<x>850.6974</x>
					<y>1038.903</y>
				</centroid>
			</pseudo3D>
		</spatialEntity>
		<numericStateVariable>
			<name>avgClusterednessRegions</name>
			<value>0</value>
		</numericStateVariable>
		<numericStateVariable>
			<name>avgDensityRegions</name>
			<value>0.54819575235011</value>
		</numericStateVariable>
	</timepoint>
	<timepoint>
		<spatialEntity>
			<pseudo3D type="region">
				<clusteredness>0.9357184245113696</clusteredness>
				<density>0.54819575235011</density>
				<area>66210.5</area>
				<perimeter>1294.801937103271</perimeter>
				<distanceFromOrigin>103.3102124671128</distanceFromOrigin>
				<angle>42.71607762946988</angle>
				<shape>triangular</shape>
				<triangleMeasure>0.6531793047999093</triangleMeasure>
				<rectangleMeasure>0.5884466502756864</rectangleMeasure>
				<circleMeasure>0.3197572587416503</circleMeasure>
				<centroid>
					<x>850.6974</x>
					<y>1038.903</y>
				</centroid>
			</pseudo3D>
		</spatialEntity>
		<numericStateVariable>
			<name>avgClusterednessRegions</name>
			<value>0</value>
		</numericStateVariable>
		<numericStateVariable>
			<name>avgDensityRegions</name>
			<value>0.54819575235011</value>
		</numericStateVariable>
	</timepoint>
	<timepoint>
		<spatialEntity>
			<pseudo3D type="region">
				<clusteredness>0.9357184245113696</clusteredness>
				<density>0.54819575235011</density>
				<area>66210.5</area>
				<perimeter>1294.801937103271</perimeter>
				<distanceFromOrigin>103.3102124671128</distanceFromOrigin>
				<angle>42.71607762946988</angle>
				<shape>triangular</shape>
				<triangleMeasure>0.6531793047999093</triangleMeasure>
				<rectangleMeasure>0.5884466502756864</rectangleMeasure>
				<circleMeasure>0.3197572587416503</circleMeasure>
				<centroid>
					<x>850.6974</x>
					<y>1038.903</y>
				</centroid>
			</pseudo3D>
		</spatialEntity>
		<numericStateVariable>
			<name>avgClusterednessRegions</name>
			<value>0</value>
		</numericStateVariable>
		<numericStateVariable>
			<name>avgDensityRegions</name>
			<value>0.54819575235011</value>
		</numericStateVariable>
	</timepoint>
	<timepoint>
		<spatialEntity>
			<pseudo3D type="region">
				<clusteredness>0.9357184245113696</clusteredness>
				<density>0.54819575235011</density>
				<area>66210.5</area>
				<perimeter>1294.801937103271</perimeter>
				<distanceFromOrigin>103.3102124671128</distanceFromOrigin>
				<angle>42.71607762946988</angle>
				<shape>triangular</shape>
				<triangleMeasure>0.6531793047999093</triangleMeasure>
				<rectangleMeasure>0.5884466502756864</rectangleMeasure>
				<circleMeasure>0.3197572587416503</circleMeasure>
				<centroid>
					<x>850.6974</x>
					<y>1038.903</y>
				</centroid>
			</pseudo3D>
		</spatialEntity>
		<numericStateVariable>
			<name>avgClusterednessRegions</name>
			<value>0</value>
		</numericStateVariable>
		<numericStateVariable>
			<name>avgDensityRegions</name>
			<value>0.54819575235011</value>
		</numericStateVariable>
	</timepoint>
	<timepoint>
		<spatialEntity>
			<pseudo3D type="region">
				<clusteredness>0.9357184245113696</clusteredness>
				<density>0.54819575235011</density>
				<area>66210.5</area>
				<perimeter>1294.801937103271</perimeter>
				<distanceFromOrigin>103.3102124671128</distanceFromOrigin>
				<angle>42.71607762946988</angle>
				<shape>triangular</shape>
				<triangleMeasure>0.6531793047999093</triangleMeasure>
				<rectangleMeasure>0.5884466502756864</rectangleMeasure>
				<circleMeasure>0.3197572587416503</circleMeasure>
				<centroid>
					<x>850.6974</x>
					<y>1038.903</y>
				</centroid>
			</pseudo3D>
		</spatialEntity>
		<numericStateVariable>
			<name>avgClusterednessRegions</name>
			<value>0</value>
		</numericStateVariable>
		<numericStateVariable>
			<name>avgDensityRegions</name>
			<value>0.54819575235011</value>
		</numericStateVariable>
	</timepoint>
	<timepoint>
		<spatialEntity>
			<pseudo3D type="region">
				<clusteredness>0.9357184245113696</clusteredness>
				<density>0.54819575235011</density>
				<area>66210.5</area>
				<perimeter>1294.801937103271</perimeter>
				<distanceFromOrigin>103.3102124671128</distanceFromOrigin>
				<angle>42.71607762946988</angle>
				<shape>triangular</shape>
				<triangleMeasure>0.6531793047999093</triangleMeasure>
				<rectangleMeasure>0.5884466502756864</rectangleMeasure>
				<circleMeasure>0.3197572587416503</circleMeasure>
				<centroid>
					<x>850.6974</x>
					<y>1038.903</y>
				</centroid>
			</pseudo3D>
		</spatialEntity>
		<numericStateVariable>
			<name>avgClusterednessRegions</name>
			<value>0</value>
		</numericStateVariable>
		<numericStateVariable>
			<name>avgDensityRegions</name>
			<value>0.54819575235011</value>
		</numericStateVariable>
	</timepoint>
	<timepoint>
		<spatialEntity>
			<pseudo3D type="region">
				<clusteredness>0.9357184245113696</clusteredness>
				<density>0.54819575235011</density>
				<area>66210.5</area>
				<perimeter>1294.801937103271</perimeter>
				<distanceFromOrigin>103.3102124671128</distanceFromOrigin>
				<angle>42.71607762946988</angle>
				<shape>triangular</shape>
				<triangleMeasure>0.6531793047999093</triangleMeasure>
				<rectangleMeasure>0.5884466502756864</rectangleMeasure>
				<circleMeasure>0.3197572587416503</circleMeasure>
				<centroid>
					<x>850.6974</x>
					<y>1038.903</y>
				</centroid>
			</pseudo3D>
		</spatialEntity>
		<numericStateVariable>
			<name>avgClusterednessRegions</name>
			<value>0</value>
		</numericStateVariable>
		<numericStateVariable>
			<name>avgDensityRegions</name>
			<value>0.54819575235011</value>
		</numericStateVariable>
	</timepoint>
	<timepoint>
		<spatialEntity>
			<pseudo3D type="region">
				<clusteredness>0.9357184245113696</clusteredness>
				<density>0.54819575235011</density>
				<area>66210.5</area>
				<perimeter>1294.801937103271</perimeter>
				<distanceFromOrigin>103.3102124671128</distanceFromOrigin>
				<angle>42.71607762946988</angle>
				<shape>triangular</shape>
				<triangleMeasure>0.6531793047999093</triangleMeasure>
				<rectangleMeasure>0.5884466502756864</rectangleMeasure>
				<circleMeasure>0.3197572587416503</circleMeasure>
				<centroid>
					<x>850.6974</x>
					<y>1038.903</y>
				</centroid>
			</pseudo3D>
		</spatialEntity>
		<numericStateVariable>
			<name>avgClusterednessRegions</name>
			<value>0</value>
		</numericStateVariable>
		<numericStateVariable>
			<name>avgDensityRegions</name>
			<value>0.54819575235011</value>
		</numericStateVariable>
	</timepoint>
	<timepoint>
		<spatialEntity>
			<pseudo3D type="region">
				<clusteredness>0.9357184245113696</clusteredness>
				<density>0.54819575235011</density>
				<area>66210.5</area>
				<perimeter>1294.801937103271</perimeter>
				<distanceFromOrigin>103.3102124671128</distanceFromOrigin>
				<angle>42.71607762946988</angle>
				<shape>triangular</shape>
				<triangleMeasure>0.6531793047999093</triangleMeasure>
				<rectangleMeasure>0.5884466502756864</rectangleMeasure>
				<circleMeasure>0.3197572587416503</circleMeasure>
				<centroid>
					<x>850.6974</x>
					<y>1038.903</y>
				</centroid>
			</pseudo3D>
		</spatialEntity>
		<numericStateVariable>
			<name>avgClusterednessRegions</name>
			<value>0</value>
		</numericStateVariable>
		<numericStateVariable>
			<name>avgDensityRegions</name>
			<value>0.54819575235011</value>
		</numericStateVariable>
	</timepoint>
	<timepoint>
		<spatialEntity>
			<pseudo3D type="region">
				<clusteredness>0.9357184245113696</clusteredness>
				<density>0.54819575235011</density>
				<area>66210.5</area>
				<perimeter>1294.801937103271</perimeter>
				<distanceFromOrigin>103.3102124671128</distanceFromOrigin>
				<angle>42.71607762946988</angle>
				<shape>triangular</shape>
				<triangleMeasure>0.6531793047999093</triangleMeasure>
				<rectangleMeasure>0.5884466502756864</rectangleMeasure>
				<circleMeasure>0.3197572587416503</circleMeasure>
				<centroid>
					<x>850.6974</x>
					<y>1038.903</y>
				</centroid>
			</pseudo3D>
		</spatialEntity>
		<numericStateVariable>
			<name>avgClusterednessRegions</name>
			<value>0</value>
		</numericStateVariable>
		<numericStateVariable>
			<name>avgDensityRegions</name>
			<value>0.54819575235011</value>
		</numericStateVariable>
	</timepoint>
	<timepoint>
		<spatialEntity>
			<pseudo3D type="region">
				<clusteredness>0.9357184245113696</clusteredness>
				<density>0.54819575235011</density>
				<area>66210.5</area>
				<perimeter>1294.801937103271</perimeter>
				<distanceFromOrigin>103.3102124671128</distanceFromOrigin>
				<angle>42.71607762946988</angle>
				<shape>triangular</shape>
				<triangleMeasure>0.6531793047999093</triangleMeasure>
				<rectangleMeasure>0.5884466502756864</rectangleMeasure>
				<circleMeasure>0.3197572587416503</circleMeasure>
				<centroid>
					<x>850.6974</x>
					<y>1038.903</y>
				</centroid>
			</pseudo3D>
		</spatialEntity>
		<numericStateVariable>
			<name>avgClusterednessRegions</name>
			<value>0</value>
		</numericStateVariable>
		<numericStateVariable>
			<name>avgDensityRegions</name>
			<value>0.54819575235011</value>
		</numericStateVariable>
	</timepoint>
	<timepoint>
		<spatialEntity>
			<pseudo3D type="region">
				<clusteredness>0.9357184245113696</clusteredness>
				<density>0.54819575235011</density>
				<area>66210.5</area>
				<perimeter>1294.801937103271</perimeter>
				<distanceFromOrigin>103.3102124671128</distanceFromOrigin>
				<angle>42.71607762946988</angle>
				<shape>triangular</shape>
				<triangleMeasure>0.6531793047999093</triangleMeasure>
				<rectangleMeasure>0.5884466502756864</rectangleMeasure>
				<circleMeasure>0.3197572587416503</circleMeasure>
				<centroid>
					<x>850.6974</x>
					<y>1038.903</y>
				</centroid>
			</pseudo3D>
		</spatialEntity>
		<numericStateVariable>
			<name>avgClusterednessRegions</name>
			<value>0</value>
		</numericStateVariable>
		<numericStateVariable>
			<name>avgDensityRegions</name>
			<value>0.54819575235011</value>
		</numericStateVariable>
	</timepoint>
	<timepoint>
		<spatialEntity>
			<pseudo3D type="region">
				<clusteredness>0.9357184245113696</clusteredness>
				<density>0.54819575235011</density>
				<area>66210.5</area>
				<perimeter>1294.801937103271</perimeter>
				<distanceFromOrigin>103.3102124671128</distanceFromOrigin>
				<angle>42.71607762946988</angle>
				<shape>triangular</shape>
				<triangleMeasure>0.6531793047999093</triangleMeasure>
				<rectangleMeasure>0.5884466502756864</rectangleMeasure>
				<circleMeasure>0.3197572587416503</circleMeasure>
				<centroid>
					<x>850.6974</x>
					<y>1038.903</y>
				</centroid>
			</pseudo3D>
		</spatialEntity>
		<numericStateVariable>
			<name>avgClusterednessRegions</name>
			<value>0</value>
		</numericStateVariable>
		<numericStateVariable>
			<name>avgDensityRegions</name>
			<value>0.54819575235011</value>
		</numericStateVariable>
	</timepoint>
	<timepoint>
		<spatialEntity>
			<pseudo3D type="region">
				<clusteredness>0.9357184245113696</clusteredness>
				<density>0.54819575235011</density>
				<area>66210.5</area>
				<perimeter>1294.801937103271</perimeter>
				<distanceFromOrigin>103.3102124671128</distanceFromOrigin>
				<angle>42.71607762946988</angle>
				<shape>triangular</shape>
				<triangleMeasure>0.6531793047999093</triangleMeasure>
				<rectangleMeasure>0.5884466502756864</rectangleMeasure>
				<circleMeasure>0.3197572587416503</circleMeasure>
				<centroid>
					<x>850.6974</x>
					<y>1038.903</y>
				</centroid>
			</pseudo3D>
		</spatialEntity>
		<numericStateVariable>
			<name>avgClusterednessRegions</name>
			<value>0</value>
		</numericStateVariable>
		<numericStateVariable>
			<name>avgDensityRegions</name>
			<value>0.54819575235011</value>
		</numericStateVariable>
	</timepoint>
	<timepoint>
		<spatialEntity>
			<pseudo3D type="region">
				<clusteredness>0.9357184245113696</clusteredness>
				<density>0.54819575235011</density>
				<area>66210.5</area>
				<perimeter>1294.801937103271</perimeter>
				<distanceFromOrigin>103.3102124671128</distanceFromOrigin>
				<angle>42.71607762946988</angle>
				<shape>triangular</shape>
				<triangleMeasure>0.6531793047999093</triangleMeasure>
				<rectangleMeasure>0.5884466502756864</rectangleMeasure>
				<circleMeasure>0.3197572587416503</circleMeasure>
				<centroid>
					<x>850.6974</x>
					<y>1038.903</y>
				</centroid>
			</pseudo3D>
		</spatialEntity>
		<numericStateVariable>
			<name>avgClusterednessRegions</name>
			<value>0</value>
		</numericStateVariable>
		<numericStateVariable>
			<name>avgDensityRegions</name>
			<value>0.54819575235011</value>
		</numericStateVariable>
	</timepoint>
	<timepoint>
		<spatialEntity>
			<pseudo3D type="region">
				<clusteredness>0.9357184245113696</clusteredness>
				<density>0.54819575235011</density>
				<area>66210.5</area>
				<perimeter>1294.801937103271</perimeter>
				<distanceFromOrigin>103.3102124671128</distanceFromOrigin>
				<angle>42.71607762946988</angle>
				<shape>triangular</shape>
				<triangleMeasure>0.6531793047999093</triangleMeasure>
				<rectangleMeasure>0.5884466502756864</rectangleMeasure>
				<circleMeasure>0.3197572587416503</circleMeasure>
				<centroid>
					<x>850.6974</x>
					<y>1038.903</y>
				</centroid>
			</pseudo3D>
		</spatialEntity>
		<numericStateVariable>
			<name>avgClusterednessRegions</name>
			<value>0</value>
		</numericStateVariable>
		<numericStateVariable>
			<name>avgDensityRegions</name>
			<value>0.54819575235011</value>
		</numericStateVariable>
	</timepoint>
	<timepoint>
		<spatialEntity>
			<pseudo3D type="region">
				<clusteredness>0.9357184245113696</clusteredness>
				<density>0.54819575235011</density>
				<area>66210.5</area>
				<perimeter>1294.801937103271</perimeter>
				<distanceFromOrigin>103.3102124671128</distanceFromOrigin>
				<angle>42.71607762946988</angle>
				<shape>triangular</shape>
				<triangleMeasure>0.6531793047999093</triangleMeasure>
				<rectangleMeasure>0.5884466502756864</rectangleMeasure>
				<circleMeasure>0.3197572587416503</circleMeasure>
				<centroid>
					<x>850.6974</x>
					<y>1038.903</y>
				</centroid>
			</pseudo3D>
		</spatialEntity>
		<numericStateVariable>
			<name>avgClusterednessRegions</name>
			<value>0</value>
		</numericStateVariable>
		<numericStateVariable>
			<name>avgDensityRegions</name>
			<value>0.54819575235011</value>
		</numericStateVariable>
	</timepoint>
	<timepoint>
		<spatialEntity>
			<pseudo3D type="region">
				<clusteredness>0.9357184245113696</clusteredness>
				<density>0.54819575235011</density>
				<area>66210.5</area>
				<perimeter>1294.801937103271</perimeter>
				<distanceFromOrigin>103.3102124671128</distanceFromOrigin>
				<angle>42.71607762946988</angle>
				<shape>triangular</shape>
				<triangleMeasure>0.6531793047999093</triangleMeasure>
				<rectangleMeasure>0.5884466502756864</rectangleMeasure>
				<circleMeasure>0.3197572587416503</circleMeasure>
				<centroid>
					<x>850.6974</x>
					<y>1038.903</y>
				</centroid>
			</pseudo3D>
		</spatialEntity>
		<numericStateVariable>
			<name>avgClusterednessRegions</name>
			<value>0</value>
		</numericStateVariable>
		<numericStateVariable>
			<name>avgDensityRegions</name>
			<value>0.54819575235011</value>
		</numericStateVariable>
	</timepoint>
	<timepoint>
		<spatialEntity>
			<pseudo3D type="region">
				<clusteredness>0.9357184245113696</clusteredness>
				<density>0.54819575235011</density>
				<area>66210.5</area>
				<perimeter>1294.801937103271</perimeter>
				<distanceFromOrigin>103.3102124671128</distanceFromOrigin>
				<angle>42.71607762946988</angle>
				<shape>triangular</shape>
				<triangleMeasure>0.6531793047999093</triangleMeasure>
				<rectangleMeasure>0.5884466502756864</rectangleMeasure>
				<circleMeasure>0.3197572587416503</circleMeasure>
				<centroid>
					<x>850.6974</x>
					<y>1038.903</y>
				</centroid>
			</pseudo3D>
		</spatialEntity>
		<numericStateVariable>
			<name>avgClusterednessRegions</name>
			<value>0</value>
		</numericStateVariable>
		<numericStateVariable>
			<name>avgDensityRegions</name>
			<value>0.54819575235011</value>
		</numericStateVariable>
	</timepoint>
	<timepoint>
		<spatialEntity>
			<pseudo3D type="region">
				<clusteredness>0.9357184245113696</clusteredness>
				<density>0.54819575235011</density>
				<area>66210.5</area>
				<perimeter>1294.801937103271</perimeter>
				<distanceFromOrigin>103.3102124671128</distanceFromOrigin>
				<angle>42.71607762946988</angle>
				<shape>triangular</shape>
				<triangleMeasure>0.6531793047999093</triangleMeasure>
				<rectangleMeasure>0.5884466502756864</rectangleMeasure>
				<circleMeasure>0.3197572587416503</circleMeasure>
				<centroid>
					<x>850.6974</x>
					<y>1038.903</y>
				</centroid>
			</pseudo3D>
		</spatialEntity>
		<numericStateVariable>
			<name>avgClusterednessRegions</name>
			<value>0</value>
		</numericStateVariable>
		<numericStateVariable>
			<name>avgDensityRegions</name>
			<value>0.54819575235011</value>
		</numericStateVariable>
	</timepoint>
	<timepoint>
		<spatialEntity>
			<pseudo3D type="region">
				<clusteredness>0.9357184245113696</clusteredness>
				<density>0.54819575235011</density>
				<area>66210.5</area>
				<perimeter>1294.801937103271</perimeter>
				<distanceFromOrigin>103.3102124671128</distanceFromOrigin>
				<angle>42.71607762946988</angle>
				<shape>triangular</shape>
				<triangleMeasure>0.6531793047999093</triangleMeasure>
				<rectangleMeasure>0.5884466502756864</rectangleMeasure>
				<circleMeasure>0.3197572587416503</circleMeasure>
				<centroid>
					<x>850.6974</x>
					<y>1038.903</y>
				</centroid>
			</pseudo3D>
		</spatialEntity>
		<numericStateVariable>
			<name>avgClusterednessRegions</name>
			<value>0</value>
		</numericStateVariable>
		<numericStateVariable>
			<name>avgDensityRegions</name>
			<value>0.54819575235011</value>
		</numericStateVariable>
	</timepoint>
	<timepoint>
		<spatialEntity>
			<pseudo3D type="region">
				<clusteredness>0.9357184245113696</clusteredness>
				<density>0.54819575235011</density>
				<area>66210.5</area>
				<perimeter>1294.801937103271</perimeter>
				<distanceFromOrigin>103.3102124671128</distanceFromOrigin>
				<angle>42.71607762946988</angle>
				<shape>triangular</shape>
				<triangleMeasure>0.6531793047999093</triangleMeasure>
				<rectangleMeasure>0.5884466502756864</rectangleMeasure>
				<circleMeasure>0.3197572587416503</circleMeasure>
				<centroid>
					<x>850.6974</x>
					<y>1038.903</y>
				</centroid>
			</pseudo3D>
		</spatialEntity>
		<numericStateVariable>
			<name>avgClusterednessRegions</name>
			<value>0</value>
		</numericStateVariable>
		<numericStateVariable>
			<name>avgDensityRegions</name>
			<value>0.54819575235011</value>
		</numericStateVariable>
	</timepoint>
	<timepoint>
		<spatialEntity>
			<pseudo3D type="region">
				<clusteredness>0.9357184245113696</clusteredness>
				<density>0.54819575235011</density>
				<area>66210.5</area>
				<perimeter>1294.801937103271</perimeter>
				<distanceFromOrigin>103.3102124671128</distanceFromOrigin>
				<angle>42.71607762946988</angle>
				<shape>triangular</shape>
				<triangleMeasure>0.6531793047999093</triangleMeasure>
				<rectangleMeasure>0.5884466502756864</rectangleMeasure>
				<circleMeasure>0.3197572587416503</circleMeasure>
				<centroid>
					<x>850.6974</x>
					<y>1038.903</y>
				</centroid>
			</pseudo3D>
		</spatialEntity>
		<numericStateVariable>
			<name>avgClusterednessRegions</name>
			<value>0</value>
		</numericStateVariable>
		<numericStateVariable>
			<name>avgDensityRegions</name>
			<value>0.54819575235011</value>
		</numericStateVariable>
	</timepoint>
	<timepoint>
		<spatialEntity>
			<pseudo3D type="region">
				<clusteredness>0.9357184245113696</clusteredness>
				<density>0.54819575235011</density>
				<area>66210.5</area>
				<perimeter>1294.801937103271</perimeter>
				<distanceFromOrigin>103.3102124671128</distanceFromOrigin>
				<angle>42.71607762946988</angle>
				<shape>triangular</shape>
				<triangleMeasure>0.6531793047999093</triangleMeasure>
				<rectangleMeasure>0.5884466502756864</rectangleMeasure>
				<circleMeasure>0.3197572587416503</circleMeasure>
				<centroid>
					<x>850.6974</x>
					<y>1038.903</y>
				</centroid>
			</pseudo3D>
		</spatialEntity>
		<numericStateVariable>
			<name>avgClusterednessRegions</name>
			<value>0</value>
		</numericStateVariable>
		<numericStateVariable>
			<name>avgDensityRegions</name>
			<value>0.54819575235011</value>
		</numericStateVariable>
	</timepoint>
	<timepoint>
		<spatialEntity>
			<pseudo3D type="region">
				<clusteredness>0.9357184245113696</clusteredness>
				<density>0.54819575235011</density>
				<area>66210.5</area>
				<perimeter>1294.801937103271</perimeter>
				<distanceFromOrigin>103.3102124671128</distanceFromOrigin>
				<angle>42.71607762946988</angle>
				<shape>triangular</shape>
				<triangleMeasure>0.6531793047999093</triangleMeasure>
				<rectangleMeasure>0.5884466502756864</rectangleMeasure>
				<circleMeasure>0.3197572587416503</circleMeasure>
				<centroid>
					<x>850.6974</x>
					<y>1038.903</y>
				</centroid>
			</pseudo3D>
		</spatialEntity>
		<numericStateVariable>
			<name>avgClusterednessRegions</name>
			<value>0</value>
		</numericStateVariable>
		<numericStateVariable>
			<name>avgDensityRegions</name>
			<value>0.54819575235011</value>
		</numericStateVariable>
	</timepoint>
	<timepoint>
		<spatialEntity>
			<pseudo3D type="region">
				<clusteredness>0.9357184245113696</clusteredness>
				<density>0.54819575235011</density>
				<area>66210.5</area>
				<perimeter>1294.801937103271</perimeter>
				<distanceFromOrigin>103.3102124671128</distanceFromOrigin>
				<angle>42.71607762946988</angle>
				<shape>triangular</shape>
				<triangleMeasure>0.6531793047999093</triangleMeasure>
				<rectangleMeasure>0.5884466502756864</rectangleMeasure>
				<circleMeasure>0.3197572587416503</circleMeasure>
				<centroid>
					<x>850.6974</x>
					<y>1038.903</y>
				</centroid>
			</pseudo3D>
		</spatialEntity>
		<numericStateVariable>
			<name>avgClusterednessRegions</name>
			<value>0</value>
		</numericStateVariable>
		<numericStateVariable>
			<name>avgDensityRegions</name>
			<value>0.54819575235011</value>
		</numericStateVariable>
	</timepoint>
	<timepoint>
		<spatialEntity>
			<pseudo3D type="region">
				<clusteredness>0.9357184245113696</clusteredness>
				<density>0.54819575235011</density>
				<area>66210.5</area>
				<perimeter>1294.801937103271</perimeter>
				<distanceFromOrigin>103.3102124671128</distanceFromOrigin>
				<angle>42.71607762946988</angle>
				<shape>triangular</shape>
				<triangleMeasure>0.6531793047999093</triangleMeasure>
				<rectangleMeasure>0.5884466502756864</rectangleMeasure>
				<circleMeasure>0.3197572587416503</circleMeasure>
				<centroid>
					<x>850.6974</x>
					<y>1038.903</y>
				</centroid>
			</pseudo3D>
		</spatialEntity>
		<numericStateVariable>
			<name>avgClusterednessRegions</name>
			<value>0</value>
		</numericStateVariable>
		<numericStateVariable>
			<name>avgDensityRegions</name>
			<value>0.54819575235011</value>
		</numericStateVariable>
	</timepoint>
	<timepoint>
		<spatialEntity>
			<pseudo3D type="region">
				<clusteredness>0.9357184245113696</clusteredness>
				<density>0.54819575235011</density>
				<area>66210.5</area>
				<perimeter>1294.801937103271</perimeter>
				<distanceFromOrigin>103.3102124671128</distanceFromOrigin>
				<angle>42.71607762946988</angle>
				<shape>triangular</shape>
				<triangleMeasure>0.6531793047999093</triangleMeasure>
				<rectangleMeasure>0.5884466502756864</rectangleMeasure>
				<circleMeasure>0.3197572587416503</circleMeasure>
				<centroid>
					<x>850.6974</x>
					<y>1038.903</y>
				</centroid>
			</pseudo3D>
		</spatialEntity>
		<numericStateVariable>
			<name>avgClusterednessRegions</name>
			<value>0</value>
		</numericStateVariable>
		<numericStateVariable>
			<name>avgDensityRegions</name>
			<value>0.54819575235011</value>
		</numericStateVariable>
	</timepoint>
	<timepoint>
		<spatialEntity>
			<pseudo3D type="region">
				<clusteredness>0.9357184245113696</clusteredness>
				<density>0.54819575235011</density>
				<area>66210.5</area>
				<perimeter>1294.801937103271</perimeter>
				<distanceFromOrigin>103.3102124671128</distanceFromOrigin>
				<angle>42.71607762946988</angle>
				<shape>triangular</shape>
				<triangleMeasure>0.6531793047999093</triangleMeasure>
				<rectangleMeasure>0.5884466502756864</rectangleMeasure>
				<circleMeasure>0.3197572587416503</circleMeasure>
				<centroid>
					<x>850.6974</x>
					<y>1038.903</y>
				</centroid>
			</pseudo3D>
		</spatialEntity>
		<numericStateVariable>
			<name>avgClusterednessRegions</name>
			<value>0</value>
		</numericStateVariable>
		<numericStateVariable>
			<name>avgDensityRegions</name>
			<value>0.54819575235011</value>
		</numericStateVariable>
	</timepoint>
	<timepoint>
		<spatialEntity>
			<pseudo3D type="region">
				<clusteredness>0.9357184245113696</clusteredness>
				<density>0.54819575235011</density>
				<area>66210.5</area>
				<perimeter>1294.801937103271</perimeter>
				<distanceFromOrigin>103.3102124671128</distanceFromOrigin>
				<angle>42.71607762946988</angle>
				<shape>triangular</shape>
				<triangleMeasure>0.6531793047999093</triangleMeasure>
				<rectangleMeasure>0.5884466502756864</rectangleMeasure>
				<circleMeasure>0.3197572587416503</circleMeasure>
				<centroid>
					<x>850.6974</x>
					<y>1038.903</y>
				</centroid>
			</pseudo3D>
		</spatialEntity>
		<numericStateVariable>
			<name>avgClusterednessRegions</name>
			<value>0</value>
		</numericStateVariable>
		<numericStateVariable>
			<name>avgDensityRegions</name>
			<value>0.54819575235011</value>
		</numericStateVariable>
	</timepoint>
	<timepoint>
		<spatialEntity>
			<pseudo3D type="region">
				<clusteredness>0.9357184245113696</clusteredness>
				<density>0.54819575235011</density>
				<area>66210.5</area>
				<perimeter>1294.801937103271</perimeter>
				<distanceFromOrigin>103.3102124671128</distanceFromOrigin>
				<angle>42.71607762946988</angle>
				<shape>triangular</shape>
				<triangleMeasure>0.6531793047999093</triangleMeasure>
				<rectangleMeasure>0.5884466502756864</rectangleMeasure>
				<circleMeasure>0.3197572587416503</circleMeasure>
				<centroid>
					<x>850.6974</x>
					<y>1038.903</y>
				</centroid>
			</pseudo3D>
		</spatialEntity>
		<numericStateVariable>
			<name>avgClusterednessRegions</name>
			<value>0</value>
		</numericStateVariable>
		<numericStateVariable>
			<name>avgDensityRegions</name>
			<value>0.54819575235011</value>
		</numericStateVariable>
	</timepoint>
	<timepoint>
		<spatialEntity>
			<pseudo3D type="region">
				<clusteredness>0.9357184245113696</clusteredness>
				<density>0.54819575235011</density>
				<area>66210.5</area>
				<perimeter>1294.801937103271</perimeter>
				<distanceFromOrigin>103.3102124671128</distanceFromOrigin>
				<angle>42.71607762946988</angle>
				<shape>triangular</shape>
				<triangleMeasure>0.6531793047999093</triangleMeasure>
				<rectangleMeasure>0.5884466502756864</rectangleMeasure>
				<circleMeasure>0.3197572587416503</circleMeasure>
				<centroid>
					<x>850.6974</x>
					<y>1038.903</y>
				</centroid>
			</pseudo3D>
		</spatialEntity>
		<numericStateVariable>
			<name>avgClusterednessRegions</name>
			<value>0</value>
		</numericStateVariable>
		<numericStateVariable>
			<name>avgDensityRegions</name>
			<value>0.54819575235011</value>
		</numericStateVariable>
	</timepoint>
	<timepoint>
		<spatialEntity>
			<pseudo3D type="region">
				<clusteredness>0.9357184245113696</clusteredness>
				<density>0.54819575235011</density>
				<area>66210.5</area>
				<perimeter>1294.801937103271</perimeter>
				<distanceFromOrigin>103.3102124671128</distanceFromOrigin>
				<angle>42.71607762946988</angle>
				<shape>triangular</shape>
				<triangleMeasure>0.6531793047999093</triangleMeasure>
				<rectangleMeasure>0.5884466502756864</rectangleMeasure>
				<circleMeasure>0.3197572587416503</circleMeasure>
				<centroid>
					<x>850.6974</x>
					<y>1038.903</y>
				</centroid>
			</pseudo3D>
		</spatialEntity>
		<numericStateVariable>
			<name>avgClusterednessRegions</name>
			<value>0</value>
		</numericStateVariable>
		<numericStateVariable>
			<name>avgDensityRegions</name>
			<value>0.54819575235011</value>
		</numericStateVariable>
	</timepoint>
	<timepoint>
		<spatialEntity>
			<pseudo3D type="region">
				<clusteredness>0.9357184245113696</clusteredness>
				<density>0.54819575235011</density>
				<area>66210.5</area>
				<perimeter>1294.801937103271</perimeter>
				<distanceFromOrigin>103.3102124671128</distanceFromOrigin>
				<angle>42.71607762946988</angle>
				<shape>triangular</shape>
				<triangleMeasure>0.6531793047999093</triangleMeasure>
				<rectangleMeasure>0.5884466502756864</rectangleMeasure>
				<circleMeasure>0.3197572587416503</circleMeasure>
				<centroid>
					<x>850.6974</x>
					<y>1038.903</y>
				</centroid>
			</pseudo3D>
		</spatialEntity>
		<numericStateVariable>
			<name>avgClusterednessRegions</name>
			<value>0</value>
		</numericStateVariable>
		<numericStateVariable>
			<name>avgDensityRegions</name>
			<value>0.54819575235011</value>
		</numericStateVariable>
	</timepoint>
	<timepoint>
		<spatialEntity>
			<pseudo3D type="region">
				<clusteredness>0.9357184245113696</clusteredness>
				<density>0.54819575235011</density>
				<area>66210.5</area>
				<perimeter>1294.801937103271</perimeter>
				<distanceFromOrigin>103.3102124671128</distanceFromOrigin>
				<angle>42.71607762946988</angle>
				<shape>triangular</shape>
				<triangleMeasure>0.6531793047999093</triangleMeasure>
				<rectangleMeasure>0.5884466502756864</rectangleMeasure>
				<circleMeasure>0.3197572587416503</circleMeasure>
				<centroid>
					<x>850.6974</x>
					<y>1038.903</y>
				</centroid>
			</pseudo3D>
		</spatialEntity>
		<numericStateVariable>
			<name>avgClusterednessRegions</name>
			<value>0</value>
		</numericStateVariable>
		<numericStateVariable>
			<name>avgDensityRegions</name>
			<value>0.54819575235011</value>
		</numericStateVariable>
	</timepoint>
	<timepoint>
		<spatialEntity>
			<pseudo3D type="region">
				<clusteredness>0.9357184245113696</clusteredness>
				<density>0.54819575235011</density>
				<area>66210.5</area>
				<perimeter>1294.801937103271</perimeter>
				<distanceFromOrigin>103.3102124671128</distanceFromOrigin>
				<angle>42.71607762946988</angle>
				<shape>triangular</shape>
				<triangleMeasure>0.6531793047999093</triangleMeasure>
				<rectangleMeasure>0.5884466502756864</rectangleMeasure>
				<circleMeasure>0.3197572587416503</circleMeasure>
				<centroid>
					<x>850.6974</x>
					<y>1038.903</y>
				</centroid>
			</pseudo3D>
		</spatialEntity>
		<numericStateVariable>
			<name>avgClusterednessRegions</name>
			<value>0</value>
		</numericStateVariable>
		<numericStateVariable>
			<name>avgDensityRegions</name>
			<value>0.54819575235011</value>
		</numericStateVariable>
	</timepoint>
	<timepoint>
		<spatialEntity>
			<pseudo3D type="region">
				<clusteredness>0.9357184245113696</clusteredness>
				<density>0.54819575235011</density>
				<area>66210.5</area>
				<perimeter>1294.801937103271</perimeter>
				<distanceFromOrigin>103.3102124671128</distanceFromOrigin>
				<angle>42.71607762946988</angle>
				<shape>triangular</shape>
				<triangleMeasure>0.6531793047999093</triangleMeasure>
				<rectangleMeasure>0.5884466502756864</rectangleMeasure>
				<circleMeasure>0.3197572587416503</circleMeasure>
				<centroid>
					<x>850.6974</x>
					<y>1038.903</y>
				</centroid>
			</pseudo3D>
		</spatialEntity>
		<numericStateVariable>
			<name>avgClusterednessRegions</name>
			<value>0</value>
		</numericStateVariable>
		<numericStateVariable>
			<name>avgDensityRegions</name>
			<value>0.54819575235011</value>
		</numericStateVariable>
	</timepoint>
	<timepoint>
		<spatialEntity>
			<pseudo3D type="region">
				<clusteredness>0.9357184245113696</clusteredness>
				<density>0.54819575235011</density>
				<area>66210.5</area>
				<perimeter>1294.801937103271</perimeter>
				<distanceFromOrigin>103.3102124671128</distanceFromOrigin>
				<angle>42.71607762946988</angle>
				<shape>triangular</shape>
				<triangleMeasure>0.6531793047999093</triangleMeasure>
				<rectangleMeasure>0.5884466502756864</rectangleMeasure>
				<circleMeasure>0.3197572587416503</circleMeasure>
				<centroid>
					<x>850.6974</x>
					<y>1038.903</y>
				</centroid>
			</pseudo3D>
		</spatialEntity>
		<numericStateVariable>
			<name>avgClusterednessRegions</name>
			<value>0</value>
		</numericStateVariable>
		<numericStateVariable>
			<name>avgDensityRegions</name>
			<value>0.54819575235011</value>
		</numericStateVariable>
	</timepoint>
	<timepoint>
		<spatialEntity>
			<pseudo3D type="region">
				<clusteredness>0.9357184245113696</clusteredness>
				<density>0.54819575235011</density>
				<area>66210.5</area>
				<perimeter>1294.801937103271</perimeter>
				<distanceFromOrigin>103.3102124671128</distanceFromOrigin>
				<angle>42.71607762946988</angle>
				<shape>triangular</shape>
				<triangleMeasure>0.6531793047999093</triangleMeasure>
				<rectangleMeasure>0.5884466502756864</rectangleMeasure>
				<circleMeasure>0.3197572587416503</circleMeasure>
				<centroid>
					<x>850.6974</x>
					<y>1038.903</y>
				</centroid>
			</pseudo3D>
		</spatialEntity>
		<numericStateVariable>
			<name>avgClusterednessRegions</name>
			<value>0</value>
		</numericStateVariable>
		<numericStateVariable>
			<name>avgDensityRegions</name>
			<value>0.54819575235011</value>
		</numericStateVariable>
	</timepoint>
	<timepoint>
		<spatialEntity>
			<pseudo3D type="region">
				<clusteredness>0.9357184245113696</clusteredness>
				<density>0.54819575235011</density>
				<area>66210.5</area>
				<perimeter>1294.801937103271</perimeter>
				<distanceFromOrigin>103.3102124671128</distanceFromOrigin>
				<angle>42.71607762946988</angle>
				<shape>triangular</shape>
				<triangleMeasure>0.6531793047999093</triangleMeasure>
				<rectangleMeasure>0.5884466502756864</rectangleMeasure>
				<circleMeasure>0.3197572587416503</circleMeasure>
				<centroid>
					<x>850.6974</x>
					<y>1038.903</y>
				</centroid>
			</pseudo3D>
		</spatialEntity>
		<numericStateVariable>
			<name>avgClusterednessRegions</name>
			<value>0</value>
		</numericStateVariable>
		<numericStateVariable>
			<name>avgDensityRegions</name>
			<value>0.54819575235011</value>
		</numericStateVariable>
	</timepoint>
	<timepoint>
		<spatialEntity>
			<pseudo3D type="region">
				<clusteredness>0.9357184245113696</clusteredness>
				<density>0.54819575235011</density>
				<area>66210.5</area>
				<perimeter>1294.801937103271</perimeter>
				<distanceFromOrigin>103.3102124671128</distanceFromOrigin>
				<angle>42.71607762946988</angle>
				<shape>triangular</shape>
				<triangleMeasure>0.6531793047999093</triangleMeasure>
				<rectangleMeasure>0.5884466502756864</rectangleMeasure>
				<circleMeasure>0.3197572587416503</circleMeasure>
				<centroid>
					<x>850.6974</x>
					<y>1038.903</y>
				</centroid>
			</pseudo3D>
		</spatialEntity>
		<numericStateVariable>
			<name>avgClusterednessRegions</name>
			<value>0</value>
		</numericStateVariable>
		<numericStateVariable>
			<name>avgDensityRegions</name>
			<value>0.54819575235011</value>
		</numericStateVariable>
	</timepoint>
	<timepoint>
		<spatialEntity>
			<pseudo3D type="region">
				<clusteredness>0.9357184245113696</clusteredness>
				<density>0.54819575235011</density>
				<area>66210.5</area>
				<perimeter>1294.801937103271</perimeter>
				<distanceFromOrigin>103.3102124671128</distanceFromOrigin>
				<angle>42.71607762946988</angle>
				<shape>triangular</shape>
				<triangleMeasure>0.6531793047999093</triangleMeasure>
				<rectangleMeasure>0.5884466502756864</rectangleMeasure>
				<circleMeasure>0.3197572587416503</circleMeasure>
				<centroid>
					<x>850.6974</x>
					<y>1038.903</y>
				</centroid>
			</pseudo3D>
		</spatialEntity>
		<numericStateVariable>
			<name>avgClusterednessRegions</name>
			<value>0</value>
		</numericStateVariable>
		<numericStateVariable>
			<name>avgDensityRegions</name>
			<value>0.54819575235011</value>
		</numericStateVariable>
	</timepoint>
	<timepoint>
		<spatialEntity>
			<pseudo3D type="region">
				<clusteredness>0.9357184245113696</clusteredness>
				<density>0.54819575235011</density>
				<area>66210.5</area>
				<perimeter>1294.801937103271</perimeter>
				<distanceFromOrigin>103.3102124671128</distanceFromOrigin>
				<angle>42.71607762946988</angle>
				<shape>triangular</shape>
				<triangleMeasure>0.6531793047999093</triangleMeasure>
				<rectangleMeasure>0.5884466502756864</rectangleMeasure>
				<circleMeasure>0.3197572587416503</circleMeasure>
				<centroid>
					<x>850.6974</x>
					<y>1038.903</y>
				</centroid>
			</pseudo3D>
		</spatialEntity>
		<numericStateVariable>
			<name>avgClusterednessRegions</name>
			<value>0</value>
		</numericStateVariable>
		<numericStateVariable>
			<name>avgDensityRegions</name>
			<value>0.54819575235011</value>
		</numericStateVariable>
	</timepoint>
	<timepoint>
		<spatialEntity>
			<pseudo3D type="region">
				<clusteredness>0.9357184245113696</clusteredness>
				<density>0.54819575235011</density>
				<area>66210.5</area>
				<perimeter>1294.801937103271</perimeter>
				<distanceFromOrigin>103.3102124671128</distanceFromOrigin>
				<angle>42.71607762946988</angle>
				<shape>triangular</shape>
				<triangleMeasure>0.6531793047999093</triangleMeasure>
				<rectangleMeasure>0.5884466502756864</rectangleMeasure>
				<circleMeasure>0.3197572587416503</circleMeasure>
				<centroid>
					<x>850.6974</x>
					<y>1038.903</y>
				</centroid>
			</pseudo3D>
		</spatialEntity>
		<numericStateVariable>
			<name>avgClusterednessRegions</name>
			<value>0</value>
		</numericStateVariable>
		<numericStateVariable>
			<name>avgDensityRegions</name>
			<value>0.54819575235011</value>
		</numericStateVariable>
	</timepoint>
	<timepoint>
		<spatialEntity>
			<pseudo3D type="region">
				<clusteredness>0.9357184245113696</clusteredness>
				<density>0.54819575235011</density>
				<area>66210.5</area>
				<perimeter>1294.801937103271</perimeter>
				<distanceFromOrigin>103.3102124671128</distanceFromOrigin>
				<angle>42.71607762946988</angle>
				<shape>triangular</shape>
				<triangleMeasure>0.6531793047999093</triangleMeasure>
				<rectangleMeasure>0.5884466502756864</rectangleMeasure>
				<circleMeasure>0.3197572587416503</circleMeasure>
				<centroid>
					<x>850.6974</x>
					<y>1038.903</y>
				</centroid>
			</pseudo3D>
		</spatialEntity>
		<numericStateVariable>
			<name>avgClusterednessRegions</name>
			<value>0</value>
		</numericStateVariable>
		<numericStateVariable>
			<name>avgDensityRegions</name>
			<value>0.54819575235011</value>
		</numericStateVariable>
	</timepoint>
	<timepoint>
		<spatialEntity>
			<pseudo3D type="region">
				<clusteredness>0.9357184245113696</clusteredness>
				<density>0.54819575235011</density>
				<area>66210.5</area>
				<perimeter>1294.801937103271</perimeter>
				<distanceFromOrigin>103.3102124671128</distanceFromOrigin>
				<angle>42.71607762946988</angle>
				<shape>triangular</shape>
				<triangleMeasure>0.6531793047999093</triangleMeasure>
				<rectangleMeasure>0.5884466502756864</rectangleMeasure>
				<circleMeasure>0.3197572587416503</circleMeasure>
				<centroid>
					<x>850.6974</x>
					<y>1038.903</y>
				</centroid>
			</pseudo3D>
		</spatialEntity>
		<numericStateVariable>
			<name>avgClusterednessRegions</name>
			<value>0</value>
		</numericStateVariable>
		<numericStateVariable>
			<name>avgDensityRegions</name>
			<value>0.54819575235011</value>
		</numericStateVariable>
	</timepoint>
	<timepoint>
		<spatialEntity>
			<pseudo3D type="region">
				<clusteredness>0.9357184245113696</clusteredness>
				<density>0.54819575235011</density>
				<area>66210.5</area>
				<perimeter>1294.801937103271</perimeter>
				<distanceFromOrigin>103.3102124671128</distanceFromOrigin>
				<angle>42.71607762946988</angle>
				<shape>triangular</shape>
				<triangleMeasure>0.6531793047999093</triangleMeasure>
				<rectangleMeasure>0.5884466502756864</rectangleMeasure>
				<circleMeasure>0.3197572587416503</circleMeasure>
				<centroid>
					<x>850.6974</x>
					<y>1038.903</y>
				</centroid>
			</pseudo3D>
		</spatialEntity>
		<numericStateVariable>
			<name>avgClusterednessRegions</name>
			<value>0</value>
		</numericStateVariable>
		<numericStateVariable>
			<name>avgDensityRegions</name>
			<value>0.54819575235011</value>
		</numericStateVariable>
	</timepoint>
	<timepoint>
		<spatialEntity>
			<pseudo3D type="region">
				<clusteredness>0.9357184245113696</clusteredness>
				<density>0.54819575235011</density>
				<area>66210.5</area>
				<perimeter>1294.801937103271</perimeter>
				<distanceFromOrigin>103.3102124671128</distanceFromOrigin>
				<angle>42.71607762946988</angle>
				<shape>triangular</shape>
				<triangleMeasure>0.6531793047999093</triangleMeasure>
				<rectangleMeasure>0.5884466502756864</rectangleMeasure>
				<circleMeasure>0.3197572587416503</circleMeasure>
				<centroid>
					<x>850.6974</x>
					<y>1038.903</y>
				</centroid>
			</pseudo3D>
		</spatialEntity>
		<numericStateVariable>
			<name>avgClusterednessRegions</name>
			<value>0</value>
		</numericStateVariable>
		<numericStateVariable>
			<name>avgDensityRegions</name>
			<value>0.54819575235011</value>
		</numericStateVariable>
	</timepoint>
	<timepoint>
		<spatialEntity>
			<pseudo3D type="region">
				<clusteredness>0.9357184245113696</clusteredness>
				<density>0.54819575235011</density>
				<area>66210.5</area>
				<perimeter>1294.801937103271</perimeter>
				<distanceFromOrigin>103.3102124671128</distanceFromOrigin>
				<angle>42.71607762946988</angle>
				<shape>triangular</shape>
				<triangleMeasure>0.6531793047999093</triangleMeasure>
				<rectangleMeasure>0.5884466502756864</rectangleMeasure>
				<circleMeasure>0.3197572587416503</circleMeasure>
				<centroid>
					<x>850.6974</x>
					<y>1038.903</y>
				</centroid>
			</pseudo3D>
		</spatialEntity>
		<numericStateVariable>
			<name>avgClusterednessRegions</name>
			<value>0</value>
		</numericStateVariable>
		<numericStateVariable>
			<name>avgDensityRegions</name>
			<value>0.54819575235011</value>
		</numericStateVariable>
	</timepoint>
	<timepoint>
		<spatialEntity>
			<pseudo3D type="region">
				<clusteredness>0.9357184245113696</clusteredness>
				<density>0.54819575235011</density>
				<area>66210.5</area>
				<perimeter>1294.801937103271</perimeter>
				<distanceFromOrigin>103.3102124671128</distanceFromOrigin>
				<angle>42.71607762946988</angle>
				<shape>triangular</shape>
				<triangleMeasure>0.6531793047999093</triangleMeasure>
				<rectangleMeasure>0.5884466502756864</rectangleMeasure>
				<circleMeasure>0.3197572587416503</circleMeasure>
				<centroid>
					<x>850.6974</x>
					<y>1038.903</y>
				</centroid>
			</pseudo3D>
		</spatialEntity>
		<numericStateVariable>
			<name>avgClusterednessRegions</name>
			<value>0</value>
		</numericStateVariable>
		<numericStateVariable>
			<name>avgDensityRegions</name>
			<value>0.54819575235011</value>
		</numericStateVariable>
	</timepoint>
</experiment>
