# Supplementary material for: Automatic validation of computational models using pseudo-3D spatio-temporal model checking
Source: BMC Syst Biol. 2014 Dec 2;8:124. doi: 10.1186/s12918-014-0124-0 (PMC4272535; doi:10.1186/s12918-014-0124-0)
Supplement: Additional file 8 — Dataset of STML files for the phase variation case study. The dataset of one thousand STML files corresponding to the stochastic simulations of the rectangular model for the phase variation case study. We recommend using the freely available 7zip software (Download link: http://www.7-zip.org/download.html) to extract this archive. [file 12918_2014_124_MOESM8_ESM.zip › phase_variation_stml_235.xml]

<?xml version="1.0" encoding="utf-8"?>
<!--Warning! This xml file was automatically generated by a C++ program using the Boost PropertyTree library.-->
<experiment>
	<timepoint>
		<numericStateVariable>
			<name>avgClusterednessRegions</name>
			<value>0</value>
		</numericStateVariable>
		<numericStateVariable>
			<name>avgDensityRegions</name>
			<value>0</value>
		</numericStateVariable>
	</timepoint>
	<timepoint>
		<numericStateVariable>
			<name>avgClusterednessRegions</name>
			<value>0</value>
		</numericStateVariable>
		<numericStateVariable>
			<name>avgDensityRegions</name>
			<value>0</value>
		</numericStateVariable>
	</timepoint>
	<timepoint>
		<numericStateVariable>
			<name>avgClusterednessRegions</name>
			<value>0</value>
		</numericStateVariable>
		<numericStateVariable>
			<name>avgDensityRegions</name>
			<value>0</value>
		</numericStateVariable>
	</timepoint>
	<timepoint>
		<numericStateVariable>
			<name>avgClusterednessRegions</name>
			<value>0</value>
		</numericStateVariable>
		<numericStateVariable>
			<name>avgDensityRegions</name>
			<value>0</value>
		</numericStateVariable>
	</timepoint>
	<timepoint>
		<numericStateVariable>
			<name>avgClusterednessRegions</name>
			<value>0</value>
		</numericStateVariable>
		<numericStateVariable>
			<name>avgDensityRegions</name>
			<value>0</value>
		</numericStateVariable>
	</timepoint>
	<timepoint>
		<numericStateVariable>
			<name>avgClusterednessRegions</name>
			<value>0</value>
		</numericStateVariable>
		<numericStateVariable>
			<name>avgDensityRegions</name>
			<value>0</value>
		</numericStateVariable>
	</timepoint>
	<timepoint>
		<numericStateVariable>
			<name>avgClusterednessRegions</name>
			<value>0</value>
		</numericStateVariable>
		<numericStateVariable>
			<name>avgDensityRegions</name>
			<value>0</value>
		</numericStateVariable>
	</timepoint>
	<timepoint>
		<numericStateVariable>
			<name>avgClusterednessRegions</name>
			<value>0</value>
		</numericStateVariable>
		<numericStateVariable>
			<name>avgDensityRegions</name>
			<value>0</value>
		</numericStateVariable>
	</timepoint>
	<timepoint>
		<numericStateVariable>
			<name>avgClusterednessRegions</name>
			<value>0</value>
		</numericStateVariable>
		<numericStateVariable>
			<name>avgDensityRegions</name>
			<value>0</value>
		</numericStateVariable>
	</timepoint>
	<timepoint>
		<numericStateVariable>
			<name>avgClusterednessRegions</name>
			<value>0</value>
		</numericStateVariable>
		<numericStateVariable>
			<name>avgDensityRegions</name>
			<value>0</value>
		</numericStateVariable>
	</timepoint>
	<timepoint>
		<numericStateVariable>
			<name>avgClusterednessRegions</name>
			<value>0</value>
		</numericStateVariable>
		<numericStateVariable>
			<name>avgDensityRegions</name>
			<value>0</value>
		</numericStateVariable>
	</timepoint>
	<timepoint>
		<numericStateVariable>
			<name>avgClusterednessRegions</name>
			<value>0</value>
		</numericStateVariable>
		<numericStateVariable>
			<name>avgDensityRegions</name>
			<value>0</value>
		</numericStateVariable>
	</timepoint>
	<timepoint>
		<numericStateVariable>
			<name>avgClusterednessRegions</name>
			<value>0</value>
		</numericStateVariable>
		<numericStateVariable>
			<name>avgDensityRegions</name>
			<value>0</value>
		</numericStateVariable>
	</timepoint>
	<timepoint>
		<numericStateVariable>
			<name>avgClusterednessRegions</name>
			<value>0</value>
		</numericStateVariable>
		<numericStateVariable>
			<name>avgDensityRegions</name>
			<value>0</value>
		</numericStateVariable>
	</timepoint>
	<timepoint>
		<numericStateVariable>
			<name>avgClusterednessRegions</name>
			<value>0</value>
		</numericStateVariable>
		<numericStateVariable>
			<name>avgDensityRegions</name>
			<value>0</value>
		</numericStateVariable>
	</timepoint>
	<timepoint>
		<numericStateVariable>
			<name>avgClusterednessRegions</name>
			<value>0</value>
		</numericStateVariable>
		<numericStateVariable>
			<name>avgDensityRegions</name>
			<value>0</value>
		</numericStateVariable>
	</timepoint>
	<timepoint>
		<numericStateVariable>
			<name>avgClusterednessRegions</name>
			<value>0</value>
		</numericStateVariable>
		<numericStateVariable>
			<name>avgDensityRegions</name>
			<value>0</value>
		</numericStateVariable>
	</timepoint>
	<timepoint>
		<numericStateVariable>
			<name>avgClusterednessRegions</name>
			<value>0</value>
		</numericStateVariable>
		<numericStateVariable>
			<name>avgDensityRegions</name>
			<value>0</value>
		</numericStateVariable>
	</timepoint>
	<timepoint>
		<numericStateVariable>
			<name>avgClusterednessRegions</name>
			<value>0</value>
		</numericStateVariable>
		<numericStateVariable>
			<name>avgDensityRegions</name>
			<value>0</value>
		</numericStateVariable>
	</timepoint>
	<timepoint>
		<numericStateVariable>
			<name>avgClusterednessRegions</name>
			<value>0</value>
		</numericStateVariable>
		<numericStateVariable>
			<name>avgDensityRegions</name>
			<value>0</value>
		</numericStateVariable>
	</timepoint>
	<timepoint>
		<numericStateVariable>
			<name>avgClusterednessRegions</name>
			<value>0</value>
		</numericStateVariable>
		<numericStateVariable>
			<name>avgDensityRegions</name>
			<value>0</value>
		</numericStateVariable>
	</timepoint>
	<timepoint>
		<numericStateVariable>
			<name>avgClusterednessRegions</name>
			<value>0</value>
		</numericStateVariable>
		<numericStateVariable>
			<name>avgDensityRegions</name>
			<value>0</value>
		</numericStateVariable>
	</timepoint>
	<timepoint>
		<numericStateVariable>
			<name>avgClusterednessRegions</name>
			<value>0</value>
		</numericStateVariable>
		<numericStateVariable>
			<name>avgDensityRegions</name>
			<value>0</value>
		</numericStateVariable>
	</timepoint>
	<timepoint>
		<numericStateVariable>
			<name>avgClusterednessRegions</name>
			<value>0</value>
		</numericStateVariable>
		<numericStateVariable>
			<name>avgDensityRegions</name>
			<value>0</value>
		</numericStateVariable>
	</timepoint>
	<timepoint>
		<numericStateVariable>
			<name>avgClusterednessRegions</name>
			<value>0</value>
		</numericStateVariable>
		<numericStateVariable>
			<name>avgDensityRegions</name>
			<value>0</value>
		</numericStateVariable>
	</timepoint>
	<timepoint>
		<numericStateVariable>
			<name>avgClusterednessRegions</name>
			<value>0</value>
		</numericStateVariable>
		<numericStateVariable>
			<name>avgDensityRegions</name>
			<value>0</value>
		</numericStateVariable>
	</timepoint>
	<timepoint>
		<numericStateVariable>
			<name>avgClusterednessRegions</name>
			<value>0</value>
		</numericStateVariable>
		<numericStateVariable>
			<name>avgDensityRegions</name>
			<value>0</value>
		</numericStateVariable>
	</timepoint>
	<timepoint>
		<numericStateVariable>
			<name>avgClusterednessRegions</name>
			<value>0</value>
		</numericStateVariable>
		<numericStateVariable>
			<name>avgDensityRegions</name>
			<value>0</value>
		</numericStateVariable>
	</timepoint>
	<timepoint>
		<numericStateVariable>
			<name>avgClusterednessRegions</name>
			<value>0</value>
		</numericStateVariable>
		<numericStateVariable>
			<name>avgDensityRegions</name>
			<value>0</value>
		</numericStateVariable>
	</timepoint>
	<timepoint>
		<numericStateVariable>
			<name>avgClusterednessRegions</name>
			<value>0</value>
		</numericStateVariable>
		<numericStateVariable>
			<name>avgDensityRegions</name>
			<value>0</value>
		</numericStateVariable>
	</timepoint>
	<timepoint>
		<numericStateVariable>
			<name>avgClusterednessRegions</name>
			<value>0</value>
		</numericStateVariable>
		<numericStateVariable>
			<name>avgDensityRegions</name>
			<value>0</value>
		</numericStateVariable>
	</timepoint>
	<timepoint>
		<numericStateVariable>
			<name>avgClusterednessRegions</name>
			<value>0</value>
		</numericStateVariable>
		<numericStateVariable>
			<name>avgDensityRegions</name>
			<value>0</value>
		</numericStateVariable>
	</timepoint>
	<timepoint>
		<numericStateVariable>
			<name>avgClusterednessRegions</name>
			<value>0</value>
		</numericStateVariable>
		<numericStateVariable>
			<name>avgDensityRegions</name>
			<value>0</value>
		</numericStateVariable>
	</timepoint>
	<timepoint>
		<spatialEntity>
			<pseudo3D type="region">
				<clusteredness>1</clusteredness>
				<density>0.5458142041197733</density>
				<area>21107</area>
				<perimeter>841.6187760829926</perimeter>
				<distanceFromOrigin>289.5461966595313</distanceFromOrigin>
				<angle>40.38429665787296</angle>
				<shape>triangular</shape>
				<triangleMeasure>0.5929273496676644</triangleMeasure>
				<rectangleMeasure>0.5756270369332288</rectangleMeasure>
				<circleMeasure>0.2796658849721905</circleMeasure>
				<centroid>
					<x>317.1357</x>
					<y>439.5252</y>
				</centroid>
			</pseudo3D>
		</spatialEntity>
		<numericStateVariable>
			<name>avgClusterednessRegions</name>
			<value>0</value>
		</numericStateVariable>
		<numericStateVariable>
			<name>avgDensityRegions</name>
			<value>0.5458142041197733</value>
		</numericStateVariable>
	</timepoint>
	<timepoint>
		<spatialEntity>
			<pseudo3D type="region">
				<clusteredness>1</clusteredness>
				<density>0.5417119472308283</density>
				<area>21971.5</area>
				<perimeter>865.1797852516174</perimeter>
				<distanceFromOrigin>289.5461966595313</distanceFromOrigin>
				<angle>39.09455267727476</angle>
				<shape>triangular</shape>
				<triangleMeasure>0.6214939268284706</triangleMeasure>
				<rectangleMeasure>0.5525027530819243</rectangleMeasure>
				<circleMeasure>0.2453533427745644</circleMeasure>
				<centroid>
					<x>311.6459</x>
					<y>437.4435</y>
				</centroid>
			</pseudo3D>
		</spatialEntity>
		<numericStateVariable>
			<name>avgClusterednessRegions</name>
			<value>0</value>
		</numericStateVariable>
		<numericStateVariable>
			<name>avgDensityRegions</name>
			<value>0.5417119472308283</value>
		</numericStateVariable>
	</timepoint>
	<timepoint>
		<spatialEntity>
			<pseudo3D type="region">
				<clusteredness>1</clusteredness>
				<density>0.5400522221861993</density>
				<area>23167</area>
				<perimeter>916.1795461177826</perimeter>
				<distanceFromOrigin>289.5461966595313</distanceFromOrigin>
				<angle>0</angle>
				<shape>triangular</shape>
				<triangleMeasure>0.5677360065554186</triangleMeasure>
				<rectangleMeasure>0.5646247739645209</rectangleMeasure>
				<circleMeasure>0.2396473337331752</circleMeasure>
				<centroid>
					<x>304.4808</x>
					<y>434.1387</y>
				</centroid>
			</pseudo3D>
		</spatialEntity>
		<numericStateVariable>
			<name>avgClusterednessRegions</name>
			<value>0</value>
		</numericStateVariable>
		<numericStateVariable>
			<name>avgDensityRegions</name>
			<value>0.5400522221861993</value>
		</numericStateVariable>
	</timepoint>
	<timepoint>
		<spatialEntity>
			<pseudo3D type="region">
				<clusteredness>1</clusteredness>
				<density>0.5400522221861993</density>
				<area>23167</area>
				<perimeter>916.1795461177826</perimeter>
				<distanceFromOrigin>289.5461966595313</distanceFromOrigin>
				<angle>0</angle>
				<shape>triangular</shape>
				<triangleMeasure>0.5677360065554186</triangleMeasure>
				<rectangleMeasure>0.5646247739645209</rectangleMeasure>
				<circleMeasure>0.2396473337331752</circleMeasure>
				<centroid>
					<x>304.4808</x>
					<y>434.1387</y>
				</centroid>
			</pseudo3D>
		</spatialEntity>
		<numericStateVariable>
			<name>avgClusterednessRegions</name>
			<value>0</value>
		</numericStateVariable>
		<numericStateVariable>
			<name>avgDensityRegions</name>
			<value>0.5400522221861993</value>
		</numericStateVariable>
	</timepoint>
	<timepoint>
		<spatialEntity>
			<pseudo3D type="region">
				<clusteredness>1</clusteredness>
				<density>0.5400522221861993</density>
				<area>23167</area>
				<perimeter>916.1795461177826</perimeter>
				<distanceFromOrigin>289.5461966595313</distanceFromOrigin>
				<angle>0</angle>
				<shape>triangular</shape>
				<triangleMeasure>0.5677360065554186</triangleMeasure>
				<rectangleMeasure>0.5646247739645209</rectangleMeasure>
				<circleMeasure>0.2396473337331752</circleMeasure>
				<centroid>
					<x>304.4808</x>
					<y>434.1387</y>
				</centroid>
			</pseudo3D>
		</spatialEntity>
		<numericStateVariable>
			<name>avgClusterednessRegions</name>
			<value>0</value>
		</numericStateVariable>
		<numericStateVariable>
			<name>avgDensityRegions</name>
			<value>0.5400522221861993</value>
		</numericStateVariable>
	</timepoint>
	<timepoint>
		<spatialEntity>
			<pseudo3D type="region">
				<clusteredness>1</clusteredness>
				<density>0.5400522221861993</density>
				<area>23167</area>
				<perimeter>916.1795461177826</perimeter>
				<distanceFromOrigin>289.5461966595313</distanceFromOrigin>
				<angle>0</angle>
				<shape>triangular</shape>
				<triangleMeasure>0.5677360065554186</triangleMeasure>
				<rectangleMeasure>0.5646247739645209</rectangleMeasure>
				<circleMeasure>0.2396473337331752</circleMeasure>
				<centroid>
					<x>304.4808</x>
					<y>434.1387</y>
				</centroid>
			</pseudo3D>
		</spatialEntity>
		<numericStateVariable>
			<name>avgClusterednessRegions</name>
			<value>0</value>
		</numericStateVariable>
		<numericStateVariable>
			<name>avgDensityRegions</name>
			<value>0.5400522221861993</value>
		</numericStateVariable>
	</timepoint>
	<timepoint>
		<spatialEntity>
			<pseudo3D type="region">
				<clusteredness>1</clusteredness>
				<density>0.5400522221861993</density>
				<area>23167</area>
				<perimeter>916.1795461177826</perimeter>
				<distanceFromOrigin>289.5461966595313</distanceFromOrigin>
				<angle>0</angle>
				<shape>triangular</shape>
				<triangleMeasure>0.5677360065554186</triangleMeasure>
				<rectangleMeasure>0.5646247739645209</rectangleMeasure>
				<circleMeasure>0.2396473337331752</circleMeasure>
				<centroid>
					<x>304.4808</x>
					<y>434.1387</y>
				</centroid>
			</pseudo3D>
		</spatialEntity>
		<numericStateVariable>
			<name>avgClusterednessRegions</name>
			<value>0</value>
		</numericStateVariable>
		<numericStateVariable>
			<name>avgDensityRegions</name>
			<value>0.5400522221861993</value>
		</numericStateVariable>
	</timepoint>
	<timepoint>
		<spatialEntity>
			<pseudo3D type="region">
				<clusteredness>1</clusteredness>
				<density>0.5400522221861993</density>
				<area>23167</area>
				<perimeter>916.1795461177826</perimeter>
				<distanceFromOrigin>289.5461966595313</distanceFromOrigin>
				<angle>0</angle>
				<shape>triangular</shape>
				<triangleMeasure>0.5677360065554186</triangleMeasure>
				<rectangleMeasure>0.5646247739645209</rectangleMeasure>
				<circleMeasure>0.2396473337331752</circleMeasure>
				<centroid>
					<x>304.4808</x>
					<y>434.1387</y>
				</centroid>
			</pseudo3D>
		</spatialEntity>
		<numericStateVariable>
			<name>avgClusterednessRegions</name>
			<value>0</value>
		</numericStateVariable>
		<numericStateVariable>
			<name>avgDensityRegions</name>
			<value>0.5400522221861993</value>
		</numericStateVariable>
	</timepoint>
	<timepoint>
		<spatialEntity>
			<pseudo3D type="region">
				<clusteredness>1</clusteredness>
				<density>0.5400522221861993</density>
				<area>23167</area>
				<perimeter>916.1795461177826</perimeter>
				<distanceFromOrigin>289.5461966595313</distanceFromOrigin>
				<angle>0</angle>
				<shape>triangular</shape>
				<triangleMeasure>0.5677360065554186</triangleMeasure>
				<rectangleMeasure>0.5646247739645209</rectangleMeasure>
				<circleMeasure>0.2396473337331752</circleMeasure>
				<centroid>
					<x>304.4808</x>
					<y>434.1387</y>
				</centroid>
			</pseudo3D>
		</spatialEntity>
		<numericStateVariable>
			<name>avgClusterednessRegions</name>
			<value>0</value>
		</numericStateVariable>
		<numericStateVariable>
			<name>avgDensityRegions</name>
			<value>0.5400522221861993</value>
		</numericStateVariable>
	</timepoint>
	<timepoint>
		<spatialEntity>
			<pseudo3D type="region">
				<clusteredness>1</clusteredness>
				<density>0.5400522221861993</density>
				<area>23167</area>
				<perimeter>916.1795461177826</perimeter>
				<distanceFromOrigin>289.5461966595313</distanceFromOrigin>
				<angle>0</angle>
				<shape>triangular</shape>
				<triangleMeasure>0.5677360065554186</triangleMeasure>
				<rectangleMeasure>0.5646247739645209</rectangleMeasure>
				<circleMeasure>0.2396473337331752</circleMeasure>
				<centroid>
					<x>304.4808</x>
					<y>434.1387</y>
				</centroid>
			</pseudo3D>
		</spatialEntity>
		<numericStateVariable>
			<name>avgClusterednessRegions</name>
			<value>0</value>
		</numericStateVariable>
		<numericStateVariable>
			<name>avgDensityRegions</name>
			<value>0.5400522221861993</value>
		</numericStateVariable>
	</timepoint>
	<timepoint>
		<spatialEntity>
			<pseudo3D type="region">
				<clusteredness>1</clusteredness>
				<density>0.5400522221861993</density>
				<area>23167</area>
				<perimeter>916.1795461177826</perimeter>
				<distanceFromOrigin>289.5461966595313</distanceFromOrigin>
				<angle>0</angle>
				<shape>triangular</shape>
				<triangleMeasure>0.5677360065554186</triangleMeasure>
				<rectangleMeasure>0.5646247739645209</rectangleMeasure>
				<circleMeasure>0.2396473337331752</circleMeasure>
				<centroid>
					<x>304.4808</x>
					<y>434.1387</y>
				</centroid>
			</pseudo3D>
		</spatialEntity>
		<numericStateVariable>
			<name>avgClusterednessRegions</name>
			<value>0</value>
		</numericStateVariable>
		<numericStateVariable>
			<name>avgDensityRegions</name>
			<value>0.5400522221861993</value>
		</numericStateVariable>
	</timepoint>
	<timepoint>
		<spatialEntity>
			<pseudo3D type="region">
				<clusteredness>1</clusteredness>
				<density>0.5400522221861993</density>
				<area>23167</area>
				<perimeter>916.1795461177826</perimeter>
				<distanceFromOrigin>289.5461966595313</distanceFromOrigin>
				<angle>0</angle>
				<shape>triangular</shape>
				<triangleMeasure>0.5677360065554186</triangleMeasure>
				<rectangleMeasure>0.5646247739645209</rectangleMeasure>
				<circleMeasure>0.2396473337331752</circleMeasure>
				<centroid>
					<x>304.4808</x>
					<y>434.1387</y>
				</centroid>
			</pseudo3D>
		</spatialEntity>
		<numericStateVariable>
			<name>avgClusterednessRegions</name>
			<value>0</value>
		</numericStateVariable>
		<numericStateVariable>
			<name>avgDensityRegions</name>
			<value>0.5400522221861993</value>
		</numericStateVariable>
	</timepoint>
	<timepoint>
		<spatialEntity>
			<pseudo3D type="region">
				<clusteredness>1</clusteredness>
				<density>0.5400522221861993</density>
				<area>23167</area>
				<perimeter>916.1795461177826</perimeter>
				<distanceFromOrigin>289.5461966595313</distanceFromOrigin>
				<angle>0</angle>
				<shape>triangular</shape>
				<triangleMeasure>0.5677360065554186</triangleMeasure>
				<rectangleMeasure>0.5646247739645209</rectangleMeasure>
				<circleMeasure>0.2396473337331752</circleMeasure>
				<centroid>
					<x>304.4808</x>
					<y>434.1387</y>
				</centroid>
			</pseudo3D>
		</spatialEntity>
		<numericStateVariable>
			<name>avgClusterednessRegions</name>
			<value>0</value>
		</numericStateVariable>
		<numericStateVariable>
			<name>avgDensityRegions</name>
			<value>0.5400522221861993</value>
		</numericStateVariable>
	</timepoint>
	<timepoint>
		<spatialEntity>
			<pseudo3D type="region">
				<clusteredness>1</clusteredness>
				<density>0.5400522221861993</density>
				<area>23167</area>
				<perimeter>916.1795461177826</perimeter>
				<distanceFromOrigin>289.5461966595313</distanceFromOrigin>
				<angle>0</angle>
				<shape>triangular</shape>
				<triangleMeasure>0.5677360065554186</triangleMeasure>
				<rectangleMeasure>0.5646247739645209</rectangleMeasure>
				<circleMeasure>0.2396473337331752</circleMeasure>
				<centroid>
					<x>304.4808</x>
					<y>434.1387</y>
				</centroid>
			</pseudo3D>
		</spatialEntity>
		<numericStateVariable>
			<name>avgClusterednessRegions</name>
			<value>0</value>
		</numericStateVariable>
		<numericStateVariable>
			<name>avgDensityRegions</name>
			<value>0.5400522221861993</value>
		</numericStateVariable>
	</timepoint>
	<timepoint>
		<spatialEntity>
			<pseudo3D type="region">
				<clusteredness>1</clusteredness>
				<density>0.5400522221861993</density>
				<area>23167</area>
				<perimeter>916.1795461177826</perimeter>
				<distanceFromOrigin>289.5461966595313</distanceFromOrigin>
				<angle>0</angle>
				<shape>triangular</shape>
				<triangleMeasure>0.5677360065554186</triangleMeasure>
				<rectangleMeasure>0.5646247739645209</rectangleMeasure>
				<circleMeasure>0.2396473337331752</circleMeasure>
				<centroid>
					<x>304.4808</x>
					<y>434.1387</y>
				</centroid>
			</pseudo3D>
		</spatialEntity>
		<numericStateVariable>
			<name>avgClusterednessRegions</name>
			<value>0</value>
		</numericStateVariable>
		<numericStateVariable>
			<name>avgDensityRegions</name>
			<value>0.5400522221861993</value>
		</numericStateVariable>
	</timepoint>
	<timepoint>
		<spatialEntity>
			<pseudo3D type="region">
				<clusteredness>1</clusteredness>
				<density>0.5400522221861993</density>
				<area>23167</area>
				<perimeter>916.1795461177826</perimeter>
				<distanceFromOrigin>289.5461966595313</distanceFromOrigin>
				<angle>0</angle>
				<shape>triangular</shape>
				<triangleMeasure>0.5677360065554186</triangleMeasure>
				<rectangleMeasure>0.5646247739645209</rectangleMeasure>
				<circleMeasure>0.2396473337331752</circleMeasure>
				<centroid>
					<x>304.4808</x>
					<y>434.1387</y>
				</centroid>
			</pseudo3D>
		</spatialEntity>
		<numericStateVariable>
			<name>avgClusterednessRegions</name>
			<value>0</value>
		</numericStateVariable>
		<numericStateVariable>
			<name>avgDensityRegions</name>
			<value>0.5400522221861993</value>
		</numericStateVariable>
	</timepoint>
	<timepoint>
		<spatialEntity>
			<pseudo3D type="region">
				<clusteredness>1</clusteredness>
				<density>0.5400522221861993</density>
				<area>23167</area>
				<perimeter>916.1795461177826</perimeter>
				<distanceFromOrigin>289.5461966595313</distanceFromOrigin>
				<angle>0</angle>
				<shape>triangular</shape>
				<triangleMeasure>0.5677360065554186</triangleMeasure>
				<rectangleMeasure>0.5646247739645209</rectangleMeasure>
				<circleMeasure>0.2396473337331752</circleMeasure>
				<centroid>
					<x>304.4808</x>
					<y>434.1387</y>
				</centroid>
			</pseudo3D>
		</spatialEntity>
		<numericStateVariable>
			<name>avgClusterednessRegions</name>
			<value>0</value>
		</numericStateVariable>
		<numericStateVariable>
			<name>avgDensityRegions</name>
			<value>0.5400522221861993</value>
		</numericStateVariable>
	</timepoint>
	<timepoint>
		<spatialEntity>
			<pseudo3D type="region">
				<clusteredness>1</clusteredness>
				<density>0.5400522221861993</density>
				<area>23167</area>
				<perimeter>916.1795461177826</perimeter>
				<distanceFromOrigin>289.5461966595313</distanceFromOrigin>
				<angle>0</angle>
				<shape>triangular</shape>
				<triangleMeasure>0.5677360065554186</triangleMeasure>
				<rectangleMeasure>0.5646247739645209</rectangleMeasure>
				<circleMeasure>0.2396473337331752</circleMeasure>
				<centroid>
					<x>304.4808</x>
					<y>434.1387</y>
				</centroid>
			</pseudo3D>
		</spatialEntity>
		<numericStateVariable>
			<name>avgClusterednessRegions</name>
			<value>0</value>
		</numericStateVariable>
		<numericStateVariable>
			<name>avgDensityRegions</name>
			<value>0.5400522221861993</value>
		</numericStateVariable>
	</timepoint>
	<timepoint>
		<spatialEntity>
			<pseudo3D type="region">
				<clusteredness>1</clusteredness>
				<density>0.5400522221861993</density>
				<area>23167</area>
				<perimeter>916.1795461177826</perimeter>
				<distanceFromOrigin>289.5461966595313</distanceFromOrigin>
				<angle>0</angle>
				<shape>triangular</shape>
				<triangleMeasure>0.5677360065554186</triangleMeasure>
				<rectangleMeasure>0.5646247739645209</rectangleMeasure>
				<circleMeasure>0.2396473337331752</circleMeasure>
				<centroid>
					<x>304.4808</x>
					<y>434.1387</y>
				</centroid>
			</pseudo3D>
		</spatialEntity>
		<numericStateVariable>
			<name>avgClusterednessRegions</name>
			<value>0</value>
		</numericStateVariable>
		<numericStateVariable>
			<name>avgDensityRegions</name>
			<value>0.5400522221861993</value>
		</numericStateVariable>
	</timepoint>
	<timepoint>
		<spatialEntity>
			<pseudo3D type="region">
				<clusteredness>1</clusteredness>
				<density>0.5400522221861993</density>
				<area>23167</area>
				<perimeter>916.1795461177826</perimeter>
				<distanceFromOrigin>289.5461966595313</distanceFromOrigin>
				<angle>0</angle>
				<shape>triangular</shape>
				<triangleMeasure>0.5677360065554186</triangleMeasure>
				<rectangleMeasure>0.5646247739645209</rectangleMeasure>
				<circleMeasure>0.2396473337331752</circleMeasure>
				<centroid>
					<x>304.4808</x>
					<y>434.1387</y>
				</centroid>
			</pseudo3D>
		</spatialEntity>
		<numericStateVariable>
			<name>avgClusterednessRegions</name>
			<value>0</value>
		</numericStateVariable>
		<numericStateVariable>
			<name>avgDensityRegions</name>
			<value>0.5400522221861993</value>
		</numericStateVariable>
	</timepoint>
	<timepoint>
		<spatialEntity>
			<pseudo3D type="region">
				<clusteredness>1</clusteredness>
				<density>0.5400522221861993</density>
				<area>23167</area>
				<perimeter>916.1795461177826</perimeter>
				<distanceFromOrigin>289.5461966595313</distanceFromOrigin>
				<angle>0</angle>
				<shape>triangular</shape>
				<triangleMeasure>0.5677360065554186</triangleMeasure>
				<rectangleMeasure>0.5646247739645209</rectangleMeasure>
				<circleMeasure>0.2396473337331752</circleMeasure>
				<centroid>
					<x>304.4808</x>
					<y>434.1387</y>
				</centroid>
			</pseudo3D>
		</spatialEntity>
		<numericStateVariable>
			<name>avgClusterednessRegions</name>
			<value>0</value>
		</numericStateVariable>
		<numericStateVariable>
			<name>avgDensityRegions</name>
			<value>0.5400522221861993</value>
		</numericStateVariable>
	</timepoint>
	<timepoint>
		<spatialEntity>
			<pseudo3D type="region">
				<clusteredness>1</clusteredness>
				<density>0.5400522221861993</density>
				<area>23167</area>
				<perimeter>916.1795461177826</perimeter>
				<distanceFromOrigin>289.5461966595313</distanceFromOrigin>
				<angle>0</angle>
				<shape>triangular</shape>
				<triangleMeasure>0.5677360065554186</triangleMeasure>
				<rectangleMeasure>0.5646247739645209</rectangleMeasure>
				<circleMeasure>0.2396473337331752</circleMeasure>
				<centroid>
					<x>304.4808</x>
					<y>434.1387</y>
				</centroid>
			</pseudo3D>
		</spatialEntity>
		<numericStateVariable>
			<name>avgClusterednessRegions</name>
			<value>0</value>
		</numericStateVariable>
		<numericStateVariable>
			<name>avgDensityRegions</name>
			<value>0.5400522221861993</value>
		</numericStateVariable>
	</timepoint>
	<timepoint>
		<spatialEntity>
			<pseudo3D type="region">
				<clusteredness>1</clusteredness>
				<density>0.5400522221861993</density>
				<area>23167</area>
				<perimeter>916.1795461177826</perimeter>
				<distanceFromOrigin>289.5461966595313</distanceFromOrigin>
				<angle>0</angle>
				<shape>triangular</shape>
				<triangleMeasure>0.5677360065554186</triangleMeasure>
				<rectangleMeasure>0.5646247739645209</rectangleMeasure>
				<circleMeasure>0.2396473337331752</circleMeasure>
				<centroid>
					<x>304.4808</x>
					<y>434.1387</y>
				</centroid>
			</pseudo3D>
		</spatialEntity>
		<numericStateVariable>
			<name>avgClusterednessRegions</name>
			<value>0</value>
		</numericStateVariable>
		<numericStateVariable>
			<name>avgDensityRegions</name>
			<value>0.5400522221861993</value>
		</numericStateVariable>
	</timepoint>
	<timepoint>
		<spatialEntity>
			<pseudo3D type="region">
				<clusteredness>1</clusteredness>
				<density>0.5400522221861993</density>
				<area>23167</area>
				<perimeter>916.1795461177826</perimeter>
				<distanceFromOrigin>289.5461966595313</distanceFromOrigin>
				<angle>0</angle>
				<shape>triangular</shape>
				<triangleMeasure>0.5677360065554186</triangleMeasure>
				<rectangleMeasure>0.5646247739645209</rectangleMeasure>
				<circleMeasure>0.2396473337331752</circleMeasure>
				<centroid>
					<x>304.4808</x>
					<y>434.1387</y>
				</centroid>
			</pseudo3D>
		</spatialEntity>
		<numericStateVariable>
			<name>avgClusterednessRegions</name>
			<value>0</value>
		</numericStateVariable>
		<numericStateVariable>
			<name>avgDensityRegions</name>
			<value>0.5400522221861993</value>
		</numericStateVariable>
	</timepoint>
	<timepoint>
		<spatialEntity>
			<pseudo3D type="region">
				<clusteredness>1</clusteredness>
				<density>0.5400522221861993</density>
				<area>23167</area>
				<perimeter>916.1795461177826</perimeter>
				<distanceFromOrigin>289.5461966595313</distanceFromOrigin>
				<angle>0</angle>
				<shape>triangular</shape>
				<triangleMeasure>0.5677360065554186</triangleMeasure>
				<rectangleMeasure>0.5646247739645209</rectangleMeasure>
				<circleMeasure>0.2396473337331752</circleMeasure>
				<centroid>
					<x>304.4808</x>
					<y>434.1387</y>
				</centroid>
			</pseudo3D>
		</spatialEntity>
		<numericStateVariable>
			<name>avgClusterednessRegions</name>
			<value>0</value>
		</numericStateVariable>
		<numericStateVariable>
			<name>avgDensityRegions</name>
			<value>0.5400522221861993</value>
		</numericStateVariable>
	</timepoint>
	<timepoint>
		<spatialEntity>
			<pseudo3D type="region">
				<clusteredness>1</clusteredness>
				<density>0.5400522221861993</density>
				<area>23167</area>
				<perimeter>916.1795461177826</perimeter>
				<distanceFromOrigin>289.5461966595313</distanceFromOrigin>
				<angle>0</angle>
				<shape>triangular</shape>
				<triangleMeasure>0.5677360065554186</triangleMeasure>
				<rectangleMeasure>0.5646247739645209</rectangleMeasure>
				<circleMeasure>0.2396473337331752</circleMeasure>
				<centroid>
					<x>304.4808</x>
					<y>434.1387</y>
				</centroid>
			</pseudo3D>
		</spatialEntity>
		<numericStateVariable>
			<name>avgClusterednessRegions</name>
			<value>0</value>
		</numericStateVariable>
		<numericStateVariable>
			<name>avgDensityRegions</name>
			<value>0.5400522221861993</value>
		</numericStateVariable>
	</timepoint>
	<timepoint>
		<spatialEntity>
			<pseudo3D type="region">
				<clusteredness>1</clusteredness>
				<density>0.5400522221861993</density>
				<area>23167</area>
				<perimeter>916.1795461177826</perimeter>
				<distanceFromOrigin>289.5461966595313</distanceFromOrigin>
				<angle>0</angle>
				<shape>triangular</shape>
				<triangleMeasure>0.5677360065554186</triangleMeasure>
				<rectangleMeasure>0.5646247739645209</rectangleMeasure>
				<circleMeasure>0.2396473337331752</circleMeasure>
				<centroid>
					<x>304.4808</x>
					<y>434.1387</y>
				</centroid>
			</pseudo3D>
		</spatialEntity>
		<numericStateVariable>
			<name>avgClusterednessRegions</name>
			<value>0</value>
		</numericStateVariable>
		<numericStateVariable>
			<name>avgDensityRegions</name>
			<value>0.5400522221861993</value>
		</numericStateVariable>
	</timepoint>
	<timepoint>
		<spatialEntity>
			<pseudo3D type="region">
				<clusteredness>1</clusteredness>
				<density>0.5400522221861993</density>
				<area>23167</area>
				<perimeter>916.1795461177826</perimeter>
				<distanceFromOrigin>289.5461966595313</distanceFromOrigin>
				<angle>0</angle>
				<shape>triangular</shape>
				<triangleMeasure>0.5677360065554186</triangleMeasure>
				<rectangleMeasure>0.5646247739645209</rectangleMeasure>
				<circleMeasure>0.2396473337331752</circleMeasure>
				<centroid>
					<x>304.4808</x>
					<y>434.1387</y>
				</centroid>
			</pseudo3D>
		</spatialEntity>
		<numericStateVariable>
			<name>avgClusterednessRegions</name>
			<value>0</value>
		</numericStateVariable>
		<numericStateVariable>
			<name>avgDensityRegions</name>
			<value>0.5400522221861993</value>
		</numericStateVariable>
	</timepoint>
	<timepoint>
		<spatialEntity>
			<pseudo3D type="region">
				<clusteredness>1</clusteredness>
				<density>0.5400522221861993</density>
				<area>23167</area>
				<perimeter>916.1795461177826</perimeter>
				<distanceFromOrigin>289.5461966595313</distanceFromOrigin>
				<angle>0</angle>
				<shape>triangular</shape>
				<triangleMeasure>0.5677360065554186</triangleMeasure>
				<rectangleMeasure>0.5646247739645209</rectangleMeasure>
				<circleMeasure>0.2396473337331752</circleMeasure>
				<centroid>
					<x>304.4808</x>
					<y>434.1387</y>
				</centroid>
			</pseudo3D>
		</spatialEntity>
		<numericStateVariable>
			<name>avgClusterednessRegions</name>
			<value>0</value>
		</numericStateVariable>
		<numericStateVariable>
			<name>avgDensityRegions</name>
			<value>0.5400522221861993</value>
		</numericStateVariable>
	</timepoint>
	<timepoint>
		<spatialEntity>
			<pseudo3D type="region">
				<clusteredness>1</clusteredness>
				<density>0.5400522221861993</density>
				<area>23167</area>
				<perimeter>916.1795461177826</perimeter>
				<distanceFromOrigin>289.5461966595313</distanceFromOrigin>
				<angle>0</angle>
				<shape>triangular</shape>
				<triangleMeasure>0.5677360065554186</triangleMeasure>
				<rectangleMeasure>0.5646247739645209</rectangleMeasure>
				<circleMeasure>0.2396473337331752</circleMeasure>
				<centroid>
					<x>304.4808</x>
					<y>434.1387</y>
				</centroid>
			</pseudo3D>
		</spatialEntity>
		<numericStateVariable>
			<name>avgClusterednessRegions</name>
			<value>0</value>
		</numericStateVariable>
		<numericStateVariable>
			<name>avgDensityRegions</name>
			<value>0.5400522221861993</value>
		</numericStateVariable>
	</timepoint>
	<timepoint>
		<spatialEntity>
			<pseudo3D type="region">
				<clusteredness>1</clusteredness>
				<density>0.5400522221861993</density>
				<area>23167</area>
				<perimeter>916.1795461177826</perimeter>
				<distanceFromOrigin>289.5461966595313</distanceFromOrigin>
				<angle>0</angle>
				<shape>triangular</shape>
				<triangleMeasure>0.5677360065554186</triangleMeasure>
				<rectangleMeasure>0.5646247739645209</rectangleMeasure>
				<circleMeasure>0.2396473337331752</circleMeasure>
				<centroid>
					<x>304.4808</x>
					<y>434.1387</y>
				</centroid>
			</pseudo3D>
		</spatialEntity>
		<numericStateVariable>
			<name>avgClusterednessRegions</name>
			<value>0</value>
		</numericStateVariable>
		<numericStateVariable>
			<name>avgDensityRegions</name>
			<value>0.5400522221861993</value>
		</numericStateVariable>
	</timepoint>
	<timepoint>
		<spatialEntity>
			<pseudo3D type="region">
				<clusteredness>1</clusteredness>
				<density>0.5400522221861993</density>
				<area>23167</area>
				<perimeter>916.1795461177826</perimeter>
				<distanceFromOrigin>289.5461966595313</distanceFromOrigin>
				<angle>0</angle>
				<shape>triangular</shape>
				<triangleMeasure>0.5677360065554186</triangleMeasure>
				<rectangleMeasure>0.5646247739645209</rectangleMeasure>
				<circleMeasure>0.2396473337331752</circleMeasure>
				<centroid>
					<x>304.4808</x>
					<y>434.1387</y>
				</centroid>
			</pseudo3D>
		</spatialEntity>
		<numericStateVariable>
			<name>avgClusterednessRegions</name>
			<value>0</value>
		</numericStateVariable>
		<numericStateVariable>
			<name>avgDensityRegions</name>
			<value>0.5400522221861993</value>
		</numericStateVariable>
	</timepoint>
	<timepoint>
		<spatialEntity>
			<pseudo3D type="region">
				<clusteredness>1</clusteredness>
				<density>0.5400522221861993</density>
				<area>23167</area>
				<perimeter>916.1795461177826</perimeter>
				<distanceFromOrigin>289.5461966595313</distanceFromOrigin>
				<angle>0</angle>
				<shape>triangular</shape>
				<triangleMeasure>0.5677360065554186</triangleMeasure>
				<rectangleMeasure>0.5646247739645209</rectangleMeasure>
				<circleMeasure>0.2396473337331752</circleMeasure>
				<centroid>
					<x>304.4808</x>
					<y>434.1387</y>
				</centroid>
			</pseudo3D>
		</spatialEntity>
		<numericStateVariable>
			<name>avgClusterednessRegions</name>
			<value>0</value>
		</numericStateVariable>
		<numericStateVariable>
			<name>avgDensityRegions</name>
			<value>0.5400522221861993</value>
		</numericStateVariable>
	</timepoint>
	<timepoint>
		<spatialEntity>
			<pseudo3D type="region">
				<clusteredness>1</clusteredness>
				<density>0.5400522221861993</density>
				<area>23167</area>
				<perimeter>916.1795461177826</perimeter>
				<distanceFromOrigin>289.5461966595313</distanceFromOrigin>
				<angle>0</angle>
				<shape>triangular</shape>
				<triangleMeasure>0.5677360065554186</triangleMeasure>
				<rectangleMeasure>0.5646247739645209</rectangleMeasure>
				<circleMeasure>0.2396473337331752</circleMeasure>
				<centroid>
					<x>304.4808</x>
					<y>434.1387</y>
				</centroid>
			</pseudo3D>
		</spatialEntity>
		<numericStateVariable>
			<name>avgClusterednessRegions</name>
			<value>0</value>
		</numericStateVariable>
		<numericStateVariable>
			<name>avgDensityRegions</name>
			<value>0.5400522221861993</value>
		</numericStateVariable>
	</timepoint>
	<timepoint>
		<spatialEntity>
			<pseudo3D type="region">
				<clusteredness>1</clusteredness>
				<density>0.5400522221861993</density>
				<area>23167</area>
				<perimeter>916.1795461177826</perimeter>
				<distanceFromOrigin>289.5461966595313</distanceFromOrigin>
				<angle>0</angle>
				<shape>triangular</shape>
				<triangleMeasure>0.5677360065554186</triangleMeasure>
				<rectangleMeasure>0.5646247739645209</rectangleMeasure>
				<circleMeasure>0.2396473337331752</circleMeasure>
				<centroid>
					<x>304.4808</x>
					<y>434.1387</y>
				</centroid>
			</pseudo3D>
		</spatialEntity>
		<numericStateVariable>
			<name>avgClusterednessRegions</name>
			<value>0</value>
		</numericStateVariable>
		<numericStateVariable>
			<name>avgDensityRegions</name>
			<value>0.5400522221861993</value>
		</numericStateVariable>
	</timepoint>
	<timepoint>
		<spatialEntity>
			<pseudo3D type="region">
				<clusteredness>1</clusteredness>
				<density>0.5400522221861993</density>
				<area>23167</area>
				<perimeter>916.1795461177826</perimeter>
				<distanceFromOrigin>289.5461966595313</distanceFromOrigin>
				<angle>0</angle>
				<shape>triangular</shape>
				<triangleMeasure>0.5677360065554186</triangleMeasure>
				<rectangleMeasure>0.5646247739645209</rectangleMeasure>
				<circleMeasure>0.2396473337331752</circleMeasure>
				<centroid>
					<x>304.4808</x>
					<y>434.1387</y>
				</centroid>
			</pseudo3D>
		</spatialEntity>
		<numericStateVariable>
			<name>avgClusterednessRegions</name>
			<value>0</value>
		</numericStateVariable>
		<numericStateVariable>
			<name>avgDensityRegions</name>
			<value>0.5400522221861993</value>
		</numericStateVariable>
	</timepoint>
	<timepoint>
		<spatialEntity>
			<pseudo3D type="region">
				<clusteredness>1</clusteredness>
				<density>0.5400522221861993</density>
				<area>23167</area>
				<perimeter>916.1795461177826</perimeter>
				<distanceFromOrigin>289.5461966595313</distanceFromOrigin>
				<angle>0</angle>
				<shape>triangular</shape>
				<triangleMeasure>0.5677360065554186</triangleMeasure>
				<rectangleMeasure>0.5646247739645209</rectangleMeasure>
				<circleMeasure>0.2396473337331752</circleMeasure>
				<centroid>
					<x>304.4808</x>
					<y>434.1387</y>
				</centroid>
			</pseudo3D>
		</spatialEntity>
		<numericStateVariable>
			<name>avgClusterednessRegions</name>
			<value>0</value>
		</numericStateVariable>
		<numericStateVariable>
			<name>avgDensityRegions</name>
			<value>0.5400522221861993</value>
		</numericStateVariable>
	</timepoint>
	<timepoint>
		<spatialEntity>
			<pseudo3D type="region">
				<clusteredness>1</clusteredness>
				<density>0.5400522221861993</density>
				<area>23167</area>
				<perimeter>916.1795461177826</perimeter>
				<distanceFromOrigin>289.5461966595313</distanceFromOrigin>
				<angle>0</angle>
				<shape>triangular</shape>
				<triangleMeasure>0.5677360065554186</triangleMeasure>
				<rectangleMeasure>0.5646247739645209</rectangleMeasure>
				<circleMeasure>0.2396473337331752</circleMeasure>
				<centroid>
					<x>304.4808</x>
					<y>434.1387</y>
				</centroid>
			</pseudo3D>
		</spatialEntity>
		<numericStateVariable>
			<name>avgClusterednessRegions</name>
			<value>0</value>
		</numericStateVariable>
		<numericStateVariable>
			<name>avgDensityRegions</name>
			<value>0.5400522221861993</value>
		</numericStateVariable>
	</timepoint>
	<timepoint>
		<spatialEntity>
			<pseudo3D type="region">
				<clusteredness>1</clusteredness>
				<density>0.5400522221861993</density>
				<area>23167</area>
				<perimeter>916.1795461177826</perimeter>
				<distanceFromOrigin>289.5461966595313</distanceFromOrigin>
				<angle>0</angle>
				<shape>triangular</shape>
				<triangleMeasure>0.5677360065554186</triangleMeasure>
				<rectangleMeasure>0.5646247739645209</rectangleMeasure>
				<circleMeasure>0.2396473337331752</circleMeasure>
				<centroid>
					<x>304.4808</x>
					<y>434.1387</y>
				</centroid>
			</pseudo3D>
		</spatialEntity>
		<numericStateVariable>
			<name>avgClusterednessRegions</name>
			<value>0</value>
		</numericStateVariable>
		<numericStateVariable>
			<name>avgDensityRegions</name>
			<value>0.5400522221861993</value>
		</numericStateVariable>
	</timepoint>
	<timepoint>
		<spatialEntity>
			<pseudo3D type="region">
				<clusteredness>1</clusteredness>
				<density>0.5400522221861993</density>
				<area>23167</area>
				<perimeter>916.1795461177826</perimeter>
				<distanceFromOrigin>289.5461966595313</distanceFromOrigin>
				<angle>0</angle>
				<shape>triangular</shape>
				<triangleMeasure>0.5677360065554186</triangleMeasure>
				<rectangleMeasure>0.5646247739645209</rectangleMeasure>
				<circleMeasure>0.2396473337331752</circleMeasure>
				<centroid>
					<x>304.4808</x>
					<y>434.1387</y>
				</centroid>
			</pseudo3D>
		</spatialEntity>
		<numericStateVariable>
			<name>avgClusterednessRegions</name>
			<value>0</value>
		</numericStateVariable>
		<numericStateVariable>
			<name>avgDensityRegions</name>
			<value>0.5400522221861993</value>
		</numericStateVariable>
	</timepoint>
	<timepoint>
		<spatialEntity>
			<pseudo3D type="region">
				<clusteredness>1</clusteredness>
				<density>0.5400522221861993</density>
				<area>23167</area>
				<perimeter>916.1795461177826</perimeter>
				<distanceFromOrigin>289.5461966595313</distanceFromOrigin>
				<angle>0</angle>
				<shape>triangular</shape>
				<triangleMeasure>0.5677360065554186</triangleMeasure>
				<rectangleMeasure>0.5646247739645209</rectangleMeasure>
				<circleMeasure>0.2396473337331752</circleMeasure>
				<centroid>
					<x>304.4808</x>
					<y>434.1387</y>
				</centroid>
			</pseudo3D>
		</spatialEntity>
		<numericStateVariable>
			<name>avgClusterednessRegions</name>
			<value>0</value>
		</numericStateVariable>
		<numericStateVariable>
			<name>avgDensityRegions</name>
			<value>0.5400522221861993</value>
		</numericStateVariable>
	</timepoint>
	<timepoint>
		<spatialEntity>
			<pseudo3D type="region">
				<clusteredness>1</clusteredness>
				<density>0.5400522221861993</density>
				<area>23167</area>
				<perimeter>916.1795461177826</perimeter>
				<distanceFromOrigin>289.5461966595313</distanceFromOrigin>
				<angle>0</angle>
				<shape>triangular</shape>
				<triangleMeasure>0.5677360065554186</triangleMeasure>
				<rectangleMeasure>0.5646247739645209</rectangleMeasure>
				<circleMeasure>0.2396473337331752</circleMeasure>
				<centroid>
					<x>304.4808</x>
					<y>434.1387</y>
				</centroid>
			</pseudo3D>
		</spatialEntity>
		<numericStateVariable>
			<name>avgClusterednessRegions</name>
			<value>0</value>
		</numericStateVariable>
		<numericStateVariable>
			<name>avgDensityRegions</name>
			<value>0.5400522221861993</value>
		</numericStateVariable>
	</timepoint>
	<timepoint>
		<spatialEntity>
			<pseudo3D type="region">
				<clusteredness>1</clusteredness>
				<density>0.5400522221861993</density>
				<area>23167</area>
				<perimeter>916.1795461177826</perimeter>
				<distanceFromOrigin>289.5461966595313</distanceFromOrigin>
				<angle>0</angle>
				<shape>triangular</shape>
				<triangleMeasure>0.5677360065554186</triangleMeasure>
				<rectangleMeasure>0.5646247739645209</rectangleMeasure>
				<circleMeasure>0.2396473337331752</circleMeasure>
				<centroid>
					<x>304.4808</x>
					<y>434.1387</y>
				</centroid>
			</pseudo3D>
		</spatialEntity>
		<numericStateVariable>
			<name>avgClusterednessRegions</name>
			<value>0</value>
		</numericStateVariable>
		<numericStateVariable>
			<name>avgDensityRegions</name>
			<value>0.5400522221861993</value>
		</numericStateVariable>
	</timepoint>
	<timepoint>
		<spatialEntity>
			<pseudo3D type="region">
				<clusteredness>1</clusteredness>
				<density>0.5400522221861993</density>
				<area>23167</area>
				<perimeter>916.1795461177826</perimeter>
				<distanceFromOrigin>289.5461966595313</distanceFromOrigin>
				<angle>0</angle>
				<shape>triangular</shape>
				<triangleMeasure>0.5677360065554186</triangleMeasure>
				<rectangleMeasure>0.5646247739645209</rectangleMeasure>
				<circleMeasure>0.2396473337331752</circleMeasure>
				<centroid>
					<x>304.4808</x>
					<y>434.1387</y>
				</centroid>
			</pseudo3D>
		</spatialEntity>
		<numericStateVariable>
			<name>avgClusterednessRegions</name>
			<value>0</value>
		</numericStateVariable>
		<numericStateVariable>
			<name>avgDensityRegions</name>
			<value>0.5400522221861993</value>
		</numericStateVariable>
	</timepoint>
	<timepoint>
		<spatialEntity>
			<pseudo3D type="region">
				<clusteredness>1</clusteredness>
				<density>0.5400522221861993</density>
				<area>23167</area>
				<perimeter>916.1795461177826</perimeter>
				<distanceFromOrigin>289.5461966595313</distanceFromOrigin>
				<angle>0</angle>
				<shape>triangular</shape>
				<triangleMeasure>0.5677360065554186</triangleMeasure>
				<rectangleMeasure>0.5646247739645209</rectangleMeasure>
				<circleMeasure>0.2396473337331752</circleMeasure>
				<centroid>
					<x>304.4808</x>
					<y>434.1387</y>
				</centroid>
			</pseudo3D>
		</spatialEntity>
		<numericStateVariable>
			<name>avgClusterednessRegions</name>
			<value>0</value>
		</numericStateVariable>
		<numericStateVariable>
			<name>avgDensityRegions</name>
			<value>0.5400522221861993</value>
		</numericStateVariable>
	</timepoint>
	<timepoint>
		<spatialEntity>
			<pseudo3D type="region">
				<clusteredness>1</clusteredness>
				<density>0.5400522221861993</density>
				<area>23167</area>
				<perimeter>916.1795461177826</perimeter>
				<distanceFromOrigin>289.5461966595313</distanceFromOrigin>
				<angle>0</angle>
				<shape>triangular</shape>
				<triangleMeasure>0.5677360065554186</triangleMeasure>
				<rectangleMeasure>0.5646247739645209</rectangleMeasure>
				<circleMeasure>0.2396473337331752</circleMeasure>
				<centroid>
					<x>304.4808</x>
					<y>434.1387</y>
				</centroid>
			</pseudo3D>
		</spatialEntity>
		<numericStateVariable>
			<name>avgClusterednessRegions</name>
			<value>0</value>
		</numericStateVariable>
		<numericStateVariable>
			<name>avgDensityRegions</name>
			<value>0.5400522221861993</value>
		</numericStateVariable>
	</timepoint>
	<timepoint>
		<spatialEntity>
			<pseudo3D type="region">
				<clusteredness>1</clusteredness>
				<density>0.5400522221861993</density>
				<area>23167</area>
				<perimeter>916.1795461177826</perimeter>
				<distanceFromOrigin>289.5461966595313</distanceFromOrigin>
				<angle>0</angle>
				<shape>triangular</shape>
				<triangleMeasure>0.5677360065554186</triangleMeasure>
				<rectangleMeasure>0.5646247739645209</rectangleMeasure>
				<circleMeasure>0.2396473337331752</circleMeasure>
				<centroid>
					<x>304.4808</x>
					<y>434.1387</y>
				</centroid>
			</pseudo3D>
		</spatialEntity>
		<numericStateVariable>
			<name>avgClusterednessRegions</name>
			<value>0</value>
		</numericStateVariable>
		<numericStateVariable>
			<name>avgDensityRegions</name>
			<value>0.5400522221861993</value>
		</numericStateVariable>
	</timepoint>
	<timepoint>
		<spatialEntity>
			<pseudo3D type="region">
				<clusteredness>1</clusteredness>
				<density>0.5400522221861993</density>
				<area>23167</area>
				<perimeter>916.1795461177826</perimeter>
				<distanceFromOrigin>289.5461966595313</distanceFromOrigin>
				<angle>0</angle>
				<shape>triangular</shape>
				<triangleMeasure>0.5677360065554186</triangleMeasure>
				<rectangleMeasure>0.5646247739645209</rectangleMeasure>
				<circleMeasure>0.2396473337331752</circleMeasure>
				<centroid>
					<x>304.4808</x>
					<y>434.1387</y>
				</centroid>
			</pseudo3D>
		</spatialEntity>
		<numericStateVariable>
			<name>avgClusterednessRegions</name>
			<value>0</value>
		</numericStateVariable>
		<numericStateVariable>
			<name>avgDensityRegions</name>
			<value>0.5400522221861993</value>
		</numericStateVariable>
	</timepoint>
	<timepoint>
		<spatialEntity>
			<pseudo3D type="region">
				<clusteredness>1</clusteredness>
				<density>0.5400522221861993</density>
				<area>23167</area>
				<perimeter>916.1795461177826</perimeter>
				<distanceFromOrigin>289.5461966595313</distanceFromOrigin>
				<angle>0</angle>
				<shape>triangular</shape>
				<triangleMeasure>0.5677360065554186</triangleMeasure>
				<rectangleMeasure>0.5646247739645209</rectangleMeasure>
				<circleMeasure>0.2396473337331752</circleMeasure>
				<centroid>
					<x>304.4808</x>
					<y>434.1387</y>
				</centroid>
			</pseudo3D>
		</spatialEntity>
		<numericStateVariable>
			<name>avgClusterednessRegions</name>
			<value>0</value>
		</numericStateVariable>
		<numericStateVariable>
			<name>avgDensityRegions</name>
			<value>0.5400522221861993</value>
		</numericStateVariable>
	</timepoint>
	<timepoint>
		<spatialEntity>
			<pseudo3D type="region">
				<clusteredness>1</clusteredness>
				<density>0.5400522221861993</density>
				<area>23167</area>
				<perimeter>916.1795461177826</perimeter>
				<distanceFromOrigin>289.5461966595313</distanceFromOrigin>
				<angle>0</angle>
				<shape>triangular</shape>
				<triangleMeasure>0.5677360065554186</triangleMeasure>
				<rectangleMeasure>0.5646247739645209</rectangleMeasure>
				<circleMeasure>0.2396473337331752</circleMeasure>
				<centroid>
					<x>304.4808</x>
					<y>434.1387</y>
				</centroid>
			</pseudo3D>
		</spatialEntity>
		<numericStateVariable>
			<name>avgClusterednessRegions</name>
			<value>0</value>
		</numericStateVariable>
		<numericStateVariable>
			<name>avgDensityRegions</name>
			<value>0.5400522221861993</value>
		</numericStateVariable>
	</timepoint>
	<timepoint>
		<spatialEntity>
			<pseudo3D type="region">
				<clusteredness>1</clusteredness>
				<density>0.5400522221861993</density>
				<area>23167</area>
				<perimeter>916.1795461177826</perimeter>
				<distanceFromOrigin>289.5461966595313</distanceFromOrigin>
				<angle>0</angle>
				<shape>triangular</shape>
				<triangleMeasure>0.5677360065554186</triangleMeasure>
				<rectangleMeasure>0.5646247739645209</rectangleMeasure>
				<circleMeasure>0.2396473337331752</circleMeasure>
				<centroid>
					<x>304.4808</x>
					<y>434.1387</y>
				</centroid>
			</pseudo3D>
		</spatialEntity>
		<numericStateVariable>
			<name>avgClusterednessRegions</name>
			<value>0</value>
		</numericStateVariable>
		<numericStateVariable>
			<name>avgDensityRegions</name>
			<value>0.5400522221861993</value>
		</numericStateVariable>
	</timepoint>
	<timepoint>
		<spatialEntity>
			<pseudo3D type="region">
				<clusteredness>1</clusteredness>
				<density>0.5400522221861993</density>
				<area>23167</area>
				<perimeter>916.1795461177826</perimeter>
				<distanceFromOrigin>289.5461966595313</distanceFromOrigin>
				<angle>0</angle>
				<shape>triangular</shape>
				<triangleMeasure>0.5677360065554186</triangleMeasure>
				<rectangleMeasure>0.5646247739645209</rectangleMeasure>
				<circleMeasure>0.2396473337331752</circleMeasure>
				<centroid>
					<x>304.4808</x>
					<y>434.1387</y>
				</centroid>
			</pseudo3D>
		</spatialEntity>
		<numericStateVariable>
			<name>avgClusterednessRegions</name>
			<value>0</value>
		</numericStateVariable>
		<numericStateVariable>
			<name>avgDensityRegions</name>
			<value>0.5400522221861993</value>
		</numericStateVariable>
	</timepoint>
	<timepoint>
		<spatialEntity>
			<pseudo3D type="region">
				<clusteredness>1</clusteredness>
				<density>0.5400522221861993</density>
				<area>23167</area>
				<perimeter>916.1795461177826</perimeter>
				<distanceFromOrigin>289.5461966595313</distanceFromOrigin>
				<angle>0</angle>
				<shape>triangular</shape>
				<triangleMeasure>0.5677360065554186</triangleMeasure>
				<rectangleMeasure>0.5646247739645209</rectangleMeasure>
				<circleMeasure>0.2396473337331752</circleMeasure>
				<centroid>
					<x>304.4808</x>
					<y>434.1387</y>
				</centroid>
			</pseudo3D>
		</spatialEntity>
		<numericStateVariable>
			<name>avgClusterednessRegions</name>
			<value>0</value>
		</numericStateVariable>
		<numericStateVariable>
			<name>avgDensityRegions</name>
			<value>0.5400522221861993</value>
		</numericStateVariable>
	</timepoint>
	<timepoint>
		<spatialEntity>
			<pseudo3D type="region">
				<clusteredness>1</clusteredness>
				<density>0.5400522221861993</density>
				<area>23167</area>
				<perimeter>916.1795461177826</perimeter>
				<distanceFromOrigin>289.5461966595313</distanceFromOrigin>
				<angle>0</angle>
				<shape>triangular</shape>
				<triangleMeasure>0.5677360065554186</triangleMeasure>
				<rectangleMeasure>0.5646247739645209</rectangleMeasure>
				<circleMeasure>0.2396473337331752</circleMeasure>
				<centroid>
					<x>304.4808</x>
					<y>434.1387</y>
				</centroid>
			</pseudo3D>
		</spatialEntity>
		<numericStateVariable>
			<name>avgClusterednessRegions</name>
			<value>0</value>
		</numericStateVariable>
		<numericStateVariable>
			<name>avgDensityRegions</name>
			<value>0.5400522221861993</value>
		</numericStateVariable>
	</timepoint>
	<timepoint>
		<spatialEntity>
			<pseudo3D type="region">
				<clusteredness>1</clusteredness>
				<density>0.5400522221861993</density>
				<area>23167</area>
				<perimeter>916.1795461177826</perimeter>
				<distanceFromOrigin>289.5461966595313</distanceFromOrigin>
				<angle>0</angle>
				<shape>triangular</shape>
				<triangleMeasure>0.5677360065554186</triangleMeasure>
				<rectangleMeasure>0.5646247739645209</rectangleMeasure>
				<circleMeasure>0.2396473337331752</circleMeasure>
				<centroid>
					<x>304.4808</x>
					<y>434.1387</y>
				</centroid>
			</pseudo3D>
		</spatialEntity>
		<numericStateVariable>
			<name>avgClusterednessRegions</name>
			<value>0</value>
		</numericStateVariable>
		<numericStateVariable>
			<name>avgDensityRegions</name>
			<value>0.5400522221861993</value>
		</numericStateVariable>
	</timepoint>
	<timepoint>
		<spatialEntity>
			<pseudo3D type="region">
				<clusteredness>1</clusteredness>
				<density>0.5400522221861993</density>
				<area>23167</area>
				<perimeter>916.1795461177826</perimeter>
				<distanceFromOrigin>289.5461966595313</distanceFromOrigin>
				<angle>0</angle>
				<shape>triangular</shape>
				<triangleMeasure>0.5677360065554186</triangleMeasure>
				<rectangleMeasure>0.5646247739645209</rectangleMeasure>
				<circleMeasure>0.2396473337331752</circleMeasure>
				<centroid>
					<x>304.4808</x>
					<y>434.1387</y>
				</centroid>
			</pseudo3D>
		</spatialEntity>
		<numericStateVariable>
			<name>avgClusterednessRegions</name>
			<value>0</value>
		</numericStateVariable>
		<numericStateVariable>
			<name>avgDensityRegions</name>
			<value>0.5400522221861993</value>
		</numericStateVariable>
	</timepoint>
	<timepoint>
		<spatialEntity>
			<pseudo3D type="region">
				<clusteredness>1</clusteredness>
				<density>0.5400522221861993</density>
				<area>23167</area>
				<perimeter>916.1795461177826</perimeter>
				<distanceFromOrigin>289.5461966595313</distanceFromOrigin>
				<angle>0</angle>
				<shape>triangular</shape>
				<triangleMeasure>0.5677360065554186</triangleMeasure>
				<rectangleMeasure>0.5646247739645209</rectangleMeasure>
				<circleMeasure>0.2396473337331752</circleMeasure>
				<centroid>
					<x>304.4808</x>
					<y>434.1387</y>
				</centroid>
			</pseudo3D>
		</spatialEntity>
		<numericStateVariable>
			<name>avgClusterednessRegions</name>
			<value>0</value>
		</numericStateVariable>
		<numericStateVariable>
			<name>avgDensityRegions</name>
			<value>0.5400522221861993</value>
		</numericStateVariable>
	</timepoint>
	<timepoint>
		<spatialEntity>
			<pseudo3D type="region">
				<clusteredness>1</clusteredness>
				<density>0.5400522221861993</density>
				<area>23167</area>
				<perimeter>916.1795461177826</perimeter>
				<distanceFromOrigin>289.5461966595313</distanceFromOrigin>
				<angle>0</angle>
				<shape>triangular</shape>
				<triangleMeasure>0.5677360065554186</triangleMeasure>
				<rectangleMeasure>0.5646247739645209</rectangleMeasure>
				<circleMeasure>0.2396473337331752</circleMeasure>
				<centroid>
					<x>304.4808</x>
					<y>434.1387</y>
				</centroid>
			</pseudo3D>
		</spatialEntity>
		<numericStateVariable>
			<name>avgClusterednessRegions</name>
			<value>0</value>
		</numericStateVariable>
		<numericStateVariable>
			<name>avgDensityRegions</name>
			<value>0.5400522221861993</value>
		</numericStateVariable>
	</timepoint>
	<timepoint>
		<spatialEntity>
			<pseudo3D type="region">
				<clusteredness>1</clusteredness>
				<density>0.5400522221861993</density>
				<area>23167</area>
				<perimeter>916.1795461177826</perimeter>
				<distanceFromOrigin>289.5461966595313</distanceFromOrigin>
				<angle>0</angle>
				<shape>triangular</shape>
				<triangleMeasure>0.5677360065554186</triangleMeasure>
				<rectangleMeasure>0.5646247739645209</rectangleMeasure>
				<circleMeasure>0.2396473337331752</circleMeasure>
				<centroid>
					<x>304.4808</x>
					<y>434.1387</y>
				</centroid>
			</pseudo3D>
		</spatialEntity>
		<numericStateVariable>
			<name>avgClusterednessRegions</name>
			<value>0</value>
		</numericStateVariable>
		<numericStateVariable>
			<name>avgDensityRegions</name>
			<value>0.5400522221861993</value>
		</numericStateVariable>
	</timepoint>
	<timepoint>
		<spatialEntity>
			<pseudo3D type="region">
				<clusteredness>1</clusteredness>
				<density>0.5400522221861993</density>
				<area>23167</area>
				<perimeter>916.1795461177826</perimeter>
				<distanceFromOrigin>289.5461966595313</distanceFromOrigin>
				<angle>0</angle>
				<shape>triangular</shape>
				<triangleMeasure>0.5677360065554186</triangleMeasure>
				<rectangleMeasure>0.5646247739645209</rectangleMeasure>
				<circleMeasure>0.2396473337331752</circleMeasure>
				<centroid>
					<x>304.4808</x>
					<y>434.1387</y>
				</centroid>
			</pseudo3D>
		</spatialEntity>
		<numericStateVariable>
			<name>avgClusterednessRegions</name>
			<value>0</value>
		</numericStateVariable>
		<numericStateVariable>
			<name>avgDensityRegions</name>
			<value>0.5400522221861993</value>
		</numericStateVariable>
	</timepoint>
	<timepoint>
		<spatialEntity>
			<pseudo3D type="region">
				<clusteredness>1</clusteredness>
				<density>0.5400522221861993</density>
				<area>23167</area>
				<perimeter>916.1795461177826</perimeter>
				<distanceFromOrigin>289.5461966595313</distanceFromOrigin>
				<angle>0</angle>
				<shape>triangular</shape>
				<triangleMeasure>0.5677360065554186</triangleMeasure>
				<rectangleMeasure>0.5646247739645209</rectangleMeasure>
				<circleMeasure>0.2396473337331752</circleMeasure>
				<centroid>
					<x>304.4808</x>
					<y>434.1387</y>
				</centroid>
			</pseudo3D>
		</spatialEntity>
		<numericStateVariable>
			<name>avgClusterednessRegions</name>
			<value>0</value>
		</numericStateVariable>
		<numericStateVariable>
			<name>avgDensityRegions</name>
			<value>0.5400522221861993</value>
		</numericStateVariable>
	</timepoint>
	<timepoint>
		<spatialEntity>
			<pseudo3D type="region">
				<clusteredness>1</clusteredness>
				<density>0.5400522221861993</density>
				<area>23167</area>
				<perimeter>916.1795461177826</perimeter>
				<distanceFromOrigin>289.5461966595313</distanceFromOrigin>
				<angle>0</angle>
				<shape>triangular</shape>
				<triangleMeasure>0.5677360065554186</triangleMeasure>
				<rectangleMeasure>0.5646247739645209</rectangleMeasure>
				<circleMeasure>0.2396473337331752</circleMeasure>
				<centroid>
					<x>304.4808</x>
					<y>434.1387</y>
				</centroid>
			</pseudo3D>
		</spatialEntity>
		<numericStateVariable>
			<name>avgClusterednessRegions</name>
			<value>0</value>
		</numericStateVariable>
		<numericStateVariable>
			<name>avgDensityRegions</name>
			<value>0.5400522221861993</value>
		</numericStateVariable>
	</timepoint>
	<timepoint>
		<spatialEntity>
			<pseudo3D type="region">
				<clusteredness>1</clusteredness>
				<density>0.5400522221861993</density>
				<area>23167</area>
				<perimeter>916.1795461177826</perimeter>
				<distanceFromOrigin>289.5461966595313</distanceFromOrigin>
				<angle>0</angle>
				<shape>triangular</shape>
				<triangleMeasure>0.5677360065554186</triangleMeasure>
				<rectangleMeasure>0.5646247739645209</rectangleMeasure>
				<circleMeasure>0.2396473337331752</circleMeasure>
				<centroid>
					<x>304.4808</x>
					<y>434.1387</y>
				</centroid>
			</pseudo3D>
		</spatialEntity>
		<numericStateVariable>
			<name>avgClusterednessRegions</name>
			<value>0</value>
		</numericStateVariable>
		<numericStateVariable>
			<name>avgDensityRegions</name>
			<value>0.5400522221861993</value>
		</numericStateVariable>
	</timepoint>
	<timepoint>
		<spatialEntity>
			<pseudo3D type="region">
				<clusteredness>1</clusteredness>
				<density>0.5400522221861993</density>
				<area>23167</area>
				<perimeter>916.1795461177826</perimeter>
				<distanceFromOrigin>289.5461966595313</distanceFromOrigin>
				<angle>0</angle>
				<shape>triangular</shape>
				<triangleMeasure>0.5677360065554186</triangleMeasure>
				<rectangleMeasure>0.5646247739645209</rectangleMeasure>
				<circleMeasure>0.2396473337331752</circleMeasure>
				<centroid>
					<x>304.4808</x>
					<y>434.1387</y>
				</centroid>
			</pseudo3D>
		</spatialEntity>
		<numericStateVariable>
			<name>avgClusterednessRegions</name>
			<value>0</value>
		</numericStateVariable>
		<numericStateVariable>
			<name>avgDensityRegions</name>
			<value>0.5400522221861993</value>
		</numericStateVariable>
	</timepoint>
	<timepoint>
		<spatialEntity>
			<pseudo3D type="region">
				<clusteredness>1</clusteredness>
				<density>0.5400522221861993</density>
				<area>23167</area>
				<perimeter>916.1795461177826</perimeter>
				<distanceFromOrigin>289.5461966595313</distanceFromOrigin>
				<angle>0</angle>
				<shape>triangular</shape>
				<triangleMeasure>0.5677360065554186</triangleMeasure>
				<rectangleMeasure>0.5646247739645209</rectangleMeasure>
				<circleMeasure>0.2396473337331752</circleMeasure>
				<centroid>
					<x>304.4808</x>
					<y>434.1387</y>
				</centroid>
			</pseudo3D>
		</spatialEntity>
		<numericStateVariable>
			<name>avgClusterednessRegions</name>
			<value>0</value>
		</numericStateVariable>
		<numericStateVariable>
			<name>avgDensityRegions</name>
			<value>0.5400522221861993</value>
		</numericStateVariable>
	</timepoint>
	<timepoint>
		<spatialEntity>
			<pseudo3D type="region">
				<clusteredness>1</clusteredness>
				<density>0.5400522221861993</density>
				<area>23167</area>
				<perimeter>916.1795461177826</perimeter>
				<distanceFromOrigin>289.5461966595313</distanceFromOrigin>
				<angle>0</angle>
				<shape>triangular</shape>
				<triangleMeasure>0.5677360065554186</triangleMeasure>
				<rectangleMeasure>0.5646247739645209</rectangleMeasure>
				<circleMeasure>0.2396473337331752</circleMeasure>
				<centroid>
					<x>304.4808</x>
					<y>434.1387</y>
				</centroid>
			</pseudo3D>
		</spatialEntity>
		<numericStateVariable>
			<name>avgClusterednessRegions</name>
			<value>0</value>
		</numericStateVariable>
		<numericStateVariable>
			<name>avgDensityRegions</name>
			<value>0.5400522221861993</value>
		</numericStateVariable>
	</timepoint>
	<timepoint>
		<spatialEntity>
			<pseudo3D type="region">
				<clusteredness>1</clusteredness>
				<density>0.5400522221861993</density>
				<area>23167</area>
				<perimeter>916.1795461177826</perimeter>
				<distanceFromOrigin>289.5461966595313</distanceFromOrigin>
				<angle>0</angle>
				<shape>triangular</shape>
				<triangleMeasure>0.5677360065554186</triangleMeasure>
				<rectangleMeasure>0.5646247739645209</rectangleMeasure>
				<circleMeasure>0.2396473337331752</circleMeasure>
				<centroid>
					<x>304.4808</x>
					<y>434.1387</y>
				</centroid>
			</pseudo3D>
		</spatialEntity>
		<numericStateVariable>
			<name>avgClusterednessRegions</name>
			<value>0</value>
		</numericStateVariable>
		<numericStateVariable>
			<name>avgDensityRegions</name>
			<value>0.5400522221861993</value>
		</numericStateVariable>
	</timepoint>
	<timepoint>
		<spatialEntity>
			<pseudo3D type="region">
				<clusteredness>1</clusteredness>
				<density>0.5400522221861993</density>
				<area>23167</area>
				<perimeter>916.1795461177826</perimeter>
				<distanceFromOrigin>289.5461966595313</distanceFromOrigin>
				<angle>0</angle>
				<shape>triangular</shape>
				<triangleMeasure>0.5677360065554186</triangleMeasure>
				<rectangleMeasure>0.5646247739645209</rectangleMeasure>
				<circleMeasure>0.2396473337331752</circleMeasure>
				<centroid>
					<x>304.4808</x>
					<y>434.1387</y>
				</centroid>
			</pseudo3D>
		</spatialEntity>
		<numericStateVariable>
			<name>avgClusterednessRegions</name>
			<value>0</value>
		</numericStateVariable>
		<numericStateVariable>
			<name>avgDensityRegions</name>
			<value>0.5400522221861993</value>
		</numericStateVariable>
	</timepoint>
</experiment>
