# Supplementary material for: Automatic validation of computational models using pseudo-3D spatio-temporal model checking
Source: BMC Syst Biol. 2014 Dec 2;8:124. doi: 10.1186/s12918-014-0124-0 (PMC4272535; doi:10.1186/s12918-014-0124-0)
Supplement: Additional file 8 — Dataset of STML files for the phase variation case study. The dataset of one thousand STML files corresponding to the stochastic simulations of the rectangular model for the phase variation case study. We recommend using the freely available 7zip software (Download link: http://www.7-zip.org/download.html) to extract this archive. [file 12918_2014_124_MOESM8_ESM.zip › phase_variation_stml_236.xml]

<?xml version="1.0" encoding="utf-8"?>
<!--Warning! This xml file was automatically generated by a C++ program using the Boost PropertyTree library.-->
<experiment>
	<timepoint>
		<numericStateVariable>
			<name>avgClusterednessRegions</name>
			<value>0</value>
		</numericStateVariable>
		<numericStateVariable>
			<name>avgDensityRegions</name>
			<value>0</value>
		</numericStateVariable>
	</timepoint>
	<timepoint>
		<numericStateVariable>
			<name>avgClusterednessRegions</name>
			<value>0</value>
		</numericStateVariable>
		<numericStateVariable>
			<name>avgDensityRegions</name>
			<value>0</value>
		</numericStateVariable>
	</timepoint>
	<timepoint>
		<numericStateVariable>
			<name>avgClusterednessRegions</name>
			<value>0</value>
		</numericStateVariable>
		<numericStateVariable>
			<name>avgDensityRegions</name>
			<value>0</value>
		</numericStateVariable>
	</timepoint>
	<timepoint>
		<numericStateVariable>
			<name>avgClusterednessRegions</name>
			<value>0</value>
		</numericStateVariable>
		<numericStateVariable>
			<name>avgDensityRegions</name>
			<value>0</value>
		</numericStateVariable>
	</timepoint>
	<timepoint>
		<numericStateVariable>
			<name>avgClusterednessRegions</name>
			<value>0</value>
		</numericStateVariable>
		<numericStateVariable>
			<name>avgDensityRegions</name>
			<value>0</value>
		</numericStateVariable>
	</timepoint>
	<timepoint>
		<numericStateVariable>
			<name>avgClusterednessRegions</name>
			<value>0</value>
		</numericStateVariable>
		<numericStateVariable>
			<name>avgDensityRegions</name>
			<value>0</value>
		</numericStateVariable>
	</timepoint>
	<timepoint>
		<numericStateVariable>
			<name>avgClusterednessRegions</name>
			<value>0</value>
		</numericStateVariable>
		<numericStateVariable>
			<name>avgDensityRegions</name>
			<value>0</value>
		</numericStateVariable>
	</timepoint>
	<timepoint>
		<numericStateVariable>
			<name>avgClusterednessRegions</name>
			<value>0</value>
		</numericStateVariable>
		<numericStateVariable>
			<name>avgDensityRegions</name>
			<value>0</value>
		</numericStateVariable>
	</timepoint>
	<timepoint>
		<numericStateVariable>
			<name>avgClusterednessRegions</name>
			<value>0</value>
		</numericStateVariable>
		<numericStateVariable>
			<name>avgDensityRegions</name>
			<value>0</value>
		</numericStateVariable>
	</timepoint>
	<timepoint>
		<numericStateVariable>
			<name>avgClusterednessRegions</name>
			<value>0</value>
		</numericStateVariable>
		<numericStateVariable>
			<name>avgDensityRegions</name>
			<value>0</value>
		</numericStateVariable>
	</timepoint>
	<timepoint>
		<numericStateVariable>
			<name>avgClusterednessRegions</name>
			<value>0</value>
		</numericStateVariable>
		<numericStateVariable>
			<name>avgDensityRegions</name>
			<value>0</value>
		</numericStateVariable>
	</timepoint>
	<timepoint>
		<numericStateVariable>
			<name>avgClusterednessRegions</name>
			<value>0</value>
		</numericStateVariable>
		<numericStateVariable>
			<name>avgDensityRegions</name>
			<value>0</value>
		</numericStateVariable>
	</timepoint>
	<timepoint>
		<numericStateVariable>
			<name>avgClusterednessRegions</name>
			<value>0</value>
		</numericStateVariable>
		<numericStateVariable>
			<name>avgDensityRegions</name>
			<value>0</value>
		</numericStateVariable>
	</timepoint>
	<timepoint>
		<numericStateVariable>
			<name>avgClusterednessRegions</name>
			<value>0</value>
		</numericStateVariable>
		<numericStateVariable>
			<name>avgDensityRegions</name>
			<value>0</value>
		</numericStateVariable>
	</timepoint>
	<timepoint>
		<numericStateVariable>
			<name>avgClusterednessRegions</name>
			<value>0</value>
		</numericStateVariable>
		<numericStateVariable>
			<name>avgDensityRegions</name>
			<value>0</value>
		</numericStateVariable>
	</timepoint>
	<timepoint>
		<numericStateVariable>
			<name>avgClusterednessRegions</name>
			<value>0</value>
		</numericStateVariable>
		<numericStateVariable>
			<name>avgDensityRegions</name>
			<value>0</value>
		</numericStateVariable>
	</timepoint>
	<timepoint>
		<numericStateVariable>
			<name>avgClusterednessRegions</name>
			<value>0</value>
		</numericStateVariable>
		<numericStateVariable>
			<name>avgDensityRegions</name>
			<value>0</value>
		</numericStateVariable>
	</timepoint>
	<timepoint>
		<numericStateVariable>
			<name>avgClusterednessRegions</name>
			<value>0</value>
		</numericStateVariable>
		<numericStateVariable>
			<name>avgDensityRegions</name>
			<value>0</value>
		</numericStateVariable>
	</timepoint>
	<timepoint>
		<numericStateVariable>
			<name>avgClusterednessRegions</name>
			<value>0</value>
		</numericStateVariable>
		<numericStateVariable>
			<name>avgDensityRegions</name>
			<value>0</value>
		</numericStateVariable>
	</timepoint>
	<timepoint>
		<numericStateVariable>
			<name>avgClusterednessRegions</name>
			<value>0</value>
		</numericStateVariable>
		<numericStateVariable>
			<name>avgDensityRegions</name>
			<value>0</value>
		</numericStateVariable>
	</timepoint>
	<timepoint>
		<numericStateVariable>
			<name>avgClusterednessRegions</name>
			<value>0</value>
		</numericStateVariable>
		<numericStateVariable>
			<name>avgDensityRegions</name>
			<value>0</value>
		</numericStateVariable>
	</timepoint>
	<timepoint>
		<numericStateVariable>
			<name>avgClusterednessRegions</name>
			<value>0</value>
		</numericStateVariable>
		<numericStateVariable>
			<name>avgDensityRegions</name>
			<value>0</value>
		</numericStateVariable>
	</timepoint>
	<timepoint>
		<numericStateVariable>
			<name>avgClusterednessRegions</name>
			<value>0</value>
		</numericStateVariable>
		<numericStateVariable>
			<name>avgDensityRegions</name>
			<value>0</value>
		</numericStateVariable>
	</timepoint>
	<timepoint>
		<numericStateVariable>
			<name>avgClusterednessRegions</name>
			<value>0</value>
		</numericStateVariable>
		<numericStateVariable>
			<name>avgDensityRegions</name>
			<value>0</value>
		</numericStateVariable>
	</timepoint>
	<timepoint>
		<numericStateVariable>
			<name>avgClusterednessRegions</name>
			<value>0</value>
		</numericStateVariable>
		<numericStateVariable>
			<name>avgDensityRegions</name>
			<value>0</value>
		</numericStateVariable>
	</timepoint>
	<timepoint>
		<numericStateVariable>
			<name>avgClusterednessRegions</name>
			<value>0</value>
		</numericStateVariable>
		<numericStateVariable>
			<name>avgDensityRegions</name>
			<value>0</value>
		</numericStateVariable>
	</timepoint>
	<timepoint>
		<numericStateVariable>
			<name>avgClusterednessRegions</name>
			<value>0</value>
		</numericStateVariable>
		<numericStateVariable>
			<name>avgDensityRegions</name>
			<value>0</value>
		</numericStateVariable>
	</timepoint>
	<timepoint>
		<spatialEntity>
			<pseudo3D type="region">
				<clusteredness>1</clusteredness>
				<density>0.5371834437353732</density>
				<area>20864.5</area>
				<perimeter>1077.831423997879</perimeter>
				<distanceFromOrigin>209.0095691589263</distanceFromOrigin>
				<angle>67.13013095530776</angle>
				<shape>triangular</shape>
				<triangleMeasure>0.426715069088492</triangleMeasure>
				<rectangleMeasure>0.3638040414286004</rectangleMeasure>
				<circleMeasure>0.2865148673351714</circleMeasure>
				<centroid>
					<x>735.9876</x>
					<y>1042.003</y>
				</centroid>
			</pseudo3D>
		</spatialEntity>
		<numericStateVariable>
			<name>avgClusterednessRegions</name>
			<value>0</value>
		</numericStateVariable>
		<numericStateVariable>
			<name>avgDensityRegions</name>
			<value>0.5371834437353732</value>
		</numericStateVariable>
	</timepoint>
	<timepoint>
		<numericStateVariable>
			<name>avgClusterednessRegions</name>
			<value>0</value>
		</numericStateVariable>
		<numericStateVariable>
			<name>avgDensityRegions</name>
			<value>0</value>
		</numericStateVariable>
	</timepoint>
	<timepoint>
		<numericStateVariable>
			<name>avgClusterednessRegions</name>
			<value>0</value>
		</numericStateVariable>
		<numericStateVariable>
			<name>avgDensityRegions</name>
			<value>0</value>
		</numericStateVariable>
	</timepoint>
	<timepoint>
		<numericStateVariable>
			<name>avgClusterednessRegions</name>
			<value>0</value>
		</numericStateVariable>
		<numericStateVariable>
			<name>avgDensityRegions</name>
			<value>0</value>
		</numericStateVariable>
	</timepoint>
	<timepoint>
		<numericStateVariable>
			<name>avgClusterednessRegions</name>
			<value>0</value>
		</numericStateVariable>
		<numericStateVariable>
			<name>avgDensityRegions</name>
			<value>0</value>
		</numericStateVariable>
	</timepoint>
	<timepoint>
		<numericStateVariable>
			<name>avgClusterednessRegions</name>
			<value>0</value>
		</numericStateVariable>
		<numericStateVariable>
			<name>avgDensityRegions</name>
			<value>0</value>
		</numericStateVariable>
	</timepoint>
	<timepoint>
		<numericStateVariable>
			<name>avgClusterednessRegions</name>
			<value>0</value>
		</numericStateVariable>
		<numericStateVariable>
			<name>avgDensityRegions</name>
			<value>0</value>
		</numericStateVariable>
	</timepoint>
	<timepoint>
		<spatialEntity>
			<pseudo3D type="region">
				<clusteredness>1</clusteredness>
				<density>0.5739758137414624</density>
				<area>22386</area>
				<perimeter>701.7860255241394</perimeter>
				<distanceFromOrigin>331.3864813175094</distanceFromOrigin>
				<angle>56.97190962632991</angle>
				<shape>rectangular</shape>
				<triangleMeasure>0.6274322951336579</triangleMeasure>
				<rectangleMeasure>0.6367295294772128</rectangleMeasure>
				<circleMeasure>0.4221068361550565</circleMeasure>
				<centroid>
					<x>850.9185</x>
					<y>1141.034</y>
				</centroid>
			</pseudo3D>
		</spatialEntity>
		<numericStateVariable>
			<name>avgClusterednessRegions</name>
			<value>0</value>
		</numericStateVariable>
		<numericStateVariable>
			<name>avgDensityRegions</name>
			<value>0.5739758137414624</value>
		</numericStateVariable>
	</timepoint>
	<timepoint>
		<spatialEntity>
			<pseudo3D type="region">
				<clusteredness>1</clusteredness>
				<density>0.5688791119753688</density>
				<area>23868.5</area>
				<perimeter>728.0594964027405</perimeter>
				<distanceFromOrigin>331.3864813175094</distanceFromOrigin>
				<angle>55.88482851475722</angle>
				<shape>rectangular</shape>
				<triangleMeasure>0.6176069139060852</triangleMeasure>
				<rectangleMeasure>0.6528544088648266</rectangleMeasure>
				<circleMeasure>0.4119099713292764</circleMeasure>
				<centroid>
					<x>852.9606</x>
					<y>1146.878</y>
				</centroid>
			</pseudo3D>
		</spatialEntity>
		<numericStateVariable>
			<name>avgClusterednessRegions</name>
			<value>0</value>
		</numericStateVariable>
		<numericStateVariable>
			<name>avgDensityRegions</name>
			<value>0.5688791119753688</value>
		</numericStateVariable>
	</timepoint>
	<timepoint>
		<spatialEntity>
			<pseudo3D type="region">
				<clusteredness>1</clusteredness>
				<density>0.5688791119753688</density>
				<area>23868.5</area>
				<perimeter>728.0594964027405</perimeter>
				<distanceFromOrigin>331.3864813175094</distanceFromOrigin>
				<angle>55.88482851475722</angle>
				<shape>rectangular</shape>
				<triangleMeasure>0.6176069139060852</triangleMeasure>
				<rectangleMeasure>0.6528544088648266</rectangleMeasure>
				<circleMeasure>0.4119099713292764</circleMeasure>
				<centroid>
					<x>852.9606</x>
					<y>1146.878</y>
				</centroid>
			</pseudo3D>
		</spatialEntity>
		<numericStateVariable>
			<name>avgClusterednessRegions</name>
			<value>0</value>
		</numericStateVariable>
		<numericStateVariable>
			<name>avgDensityRegions</name>
			<value>0.5688791119753688</value>
		</numericStateVariable>
	</timepoint>
	<timepoint>
		<spatialEntity>
			<pseudo3D type="region">
				<clusteredness>1</clusteredness>
				<density>0.5688791119753688</density>
				<area>23868.5</area>
				<perimeter>728.0594964027405</perimeter>
				<distanceFromOrigin>331.3864813175094</distanceFromOrigin>
				<angle>55.88482851475722</angle>
				<shape>rectangular</shape>
				<triangleMeasure>0.6176069139060852</triangleMeasure>
				<rectangleMeasure>0.6528544088648266</rectangleMeasure>
				<circleMeasure>0.4119099713292764</circleMeasure>
				<centroid>
					<x>852.9606</x>
					<y>1146.878</y>
				</centroid>
			</pseudo3D>
		</spatialEntity>
		<numericStateVariable>
			<name>avgClusterednessRegions</name>
			<value>0</value>
		</numericStateVariable>
		<numericStateVariable>
			<name>avgDensityRegions</name>
			<value>0.5688791119753688</value>
		</numericStateVariable>
	</timepoint>
	<timepoint>
		<spatialEntity>
			<pseudo3D type="region">
				<clusteredness>1</clusteredness>
				<density>0.5688791119753688</density>
				<area>23868.5</area>
				<perimeter>728.0594964027405</perimeter>
				<distanceFromOrigin>331.3864813175094</distanceFromOrigin>
				<angle>55.88482851475722</angle>
				<shape>rectangular</shape>
				<triangleMeasure>0.6176069139060852</triangleMeasure>
				<rectangleMeasure>0.6528544088648266</rectangleMeasure>
				<circleMeasure>0.4119099713292764</circleMeasure>
				<centroid>
					<x>852.9606</x>
					<y>1146.878</y>
				</centroid>
			</pseudo3D>
		</spatialEntity>
		<numericStateVariable>
			<name>avgClusterednessRegions</name>
			<value>0</value>
		</numericStateVariable>
		<numericStateVariable>
			<name>avgDensityRegions</name>
			<value>0.5688791119753688</value>
		</numericStateVariable>
	</timepoint>
	<timepoint>
		<spatialEntity>
			<pseudo3D type="region">
				<clusteredness>1</clusteredness>
				<density>0.5688791119753688</density>
				<area>23868.5</area>
				<perimeter>728.0594964027405</perimeter>
				<distanceFromOrigin>331.3864813175094</distanceFromOrigin>
				<angle>55.88482851475722</angle>
				<shape>rectangular</shape>
				<triangleMeasure>0.6176069139060852</triangleMeasure>
				<rectangleMeasure>0.6528544088648266</rectangleMeasure>
				<circleMeasure>0.4119099713292764</circleMeasure>
				<centroid>
					<x>852.9606</x>
					<y>1146.878</y>
				</centroid>
			</pseudo3D>
		</spatialEntity>
		<numericStateVariable>
			<name>avgClusterednessRegions</name>
			<value>0</value>
		</numericStateVariable>
		<numericStateVariable>
			<name>avgDensityRegions</name>
			<value>0.5688791119753688</value>
		</numericStateVariable>
	</timepoint>
	<timepoint>
		<spatialEntity>
			<pseudo3D type="region">
				<clusteredness>1</clusteredness>
				<density>0.5688791119753688</density>
				<area>23868.5</area>
				<perimeter>728.0594964027405</perimeter>
				<distanceFromOrigin>331.3864813175094</distanceFromOrigin>
				<angle>55.88482851475722</angle>
				<shape>rectangular</shape>
				<triangleMeasure>0.6176069139060852</triangleMeasure>
				<rectangleMeasure>0.6528544088648266</rectangleMeasure>
				<circleMeasure>0.4119099713292764</circleMeasure>
				<centroid>
					<x>852.9606</x>
					<y>1146.878</y>
				</centroid>
			</pseudo3D>
		</spatialEntity>
		<numericStateVariable>
			<name>avgClusterednessRegions</name>
			<value>0</value>
		</numericStateVariable>
		<numericStateVariable>
			<name>avgDensityRegions</name>
			<value>0.5688791119753688</value>
		</numericStateVariable>
	</timepoint>
	<timepoint>
		<spatialEntity>
			<pseudo3D type="region">
				<clusteredness>1</clusteredness>
				<density>0.5688791119753688</density>
				<area>23868.5</area>
				<perimeter>728.0594964027405</perimeter>
				<distanceFromOrigin>331.3864813175094</distanceFromOrigin>
				<angle>55.88482851475722</angle>
				<shape>rectangular</shape>
				<triangleMeasure>0.6176069139060852</triangleMeasure>
				<rectangleMeasure>0.6528544088648266</rectangleMeasure>
				<circleMeasure>0.4119099713292764</circleMeasure>
				<centroid>
					<x>852.9606</x>
					<y>1146.878</y>
				</centroid>
			</pseudo3D>
		</spatialEntity>
		<numericStateVariable>
			<name>avgClusterednessRegions</name>
			<value>0</value>
		</numericStateVariable>
		<numericStateVariable>
			<name>avgDensityRegions</name>
			<value>0.5688791119753688</value>
		</numericStateVariable>
	</timepoint>
	<timepoint>
		<spatialEntity>
			<pseudo3D type="region">
				<clusteredness>1</clusteredness>
				<density>0.5688791119753688</density>
				<area>23868.5</area>
				<perimeter>728.0594964027405</perimeter>
				<distanceFromOrigin>331.3864813175094</distanceFromOrigin>
				<angle>55.88482851475722</angle>
				<shape>rectangular</shape>
				<triangleMeasure>0.6176069139060852</triangleMeasure>
				<rectangleMeasure>0.6528544088648266</rectangleMeasure>
				<circleMeasure>0.4119099713292764</circleMeasure>
				<centroid>
					<x>852.9606</x>
					<y>1146.878</y>
				</centroid>
			</pseudo3D>
		</spatialEntity>
		<numericStateVariable>
			<name>avgClusterednessRegions</name>
			<value>0</value>
		</numericStateVariable>
		<numericStateVariable>
			<name>avgDensityRegions</name>
			<value>0.5688791119753688</value>
		</numericStateVariable>
	</timepoint>
	<timepoint>
		<spatialEntity>
			<pseudo3D type="region">
				<clusteredness>1</clusteredness>
				<density>0.5688791119753688</density>
				<area>23868.5</area>
				<perimeter>728.0594964027405</perimeter>
				<distanceFromOrigin>331.3864813175094</distanceFromOrigin>
				<angle>55.88482851475722</angle>
				<shape>rectangular</shape>
				<triangleMeasure>0.6176069139060852</triangleMeasure>
				<rectangleMeasure>0.6528544088648266</rectangleMeasure>
				<circleMeasure>0.4119099713292764</circleMeasure>
				<centroid>
					<x>852.9606</x>
					<y>1146.878</y>
				</centroid>
			</pseudo3D>
		</spatialEntity>
		<numericStateVariable>
			<name>avgClusterednessRegions</name>
			<value>0</value>
		</numericStateVariable>
		<numericStateVariable>
			<name>avgDensityRegions</name>
			<value>0.5688791119753688</value>
		</numericStateVariable>
	</timepoint>
	<timepoint>
		<spatialEntity>
			<pseudo3D type="region">
				<clusteredness>1</clusteredness>
				<density>0.5688791119753688</density>
				<area>23868.5</area>
				<perimeter>728.0594964027405</perimeter>
				<distanceFromOrigin>331.3864813175094</distanceFromOrigin>
				<angle>55.88482851475722</angle>
				<shape>rectangular</shape>
				<triangleMeasure>0.6176069139060852</triangleMeasure>
				<rectangleMeasure>0.6528544088648266</rectangleMeasure>
				<circleMeasure>0.4119099713292764</circleMeasure>
				<centroid>
					<x>852.9606</x>
					<y>1146.878</y>
				</centroid>
			</pseudo3D>
		</spatialEntity>
		<numericStateVariable>
			<name>avgClusterednessRegions</name>
			<value>0</value>
		</numericStateVariable>
		<numericStateVariable>
			<name>avgDensityRegions</name>
			<value>0.5688791119753688</value>
		</numericStateVariable>
	</timepoint>
	<timepoint>
		<spatialEntity>
			<pseudo3D type="region">
				<clusteredness>1</clusteredness>
				<density>0.5688791119753688</density>
				<area>23868.5</area>
				<perimeter>728.0594964027405</perimeter>
				<distanceFromOrigin>331.3864813175094</distanceFromOrigin>
				<angle>55.88482851475722</angle>
				<shape>rectangular</shape>
				<triangleMeasure>0.6176069139060852</triangleMeasure>
				<rectangleMeasure>0.6528544088648266</rectangleMeasure>
				<circleMeasure>0.4119099713292764</circleMeasure>
				<centroid>
					<x>852.9606</x>
					<y>1146.878</y>
				</centroid>
			</pseudo3D>
		</spatialEntity>
		<numericStateVariable>
			<name>avgClusterednessRegions</name>
			<value>0</value>
		</numericStateVariable>
		<numericStateVariable>
			<name>avgDensityRegions</name>
			<value>0.5688791119753688</value>
		</numericStateVariable>
	</timepoint>
	<timepoint>
		<spatialEntity>
			<pseudo3D type="region">
				<clusteredness>1</clusteredness>
				<density>0.5688791119753688</density>
				<area>23868.5</area>
				<perimeter>728.0594964027405</perimeter>
				<distanceFromOrigin>331.3864813175094</distanceFromOrigin>
				<angle>55.88482851475722</angle>
				<shape>rectangular</shape>
				<triangleMeasure>0.6176069139060852</triangleMeasure>
				<rectangleMeasure>0.6528544088648266</rectangleMeasure>
				<circleMeasure>0.4119099713292764</circleMeasure>
				<centroid>
					<x>852.9606</x>
					<y>1146.878</y>
				</centroid>
			</pseudo3D>
		</spatialEntity>
		<numericStateVariable>
			<name>avgClusterednessRegions</name>
			<value>0</value>
		</numericStateVariable>
		<numericStateVariable>
			<name>avgDensityRegions</name>
			<value>0.5688791119753688</value>
		</numericStateVariable>
	</timepoint>
	<timepoint>
		<spatialEntity>
			<pseudo3D type="region">
				<clusteredness>1</clusteredness>
				<density>0.5688791119753688</density>
				<area>23868.5</area>
				<perimeter>728.0594964027405</perimeter>
				<distanceFromOrigin>331.3864813175094</distanceFromOrigin>
				<angle>55.88482851475722</angle>
				<shape>rectangular</shape>
				<triangleMeasure>0.6176069139060852</triangleMeasure>
				<rectangleMeasure>0.6528544088648266</rectangleMeasure>
				<circleMeasure>0.4119099713292764</circleMeasure>
				<centroid>
					<x>852.9606</x>
					<y>1146.878</y>
				</centroid>
			</pseudo3D>
		</spatialEntity>
		<numericStateVariable>
			<name>avgClusterednessRegions</name>
			<value>0</value>
		</numericStateVariable>
		<numericStateVariable>
			<name>avgDensityRegions</name>
			<value>0.5688791119753688</value>
		</numericStateVariable>
	</timepoint>
	<timepoint>
		<spatialEntity>
			<pseudo3D type="region">
				<clusteredness>1</clusteredness>
				<density>0.5688791119753688</density>
				<area>23868.5</area>
				<perimeter>728.0594964027405</perimeter>
				<distanceFromOrigin>331.3864813175094</distanceFromOrigin>
				<angle>55.88482851475722</angle>
				<shape>rectangular</shape>
				<triangleMeasure>0.6176069139060852</triangleMeasure>
				<rectangleMeasure>0.6528544088648266</rectangleMeasure>
				<circleMeasure>0.4119099713292764</circleMeasure>
				<centroid>
					<x>852.9606</x>
					<y>1146.878</y>
				</centroid>
			</pseudo3D>
		</spatialEntity>
		<numericStateVariable>
			<name>avgClusterednessRegions</name>
			<value>0</value>
		</numericStateVariable>
		<numericStateVariable>
			<name>avgDensityRegions</name>
			<value>0.5688791119753688</value>
		</numericStateVariable>
	</timepoint>
	<timepoint>
		<spatialEntity>
			<pseudo3D type="region">
				<clusteredness>1</clusteredness>
				<density>0.5688791119753688</density>
				<area>23868.5</area>
				<perimeter>728.0594964027405</perimeter>
				<distanceFromOrigin>331.3864813175094</distanceFromOrigin>
				<angle>55.88482851475722</angle>
				<shape>rectangular</shape>
				<triangleMeasure>0.6176069139060852</triangleMeasure>
				<rectangleMeasure>0.6528544088648266</rectangleMeasure>
				<circleMeasure>0.4119099713292764</circleMeasure>
				<centroid>
					<x>852.9606</x>
					<y>1146.878</y>
				</centroid>
			</pseudo3D>
		</spatialEntity>
		<numericStateVariable>
			<name>avgClusterednessRegions</name>
			<value>0</value>
		</numericStateVariable>
		<numericStateVariable>
			<name>avgDensityRegions</name>
			<value>0.5688791119753688</value>
		</numericStateVariable>
	</timepoint>
	<timepoint>
		<spatialEntity>
			<pseudo3D type="region">
				<clusteredness>1</clusteredness>
				<density>0.5688791119753688</density>
				<area>23868.5</area>
				<perimeter>728.0594964027405</perimeter>
				<distanceFromOrigin>331.3864813175094</distanceFromOrigin>
				<angle>55.88482851475722</angle>
				<shape>rectangular</shape>
				<triangleMeasure>0.6176069139060852</triangleMeasure>
				<rectangleMeasure>0.6528544088648266</rectangleMeasure>
				<circleMeasure>0.4119099713292764</circleMeasure>
				<centroid>
					<x>852.9606</x>
					<y>1146.878</y>
				</centroid>
			</pseudo3D>
		</spatialEntity>
		<numericStateVariable>
			<name>avgClusterednessRegions</name>
			<value>0</value>
		</numericStateVariable>
		<numericStateVariable>
			<name>avgDensityRegions</name>
			<value>0.5688791119753688</value>
		</numericStateVariable>
	</timepoint>
	<timepoint>
		<spatialEntity>
			<pseudo3D type="region">
				<clusteredness>1</clusteredness>
				<density>0.5688791119753688</density>
				<area>23868.5</area>
				<perimeter>728.0594964027405</perimeter>
				<distanceFromOrigin>331.3864813175094</distanceFromOrigin>
				<angle>55.88482851475722</angle>
				<shape>rectangular</shape>
				<triangleMeasure>0.6176069139060852</triangleMeasure>
				<rectangleMeasure>0.6528544088648266</rectangleMeasure>
				<circleMeasure>0.4119099713292764</circleMeasure>
				<centroid>
					<x>852.9606</x>
					<y>1146.878</y>
				</centroid>
			</pseudo3D>
		</spatialEntity>
		<numericStateVariable>
			<name>avgClusterednessRegions</name>
			<value>0</value>
		</numericStateVariable>
		<numericStateVariable>
			<name>avgDensityRegions</name>
			<value>0.5688791119753688</value>
		</numericStateVariable>
	</timepoint>
	<timepoint>
		<spatialEntity>
			<pseudo3D type="region">
				<clusteredness>1</clusteredness>
				<density>0.5688791119753688</density>
				<area>23868.5</area>
				<perimeter>728.0594964027405</perimeter>
				<distanceFromOrigin>331.3864813175094</distanceFromOrigin>
				<angle>55.88482851475722</angle>
				<shape>rectangular</shape>
				<triangleMeasure>0.6176069139060852</triangleMeasure>
				<rectangleMeasure>0.6528544088648266</rectangleMeasure>
				<circleMeasure>0.4119099713292764</circleMeasure>
				<centroid>
					<x>852.9606</x>
					<y>1146.878</y>
				</centroid>
			</pseudo3D>
		</spatialEntity>
		<numericStateVariable>
			<name>avgClusterednessRegions</name>
			<value>0</value>
		</numericStateVariable>
		<numericStateVariable>
			<name>avgDensityRegions</name>
			<value>0.5688791119753688</value>
		</numericStateVariable>
	</timepoint>
	<timepoint>
		<spatialEntity>
			<pseudo3D type="region">
				<clusteredness>1</clusteredness>
				<density>0.5688791119753688</density>
				<area>23868.5</area>
				<perimeter>728.0594964027405</perimeter>
				<distanceFromOrigin>331.3864813175094</distanceFromOrigin>
				<angle>55.88482851475722</angle>
				<shape>rectangular</shape>
				<triangleMeasure>0.6176069139060852</triangleMeasure>
				<rectangleMeasure>0.6528544088648266</rectangleMeasure>
				<circleMeasure>0.4119099713292764</circleMeasure>
				<centroid>
					<x>852.9606</x>
					<y>1146.878</y>
				</centroid>
			</pseudo3D>
		</spatialEntity>
		<numericStateVariable>
			<name>avgClusterednessRegions</name>
			<value>0</value>
		</numericStateVariable>
		<numericStateVariable>
			<name>avgDensityRegions</name>
			<value>0.5688791119753688</value>
		</numericStateVariable>
	</timepoint>
	<timepoint>
		<spatialEntity>
			<pseudo3D type="region">
				<clusteredness>1</clusteredness>
				<density>0.5688791119753688</density>
				<area>23868.5</area>
				<perimeter>728.0594964027405</perimeter>
				<distanceFromOrigin>331.3864813175094</distanceFromOrigin>
				<angle>55.88482851475722</angle>
				<shape>rectangular</shape>
				<triangleMeasure>0.6176069139060852</triangleMeasure>
				<rectangleMeasure>0.6528544088648266</rectangleMeasure>
				<circleMeasure>0.4119099713292764</circleMeasure>
				<centroid>
					<x>852.9606</x>
					<y>1146.878</y>
				</centroid>
			</pseudo3D>
		</spatialEntity>
		<numericStateVariable>
			<name>avgClusterednessRegions</name>
			<value>0</value>
		</numericStateVariable>
		<numericStateVariable>
			<name>avgDensityRegions</name>
			<value>0.5688791119753688</value>
		</numericStateVariable>
	</timepoint>
	<timepoint>
		<spatialEntity>
			<pseudo3D type="region">
				<clusteredness>1</clusteredness>
				<density>0.5688791119753688</density>
				<area>23868.5</area>
				<perimeter>728.0594964027405</perimeter>
				<distanceFromOrigin>331.3864813175094</distanceFromOrigin>
				<angle>55.88482851475722</angle>
				<shape>rectangular</shape>
				<triangleMeasure>0.6176069139060852</triangleMeasure>
				<rectangleMeasure>0.6528544088648266</rectangleMeasure>
				<circleMeasure>0.4119099713292764</circleMeasure>
				<centroid>
					<x>852.9606</x>
					<y>1146.878</y>
				</centroid>
			</pseudo3D>
		</spatialEntity>
		<numericStateVariable>
			<name>avgClusterednessRegions</name>
			<value>0</value>
		</numericStateVariable>
		<numericStateVariable>
			<name>avgDensityRegions</name>
			<value>0.5688791119753688</value>
		</numericStateVariable>
	</timepoint>
	<timepoint>
		<spatialEntity>
			<pseudo3D type="region">
				<clusteredness>1</clusteredness>
				<density>0.5688791119753688</density>
				<area>23868.5</area>
				<perimeter>728.0594964027405</perimeter>
				<distanceFromOrigin>331.3864813175094</distanceFromOrigin>
				<angle>55.88482851475722</angle>
				<shape>rectangular</shape>
				<triangleMeasure>0.6176069139060852</triangleMeasure>
				<rectangleMeasure>0.6528544088648266</rectangleMeasure>
				<circleMeasure>0.4119099713292764</circleMeasure>
				<centroid>
					<x>852.9606</x>
					<y>1146.878</y>
				</centroid>
			</pseudo3D>
		</spatialEntity>
		<numericStateVariable>
			<name>avgClusterednessRegions</name>
			<value>0</value>
		</numericStateVariable>
		<numericStateVariable>
			<name>avgDensityRegions</name>
			<value>0.5688791119753688</value>
		</numericStateVariable>
	</timepoint>
	<timepoint>
		<spatialEntity>
			<pseudo3D type="region">
				<clusteredness>1</clusteredness>
				<density>0.5688791119753688</density>
				<area>23868.5</area>
				<perimeter>728.0594964027405</perimeter>
				<distanceFromOrigin>331.3864813175094</distanceFromOrigin>
				<angle>55.88482851475722</angle>
				<shape>rectangular</shape>
				<triangleMeasure>0.6176069139060852</triangleMeasure>
				<rectangleMeasure>0.6528544088648266</rectangleMeasure>
				<circleMeasure>0.4119099713292764</circleMeasure>
				<centroid>
					<x>852.9606</x>
					<y>1146.878</y>
				</centroid>
			</pseudo3D>
		</spatialEntity>
		<numericStateVariable>
			<name>avgClusterednessRegions</name>
			<value>0</value>
		</numericStateVariable>
		<numericStateVariable>
			<name>avgDensityRegions</name>
			<value>0.5688791119753688</value>
		</numericStateVariable>
	</timepoint>
	<timepoint>
		<spatialEntity>
			<pseudo3D type="region">
				<clusteredness>1</clusteredness>
				<density>0.5688791119753688</density>
				<area>23868.5</area>
				<perimeter>728.0594964027405</perimeter>
				<distanceFromOrigin>331.3864813175094</distanceFromOrigin>
				<angle>55.88482851475722</angle>
				<shape>rectangular</shape>
				<triangleMeasure>0.6176069139060852</triangleMeasure>
				<rectangleMeasure>0.6528544088648266</rectangleMeasure>
				<circleMeasure>0.4119099713292764</circleMeasure>
				<centroid>
					<x>852.9606</x>
					<y>1146.878</y>
				</centroid>
			</pseudo3D>
		</spatialEntity>
		<numericStateVariable>
			<name>avgClusterednessRegions</name>
			<value>0</value>
		</numericStateVariable>
		<numericStateVariable>
			<name>avgDensityRegions</name>
			<value>0.5688791119753688</value>
		</numericStateVariable>
	</timepoint>
	<timepoint>
		<spatialEntity>
			<pseudo3D type="region">
				<clusteredness>1</clusteredness>
				<density>0.5688791119753688</density>
				<area>23868.5</area>
				<perimeter>728.0594964027405</perimeter>
				<distanceFromOrigin>331.3864813175094</distanceFromOrigin>
				<angle>55.88482851475722</angle>
				<shape>rectangular</shape>
				<triangleMeasure>0.6176069139060852</triangleMeasure>
				<rectangleMeasure>0.6528544088648266</rectangleMeasure>
				<circleMeasure>0.4119099713292764</circleMeasure>
				<centroid>
					<x>852.9606</x>
					<y>1146.878</y>
				</centroid>
			</pseudo3D>
		</spatialEntity>
		<numericStateVariable>
			<name>avgClusterednessRegions</name>
			<value>0</value>
		</numericStateVariable>
		<numericStateVariable>
			<name>avgDensityRegions</name>
			<value>0.5688791119753688</value>
		</numericStateVariable>
	</timepoint>
	<timepoint>
		<spatialEntity>
			<pseudo3D type="region">
				<clusteredness>1</clusteredness>
				<density>0.5688791119753688</density>
				<area>23868.5</area>
				<perimeter>728.0594964027405</perimeter>
				<distanceFromOrigin>331.3864813175094</distanceFromOrigin>
				<angle>55.88482851475722</angle>
				<shape>rectangular</shape>
				<triangleMeasure>0.6176069139060852</triangleMeasure>
				<rectangleMeasure>0.6528544088648266</rectangleMeasure>
				<circleMeasure>0.4119099713292764</circleMeasure>
				<centroid>
					<x>852.9606</x>
					<y>1146.878</y>
				</centroid>
			</pseudo3D>
		</spatialEntity>
		<numericStateVariable>
			<name>avgClusterednessRegions</name>
			<value>0</value>
		</numericStateVariable>
		<numericStateVariable>
			<name>avgDensityRegions</name>
			<value>0.5688791119753688</value>
		</numericStateVariable>
	</timepoint>
	<timepoint>
		<spatialEntity>
			<pseudo3D type="region">
				<clusteredness>1</clusteredness>
				<density>0.5688791119753688</density>
				<area>23868.5</area>
				<perimeter>728.0594964027405</perimeter>
				<distanceFromOrigin>331.3864813175094</distanceFromOrigin>
				<angle>55.88482851475722</angle>
				<shape>rectangular</shape>
				<triangleMeasure>0.6176069139060852</triangleMeasure>
				<rectangleMeasure>0.6528544088648266</rectangleMeasure>
				<circleMeasure>0.4119099713292764</circleMeasure>
				<centroid>
					<x>852.9606</x>
					<y>1146.878</y>
				</centroid>
			</pseudo3D>
		</spatialEntity>
		<numericStateVariable>
			<name>avgClusterednessRegions</name>
			<value>0</value>
		</numericStateVariable>
		<numericStateVariable>
			<name>avgDensityRegions</name>
			<value>0.5688791119753688</value>
		</numericStateVariable>
	</timepoint>
	<timepoint>
		<spatialEntity>
			<pseudo3D type="region">
				<clusteredness>1</clusteredness>
				<density>0.5688791119753688</density>
				<area>23868.5</area>
				<perimeter>728.0594964027405</perimeter>
				<distanceFromOrigin>331.3864813175094</distanceFromOrigin>
				<angle>55.88482851475722</angle>
				<shape>rectangular</shape>
				<triangleMeasure>0.6176069139060852</triangleMeasure>
				<rectangleMeasure>0.6528544088648266</rectangleMeasure>
				<circleMeasure>0.4119099713292764</circleMeasure>
				<centroid>
					<x>852.9606</x>
					<y>1146.878</y>
				</centroid>
			</pseudo3D>
		</spatialEntity>
		<numericStateVariable>
			<name>avgClusterednessRegions</name>
			<value>0</value>
		</numericStateVariable>
		<numericStateVariable>
			<name>avgDensityRegions</name>
			<value>0.5688791119753688</value>
		</numericStateVariable>
	</timepoint>
	<timepoint>
		<spatialEntity>
			<pseudo3D type="region">
				<clusteredness>1</clusteredness>
				<density>0.5688791119753688</density>
				<area>23868.5</area>
				<perimeter>728.0594964027405</perimeter>
				<distanceFromOrigin>331.3864813175094</distanceFromOrigin>
				<angle>55.88482851475722</angle>
				<shape>rectangular</shape>
				<triangleMeasure>0.6176069139060852</triangleMeasure>
				<rectangleMeasure>0.6528544088648266</rectangleMeasure>
				<circleMeasure>0.4119099713292764</circleMeasure>
				<centroid>
					<x>852.9606</x>
					<y>1146.878</y>
				</centroid>
			</pseudo3D>
		</spatialEntity>
		<numericStateVariable>
			<name>avgClusterednessRegions</name>
			<value>0</value>
		</numericStateVariable>
		<numericStateVariable>
			<name>avgDensityRegions</name>
			<value>0.5688791119753688</value>
		</numericStateVariable>
	</timepoint>
	<timepoint>
		<spatialEntity>
			<pseudo3D type="region">
				<clusteredness>1</clusteredness>
				<density>0.5688791119753688</density>
				<area>23868.5</area>
				<perimeter>728.0594964027405</perimeter>
				<distanceFromOrigin>331.3864813175094</distanceFromOrigin>
				<angle>55.88482851475722</angle>
				<shape>rectangular</shape>
				<triangleMeasure>0.6176069139060852</triangleMeasure>
				<rectangleMeasure>0.6528544088648266</rectangleMeasure>
				<circleMeasure>0.4119099713292764</circleMeasure>
				<centroid>
					<x>852.9606</x>
					<y>1146.878</y>
				</centroid>
			</pseudo3D>
		</spatialEntity>
		<numericStateVariable>
			<name>avgClusterednessRegions</name>
			<value>0</value>
		</numericStateVariable>
		<numericStateVariable>
			<name>avgDensityRegions</name>
			<value>0.5688791119753688</value>
		</numericStateVariable>
	</timepoint>
	<timepoint>
		<spatialEntity>
			<pseudo3D type="region">
				<clusteredness>1</clusteredness>
				<density>0.5688791119753688</density>
				<area>23868.5</area>
				<perimeter>728.0594964027405</perimeter>
				<distanceFromOrigin>331.3864813175094</distanceFromOrigin>
				<angle>55.88482851475722</angle>
				<shape>rectangular</shape>
				<triangleMeasure>0.6176069139060852</triangleMeasure>
				<rectangleMeasure>0.6528544088648266</rectangleMeasure>
				<circleMeasure>0.4119099713292764</circleMeasure>
				<centroid>
					<x>852.9606</x>
					<y>1146.878</y>
				</centroid>
			</pseudo3D>
		</spatialEntity>
		<numericStateVariable>
			<name>avgClusterednessRegions</name>
			<value>0</value>
		</numericStateVariable>
		<numericStateVariable>
			<name>avgDensityRegions</name>
			<value>0.5688791119753688</value>
		</numericStateVariable>
	</timepoint>
	<timepoint>
		<spatialEntity>
			<pseudo3D type="region">
				<clusteredness>1</clusteredness>
				<density>0.5688791119753688</density>
				<area>23868.5</area>
				<perimeter>728.0594964027405</perimeter>
				<distanceFromOrigin>331.3864813175094</distanceFromOrigin>
				<angle>55.88482851475722</angle>
				<shape>rectangular</shape>
				<triangleMeasure>0.6176069139060852</triangleMeasure>
				<rectangleMeasure>0.6528544088648266</rectangleMeasure>
				<circleMeasure>0.4119099713292764</circleMeasure>
				<centroid>
					<x>852.9606</x>
					<y>1146.878</y>
				</centroid>
			</pseudo3D>
		</spatialEntity>
		<numericStateVariable>
			<name>avgClusterednessRegions</name>
			<value>0</value>
		</numericStateVariable>
		<numericStateVariable>
			<name>avgDensityRegions</name>
			<value>0.5688791119753688</value>
		</numericStateVariable>
	</timepoint>
	<timepoint>
		<spatialEntity>
			<pseudo3D type="region">
				<clusteredness>1</clusteredness>
				<density>0.5688791119753688</density>
				<area>23868.5</area>
				<perimeter>728.0594964027405</perimeter>
				<distanceFromOrigin>331.3864813175094</distanceFromOrigin>
				<angle>55.88482851475722</angle>
				<shape>rectangular</shape>
				<triangleMeasure>0.6176069139060852</triangleMeasure>
				<rectangleMeasure>0.6528544088648266</rectangleMeasure>
				<circleMeasure>0.4119099713292764</circleMeasure>
				<centroid>
					<x>852.9606</x>
					<y>1146.878</y>
				</centroid>
			</pseudo3D>
		</spatialEntity>
		<numericStateVariable>
			<name>avgClusterednessRegions</name>
			<value>0</value>
		</numericStateVariable>
		<numericStateVariable>
			<name>avgDensityRegions</name>
			<value>0.5688791119753688</value>
		</numericStateVariable>
	</timepoint>
	<timepoint>
		<spatialEntity>
			<pseudo3D type="region">
				<clusteredness>1</clusteredness>
				<density>0.5688791119753688</density>
				<area>23868.5</area>
				<perimeter>728.0594964027405</perimeter>
				<distanceFromOrigin>331.3864813175094</distanceFromOrigin>
				<angle>55.88482851475722</angle>
				<shape>rectangular</shape>
				<triangleMeasure>0.6176069139060852</triangleMeasure>
				<rectangleMeasure>0.6528544088648266</rectangleMeasure>
				<circleMeasure>0.4119099713292764</circleMeasure>
				<centroid>
					<x>852.9606</x>
					<y>1146.878</y>
				</centroid>
			</pseudo3D>
		</spatialEntity>
		<numericStateVariable>
			<name>avgClusterednessRegions</name>
			<value>0</value>
		</numericStateVariable>
		<numericStateVariable>
			<name>avgDensityRegions</name>
			<value>0.5688791119753688</value>
		</numericStateVariable>
	</timepoint>
	<timepoint>
		<spatialEntity>
			<pseudo3D type="region">
				<clusteredness>1</clusteredness>
				<density>0.5688791119753688</density>
				<area>23868.5</area>
				<perimeter>728.0594964027405</perimeter>
				<distanceFromOrigin>331.3864813175094</distanceFromOrigin>
				<angle>55.88482851475722</angle>
				<shape>rectangular</shape>
				<triangleMeasure>0.6176069139060852</triangleMeasure>
				<rectangleMeasure>0.6528544088648266</rectangleMeasure>
				<circleMeasure>0.4119099713292764</circleMeasure>
				<centroid>
					<x>852.9606</x>
					<y>1146.878</y>
				</centroid>
			</pseudo3D>
		</spatialEntity>
		<numericStateVariable>
			<name>avgClusterednessRegions</name>
			<value>0</value>
		</numericStateVariable>
		<numericStateVariable>
			<name>avgDensityRegions</name>
			<value>0.5688791119753688</value>
		</numericStateVariable>
	</timepoint>
	<timepoint>
		<spatialEntity>
			<pseudo3D type="region">
				<clusteredness>1</clusteredness>
				<density>0.5688791119753688</density>
				<area>23868.5</area>
				<perimeter>728.0594964027405</perimeter>
				<distanceFromOrigin>331.3864813175094</distanceFromOrigin>
				<angle>55.88482851475722</angle>
				<shape>rectangular</shape>
				<triangleMeasure>0.6176069139060852</triangleMeasure>
				<rectangleMeasure>0.6528544088648266</rectangleMeasure>
				<circleMeasure>0.4119099713292764</circleMeasure>
				<centroid>
					<x>852.9606</x>
					<y>1146.878</y>
				</centroid>
			</pseudo3D>
		</spatialEntity>
		<numericStateVariable>
			<name>avgClusterednessRegions</name>
			<value>0</value>
		</numericStateVariable>
		<numericStateVariable>
			<name>avgDensityRegions</name>
			<value>0.5688791119753688</value>
		</numericStateVariable>
	</timepoint>
	<timepoint>
		<spatialEntity>
			<pseudo3D type="region">
				<clusteredness>1</clusteredness>
				<density>0.5688791119753688</density>
				<area>23868.5</area>
				<perimeter>728.0594964027405</perimeter>
				<distanceFromOrigin>331.3864813175094</distanceFromOrigin>
				<angle>55.88482851475722</angle>
				<shape>rectangular</shape>
				<triangleMeasure>0.6176069139060852</triangleMeasure>
				<rectangleMeasure>0.6528544088648266</rectangleMeasure>
				<circleMeasure>0.4119099713292764</circleMeasure>
				<centroid>
					<x>852.9606</x>
					<y>1146.878</y>
				</centroid>
			</pseudo3D>
		</spatialEntity>
		<numericStateVariable>
			<name>avgClusterednessRegions</name>
			<value>0</value>
		</numericStateVariable>
		<numericStateVariable>
			<name>avgDensityRegions</name>
			<value>0.5688791119753688</value>
		</numericStateVariable>
	</timepoint>
	<timepoint>
		<spatialEntity>
			<pseudo3D type="region">
				<clusteredness>1</clusteredness>
				<density>0.5688791119753688</density>
				<area>23868.5</area>
				<perimeter>728.0594964027405</perimeter>
				<distanceFromOrigin>331.3864813175094</distanceFromOrigin>
				<angle>55.88482851475722</angle>
				<shape>rectangular</shape>
				<triangleMeasure>0.6176069139060852</triangleMeasure>
				<rectangleMeasure>0.6528544088648266</rectangleMeasure>
				<circleMeasure>0.4119099713292764</circleMeasure>
				<centroid>
					<x>852.9606</x>
					<y>1146.878</y>
				</centroid>
			</pseudo3D>
		</spatialEntity>
		<numericStateVariable>
			<name>avgClusterednessRegions</name>
			<value>0</value>
		</numericStateVariable>
		<numericStateVariable>
			<name>avgDensityRegions</name>
			<value>0.5688791119753688</value>
		</numericStateVariable>
	</timepoint>
	<timepoint>
		<spatialEntity>
			<pseudo3D type="region">
				<clusteredness>1</clusteredness>
				<density>0.5688791119753688</density>
				<area>23868.5</area>
				<perimeter>728.0594964027405</perimeter>
				<distanceFromOrigin>331.3864813175094</distanceFromOrigin>
				<angle>55.88482851475722</angle>
				<shape>rectangular</shape>
				<triangleMeasure>0.6176069139060852</triangleMeasure>
				<rectangleMeasure>0.6528544088648266</rectangleMeasure>
				<circleMeasure>0.4119099713292764</circleMeasure>
				<centroid>
					<x>852.9606</x>
					<y>1146.878</y>
				</centroid>
			</pseudo3D>
		</spatialEntity>
		<numericStateVariable>
			<name>avgClusterednessRegions</name>
			<value>0</value>
		</numericStateVariable>
		<numericStateVariable>
			<name>avgDensityRegions</name>
			<value>0.5688791119753688</value>
		</numericStateVariable>
	</timepoint>
	<timepoint>
		<spatialEntity>
			<pseudo3D type="region">
				<clusteredness>1</clusteredness>
				<density>0.5688791119753688</density>
				<area>23868.5</area>
				<perimeter>728.0594964027405</perimeter>
				<distanceFromOrigin>331.3864813175094</distanceFromOrigin>
				<angle>55.88482851475722</angle>
				<shape>rectangular</shape>
				<triangleMeasure>0.6176069139060852</triangleMeasure>
				<rectangleMeasure>0.6528544088648266</rectangleMeasure>
				<circleMeasure>0.4119099713292764</circleMeasure>
				<centroid>
					<x>852.9606</x>
					<y>1146.878</y>
				</centroid>
			</pseudo3D>
		</spatialEntity>
		<numericStateVariable>
			<name>avgClusterednessRegions</name>
			<value>0</value>
		</numericStateVariable>
		<numericStateVariable>
			<name>avgDensityRegions</name>
			<value>0.5688791119753688</value>
		</numericStateVariable>
	</timepoint>
	<timepoint>
		<spatialEntity>
			<pseudo3D type="region">
				<clusteredness>1</clusteredness>
				<density>0.5688791119753688</density>
				<area>23868.5</area>
				<perimeter>728.0594964027405</perimeter>
				<distanceFromOrigin>331.3864813175094</distanceFromOrigin>
				<angle>55.88482851475722</angle>
				<shape>rectangular</shape>
				<triangleMeasure>0.6176069139060852</triangleMeasure>
				<rectangleMeasure>0.6528544088648266</rectangleMeasure>
				<circleMeasure>0.4119099713292764</circleMeasure>
				<centroid>
					<x>852.9606</x>
					<y>1146.878</y>
				</centroid>
			</pseudo3D>
		</spatialEntity>
		<numericStateVariable>
			<name>avgClusterednessRegions</name>
			<value>0</value>
		</numericStateVariable>
		<numericStateVariable>
			<name>avgDensityRegions</name>
			<value>0.5688791119753688</value>
		</numericStateVariable>
	</timepoint>
	<timepoint>
		<spatialEntity>
			<pseudo3D type="region">
				<clusteredness>1</clusteredness>
				<density>0.5688791119753688</density>
				<area>23868.5</area>
				<perimeter>728.0594964027405</perimeter>
				<distanceFromOrigin>331.3864813175094</distanceFromOrigin>
				<angle>55.88482851475722</angle>
				<shape>rectangular</shape>
				<triangleMeasure>0.6176069139060852</triangleMeasure>
				<rectangleMeasure>0.6528544088648266</rectangleMeasure>
				<circleMeasure>0.4119099713292764</circleMeasure>
				<centroid>
					<x>852.9606</x>
					<y>1146.878</y>
				</centroid>
			</pseudo3D>
		</spatialEntity>
		<numericStateVariable>
			<name>avgClusterednessRegions</name>
			<value>0</value>
		</numericStateVariable>
		<numericStateVariable>
			<name>avgDensityRegions</name>
			<value>0.5688791119753688</value>
		</numericStateVariable>
	</timepoint>
	<timepoint>
		<spatialEntity>
			<pseudo3D type="region">
				<clusteredness>1</clusteredness>
				<density>0.5688791119753688</density>
				<area>23868.5</area>
				<perimeter>728.0594964027405</perimeter>
				<distanceFromOrigin>331.3864813175094</distanceFromOrigin>
				<angle>55.88482851475722</angle>
				<shape>rectangular</shape>
				<triangleMeasure>0.6176069139060852</triangleMeasure>
				<rectangleMeasure>0.6528544088648266</rectangleMeasure>
				<circleMeasure>0.4119099713292764</circleMeasure>
				<centroid>
					<x>852.9606</x>
					<y>1146.878</y>
				</centroid>
			</pseudo3D>
		</spatialEntity>
		<numericStateVariable>
			<name>avgClusterednessRegions</name>
			<value>0</value>
		</numericStateVariable>
		<numericStateVariable>
			<name>avgDensityRegions</name>
			<value>0.5688791119753688</value>
		</numericStateVariable>
	</timepoint>
	<timepoint>
		<spatialEntity>
			<pseudo3D type="region">
				<clusteredness>1</clusteredness>
				<density>0.5688791119753688</density>
				<area>23868.5</area>
				<perimeter>728.0594964027405</perimeter>
				<distanceFromOrigin>331.3864813175094</distanceFromOrigin>
				<angle>55.88482851475722</angle>
				<shape>rectangular</shape>
				<triangleMeasure>0.6176069139060852</triangleMeasure>
				<rectangleMeasure>0.6528544088648266</rectangleMeasure>
				<circleMeasure>0.4119099713292764</circleMeasure>
				<centroid>
					<x>852.9606</x>
					<y>1146.878</y>
				</centroid>
			</pseudo3D>
		</spatialEntity>
		<numericStateVariable>
			<name>avgClusterednessRegions</name>
			<value>0</value>
		</numericStateVariable>
		<numericStateVariable>
			<name>avgDensityRegions</name>
			<value>0.5688791119753688</value>
		</numericStateVariable>
	</timepoint>
	<timepoint>
		<spatialEntity>
			<pseudo3D type="region">
				<clusteredness>1</clusteredness>
				<density>0.5688791119753688</density>
				<area>23868.5</area>
				<perimeter>728.0594964027405</perimeter>
				<distanceFromOrigin>331.3864813175094</distanceFromOrigin>
				<angle>55.88482851475722</angle>
				<shape>rectangular</shape>
				<triangleMeasure>0.6176069139060852</triangleMeasure>
				<rectangleMeasure>0.6528544088648266</rectangleMeasure>
				<circleMeasure>0.4119099713292764</circleMeasure>
				<centroid>
					<x>852.9606</x>
					<y>1146.878</y>
				</centroid>
			</pseudo3D>
		</spatialEntity>
		<numericStateVariable>
			<name>avgClusterednessRegions</name>
			<value>0</value>
		</numericStateVariable>
		<numericStateVariable>
			<name>avgDensityRegions</name>
			<value>0.5688791119753688</value>
		</numericStateVariable>
	</timepoint>
	<timepoint>
		<spatialEntity>
			<pseudo3D type="region">
				<clusteredness>1</clusteredness>
				<density>0.5688791119753688</density>
				<area>23868.5</area>
				<perimeter>728.0594964027405</perimeter>
				<distanceFromOrigin>331.3864813175094</distanceFromOrigin>
				<angle>55.88482851475722</angle>
				<shape>rectangular</shape>
				<triangleMeasure>0.6176069139060852</triangleMeasure>
				<rectangleMeasure>0.6528544088648266</rectangleMeasure>
				<circleMeasure>0.4119099713292764</circleMeasure>
				<centroid>
					<x>852.9606</x>
					<y>1146.878</y>
				</centroid>
			</pseudo3D>
		</spatialEntity>
		<numericStateVariable>
			<name>avgClusterednessRegions</name>
			<value>0</value>
		</numericStateVariable>
		<numericStateVariable>
			<name>avgDensityRegions</name>
			<value>0.5688791119753688</value>
		</numericStateVariable>
	</timepoint>
	<timepoint>
		<spatialEntity>
			<pseudo3D type="region">
				<clusteredness>1</clusteredness>
				<density>0.5688791119753688</density>
				<area>23868.5</area>
				<perimeter>728.0594964027405</perimeter>
				<distanceFromOrigin>331.3864813175094</distanceFromOrigin>
				<angle>55.88482851475722</angle>
				<shape>rectangular</shape>
				<triangleMeasure>0.6176069139060852</triangleMeasure>
				<rectangleMeasure>0.6528544088648266</rectangleMeasure>
				<circleMeasure>0.4119099713292764</circleMeasure>
				<centroid>
					<x>852.9606</x>
					<y>1146.878</y>
				</centroid>
			</pseudo3D>
		</spatialEntity>
		<numericStateVariable>
			<name>avgClusterednessRegions</name>
			<value>0</value>
		</numericStateVariable>
		<numericStateVariable>
			<name>avgDensityRegions</name>
			<value>0.5688791119753688</value>
		</numericStateVariable>
	</timepoint>
	<timepoint>
		<spatialEntity>
			<pseudo3D type="region">
				<clusteredness>1</clusteredness>
				<density>0.5688791119753688</density>
				<area>23868.5</area>
				<perimeter>728.0594964027405</perimeter>
				<distanceFromOrigin>331.3864813175094</distanceFromOrigin>
				<angle>55.88482851475722</angle>
				<shape>rectangular</shape>
				<triangleMeasure>0.6176069139060852</triangleMeasure>
				<rectangleMeasure>0.6528544088648266</rectangleMeasure>
				<circleMeasure>0.4119099713292764</circleMeasure>
				<centroid>
					<x>852.9606</x>
					<y>1146.878</y>
				</centroid>
			</pseudo3D>
		</spatialEntity>
		<numericStateVariable>
			<name>avgClusterednessRegions</name>
			<value>0</value>
		</numericStateVariable>
		<numericStateVariable>
			<name>avgDensityRegions</name>
			<value>0.5688791119753688</value>
		</numericStateVariable>
	</timepoint>
	<timepoint>
		<spatialEntity>
			<pseudo3D type="region">
				<clusteredness>1</clusteredness>
				<density>0.5688791119753688</density>
				<area>23868.5</area>
				<perimeter>728.0594964027405</perimeter>
				<distanceFromOrigin>331.3864813175094</distanceFromOrigin>
				<angle>55.88482851475722</angle>
				<shape>rectangular</shape>
				<triangleMeasure>0.6176069139060852</triangleMeasure>
				<rectangleMeasure>0.6528544088648266</rectangleMeasure>
				<circleMeasure>0.4119099713292764</circleMeasure>
				<centroid>
					<x>852.9606</x>
					<y>1146.878</y>
				</centroid>
			</pseudo3D>
		</spatialEntity>
		<numericStateVariable>
			<name>avgClusterednessRegions</name>
			<value>0</value>
		</numericStateVariable>
		<numericStateVariable>
			<name>avgDensityRegions</name>
			<value>0.5688791119753688</value>
		</numericStateVariable>
	</timepoint>
	<timepoint>
		<spatialEntity>
			<pseudo3D type="region">
				<clusteredness>1</clusteredness>
				<density>0.5688791119753688</density>
				<area>23868.5</area>
				<perimeter>728.0594964027405</perimeter>
				<distanceFromOrigin>331.3864813175094</distanceFromOrigin>
				<angle>55.88482851475722</angle>
				<shape>rectangular</shape>
				<triangleMeasure>0.6176069139060852</triangleMeasure>
				<rectangleMeasure>0.6528544088648266</rectangleMeasure>
				<circleMeasure>0.4119099713292764</circleMeasure>
				<centroid>
					<x>852.9606</x>
					<y>1146.878</y>
				</centroid>
			</pseudo3D>
		</spatialEntity>
		<numericStateVariable>
			<name>avgClusterednessRegions</name>
			<value>0</value>
		</numericStateVariable>
		<numericStateVariable>
			<name>avgDensityRegions</name>
			<value>0.5688791119753688</value>
		</numericStateVariable>
	</timepoint>
	<timepoint>
		<spatialEntity>
			<pseudo3D type="region">
				<clusteredness>1</clusteredness>
				<density>0.5688791119753688</density>
				<area>23868.5</area>
				<perimeter>728.0594964027405</perimeter>
				<distanceFromOrigin>331.3864813175094</distanceFromOrigin>
				<angle>55.88482851475722</angle>
				<shape>rectangular</shape>
				<triangleMeasure>0.6176069139060852</triangleMeasure>
				<rectangleMeasure>0.6528544088648266</rectangleMeasure>
				<circleMeasure>0.4119099713292764</circleMeasure>
				<centroid>
					<x>852.9606</x>
					<y>1146.878</y>
				</centroid>
			</pseudo3D>
		</spatialEntity>
		<numericStateVariable>
			<name>avgClusterednessRegions</name>
			<value>0</value>
		</numericStateVariable>
		<numericStateVariable>
			<name>avgDensityRegions</name>
			<value>0.5688791119753688</value>
		</numericStateVariable>
	</timepoint>
	<timepoint>
		<spatialEntity>
			<pseudo3D type="region">
				<clusteredness>1</clusteredness>
				<density>0.5688791119753688</density>
				<area>23868.5</area>
				<perimeter>728.0594964027405</perimeter>
				<distanceFromOrigin>331.3864813175094</distanceFromOrigin>
				<angle>55.88482851475722</angle>
				<shape>rectangular</shape>
				<triangleMeasure>0.6176069139060852</triangleMeasure>
				<rectangleMeasure>0.6528544088648266</rectangleMeasure>
				<circleMeasure>0.4119099713292764</circleMeasure>
				<centroid>
					<x>852.9606</x>
					<y>1146.878</y>
				</centroid>
			</pseudo3D>
		</spatialEntity>
		<numericStateVariable>
			<name>avgClusterednessRegions</name>
			<value>0</value>
		</numericStateVariable>
		<numericStateVariable>
			<name>avgDensityRegions</name>
			<value>0.5688791119753688</value>
		</numericStateVariable>
	</timepoint>
	<timepoint>
		<spatialEntity>
			<pseudo3D type="region">
				<clusteredness>1</clusteredness>
				<density>0.5688791119753688</density>
				<area>23868.5</area>
				<perimeter>728.0594964027405</perimeter>
				<distanceFromOrigin>331.3864813175094</distanceFromOrigin>
				<angle>55.88482851475722</angle>
				<shape>rectangular</shape>
				<triangleMeasure>0.6176069139060852</triangleMeasure>
				<rectangleMeasure>0.6528544088648266</rectangleMeasure>
				<circleMeasure>0.4119099713292764</circleMeasure>
				<centroid>
					<x>852.9606</x>
					<y>1146.878</y>
				</centroid>
			</pseudo3D>
		</spatialEntity>
		<numericStateVariable>
			<name>avgClusterednessRegions</name>
			<value>0</value>
		</numericStateVariable>
		<numericStateVariable>
			<name>avgDensityRegions</name>
			<value>0.5688791119753688</value>
		</numericStateVariable>
	</timepoint>
	<timepoint>
		<spatialEntity>
			<pseudo3D type="region">
				<clusteredness>1</clusteredness>
				<density>0.5688791119753688</density>
				<area>23868.5</area>
				<perimeter>728.0594964027405</perimeter>
				<distanceFromOrigin>331.3864813175094</distanceFromOrigin>
				<angle>55.88482851475722</angle>
				<shape>rectangular</shape>
				<triangleMeasure>0.6176069139060852</triangleMeasure>
				<rectangleMeasure>0.6528544088648266</rectangleMeasure>
				<circleMeasure>0.4119099713292764</circleMeasure>
				<centroid>
					<x>852.9606</x>
					<y>1146.878</y>
				</centroid>
			</pseudo3D>
		</spatialEntity>
		<numericStateVariable>
			<name>avgClusterednessRegions</name>
			<value>0</value>
		</numericStateVariable>
		<numericStateVariable>
			<name>avgDensityRegions</name>
			<value>0.5688791119753688</value>
		</numericStateVariable>
	</timepoint>
	<timepoint>
		<spatialEntity>
			<pseudo3D type="region">
				<clusteredness>1</clusteredness>
				<density>0.5688791119753688</density>
				<area>23868.5</area>
				<perimeter>728.0594964027405</perimeter>
				<distanceFromOrigin>331.3864813175094</distanceFromOrigin>
				<angle>55.88482851475722</angle>
				<shape>rectangular</shape>
				<triangleMeasure>0.6176069139060852</triangleMeasure>
				<rectangleMeasure>0.6528544088648266</rectangleMeasure>
				<circleMeasure>0.4119099713292764</circleMeasure>
				<centroid>
					<x>852.9606</x>
					<y>1146.878</y>
				</centroid>
			</pseudo3D>
		</spatialEntity>
		<numericStateVariable>
			<name>avgClusterednessRegions</name>
			<value>0</value>
		</numericStateVariable>
		<numericStateVariable>
			<name>avgDensityRegions</name>
			<value>0.5688791119753688</value>
		</numericStateVariable>
	</timepoint>
	<timepoint>
		<spatialEntity>
			<pseudo3D type="region">
				<clusteredness>1</clusteredness>
				<density>0.5688791119753688</density>
				<area>23868.5</area>
				<perimeter>728.0594964027405</perimeter>
				<distanceFromOrigin>331.3864813175094</distanceFromOrigin>
				<angle>55.88482851475722</angle>
				<shape>rectangular</shape>
				<triangleMeasure>0.6176069139060852</triangleMeasure>
				<rectangleMeasure>0.6528544088648266</rectangleMeasure>
				<circleMeasure>0.4119099713292764</circleMeasure>
				<centroid>
					<x>852.9606</x>
					<y>1146.878</y>
				</centroid>
			</pseudo3D>
		</spatialEntity>
		<numericStateVariable>
			<name>avgClusterednessRegions</name>
			<value>0</value>
		</numericStateVariable>
		<numericStateVariable>
			<name>avgDensityRegions</name>
			<value>0.5688791119753688</value>
		</numericStateVariable>
	</timepoint>
	<timepoint>
		<spatialEntity>
			<pseudo3D type="region">
				<clusteredness>1</clusteredness>
				<density>0.5688791119753688</density>
				<area>23868.5</area>
				<perimeter>728.0594964027405</perimeter>
				<distanceFromOrigin>331.3864813175094</distanceFromOrigin>
				<angle>55.88482851475722</angle>
				<shape>rectangular</shape>
				<triangleMeasure>0.6176069139060852</triangleMeasure>
				<rectangleMeasure>0.6528544088648266</rectangleMeasure>
				<circleMeasure>0.4119099713292764</circleMeasure>
				<centroid>
					<x>852.9606</x>
					<y>1146.878</y>
				</centroid>
			</pseudo3D>
		</spatialEntity>
		<numericStateVariable>
			<name>avgClusterednessRegions</name>
			<value>0</value>
		</numericStateVariable>
		<numericStateVariable>
			<name>avgDensityRegions</name>
			<value>0.5688791119753688</value>
		</numericStateVariable>
	</timepoint>
	<timepoint>
		<spatialEntity>
			<pseudo3D type="region">
				<clusteredness>1</clusteredness>
				<density>0.5688791119753688</density>
				<area>23868.5</area>
				<perimeter>728.0594964027405</perimeter>
				<distanceFromOrigin>331.3864813175094</distanceFromOrigin>
				<angle>55.88482851475722</angle>
				<shape>rectangular</shape>
				<triangleMeasure>0.6176069139060852</triangleMeasure>
				<rectangleMeasure>0.6528544088648266</rectangleMeasure>
				<circleMeasure>0.4119099713292764</circleMeasure>
				<centroid>
					<x>852.9606</x>
					<y>1146.878</y>
				</centroid>
			</pseudo3D>
		</spatialEntity>
		<numericStateVariable>
			<name>avgClusterednessRegions</name>
			<value>0</value>
		</numericStateVariable>
		<numericStateVariable>
			<name>avgDensityRegions</name>
			<value>0.5688791119753688</value>
		</numericStateVariable>
	</timepoint>
	<timepoint>
		<spatialEntity>
			<pseudo3D type="region">
				<clusteredness>1</clusteredness>
				<density>0.5688791119753688</density>
				<area>23868.5</area>
				<perimeter>728.0594964027405</perimeter>
				<distanceFromOrigin>331.3864813175094</distanceFromOrigin>
				<angle>55.88482851475722</angle>
				<shape>rectangular</shape>
				<triangleMeasure>0.6176069139060852</triangleMeasure>
				<rectangleMeasure>0.6528544088648266</rectangleMeasure>
				<circleMeasure>0.4119099713292764</circleMeasure>
				<centroid>
					<x>852.9606</x>
					<y>1146.878</y>
				</centroid>
			</pseudo3D>
		</spatialEntity>
		<numericStateVariable>
			<name>avgClusterednessRegions</name>
			<value>0</value>
		</numericStateVariable>
		<numericStateVariable>
			<name>avgDensityRegions</name>
			<value>0.5688791119753688</value>
		</numericStateVariable>
	</timepoint>
	<timepoint>
		<spatialEntity>
			<pseudo3D type="region">
				<clusteredness>1</clusteredness>
				<density>0.5688791119753688</density>
				<area>23868.5</area>
				<perimeter>728.0594964027405</perimeter>
				<distanceFromOrigin>331.3864813175094</distanceFromOrigin>
				<angle>55.88482851475722</angle>
				<shape>rectangular</shape>
				<triangleMeasure>0.6176069139060852</triangleMeasure>
				<rectangleMeasure>0.6528544088648266</rectangleMeasure>
				<circleMeasure>0.4119099713292764</circleMeasure>
				<centroid>
					<x>852.9606</x>
					<y>1146.878</y>
				</centroid>
			</pseudo3D>
		</spatialEntity>
		<numericStateVariable>
			<name>avgClusterednessRegions</name>
			<value>0</value>
		</numericStateVariable>
		<numericStateVariable>
			<name>avgDensityRegions</name>
			<value>0.5688791119753688</value>
		</numericStateVariable>
	</timepoint>
	<timepoint>
		<spatialEntity>
			<pseudo3D type="region">
				<clusteredness>1</clusteredness>
				<density>0.5688791119753688</density>
				<area>23868.5</area>
				<perimeter>728.0594964027405</perimeter>
				<distanceFromOrigin>331.3864813175094</distanceFromOrigin>
				<angle>55.88482851475722</angle>
				<shape>rectangular</shape>
				<triangleMeasure>0.6176069139060852</triangleMeasure>
				<rectangleMeasure>0.6528544088648266</rectangleMeasure>
				<circleMeasure>0.4119099713292764</circleMeasure>
				<centroid>
					<x>852.9606</x>
					<y>1146.878</y>
				</centroid>
			</pseudo3D>
		</spatialEntity>
		<numericStateVariable>
			<name>avgClusterednessRegions</name>
			<value>0</value>
		</numericStateVariable>
		<numericStateVariable>
			<name>avgDensityRegions</name>
			<value>0.5688791119753688</value>
		</numericStateVariable>
	</timepoint>
	<timepoint>
		<spatialEntity>
			<pseudo3D type="region">
				<clusteredness>1</clusteredness>
				<density>0.5688791119753688</density>
				<area>23868.5</area>
				<perimeter>728.0594964027405</perimeter>
				<distanceFromOrigin>331.3864813175094</distanceFromOrigin>
				<angle>55.88482851475722</angle>
				<shape>rectangular</shape>
				<triangleMeasure>0.6176069139060852</triangleMeasure>
				<rectangleMeasure>0.6528544088648266</rectangleMeasure>
				<circleMeasure>0.4119099713292764</circleMeasure>
				<centroid>
					<x>852.9606</x>
					<y>1146.878</y>
				</centroid>
			</pseudo3D>
		</spatialEntity>
		<numericStateVariable>
			<name>avgClusterednessRegions</name>
			<value>0</value>
		</numericStateVariable>
		<numericStateVariable>
			<name>avgDensityRegions</name>
			<value>0.5688791119753688</value>
		</numericStateVariable>
	</timepoint>
	<timepoint>
		<spatialEntity>
			<pseudo3D type="region">
				<clusteredness>1</clusteredness>
				<density>0.5688791119753688</density>
				<area>23868.5</area>
				<perimeter>728.0594964027405</perimeter>
				<distanceFromOrigin>331.3864813175094</distanceFromOrigin>
				<angle>55.88482851475722</angle>
				<shape>rectangular</shape>
				<triangleMeasure>0.6176069139060852</triangleMeasure>
				<rectangleMeasure>0.6528544088648266</rectangleMeasure>
				<circleMeasure>0.4119099713292764</circleMeasure>
				<centroid>
					<x>852.9606</x>
					<y>1146.878</y>
				</centroid>
			</pseudo3D>
		</spatialEntity>
		<numericStateVariable>
			<name>avgClusterednessRegions</name>
			<value>0</value>
		</numericStateVariable>
		<numericStateVariable>
			<name>avgDensityRegions</name>
			<value>0.5688791119753688</value>
		</numericStateVariable>
	</timepoint>
	<timepoint>
		<spatialEntity>
			<pseudo3D type="region">
				<clusteredness>1</clusteredness>
				<density>0.5688791119753688</density>
				<area>23868.5</area>
				<perimeter>728.0594964027405</perimeter>
				<distanceFromOrigin>331.3864813175094</distanceFromOrigin>
				<angle>55.88482851475722</angle>
				<shape>rectangular</shape>
				<triangleMeasure>0.6176069139060852</triangleMeasure>
				<rectangleMeasure>0.6528544088648266</rectangleMeasure>
				<circleMeasure>0.4119099713292764</circleMeasure>
				<centroid>
					<x>852.9606</x>
					<y>1146.878</y>
				</centroid>
			</pseudo3D>
		</spatialEntity>
		<numericStateVariable>
			<name>avgClusterednessRegions</name>
			<value>0</value>
		</numericStateVariable>
		<numericStateVariable>
			<name>avgDensityRegions</name>
			<value>0.5688791119753688</value>
		</numericStateVariable>
	</timepoint>
	<timepoint>
		<spatialEntity>
			<pseudo3D type="region">
				<clusteredness>1</clusteredness>
				<density>0.5688791119753688</density>
				<area>23868.5</area>
				<perimeter>728.0594964027405</perimeter>
				<distanceFromOrigin>331.3864813175094</distanceFromOrigin>
				<angle>55.88482851475722</angle>
				<shape>rectangular</shape>
				<triangleMeasure>0.6176069139060852</triangleMeasure>
				<rectangleMeasure>0.6528544088648266</rectangleMeasure>
				<circleMeasure>0.4119099713292764</circleMeasure>
				<centroid>
					<x>852.9606</x>
					<y>1146.878</y>
				</centroid>
			</pseudo3D>
		</spatialEntity>
		<numericStateVariable>
			<name>avgClusterednessRegions</name>
			<value>0</value>
		</numericStateVariable>
		<numericStateVariable>
			<name>avgDensityRegions</name>
			<value>0.5688791119753688</value>
		</numericStateVariable>
	</timepoint>
	<timepoint>
		<spatialEntity>
			<pseudo3D type="region">
				<clusteredness>1</clusteredness>
				<density>0.5688791119753688</density>
				<area>23868.5</area>
				<perimeter>728.0594964027405</perimeter>
				<distanceFromOrigin>331.3864813175094</distanceFromOrigin>
				<angle>55.88482851475722</angle>
				<shape>rectangular</shape>
				<triangleMeasure>0.6176069139060852</triangleMeasure>
				<rectangleMeasure>0.6528544088648266</rectangleMeasure>
				<circleMeasure>0.4119099713292764</circleMeasure>
				<centroid>
					<x>852.9606</x>
					<y>1146.878</y>
				</centroid>
			</pseudo3D>
		</spatialEntity>
		<numericStateVariable>
			<name>avgClusterednessRegions</name>
			<value>0</value>
		</numericStateVariable>
		<numericStateVariable>
			<name>avgDensityRegions</name>
			<value>0.5688791119753688</value>
		</numericStateVariable>
	</timepoint>
</experiment>
