# Supplementary material for: Automatic validation of computational models using pseudo-3D spatio-temporal model checking
Source: BMC Syst Biol. 2014 Dec 2;8:124. doi: 10.1186/s12918-014-0124-0 (PMC4272535; doi:10.1186/s12918-014-0124-0)
Supplement: Additional file 8 — Dataset of STML files for the phase variation case study. The dataset of one thousand STML files corresponding to the stochastic simulations of the rectangular model for the phase variation case study. We recommend using the freely available 7zip software (Download link: http://www.7-zip.org/download.html) to extract this archive. [file 12918_2014_124_MOESM8_ESM.zip › phase_variation_stml_237.xml]

<?xml version="1.0" encoding="utf-8"?>
<!--Warning! This xml file was automatically generated by a C++ program using the Boost PropertyTree library.-->
<experiment>
	<timepoint>
		<numericStateVariable>
			<name>avgClusterednessRegions</name>
			<value>0</value>
		</numericStateVariable>
		<numericStateVariable>
			<name>avgDensityRegions</name>
			<value>0</value>
		</numericStateVariable>
	</timepoint>
	<timepoint>
		<numericStateVariable>
			<name>avgClusterednessRegions</name>
			<value>0</value>
		</numericStateVariable>
		<numericStateVariable>
			<name>avgDensityRegions</name>
			<value>0</value>
		</numericStateVariable>
	</timepoint>
	<timepoint>
		<numericStateVariable>
			<name>avgClusterednessRegions</name>
			<value>0</value>
		</numericStateVariable>
		<numericStateVariable>
			<name>avgDensityRegions</name>
			<value>0</value>
		</numericStateVariable>
	</timepoint>
	<timepoint>
		<numericStateVariable>
			<name>avgClusterednessRegions</name>
			<value>0</value>
		</numericStateVariable>
		<numericStateVariable>
			<name>avgDensityRegions</name>
			<value>0</value>
		</numericStateVariable>
	</timepoint>
	<timepoint>
		<numericStateVariable>
			<name>avgClusterednessRegions</name>
			<value>0</value>
		</numericStateVariable>
		<numericStateVariable>
			<name>avgDensityRegions</name>
			<value>0</value>
		</numericStateVariable>
	</timepoint>
	<timepoint>
		<numericStateVariable>
			<name>avgClusterednessRegions</name>
			<value>0</value>
		</numericStateVariable>
		<numericStateVariable>
			<name>avgDensityRegions</name>
			<value>0</value>
		</numericStateVariable>
	</timepoint>
	<timepoint>
		<numericStateVariable>
			<name>avgClusterednessRegions</name>
			<value>0</value>
		</numericStateVariable>
		<numericStateVariable>
			<name>avgDensityRegions</name>
			<value>0</value>
		</numericStateVariable>
	</timepoint>
	<timepoint>
		<numericStateVariable>
			<name>avgClusterednessRegions</name>
			<value>0</value>
		</numericStateVariable>
		<numericStateVariable>
			<name>avgDensityRegions</name>
			<value>0</value>
		</numericStateVariable>
	</timepoint>
	<timepoint>
		<numericStateVariable>
			<name>avgClusterednessRegions</name>
			<value>0</value>
		</numericStateVariable>
		<numericStateVariable>
			<name>avgDensityRegions</name>
			<value>0</value>
		</numericStateVariable>
	</timepoint>
	<timepoint>
		<numericStateVariable>
			<name>avgClusterednessRegions</name>
			<value>0</value>
		</numericStateVariable>
		<numericStateVariable>
			<name>avgDensityRegions</name>
			<value>0</value>
		</numericStateVariable>
	</timepoint>
	<timepoint>
		<numericStateVariable>
			<name>avgClusterednessRegions</name>
			<value>0</value>
		</numericStateVariable>
		<numericStateVariable>
			<name>avgDensityRegions</name>
			<value>0</value>
		</numericStateVariable>
	</timepoint>
	<timepoint>
		<numericStateVariable>
			<name>avgClusterednessRegions</name>
			<value>0</value>
		</numericStateVariable>
		<numericStateVariable>
			<name>avgDensityRegions</name>
			<value>0</value>
		</numericStateVariable>
	</timepoint>
	<timepoint>
		<numericStateVariable>
			<name>avgClusterednessRegions</name>
			<value>0</value>
		</numericStateVariable>
		<numericStateVariable>
			<name>avgDensityRegions</name>
			<value>0</value>
		</numericStateVariable>
	</timepoint>
	<timepoint>
		<numericStateVariable>
			<name>avgClusterednessRegions</name>
			<value>0</value>
		</numericStateVariable>
		<numericStateVariable>
			<name>avgDensityRegions</name>
			<value>0</value>
		</numericStateVariable>
	</timepoint>
	<timepoint>
		<numericStateVariable>
			<name>avgClusterednessRegions</name>
			<value>0</value>
		</numericStateVariable>
		<numericStateVariable>
			<name>avgDensityRegions</name>
			<value>0</value>
		</numericStateVariable>
	</timepoint>
	<timepoint>
		<numericStateVariable>
			<name>avgClusterednessRegions</name>
			<value>0</value>
		</numericStateVariable>
		<numericStateVariable>
			<name>avgDensityRegions</name>
			<value>0</value>
		</numericStateVariable>
	</timepoint>
	<timepoint>
		<numericStateVariable>
			<name>avgClusterednessRegions</name>
			<value>0</value>
		</numericStateVariable>
		<numericStateVariable>
			<name>avgDensityRegions</name>
			<value>0</value>
		</numericStateVariable>
	</timepoint>
	<timepoint>
		<numericStateVariable>
			<name>avgClusterednessRegions</name>
			<value>0</value>
		</numericStateVariable>
		<numericStateVariable>
			<name>avgDensityRegions</name>
			<value>0</value>
		</numericStateVariable>
	</timepoint>
	<timepoint>
		<numericStateVariable>
			<name>avgClusterednessRegions</name>
			<value>0</value>
		</numericStateVariable>
		<numericStateVariable>
			<name>avgDensityRegions</name>
			<value>0</value>
		</numericStateVariable>
	</timepoint>
	<timepoint>
		<numericStateVariable>
			<name>avgClusterednessRegions</name>
			<value>0</value>
		</numericStateVariable>
		<numericStateVariable>
			<name>avgDensityRegions</name>
			<value>0</value>
		</numericStateVariable>
	</timepoint>
	<timepoint>
		<numericStateVariable>
			<name>avgClusterednessRegions</name>
			<value>0</value>
		</numericStateVariable>
		<numericStateVariable>
			<name>avgDensityRegions</name>
			<value>0</value>
		</numericStateVariable>
	</timepoint>
	<timepoint>
		<numericStateVariable>
			<name>avgClusterednessRegions</name>
			<value>0</value>
		</numericStateVariable>
		<numericStateVariable>
			<name>avgDensityRegions</name>
			<value>0</value>
		</numericStateVariable>
	</timepoint>
	<timepoint>
		<numericStateVariable>
			<name>avgClusterednessRegions</name>
			<value>0</value>
		</numericStateVariable>
		<numericStateVariable>
			<name>avgDensityRegions</name>
			<value>0</value>
		</numericStateVariable>
	</timepoint>
	<timepoint>
		<numericStateVariable>
			<name>avgClusterednessRegions</name>
			<value>0</value>
		</numericStateVariable>
		<numericStateVariable>
			<name>avgDensityRegions</name>
			<value>0</value>
		</numericStateVariable>
	</timepoint>
	<timepoint>
		<numericStateVariable>
			<name>avgClusterednessRegions</name>
			<value>0</value>
		</numericStateVariable>
		<numericStateVariable>
			<name>avgDensityRegions</name>
			<value>0</value>
		</numericStateVariable>
	</timepoint>
	<timepoint>
		<numericStateVariable>
			<name>avgClusterednessRegions</name>
			<value>0</value>
		</numericStateVariable>
		<numericStateVariable>
			<name>avgDensityRegions</name>
			<value>0</value>
		</numericStateVariable>
	</timepoint>
	<timepoint>
		<numericStateVariable>
			<name>avgClusterednessRegions</name>
			<value>0</value>
		</numericStateVariable>
		<numericStateVariable>
			<name>avgDensityRegions</name>
			<value>0</value>
		</numericStateVariable>
	</timepoint>
	<timepoint>
		<numericStateVariable>
			<name>avgClusterednessRegions</name>
			<value>0</value>
		</numericStateVariable>
		<numericStateVariable>
			<name>avgDensityRegions</name>
			<value>0</value>
		</numericStateVariable>
	</timepoint>
	<timepoint>
		<numericStateVariable>
			<name>avgClusterednessRegions</name>
			<value>0</value>
		</numericStateVariable>
		<numericStateVariable>
			<name>avgDensityRegions</name>
			<value>0</value>
		</numericStateVariable>
	</timepoint>
	<timepoint>
		<numericStateVariable>
			<name>avgClusterednessRegions</name>
			<value>0</value>
		</numericStateVariable>
		<numericStateVariable>
			<name>avgDensityRegions</name>
			<value>0</value>
		</numericStateVariable>
	</timepoint>
	<timepoint>
		<numericStateVariable>
			<name>avgClusterednessRegions</name>
			<value>0</value>
		</numericStateVariable>
		<numericStateVariable>
			<name>avgDensityRegions</name>
			<value>0</value>
		</numericStateVariable>
	</timepoint>
	<timepoint>
		<numericStateVariable>
			<name>avgClusterednessRegions</name>
			<value>0</value>
		</numericStateVariable>
		<numericStateVariable>
			<name>avgDensityRegions</name>
			<value>0</value>
		</numericStateVariable>
	</timepoint>
	<timepoint>
		<numericStateVariable>
			<name>avgClusterednessRegions</name>
			<value>0</value>
		</numericStateVariable>
		<numericStateVariable>
			<name>avgDensityRegions</name>
			<value>0</value>
		</numericStateVariable>
	</timepoint>
	<timepoint>
		<spatialEntity>
			<pseudo3D type="region">
				<clusteredness>1</clusteredness>
				<density>0.6806113433241581</density>
				<area>20490</area>
				<perimeter>655.3679704666138</perimeter>
				<distanceFromOrigin>321.1790777743781</distanceFromOrigin>
				<angle>38.9275435927923</angle>
				<shape>triangular</shape>
				<triangleMeasure>0.7356775800552028</triangleMeasure>
				<rectangleMeasure>0.625723376048543</rectangleMeasure>
				<circleMeasure>0.3511757649558566</circleMeasure>
				<centroid>
					<x>968.0895</x>
					<y>1074.617</y>
				</centroid>
			</pseudo3D>
		</spatialEntity>
		<numericStateVariable>
			<name>avgClusterednessRegions</name>
			<value>0</value>
		</numericStateVariable>
		<numericStateVariable>
			<name>avgDensityRegions</name>
			<value>0.6806113433241581</value>
		</numericStateVariable>
	</timepoint>
	<timepoint>
		<spatialEntity>
			<pseudo3D type="region">
				<clusteredness>1</clusteredness>
				<density>0.6841596867879722</density>
				<area>22902.5</area>
				<perimeter>708.4874606132507</perimeter>
				<distanceFromOrigin>321.4031735997639</distanceFromOrigin>
				<angle>39.54819176288176</angle>
				<shape>triangular</shape>
				<triangleMeasure>0.7534088853068408</triangleMeasure>
				<rectangleMeasure>0.604538887835447</rectangleMeasure>
				<circleMeasure>0.3587133297762891</circleMeasure>
				<centroid>
					<x>970.2306</x>
					<y>1085.191</y>
				</centroid>
			</pseudo3D>
		</spatialEntity>
		<numericStateVariable>
			<name>avgClusterednessRegions</name>
			<value>0</value>
		</numericStateVariable>
		<numericStateVariable>
			<name>avgDensityRegions</name>
			<value>0.6841596867879722</value>
		</numericStateVariable>
	</timepoint>
	<timepoint>
		<spatialEntity>
			<pseudo3D type="region">
				<clusteredness>1</clusteredness>
				<density>0.6919409479973794</density>
				<area>25583</area>
				<perimeter>751.2063202857971</perimeter>
				<distanceFromOrigin>321.1790777743781</distanceFromOrigin>
				<angle>38.26035518819945</angle>
				<shape>triangular</shape>
				<triangleMeasure>0.7901596812552121</triangleMeasure>
				<rectangleMeasure>0.6011842762438577</rectangleMeasure>
				<circleMeasure>0.3436405364771181</circleMeasure>
				<centroid>
					<x>976.6506</x>
					<y>1095.287</y>
				</centroid>
			</pseudo3D>
		</spatialEntity>
		<numericStateVariable>
			<name>avgClusterednessRegions</name>
			<value>0</value>
		</numericStateVariable>
		<numericStateVariable>
			<name>avgDensityRegions</name>
			<value>0.6919409479973794</value>
		</numericStateVariable>
	</timepoint>
	<timepoint>
		<spatialEntity>
			<pseudo3D type="region">
				<clusteredness>1</clusteredness>
				<density>0.6924763243458136</density>
				<area>25907</area>
				<perimeter>755.0894436836243</perimeter>
				<distanceFromOrigin>321.1790777743781</distanceFromOrigin>
				<angle>38.03903697375144</angle>
				<shape>triangular</shape>
				<triangleMeasure>0.7810988961291028</triangleMeasure>
				<rectangleMeasure>0.5961083663436462</rectangleMeasure>
				<circleMeasure>0.3478185675110486</circleMeasure>
				<centroid>
					<x>977.031</x>
					<y>1096.54</y>
				</centroid>
			</pseudo3D>
		</spatialEntity>
		<numericStateVariable>
			<name>avgClusterednessRegions</name>
			<value>0</value>
		</numericStateVariable>
		<numericStateVariable>
			<name>avgDensityRegions</name>
			<value>0.6924763243458136</value>
		</numericStateVariable>
	</timepoint>
	<timepoint>
		<spatialEntity>
			<pseudo3D type="region">
				<clusteredness>1</clusteredness>
				<density>0.6924763243458136</density>
				<area>25907</area>
				<perimeter>755.0894436836243</perimeter>
				<distanceFromOrigin>321.1790777743781</distanceFromOrigin>
				<angle>38.03903697375144</angle>
				<shape>triangular</shape>
				<triangleMeasure>0.7810988961291028</triangleMeasure>
				<rectangleMeasure>0.5961083663436462</rectangleMeasure>
				<circleMeasure>0.3478185675110486</circleMeasure>
				<centroid>
					<x>977.031</x>
					<y>1096.54</y>
				</centroid>
			</pseudo3D>
		</spatialEntity>
		<numericStateVariable>
			<name>avgClusterednessRegions</name>
			<value>0</value>
		</numericStateVariable>
		<numericStateVariable>
			<name>avgDensityRegions</name>
			<value>0.6924763243458136</value>
		</numericStateVariable>
	</timepoint>
	<timepoint>
		<spatialEntity>
			<pseudo3D type="region">
				<clusteredness>1</clusteredness>
				<density>0.6924763243458136</density>
				<area>25907</area>
				<perimeter>755.0894436836243</perimeter>
				<distanceFromOrigin>321.1790777743781</distanceFromOrigin>
				<angle>38.03903697375144</angle>
				<shape>triangular</shape>
				<triangleMeasure>0.7810988961291028</triangleMeasure>
				<rectangleMeasure>0.5961083663436462</rectangleMeasure>
				<circleMeasure>0.3478185675110486</circleMeasure>
				<centroid>
					<x>977.031</x>
					<y>1096.54</y>
				</centroid>
			</pseudo3D>
		</spatialEntity>
		<numericStateVariable>
			<name>avgClusterednessRegions</name>
			<value>0</value>
		</numericStateVariable>
		<numericStateVariable>
			<name>avgDensityRegions</name>
			<value>0.6924763243458136</value>
		</numericStateVariable>
	</timepoint>
	<timepoint>
		<spatialEntity>
			<pseudo3D type="region">
				<clusteredness>1</clusteredness>
				<density>0.6924763243458136</density>
				<area>25907</area>
				<perimeter>755.0894436836243</perimeter>
				<distanceFromOrigin>321.1790777743781</distanceFromOrigin>
				<angle>38.03903697375144</angle>
				<shape>triangular</shape>
				<triangleMeasure>0.7810988961291028</triangleMeasure>
				<rectangleMeasure>0.5961083663436462</rectangleMeasure>
				<circleMeasure>0.3478185675110486</circleMeasure>
				<centroid>
					<x>977.031</x>
					<y>1096.54</y>
				</centroid>
			</pseudo3D>
		</spatialEntity>
		<numericStateVariable>
			<name>avgClusterednessRegions</name>
			<value>0</value>
		</numericStateVariable>
		<numericStateVariable>
			<name>avgDensityRegions</name>
			<value>0.6924763243458136</value>
		</numericStateVariable>
	</timepoint>
	<timepoint>
		<spatialEntity>
			<pseudo3D type="region">
				<clusteredness>1</clusteredness>
				<density>0.6924763243458136</density>
				<area>25907</area>
				<perimeter>755.0894436836243</perimeter>
				<distanceFromOrigin>321.1790777743781</distanceFromOrigin>
				<angle>38.03903697375144</angle>
				<shape>triangular</shape>
				<triangleMeasure>0.7810988961291028</triangleMeasure>
				<rectangleMeasure>0.5961083663436462</rectangleMeasure>
				<circleMeasure>0.3478185675110486</circleMeasure>
				<centroid>
					<x>977.031</x>
					<y>1096.54</y>
				</centroid>
			</pseudo3D>
		</spatialEntity>
		<numericStateVariable>
			<name>avgClusterednessRegions</name>
			<value>0</value>
		</numericStateVariable>
		<numericStateVariable>
			<name>avgDensityRegions</name>
			<value>0.6924763243458136</value>
		</numericStateVariable>
	</timepoint>
	<timepoint>
		<spatialEntity>
			<pseudo3D type="region">
				<clusteredness>1</clusteredness>
				<density>0.6924763243458136</density>
				<area>25907</area>
				<perimeter>755.0894436836243</perimeter>
				<distanceFromOrigin>321.1790777743781</distanceFromOrigin>
				<angle>38.03903697375144</angle>
				<shape>triangular</shape>
				<triangleMeasure>0.7810988961291028</triangleMeasure>
				<rectangleMeasure>0.5961083663436462</rectangleMeasure>
				<circleMeasure>0.3478185675110486</circleMeasure>
				<centroid>
					<x>977.031</x>
					<y>1096.54</y>
				</centroid>
			</pseudo3D>
		</spatialEntity>
		<numericStateVariable>
			<name>avgClusterednessRegions</name>
			<value>0</value>
		</numericStateVariable>
		<numericStateVariable>
			<name>avgDensityRegions</name>
			<value>0.6924763243458136</value>
		</numericStateVariable>
	</timepoint>
	<timepoint>
		<spatialEntity>
			<pseudo3D type="region">
				<clusteredness>1</clusteredness>
				<density>0.6924763243458136</density>
				<area>25907</area>
				<perimeter>755.0894436836243</perimeter>
				<distanceFromOrigin>321.1790777743781</distanceFromOrigin>
				<angle>38.03903697375144</angle>
				<shape>triangular</shape>
				<triangleMeasure>0.7810988961291028</triangleMeasure>
				<rectangleMeasure>0.5961083663436462</rectangleMeasure>
				<circleMeasure>0.3478185675110486</circleMeasure>
				<centroid>
					<x>977.031</x>
					<y>1096.54</y>
				</centroid>
			</pseudo3D>
		</spatialEntity>
		<numericStateVariable>
			<name>avgClusterednessRegions</name>
			<value>0</value>
		</numericStateVariable>
		<numericStateVariable>
			<name>avgDensityRegions</name>
			<value>0.6924763243458136</value>
		</numericStateVariable>
	</timepoint>
	<timepoint>
		<spatialEntity>
			<pseudo3D type="region">
				<clusteredness>1</clusteredness>
				<density>0.6924763243458136</density>
				<area>25907</area>
				<perimeter>755.0894436836243</perimeter>
				<distanceFromOrigin>321.1790777743781</distanceFromOrigin>
				<angle>38.03903697375144</angle>
				<shape>triangular</shape>
				<triangleMeasure>0.7810988961291028</triangleMeasure>
				<rectangleMeasure>0.5961083663436462</rectangleMeasure>
				<circleMeasure>0.3478185675110486</circleMeasure>
				<centroid>
					<x>977.031</x>
					<y>1096.54</y>
				</centroid>
			</pseudo3D>
		</spatialEntity>
		<numericStateVariable>
			<name>avgClusterednessRegions</name>
			<value>0</value>
		</numericStateVariable>
		<numericStateVariable>
			<name>avgDensityRegions</name>
			<value>0.6924763243458136</value>
		</numericStateVariable>
	</timepoint>
	<timepoint>
		<spatialEntity>
			<pseudo3D type="region">
				<clusteredness>1</clusteredness>
				<density>0.6924763243458136</density>
				<area>25907</area>
				<perimeter>755.0894436836243</perimeter>
				<distanceFromOrigin>321.1790777743781</distanceFromOrigin>
				<angle>38.03903697375144</angle>
				<shape>triangular</shape>
				<triangleMeasure>0.7810988961291028</triangleMeasure>
				<rectangleMeasure>0.5961083663436462</rectangleMeasure>
				<circleMeasure>0.3478185675110486</circleMeasure>
				<centroid>
					<x>977.031</x>
					<y>1096.54</y>
				</centroid>
			</pseudo3D>
		</spatialEntity>
		<numericStateVariable>
			<name>avgClusterednessRegions</name>
			<value>0</value>
		</numericStateVariable>
		<numericStateVariable>
			<name>avgDensityRegions</name>
			<value>0.6924763243458136</value>
		</numericStateVariable>
	</timepoint>
	<timepoint>
		<spatialEntity>
			<pseudo3D type="region">
				<clusteredness>1</clusteredness>
				<density>0.6924763243458136</density>
				<area>25907</area>
				<perimeter>755.0894436836243</perimeter>
				<distanceFromOrigin>321.1790777743781</distanceFromOrigin>
				<angle>38.03903697375144</angle>
				<shape>triangular</shape>
				<triangleMeasure>0.7810988961291028</triangleMeasure>
				<rectangleMeasure>0.5961083663436462</rectangleMeasure>
				<circleMeasure>0.3478185675110486</circleMeasure>
				<centroid>
					<x>977.031</x>
					<y>1096.54</y>
				</centroid>
			</pseudo3D>
		</spatialEntity>
		<numericStateVariable>
			<name>avgClusterednessRegions</name>
			<value>0</value>
		</numericStateVariable>
		<numericStateVariable>
			<name>avgDensityRegions</name>
			<value>0.6924763243458136</value>
		</numericStateVariable>
	</timepoint>
	<timepoint>
		<spatialEntity>
			<pseudo3D type="region">
				<clusteredness>1</clusteredness>
				<density>0.6924763243458136</density>
				<area>25907</area>
				<perimeter>755.0894436836243</perimeter>
				<distanceFromOrigin>321.1790777743781</distanceFromOrigin>
				<angle>38.03903697375144</angle>
				<shape>triangular</shape>
				<triangleMeasure>0.7810988961291028</triangleMeasure>
				<rectangleMeasure>0.5961083663436462</rectangleMeasure>
				<circleMeasure>0.3478185675110486</circleMeasure>
				<centroid>
					<x>977.031</x>
					<y>1096.54</y>
				</centroid>
			</pseudo3D>
		</spatialEntity>
		<numericStateVariable>
			<name>avgClusterednessRegions</name>
			<value>0</value>
		</numericStateVariable>
		<numericStateVariable>
			<name>avgDensityRegions</name>
			<value>0.6924763243458136</value>
		</numericStateVariable>
	</timepoint>
	<timepoint>
		<spatialEntity>
			<pseudo3D type="region">
				<clusteredness>1</clusteredness>
				<density>0.6924763243458136</density>
				<area>25907</area>
				<perimeter>755.0894436836243</perimeter>
				<distanceFromOrigin>321.1790777743781</distanceFromOrigin>
				<angle>38.03903697375144</angle>
				<shape>triangular</shape>
				<triangleMeasure>0.7810988961291028</triangleMeasure>
				<rectangleMeasure>0.5961083663436462</rectangleMeasure>
				<circleMeasure>0.3478185675110486</circleMeasure>
				<centroid>
					<x>977.031</x>
					<y>1096.54</y>
				</centroid>
			</pseudo3D>
		</spatialEntity>
		<numericStateVariable>
			<name>avgClusterednessRegions</name>
			<value>0</value>
		</numericStateVariable>
		<numericStateVariable>
			<name>avgDensityRegions</name>
			<value>0.6924763243458136</value>
		</numericStateVariable>
	</timepoint>
	<timepoint>
		<spatialEntity>
			<pseudo3D type="region">
				<clusteredness>1</clusteredness>
				<density>0.6924763243458136</density>
				<area>25907</area>
				<perimeter>755.0894436836243</perimeter>
				<distanceFromOrigin>321.1790777743781</distanceFromOrigin>
				<angle>38.03903697375144</angle>
				<shape>triangular</shape>
				<triangleMeasure>0.7810988961291028</triangleMeasure>
				<rectangleMeasure>0.5961083663436462</rectangleMeasure>
				<circleMeasure>0.3478185675110486</circleMeasure>
				<centroid>
					<x>977.031</x>
					<y>1096.54</y>
				</centroid>
			</pseudo3D>
		</spatialEntity>
		<numericStateVariable>
			<name>avgClusterednessRegions</name>
			<value>0</value>
		</numericStateVariable>
		<numericStateVariable>
			<name>avgDensityRegions</name>
			<value>0.6924763243458136</value>
		</numericStateVariable>
	</timepoint>
	<timepoint>
		<spatialEntity>
			<pseudo3D type="region">
				<clusteredness>1</clusteredness>
				<density>0.6924763243458136</density>
				<area>25907</area>
				<perimeter>755.0894436836243</perimeter>
				<distanceFromOrigin>321.1790777743781</distanceFromOrigin>
				<angle>38.03903697375144</angle>
				<shape>triangular</shape>
				<triangleMeasure>0.7810988961291028</triangleMeasure>
				<rectangleMeasure>0.5961083663436462</rectangleMeasure>
				<circleMeasure>0.3478185675110486</circleMeasure>
				<centroid>
					<x>977.031</x>
					<y>1096.54</y>
				</centroid>
			</pseudo3D>
		</spatialEntity>
		<numericStateVariable>
			<name>avgClusterednessRegions</name>
			<value>0</value>
		</numericStateVariable>
		<numericStateVariable>
			<name>avgDensityRegions</name>
			<value>0.6924763243458136</value>
		</numericStateVariable>
	</timepoint>
	<timepoint>
		<spatialEntity>
			<pseudo3D type="region">
				<clusteredness>1</clusteredness>
				<density>0.6924763243458136</density>
				<area>25907</area>
				<perimeter>755.0894436836243</perimeter>
				<distanceFromOrigin>321.1790777743781</distanceFromOrigin>
				<angle>38.03903697375144</angle>
				<shape>triangular</shape>
				<triangleMeasure>0.7810988961291028</triangleMeasure>
				<rectangleMeasure>0.5961083663436462</rectangleMeasure>
				<circleMeasure>0.3478185675110486</circleMeasure>
				<centroid>
					<x>977.031</x>
					<y>1096.54</y>
				</centroid>
			</pseudo3D>
		</spatialEntity>
		<numericStateVariable>
			<name>avgClusterednessRegions</name>
			<value>0</value>
		</numericStateVariable>
		<numericStateVariable>
			<name>avgDensityRegions</name>
			<value>0.6924763243458136</value>
		</numericStateVariable>
	</timepoint>
	<timepoint>
		<spatialEntity>
			<pseudo3D type="region">
				<clusteredness>1</clusteredness>
				<density>0.6924763243458136</density>
				<area>25907</area>
				<perimeter>755.0894436836243</perimeter>
				<distanceFromOrigin>321.1790777743781</distanceFromOrigin>
				<angle>38.03903697375144</angle>
				<shape>triangular</shape>
				<triangleMeasure>0.7810988961291028</triangleMeasure>
				<rectangleMeasure>0.5961083663436462</rectangleMeasure>
				<circleMeasure>0.3478185675110486</circleMeasure>
				<centroid>
					<x>977.031</x>
					<y>1096.54</y>
				</centroid>
			</pseudo3D>
		</spatialEntity>
		<numericStateVariable>
			<name>avgClusterednessRegions</name>
			<value>0</value>
		</numericStateVariable>
		<numericStateVariable>
			<name>avgDensityRegions</name>
			<value>0.6924763243458136</value>
		</numericStateVariable>
	</timepoint>
	<timepoint>
		<spatialEntity>
			<pseudo3D type="region">
				<clusteredness>1</clusteredness>
				<density>0.6924763243458136</density>
				<area>25907</area>
				<perimeter>755.0894436836243</perimeter>
				<distanceFromOrigin>321.1790777743781</distanceFromOrigin>
				<angle>38.03903697375144</angle>
				<shape>triangular</shape>
				<triangleMeasure>0.7810988961291028</triangleMeasure>
				<rectangleMeasure>0.5961083663436462</rectangleMeasure>
				<circleMeasure>0.3478185675110486</circleMeasure>
				<centroid>
					<x>977.031</x>
					<y>1096.54</y>
				</centroid>
			</pseudo3D>
		</spatialEntity>
		<numericStateVariable>
			<name>avgClusterednessRegions</name>
			<value>0</value>
		</numericStateVariable>
		<numericStateVariable>
			<name>avgDensityRegions</name>
			<value>0.6924763243458136</value>
		</numericStateVariable>
	</timepoint>
	<timepoint>
		<spatialEntity>
			<pseudo3D type="region">
				<clusteredness>1</clusteredness>
				<density>0.6924763243458136</density>
				<area>25907</area>
				<perimeter>755.0894436836243</perimeter>
				<distanceFromOrigin>321.1790777743781</distanceFromOrigin>
				<angle>38.03903697375144</angle>
				<shape>triangular</shape>
				<triangleMeasure>0.7810988961291028</triangleMeasure>
				<rectangleMeasure>0.5961083663436462</rectangleMeasure>
				<circleMeasure>0.3478185675110486</circleMeasure>
				<centroid>
					<x>977.031</x>
					<y>1096.54</y>
				</centroid>
			</pseudo3D>
		</spatialEntity>
		<numericStateVariable>
			<name>avgClusterednessRegions</name>
			<value>0</value>
		</numericStateVariable>
		<numericStateVariable>
			<name>avgDensityRegions</name>
			<value>0.6924763243458136</value>
		</numericStateVariable>
	</timepoint>
	<timepoint>
		<spatialEntity>
			<pseudo3D type="region">
				<clusteredness>1</clusteredness>
				<density>0.6924763243458136</density>
				<area>25907</area>
				<perimeter>755.0894436836243</perimeter>
				<distanceFromOrigin>321.1790777743781</distanceFromOrigin>
				<angle>38.03903697375144</angle>
				<shape>triangular</shape>
				<triangleMeasure>0.7810988961291028</triangleMeasure>
				<rectangleMeasure>0.5961083663436462</rectangleMeasure>
				<circleMeasure>0.3478185675110486</circleMeasure>
				<centroid>
					<x>977.031</x>
					<y>1096.54</y>
				</centroid>
			</pseudo3D>
		</spatialEntity>
		<numericStateVariable>
			<name>avgClusterednessRegions</name>
			<value>0</value>
		</numericStateVariable>
		<numericStateVariable>
			<name>avgDensityRegions</name>
			<value>0.6924763243458136</value>
		</numericStateVariable>
	</timepoint>
	<timepoint>
		<spatialEntity>
			<pseudo3D type="region">
				<clusteredness>1</clusteredness>
				<density>0.6924763243458136</density>
				<area>25907</area>
				<perimeter>755.0894436836243</perimeter>
				<distanceFromOrigin>321.1790777743781</distanceFromOrigin>
				<angle>38.03903697375144</angle>
				<shape>triangular</shape>
				<triangleMeasure>0.7810988961291028</triangleMeasure>
				<rectangleMeasure>0.5961083663436462</rectangleMeasure>
				<circleMeasure>0.3478185675110486</circleMeasure>
				<centroid>
					<x>977.031</x>
					<y>1096.54</y>
				</centroid>
			</pseudo3D>
		</spatialEntity>
		<numericStateVariable>
			<name>avgClusterednessRegions</name>
			<value>0</value>
		</numericStateVariable>
		<numericStateVariable>
			<name>avgDensityRegions</name>
			<value>0.6924763243458136</value>
		</numericStateVariable>
	</timepoint>
	<timepoint>
		<spatialEntity>
			<pseudo3D type="region">
				<clusteredness>1</clusteredness>
				<density>0.6924763243458136</density>
				<area>25907</area>
				<perimeter>755.0894436836243</perimeter>
				<distanceFromOrigin>321.1790777743781</distanceFromOrigin>
				<angle>38.03903697375144</angle>
				<shape>triangular</shape>
				<triangleMeasure>0.7810988961291028</triangleMeasure>
				<rectangleMeasure>0.5961083663436462</rectangleMeasure>
				<circleMeasure>0.3478185675110486</circleMeasure>
				<centroid>
					<x>977.031</x>
					<y>1096.54</y>
				</centroid>
			</pseudo3D>
		</spatialEntity>
		<numericStateVariable>
			<name>avgClusterednessRegions</name>
			<value>0</value>
		</numericStateVariable>
		<numericStateVariable>
			<name>avgDensityRegions</name>
			<value>0.6924763243458136</value>
		</numericStateVariable>
	</timepoint>
	<timepoint>
		<spatialEntity>
			<pseudo3D type="region">
				<clusteredness>1</clusteredness>
				<density>0.6924763243458136</density>
				<area>25907</area>
				<perimeter>755.0894436836243</perimeter>
				<distanceFromOrigin>321.1790777743781</distanceFromOrigin>
				<angle>38.03903697375144</angle>
				<shape>triangular</shape>
				<triangleMeasure>0.7810988961291028</triangleMeasure>
				<rectangleMeasure>0.5961083663436462</rectangleMeasure>
				<circleMeasure>0.3478185675110486</circleMeasure>
				<centroid>
					<x>977.031</x>
					<y>1096.54</y>
				</centroid>
			</pseudo3D>
		</spatialEntity>
		<numericStateVariable>
			<name>avgClusterednessRegions</name>
			<value>0</value>
		</numericStateVariable>
		<numericStateVariable>
			<name>avgDensityRegions</name>
			<value>0.6924763243458136</value>
		</numericStateVariable>
	</timepoint>
	<timepoint>
		<spatialEntity>
			<pseudo3D type="region">
				<clusteredness>1</clusteredness>
				<density>0.6924763243458136</density>
				<area>25907</area>
				<perimeter>755.0894436836243</perimeter>
				<distanceFromOrigin>321.1790777743781</distanceFromOrigin>
				<angle>38.03903697375144</angle>
				<shape>triangular</shape>
				<triangleMeasure>0.7810988961291028</triangleMeasure>
				<rectangleMeasure>0.5961083663436462</rectangleMeasure>
				<circleMeasure>0.3478185675110486</circleMeasure>
				<centroid>
					<x>977.031</x>
					<y>1096.54</y>
				</centroid>
			</pseudo3D>
		</spatialEntity>
		<numericStateVariable>
			<name>avgClusterednessRegions</name>
			<value>0</value>
		</numericStateVariable>
		<numericStateVariable>
			<name>avgDensityRegions</name>
			<value>0.6924763243458136</value>
		</numericStateVariable>
	</timepoint>
	<timepoint>
		<spatialEntity>
			<pseudo3D type="region">
				<clusteredness>1</clusteredness>
				<density>0.6924763243458136</density>
				<area>25907</area>
				<perimeter>755.0894436836243</perimeter>
				<distanceFromOrigin>321.1790777743781</distanceFromOrigin>
				<angle>38.03903697375144</angle>
				<shape>triangular</shape>
				<triangleMeasure>0.7810988961291028</triangleMeasure>
				<rectangleMeasure>0.5961083663436462</rectangleMeasure>
				<circleMeasure>0.3478185675110486</circleMeasure>
				<centroid>
					<x>977.031</x>
					<y>1096.54</y>
				</centroid>
			</pseudo3D>
		</spatialEntity>
		<numericStateVariable>
			<name>avgClusterednessRegions</name>
			<value>0</value>
		</numericStateVariable>
		<numericStateVariable>
			<name>avgDensityRegions</name>
			<value>0.6924763243458136</value>
		</numericStateVariable>
	</timepoint>
	<timepoint>
		<spatialEntity>
			<pseudo3D type="region">
				<clusteredness>1</clusteredness>
				<density>0.6924763243458136</density>
				<area>25907</area>
				<perimeter>755.0894436836243</perimeter>
				<distanceFromOrigin>321.1790777743781</distanceFromOrigin>
				<angle>38.03903697375144</angle>
				<shape>triangular</shape>
				<triangleMeasure>0.7810988961291028</triangleMeasure>
				<rectangleMeasure>0.5961083663436462</rectangleMeasure>
				<circleMeasure>0.3478185675110486</circleMeasure>
				<centroid>
					<x>977.031</x>
					<y>1096.54</y>
				</centroid>
			</pseudo3D>
		</spatialEntity>
		<numericStateVariable>
			<name>avgClusterednessRegions</name>
			<value>0</value>
		</numericStateVariable>
		<numericStateVariable>
			<name>avgDensityRegions</name>
			<value>0.6924763243458136</value>
		</numericStateVariable>
	</timepoint>
	<timepoint>
		<spatialEntity>
			<pseudo3D type="region">
				<clusteredness>1</clusteredness>
				<density>0.6924763243458136</density>
				<area>25907</area>
				<perimeter>755.0894436836243</perimeter>
				<distanceFromOrigin>321.1790777743781</distanceFromOrigin>
				<angle>38.03903697375144</angle>
				<shape>triangular</shape>
				<triangleMeasure>0.7810988961291028</triangleMeasure>
				<rectangleMeasure>0.5961083663436462</rectangleMeasure>
				<circleMeasure>0.3478185675110486</circleMeasure>
				<centroid>
					<x>977.031</x>
					<y>1096.54</y>
				</centroid>
			</pseudo3D>
		</spatialEntity>
		<numericStateVariable>
			<name>avgClusterednessRegions</name>
			<value>0</value>
		</numericStateVariable>
		<numericStateVariable>
			<name>avgDensityRegions</name>
			<value>0.6924763243458136</value>
		</numericStateVariable>
	</timepoint>
	<timepoint>
		<spatialEntity>
			<pseudo3D type="region">
				<clusteredness>1</clusteredness>
				<density>0.6924763243458136</density>
				<area>25907</area>
				<perimeter>755.0894436836243</perimeter>
				<distanceFromOrigin>321.1790777743781</distanceFromOrigin>
				<angle>38.03903697375144</angle>
				<shape>triangular</shape>
				<triangleMeasure>0.7810988961291028</triangleMeasure>
				<rectangleMeasure>0.5961083663436462</rectangleMeasure>
				<circleMeasure>0.3478185675110486</circleMeasure>
				<centroid>
					<x>977.031</x>
					<y>1096.54</y>
				</centroid>
			</pseudo3D>
		</spatialEntity>
		<numericStateVariable>
			<name>avgClusterednessRegions</name>
			<value>0</value>
		</numericStateVariable>
		<numericStateVariable>
			<name>avgDensityRegions</name>
			<value>0.6924763243458136</value>
		</numericStateVariable>
	</timepoint>
	<timepoint>
		<spatialEntity>
			<pseudo3D type="region">
				<clusteredness>1</clusteredness>
				<density>0.6924763243458136</density>
				<area>25907</area>
				<perimeter>755.0894436836243</perimeter>
				<distanceFromOrigin>321.1790777743781</distanceFromOrigin>
				<angle>38.03903697375144</angle>
				<shape>triangular</shape>
				<triangleMeasure>0.7810988961291028</triangleMeasure>
				<rectangleMeasure>0.5961083663436462</rectangleMeasure>
				<circleMeasure>0.3478185675110486</circleMeasure>
				<centroid>
					<x>977.031</x>
					<y>1096.54</y>
				</centroid>
			</pseudo3D>
		</spatialEntity>
		<numericStateVariable>
			<name>avgClusterednessRegions</name>
			<value>0</value>
		</numericStateVariable>
		<numericStateVariable>
			<name>avgDensityRegions</name>
			<value>0.6924763243458136</value>
		</numericStateVariable>
	</timepoint>
	<timepoint>
		<spatialEntity>
			<pseudo3D type="region">
				<clusteredness>1</clusteredness>
				<density>0.6924763243458136</density>
				<area>25907</area>
				<perimeter>755.0894436836243</perimeter>
				<distanceFromOrigin>321.1790777743781</distanceFromOrigin>
				<angle>38.03903697375144</angle>
				<shape>triangular</shape>
				<triangleMeasure>0.7810988961291028</triangleMeasure>
				<rectangleMeasure>0.5961083663436462</rectangleMeasure>
				<circleMeasure>0.3478185675110486</circleMeasure>
				<centroid>
					<x>977.031</x>
					<y>1096.54</y>
				</centroid>
			</pseudo3D>
		</spatialEntity>
		<numericStateVariable>
			<name>avgClusterednessRegions</name>
			<value>0</value>
		</numericStateVariable>
		<numericStateVariable>
			<name>avgDensityRegions</name>
			<value>0.6924763243458136</value>
		</numericStateVariable>
	</timepoint>
	<timepoint>
		<spatialEntity>
			<pseudo3D type="region">
				<clusteredness>1</clusteredness>
				<density>0.6924763243458136</density>
				<area>25907</area>
				<perimeter>755.0894436836243</perimeter>
				<distanceFromOrigin>321.1790777743781</distanceFromOrigin>
				<angle>38.03903697375144</angle>
				<shape>triangular</shape>
				<triangleMeasure>0.7810988961291028</triangleMeasure>
				<rectangleMeasure>0.5961083663436462</rectangleMeasure>
				<circleMeasure>0.3478185675110486</circleMeasure>
				<centroid>
					<x>977.031</x>
					<y>1096.54</y>
				</centroid>
			</pseudo3D>
		</spatialEntity>
		<numericStateVariable>
			<name>avgClusterednessRegions</name>
			<value>0</value>
		</numericStateVariable>
		<numericStateVariable>
			<name>avgDensityRegions</name>
			<value>0.6924763243458136</value>
		</numericStateVariable>
	</timepoint>
	<timepoint>
		<spatialEntity>
			<pseudo3D type="region">
				<clusteredness>1</clusteredness>
				<density>0.6924763243458136</density>
				<area>25907</area>
				<perimeter>755.0894436836243</perimeter>
				<distanceFromOrigin>321.1790777743781</distanceFromOrigin>
				<angle>38.03903697375144</angle>
				<shape>triangular</shape>
				<triangleMeasure>0.7810988961291028</triangleMeasure>
				<rectangleMeasure>0.5961083663436462</rectangleMeasure>
				<circleMeasure>0.3478185675110486</circleMeasure>
				<centroid>
					<x>977.031</x>
					<y>1096.54</y>
				</centroid>
			</pseudo3D>
		</spatialEntity>
		<numericStateVariable>
			<name>avgClusterednessRegions</name>
			<value>0</value>
		</numericStateVariable>
		<numericStateVariable>
			<name>avgDensityRegions</name>
			<value>0.6924763243458136</value>
		</numericStateVariable>
	</timepoint>
	<timepoint>
		<spatialEntity>
			<pseudo3D type="region">
				<clusteredness>1</clusteredness>
				<density>0.6924763243458136</density>
				<area>25907</area>
				<perimeter>755.0894436836243</perimeter>
				<distanceFromOrigin>321.1790777743781</distanceFromOrigin>
				<angle>38.03903697375144</angle>
				<shape>triangular</shape>
				<triangleMeasure>0.7810988961291028</triangleMeasure>
				<rectangleMeasure>0.5961083663436462</rectangleMeasure>
				<circleMeasure>0.3478185675110486</circleMeasure>
				<centroid>
					<x>977.031</x>
					<y>1096.54</y>
				</centroid>
			</pseudo3D>
		</spatialEntity>
		<numericStateVariable>
			<name>avgClusterednessRegions</name>
			<value>0</value>
		</numericStateVariable>
		<numericStateVariable>
			<name>avgDensityRegions</name>
			<value>0.6924763243458136</value>
		</numericStateVariable>
	</timepoint>
	<timepoint>
		<spatialEntity>
			<pseudo3D type="region">
				<clusteredness>1</clusteredness>
				<density>0.6924763243458136</density>
				<area>25907</area>
				<perimeter>755.0894436836243</perimeter>
				<distanceFromOrigin>321.1790777743781</distanceFromOrigin>
				<angle>38.03903697375144</angle>
				<shape>triangular</shape>
				<triangleMeasure>0.7810988961291028</triangleMeasure>
				<rectangleMeasure>0.5961083663436462</rectangleMeasure>
				<circleMeasure>0.3478185675110486</circleMeasure>
				<centroid>
					<x>977.031</x>
					<y>1096.54</y>
				</centroid>
			</pseudo3D>
		</spatialEntity>
		<numericStateVariable>
			<name>avgClusterednessRegions</name>
			<value>0</value>
		</numericStateVariable>
		<numericStateVariable>
			<name>avgDensityRegions</name>
			<value>0.6924763243458136</value>
		</numericStateVariable>
	</timepoint>
	<timepoint>
		<spatialEntity>
			<pseudo3D type="region">
				<clusteredness>1</clusteredness>
				<density>0.6924763243458136</density>
				<area>25907</area>
				<perimeter>755.0894436836243</perimeter>
				<distanceFromOrigin>321.1790777743781</distanceFromOrigin>
				<angle>38.03903697375144</angle>
				<shape>triangular</shape>
				<triangleMeasure>0.7810988961291028</triangleMeasure>
				<rectangleMeasure>0.5961083663436462</rectangleMeasure>
				<circleMeasure>0.3478185675110486</circleMeasure>
				<centroid>
					<x>977.031</x>
					<y>1096.54</y>
				</centroid>
			</pseudo3D>
		</spatialEntity>
		<numericStateVariable>
			<name>avgClusterednessRegions</name>
			<value>0</value>
		</numericStateVariable>
		<numericStateVariable>
			<name>avgDensityRegions</name>
			<value>0.6924763243458136</value>
		</numericStateVariable>
	</timepoint>
	<timepoint>
		<spatialEntity>
			<pseudo3D type="region">
				<clusteredness>1</clusteredness>
				<density>0.6924763243458136</density>
				<area>25907</area>
				<perimeter>755.0894436836243</perimeter>
				<distanceFromOrigin>321.1790777743781</distanceFromOrigin>
				<angle>38.03903697375144</angle>
				<shape>triangular</shape>
				<triangleMeasure>0.7810988961291028</triangleMeasure>
				<rectangleMeasure>0.5961083663436462</rectangleMeasure>
				<circleMeasure>0.3478185675110486</circleMeasure>
				<centroid>
					<x>977.031</x>
					<y>1096.54</y>
				</centroid>
			</pseudo3D>
		</spatialEntity>
		<numericStateVariable>
			<name>avgClusterednessRegions</name>
			<value>0</value>
		</numericStateVariable>
		<numericStateVariable>
			<name>avgDensityRegions</name>
			<value>0.6924763243458136</value>
		</numericStateVariable>
	</timepoint>
	<timepoint>
		<spatialEntity>
			<pseudo3D type="region">
				<clusteredness>1</clusteredness>
				<density>0.6924763243458136</density>
				<area>25907</area>
				<perimeter>755.0894436836243</perimeter>
				<distanceFromOrigin>321.1790777743781</distanceFromOrigin>
				<angle>38.03903697375144</angle>
				<shape>triangular</shape>
				<triangleMeasure>0.7810988961291028</triangleMeasure>
				<rectangleMeasure>0.5961083663436462</rectangleMeasure>
				<circleMeasure>0.3478185675110486</circleMeasure>
				<centroid>
					<x>977.031</x>
					<y>1096.54</y>
				</centroid>
			</pseudo3D>
		</spatialEntity>
		<numericStateVariable>
			<name>avgClusterednessRegions</name>
			<value>0</value>
		</numericStateVariable>
		<numericStateVariable>
			<name>avgDensityRegions</name>
			<value>0.6924763243458136</value>
		</numericStateVariable>
	</timepoint>
	<timepoint>
		<spatialEntity>
			<pseudo3D type="region">
				<clusteredness>1</clusteredness>
				<density>0.6924763243458136</density>
				<area>25907</area>
				<perimeter>755.0894436836243</perimeter>
				<distanceFromOrigin>321.1790777743781</distanceFromOrigin>
				<angle>38.03903697375144</angle>
				<shape>triangular</shape>
				<triangleMeasure>0.7810988961291028</triangleMeasure>
				<rectangleMeasure>0.5961083663436462</rectangleMeasure>
				<circleMeasure>0.3478185675110486</circleMeasure>
				<centroid>
					<x>977.031</x>
					<y>1096.54</y>
				</centroid>
			</pseudo3D>
		</spatialEntity>
		<numericStateVariable>
			<name>avgClusterednessRegions</name>
			<value>0</value>
		</numericStateVariable>
		<numericStateVariable>
			<name>avgDensityRegions</name>
			<value>0.6924763243458136</value>
		</numericStateVariable>
	</timepoint>
	<timepoint>
		<spatialEntity>
			<pseudo3D type="region">
				<clusteredness>1</clusteredness>
				<density>0.6924763243458136</density>
				<area>25907</area>
				<perimeter>755.0894436836243</perimeter>
				<distanceFromOrigin>321.1790777743781</distanceFromOrigin>
				<angle>38.03903697375144</angle>
				<shape>triangular</shape>
				<triangleMeasure>0.7810988961291028</triangleMeasure>
				<rectangleMeasure>0.5961083663436462</rectangleMeasure>
				<circleMeasure>0.3478185675110486</circleMeasure>
				<centroid>
					<x>977.031</x>
					<y>1096.54</y>
				</centroid>
			</pseudo3D>
		</spatialEntity>
		<numericStateVariable>
			<name>avgClusterednessRegions</name>
			<value>0</value>
		</numericStateVariable>
		<numericStateVariable>
			<name>avgDensityRegions</name>
			<value>0.6924763243458136</value>
		</numericStateVariable>
	</timepoint>
	<timepoint>
		<spatialEntity>
			<pseudo3D type="region">
				<clusteredness>1</clusteredness>
				<density>0.6924763243458136</density>
				<area>25907</area>
				<perimeter>755.0894436836243</perimeter>
				<distanceFromOrigin>321.1790777743781</distanceFromOrigin>
				<angle>38.03903697375144</angle>
				<shape>triangular</shape>
				<triangleMeasure>0.7810988961291028</triangleMeasure>
				<rectangleMeasure>0.5961083663436462</rectangleMeasure>
				<circleMeasure>0.3478185675110486</circleMeasure>
				<centroid>
					<x>977.031</x>
					<y>1096.54</y>
				</centroid>
			</pseudo3D>
		</spatialEntity>
		<numericStateVariable>
			<name>avgClusterednessRegions</name>
			<value>0</value>
		</numericStateVariable>
		<numericStateVariable>
			<name>avgDensityRegions</name>
			<value>0.6924763243458136</value>
		</numericStateVariable>
	</timepoint>
	<timepoint>
		<spatialEntity>
			<pseudo3D type="region">
				<clusteredness>1</clusteredness>
				<density>0.6924763243458136</density>
				<area>25907</area>
				<perimeter>755.0894436836243</perimeter>
				<distanceFromOrigin>321.1790777743781</distanceFromOrigin>
				<angle>38.03903697375144</angle>
				<shape>triangular</shape>
				<triangleMeasure>0.7810988961291028</triangleMeasure>
				<rectangleMeasure>0.5961083663436462</rectangleMeasure>
				<circleMeasure>0.3478185675110486</circleMeasure>
				<centroid>
					<x>977.031</x>
					<y>1096.54</y>
				</centroid>
			</pseudo3D>
		</spatialEntity>
		<numericStateVariable>
			<name>avgClusterednessRegions</name>
			<value>0</value>
		</numericStateVariable>
		<numericStateVariable>
			<name>avgDensityRegions</name>
			<value>0.6924763243458136</value>
		</numericStateVariable>
	</timepoint>
	<timepoint>
		<spatialEntity>
			<pseudo3D type="region">
				<clusteredness>1</clusteredness>
				<density>0.6924763243458136</density>
				<area>25907</area>
				<perimeter>755.0894436836243</perimeter>
				<distanceFromOrigin>321.1790777743781</distanceFromOrigin>
				<angle>38.03903697375144</angle>
				<shape>triangular</shape>
				<triangleMeasure>0.7810988961291028</triangleMeasure>
				<rectangleMeasure>0.5961083663436462</rectangleMeasure>
				<circleMeasure>0.3478185675110486</circleMeasure>
				<centroid>
					<x>977.031</x>
					<y>1096.54</y>
				</centroid>
			</pseudo3D>
		</spatialEntity>
		<numericStateVariable>
			<name>avgClusterednessRegions</name>
			<value>0</value>
		</numericStateVariable>
		<numericStateVariable>
			<name>avgDensityRegions</name>
			<value>0.6924763243458136</value>
		</numericStateVariable>
	</timepoint>
	<timepoint>
		<spatialEntity>
			<pseudo3D type="region">
				<clusteredness>1</clusteredness>
				<density>0.6924763243458136</density>
				<area>25907</area>
				<perimeter>755.0894436836243</perimeter>
				<distanceFromOrigin>321.1790777743781</distanceFromOrigin>
				<angle>38.03903697375144</angle>
				<shape>triangular</shape>
				<triangleMeasure>0.7810988961291028</triangleMeasure>
				<rectangleMeasure>0.5961083663436462</rectangleMeasure>
				<circleMeasure>0.3478185675110486</circleMeasure>
				<centroid>
					<x>977.031</x>
					<y>1096.54</y>
				</centroid>
			</pseudo3D>
		</spatialEntity>
		<numericStateVariable>
			<name>avgClusterednessRegions</name>
			<value>0</value>
		</numericStateVariable>
		<numericStateVariable>
			<name>avgDensityRegions</name>
			<value>0.6924763243458136</value>
		</numericStateVariable>
	</timepoint>
	<timepoint>
		<spatialEntity>
			<pseudo3D type="region">
				<clusteredness>1</clusteredness>
				<density>0.6924763243458136</density>
				<area>25907</area>
				<perimeter>755.0894436836243</perimeter>
				<distanceFromOrigin>321.1790777743781</distanceFromOrigin>
				<angle>38.03903697375144</angle>
				<shape>triangular</shape>
				<triangleMeasure>0.7810988961291028</triangleMeasure>
				<rectangleMeasure>0.5961083663436462</rectangleMeasure>
				<circleMeasure>0.3478185675110486</circleMeasure>
				<centroid>
					<x>977.031</x>
					<y>1096.54</y>
				</centroid>
			</pseudo3D>
		</spatialEntity>
		<numericStateVariable>
			<name>avgClusterednessRegions</name>
			<value>0</value>
		</numericStateVariable>
		<numericStateVariable>
			<name>avgDensityRegions</name>
			<value>0.6924763243458136</value>
		</numericStateVariable>
	</timepoint>
	<timepoint>
		<spatialEntity>
			<pseudo3D type="region">
				<clusteredness>1</clusteredness>
				<density>0.6924763243458136</density>
				<area>25907</area>
				<perimeter>755.0894436836243</perimeter>
				<distanceFromOrigin>321.1790777743781</distanceFromOrigin>
				<angle>38.03903697375144</angle>
				<shape>triangular</shape>
				<triangleMeasure>0.7810988961291028</triangleMeasure>
				<rectangleMeasure>0.5961083663436462</rectangleMeasure>
				<circleMeasure>0.3478185675110486</circleMeasure>
				<centroid>
					<x>977.031</x>
					<y>1096.54</y>
				</centroid>
			</pseudo3D>
		</spatialEntity>
		<numericStateVariable>
			<name>avgClusterednessRegions</name>
			<value>0</value>
		</numericStateVariable>
		<numericStateVariable>
			<name>avgDensityRegions</name>
			<value>0.6924763243458136</value>
		</numericStateVariable>
	</timepoint>
	<timepoint>
		<spatialEntity>
			<pseudo3D type="region">
				<clusteredness>1</clusteredness>
				<density>0.6924763243458136</density>
				<area>25907</area>
				<perimeter>755.0894436836243</perimeter>
				<distanceFromOrigin>321.1790777743781</distanceFromOrigin>
				<angle>38.03903697375144</angle>
				<shape>triangular</shape>
				<triangleMeasure>0.7810988961291028</triangleMeasure>
				<rectangleMeasure>0.5961083663436462</rectangleMeasure>
				<circleMeasure>0.3478185675110486</circleMeasure>
				<centroid>
					<x>977.031</x>
					<y>1096.54</y>
				</centroid>
			</pseudo3D>
		</spatialEntity>
		<numericStateVariable>
			<name>avgClusterednessRegions</name>
			<value>0</value>
		</numericStateVariable>
		<numericStateVariable>
			<name>avgDensityRegions</name>
			<value>0.6924763243458136</value>
		</numericStateVariable>
	</timepoint>
	<timepoint>
		<spatialEntity>
			<pseudo3D type="region">
				<clusteredness>1</clusteredness>
				<density>0.6924763243458136</density>
				<area>25907</area>
				<perimeter>755.0894436836243</perimeter>
				<distanceFromOrigin>321.1790777743781</distanceFromOrigin>
				<angle>38.03903697375144</angle>
				<shape>triangular</shape>
				<triangleMeasure>0.7810988961291028</triangleMeasure>
				<rectangleMeasure>0.5961083663436462</rectangleMeasure>
				<circleMeasure>0.3478185675110486</circleMeasure>
				<centroid>
					<x>977.031</x>
					<y>1096.54</y>
				</centroid>
			</pseudo3D>
		</spatialEntity>
		<numericStateVariable>
			<name>avgClusterednessRegions</name>
			<value>0</value>
		</numericStateVariable>
		<numericStateVariable>
			<name>avgDensityRegions</name>
			<value>0.6924763243458136</value>
		</numericStateVariable>
	</timepoint>
	<timepoint>
		<spatialEntity>
			<pseudo3D type="region">
				<clusteredness>1</clusteredness>
				<density>0.6924763243458136</density>
				<area>25907</area>
				<perimeter>755.0894436836243</perimeter>
				<distanceFromOrigin>321.1790777743781</distanceFromOrigin>
				<angle>38.03903697375144</angle>
				<shape>triangular</shape>
				<triangleMeasure>0.7810988961291028</triangleMeasure>
				<rectangleMeasure>0.5961083663436462</rectangleMeasure>
				<circleMeasure>0.3478185675110486</circleMeasure>
				<centroid>
					<x>977.031</x>
					<y>1096.54</y>
				</centroid>
			</pseudo3D>
		</spatialEntity>
		<numericStateVariable>
			<name>avgClusterednessRegions</name>
			<value>0</value>
		</numericStateVariable>
		<numericStateVariable>
			<name>avgDensityRegions</name>
			<value>0.6924763243458136</value>
		</numericStateVariable>
	</timepoint>
	<timepoint>
		<spatialEntity>
			<pseudo3D type="region">
				<clusteredness>1</clusteredness>
				<density>0.6924763243458136</density>
				<area>25907</area>
				<perimeter>755.0894436836243</perimeter>
				<distanceFromOrigin>321.1790777743781</distanceFromOrigin>
				<angle>38.03903697375144</angle>
				<shape>triangular</shape>
				<triangleMeasure>0.7810988961291028</triangleMeasure>
				<rectangleMeasure>0.5961083663436462</rectangleMeasure>
				<circleMeasure>0.3478185675110486</circleMeasure>
				<centroid>
					<x>977.031</x>
					<y>1096.54</y>
				</centroid>
			</pseudo3D>
		</spatialEntity>
		<numericStateVariable>
			<name>avgClusterednessRegions</name>
			<value>0</value>
		</numericStateVariable>
		<numericStateVariable>
			<name>avgDensityRegions</name>
			<value>0.6924763243458136</value>
		</numericStateVariable>
	</timepoint>
	<timepoint>
		<spatialEntity>
			<pseudo3D type="region">
				<clusteredness>1</clusteredness>
				<density>0.6924763243458136</density>
				<area>25907</area>
				<perimeter>755.0894436836243</perimeter>
				<distanceFromOrigin>321.1790777743781</distanceFromOrigin>
				<angle>38.03903697375144</angle>
				<shape>triangular</shape>
				<triangleMeasure>0.7810988961291028</triangleMeasure>
				<rectangleMeasure>0.5961083663436462</rectangleMeasure>
				<circleMeasure>0.3478185675110486</circleMeasure>
				<centroid>
					<x>977.031</x>
					<y>1096.54</y>
				</centroid>
			</pseudo3D>
		</spatialEntity>
		<numericStateVariable>
			<name>avgClusterednessRegions</name>
			<value>0</value>
		</numericStateVariable>
		<numericStateVariable>
			<name>avgDensityRegions</name>
			<value>0.6924763243458136</value>
		</numericStateVariable>
	</timepoint>
	<timepoint>
		<spatialEntity>
			<pseudo3D type="region">
				<clusteredness>1</clusteredness>
				<density>0.6924763243458136</density>
				<area>25907</area>
				<perimeter>755.0894436836243</perimeter>
				<distanceFromOrigin>321.1790777743781</distanceFromOrigin>
				<angle>38.03903697375144</angle>
				<shape>triangular</shape>
				<triangleMeasure>0.7810988961291028</triangleMeasure>
				<rectangleMeasure>0.5961083663436462</rectangleMeasure>
				<circleMeasure>0.3478185675110486</circleMeasure>
				<centroid>
					<x>977.031</x>
					<y>1096.54</y>
				</centroid>
			</pseudo3D>
		</spatialEntity>
		<numericStateVariable>
			<name>avgClusterednessRegions</name>
			<value>0</value>
		</numericStateVariable>
		<numericStateVariable>
			<name>avgDensityRegions</name>
			<value>0.6924763243458136</value>
		</numericStateVariable>
	</timepoint>
	<timepoint>
		<spatialEntity>
			<pseudo3D type="region">
				<clusteredness>1</clusteredness>
				<density>0.6924763243458136</density>
				<area>25907</area>
				<perimeter>755.0894436836243</perimeter>
				<distanceFromOrigin>321.1790777743781</distanceFromOrigin>
				<angle>38.03903697375144</angle>
				<shape>triangular</shape>
				<triangleMeasure>0.7810988961291028</triangleMeasure>
				<rectangleMeasure>0.5961083663436462</rectangleMeasure>
				<circleMeasure>0.3478185675110486</circleMeasure>
				<centroid>
					<x>977.031</x>
					<y>1096.54</y>
				</centroid>
			</pseudo3D>
		</spatialEntity>
		<numericStateVariable>
			<name>avgClusterednessRegions</name>
			<value>0</value>
		</numericStateVariable>
		<numericStateVariable>
			<name>avgDensityRegions</name>
			<value>0.6924763243458136</value>
		</numericStateVariable>
	</timepoint>
	<timepoint>
		<spatialEntity>
			<pseudo3D type="region">
				<clusteredness>1</clusteredness>
				<density>0.6924763243458136</density>
				<area>25907</area>
				<perimeter>755.0894436836243</perimeter>
				<distanceFromOrigin>321.1790777743781</distanceFromOrigin>
				<angle>38.03903697375144</angle>
				<shape>triangular</shape>
				<triangleMeasure>0.7810988961291028</triangleMeasure>
				<rectangleMeasure>0.5961083663436462</rectangleMeasure>
				<circleMeasure>0.3478185675110486</circleMeasure>
				<centroid>
					<x>977.031</x>
					<y>1096.54</y>
				</centroid>
			</pseudo3D>
		</spatialEntity>
		<numericStateVariable>
			<name>avgClusterednessRegions</name>
			<value>0</value>
		</numericStateVariable>
		<numericStateVariable>
			<name>avgDensityRegions</name>
			<value>0.6924763243458136</value>
		</numericStateVariable>
	</timepoint>
	<timepoint>
		<spatialEntity>
			<pseudo3D type="region">
				<clusteredness>1</clusteredness>
				<density>0.6924763243458136</density>
				<area>25907</area>
				<perimeter>755.0894436836243</perimeter>
				<distanceFromOrigin>321.1790777743781</distanceFromOrigin>
				<angle>38.03903697375144</angle>
				<shape>triangular</shape>
				<triangleMeasure>0.7810988961291028</triangleMeasure>
				<rectangleMeasure>0.5961083663436462</rectangleMeasure>
				<circleMeasure>0.3478185675110486</circleMeasure>
				<centroid>
					<x>977.031</x>
					<y>1096.54</y>
				</centroid>
			</pseudo3D>
		</spatialEntity>
		<numericStateVariable>
			<name>avgClusterednessRegions</name>
			<value>0</value>
		</numericStateVariable>
		<numericStateVariable>
			<name>avgDensityRegions</name>
			<value>0.6924763243458136</value>
		</numericStateVariable>
	</timepoint>
	<timepoint>
		<spatialEntity>
			<pseudo3D type="region">
				<clusteredness>1</clusteredness>
				<density>0.6924763243458136</density>
				<area>25907</area>
				<perimeter>755.0894436836243</perimeter>
				<distanceFromOrigin>321.1790777743781</distanceFromOrigin>
				<angle>38.03903697375144</angle>
				<shape>triangular</shape>
				<triangleMeasure>0.7810988961291028</triangleMeasure>
				<rectangleMeasure>0.5961083663436462</rectangleMeasure>
				<circleMeasure>0.3478185675110486</circleMeasure>
				<centroid>
					<x>977.031</x>
					<y>1096.54</y>
				</centroid>
			</pseudo3D>
		</spatialEntity>
		<numericStateVariable>
			<name>avgClusterednessRegions</name>
			<value>0</value>
		</numericStateVariable>
		<numericStateVariable>
			<name>avgDensityRegions</name>
			<value>0.6924763243458136</value>
		</numericStateVariable>
	</timepoint>
	<timepoint>
		<spatialEntity>
			<pseudo3D type="region">
				<clusteredness>1</clusteredness>
				<density>0.6924763243458136</density>
				<area>25907</area>
				<perimeter>755.0894436836243</perimeter>
				<distanceFromOrigin>321.1790777743781</distanceFromOrigin>
				<angle>38.03903697375144</angle>
				<shape>triangular</shape>
				<triangleMeasure>0.7810988961291028</triangleMeasure>
				<rectangleMeasure>0.5961083663436462</rectangleMeasure>
				<circleMeasure>0.3478185675110486</circleMeasure>
				<centroid>
					<x>977.031</x>
					<y>1096.54</y>
				</centroid>
			</pseudo3D>
		</spatialEntity>
		<numericStateVariable>
			<name>avgClusterednessRegions</name>
			<value>0</value>
		</numericStateVariable>
		<numericStateVariable>
			<name>avgDensityRegions</name>
			<value>0.6924763243458136</value>
		</numericStateVariable>
	</timepoint>
	<timepoint>
		<spatialEntity>
			<pseudo3D type="region">
				<clusteredness>1</clusteredness>
				<density>0.6924763243458136</density>
				<area>25907</area>
				<perimeter>755.0894436836243</perimeter>
				<distanceFromOrigin>321.1790777743781</distanceFromOrigin>
				<angle>38.03903697375144</angle>
				<shape>triangular</shape>
				<triangleMeasure>0.7810988961291028</triangleMeasure>
				<rectangleMeasure>0.5961083663436462</rectangleMeasure>
				<circleMeasure>0.3478185675110486</circleMeasure>
				<centroid>
					<x>977.031</x>
					<y>1096.54</y>
				</centroid>
			</pseudo3D>
		</spatialEntity>
		<numericStateVariable>
			<name>avgClusterednessRegions</name>
			<value>0</value>
		</numericStateVariable>
		<numericStateVariable>
			<name>avgDensityRegions</name>
			<value>0.6924763243458136</value>
		</numericStateVariable>
	</timepoint>
	<timepoint>
		<spatialEntity>
			<pseudo3D type="region">
				<clusteredness>1</clusteredness>
				<density>0.6924763243458136</density>
				<area>25907</area>
				<perimeter>755.0894436836243</perimeter>
				<distanceFromOrigin>321.1790777743781</distanceFromOrigin>
				<angle>38.03903697375144</angle>
				<shape>triangular</shape>
				<triangleMeasure>0.7810988961291028</triangleMeasure>
				<rectangleMeasure>0.5961083663436462</rectangleMeasure>
				<circleMeasure>0.3478185675110486</circleMeasure>
				<centroid>
					<x>977.031</x>
					<y>1096.54</y>
				</centroid>
			</pseudo3D>
		</spatialEntity>
		<numericStateVariable>
			<name>avgClusterednessRegions</name>
			<value>0</value>
		</numericStateVariable>
		<numericStateVariable>
			<name>avgDensityRegions</name>
			<value>0.6924763243458136</value>
		</numericStateVariable>
	</timepoint>
	<timepoint>
		<spatialEntity>
			<pseudo3D type="region">
				<clusteredness>1</clusteredness>
				<density>0.6924763243458136</density>
				<area>25907</area>
				<perimeter>755.0894436836243</perimeter>
				<distanceFromOrigin>321.1790777743781</distanceFromOrigin>
				<angle>38.03903697375144</angle>
				<shape>triangular</shape>
				<triangleMeasure>0.7810988961291028</triangleMeasure>
				<rectangleMeasure>0.5961083663436462</rectangleMeasure>
				<circleMeasure>0.3478185675110486</circleMeasure>
				<centroid>
					<x>977.031</x>
					<y>1096.54</y>
				</centroid>
			</pseudo3D>
		</spatialEntity>
		<numericStateVariable>
			<name>avgClusterednessRegions</name>
			<value>0</value>
		</numericStateVariable>
		<numericStateVariable>
			<name>avgDensityRegions</name>
			<value>0.6924763243458136</value>
		</numericStateVariable>
	</timepoint>
	<timepoint>
		<spatialEntity>
			<pseudo3D type="region">
				<clusteredness>1</clusteredness>
				<density>0.6924763243458136</density>
				<area>25907</area>
				<perimeter>755.0894436836243</perimeter>
				<distanceFromOrigin>321.1790777743781</distanceFromOrigin>
				<angle>38.03903697375144</angle>
				<shape>triangular</shape>
				<triangleMeasure>0.7810988961291028</triangleMeasure>
				<rectangleMeasure>0.5961083663436462</rectangleMeasure>
				<circleMeasure>0.3478185675110486</circleMeasure>
				<centroid>
					<x>977.031</x>
					<y>1096.54</y>
				</centroid>
			</pseudo3D>
		</spatialEntity>
		<numericStateVariable>
			<name>avgClusterednessRegions</name>
			<value>0</value>
		</numericStateVariable>
		<numericStateVariable>
			<name>avgDensityRegions</name>
			<value>0.6924763243458136</value>
		</numericStateVariable>
	</timepoint>
	<timepoint>
		<spatialEntity>
			<pseudo3D type="region">
				<clusteredness>1</clusteredness>
				<density>0.6924763243458136</density>
				<area>25907</area>
				<perimeter>755.0894436836243</perimeter>
				<distanceFromOrigin>321.1790777743781</distanceFromOrigin>
				<angle>38.03903697375144</angle>
				<shape>triangular</shape>
				<triangleMeasure>0.7810988961291028</triangleMeasure>
				<rectangleMeasure>0.5961083663436462</rectangleMeasure>
				<circleMeasure>0.3478185675110486</circleMeasure>
				<centroid>
					<x>977.031</x>
					<y>1096.54</y>
				</centroid>
			</pseudo3D>
		</spatialEntity>
		<numericStateVariable>
			<name>avgClusterednessRegions</name>
			<value>0</value>
		</numericStateVariable>
		<numericStateVariable>
			<name>avgDensityRegions</name>
			<value>0.6924763243458136</value>
		</numericStateVariable>
	</timepoint>
	<timepoint>
		<spatialEntity>
			<pseudo3D type="region">
				<clusteredness>1</clusteredness>
				<density>0.6924763243458136</density>
				<area>25907</area>
				<perimeter>755.0894436836243</perimeter>
				<distanceFromOrigin>321.1790777743781</distanceFromOrigin>
				<angle>38.03903697375144</angle>
				<shape>triangular</shape>
				<triangleMeasure>0.7810988961291028</triangleMeasure>
				<rectangleMeasure>0.5961083663436462</rectangleMeasure>
				<circleMeasure>0.3478185675110486</circleMeasure>
				<centroid>
					<x>977.031</x>
					<y>1096.54</y>
				</centroid>
			</pseudo3D>
		</spatialEntity>
		<numericStateVariable>
			<name>avgClusterednessRegions</name>
			<value>0</value>
		</numericStateVariable>
		<numericStateVariable>
			<name>avgDensityRegions</name>
			<value>0.6924763243458136</value>
		</numericStateVariable>
	</timepoint>
	<timepoint>
		<spatialEntity>
			<pseudo3D type="region">
				<clusteredness>1</clusteredness>
				<density>0.6924763243458136</density>
				<area>25907</area>
				<perimeter>755.0894436836243</perimeter>
				<distanceFromOrigin>321.1790777743781</distanceFromOrigin>
				<angle>38.03903697375144</angle>
				<shape>triangular</shape>
				<triangleMeasure>0.7810988961291028</triangleMeasure>
				<rectangleMeasure>0.5961083663436462</rectangleMeasure>
				<circleMeasure>0.3478185675110486</circleMeasure>
				<centroid>
					<x>977.031</x>
					<y>1096.54</y>
				</centroid>
			</pseudo3D>
		</spatialEntity>
		<numericStateVariable>
			<name>avgClusterednessRegions</name>
			<value>0</value>
		</numericStateVariable>
		<numericStateVariable>
			<name>avgDensityRegions</name>
			<value>0.6924763243458136</value>
		</numericStateVariable>
	</timepoint>
	<timepoint>
		<spatialEntity>
			<pseudo3D type="region">
				<clusteredness>1</clusteredness>
				<density>0.6924763243458136</density>
				<area>25907</area>
				<perimeter>755.0894436836243</perimeter>
				<distanceFromOrigin>321.1790777743781</distanceFromOrigin>
				<angle>38.03903697375144</angle>
				<shape>triangular</shape>
				<triangleMeasure>0.7810988961291028</triangleMeasure>
				<rectangleMeasure>0.5961083663436462</rectangleMeasure>
				<circleMeasure>0.3478185675110486</circleMeasure>
				<centroid>
					<x>977.031</x>
					<y>1096.54</y>
				</centroid>
			</pseudo3D>
		</spatialEntity>
		<numericStateVariable>
			<name>avgClusterednessRegions</name>
			<value>0</value>
		</numericStateVariable>
		<numericStateVariable>
			<name>avgDensityRegions</name>
			<value>0.6924763243458136</value>
		</numericStateVariable>
	</timepoint>
	<timepoint>
		<spatialEntity>
			<pseudo3D type="region">
				<clusteredness>1</clusteredness>
				<density>0.6924763243458136</density>
				<area>25907</area>
				<perimeter>755.0894436836243</perimeter>
				<distanceFromOrigin>321.1790777743781</distanceFromOrigin>
				<angle>38.03903697375144</angle>
				<shape>triangular</shape>
				<triangleMeasure>0.7810988961291028</triangleMeasure>
				<rectangleMeasure>0.5961083663436462</rectangleMeasure>
				<circleMeasure>0.3478185675110486</circleMeasure>
				<centroid>
					<x>977.031</x>
					<y>1096.54</y>
				</centroid>
			</pseudo3D>
		</spatialEntity>
		<numericStateVariable>
			<name>avgClusterednessRegions</name>
			<value>0</value>
		</numericStateVariable>
		<numericStateVariable>
			<name>avgDensityRegions</name>
			<value>0.6924763243458136</value>
		</numericStateVariable>
	</timepoint>
	<timepoint>
		<spatialEntity>
			<pseudo3D type="region">
				<clusteredness>1</clusteredness>
				<density>0.6924763243458136</density>
				<area>25907</area>
				<perimeter>755.0894436836243</perimeter>
				<distanceFromOrigin>321.1790777743781</distanceFromOrigin>
				<angle>38.03903697375144</angle>
				<shape>triangular</shape>
				<triangleMeasure>0.7810988961291028</triangleMeasure>
				<rectangleMeasure>0.5961083663436462</rectangleMeasure>
				<circleMeasure>0.3478185675110486</circleMeasure>
				<centroid>
					<x>977.031</x>
					<y>1096.54</y>
				</centroid>
			</pseudo3D>
		</spatialEntity>
		<numericStateVariable>
			<name>avgClusterednessRegions</name>
			<value>0</value>
		</numericStateVariable>
		<numericStateVariable>
			<name>avgDensityRegions</name>
			<value>0.6924763243458136</value>
		</numericStateVariable>
	</timepoint>
</experiment>
