# Supplementary material for: Automatic validation of computational models using pseudo-3D spatio-temporal model checking
Source: BMC Syst Biol. 2014 Dec 2;8:124. doi: 10.1186/s12918-014-0124-0 (PMC4272535; doi:10.1186/s12918-014-0124-0)
Supplement: Additional file 8 — Dataset of STML files for the phase variation case study. The dataset of one thousand STML files corresponding to the stochastic simulations of the rectangular model for the phase variation case study. We recommend using the freely available 7zip software (Download link: http://www.7-zip.org/download.html) to extract this archive. [file 12918_2014_124_MOESM8_ESM.zip › phase_variation_stml_24.xml]

<?xml version="1.0" encoding="utf-8"?>
<!--Warning! This xml file was automatically generated by a C++ program using the Boost PropertyTree library.-->
<experiment>
	<timepoint>
		<numericStateVariable>
			<name>avgClusterednessRegions</name>
			<value>0</value>
		</numericStateVariable>
		<numericStateVariable>
			<name>avgDensityRegions</name>
			<value>0</value>
		</numericStateVariable>
	</timepoint>
	<timepoint>
		<numericStateVariable>
			<name>avgClusterednessRegions</name>
			<value>0</value>
		</numericStateVariable>
		<numericStateVariable>
			<name>avgDensityRegions</name>
			<value>0</value>
		</numericStateVariable>
	</timepoint>
	<timepoint>
		<numericStateVariable>
			<name>avgClusterednessRegions</name>
			<value>0</value>
		</numericStateVariable>
		<numericStateVariable>
			<name>avgDensityRegions</name>
			<value>0</value>
		</numericStateVariable>
	</timepoint>
	<timepoint>
		<numericStateVariable>
			<name>avgClusterednessRegions</name>
			<value>0</value>
		</numericStateVariable>
		<numericStateVariable>
			<name>avgDensityRegions</name>
			<value>0</value>
		</numericStateVariable>
	</timepoint>
	<timepoint>
		<numericStateVariable>
			<name>avgClusterednessRegions</name>
			<value>0</value>
		</numericStateVariable>
		<numericStateVariable>
			<name>avgDensityRegions</name>
			<value>0</value>
		</numericStateVariable>
	</timepoint>
	<timepoint>
		<numericStateVariable>
			<name>avgClusterednessRegions</name>
			<value>0</value>
		</numericStateVariable>
		<numericStateVariable>
			<name>avgDensityRegions</name>
			<value>0</value>
		</numericStateVariable>
	</timepoint>
	<timepoint>
		<numericStateVariable>
			<name>avgClusterednessRegions</name>
			<value>0</value>
		</numericStateVariable>
		<numericStateVariable>
			<name>avgDensityRegions</name>
			<value>0</value>
		</numericStateVariable>
	</timepoint>
	<timepoint>
		<numericStateVariable>
			<name>avgClusterednessRegions</name>
			<value>0</value>
		</numericStateVariable>
		<numericStateVariable>
			<name>avgDensityRegions</name>
			<value>0</value>
		</numericStateVariable>
	</timepoint>
	<timepoint>
		<numericStateVariable>
			<name>avgClusterednessRegions</name>
			<value>0</value>
		</numericStateVariable>
		<numericStateVariable>
			<name>avgDensityRegions</name>
			<value>0</value>
		</numericStateVariable>
	</timepoint>
	<timepoint>
		<numericStateVariable>
			<name>avgClusterednessRegions</name>
			<value>0</value>
		</numericStateVariable>
		<numericStateVariable>
			<name>avgDensityRegions</name>
			<value>0</value>
		</numericStateVariable>
	</timepoint>
	<timepoint>
		<numericStateVariable>
			<name>avgClusterednessRegions</name>
			<value>0</value>
		</numericStateVariable>
		<numericStateVariable>
			<name>avgDensityRegions</name>
			<value>0</value>
		</numericStateVariable>
	</timepoint>
	<timepoint>
		<numericStateVariable>
			<name>avgClusterednessRegions</name>
			<value>0</value>
		</numericStateVariable>
		<numericStateVariable>
			<name>avgDensityRegions</name>
			<value>0</value>
		</numericStateVariable>
	</timepoint>
	<timepoint>
		<numericStateVariable>
			<name>avgClusterednessRegions</name>
			<value>0</value>
		</numericStateVariable>
		<numericStateVariable>
			<name>avgDensityRegions</name>
			<value>0</value>
		</numericStateVariable>
	</timepoint>
	<timepoint>
		<numericStateVariable>
			<name>avgClusterednessRegions</name>
			<value>0</value>
		</numericStateVariable>
		<numericStateVariable>
			<name>avgDensityRegions</name>
			<value>0</value>
		</numericStateVariable>
	</timepoint>
	<timepoint>
		<numericStateVariable>
			<name>avgClusterednessRegions</name>
			<value>0</value>
		</numericStateVariable>
		<numericStateVariable>
			<name>avgDensityRegions</name>
			<value>0</value>
		</numericStateVariable>
	</timepoint>
	<timepoint>
		<numericStateVariable>
			<name>avgClusterednessRegions</name>
			<value>0</value>
		</numericStateVariable>
		<numericStateVariable>
			<name>avgDensityRegions</name>
			<value>0</value>
		</numericStateVariable>
	</timepoint>
	<timepoint>
		<numericStateVariable>
			<name>avgClusterednessRegions</name>
			<value>0</value>
		</numericStateVariable>
		<numericStateVariable>
			<name>avgDensityRegions</name>
			<value>0</value>
		</numericStateVariable>
	</timepoint>
	<timepoint>
		<spatialEntity>
			<pseudo3D type="region">
				<clusteredness>1</clusteredness>
				<density>0.739577936437733</density>
				<area>20202.5</area>
				<perimeter>585.7053642272949</perimeter>
				<distanceFromOrigin>143.0873858870865</distanceFromOrigin>
				<angle>74.39396605386662</angle>
				<shape>rectangular</shape>
				<triangleMeasure>0.6869933732046231</triangleMeasure>
				<rectangleMeasure>0.7322211778450654</rectangleMeasure>
				<circleMeasure>0.6002321110559415</circleMeasure>
				<centroid>
					<x>867.6497</x>
					<y>530.6746</y>
				</centroid>
			</pseudo3D>
		</spatialEntity>
		<numericStateVariable>
			<name>avgClusterednessRegions</name>
			<value>0</value>
		</numericStateVariable>
		<numericStateVariable>
			<name>avgDensityRegions</name>
			<value>0.739577936437733</value>
		</numericStateVariable>
	</timepoint>
	<timepoint>
		<spatialEntity>
			<pseudo3D type="region">
				<clusteredness>1</clusteredness>
				<density>0.7354047493802027</density>
				<area>24637.5</area>
				<perimeter>656.5566940307617</perimeter>
				<distanceFromOrigin>143.0873858870865</distanceFromOrigin>
				<angle>72.41868573039064</angle>
				<shape>triangular</shape>
				<triangleMeasure>0.7194152697807261</triangleMeasure>
				<rectangleMeasure>0.6953898668360158</rectangleMeasure>
				<circleMeasure>0.6170763765019753</circleMeasure>
				<centroid>
					<x>875.1887</x>
					<y>521.6783</y>
				</centroid>
			</pseudo3D>
		</spatialEntity>
		<numericStateVariable>
			<name>avgClusterednessRegions</name>
			<value>0</value>
		</numericStateVariable>
		<numericStateVariable>
			<name>avgDensityRegions</name>
			<value>0.7354047493802027</value>
		</numericStateVariable>
	</timepoint>
	<timepoint>
		<spatialEntity>
			<pseudo3D type="region">
				<clusteredness>1</clusteredness>
				<density>0.7350994361254493</density>
				<area>28456.5</area>
				<perimeter>701.3184313774109</perimeter>
				<distanceFromOrigin>143.0873858870865</distanceFromOrigin>
				<angle>71.89720048174699</angle>
				<shape>triangular</shape>
				<triangleMeasure>0.7021073830885052</triangleMeasure>
				<rectangleMeasure>0.6986977699280045</rectangleMeasure>
				<circleMeasure>0.596039321254328</circleMeasure>
				<centroid>
					<x>882.371</x>
					<y>514.7341</y>
				</centroid>
			</pseudo3D>
		</spatialEntity>
		<numericStateVariable>
			<name>avgClusterednessRegions</name>
			<value>0</value>
		</numericStateVariable>
		<numericStateVariable>
			<name>avgDensityRegions</name>
			<value>0.7350994361254493</value>
		</numericStateVariable>
	</timepoint>
	<timepoint>
		<spatialEntity>
			<pseudo3D type="region">
				<clusteredness>1</clusteredness>
				<density>0.7307805895333762</density>
				<area>34226.5</area>
				<perimeter>779.1230516433716</perimeter>
				<distanceFromOrigin>143.0873858870865</distanceFromOrigin>
				<angle>73.36119432957371</angle>
				<shape>triangular</shape>
				<triangleMeasure>0.7519952542335642</triangleMeasure>
				<rectangleMeasure>0.6868339522976409</rectangleMeasure>
				<circleMeasure>0.5705599479387627</circleMeasure>
				<centroid>
					<x>891.3171</x>
					<y>506.2396</y>
				</centroid>
			</pseudo3D>
		</spatialEntity>
		<numericStateVariable>
			<name>avgClusterednessRegions</name>
			<value>0</value>
		</numericStateVariable>
		<numericStateVariable>
			<name>avgDensityRegions</name>
			<value>0.7307805895333762</value>
		</numericStateVariable>
	</timepoint>
	<timepoint>
		<spatialEntity>
			<pseudo3D type="region">
				<clusteredness>1</clusteredness>
				<density>0.7280533361931828</density>
				<area>39100.5</area>
				<perimeter>832.3625617027283</perimeter>
				<distanceFromOrigin>143.0873858870865</distanceFromOrigin>
				<angle>72.92069915309764</angle>
				<shape>rectangular</shape>
				<triangleMeasure>0.6999042342769688</triangleMeasure>
				<rectangleMeasure>0.7017248388530294</rectangleMeasure>
				<circleMeasure>0.5721875936656297</circleMeasure>
				<centroid>
					<x>898.6659</x>
					<y>498.069</y>
				</centroid>
			</pseudo3D>
		</spatialEntity>
		<numericStateVariable>
			<name>avgClusterednessRegions</name>
			<value>0</value>
		</numericStateVariable>
		<numericStateVariable>
			<name>avgDensityRegions</name>
			<value>0.7280533361931828</value>
		</numericStateVariable>
	</timepoint>
	<timepoint>
		<spatialEntity>
			<pseudo3D type="region">
				<clusteredness>1</clusteredness>
				<density>0.7240810398233368</density>
				<area>45876</area>
				<perimeter>948.1144912242889</perimeter>
				<distanceFromOrigin>143.0873858870865</distanceFromOrigin>
				<angle>77.48422074839142</angle>
				<shape>rectangular</shape>
				<triangleMeasure>0.6728462057434513</triangleMeasure>
				<rectangleMeasure>0.7088757225014849</rectangleMeasure>
				<circleMeasure>0.5255872147470366</circleMeasure>
				<centroid>
					<x>911.3571</x>
					<y>492.9064</y>
				</centroid>
			</pseudo3D>
		</spatialEntity>
		<numericStateVariable>
			<name>avgClusterednessRegions</name>
			<value>0</value>
		</numericStateVariable>
		<numericStateVariable>
			<name>avgDensityRegions</name>
			<value>0.7240810398233368</value>
		</numericStateVariable>
	</timepoint>
	<timepoint>
		<spatialEntity>
			<pseudo3D type="region">
				<clusteredness>1</clusteredness>
				<density>0.7297874834001133</density>
				<area>51100</area>
				<perimeter>927.5013108253479</perimeter>
				<distanceFromOrigin>143.0873858870865</distanceFromOrigin>
				<angle>71.69125917376773</angle>
				<shape>triangular</shape>
				<triangleMeasure>0.7675409774506675</triangleMeasure>
				<rectangleMeasure>0.695924477383678</rectangleMeasure>
				<circleMeasure>0.5925620769971967</circleMeasure>
				<centroid>
					<x>918.7535</x>
					<y>486.1403</y>
				</centroid>
			</pseudo3D>
		</spatialEntity>
		<numericStateVariable>
			<name>avgClusterednessRegions</name>
			<value>0</value>
		</numericStateVariable>
		<numericStateVariable>
			<name>avgDensityRegions</name>
			<value>0.7297874834001133</value>
		</numericStateVariable>
	</timepoint>
	<timepoint>
		<spatialEntity>
			<pseudo3D type="region">
				<clusteredness>1</clusteredness>
				<density>0.7325354401570072</density>
				<area>58088</area>
				<perimeter>1020.565006732941</perimeter>
				<distanceFromOrigin>143.0873858870865</distanceFromOrigin>
				<angle>70.37286859294504</angle>
				<shape>triangular</shape>
				<triangleMeasure>0.7682378458445749</triangleMeasure>
				<rectangleMeasure>0.6707017997894062</rectangleMeasure>
				<circleMeasure>0.5450784198970181</circleMeasure>
				<centroid>
					<x>927.5436</x>
					<y>477.8906</y>
				</centroid>
			</pseudo3D>
		</spatialEntity>
		<numericStateVariable>
			<name>avgClusterednessRegions</name>
			<value>0</value>
		</numericStateVariable>
		<numericStateVariable>
			<name>avgDensityRegions</name>
			<value>0.7325354401570072</value>
		</numericStateVariable>
	</timepoint>
	<timepoint>
		<spatialEntity>
			<pseudo3D type="region">
				<clusteredness>1</clusteredness>
				<density>0.72979476645679</density>
				<area>65326</area>
				<perimeter>1117.352163314819</perimeter>
				<distanceFromOrigin>143.0873858870865</distanceFromOrigin>
				<angle>74.62843239368003</angle>
				<shape>triangular</shape>
				<triangleMeasure>0.7262272267118571</triangleMeasure>
				<rectangleMeasure>0.6647647934455653</rectangleMeasure>
				<circleMeasure>0.5333569650219248</circleMeasure>
				<centroid>
					<x>937.9942</x>
					<y>472.0654</y>
				</centroid>
			</pseudo3D>
		</spatialEntity>
		<numericStateVariable>
			<name>avgClusterednessRegions</name>
			<value>0</value>
		</numericStateVariable>
		<numericStateVariable>
			<name>avgDensityRegions</name>
			<value>0.72979476645679</value>
		</numericStateVariable>
	</timepoint>
	<timepoint>
		<spatialEntity>
			<pseudo3D type="region">
				<clusteredness>1</clusteredness>
				<density>0.7293756729173728</density>
				<area>73522</area>
				<perimeter>1239.221710205078</perimeter>
				<distanceFromOrigin>143.0873858870865</distanceFromOrigin>
				<angle>78.99432268097156</angle>
				<shape>triangular</shape>
				<triangleMeasure>0.6843357849967044</triangleMeasure>
				<rectangleMeasure>0.6473469948163076</rectangleMeasure>
				<circleMeasure>0.498270984735525</circleMeasure>
				<centroid>
					<x>946.3592</x>
					<y>463.5395</y>
				</centroid>
			</pseudo3D>
		</spatialEntity>
		<numericStateVariable>
			<name>avgClusterednessRegions</name>
			<value>0</value>
		</numericStateVariable>
		<numericStateVariable>
			<name>avgDensityRegions</name>
			<value>0.7293756729173728</value>
		</numericStateVariable>
	</timepoint>
	<timepoint>
		<spatialEntity>
			<pseudo3D type="region">
				<clusteredness>1</clusteredness>
				<density>0.7326666216121004</density>
				<area>81234</area>
				<perimeter>1242.069347858429</perimeter>
				<distanceFromOrigin>143.0873858870865</distanceFromOrigin>
				<angle>74.57645310681875</angle>
				<shape>triangular</shape>
				<triangleMeasure>0.7304682099441925</triangleMeasure>
				<rectangleMeasure>0.6664644659606734</rectangleMeasure>
				<circleMeasure>0.5255517112520554</circleMeasure>
				<centroid>
					<x>956.0119</x>
					<y>456.6888</y>
				</centroid>
			</pseudo3D>
		</spatialEntity>
		<numericStateVariable>
			<name>avgClusterednessRegions</name>
			<value>0</value>
		</numericStateVariable>
		<numericStateVariable>
			<name>avgDensityRegions</name>
			<value>0.7326666216121004</value>
		</numericStateVariable>
	</timepoint>
	<timepoint>
		<spatialEntity>
			<pseudo3D type="region">
				<clusteredness>1</clusteredness>
				<density>0.7277217899145391</density>
				<area>89665</area>
				<perimeter>1324.672128677368</perimeter>
				<distanceFromOrigin>143.0873858870865</distanceFromOrigin>
				<angle>76.1848197498759</angle>
				<shape>triangular</shape>
				<triangleMeasure>0.7389094565000175</triangleMeasure>
				<rectangleMeasure>0.6802860763605283</rectangleMeasure>
				<circleMeasure>0.5278775919039279</circleMeasure>
				<centroid>
					<x>964.1532</x>
					<y>449.17</y>
				</centroid>
			</pseudo3D>
		</spatialEntity>
		<numericStateVariable>
			<name>avgClusterednessRegions</name>
			<value>0</value>
		</numericStateVariable>
		<numericStateVariable>
			<name>avgDensityRegions</name>
			<value>0.7277217899145391</value>
		</numericStateVariable>
	</timepoint>
	<timepoint>
		<spatialEntity>
			<pseudo3D type="region">
				<clusteredness>1</clusteredness>
				<density>0.7218129834789236</density>
				<area>99756</area>
				<perimeter>1427.468043327332</perimeter>
				<distanceFromOrigin>143.0873858870865</distanceFromOrigin>
				<angle>78.6714536693309</angle>
				<shape>triangular</shape>
				<triangleMeasure>0.6844360624651853</triangleMeasure>
				<rectangleMeasure>0.6654411362349366</rectangleMeasure>
				<circleMeasure>0.4666252412752709</circleMeasure>
				<centroid>
					<x>973.4012</x>
					<y>442.4243</y>
				</centroid>
			</pseudo3D>
		</spatialEntity>
		<numericStateVariable>
			<name>avgClusterednessRegions</name>
			<value>0</value>
		</numericStateVariable>
		<numericStateVariable>
			<name>avgDensityRegions</name>
			<value>0.7218129834789236</value>
		</numericStateVariable>
	</timepoint>
	<timepoint>
		<spatialEntity>
			<pseudo3D type="region">
				<clusteredness>1</clusteredness>
				<density>0.719031684606579</density>
				<area>108977</area>
				<perimeter>1473.854538917542</perimeter>
				<distanceFromOrigin>143.0873858870865</distanceFromOrigin>
				<angle>80.3305158909174</angle>
				<shape>triangular</shape>
				<triangleMeasure>0.6895644584214421</triangleMeasure>
				<rectangleMeasure>0.6816135328841905</rectangleMeasure>
				<circleMeasure>0.5030055769632902</circleMeasure>
				<centroid>
					<x>981.8535</x>
					<y>434.7849</y>
				</centroid>
			</pseudo3D>
		</spatialEntity>
		<numericStateVariable>
			<name>avgClusterednessRegions</name>
			<value>0</value>
		</numericStateVariable>
		<numericStateVariable>
			<name>avgDensityRegions</name>
			<value>0.719031684606579</value>
		</numericStateVariable>
	</timepoint>
	<timepoint>
		<spatialEntity>
			<pseudo3D type="region">
				<clusteredness>1</clusteredness>
				<density>0.7139156907106735</density>
				<area>119529</area>
				<perimeter>1513.317583084106</perimeter>
				<distanceFromOrigin>143.0873858870865</distanceFromOrigin>
				<angle>78.71955344628788</angle>
				<shape>triangular</shape>
				<triangleMeasure>0.7124652282483531</triangleMeasure>
				<rectangleMeasure>0.6823515328981246</rectangleMeasure>
				<circleMeasure>0.5136086693482829</circleMeasure>
				<centroid>
					<x>990.9583</x>
					<y>427.044</y>
				</centroid>
			</pseudo3D>
		</spatialEntity>
		<numericStateVariable>
			<name>avgClusterednessRegions</name>
			<value>0</value>
		</numericStateVariable>
		<numericStateVariable>
			<name>avgDensityRegions</name>
			<value>0.7139156907106735</value>
		</numericStateVariable>
	</timepoint>
	<timepoint>
		<spatialEntity>
			<pseudo3D type="region">
				<clusteredness>1</clusteredness>
				<density>0.7064276547331172</density>
				<area>129227.5</area>
				<perimeter>1625.565650939941</perimeter>
				<distanceFromOrigin>143.0873858870865</distanceFromOrigin>
				<angle>78.91470474321891</angle>
				<shape>triangular</shape>
				<triangleMeasure>0.7086305181614759</triangleMeasure>
				<rectangleMeasure>0.6785070573902628</rectangleMeasure>
				<circleMeasure>0.510663965679015</circleMeasure>
				<centroid>
					<x>997.2312</x>
					<y>418.8799</y>
				</centroid>
			</pseudo3D>
		</spatialEntity>
		<numericStateVariable>
			<name>avgClusterednessRegions</name>
			<value>0</value>
		</numericStateVariable>
		<numericStateVariable>
			<name>avgDensityRegions</name>
			<value>0.7064276547331172</value>
		</numericStateVariable>
	</timepoint>
	<timepoint>
		<spatialEntity>
			<pseudo3D type="region">
				<clusteredness>1</clusteredness>
				<density>0.7029600817237611</density>
				<area>141111.5</area>
				<perimeter>1678.8541264534</perimeter>
				<distanceFromOrigin>143.0873858870865</distanceFromOrigin>
				<angle>78.17712856826209</angle>
				<shape>triangular</shape>
				<triangleMeasure>0.7203679269046948</triangleMeasure>
				<rectangleMeasure>0.678312190005069</rectangleMeasure>
				<circleMeasure>0.5201729653006655</circleMeasure>
				<centroid>
					<x>1006.909</x>
					<y>411.9577</y>
				</centroid>
			</pseudo3D>
		</spatialEntity>
		<numericStateVariable>
			<name>avgClusterednessRegions</name>
			<value>0</value>
		</numericStateVariable>
		<numericStateVariable>
			<name>avgDensityRegions</name>
			<value>0.7029600817237611</value>
		</numericStateVariable>
	</timepoint>
	<timepoint>
		<spatialEntity>
			<pseudo3D type="region">
				<clusteredness>1</clusteredness>
				<density>0.6975080273440134</density>
				<area>151886</area>
				<perimeter>1731.230631351471</perimeter>
				<distanceFromOrigin>143.0873858870865</distanceFromOrigin>
				<angle>78.11015014486476</angle>
				<shape>triangular</shape>
				<triangleMeasure>0.7148332301606596</triangleMeasure>
				<rectangleMeasure>0.6875530923007128</rectangleMeasure>
				<circleMeasure>0.5204416834231927</circleMeasure>
				<centroid>
					<x>1015.389</x>
					<y>405.5975</y>
				</centroid>
			</pseudo3D>
		</spatialEntity>
		<numericStateVariable>
			<name>avgClusterednessRegions</name>
			<value>0</value>
		</numericStateVariable>
		<numericStateVariable>
			<name>avgDensityRegions</name>
			<value>0.6975080273440134</value>
		</numericStateVariable>
	</timepoint>
	<timepoint>
		<spatialEntity>
			<pseudo3D type="region">
				<clusteredness>1</clusteredness>
				<density>0.6907976480841714</density>
				<area>161335.5</area>
				<perimeter>1802.416897296906</perimeter>
				<distanceFromOrigin>143.0873858870865</distanceFromOrigin>
				<angle>77.59570588304888</angle>
				<shape>triangular</shape>
				<triangleMeasure>0.7131000540342836</triangleMeasure>
				<rectangleMeasure>0.6897269647736303</rectangleMeasure>
				<circleMeasure>0.5287694062081063</circleMeasure>
				<centroid>
					<x>1022.543</x>
					<y>399.7843</y>
				</centroid>
			</pseudo3D>
		</spatialEntity>
		<numericStateVariable>
			<name>avgClusterednessRegions</name>
			<value>0</value>
		</numericStateVariable>
		<numericStateVariable>
			<name>avgDensityRegions</name>
			<value>0.6907976480841714</value>
		</numericStateVariable>
	</timepoint>
	<timepoint>
		<spatialEntity>
			<pseudo3D type="region">
				<clusteredness>1</clusteredness>
				<density>0.6874313543359281</density>
				<area>168168</area>
				<perimeter>1861.428333759308</perimeter>
				<distanceFromOrigin>143.0873858870865</distanceFromOrigin>
				<angle>76.39258985360641</angle>
				<shape>triangular</shape>
				<triangleMeasure>0.7073792071071067</triangleMeasure>
				<rectangleMeasure>0.6784997188980805</rectangleMeasure>
				<circleMeasure>0.5232867177428109</circleMeasure>
				<centroid>
					<x>1027.347</x>
					<y>395.2887</y>
				</centroid>
			</pseudo3D>
		</spatialEntity>
		<numericStateVariable>
			<name>avgClusterednessRegions</name>
			<value>0</value>
		</numericStateVariable>
		<numericStateVariable>
			<name>avgDensityRegions</name>
			<value>0.6874313543359281</value>
		</numericStateVariable>
	</timepoint>
	<timepoint>
		<spatialEntity>
			<pseudo3D type="region">
				<clusteredness>1</clusteredness>
				<density>0.6874313543359281</density>
				<area>168168</area>
				<perimeter>1861.428333759308</perimeter>
				<distanceFromOrigin>143.0873858870865</distanceFromOrigin>
				<angle>76.39258985360641</angle>
				<shape>triangular</shape>
				<triangleMeasure>0.7073792071071067</triangleMeasure>
				<rectangleMeasure>0.6784997188980805</rectangleMeasure>
				<circleMeasure>0.5232867177428109</circleMeasure>
				<centroid>
					<x>1027.347</x>
					<y>395.2887</y>
				</centroid>
			</pseudo3D>
		</spatialEntity>
		<numericStateVariable>
			<name>avgClusterednessRegions</name>
			<value>0</value>
		</numericStateVariable>
		<numericStateVariable>
			<name>avgDensityRegions</name>
			<value>0.6874313543359281</value>
		</numericStateVariable>
	</timepoint>
	<timepoint>
		<spatialEntity>
			<pseudo3D type="region">
				<clusteredness>1</clusteredness>
				<density>0.6874313543359281</density>
				<area>168168</area>
				<perimeter>1861.428333759308</perimeter>
				<distanceFromOrigin>143.0873858870865</distanceFromOrigin>
				<angle>76.39258985360641</angle>
				<shape>triangular</shape>
				<triangleMeasure>0.7073792071071067</triangleMeasure>
				<rectangleMeasure>0.6784997188980805</rectangleMeasure>
				<circleMeasure>0.5232867177428109</circleMeasure>
				<centroid>
					<x>1027.347</x>
					<y>395.2887</y>
				</centroid>
			</pseudo3D>
		</spatialEntity>
		<numericStateVariable>
			<name>avgClusterednessRegions</name>
			<value>0</value>
		</numericStateVariable>
		<numericStateVariable>
			<name>avgDensityRegions</name>
			<value>0.6874313543359281</value>
		</numericStateVariable>
	</timepoint>
	<timepoint>
		<spatialEntity>
			<pseudo3D type="region">
				<clusteredness>1</clusteredness>
				<density>0.6874313543359281</density>
				<area>168168</area>
				<perimeter>1861.428333759308</perimeter>
				<distanceFromOrigin>143.0873858870865</distanceFromOrigin>
				<angle>76.39258985360641</angle>
				<shape>triangular</shape>
				<triangleMeasure>0.7073792071071067</triangleMeasure>
				<rectangleMeasure>0.6784997188980805</rectangleMeasure>
				<circleMeasure>0.5232867177428109</circleMeasure>
				<centroid>
					<x>1027.347</x>
					<y>395.2887</y>
				</centroid>
			</pseudo3D>
		</spatialEntity>
		<numericStateVariable>
			<name>avgClusterednessRegions</name>
			<value>0</value>
		</numericStateVariable>
		<numericStateVariable>
			<name>avgDensityRegions</name>
			<value>0.6874313543359281</value>
		</numericStateVariable>
	</timepoint>
	<timepoint>
		<spatialEntity>
			<pseudo3D type="region">
				<clusteredness>1</clusteredness>
				<density>0.6874313543359281</density>
				<area>168168</area>
				<perimeter>1861.428333759308</perimeter>
				<distanceFromOrigin>143.0873858870865</distanceFromOrigin>
				<angle>76.39258985360641</angle>
				<shape>triangular</shape>
				<triangleMeasure>0.7073792071071067</triangleMeasure>
				<rectangleMeasure>0.6784997188980805</rectangleMeasure>
				<circleMeasure>0.5232867177428109</circleMeasure>
				<centroid>
					<x>1027.347</x>
					<y>395.2887</y>
				</centroid>
			</pseudo3D>
		</spatialEntity>
		<numericStateVariable>
			<name>avgClusterednessRegions</name>
			<value>0</value>
		</numericStateVariable>
		<numericStateVariable>
			<name>avgDensityRegions</name>
			<value>0.6874313543359281</value>
		</numericStateVariable>
	</timepoint>
	<timepoint>
		<spatialEntity>
			<pseudo3D type="region">
				<clusteredness>1</clusteredness>
				<density>0.6874313543359281</density>
				<area>168168</area>
				<perimeter>1861.428333759308</perimeter>
				<distanceFromOrigin>143.0873858870865</distanceFromOrigin>
				<angle>76.39258985360641</angle>
				<shape>triangular</shape>
				<triangleMeasure>0.7073792071071067</triangleMeasure>
				<rectangleMeasure>0.6784997188980805</rectangleMeasure>
				<circleMeasure>0.5232867177428109</circleMeasure>
				<centroid>
					<x>1027.347</x>
					<y>395.2887</y>
				</centroid>
			</pseudo3D>
		</spatialEntity>
		<numericStateVariable>
			<name>avgClusterednessRegions</name>
			<value>0</value>
		</numericStateVariable>
		<numericStateVariable>
			<name>avgDensityRegions</name>
			<value>0.6874313543359281</value>
		</numericStateVariable>
	</timepoint>
	<timepoint>
		<spatialEntity>
			<pseudo3D type="region">
				<clusteredness>1</clusteredness>
				<density>0.6874313543359281</density>
				<area>168168</area>
				<perimeter>1861.428333759308</perimeter>
				<distanceFromOrigin>143.0873858870865</distanceFromOrigin>
				<angle>76.39258985360641</angle>
				<shape>triangular</shape>
				<triangleMeasure>0.7073792071071067</triangleMeasure>
				<rectangleMeasure>0.6784997188980805</rectangleMeasure>
				<circleMeasure>0.5232867177428109</circleMeasure>
				<centroid>
					<x>1027.347</x>
					<y>395.2887</y>
				</centroid>
			</pseudo3D>
		</spatialEntity>
		<numericStateVariable>
			<name>avgClusterednessRegions</name>
			<value>0</value>
		</numericStateVariable>
		<numericStateVariable>
			<name>avgDensityRegions</name>
			<value>0.6874313543359281</value>
		</numericStateVariable>
	</timepoint>
	<timepoint>
		<spatialEntity>
			<pseudo3D type="region">
				<clusteredness>1</clusteredness>
				<density>0.6874313543359281</density>
				<area>168168</area>
				<perimeter>1861.428333759308</perimeter>
				<distanceFromOrigin>143.0873858870865</distanceFromOrigin>
				<angle>76.39258985360641</angle>
				<shape>triangular</shape>
				<triangleMeasure>0.7073792071071067</triangleMeasure>
				<rectangleMeasure>0.6784997188980805</rectangleMeasure>
				<circleMeasure>0.5232867177428109</circleMeasure>
				<centroid>
					<x>1027.347</x>
					<y>395.2887</y>
				</centroid>
			</pseudo3D>
		</spatialEntity>
		<numericStateVariable>
			<name>avgClusterednessRegions</name>
			<value>0</value>
		</numericStateVariable>
		<numericStateVariable>
			<name>avgDensityRegions</name>
			<value>0.6874313543359281</value>
		</numericStateVariable>
	</timepoint>
	<timepoint>
		<spatialEntity>
			<pseudo3D type="region">
				<clusteredness>1</clusteredness>
				<density>0.6874313543359281</density>
				<area>168168</area>
				<perimeter>1861.428333759308</perimeter>
				<distanceFromOrigin>143.0873858870865</distanceFromOrigin>
				<angle>76.39258985360641</angle>
				<shape>triangular</shape>
				<triangleMeasure>0.7073792071071067</triangleMeasure>
				<rectangleMeasure>0.6784997188980805</rectangleMeasure>
				<circleMeasure>0.5232867177428109</circleMeasure>
				<centroid>
					<x>1027.347</x>
					<y>395.2887</y>
				</centroid>
			</pseudo3D>
		</spatialEntity>
		<numericStateVariable>
			<name>avgClusterednessRegions</name>
			<value>0</value>
		</numericStateVariable>
		<numericStateVariable>
			<name>avgDensityRegions</name>
			<value>0.6874313543359281</value>
		</numericStateVariable>
	</timepoint>
	<timepoint>
		<spatialEntity>
			<pseudo3D type="region">
				<clusteredness>1</clusteredness>
				<density>0.6874313543359281</density>
				<area>168168</area>
				<perimeter>1861.428333759308</perimeter>
				<distanceFromOrigin>143.0873858870865</distanceFromOrigin>
				<angle>76.39258985360641</angle>
				<shape>triangular</shape>
				<triangleMeasure>0.7073792071071067</triangleMeasure>
				<rectangleMeasure>0.6784997188980805</rectangleMeasure>
				<circleMeasure>0.5232867177428109</circleMeasure>
				<centroid>
					<x>1027.347</x>
					<y>395.2887</y>
				</centroid>
			</pseudo3D>
		</spatialEntity>
		<numericStateVariable>
			<name>avgClusterednessRegions</name>
			<value>0</value>
		</numericStateVariable>
		<numericStateVariable>
			<name>avgDensityRegions</name>
			<value>0.6874313543359281</value>
		</numericStateVariable>
	</timepoint>
	<timepoint>
		<spatialEntity>
			<pseudo3D type="region">
				<clusteredness>1</clusteredness>
				<density>0.6874313543359281</density>
				<area>168168</area>
				<perimeter>1861.428333759308</perimeter>
				<distanceFromOrigin>143.0873858870865</distanceFromOrigin>
				<angle>76.39258985360641</angle>
				<shape>triangular</shape>
				<triangleMeasure>0.7073792071071067</triangleMeasure>
				<rectangleMeasure>0.6784997188980805</rectangleMeasure>
				<circleMeasure>0.5232867177428109</circleMeasure>
				<centroid>
					<x>1027.347</x>
					<y>395.2887</y>
				</centroid>
			</pseudo3D>
		</spatialEntity>
		<numericStateVariable>
			<name>avgClusterednessRegions</name>
			<value>0</value>
		</numericStateVariable>
		<numericStateVariable>
			<name>avgDensityRegions</name>
			<value>0.6874313543359281</value>
		</numericStateVariable>
	</timepoint>
	<timepoint>
		<spatialEntity>
			<pseudo3D type="region">
				<clusteredness>1</clusteredness>
				<density>0.6874313543359281</density>
				<area>168168</area>
				<perimeter>1861.428333759308</perimeter>
				<distanceFromOrigin>143.0873858870865</distanceFromOrigin>
				<angle>76.39258985360641</angle>
				<shape>triangular</shape>
				<triangleMeasure>0.7073792071071067</triangleMeasure>
				<rectangleMeasure>0.6784997188980805</rectangleMeasure>
				<circleMeasure>0.5232867177428109</circleMeasure>
				<centroid>
					<x>1027.347</x>
					<y>395.2887</y>
				</centroid>
			</pseudo3D>
		</spatialEntity>
		<numericStateVariable>
			<name>avgClusterednessRegions</name>
			<value>0</value>
		</numericStateVariable>
		<numericStateVariable>
			<name>avgDensityRegions</name>
			<value>0.6874313543359281</value>
		</numericStateVariable>
	</timepoint>
	<timepoint>
		<spatialEntity>
			<pseudo3D type="region">
				<clusteredness>1</clusteredness>
				<density>0.6874313543359281</density>
				<area>168168</area>
				<perimeter>1861.428333759308</perimeter>
				<distanceFromOrigin>143.0873858870865</distanceFromOrigin>
				<angle>76.39258985360641</angle>
				<shape>triangular</shape>
				<triangleMeasure>0.7073792071071067</triangleMeasure>
				<rectangleMeasure>0.6784997188980805</rectangleMeasure>
				<circleMeasure>0.5232867177428109</circleMeasure>
				<centroid>
					<x>1027.347</x>
					<y>395.2887</y>
				</centroid>
			</pseudo3D>
		</spatialEntity>
		<numericStateVariable>
			<name>avgClusterednessRegions</name>
			<value>0</value>
		</numericStateVariable>
		<numericStateVariable>
			<name>avgDensityRegions</name>
			<value>0.6874313543359281</value>
		</numericStateVariable>
	</timepoint>
	<timepoint>
		<spatialEntity>
			<pseudo3D type="region">
				<clusteredness>1</clusteredness>
				<density>0.6874313543359281</density>
				<area>168168</area>
				<perimeter>1861.428333759308</perimeter>
				<distanceFromOrigin>143.0873858870865</distanceFromOrigin>
				<angle>76.39258985360641</angle>
				<shape>triangular</shape>
				<triangleMeasure>0.7073792071071067</triangleMeasure>
				<rectangleMeasure>0.6784997188980805</rectangleMeasure>
				<circleMeasure>0.5232867177428109</circleMeasure>
				<centroid>
					<x>1027.347</x>
					<y>395.2887</y>
				</centroid>
			</pseudo3D>
		</spatialEntity>
		<numericStateVariable>
			<name>avgClusterednessRegions</name>
			<value>0</value>
		</numericStateVariable>
		<numericStateVariable>
			<name>avgDensityRegions</name>
			<value>0.6874313543359281</value>
		</numericStateVariable>
	</timepoint>
	<timepoint>
		<spatialEntity>
			<pseudo3D type="region">
				<clusteredness>1</clusteredness>
				<density>0.6874313543359281</density>
				<area>168168</area>
				<perimeter>1861.428333759308</perimeter>
				<distanceFromOrigin>143.0873858870865</distanceFromOrigin>
				<angle>76.39258985360641</angle>
				<shape>triangular</shape>
				<triangleMeasure>0.7073792071071067</triangleMeasure>
				<rectangleMeasure>0.6784997188980805</rectangleMeasure>
				<circleMeasure>0.5232867177428109</circleMeasure>
				<centroid>
					<x>1027.347</x>
					<y>395.2887</y>
				</centroid>
			</pseudo3D>
		</spatialEntity>
		<numericStateVariable>
			<name>avgClusterednessRegions</name>
			<value>0</value>
		</numericStateVariable>
		<numericStateVariable>
			<name>avgDensityRegions</name>
			<value>0.6874313543359281</value>
		</numericStateVariable>
	</timepoint>
	<timepoint>
		<spatialEntity>
			<pseudo3D type="region">
				<clusteredness>1</clusteredness>
				<density>0.6874313543359281</density>
				<area>168168</area>
				<perimeter>1861.428333759308</perimeter>
				<distanceFromOrigin>143.0873858870865</distanceFromOrigin>
				<angle>76.39258985360641</angle>
				<shape>triangular</shape>
				<triangleMeasure>0.7073792071071067</triangleMeasure>
				<rectangleMeasure>0.6784997188980805</rectangleMeasure>
				<circleMeasure>0.5232867177428109</circleMeasure>
				<centroid>
					<x>1027.347</x>
					<y>395.2887</y>
				</centroid>
			</pseudo3D>
		</spatialEntity>
		<numericStateVariable>
			<name>avgClusterednessRegions</name>
			<value>0</value>
		</numericStateVariable>
		<numericStateVariable>
			<name>avgDensityRegions</name>
			<value>0.6874313543359281</value>
		</numericStateVariable>
	</timepoint>
	<timepoint>
		<spatialEntity>
			<pseudo3D type="region">
				<clusteredness>1</clusteredness>
				<density>0.6874313543359281</density>
				<area>168168</area>
				<perimeter>1861.428333759308</perimeter>
				<distanceFromOrigin>143.0873858870865</distanceFromOrigin>
				<angle>76.39258985360641</angle>
				<shape>triangular</shape>
				<triangleMeasure>0.7073792071071067</triangleMeasure>
				<rectangleMeasure>0.6784997188980805</rectangleMeasure>
				<circleMeasure>0.5232867177428109</circleMeasure>
				<centroid>
					<x>1027.347</x>
					<y>395.2887</y>
				</centroid>
			</pseudo3D>
		</spatialEntity>
		<numericStateVariable>
			<name>avgClusterednessRegions</name>
			<value>0</value>
		</numericStateVariable>
		<numericStateVariable>
			<name>avgDensityRegions</name>
			<value>0.6874313543359281</value>
		</numericStateVariable>
	</timepoint>
	<timepoint>
		<spatialEntity>
			<pseudo3D type="region">
				<clusteredness>1</clusteredness>
				<density>0.6874313543359281</density>
				<area>168168</area>
				<perimeter>1861.428333759308</perimeter>
				<distanceFromOrigin>143.0873858870865</distanceFromOrigin>
				<angle>76.39258985360641</angle>
				<shape>triangular</shape>
				<triangleMeasure>0.7073792071071067</triangleMeasure>
				<rectangleMeasure>0.6784997188980805</rectangleMeasure>
				<circleMeasure>0.5232867177428109</circleMeasure>
				<centroid>
					<x>1027.347</x>
					<y>395.2887</y>
				</centroid>
			</pseudo3D>
		</spatialEntity>
		<numericStateVariable>
			<name>avgClusterednessRegions</name>
			<value>0</value>
		</numericStateVariable>
		<numericStateVariable>
			<name>avgDensityRegions</name>
			<value>0.6874313543359281</value>
		</numericStateVariable>
	</timepoint>
	<timepoint>
		<spatialEntity>
			<pseudo3D type="region">
				<clusteredness>1</clusteredness>
				<density>0.6874313543359281</density>
				<area>168168</area>
				<perimeter>1861.428333759308</perimeter>
				<distanceFromOrigin>143.0873858870865</distanceFromOrigin>
				<angle>76.39258985360641</angle>
				<shape>triangular</shape>
				<triangleMeasure>0.7073792071071067</triangleMeasure>
				<rectangleMeasure>0.6784997188980805</rectangleMeasure>
				<circleMeasure>0.5232867177428109</circleMeasure>
				<centroid>
					<x>1027.347</x>
					<y>395.2887</y>
				</centroid>
			</pseudo3D>
		</spatialEntity>
		<numericStateVariable>
			<name>avgClusterednessRegions</name>
			<value>0</value>
		</numericStateVariable>
		<numericStateVariable>
			<name>avgDensityRegions</name>
			<value>0.6874313543359281</value>
		</numericStateVariable>
	</timepoint>
	<timepoint>
		<spatialEntity>
			<pseudo3D type="region">
				<clusteredness>1</clusteredness>
				<density>0.6874313543359281</density>
				<area>168168</area>
				<perimeter>1861.428333759308</perimeter>
				<distanceFromOrigin>143.0873858870865</distanceFromOrigin>
				<angle>76.39258985360641</angle>
				<shape>triangular</shape>
				<triangleMeasure>0.7073792071071067</triangleMeasure>
				<rectangleMeasure>0.6784997188980805</rectangleMeasure>
				<circleMeasure>0.5232867177428109</circleMeasure>
				<centroid>
					<x>1027.347</x>
					<y>395.2887</y>
				</centroid>
			</pseudo3D>
		</spatialEntity>
		<numericStateVariable>
			<name>avgClusterednessRegions</name>
			<value>0</value>
		</numericStateVariable>
		<numericStateVariable>
			<name>avgDensityRegions</name>
			<value>0.6874313543359281</value>
		</numericStateVariable>
	</timepoint>
	<timepoint>
		<spatialEntity>
			<pseudo3D type="region">
				<clusteredness>1</clusteredness>
				<density>0.6874313543359281</density>
				<area>168168</area>
				<perimeter>1861.428333759308</perimeter>
				<distanceFromOrigin>143.0873858870865</distanceFromOrigin>
				<angle>76.39258985360641</angle>
				<shape>triangular</shape>
				<triangleMeasure>0.7073792071071067</triangleMeasure>
				<rectangleMeasure>0.6784997188980805</rectangleMeasure>
				<circleMeasure>0.5232867177428109</circleMeasure>
				<centroid>
					<x>1027.347</x>
					<y>395.2887</y>
				</centroid>
			</pseudo3D>
		</spatialEntity>
		<numericStateVariable>
			<name>avgClusterednessRegions</name>
			<value>0</value>
		</numericStateVariable>
		<numericStateVariable>
			<name>avgDensityRegions</name>
			<value>0.6874313543359281</value>
		</numericStateVariable>
	</timepoint>
	<timepoint>
		<spatialEntity>
			<pseudo3D type="region">
				<clusteredness>1</clusteredness>
				<density>0.6874313543359281</density>
				<area>168168</area>
				<perimeter>1861.428333759308</perimeter>
				<distanceFromOrigin>143.0873858870865</distanceFromOrigin>
				<angle>76.39258985360641</angle>
				<shape>triangular</shape>
				<triangleMeasure>0.7073792071071067</triangleMeasure>
				<rectangleMeasure>0.6784997188980805</rectangleMeasure>
				<circleMeasure>0.5232867177428109</circleMeasure>
				<centroid>
					<x>1027.347</x>
					<y>395.2887</y>
				</centroid>
			</pseudo3D>
		</spatialEntity>
		<numericStateVariable>
			<name>avgClusterednessRegions</name>
			<value>0</value>
		</numericStateVariable>
		<numericStateVariable>
			<name>avgDensityRegions</name>
			<value>0.6874313543359281</value>
		</numericStateVariable>
	</timepoint>
	<timepoint>
		<spatialEntity>
			<pseudo3D type="region">
				<clusteredness>1</clusteredness>
				<density>0.6874313543359281</density>
				<area>168168</area>
				<perimeter>1861.428333759308</perimeter>
				<distanceFromOrigin>143.0873858870865</distanceFromOrigin>
				<angle>76.39258985360641</angle>
				<shape>triangular</shape>
				<triangleMeasure>0.7073792071071067</triangleMeasure>
				<rectangleMeasure>0.6784997188980805</rectangleMeasure>
				<circleMeasure>0.5232867177428109</circleMeasure>
				<centroid>
					<x>1027.347</x>
					<y>395.2887</y>
				</centroid>
			</pseudo3D>
		</spatialEntity>
		<numericStateVariable>
			<name>avgClusterednessRegions</name>
			<value>0</value>
		</numericStateVariable>
		<numericStateVariable>
			<name>avgDensityRegions</name>
			<value>0.6874313543359281</value>
		</numericStateVariable>
	</timepoint>
	<timepoint>
		<spatialEntity>
			<pseudo3D type="region">
				<clusteredness>1</clusteredness>
				<density>0.6874313543359281</density>
				<area>168168</area>
				<perimeter>1861.428333759308</perimeter>
				<distanceFromOrigin>143.0873858870865</distanceFromOrigin>
				<angle>76.39258985360641</angle>
				<shape>triangular</shape>
				<triangleMeasure>0.7073792071071067</triangleMeasure>
				<rectangleMeasure>0.6784997188980805</rectangleMeasure>
				<circleMeasure>0.5232867177428109</circleMeasure>
				<centroid>
					<x>1027.347</x>
					<y>395.2887</y>
				</centroid>
			</pseudo3D>
		</spatialEntity>
		<numericStateVariable>
			<name>avgClusterednessRegions</name>
			<value>0</value>
		</numericStateVariable>
		<numericStateVariable>
			<name>avgDensityRegions</name>
			<value>0.6874313543359281</value>
		</numericStateVariable>
	</timepoint>
	<timepoint>
		<spatialEntity>
			<pseudo3D type="region">
				<clusteredness>1</clusteredness>
				<density>0.6874313543359281</density>
				<area>168168</area>
				<perimeter>1861.428333759308</perimeter>
				<distanceFromOrigin>143.0873858870865</distanceFromOrigin>
				<angle>76.39258985360641</angle>
				<shape>triangular</shape>
				<triangleMeasure>0.7073792071071067</triangleMeasure>
				<rectangleMeasure>0.6784997188980805</rectangleMeasure>
				<circleMeasure>0.5232867177428109</circleMeasure>
				<centroid>
					<x>1027.347</x>
					<y>395.2887</y>
				</centroid>
			</pseudo3D>
		</spatialEntity>
		<numericStateVariable>
			<name>avgClusterednessRegions</name>
			<value>0</value>
		</numericStateVariable>
		<numericStateVariable>
			<name>avgDensityRegions</name>
			<value>0.6874313543359281</value>
		</numericStateVariable>
	</timepoint>
	<timepoint>
		<spatialEntity>
			<pseudo3D type="region">
				<clusteredness>1</clusteredness>
				<density>0.6874313543359281</density>
				<area>168168</area>
				<perimeter>1861.428333759308</perimeter>
				<distanceFromOrigin>143.0873858870865</distanceFromOrigin>
				<angle>76.39258985360641</angle>
				<shape>triangular</shape>
				<triangleMeasure>0.7073792071071067</triangleMeasure>
				<rectangleMeasure>0.6784997188980805</rectangleMeasure>
				<circleMeasure>0.5232867177428109</circleMeasure>
				<centroid>
					<x>1027.347</x>
					<y>395.2887</y>
				</centroid>
			</pseudo3D>
		</spatialEntity>
		<numericStateVariable>
			<name>avgClusterednessRegions</name>
			<value>0</value>
		</numericStateVariable>
		<numericStateVariable>
			<name>avgDensityRegions</name>
			<value>0.6874313543359281</value>
		</numericStateVariable>
	</timepoint>
	<timepoint>
		<spatialEntity>
			<pseudo3D type="region">
				<clusteredness>1</clusteredness>
				<density>0.6874313543359281</density>
				<area>168168</area>
				<perimeter>1861.428333759308</perimeter>
				<distanceFromOrigin>143.0873858870865</distanceFromOrigin>
				<angle>76.39258985360641</angle>
				<shape>triangular</shape>
				<triangleMeasure>0.7073792071071067</triangleMeasure>
				<rectangleMeasure>0.6784997188980805</rectangleMeasure>
				<circleMeasure>0.5232867177428109</circleMeasure>
				<centroid>
					<x>1027.347</x>
					<y>395.2887</y>
				</centroid>
			</pseudo3D>
		</spatialEntity>
		<numericStateVariable>
			<name>avgClusterednessRegions</name>
			<value>0</value>
		</numericStateVariable>
		<numericStateVariable>
			<name>avgDensityRegions</name>
			<value>0.6874313543359281</value>
		</numericStateVariable>
	</timepoint>
	<timepoint>
		<spatialEntity>
			<pseudo3D type="region">
				<clusteredness>1</clusteredness>
				<density>0.6874313543359281</density>
				<area>168168</area>
				<perimeter>1861.428333759308</perimeter>
				<distanceFromOrigin>143.0873858870865</distanceFromOrigin>
				<angle>76.39258985360641</angle>
				<shape>triangular</shape>
				<triangleMeasure>0.7073792071071067</triangleMeasure>
				<rectangleMeasure>0.6784997188980805</rectangleMeasure>
				<circleMeasure>0.5232867177428109</circleMeasure>
				<centroid>
					<x>1027.347</x>
					<y>395.2887</y>
				</centroid>
			</pseudo3D>
		</spatialEntity>
		<numericStateVariable>
			<name>avgClusterednessRegions</name>
			<value>0</value>
		</numericStateVariable>
		<numericStateVariable>
			<name>avgDensityRegions</name>
			<value>0.6874313543359281</value>
		</numericStateVariable>
	</timepoint>
	<timepoint>
		<spatialEntity>
			<pseudo3D type="region">
				<clusteredness>1</clusteredness>
				<density>0.6874313543359281</density>
				<area>168168</area>
				<perimeter>1861.428333759308</perimeter>
				<distanceFromOrigin>143.0873858870865</distanceFromOrigin>
				<angle>76.39258985360641</angle>
				<shape>triangular</shape>
				<triangleMeasure>0.7073792071071067</triangleMeasure>
				<rectangleMeasure>0.6784997188980805</rectangleMeasure>
				<circleMeasure>0.5232867177428109</circleMeasure>
				<centroid>
					<x>1027.347</x>
					<y>395.2887</y>
				</centroid>
			</pseudo3D>
		</spatialEntity>
		<numericStateVariable>
			<name>avgClusterednessRegions</name>
			<value>0</value>
		</numericStateVariable>
		<numericStateVariable>
			<name>avgDensityRegions</name>
			<value>0.6874313543359281</value>
		</numericStateVariable>
	</timepoint>
	<timepoint>
		<spatialEntity>
			<pseudo3D type="region">
				<clusteredness>1</clusteredness>
				<density>0.6874313543359281</density>
				<area>168168</area>
				<perimeter>1861.428333759308</perimeter>
				<distanceFromOrigin>143.0873858870865</distanceFromOrigin>
				<angle>76.39258985360641</angle>
				<shape>triangular</shape>
				<triangleMeasure>0.7073792071071067</triangleMeasure>
				<rectangleMeasure>0.6784997188980805</rectangleMeasure>
				<circleMeasure>0.5232867177428109</circleMeasure>
				<centroid>
					<x>1027.347</x>
					<y>395.2887</y>
				</centroid>
			</pseudo3D>
		</spatialEntity>
		<numericStateVariable>
			<name>avgClusterednessRegions</name>
			<value>0</value>
		</numericStateVariable>
		<numericStateVariable>
			<name>avgDensityRegions</name>
			<value>0.6874313543359281</value>
		</numericStateVariable>
	</timepoint>
	<timepoint>
		<spatialEntity>
			<pseudo3D type="region">
				<clusteredness>1</clusteredness>
				<density>0.6874313543359281</density>
				<area>168168</area>
				<perimeter>1861.428333759308</perimeter>
				<distanceFromOrigin>143.0873858870865</distanceFromOrigin>
				<angle>76.39258985360641</angle>
				<shape>triangular</shape>
				<triangleMeasure>0.7073792071071067</triangleMeasure>
				<rectangleMeasure>0.6784997188980805</rectangleMeasure>
				<circleMeasure>0.5232867177428109</circleMeasure>
				<centroid>
					<x>1027.347</x>
					<y>395.2887</y>
				</centroid>
			</pseudo3D>
		</spatialEntity>
		<numericStateVariable>
			<name>avgClusterednessRegions</name>
			<value>0</value>
		</numericStateVariable>
		<numericStateVariable>
			<name>avgDensityRegions</name>
			<value>0.6874313543359281</value>
		</numericStateVariable>
	</timepoint>
	<timepoint>
		<spatialEntity>
			<pseudo3D type="region">
				<clusteredness>1</clusteredness>
				<density>0.6874313543359281</density>
				<area>168168</area>
				<perimeter>1861.428333759308</perimeter>
				<distanceFromOrigin>143.0873858870865</distanceFromOrigin>
				<angle>76.39258985360641</angle>
				<shape>triangular</shape>
				<triangleMeasure>0.7073792071071067</triangleMeasure>
				<rectangleMeasure>0.6784997188980805</rectangleMeasure>
				<circleMeasure>0.5232867177428109</circleMeasure>
				<centroid>
					<x>1027.347</x>
					<y>395.2887</y>
				</centroid>
			</pseudo3D>
		</spatialEntity>
		<numericStateVariable>
			<name>avgClusterednessRegions</name>
			<value>0</value>
		</numericStateVariable>
		<numericStateVariable>
			<name>avgDensityRegions</name>
			<value>0.6874313543359281</value>
		</numericStateVariable>
	</timepoint>
	<timepoint>
		<spatialEntity>
			<pseudo3D type="region">
				<clusteredness>1</clusteredness>
				<density>0.6874313543359281</density>
				<area>168168</area>
				<perimeter>1861.428333759308</perimeter>
				<distanceFromOrigin>143.0873858870865</distanceFromOrigin>
				<angle>76.39258985360641</angle>
				<shape>triangular</shape>
				<triangleMeasure>0.7073792071071067</triangleMeasure>
				<rectangleMeasure>0.6784997188980805</rectangleMeasure>
				<circleMeasure>0.5232867177428109</circleMeasure>
				<centroid>
					<x>1027.347</x>
					<y>395.2887</y>
				</centroid>
			</pseudo3D>
		</spatialEntity>
		<numericStateVariable>
			<name>avgClusterednessRegions</name>
			<value>0</value>
		</numericStateVariable>
		<numericStateVariable>
			<name>avgDensityRegions</name>
			<value>0.6874313543359281</value>
		</numericStateVariable>
	</timepoint>
	<timepoint>
		<spatialEntity>
			<pseudo3D type="region">
				<clusteredness>1</clusteredness>
				<density>0.6874313543359281</density>
				<area>168168</area>
				<perimeter>1861.428333759308</perimeter>
				<distanceFromOrigin>143.0873858870865</distanceFromOrigin>
				<angle>76.39258985360641</angle>
				<shape>triangular</shape>
				<triangleMeasure>0.7073792071071067</triangleMeasure>
				<rectangleMeasure>0.6784997188980805</rectangleMeasure>
				<circleMeasure>0.5232867177428109</circleMeasure>
				<centroid>
					<x>1027.347</x>
					<y>395.2887</y>
				</centroid>
			</pseudo3D>
		</spatialEntity>
		<numericStateVariable>
			<name>avgClusterednessRegions</name>
			<value>0</value>
		</numericStateVariable>
		<numericStateVariable>
			<name>avgDensityRegions</name>
			<value>0.6874313543359281</value>
		</numericStateVariable>
	</timepoint>
	<timepoint>
		<spatialEntity>
			<pseudo3D type="region">
				<clusteredness>1</clusteredness>
				<density>0.6874313543359281</density>
				<area>168168</area>
				<perimeter>1861.428333759308</perimeter>
				<distanceFromOrigin>143.0873858870865</distanceFromOrigin>
				<angle>76.39258985360641</angle>
				<shape>triangular</shape>
				<triangleMeasure>0.7073792071071067</triangleMeasure>
				<rectangleMeasure>0.6784997188980805</rectangleMeasure>
				<circleMeasure>0.5232867177428109</circleMeasure>
				<centroid>
					<x>1027.347</x>
					<y>395.2887</y>
				</centroid>
			</pseudo3D>
		</spatialEntity>
		<numericStateVariable>
			<name>avgClusterednessRegions</name>
			<value>0</value>
		</numericStateVariable>
		<numericStateVariable>
			<name>avgDensityRegions</name>
			<value>0.6874313543359281</value>
		</numericStateVariable>
	</timepoint>
	<timepoint>
		<spatialEntity>
			<pseudo3D type="region">
				<clusteredness>1</clusteredness>
				<density>0.6874313543359281</density>
				<area>168168</area>
				<perimeter>1861.428333759308</perimeter>
				<distanceFromOrigin>143.0873858870865</distanceFromOrigin>
				<angle>76.39258985360641</angle>
				<shape>triangular</shape>
				<triangleMeasure>0.7073792071071067</triangleMeasure>
				<rectangleMeasure>0.6784997188980805</rectangleMeasure>
				<circleMeasure>0.5232867177428109</circleMeasure>
				<centroid>
					<x>1027.347</x>
					<y>395.2887</y>
				</centroid>
			</pseudo3D>
		</spatialEntity>
		<numericStateVariable>
			<name>avgClusterednessRegions</name>
			<value>0</value>
		</numericStateVariable>
		<numericStateVariable>
			<name>avgDensityRegions</name>
			<value>0.6874313543359281</value>
		</numericStateVariable>
	</timepoint>
	<timepoint>
		<spatialEntity>
			<pseudo3D type="region">
				<clusteredness>1</clusteredness>
				<density>0.6874313543359281</density>
				<area>168168</area>
				<perimeter>1861.428333759308</perimeter>
				<distanceFromOrigin>143.0873858870865</distanceFromOrigin>
				<angle>76.39258985360641</angle>
				<shape>triangular</shape>
				<triangleMeasure>0.7073792071071067</triangleMeasure>
				<rectangleMeasure>0.6784997188980805</rectangleMeasure>
				<circleMeasure>0.5232867177428109</circleMeasure>
				<centroid>
					<x>1027.347</x>
					<y>395.2887</y>
				</centroid>
			</pseudo3D>
		</spatialEntity>
		<numericStateVariable>
			<name>avgClusterednessRegions</name>
			<value>0</value>
		</numericStateVariable>
		<numericStateVariable>
			<name>avgDensityRegions</name>
			<value>0.6874313543359281</value>
		</numericStateVariable>
	</timepoint>
	<timepoint>
		<spatialEntity>
			<pseudo3D type="region">
				<clusteredness>1</clusteredness>
				<density>0.6874313543359281</density>
				<area>168168</area>
				<perimeter>1861.428333759308</perimeter>
				<distanceFromOrigin>143.0873858870865</distanceFromOrigin>
				<angle>76.39258985360641</angle>
				<shape>triangular</shape>
				<triangleMeasure>0.7073792071071067</triangleMeasure>
				<rectangleMeasure>0.6784997188980805</rectangleMeasure>
				<circleMeasure>0.5232867177428109</circleMeasure>
				<centroid>
					<x>1027.347</x>
					<y>395.2887</y>
				</centroid>
			</pseudo3D>
		</spatialEntity>
		<numericStateVariable>
			<name>avgClusterednessRegions</name>
			<value>0</value>
		</numericStateVariable>
		<numericStateVariable>
			<name>avgDensityRegions</name>
			<value>0.6874313543359281</value>
		</numericStateVariable>
	</timepoint>
	<timepoint>
		<spatialEntity>
			<pseudo3D type="region">
				<clusteredness>1</clusteredness>
				<density>0.6874313543359281</density>
				<area>168168</area>
				<perimeter>1861.428333759308</perimeter>
				<distanceFromOrigin>143.0873858870865</distanceFromOrigin>
				<angle>76.39258985360641</angle>
				<shape>triangular</shape>
				<triangleMeasure>0.7073792071071067</triangleMeasure>
				<rectangleMeasure>0.6784997188980805</rectangleMeasure>
				<circleMeasure>0.5232867177428109</circleMeasure>
				<centroid>
					<x>1027.347</x>
					<y>395.2887</y>
				</centroid>
			</pseudo3D>
		</spatialEntity>
		<numericStateVariable>
			<name>avgClusterednessRegions</name>
			<value>0</value>
		</numericStateVariable>
		<numericStateVariable>
			<name>avgDensityRegions</name>
			<value>0.6874313543359281</value>
		</numericStateVariable>
	</timepoint>
	<timepoint>
		<spatialEntity>
			<pseudo3D type="region">
				<clusteredness>1</clusteredness>
				<density>0.6874313543359281</density>
				<area>168168</area>
				<perimeter>1861.428333759308</perimeter>
				<distanceFromOrigin>143.0873858870865</distanceFromOrigin>
				<angle>76.39258985360641</angle>
				<shape>triangular</shape>
				<triangleMeasure>0.7073792071071067</triangleMeasure>
				<rectangleMeasure>0.6784997188980805</rectangleMeasure>
				<circleMeasure>0.5232867177428109</circleMeasure>
				<centroid>
					<x>1027.347</x>
					<y>395.2887</y>
				</centroid>
			</pseudo3D>
		</spatialEntity>
		<numericStateVariable>
			<name>avgClusterednessRegions</name>
			<value>0</value>
		</numericStateVariable>
		<numericStateVariable>
			<name>avgDensityRegions</name>
			<value>0.6874313543359281</value>
		</numericStateVariable>
	</timepoint>
	<timepoint>
		<spatialEntity>
			<pseudo3D type="region">
				<clusteredness>1</clusteredness>
				<density>0.6874313543359281</density>
				<area>168168</area>
				<perimeter>1861.428333759308</perimeter>
				<distanceFromOrigin>143.0873858870865</distanceFromOrigin>
				<angle>76.39258985360641</angle>
				<shape>triangular</shape>
				<triangleMeasure>0.7073792071071067</triangleMeasure>
				<rectangleMeasure>0.6784997188980805</rectangleMeasure>
				<circleMeasure>0.5232867177428109</circleMeasure>
				<centroid>
					<x>1027.347</x>
					<y>395.2887</y>
				</centroid>
			</pseudo3D>
		</spatialEntity>
		<numericStateVariable>
			<name>avgClusterednessRegions</name>
			<value>0</value>
		</numericStateVariable>
		<numericStateVariable>
			<name>avgDensityRegions</name>
			<value>0.6874313543359281</value>
		</numericStateVariable>
	</timepoint>
	<timepoint>
		<spatialEntity>
			<pseudo3D type="region">
				<clusteredness>1</clusteredness>
				<density>0.6874313543359281</density>
				<area>168168</area>
				<perimeter>1861.428333759308</perimeter>
				<distanceFromOrigin>143.0873858870865</distanceFromOrigin>
				<angle>76.39258985360641</angle>
				<shape>triangular</shape>
				<triangleMeasure>0.7073792071071067</triangleMeasure>
				<rectangleMeasure>0.6784997188980805</rectangleMeasure>
				<circleMeasure>0.5232867177428109</circleMeasure>
				<centroid>
					<x>1027.347</x>
					<y>395.2887</y>
				</centroid>
			</pseudo3D>
		</spatialEntity>
		<numericStateVariable>
			<name>avgClusterednessRegions</name>
			<value>0</value>
		</numericStateVariable>
		<numericStateVariable>
			<name>avgDensityRegions</name>
			<value>0.6874313543359281</value>
		</numericStateVariable>
	</timepoint>
	<timepoint>
		<spatialEntity>
			<pseudo3D type="region">
				<clusteredness>1</clusteredness>
				<density>0.6874313543359281</density>
				<area>168168</area>
				<perimeter>1861.428333759308</perimeter>
				<distanceFromOrigin>143.0873858870865</distanceFromOrigin>
				<angle>76.39258985360641</angle>
				<shape>triangular</shape>
				<triangleMeasure>0.7073792071071067</triangleMeasure>
				<rectangleMeasure>0.6784997188980805</rectangleMeasure>
				<circleMeasure>0.5232867177428109</circleMeasure>
				<centroid>
					<x>1027.347</x>
					<y>395.2887</y>
				</centroid>
			</pseudo3D>
		</spatialEntity>
		<numericStateVariable>
			<name>avgClusterednessRegions</name>
			<value>0</value>
		</numericStateVariable>
		<numericStateVariable>
			<name>avgDensityRegions</name>
			<value>0.6874313543359281</value>
		</numericStateVariable>
	</timepoint>
	<timepoint>
		<spatialEntity>
			<pseudo3D type="region">
				<clusteredness>1</clusteredness>
				<density>0.6874313543359281</density>
				<area>168168</area>
				<perimeter>1861.428333759308</perimeter>
				<distanceFromOrigin>143.0873858870865</distanceFromOrigin>
				<angle>76.39258985360641</angle>
				<shape>triangular</shape>
				<triangleMeasure>0.7073792071071067</triangleMeasure>
				<rectangleMeasure>0.6784997188980805</rectangleMeasure>
				<circleMeasure>0.5232867177428109</circleMeasure>
				<centroid>
					<x>1027.347</x>
					<y>395.2887</y>
				</centroid>
			</pseudo3D>
		</spatialEntity>
		<numericStateVariable>
			<name>avgClusterednessRegions</name>
			<value>0</value>
		</numericStateVariable>
		<numericStateVariable>
			<name>avgDensityRegions</name>
			<value>0.6874313543359281</value>
		</numericStateVariable>
	</timepoint>
	<timepoint>
		<spatialEntity>
			<pseudo3D type="region">
				<clusteredness>1</clusteredness>
				<density>0.6874313543359281</density>
				<area>168168</area>
				<perimeter>1861.428333759308</perimeter>
				<distanceFromOrigin>143.0873858870865</distanceFromOrigin>
				<angle>76.39258985360641</angle>
				<shape>triangular</shape>
				<triangleMeasure>0.7073792071071067</triangleMeasure>
				<rectangleMeasure>0.6784997188980805</rectangleMeasure>
				<circleMeasure>0.5232867177428109</circleMeasure>
				<centroid>
					<x>1027.347</x>
					<y>395.2887</y>
				</centroid>
			</pseudo3D>
		</spatialEntity>
		<numericStateVariable>
			<name>avgClusterednessRegions</name>
			<value>0</value>
		</numericStateVariable>
		<numericStateVariable>
			<name>avgDensityRegions</name>
			<value>0.6874313543359281</value>
		</numericStateVariable>
	</timepoint>
	<timepoint>
		<spatialEntity>
			<pseudo3D type="region">
				<clusteredness>1</clusteredness>
				<density>0.6874313543359281</density>
				<area>168168</area>
				<perimeter>1861.428333759308</perimeter>
				<distanceFromOrigin>143.0873858870865</distanceFromOrigin>
				<angle>76.39258985360641</angle>
				<shape>triangular</shape>
				<triangleMeasure>0.7073792071071067</triangleMeasure>
				<rectangleMeasure>0.6784997188980805</rectangleMeasure>
				<circleMeasure>0.5232867177428109</circleMeasure>
				<centroid>
					<x>1027.347</x>
					<y>395.2887</y>
				</centroid>
			</pseudo3D>
		</spatialEntity>
		<numericStateVariable>
			<name>avgClusterednessRegions</name>
			<value>0</value>
		</numericStateVariable>
		<numericStateVariable>
			<name>avgDensityRegions</name>
			<value>0.6874313543359281</value>
		</numericStateVariable>
	</timepoint>
	<timepoint>
		<spatialEntity>
			<pseudo3D type="region">
				<clusteredness>1</clusteredness>
				<density>0.6874313543359281</density>
				<area>168168</area>
				<perimeter>1861.428333759308</perimeter>
				<distanceFromOrigin>143.0873858870865</distanceFromOrigin>
				<angle>76.39258985360641</angle>
				<shape>triangular</shape>
				<triangleMeasure>0.7073792071071067</triangleMeasure>
				<rectangleMeasure>0.6784997188980805</rectangleMeasure>
				<circleMeasure>0.5232867177428109</circleMeasure>
				<centroid>
					<x>1027.347</x>
					<y>395.2887</y>
				</centroid>
			</pseudo3D>
		</spatialEntity>
		<numericStateVariable>
			<name>avgClusterednessRegions</name>
			<value>0</value>
		</numericStateVariable>
		<numericStateVariable>
			<name>avgDensityRegions</name>
			<value>0.6874313543359281</value>
		</numericStateVariable>
	</timepoint>
	<timepoint>
		<spatialEntity>
			<pseudo3D type="region">
				<clusteredness>1</clusteredness>
				<density>0.6874313543359281</density>
				<area>168168</area>
				<perimeter>1861.428333759308</perimeter>
				<distanceFromOrigin>143.0873858870865</distanceFromOrigin>
				<angle>76.39258985360641</angle>
				<shape>triangular</shape>
				<triangleMeasure>0.7073792071071067</triangleMeasure>
				<rectangleMeasure>0.6784997188980805</rectangleMeasure>
				<circleMeasure>0.5232867177428109</circleMeasure>
				<centroid>
					<x>1027.347</x>
					<y>395.2887</y>
				</centroid>
			</pseudo3D>
		</spatialEntity>
		<numericStateVariable>
			<name>avgClusterednessRegions</name>
			<value>0</value>
		</numericStateVariable>
		<numericStateVariable>
			<name>avgDensityRegions</name>
			<value>0.6874313543359281</value>
		</numericStateVariable>
	</timepoint>
	<timepoint>
		<spatialEntity>
			<pseudo3D type="region">
				<clusteredness>1</clusteredness>
				<density>0.6874313543359281</density>
				<area>168168</area>
				<perimeter>1861.428333759308</perimeter>
				<distanceFromOrigin>143.0873858870865</distanceFromOrigin>
				<angle>76.39258985360641</angle>
				<shape>triangular</shape>
				<triangleMeasure>0.7073792071071067</triangleMeasure>
				<rectangleMeasure>0.6784997188980805</rectangleMeasure>
				<circleMeasure>0.5232867177428109</circleMeasure>
				<centroid>
					<x>1027.347</x>
					<y>395.2887</y>
				</centroid>
			</pseudo3D>
		</spatialEntity>
		<numericStateVariable>
			<name>avgClusterednessRegions</name>
			<value>0</value>
		</numericStateVariable>
		<numericStateVariable>
			<name>avgDensityRegions</name>
			<value>0.6874313543359281</value>
		</numericStateVariable>
	</timepoint>
	<timepoint>
		<spatialEntity>
			<pseudo3D type="region">
				<clusteredness>1</clusteredness>
				<density>0.6874313543359281</density>
				<area>168168</area>
				<perimeter>1861.428333759308</perimeter>
				<distanceFromOrigin>143.0873858870865</distanceFromOrigin>
				<angle>76.39258985360641</angle>
				<shape>triangular</shape>
				<triangleMeasure>0.7073792071071067</triangleMeasure>
				<rectangleMeasure>0.6784997188980805</rectangleMeasure>
				<circleMeasure>0.5232867177428109</circleMeasure>
				<centroid>
					<x>1027.347</x>
					<y>395.2887</y>
				</centroid>
			</pseudo3D>
		</spatialEntity>
		<numericStateVariable>
			<name>avgClusterednessRegions</name>
			<value>0</value>
		</numericStateVariable>
		<numericStateVariable>
			<name>avgDensityRegions</name>
			<value>0.6874313543359281</value>
		</numericStateVariable>
	</timepoint>
	<timepoint>
		<spatialEntity>
			<pseudo3D type="region">
				<clusteredness>1</clusteredness>
				<density>0.6874313543359281</density>
				<area>168168</area>
				<perimeter>1861.428333759308</perimeter>
				<distanceFromOrigin>143.0873858870865</distanceFromOrigin>
				<angle>76.39258985360641</angle>
				<shape>triangular</shape>
				<triangleMeasure>0.7073792071071067</triangleMeasure>
				<rectangleMeasure>0.6784997188980805</rectangleMeasure>
				<circleMeasure>0.5232867177428109</circleMeasure>
				<centroid>
					<x>1027.347</x>
					<y>395.2887</y>
				</centroid>
			</pseudo3D>
		</spatialEntity>
		<numericStateVariable>
			<name>avgClusterednessRegions</name>
			<value>0</value>
		</numericStateVariable>
		<numericStateVariable>
			<name>avgDensityRegions</name>
			<value>0.6874313543359281</value>
		</numericStateVariable>
	</timepoint>
	<timepoint>
		<spatialEntity>
			<pseudo3D type="region">
				<clusteredness>1</clusteredness>
				<density>0.6874313543359281</density>
				<area>168168</area>
				<perimeter>1861.428333759308</perimeter>
				<distanceFromOrigin>143.0873858870865</distanceFromOrigin>
				<angle>76.39258985360641</angle>
				<shape>triangular</shape>
				<triangleMeasure>0.7073792071071067</triangleMeasure>
				<rectangleMeasure>0.6784997188980805</rectangleMeasure>
				<circleMeasure>0.5232867177428109</circleMeasure>
				<centroid>
					<x>1027.347</x>
					<y>395.2887</y>
				</centroid>
			</pseudo3D>
		</spatialEntity>
		<numericStateVariable>
			<name>avgClusterednessRegions</name>
			<value>0</value>
		</numericStateVariable>
		<numericStateVariable>
			<name>avgDensityRegions</name>
			<value>0.6874313543359281</value>
		</numericStateVariable>
	</timepoint>
	<timepoint>
		<spatialEntity>
			<pseudo3D type="region">
				<clusteredness>1</clusteredness>
				<density>0.6874313543359281</density>
				<area>168168</area>
				<perimeter>1861.428333759308</perimeter>
				<distanceFromOrigin>143.0873858870865</distanceFromOrigin>
				<angle>76.39258985360641</angle>
				<shape>triangular</shape>
				<triangleMeasure>0.7073792071071067</triangleMeasure>
				<rectangleMeasure>0.6784997188980805</rectangleMeasure>
				<circleMeasure>0.5232867177428109</circleMeasure>
				<centroid>
					<x>1027.347</x>
					<y>395.2887</y>
				</centroid>
			</pseudo3D>
		</spatialEntity>
		<numericStateVariable>
			<name>avgClusterednessRegions</name>
			<value>0</value>
		</numericStateVariable>
		<numericStateVariable>
			<name>avgDensityRegions</name>
			<value>0.6874313543359281</value>
		</numericStateVariable>
	</timepoint>
	<timepoint>
		<spatialEntity>
			<pseudo3D type="region">
				<clusteredness>1</clusteredness>
				<density>0.6874313543359281</density>
				<area>168168</area>
				<perimeter>1861.428333759308</perimeter>
				<distanceFromOrigin>143.0873858870865</distanceFromOrigin>
				<angle>76.39258985360641</angle>
				<shape>triangular</shape>
				<triangleMeasure>0.7073792071071067</triangleMeasure>
				<rectangleMeasure>0.6784997188980805</rectangleMeasure>
				<circleMeasure>0.5232867177428109</circleMeasure>
				<centroid>
					<x>1027.347</x>
					<y>395.2887</y>
				</centroid>
			</pseudo3D>
		</spatialEntity>
		<numericStateVariable>
			<name>avgClusterednessRegions</name>
			<value>0</value>
		</numericStateVariable>
		<numericStateVariable>
			<name>avgDensityRegions</name>
			<value>0.6874313543359281</value>
		</numericStateVariable>
	</timepoint>
	<timepoint>
		<spatialEntity>
			<pseudo3D type="region">
				<clusteredness>1</clusteredness>
				<density>0.6874313543359281</density>
				<area>168168</area>
				<perimeter>1861.428333759308</perimeter>
				<distanceFromOrigin>143.0873858870865</distanceFromOrigin>
				<angle>76.39258985360641</angle>
				<shape>triangular</shape>
				<triangleMeasure>0.7073792071071067</triangleMeasure>
				<rectangleMeasure>0.6784997188980805</rectangleMeasure>
				<circleMeasure>0.5232867177428109</circleMeasure>
				<centroid>
					<x>1027.347</x>
					<y>395.2887</y>
				</centroid>
			</pseudo3D>
		</spatialEntity>
		<numericStateVariable>
			<name>avgClusterednessRegions</name>
			<value>0</value>
		</numericStateVariable>
		<numericStateVariable>
			<name>avgDensityRegions</name>
			<value>0.6874313543359281</value>
		</numericStateVariable>
	</timepoint>
	<timepoint>
		<spatialEntity>
			<pseudo3D type="region">
				<clusteredness>1</clusteredness>
				<density>0.6874313543359281</density>
				<area>168168</area>
				<perimeter>1861.428333759308</perimeter>
				<distanceFromOrigin>143.0873858870865</distanceFromOrigin>
				<angle>76.39258985360641</angle>
				<shape>triangular</shape>
				<triangleMeasure>0.7073792071071067</triangleMeasure>
				<rectangleMeasure>0.6784997188980805</rectangleMeasure>
				<circleMeasure>0.5232867177428109</circleMeasure>
				<centroid>
					<x>1027.347</x>
					<y>395.2887</y>
				</centroid>
			</pseudo3D>
		</spatialEntity>
		<numericStateVariable>
			<name>avgClusterednessRegions</name>
			<value>0</value>
		</numericStateVariable>
		<numericStateVariable>
			<name>avgDensityRegions</name>
			<value>0.6874313543359281</value>
		</numericStateVariable>
	</timepoint>
	<timepoint>
		<spatialEntity>
			<pseudo3D type="region">
				<clusteredness>1</clusteredness>
				<density>0.6874313543359281</density>
				<area>168168</area>
				<perimeter>1861.428333759308</perimeter>
				<distanceFromOrigin>143.0873858870865</distanceFromOrigin>
				<angle>76.39258985360641</angle>
				<shape>triangular</shape>
				<triangleMeasure>0.7073792071071067</triangleMeasure>
				<rectangleMeasure>0.6784997188980805</rectangleMeasure>
				<circleMeasure>0.5232867177428109</circleMeasure>
				<centroid>
					<x>1027.347</x>
					<y>395.2887</y>
				</centroid>
			</pseudo3D>
		</spatialEntity>
		<numericStateVariable>
			<name>avgClusterednessRegions</name>
			<value>0</value>
		</numericStateVariable>
		<numericStateVariable>
			<name>avgDensityRegions</name>
			<value>0.6874313543359281</value>
		</numericStateVariable>
	</timepoint>
	<timepoint>
		<spatialEntity>
			<pseudo3D type="region">
				<clusteredness>1</clusteredness>
				<density>0.6874313543359281</density>
				<area>168168</area>
				<perimeter>1861.428333759308</perimeter>
				<distanceFromOrigin>143.0873858870865</distanceFromOrigin>
				<angle>76.39258985360641</angle>
				<shape>triangular</shape>
				<triangleMeasure>0.7073792071071067</triangleMeasure>
				<rectangleMeasure>0.6784997188980805</rectangleMeasure>
				<circleMeasure>0.5232867177428109</circleMeasure>
				<centroid>
					<x>1027.347</x>
					<y>395.2887</y>
				</centroid>
			</pseudo3D>
		</spatialEntity>
		<numericStateVariable>
			<name>avgClusterednessRegions</name>
			<value>0</value>
		</numericStateVariable>
		<numericStateVariable>
			<name>avgDensityRegions</name>
			<value>0.6874313543359281</value>
		</numericStateVariable>
	</timepoint>
	<timepoint>
		<spatialEntity>
			<pseudo3D type="region">
				<clusteredness>1</clusteredness>
				<density>0.6874313543359281</density>
				<area>168168</area>
				<perimeter>1861.428333759308</perimeter>
				<distanceFromOrigin>143.0873858870865</distanceFromOrigin>
				<angle>76.39258985360641</angle>
				<shape>triangular</shape>
				<triangleMeasure>0.7073792071071067</triangleMeasure>
				<rectangleMeasure>0.6784997188980805</rectangleMeasure>
				<circleMeasure>0.5232867177428109</circleMeasure>
				<centroid>
					<x>1027.347</x>
					<y>395.2887</y>
				</centroid>
			</pseudo3D>
		</spatialEntity>
		<numericStateVariable>
			<name>avgClusterednessRegions</name>
			<value>0</value>
		</numericStateVariable>
		<numericStateVariable>
			<name>avgDensityRegions</name>
			<value>0.6874313543359281</value>
		</numericStateVariable>
	</timepoint>
	<timepoint>
		<spatialEntity>
			<pseudo3D type="region">
				<clusteredness>1</clusteredness>
				<density>0.6874313543359281</density>
				<area>168168</area>
				<perimeter>1861.428333759308</perimeter>
				<distanceFromOrigin>143.0873858870865</distanceFromOrigin>
				<angle>76.39258985360641</angle>
				<shape>triangular</shape>
				<triangleMeasure>0.7073792071071067</triangleMeasure>
				<rectangleMeasure>0.6784997188980805</rectangleMeasure>
				<circleMeasure>0.5232867177428109</circleMeasure>
				<centroid>
					<x>1027.347</x>
					<y>395.2887</y>
				</centroid>
			</pseudo3D>
		</spatialEntity>
		<numericStateVariable>
			<name>avgClusterednessRegions</name>
			<value>0</value>
		</numericStateVariable>
		<numericStateVariable>
			<name>avgDensityRegions</name>
			<value>0.6874313543359281</value>
		</numericStateVariable>
	</timepoint>
	<timepoint>
		<spatialEntity>
			<pseudo3D type="region">
				<clusteredness>1</clusteredness>
				<density>0.6874313543359281</density>
				<area>168168</area>
				<perimeter>1861.428333759308</perimeter>
				<distanceFromOrigin>143.0873858870865</distanceFromOrigin>
				<angle>76.39258985360641</angle>
				<shape>triangular</shape>
				<triangleMeasure>0.7073792071071067</triangleMeasure>
				<rectangleMeasure>0.6784997188980805</rectangleMeasure>
				<circleMeasure>0.5232867177428109</circleMeasure>
				<centroid>
					<x>1027.347</x>
					<y>395.2887</y>
				</centroid>
			</pseudo3D>
		</spatialEntity>
		<numericStateVariable>
			<name>avgClusterednessRegions</name>
			<value>0</value>
		</numericStateVariable>
		<numericStateVariable>
			<name>avgDensityRegions</name>
			<value>0.6874313543359281</value>
		</numericStateVariable>
	</timepoint>
	<timepoint>
		<spatialEntity>
			<pseudo3D type="region">
				<clusteredness>1</clusteredness>
				<density>0.6874313543359281</density>
				<area>168168</area>
				<perimeter>1861.428333759308</perimeter>
				<distanceFromOrigin>143.0873858870865</distanceFromOrigin>
				<angle>76.39258985360641</angle>
				<shape>triangular</shape>
				<triangleMeasure>0.7073792071071067</triangleMeasure>
				<rectangleMeasure>0.6784997188980805</rectangleMeasure>
				<circleMeasure>0.5232867177428109</circleMeasure>
				<centroid>
					<x>1027.347</x>
					<y>395.2887</y>
				</centroid>
			</pseudo3D>
		</spatialEntity>
		<numericStateVariable>
			<name>avgClusterednessRegions</name>
			<value>0</value>
		</numericStateVariable>
		<numericStateVariable>
			<name>avgDensityRegions</name>
			<value>0.6874313543359281</value>
		</numericStateVariable>
	</timepoint>
	<timepoint>
		<spatialEntity>
			<pseudo3D type="region">
				<clusteredness>1</clusteredness>
				<density>0.6874313543359281</density>
				<area>168168</area>
				<perimeter>1861.428333759308</perimeter>
				<distanceFromOrigin>143.0873858870865</distanceFromOrigin>
				<angle>76.39258985360641</angle>
				<shape>triangular</shape>
				<triangleMeasure>0.7073792071071067</triangleMeasure>
				<rectangleMeasure>0.6784997188980805</rectangleMeasure>
				<circleMeasure>0.5232867177428109</circleMeasure>
				<centroid>
					<x>1027.347</x>
					<y>395.2887</y>
				</centroid>
			</pseudo3D>
		</spatialEntity>
		<numericStateVariable>
			<name>avgClusterednessRegions</name>
			<value>0</value>
		</numericStateVariable>
		<numericStateVariable>
			<name>avgDensityRegions</name>
			<value>0.6874313543359281</value>
		</numericStateVariable>
	</timepoint>
	<timepoint>
		<spatialEntity>
			<pseudo3D type="region">
				<clusteredness>1</clusteredness>
				<density>0.6874313543359281</density>
				<area>168168</area>
				<perimeter>1861.428333759308</perimeter>
				<distanceFromOrigin>143.0873858870865</distanceFromOrigin>
				<angle>76.39258985360641</angle>
				<shape>triangular</shape>
				<triangleMeasure>0.7073792071071067</triangleMeasure>
				<rectangleMeasure>0.6784997188980805</rectangleMeasure>
				<circleMeasure>0.5232867177428109</circleMeasure>
				<centroid>
					<x>1027.347</x>
					<y>395.2887</y>
				</centroid>
			</pseudo3D>
		</spatialEntity>
		<numericStateVariable>
			<name>avgClusterednessRegions</name>
			<value>0</value>
		</numericStateVariable>
		<numericStateVariable>
			<name>avgDensityRegions</name>
			<value>0.6874313543359281</value>
		</numericStateVariable>
	</timepoint>
	<timepoint>
		<spatialEntity>
			<pseudo3D type="region">
				<clusteredness>1</clusteredness>
				<density>0.6874313543359281</density>
				<area>168168</area>
				<perimeter>1861.428333759308</perimeter>
				<distanceFromOrigin>143.0873858870865</distanceFromOrigin>
				<angle>76.39258985360641</angle>
				<shape>triangular</shape>
				<triangleMeasure>0.7073792071071067</triangleMeasure>
				<rectangleMeasure>0.6784997188980805</rectangleMeasure>
				<circleMeasure>0.5232867177428109</circleMeasure>
				<centroid>
					<x>1027.347</x>
					<y>395.2887</y>
				</centroid>
			</pseudo3D>
		</spatialEntity>
		<numericStateVariable>
			<name>avgClusterednessRegions</name>
			<value>0</value>
		</numericStateVariable>
		<numericStateVariable>
			<name>avgDensityRegions</name>
			<value>0.6874313543359281</value>
		</numericStateVariable>
	</timepoint>
</experiment>
