# Supplementary material for: Automatic validation of computational models using pseudo-3D spatio-temporal model checking
Source: BMC Syst Biol. 2014 Dec 2;8:124. doi: 10.1186/s12918-014-0124-0 (PMC4272535; doi:10.1186/s12918-014-0124-0)
Supplement: Additional file 8 — Dataset of STML files for the phase variation case study. The dataset of one thousand STML files corresponding to the stochastic simulations of the rectangular model for the phase variation case study. We recommend using the freely available 7zip software (Download link: http://www.7-zip.org/download.html) to extract this archive. [file 12918_2014_124_MOESM8_ESM.zip › phase_variation_stml_240.xml]

<?xml version="1.0" encoding="utf-8"?>
<!--Warning! This xml file was automatically generated by a C++ program using the Boost PropertyTree library.-->
<experiment>
	<timepoint>
		<numericStateVariable>
			<name>avgClusterednessRegions</name>
			<value>0</value>
		</numericStateVariable>
		<numericStateVariable>
			<name>avgDensityRegions</name>
			<value>0</value>
		</numericStateVariable>
	</timepoint>
	<timepoint>
		<numericStateVariable>
			<name>avgClusterednessRegions</name>
			<value>0</value>
		</numericStateVariable>
		<numericStateVariable>
			<name>avgDensityRegions</name>
			<value>0</value>
		</numericStateVariable>
	</timepoint>
	<timepoint>
		<numericStateVariable>
			<name>avgClusterednessRegions</name>
			<value>0</value>
		</numericStateVariable>
		<numericStateVariable>
			<name>avgDensityRegions</name>
			<value>0</value>
		</numericStateVariable>
	</timepoint>
	<timepoint>
		<numericStateVariable>
			<name>avgClusterednessRegions</name>
			<value>0</value>
		</numericStateVariable>
		<numericStateVariable>
			<name>avgDensityRegions</name>
			<value>0</value>
		</numericStateVariable>
	</timepoint>
	<timepoint>
		<numericStateVariable>
			<name>avgClusterednessRegions</name>
			<value>0</value>
		</numericStateVariable>
		<numericStateVariable>
			<name>avgDensityRegions</name>
			<value>0</value>
		</numericStateVariable>
	</timepoint>
	<timepoint>
		<numericStateVariable>
			<name>avgClusterednessRegions</name>
			<value>0</value>
		</numericStateVariable>
		<numericStateVariable>
			<name>avgDensityRegions</name>
			<value>0</value>
		</numericStateVariable>
	</timepoint>
	<timepoint>
		<numericStateVariable>
			<name>avgClusterednessRegions</name>
			<value>0</value>
		</numericStateVariable>
		<numericStateVariable>
			<name>avgDensityRegions</name>
			<value>0</value>
		</numericStateVariable>
	</timepoint>
	<timepoint>
		<numericStateVariable>
			<name>avgClusterednessRegions</name>
			<value>0</value>
		</numericStateVariable>
		<numericStateVariable>
			<name>avgDensityRegions</name>
			<value>0</value>
		</numericStateVariable>
	</timepoint>
	<timepoint>
		<numericStateVariable>
			<name>avgClusterednessRegions</name>
			<value>0</value>
		</numericStateVariable>
		<numericStateVariable>
			<name>avgDensityRegions</name>
			<value>0</value>
		</numericStateVariable>
	</timepoint>
	<timepoint>
		<numericStateVariable>
			<name>avgClusterednessRegions</name>
			<value>0</value>
		</numericStateVariable>
		<numericStateVariable>
			<name>avgDensityRegions</name>
			<value>0</value>
		</numericStateVariable>
	</timepoint>
	<timepoint>
		<numericStateVariable>
			<name>avgClusterednessRegions</name>
			<value>0</value>
		</numericStateVariable>
		<numericStateVariable>
			<name>avgDensityRegions</name>
			<value>0</value>
		</numericStateVariable>
	</timepoint>
	<timepoint>
		<numericStateVariable>
			<name>avgClusterednessRegions</name>
			<value>0</value>
		</numericStateVariable>
		<numericStateVariable>
			<name>avgDensityRegions</name>
			<value>0</value>
		</numericStateVariable>
	</timepoint>
	<timepoint>
		<numericStateVariable>
			<name>avgClusterednessRegions</name>
			<value>0</value>
		</numericStateVariable>
		<numericStateVariable>
			<name>avgDensityRegions</name>
			<value>0</value>
		</numericStateVariable>
	</timepoint>
	<timepoint>
		<numericStateVariable>
			<name>avgClusterednessRegions</name>
			<value>0</value>
		</numericStateVariable>
		<numericStateVariable>
			<name>avgDensityRegions</name>
			<value>0</value>
		</numericStateVariable>
	</timepoint>
	<timepoint>
		<numericStateVariable>
			<name>avgClusterednessRegions</name>
			<value>0</value>
		</numericStateVariable>
		<numericStateVariable>
			<name>avgDensityRegions</name>
			<value>0</value>
		</numericStateVariable>
	</timepoint>
	<timepoint>
		<numericStateVariable>
			<name>avgClusterednessRegions</name>
			<value>0</value>
		</numericStateVariable>
		<numericStateVariable>
			<name>avgDensityRegions</name>
			<value>0</value>
		</numericStateVariable>
	</timepoint>
	<timepoint>
		<numericStateVariable>
			<name>avgClusterednessRegions</name>
			<value>0</value>
		</numericStateVariable>
		<numericStateVariable>
			<name>avgDensityRegions</name>
			<value>0</value>
		</numericStateVariable>
	</timepoint>
	<timepoint>
		<numericStateVariable>
			<name>avgClusterednessRegions</name>
			<value>0</value>
		</numericStateVariable>
		<numericStateVariable>
			<name>avgDensityRegions</name>
			<value>0</value>
		</numericStateVariable>
	</timepoint>
	<timepoint>
		<numericStateVariable>
			<name>avgClusterednessRegions</name>
			<value>0</value>
		</numericStateVariable>
		<numericStateVariable>
			<name>avgDensityRegions</name>
			<value>0</value>
		</numericStateVariable>
	</timepoint>
	<timepoint>
		<numericStateVariable>
			<name>avgClusterednessRegions</name>
			<value>0</value>
		</numericStateVariable>
		<numericStateVariable>
			<name>avgDensityRegions</name>
			<value>0</value>
		</numericStateVariable>
	</timepoint>
	<timepoint>
		<numericStateVariable>
			<name>avgClusterednessRegions</name>
			<value>0</value>
		</numericStateVariable>
		<numericStateVariable>
			<name>avgDensityRegions</name>
			<value>0</value>
		</numericStateVariable>
	</timepoint>
	<timepoint>
		<numericStateVariable>
			<name>avgClusterednessRegions</name>
			<value>0</value>
		</numericStateVariable>
		<numericStateVariable>
			<name>avgDensityRegions</name>
			<value>0</value>
		</numericStateVariable>
	</timepoint>
	<timepoint>
		<numericStateVariable>
			<name>avgClusterednessRegions</name>
			<value>0</value>
		</numericStateVariable>
		<numericStateVariable>
			<name>avgDensityRegions</name>
			<value>0</value>
		</numericStateVariable>
	</timepoint>
	<timepoint>
		<numericStateVariable>
			<name>avgClusterednessRegions</name>
			<value>0</value>
		</numericStateVariable>
		<numericStateVariable>
			<name>avgDensityRegions</name>
			<value>0</value>
		</numericStateVariable>
	</timepoint>
	<timepoint>
		<numericStateVariable>
			<name>avgClusterednessRegions</name>
			<value>0</value>
		</numericStateVariable>
		<numericStateVariable>
			<name>avgDensityRegions</name>
			<value>0</value>
		</numericStateVariable>
	</timepoint>
	<timepoint>
		<numericStateVariable>
			<name>avgClusterednessRegions</name>
			<value>0</value>
		</numericStateVariable>
		<numericStateVariable>
			<name>avgDensityRegions</name>
			<value>0</value>
		</numericStateVariable>
	</timepoint>
	<timepoint>
		<numericStateVariable>
			<name>avgClusterednessRegions</name>
			<value>0</value>
		</numericStateVariable>
		<numericStateVariable>
			<name>avgDensityRegions</name>
			<value>0</value>
		</numericStateVariable>
	</timepoint>
	<timepoint>
		<numericStateVariable>
			<name>avgClusterednessRegions</name>
			<value>0</value>
		</numericStateVariable>
		<numericStateVariable>
			<name>avgDensityRegions</name>
			<value>0</value>
		</numericStateVariable>
	</timepoint>
	<timepoint>
		<numericStateVariable>
			<name>avgClusterednessRegions</name>
			<value>0</value>
		</numericStateVariable>
		<numericStateVariable>
			<name>avgDensityRegions</name>
			<value>0</value>
		</numericStateVariable>
	</timepoint>
	<timepoint>
		<spatialEntity>
			<pseudo3D type="region">
				<clusteredness>1</clusteredness>
				<density>0.6592541953718424</density>
				<area>21859</area>
				<perimeter>769.1741135120392</perimeter>
				<distanceFromOrigin>355.584026637868</distanceFromOrigin>
				<angle>61.03395309663885</angle>
				<shape>triangular</shape>
				<triangleMeasure>0.6896644200014986</triangleMeasure>
				<rectangleMeasure>0.5083361380416096</rectangleMeasure>
				<circleMeasure>0.3587174366758256</circleMeasure>
				<centroid>
					<x>1072.632</x>
					<y>415.1798</y>
				</centroid>
			</pseudo3D>
		</spatialEntity>
		<numericStateVariable>
			<name>avgClusterednessRegions</name>
			<value>0</value>
		</numericStateVariable>
		<numericStateVariable>
			<name>avgDensityRegions</name>
			<value>0.6592541953718424</value>
		</numericStateVariable>
	</timepoint>
	<timepoint>
		<spatialEntity>
			<pseudo3D type="region">
				<clusteredness>1</clusteredness>
				<density>0.6498820171685117</density>
				<area>27165</area>
				<perimeter>913.2821545600891</perimeter>
				<distanceFromOrigin>355.584026637868</distanceFromOrigin>
				<angle>70.49661582937829</angle>
				<shape>triangular</shape>
				<triangleMeasure>0.6962160153390498</triangleMeasure>
				<rectangleMeasure>0.4573209466808746</rectangleMeasure>
				<circleMeasure>0.3735223281685234</circleMeasure>
				<centroid>
					<x>1084.562</x>
					<y>408.2531</y>
				</centroid>
			</pseudo3D>
		</spatialEntity>
		<numericStateVariable>
			<name>avgClusterednessRegions</name>
			<value>0</value>
		</numericStateVariable>
		<numericStateVariable>
			<name>avgDensityRegions</name>
			<value>0.6498820171685117</value>
		</numericStateVariable>
	</timepoint>
	<timepoint>
		<spatialEntity>
			<pseudo3D type="region">
				<clusteredness>1</clusteredness>
				<density>0.6519697482785868</density>
				<area>32043</area>
				<perimeter>990.2752079963684</perimeter>
				<distanceFromOrigin>355.584026637868</distanceFromOrigin>
				<angle>69.03211391868462</angle>
				<shape>triangular</shape>
				<triangleMeasure>0.6317898667258175</triangleMeasure>
				<rectangleMeasure>0.4957681758118068</rectangleMeasure>
				<circleMeasure>0.3878110751577685</circleMeasure>
				<centroid>
					<x>1094.728</x>
					<y>401.7155</y>
				</centroid>
			</pseudo3D>
		</spatialEntity>
		<numericStateVariable>
			<name>avgClusterednessRegions</name>
			<value>0</value>
		</numericStateVariable>
		<numericStateVariable>
			<name>avgDensityRegions</name>
			<value>0.6519697482785868</value>
		</numericStateVariable>
	</timepoint>
	<timepoint>
		<spatialEntity>
			<pseudo3D type="region">
				<clusteredness>1</clusteredness>
				<density>0.6500601702313081</density>
				<area>39750.5</area>
				<perimeter>1079.319678783417</perimeter>
				<distanceFromOrigin>355.584026637868</distanceFromOrigin>
				<angle>70.64480412621749</angle>
				<shape>triangular</shape>
				<triangleMeasure>0.6738250852600498</triangleMeasure>
				<rectangleMeasure>0.5003428013101578</rectangleMeasure>
				<circleMeasure>0.3888184544575762</circleMeasure>
				<centroid>
					<x>1107.289</x>
					<y>391.3645</y>
				</centroid>
			</pseudo3D>
		</spatialEntity>
		<numericStateVariable>
			<name>avgClusterednessRegions</name>
			<value>0</value>
		</numericStateVariable>
		<numericStateVariable>
			<name>avgDensityRegions</name>
			<value>0.6500601702313081</value>
		</numericStateVariable>
	</timepoint>
	<timepoint>
		<spatialEntity>
			<pseudo3D type="region">
				<clusteredness>1</clusteredness>
				<density>0.6537858053198027</density>
				<area>44666</area>
				<perimeter>1093.811251163483</perimeter>
				<distanceFromOrigin>355.584026637868</distanceFromOrigin>
				<angle>73.08296049771835</angle>
				<shape>triangular</shape>
				<triangleMeasure>0.6514687436189143</triangleMeasure>
				<rectangleMeasure>0.5247951028836502</rectangleMeasure>
				<circleMeasure>0.4103453169789618</circleMeasure>
				<centroid>
					<x>1115.961</x>
					<y>387.1355</y>
				</centroid>
			</pseudo3D>
		</spatialEntity>
		<numericStateVariable>
			<name>avgClusterednessRegions</name>
			<value>0</value>
		</numericStateVariable>
		<numericStateVariable>
			<name>avgDensityRegions</name>
			<value>0.6537858053198027</value>
		</numericStateVariable>
	</timepoint>
	<timepoint>
		<spatialEntity>
			<pseudo3D type="region">
				<clusteredness>1</clusteredness>
				<density>0.6502665863183704</density>
				<area>51611.5</area>
				<perimeter>1169.085494041443</perimeter>
				<distanceFromOrigin>355.584026637868</distanceFromOrigin>
				<angle>69.78581981130895</angle>
				<shape>triangular</shape>
				<triangleMeasure>0.7049198520134738</triangleMeasure>
				<rectangleMeasure>0.5148630782463017</rectangleMeasure>
				<circleMeasure>0.4026739297015245</circleMeasure>
				<centroid>
					<x>1126.794</x>
					<y>381.2426</y>
				</centroid>
			</pseudo3D>
		</spatialEntity>
		<numericStateVariable>
			<name>avgClusterednessRegions</name>
			<value>0</value>
		</numericStateVariable>
		<numericStateVariable>
			<name>avgDensityRegions</name>
			<value>0.6502665863183704</value>
		</numericStateVariable>
	</timepoint>
	<timepoint>
		<spatialEntity>
			<pseudo3D type="region">
				<clusteredness>1</clusteredness>
				<density>0.6502355741866706</density>
				<area>51570</area>
				<perimeter>1168.283155441284</perimeter>
				<distanceFromOrigin>355.584026637868</distanceFromOrigin>
				<angle>69.26243302834366</angle>
				<shape>triangular</shape>
				<triangleMeasure>0.7042983264037612</triangleMeasure>
				<rectangleMeasure>0.5129747813976701</rectangleMeasure>
				<circleMeasure>0.3991955156515736</circleMeasure>
				<centroid>
					<x>1126.704</x>
					<y>381.2615</y>
				</centroid>
			</pseudo3D>
		</spatialEntity>
		<numericStateVariable>
			<name>avgClusterednessRegions</name>
			<value>0</value>
		</numericStateVariable>
		<numericStateVariable>
			<name>avgDensityRegions</name>
			<value>0.6502355741866706</value>
		</numericStateVariable>
	</timepoint>
	<timepoint>
		<spatialEntity>
			<pseudo3D type="region">
				<clusteredness>1</clusteredness>
				<density>0.6502355741866706</density>
				<area>51570</area>
				<perimeter>1168.283155441284</perimeter>
				<distanceFromOrigin>355.584026637868</distanceFromOrigin>
				<angle>69.26243302834366</angle>
				<shape>triangular</shape>
				<triangleMeasure>0.7042983264037612</triangleMeasure>
				<rectangleMeasure>0.5129747813976701</rectangleMeasure>
				<circleMeasure>0.3991955156515736</circleMeasure>
				<centroid>
					<x>1126.704</x>
					<y>381.2615</y>
				</centroid>
			</pseudo3D>
		</spatialEntity>
		<numericStateVariable>
			<name>avgClusterednessRegions</name>
			<value>0</value>
		</numericStateVariable>
		<numericStateVariable>
			<name>avgDensityRegions</name>
			<value>0.6502355741866706</value>
		</numericStateVariable>
	</timepoint>
	<timepoint>
		<spatialEntity>
			<pseudo3D type="region">
				<clusteredness>1</clusteredness>
				<density>0.6502355741866706</density>
				<area>51570</area>
				<perimeter>1168.283155441284</perimeter>
				<distanceFromOrigin>355.584026637868</distanceFromOrigin>
				<angle>69.26243302834366</angle>
				<shape>triangular</shape>
				<triangleMeasure>0.7042983264037612</triangleMeasure>
				<rectangleMeasure>0.5129747813976701</rectangleMeasure>
				<circleMeasure>0.3991955156515736</circleMeasure>
				<centroid>
					<x>1126.704</x>
					<y>381.2615</y>
				</centroid>
			</pseudo3D>
		</spatialEntity>
		<numericStateVariable>
			<name>avgClusterednessRegions</name>
			<value>0</value>
		</numericStateVariable>
		<numericStateVariable>
			<name>avgDensityRegions</name>
			<value>0.6502355741866706</value>
		</numericStateVariable>
	</timepoint>
	<timepoint>
		<spatialEntity>
			<pseudo3D type="region">
				<clusteredness>1</clusteredness>
				<density>0.6502355741866706</density>
				<area>51570</area>
				<perimeter>1168.283155441284</perimeter>
				<distanceFromOrigin>355.584026637868</distanceFromOrigin>
				<angle>69.26243302834366</angle>
				<shape>triangular</shape>
				<triangleMeasure>0.7042983264037612</triangleMeasure>
				<rectangleMeasure>0.5129747813976701</rectangleMeasure>
				<circleMeasure>0.3991955156515736</circleMeasure>
				<centroid>
					<x>1126.704</x>
					<y>381.2615</y>
				</centroid>
			</pseudo3D>
		</spatialEntity>
		<numericStateVariable>
			<name>avgClusterednessRegions</name>
			<value>0</value>
		</numericStateVariable>
		<numericStateVariable>
			<name>avgDensityRegions</name>
			<value>0.6502355741866706</value>
		</numericStateVariable>
	</timepoint>
	<timepoint>
		<spatialEntity>
			<pseudo3D type="region">
				<clusteredness>1</clusteredness>
				<density>0.6502355741866706</density>
				<area>51570</area>
				<perimeter>1168.283155441284</perimeter>
				<distanceFromOrigin>355.584026637868</distanceFromOrigin>
				<angle>69.26243302834366</angle>
				<shape>triangular</shape>
				<triangleMeasure>0.7042983264037612</triangleMeasure>
				<rectangleMeasure>0.5129747813976701</rectangleMeasure>
				<circleMeasure>0.3991955156515736</circleMeasure>
				<centroid>
					<x>1126.704</x>
					<y>381.2615</y>
				</centroid>
			</pseudo3D>
		</spatialEntity>
		<numericStateVariable>
			<name>avgClusterednessRegions</name>
			<value>0</value>
		</numericStateVariable>
		<numericStateVariable>
			<name>avgDensityRegions</name>
			<value>0.6502355741866706</value>
		</numericStateVariable>
	</timepoint>
	<timepoint>
		<spatialEntity>
			<pseudo3D type="region">
				<clusteredness>1</clusteredness>
				<density>0.6502355741866706</density>
				<area>51570</area>
				<perimeter>1168.283155441284</perimeter>
				<distanceFromOrigin>355.584026637868</distanceFromOrigin>
				<angle>69.26243302834366</angle>
				<shape>triangular</shape>
				<triangleMeasure>0.7042983264037612</triangleMeasure>
				<rectangleMeasure>0.5129747813976701</rectangleMeasure>
				<circleMeasure>0.3991955156515736</circleMeasure>
				<centroid>
					<x>1126.704</x>
					<y>381.2615</y>
				</centroid>
			</pseudo3D>
		</spatialEntity>
		<numericStateVariable>
			<name>avgClusterednessRegions</name>
			<value>0</value>
		</numericStateVariable>
		<numericStateVariable>
			<name>avgDensityRegions</name>
			<value>0.6502355741866706</value>
		</numericStateVariable>
	</timepoint>
	<timepoint>
		<spatialEntity>
			<pseudo3D type="region">
				<clusteredness>1</clusteredness>
				<density>0.6502355741866706</density>
				<area>51570</area>
				<perimeter>1168.283155441284</perimeter>
				<distanceFromOrigin>355.584026637868</distanceFromOrigin>
				<angle>69.26243302834366</angle>
				<shape>triangular</shape>
				<triangleMeasure>0.7042983264037612</triangleMeasure>
				<rectangleMeasure>0.5129747813976701</rectangleMeasure>
				<circleMeasure>0.3991955156515736</circleMeasure>
				<centroid>
					<x>1126.704</x>
					<y>381.2615</y>
				</centroid>
			</pseudo3D>
		</spatialEntity>
		<numericStateVariable>
			<name>avgClusterednessRegions</name>
			<value>0</value>
		</numericStateVariable>
		<numericStateVariable>
			<name>avgDensityRegions</name>
			<value>0.6502355741866706</value>
		</numericStateVariable>
	</timepoint>
	<timepoint>
		<spatialEntity>
			<pseudo3D type="region">
				<clusteredness>1</clusteredness>
				<density>0.6502355741866706</density>
				<area>51570</area>
				<perimeter>1168.283155441284</perimeter>
				<distanceFromOrigin>355.584026637868</distanceFromOrigin>
				<angle>69.26243302834366</angle>
				<shape>triangular</shape>
				<triangleMeasure>0.7042983264037612</triangleMeasure>
				<rectangleMeasure>0.5129747813976701</rectangleMeasure>
				<circleMeasure>0.3991955156515736</circleMeasure>
				<centroid>
					<x>1126.704</x>
					<y>381.2615</y>
				</centroid>
			</pseudo3D>
		</spatialEntity>
		<numericStateVariable>
			<name>avgClusterednessRegions</name>
			<value>0</value>
		</numericStateVariable>
		<numericStateVariable>
			<name>avgDensityRegions</name>
			<value>0.6502355741866706</value>
		</numericStateVariable>
	</timepoint>
	<timepoint>
		<spatialEntity>
			<pseudo3D type="region">
				<clusteredness>1</clusteredness>
				<density>0.6502355741866706</density>
				<area>51570</area>
				<perimeter>1168.283155441284</perimeter>
				<distanceFromOrigin>355.584026637868</distanceFromOrigin>
				<angle>69.26243302834366</angle>
				<shape>triangular</shape>
				<triangleMeasure>0.7042983264037612</triangleMeasure>
				<rectangleMeasure>0.5129747813976701</rectangleMeasure>
				<circleMeasure>0.3991955156515736</circleMeasure>
				<centroid>
					<x>1126.704</x>
					<y>381.2615</y>
				</centroid>
			</pseudo3D>
		</spatialEntity>
		<numericStateVariable>
			<name>avgClusterednessRegions</name>
			<value>0</value>
		</numericStateVariable>
		<numericStateVariable>
			<name>avgDensityRegions</name>
			<value>0.6502355741866706</value>
		</numericStateVariable>
	</timepoint>
	<timepoint>
		<spatialEntity>
			<pseudo3D type="region">
				<clusteredness>1</clusteredness>
				<density>0.6502355741866706</density>
				<area>51570</area>
				<perimeter>1168.283155441284</perimeter>
				<distanceFromOrigin>355.584026637868</distanceFromOrigin>
				<angle>69.26243302834366</angle>
				<shape>triangular</shape>
				<triangleMeasure>0.7042983264037612</triangleMeasure>
				<rectangleMeasure>0.5129747813976701</rectangleMeasure>
				<circleMeasure>0.3991955156515736</circleMeasure>
				<centroid>
					<x>1126.704</x>
					<y>381.2615</y>
				</centroid>
			</pseudo3D>
		</spatialEntity>
		<numericStateVariable>
			<name>avgClusterednessRegions</name>
			<value>0</value>
		</numericStateVariable>
		<numericStateVariable>
			<name>avgDensityRegions</name>
			<value>0.6502355741866706</value>
		</numericStateVariable>
	</timepoint>
	<timepoint>
		<spatialEntity>
			<pseudo3D type="region">
				<clusteredness>1</clusteredness>
				<density>0.6502355741866706</density>
				<area>51570</area>
				<perimeter>1168.283155441284</perimeter>
				<distanceFromOrigin>355.584026637868</distanceFromOrigin>
				<angle>69.26243302834366</angle>
				<shape>triangular</shape>
				<triangleMeasure>0.7042983264037612</triangleMeasure>
				<rectangleMeasure>0.5129747813976701</rectangleMeasure>
				<circleMeasure>0.3991955156515736</circleMeasure>
				<centroid>
					<x>1126.704</x>
					<y>381.2615</y>
				</centroid>
			</pseudo3D>
		</spatialEntity>
		<numericStateVariable>
			<name>avgClusterednessRegions</name>
			<value>0</value>
		</numericStateVariable>
		<numericStateVariable>
			<name>avgDensityRegions</name>
			<value>0.6502355741866706</value>
		</numericStateVariable>
	</timepoint>
	<timepoint>
		<spatialEntity>
			<pseudo3D type="region">
				<clusteredness>1</clusteredness>
				<density>0.6502355741866706</density>
				<area>51570</area>
				<perimeter>1168.283155441284</perimeter>
				<distanceFromOrigin>355.584026637868</distanceFromOrigin>
				<angle>69.26243302834366</angle>
				<shape>triangular</shape>
				<triangleMeasure>0.7042983264037612</triangleMeasure>
				<rectangleMeasure>0.5129747813976701</rectangleMeasure>
				<circleMeasure>0.3991955156515736</circleMeasure>
				<centroid>
					<x>1126.704</x>
					<y>381.2615</y>
				</centroid>
			</pseudo3D>
		</spatialEntity>
		<numericStateVariable>
			<name>avgClusterednessRegions</name>
			<value>0</value>
		</numericStateVariable>
		<numericStateVariable>
			<name>avgDensityRegions</name>
			<value>0.6502355741866706</value>
		</numericStateVariable>
	</timepoint>
	<timepoint>
		<spatialEntity>
			<pseudo3D type="region">
				<clusteredness>1</clusteredness>
				<density>0.6502355741866706</density>
				<area>51570</area>
				<perimeter>1168.283155441284</perimeter>
				<distanceFromOrigin>355.584026637868</distanceFromOrigin>
				<angle>69.26243302834366</angle>
				<shape>triangular</shape>
				<triangleMeasure>0.7042983264037612</triangleMeasure>
				<rectangleMeasure>0.5129747813976701</rectangleMeasure>
				<circleMeasure>0.3991955156515736</circleMeasure>
				<centroid>
					<x>1126.704</x>
					<y>381.2615</y>
				</centroid>
			</pseudo3D>
		</spatialEntity>
		<numericStateVariable>
			<name>avgClusterednessRegions</name>
			<value>0</value>
		</numericStateVariable>
		<numericStateVariable>
			<name>avgDensityRegions</name>
			<value>0.6502355741866706</value>
		</numericStateVariable>
	</timepoint>
	<timepoint>
		<spatialEntity>
			<pseudo3D type="region">
				<clusteredness>1</clusteredness>
				<density>0.6502355741866706</density>
				<area>51570</area>
				<perimeter>1168.283155441284</perimeter>
				<distanceFromOrigin>355.584026637868</distanceFromOrigin>
				<angle>69.26243302834366</angle>
				<shape>triangular</shape>
				<triangleMeasure>0.7042983264037612</triangleMeasure>
				<rectangleMeasure>0.5129747813976701</rectangleMeasure>
				<circleMeasure>0.3991955156515736</circleMeasure>
				<centroid>
					<x>1126.704</x>
					<y>381.2615</y>
				</centroid>
			</pseudo3D>
		</spatialEntity>
		<numericStateVariable>
			<name>avgClusterednessRegions</name>
			<value>0</value>
		</numericStateVariable>
		<numericStateVariable>
			<name>avgDensityRegions</name>
			<value>0.6502355741866706</value>
		</numericStateVariable>
	</timepoint>
	<timepoint>
		<spatialEntity>
			<pseudo3D type="region">
				<clusteredness>1</clusteredness>
				<density>0.6502355741866706</density>
				<area>51570</area>
				<perimeter>1168.283155441284</perimeter>
				<distanceFromOrigin>355.584026637868</distanceFromOrigin>
				<angle>69.26243302834366</angle>
				<shape>triangular</shape>
				<triangleMeasure>0.7042983264037612</triangleMeasure>
				<rectangleMeasure>0.5129747813976701</rectangleMeasure>
				<circleMeasure>0.3991955156515736</circleMeasure>
				<centroid>
					<x>1126.704</x>
					<y>381.2615</y>
				</centroid>
			</pseudo3D>
		</spatialEntity>
		<numericStateVariable>
			<name>avgClusterednessRegions</name>
			<value>0</value>
		</numericStateVariable>
		<numericStateVariable>
			<name>avgDensityRegions</name>
			<value>0.6502355741866706</value>
		</numericStateVariable>
	</timepoint>
	<timepoint>
		<spatialEntity>
			<pseudo3D type="region">
				<clusteredness>1</clusteredness>
				<density>0.6502355741866706</density>
				<area>51570</area>
				<perimeter>1168.283155441284</perimeter>
				<distanceFromOrigin>355.584026637868</distanceFromOrigin>
				<angle>69.26243302834366</angle>
				<shape>triangular</shape>
				<triangleMeasure>0.7042983264037612</triangleMeasure>
				<rectangleMeasure>0.5129747813976701</rectangleMeasure>
				<circleMeasure>0.3991955156515736</circleMeasure>
				<centroid>
					<x>1126.704</x>
					<y>381.2615</y>
				</centroid>
			</pseudo3D>
		</spatialEntity>
		<numericStateVariable>
			<name>avgClusterednessRegions</name>
			<value>0</value>
		</numericStateVariable>
		<numericStateVariable>
			<name>avgDensityRegions</name>
			<value>0.6502355741866706</value>
		</numericStateVariable>
	</timepoint>
	<timepoint>
		<spatialEntity>
			<pseudo3D type="region">
				<clusteredness>1</clusteredness>
				<density>0.6502355741866706</density>
				<area>51570</area>
				<perimeter>1168.283155441284</perimeter>
				<distanceFromOrigin>355.584026637868</distanceFromOrigin>
				<angle>69.26243302834366</angle>
				<shape>triangular</shape>
				<triangleMeasure>0.7042983264037612</triangleMeasure>
				<rectangleMeasure>0.5129747813976701</rectangleMeasure>
				<circleMeasure>0.3991955156515736</circleMeasure>
				<centroid>
					<x>1126.704</x>
					<y>381.2615</y>
				</centroid>
			</pseudo3D>
		</spatialEntity>
		<numericStateVariable>
			<name>avgClusterednessRegions</name>
			<value>0</value>
		</numericStateVariable>
		<numericStateVariable>
			<name>avgDensityRegions</name>
			<value>0.6502355741866706</value>
		</numericStateVariable>
	</timepoint>
	<timepoint>
		<spatialEntity>
			<pseudo3D type="region">
				<clusteredness>1</clusteredness>
				<density>0.6502355741866706</density>
				<area>51570</area>
				<perimeter>1168.283155441284</perimeter>
				<distanceFromOrigin>355.584026637868</distanceFromOrigin>
				<angle>69.26243302834366</angle>
				<shape>triangular</shape>
				<triangleMeasure>0.7042983264037612</triangleMeasure>
				<rectangleMeasure>0.5129747813976701</rectangleMeasure>
				<circleMeasure>0.3991955156515736</circleMeasure>
				<centroid>
					<x>1126.704</x>
					<y>381.2615</y>
				</centroid>
			</pseudo3D>
		</spatialEntity>
		<numericStateVariable>
			<name>avgClusterednessRegions</name>
			<value>0</value>
		</numericStateVariable>
		<numericStateVariable>
			<name>avgDensityRegions</name>
			<value>0.6502355741866706</value>
		</numericStateVariable>
	</timepoint>
	<timepoint>
		<spatialEntity>
			<pseudo3D type="region">
				<clusteredness>1</clusteredness>
				<density>0.6502355741866706</density>
				<area>51570</area>
				<perimeter>1168.283155441284</perimeter>
				<distanceFromOrigin>355.584026637868</distanceFromOrigin>
				<angle>69.26243302834366</angle>
				<shape>triangular</shape>
				<triangleMeasure>0.7042983264037612</triangleMeasure>
				<rectangleMeasure>0.5129747813976701</rectangleMeasure>
				<circleMeasure>0.3991955156515736</circleMeasure>
				<centroid>
					<x>1126.704</x>
					<y>381.2615</y>
				</centroid>
			</pseudo3D>
		</spatialEntity>
		<numericStateVariable>
			<name>avgClusterednessRegions</name>
			<value>0</value>
		</numericStateVariable>
		<numericStateVariable>
			<name>avgDensityRegions</name>
			<value>0.6502355741866706</value>
		</numericStateVariable>
	</timepoint>
	<timepoint>
		<spatialEntity>
			<pseudo3D type="region">
				<clusteredness>1</clusteredness>
				<density>0.6502355741866706</density>
				<area>51570</area>
				<perimeter>1168.283155441284</perimeter>
				<distanceFromOrigin>355.584026637868</distanceFromOrigin>
				<angle>69.26243302834366</angle>
				<shape>triangular</shape>
				<triangleMeasure>0.7042983264037612</triangleMeasure>
				<rectangleMeasure>0.5129747813976701</rectangleMeasure>
				<circleMeasure>0.3991955156515736</circleMeasure>
				<centroid>
					<x>1126.704</x>
					<y>381.2615</y>
				</centroid>
			</pseudo3D>
		</spatialEntity>
		<numericStateVariable>
			<name>avgClusterednessRegions</name>
			<value>0</value>
		</numericStateVariable>
		<numericStateVariable>
			<name>avgDensityRegions</name>
			<value>0.6502355741866706</value>
		</numericStateVariable>
	</timepoint>
	<timepoint>
		<spatialEntity>
			<pseudo3D type="region">
				<clusteredness>1</clusteredness>
				<density>0.6502355741866706</density>
				<area>51570</area>
				<perimeter>1168.283155441284</perimeter>
				<distanceFromOrigin>355.584026637868</distanceFromOrigin>
				<angle>69.26243302834366</angle>
				<shape>triangular</shape>
				<triangleMeasure>0.7042983264037612</triangleMeasure>
				<rectangleMeasure>0.5129747813976701</rectangleMeasure>
				<circleMeasure>0.3991955156515736</circleMeasure>
				<centroid>
					<x>1126.704</x>
					<y>381.2615</y>
				</centroid>
			</pseudo3D>
		</spatialEntity>
		<numericStateVariable>
			<name>avgClusterednessRegions</name>
			<value>0</value>
		</numericStateVariable>
		<numericStateVariable>
			<name>avgDensityRegions</name>
			<value>0.6502355741866706</value>
		</numericStateVariable>
	</timepoint>
	<timepoint>
		<spatialEntity>
			<pseudo3D type="region">
				<clusteredness>1</clusteredness>
				<density>0.6502355741866706</density>
				<area>51570</area>
				<perimeter>1168.283155441284</perimeter>
				<distanceFromOrigin>355.584026637868</distanceFromOrigin>
				<angle>69.26243302834366</angle>
				<shape>triangular</shape>
				<triangleMeasure>0.7042983264037612</triangleMeasure>
				<rectangleMeasure>0.5129747813976701</rectangleMeasure>
				<circleMeasure>0.3991955156515736</circleMeasure>
				<centroid>
					<x>1126.704</x>
					<y>381.2615</y>
				</centroid>
			</pseudo3D>
		</spatialEntity>
		<numericStateVariable>
			<name>avgClusterednessRegions</name>
			<value>0</value>
		</numericStateVariable>
		<numericStateVariable>
			<name>avgDensityRegions</name>
			<value>0.6502355741866706</value>
		</numericStateVariable>
	</timepoint>
	<timepoint>
		<spatialEntity>
			<pseudo3D type="region">
				<clusteredness>1</clusteredness>
				<density>0.6502355741866706</density>
				<area>51570</area>
				<perimeter>1168.283155441284</perimeter>
				<distanceFromOrigin>355.584026637868</distanceFromOrigin>
				<angle>69.26243302834366</angle>
				<shape>triangular</shape>
				<triangleMeasure>0.7042983264037612</triangleMeasure>
				<rectangleMeasure>0.5129747813976701</rectangleMeasure>
				<circleMeasure>0.3991955156515736</circleMeasure>
				<centroid>
					<x>1126.704</x>
					<y>381.2615</y>
				</centroid>
			</pseudo3D>
		</spatialEntity>
		<numericStateVariable>
			<name>avgClusterednessRegions</name>
			<value>0</value>
		</numericStateVariable>
		<numericStateVariable>
			<name>avgDensityRegions</name>
			<value>0.6502355741866706</value>
		</numericStateVariable>
	</timepoint>
	<timepoint>
		<spatialEntity>
			<pseudo3D type="region">
				<clusteredness>1</clusteredness>
				<density>0.6502355741866706</density>
				<area>51570</area>
				<perimeter>1168.283155441284</perimeter>
				<distanceFromOrigin>355.584026637868</distanceFromOrigin>
				<angle>69.26243302834366</angle>
				<shape>triangular</shape>
				<triangleMeasure>0.7042983264037612</triangleMeasure>
				<rectangleMeasure>0.5129747813976701</rectangleMeasure>
				<circleMeasure>0.3991955156515736</circleMeasure>
				<centroid>
					<x>1126.704</x>
					<y>381.2615</y>
				</centroid>
			</pseudo3D>
		</spatialEntity>
		<numericStateVariable>
			<name>avgClusterednessRegions</name>
			<value>0</value>
		</numericStateVariable>
		<numericStateVariable>
			<name>avgDensityRegions</name>
			<value>0.6502355741866706</value>
		</numericStateVariable>
	</timepoint>
	<timepoint>
		<spatialEntity>
			<pseudo3D type="region">
				<clusteredness>1</clusteredness>
				<density>0.6502355741866706</density>
				<area>51570</area>
				<perimeter>1168.283155441284</perimeter>
				<distanceFromOrigin>355.584026637868</distanceFromOrigin>
				<angle>69.26243302834366</angle>
				<shape>triangular</shape>
				<triangleMeasure>0.7042983264037612</triangleMeasure>
				<rectangleMeasure>0.5129747813976701</rectangleMeasure>
				<circleMeasure>0.3991955156515736</circleMeasure>
				<centroid>
					<x>1126.704</x>
					<y>381.2615</y>
				</centroid>
			</pseudo3D>
		</spatialEntity>
		<numericStateVariable>
			<name>avgClusterednessRegions</name>
			<value>0</value>
		</numericStateVariable>
		<numericStateVariable>
			<name>avgDensityRegions</name>
			<value>0.6502355741866706</value>
		</numericStateVariable>
	</timepoint>
	<timepoint>
		<spatialEntity>
			<pseudo3D type="region">
				<clusteredness>1</clusteredness>
				<density>0.6502355741866706</density>
				<area>51570</area>
				<perimeter>1168.283155441284</perimeter>
				<distanceFromOrigin>355.584026637868</distanceFromOrigin>
				<angle>69.26243302834366</angle>
				<shape>triangular</shape>
				<triangleMeasure>0.7042983264037612</triangleMeasure>
				<rectangleMeasure>0.5129747813976701</rectangleMeasure>
				<circleMeasure>0.3991955156515736</circleMeasure>
				<centroid>
					<x>1126.704</x>
					<y>381.2615</y>
				</centroid>
			</pseudo3D>
		</spatialEntity>
		<numericStateVariable>
			<name>avgClusterednessRegions</name>
			<value>0</value>
		</numericStateVariable>
		<numericStateVariable>
			<name>avgDensityRegions</name>
			<value>0.6502355741866706</value>
		</numericStateVariable>
	</timepoint>
	<timepoint>
		<spatialEntity>
			<pseudo3D type="region">
				<clusteredness>1</clusteredness>
				<density>0.6502355741866706</density>
				<area>51570</area>
				<perimeter>1168.283155441284</perimeter>
				<distanceFromOrigin>355.584026637868</distanceFromOrigin>
				<angle>69.26243302834366</angle>
				<shape>triangular</shape>
				<triangleMeasure>0.7042983264037612</triangleMeasure>
				<rectangleMeasure>0.5129747813976701</rectangleMeasure>
				<circleMeasure>0.3991955156515736</circleMeasure>
				<centroid>
					<x>1126.704</x>
					<y>381.2615</y>
				</centroid>
			</pseudo3D>
		</spatialEntity>
		<numericStateVariable>
			<name>avgClusterednessRegions</name>
			<value>0</value>
		</numericStateVariable>
		<numericStateVariable>
			<name>avgDensityRegions</name>
			<value>0.6502355741866706</value>
		</numericStateVariable>
	</timepoint>
	<timepoint>
		<spatialEntity>
			<pseudo3D type="region">
				<clusteredness>1</clusteredness>
				<density>0.6502355741866706</density>
				<area>51570</area>
				<perimeter>1168.283155441284</perimeter>
				<distanceFromOrigin>355.584026637868</distanceFromOrigin>
				<angle>69.26243302834366</angle>
				<shape>triangular</shape>
				<triangleMeasure>0.7042983264037612</triangleMeasure>
				<rectangleMeasure>0.5129747813976701</rectangleMeasure>
				<circleMeasure>0.3991955156515736</circleMeasure>
				<centroid>
					<x>1126.704</x>
					<y>381.2615</y>
				</centroid>
			</pseudo3D>
		</spatialEntity>
		<numericStateVariable>
			<name>avgClusterednessRegions</name>
			<value>0</value>
		</numericStateVariable>
		<numericStateVariable>
			<name>avgDensityRegions</name>
			<value>0.6502355741866706</value>
		</numericStateVariable>
	</timepoint>
	<timepoint>
		<spatialEntity>
			<pseudo3D type="region">
				<clusteredness>1</clusteredness>
				<density>0.6502355741866706</density>
				<area>51570</area>
				<perimeter>1168.283155441284</perimeter>
				<distanceFromOrigin>355.584026637868</distanceFromOrigin>
				<angle>69.26243302834366</angle>
				<shape>triangular</shape>
				<triangleMeasure>0.7042983264037612</triangleMeasure>
				<rectangleMeasure>0.5129747813976701</rectangleMeasure>
				<circleMeasure>0.3991955156515736</circleMeasure>
				<centroid>
					<x>1126.704</x>
					<y>381.2615</y>
				</centroid>
			</pseudo3D>
		</spatialEntity>
		<numericStateVariable>
			<name>avgClusterednessRegions</name>
			<value>0</value>
		</numericStateVariable>
		<numericStateVariable>
			<name>avgDensityRegions</name>
			<value>0.6502355741866706</value>
		</numericStateVariable>
	</timepoint>
	<timepoint>
		<spatialEntity>
			<pseudo3D type="region">
				<clusteredness>1</clusteredness>
				<density>0.6502355741866706</density>
				<area>51570</area>
				<perimeter>1168.283155441284</perimeter>
				<distanceFromOrigin>355.584026637868</distanceFromOrigin>
				<angle>69.26243302834366</angle>
				<shape>triangular</shape>
				<triangleMeasure>0.7042983264037612</triangleMeasure>
				<rectangleMeasure>0.5129747813976701</rectangleMeasure>
				<circleMeasure>0.3991955156515736</circleMeasure>
				<centroid>
					<x>1126.704</x>
					<y>381.2615</y>
				</centroid>
			</pseudo3D>
		</spatialEntity>
		<numericStateVariable>
			<name>avgClusterednessRegions</name>
			<value>0</value>
		</numericStateVariable>
		<numericStateVariable>
			<name>avgDensityRegions</name>
			<value>0.6502355741866706</value>
		</numericStateVariable>
	</timepoint>
	<timepoint>
		<spatialEntity>
			<pseudo3D type="region">
				<clusteredness>1</clusteredness>
				<density>0.6502355741866706</density>
				<area>51570</area>
				<perimeter>1168.283155441284</perimeter>
				<distanceFromOrigin>355.584026637868</distanceFromOrigin>
				<angle>69.26243302834366</angle>
				<shape>triangular</shape>
				<triangleMeasure>0.7042983264037612</triangleMeasure>
				<rectangleMeasure>0.5129747813976701</rectangleMeasure>
				<circleMeasure>0.3991955156515736</circleMeasure>
				<centroid>
					<x>1126.704</x>
					<y>381.2615</y>
				</centroid>
			</pseudo3D>
		</spatialEntity>
		<numericStateVariable>
			<name>avgClusterednessRegions</name>
			<value>0</value>
		</numericStateVariable>
		<numericStateVariable>
			<name>avgDensityRegions</name>
			<value>0.6502355741866706</value>
		</numericStateVariable>
	</timepoint>
	<timepoint>
		<spatialEntity>
			<pseudo3D type="region">
				<clusteredness>1</clusteredness>
				<density>0.6502355741866706</density>
				<area>51570</area>
				<perimeter>1168.283155441284</perimeter>
				<distanceFromOrigin>355.584026637868</distanceFromOrigin>
				<angle>69.26243302834366</angle>
				<shape>triangular</shape>
				<triangleMeasure>0.7042983264037612</triangleMeasure>
				<rectangleMeasure>0.5129747813976701</rectangleMeasure>
				<circleMeasure>0.3991955156515736</circleMeasure>
				<centroid>
					<x>1126.704</x>
					<y>381.2615</y>
				</centroid>
			</pseudo3D>
		</spatialEntity>
		<numericStateVariable>
			<name>avgClusterednessRegions</name>
			<value>0</value>
		</numericStateVariable>
		<numericStateVariable>
			<name>avgDensityRegions</name>
			<value>0.6502355741866706</value>
		</numericStateVariable>
	</timepoint>
	<timepoint>
		<spatialEntity>
			<pseudo3D type="region">
				<clusteredness>1</clusteredness>
				<density>0.6502355741866706</density>
				<area>51570</area>
				<perimeter>1168.283155441284</perimeter>
				<distanceFromOrigin>355.584026637868</distanceFromOrigin>
				<angle>69.26243302834366</angle>
				<shape>triangular</shape>
				<triangleMeasure>0.7042983264037612</triangleMeasure>
				<rectangleMeasure>0.5129747813976701</rectangleMeasure>
				<circleMeasure>0.3991955156515736</circleMeasure>
				<centroid>
					<x>1126.704</x>
					<y>381.2615</y>
				</centroid>
			</pseudo3D>
		</spatialEntity>
		<numericStateVariable>
			<name>avgClusterednessRegions</name>
			<value>0</value>
		</numericStateVariable>
		<numericStateVariable>
			<name>avgDensityRegions</name>
			<value>0.6502355741866706</value>
		</numericStateVariable>
	</timepoint>
	<timepoint>
		<spatialEntity>
			<pseudo3D type="region">
				<clusteredness>1</clusteredness>
				<density>0.6502355741866706</density>
				<area>51570</area>
				<perimeter>1168.283155441284</perimeter>
				<distanceFromOrigin>355.584026637868</distanceFromOrigin>
				<angle>69.26243302834366</angle>
				<shape>triangular</shape>
				<triangleMeasure>0.7042983264037612</triangleMeasure>
				<rectangleMeasure>0.5129747813976701</rectangleMeasure>
				<circleMeasure>0.3991955156515736</circleMeasure>
				<centroid>
					<x>1126.704</x>
					<y>381.2615</y>
				</centroid>
			</pseudo3D>
		</spatialEntity>
		<numericStateVariable>
			<name>avgClusterednessRegions</name>
			<value>0</value>
		</numericStateVariable>
		<numericStateVariable>
			<name>avgDensityRegions</name>
			<value>0.6502355741866706</value>
		</numericStateVariable>
	</timepoint>
	<timepoint>
		<spatialEntity>
			<pseudo3D type="region">
				<clusteredness>1</clusteredness>
				<density>0.6502355741866706</density>
				<area>51570</area>
				<perimeter>1168.283155441284</perimeter>
				<distanceFromOrigin>355.584026637868</distanceFromOrigin>
				<angle>69.26243302834366</angle>
				<shape>triangular</shape>
				<triangleMeasure>0.7042983264037612</triangleMeasure>
				<rectangleMeasure>0.5129747813976701</rectangleMeasure>
				<circleMeasure>0.3991955156515736</circleMeasure>
				<centroid>
					<x>1126.704</x>
					<y>381.2615</y>
				</centroid>
			</pseudo3D>
		</spatialEntity>
		<numericStateVariable>
			<name>avgClusterednessRegions</name>
			<value>0</value>
		</numericStateVariable>
		<numericStateVariable>
			<name>avgDensityRegions</name>
			<value>0.6502355741866706</value>
		</numericStateVariable>
	</timepoint>
	<timepoint>
		<spatialEntity>
			<pseudo3D type="region">
				<clusteredness>1</clusteredness>
				<density>0.6502355741866706</density>
				<area>51570</area>
				<perimeter>1168.283155441284</perimeter>
				<distanceFromOrigin>355.584026637868</distanceFromOrigin>
				<angle>69.26243302834366</angle>
				<shape>triangular</shape>
				<triangleMeasure>0.7042983264037612</triangleMeasure>
				<rectangleMeasure>0.5129747813976701</rectangleMeasure>
				<circleMeasure>0.3991955156515736</circleMeasure>
				<centroid>
					<x>1126.704</x>
					<y>381.2615</y>
				</centroid>
			</pseudo3D>
		</spatialEntity>
		<numericStateVariable>
			<name>avgClusterednessRegions</name>
			<value>0</value>
		</numericStateVariable>
		<numericStateVariable>
			<name>avgDensityRegions</name>
			<value>0.6502355741866706</value>
		</numericStateVariable>
	</timepoint>
	<timepoint>
		<spatialEntity>
			<pseudo3D type="region">
				<clusteredness>1</clusteredness>
				<density>0.6502355741866706</density>
				<area>51570</area>
				<perimeter>1168.283155441284</perimeter>
				<distanceFromOrigin>355.584026637868</distanceFromOrigin>
				<angle>69.26243302834366</angle>
				<shape>triangular</shape>
				<triangleMeasure>0.7042983264037612</triangleMeasure>
				<rectangleMeasure>0.5129747813976701</rectangleMeasure>
				<circleMeasure>0.3991955156515736</circleMeasure>
				<centroid>
					<x>1126.704</x>
					<y>381.2615</y>
				</centroid>
			</pseudo3D>
		</spatialEntity>
		<numericStateVariable>
			<name>avgClusterednessRegions</name>
			<value>0</value>
		</numericStateVariable>
		<numericStateVariable>
			<name>avgDensityRegions</name>
			<value>0.6502355741866706</value>
		</numericStateVariable>
	</timepoint>
	<timepoint>
		<spatialEntity>
			<pseudo3D type="region">
				<clusteredness>1</clusteredness>
				<density>0.6502355741866706</density>
				<area>51570</area>
				<perimeter>1168.283155441284</perimeter>
				<distanceFromOrigin>355.584026637868</distanceFromOrigin>
				<angle>69.26243302834366</angle>
				<shape>triangular</shape>
				<triangleMeasure>0.7042983264037612</triangleMeasure>
				<rectangleMeasure>0.5129747813976701</rectangleMeasure>
				<circleMeasure>0.3991955156515736</circleMeasure>
				<centroid>
					<x>1126.704</x>
					<y>381.2615</y>
				</centroid>
			</pseudo3D>
		</spatialEntity>
		<numericStateVariable>
			<name>avgClusterednessRegions</name>
			<value>0</value>
		</numericStateVariable>
		<numericStateVariable>
			<name>avgDensityRegions</name>
			<value>0.6502355741866706</value>
		</numericStateVariable>
	</timepoint>
	<timepoint>
		<spatialEntity>
			<pseudo3D type="region">
				<clusteredness>1</clusteredness>
				<density>0.6502355741866706</density>
				<area>51570</area>
				<perimeter>1168.283155441284</perimeter>
				<distanceFromOrigin>355.584026637868</distanceFromOrigin>
				<angle>69.26243302834366</angle>
				<shape>triangular</shape>
				<triangleMeasure>0.7042983264037612</triangleMeasure>
				<rectangleMeasure>0.5129747813976701</rectangleMeasure>
				<circleMeasure>0.3991955156515736</circleMeasure>
				<centroid>
					<x>1126.704</x>
					<y>381.2615</y>
				</centroid>
			</pseudo3D>
		</spatialEntity>
		<numericStateVariable>
			<name>avgClusterednessRegions</name>
			<value>0</value>
		</numericStateVariable>
		<numericStateVariable>
			<name>avgDensityRegions</name>
			<value>0.6502355741866706</value>
		</numericStateVariable>
	</timepoint>
	<timepoint>
		<spatialEntity>
			<pseudo3D type="region">
				<clusteredness>1</clusteredness>
				<density>0.6502355741866706</density>
				<area>51570</area>
				<perimeter>1168.283155441284</perimeter>
				<distanceFromOrigin>355.584026637868</distanceFromOrigin>
				<angle>69.26243302834366</angle>
				<shape>triangular</shape>
				<triangleMeasure>0.7042983264037612</triangleMeasure>
				<rectangleMeasure>0.5129747813976701</rectangleMeasure>
				<circleMeasure>0.3991955156515736</circleMeasure>
				<centroid>
					<x>1126.704</x>
					<y>381.2615</y>
				</centroid>
			</pseudo3D>
		</spatialEntity>
		<numericStateVariable>
			<name>avgClusterednessRegions</name>
			<value>0</value>
		</numericStateVariable>
		<numericStateVariable>
			<name>avgDensityRegions</name>
			<value>0.6502355741866706</value>
		</numericStateVariable>
	</timepoint>
	<timepoint>
		<spatialEntity>
			<pseudo3D type="region">
				<clusteredness>1</clusteredness>
				<density>0.6502355741866706</density>
				<area>51570</area>
				<perimeter>1168.283155441284</perimeter>
				<distanceFromOrigin>355.584026637868</distanceFromOrigin>
				<angle>69.26243302834366</angle>
				<shape>triangular</shape>
				<triangleMeasure>0.7042983264037612</triangleMeasure>
				<rectangleMeasure>0.5129747813976701</rectangleMeasure>
				<circleMeasure>0.3991955156515736</circleMeasure>
				<centroid>
					<x>1126.704</x>
					<y>381.2615</y>
				</centroid>
			</pseudo3D>
		</spatialEntity>
		<numericStateVariable>
			<name>avgClusterednessRegions</name>
			<value>0</value>
		</numericStateVariable>
		<numericStateVariable>
			<name>avgDensityRegions</name>
			<value>0.6502355741866706</value>
		</numericStateVariable>
	</timepoint>
	<timepoint>
		<spatialEntity>
			<pseudo3D type="region">
				<clusteredness>1</clusteredness>
				<density>0.6502355741866706</density>
				<area>51570</area>
				<perimeter>1168.283155441284</perimeter>
				<distanceFromOrigin>355.584026637868</distanceFromOrigin>
				<angle>69.26243302834366</angle>
				<shape>triangular</shape>
				<triangleMeasure>0.7042983264037612</triangleMeasure>
				<rectangleMeasure>0.5129747813976701</rectangleMeasure>
				<circleMeasure>0.3991955156515736</circleMeasure>
				<centroid>
					<x>1126.704</x>
					<y>381.2615</y>
				</centroid>
			</pseudo3D>
		</spatialEntity>
		<numericStateVariable>
			<name>avgClusterednessRegions</name>
			<value>0</value>
		</numericStateVariable>
		<numericStateVariable>
			<name>avgDensityRegions</name>
			<value>0.6502355741866706</value>
		</numericStateVariable>
	</timepoint>
	<timepoint>
		<spatialEntity>
			<pseudo3D type="region">
				<clusteredness>1</clusteredness>
				<density>0.6502355741866706</density>
				<area>51570</area>
				<perimeter>1168.283155441284</perimeter>
				<distanceFromOrigin>355.584026637868</distanceFromOrigin>
				<angle>69.26243302834366</angle>
				<shape>triangular</shape>
				<triangleMeasure>0.7042983264037612</triangleMeasure>
				<rectangleMeasure>0.5129747813976701</rectangleMeasure>
				<circleMeasure>0.3991955156515736</circleMeasure>
				<centroid>
					<x>1126.704</x>
					<y>381.2615</y>
				</centroid>
			</pseudo3D>
		</spatialEntity>
		<numericStateVariable>
			<name>avgClusterednessRegions</name>
			<value>0</value>
		</numericStateVariable>
		<numericStateVariable>
			<name>avgDensityRegions</name>
			<value>0.6502355741866706</value>
		</numericStateVariable>
	</timepoint>
	<timepoint>
		<spatialEntity>
			<pseudo3D type="region">
				<clusteredness>1</clusteredness>
				<density>0.6502355741866706</density>
				<area>51570</area>
				<perimeter>1168.283155441284</perimeter>
				<distanceFromOrigin>355.584026637868</distanceFromOrigin>
				<angle>69.26243302834366</angle>
				<shape>triangular</shape>
				<triangleMeasure>0.7042983264037612</triangleMeasure>
				<rectangleMeasure>0.5129747813976701</rectangleMeasure>
				<circleMeasure>0.3991955156515736</circleMeasure>
				<centroid>
					<x>1126.704</x>
					<y>381.2615</y>
				</centroid>
			</pseudo3D>
		</spatialEntity>
		<numericStateVariable>
			<name>avgClusterednessRegions</name>
			<value>0</value>
		</numericStateVariable>
		<numericStateVariable>
			<name>avgDensityRegions</name>
			<value>0.6502355741866706</value>
		</numericStateVariable>
	</timepoint>
	<timepoint>
		<spatialEntity>
			<pseudo3D type="region">
				<clusteredness>1</clusteredness>
				<density>0.6502355741866706</density>
				<area>51570</area>
				<perimeter>1168.283155441284</perimeter>
				<distanceFromOrigin>355.584026637868</distanceFromOrigin>
				<angle>69.26243302834366</angle>
				<shape>triangular</shape>
				<triangleMeasure>0.7042983264037612</triangleMeasure>
				<rectangleMeasure>0.5129747813976701</rectangleMeasure>
				<circleMeasure>0.3991955156515736</circleMeasure>
				<centroid>
					<x>1126.704</x>
					<y>381.2615</y>
				</centroid>
			</pseudo3D>
		</spatialEntity>
		<numericStateVariable>
			<name>avgClusterednessRegions</name>
			<value>0</value>
		</numericStateVariable>
		<numericStateVariable>
			<name>avgDensityRegions</name>
			<value>0.6502355741866706</value>
		</numericStateVariable>
	</timepoint>
	<timepoint>
		<spatialEntity>
			<pseudo3D type="region">
				<clusteredness>1</clusteredness>
				<density>0.6502355741866706</density>
				<area>51570</area>
				<perimeter>1168.283155441284</perimeter>
				<distanceFromOrigin>355.584026637868</distanceFromOrigin>
				<angle>69.26243302834366</angle>
				<shape>triangular</shape>
				<triangleMeasure>0.7042983264037612</triangleMeasure>
				<rectangleMeasure>0.5129747813976701</rectangleMeasure>
				<circleMeasure>0.3991955156515736</circleMeasure>
				<centroid>
					<x>1126.704</x>
					<y>381.2615</y>
				</centroid>
			</pseudo3D>
		</spatialEntity>
		<numericStateVariable>
			<name>avgClusterednessRegions</name>
			<value>0</value>
		</numericStateVariable>
		<numericStateVariable>
			<name>avgDensityRegions</name>
			<value>0.6502355741866706</value>
		</numericStateVariable>
	</timepoint>
	<timepoint>
		<spatialEntity>
			<pseudo3D type="region">
				<clusteredness>1</clusteredness>
				<density>0.6502355741866706</density>
				<area>51570</area>
				<perimeter>1168.283155441284</perimeter>
				<distanceFromOrigin>355.584026637868</distanceFromOrigin>
				<angle>69.26243302834366</angle>
				<shape>triangular</shape>
				<triangleMeasure>0.7042983264037612</triangleMeasure>
				<rectangleMeasure>0.5129747813976701</rectangleMeasure>
				<circleMeasure>0.3991955156515736</circleMeasure>
				<centroid>
					<x>1126.704</x>
					<y>381.2615</y>
				</centroid>
			</pseudo3D>
		</spatialEntity>
		<numericStateVariable>
			<name>avgClusterednessRegions</name>
			<value>0</value>
		</numericStateVariable>
		<numericStateVariable>
			<name>avgDensityRegions</name>
			<value>0.6502355741866706</value>
		</numericStateVariable>
	</timepoint>
	<timepoint>
		<spatialEntity>
			<pseudo3D type="region">
				<clusteredness>1</clusteredness>
				<density>0.6502355741866706</density>
				<area>51570</area>
				<perimeter>1168.283155441284</perimeter>
				<distanceFromOrigin>355.584026637868</distanceFromOrigin>
				<angle>69.26243302834366</angle>
				<shape>triangular</shape>
				<triangleMeasure>0.7042983264037612</triangleMeasure>
				<rectangleMeasure>0.5129747813976701</rectangleMeasure>
				<circleMeasure>0.3991955156515736</circleMeasure>
				<centroid>
					<x>1126.704</x>
					<y>381.2615</y>
				</centroid>
			</pseudo3D>
		</spatialEntity>
		<numericStateVariable>
			<name>avgClusterednessRegions</name>
			<value>0</value>
		</numericStateVariable>
		<numericStateVariable>
			<name>avgDensityRegions</name>
			<value>0.6502355741866706</value>
		</numericStateVariable>
	</timepoint>
	<timepoint>
		<spatialEntity>
			<pseudo3D type="region">
				<clusteredness>1</clusteredness>
				<density>0.6502355741866706</density>
				<area>51570</area>
				<perimeter>1168.283155441284</perimeter>
				<distanceFromOrigin>355.584026637868</distanceFromOrigin>
				<angle>69.26243302834366</angle>
				<shape>triangular</shape>
				<triangleMeasure>0.7042983264037612</triangleMeasure>
				<rectangleMeasure>0.5129747813976701</rectangleMeasure>
				<circleMeasure>0.3991955156515736</circleMeasure>
				<centroid>
					<x>1126.704</x>
					<y>381.2615</y>
				</centroid>
			</pseudo3D>
		</spatialEntity>
		<numericStateVariable>
			<name>avgClusterednessRegions</name>
			<value>0</value>
		</numericStateVariable>
		<numericStateVariable>
			<name>avgDensityRegions</name>
			<value>0.6502355741866706</value>
		</numericStateVariable>
	</timepoint>
	<timepoint>
		<spatialEntity>
			<pseudo3D type="region">
				<clusteredness>1</clusteredness>
				<density>0.6502355741866706</density>
				<area>51570</area>
				<perimeter>1168.283155441284</perimeter>
				<distanceFromOrigin>355.584026637868</distanceFromOrigin>
				<angle>69.26243302834366</angle>
				<shape>triangular</shape>
				<triangleMeasure>0.7042983264037612</triangleMeasure>
				<rectangleMeasure>0.5129747813976701</rectangleMeasure>
				<circleMeasure>0.3991955156515736</circleMeasure>
				<centroid>
					<x>1126.704</x>
					<y>381.2615</y>
				</centroid>
			</pseudo3D>
		</spatialEntity>
		<numericStateVariable>
			<name>avgClusterednessRegions</name>
			<value>0</value>
		</numericStateVariable>
		<numericStateVariable>
			<name>avgDensityRegions</name>
			<value>0.6502355741866706</value>
		</numericStateVariable>
	</timepoint>
	<timepoint>
		<spatialEntity>
			<pseudo3D type="region">
				<clusteredness>1</clusteredness>
				<density>0.6502355741866706</density>
				<area>51570</area>
				<perimeter>1168.283155441284</perimeter>
				<distanceFromOrigin>355.584026637868</distanceFromOrigin>
				<angle>69.26243302834366</angle>
				<shape>triangular</shape>
				<triangleMeasure>0.7042983264037612</triangleMeasure>
				<rectangleMeasure>0.5129747813976701</rectangleMeasure>
				<circleMeasure>0.3991955156515736</circleMeasure>
				<centroid>
					<x>1126.704</x>
					<y>381.2615</y>
				</centroid>
			</pseudo3D>
		</spatialEntity>
		<numericStateVariable>
			<name>avgClusterednessRegions</name>
			<value>0</value>
		</numericStateVariable>
		<numericStateVariable>
			<name>avgDensityRegions</name>
			<value>0.6502355741866706</value>
		</numericStateVariable>
	</timepoint>
	<timepoint>
		<spatialEntity>
			<pseudo3D type="region">
				<clusteredness>1</clusteredness>
				<density>0.6502355741866706</density>
				<area>51570</area>
				<perimeter>1168.283155441284</perimeter>
				<distanceFromOrigin>355.584026637868</distanceFromOrigin>
				<angle>69.26243302834366</angle>
				<shape>triangular</shape>
				<triangleMeasure>0.7042983264037612</triangleMeasure>
				<rectangleMeasure>0.5129747813976701</rectangleMeasure>
				<circleMeasure>0.3991955156515736</circleMeasure>
				<centroid>
					<x>1126.704</x>
					<y>381.2615</y>
				</centroid>
			</pseudo3D>
		</spatialEntity>
		<numericStateVariable>
			<name>avgClusterednessRegions</name>
			<value>0</value>
		</numericStateVariable>
		<numericStateVariable>
			<name>avgDensityRegions</name>
			<value>0.6502355741866706</value>
		</numericStateVariable>
	</timepoint>
	<timepoint>
		<spatialEntity>
			<pseudo3D type="region">
				<clusteredness>1</clusteredness>
				<density>0.6502355741866706</density>
				<area>51570</area>
				<perimeter>1168.283155441284</perimeter>
				<distanceFromOrigin>355.584026637868</distanceFromOrigin>
				<angle>69.26243302834366</angle>
				<shape>triangular</shape>
				<triangleMeasure>0.7042983264037612</triangleMeasure>
				<rectangleMeasure>0.5129747813976701</rectangleMeasure>
				<circleMeasure>0.3991955156515736</circleMeasure>
				<centroid>
					<x>1126.704</x>
					<y>381.2615</y>
				</centroid>
			</pseudo3D>
		</spatialEntity>
		<numericStateVariable>
			<name>avgClusterednessRegions</name>
			<value>0</value>
		</numericStateVariable>
		<numericStateVariable>
			<name>avgDensityRegions</name>
			<value>0.6502355741866706</value>
		</numericStateVariable>
	</timepoint>
	<timepoint>
		<spatialEntity>
			<pseudo3D type="region">
				<clusteredness>1</clusteredness>
				<density>0.6502355741866706</density>
				<area>51570</area>
				<perimeter>1168.283155441284</perimeter>
				<distanceFromOrigin>355.584026637868</distanceFromOrigin>
				<angle>69.26243302834366</angle>
				<shape>triangular</shape>
				<triangleMeasure>0.7042983264037612</triangleMeasure>
				<rectangleMeasure>0.5129747813976701</rectangleMeasure>
				<circleMeasure>0.3991955156515736</circleMeasure>
				<centroid>
					<x>1126.704</x>
					<y>381.2615</y>
				</centroid>
			</pseudo3D>
		</spatialEntity>
		<numericStateVariable>
			<name>avgClusterednessRegions</name>
			<value>0</value>
		</numericStateVariable>
		<numericStateVariable>
			<name>avgDensityRegions</name>
			<value>0.6502355741866706</value>
		</numericStateVariable>
	</timepoint>
	<timepoint>
		<spatialEntity>
			<pseudo3D type="region">
				<clusteredness>1</clusteredness>
				<density>0.6502355741866706</density>
				<area>51570</area>
				<perimeter>1168.283155441284</perimeter>
				<distanceFromOrigin>355.584026637868</distanceFromOrigin>
				<angle>69.26243302834366</angle>
				<shape>triangular</shape>
				<triangleMeasure>0.7042983264037612</triangleMeasure>
				<rectangleMeasure>0.5129747813976701</rectangleMeasure>
				<circleMeasure>0.3991955156515736</circleMeasure>
				<centroid>
					<x>1126.704</x>
					<y>381.2615</y>
				</centroid>
			</pseudo3D>
		</spatialEntity>
		<numericStateVariable>
			<name>avgClusterednessRegions</name>
			<value>0</value>
		</numericStateVariable>
		<numericStateVariable>
			<name>avgDensityRegions</name>
			<value>0.6502355741866706</value>
		</numericStateVariable>
	</timepoint>
	<timepoint>
		<spatialEntity>
			<pseudo3D type="region">
				<clusteredness>1</clusteredness>
				<density>0.6502355741866706</density>
				<area>51570</area>
				<perimeter>1168.283155441284</perimeter>
				<distanceFromOrigin>355.584026637868</distanceFromOrigin>
				<angle>69.26243302834366</angle>
				<shape>triangular</shape>
				<triangleMeasure>0.7042983264037612</triangleMeasure>
				<rectangleMeasure>0.5129747813976701</rectangleMeasure>
				<circleMeasure>0.3991955156515736</circleMeasure>
				<centroid>
					<x>1126.704</x>
					<y>381.2615</y>
				</centroid>
			</pseudo3D>
		</spatialEntity>
		<numericStateVariable>
			<name>avgClusterednessRegions</name>
			<value>0</value>
		</numericStateVariable>
		<numericStateVariable>
			<name>avgDensityRegions</name>
			<value>0.6502355741866706</value>
		</numericStateVariable>
	</timepoint>
	<timepoint>
		<spatialEntity>
			<pseudo3D type="region">
				<clusteredness>1</clusteredness>
				<density>0.6502355741866706</density>
				<area>51570</area>
				<perimeter>1168.283155441284</perimeter>
				<distanceFromOrigin>355.584026637868</distanceFromOrigin>
				<angle>69.26243302834366</angle>
				<shape>triangular</shape>
				<triangleMeasure>0.7042983264037612</triangleMeasure>
				<rectangleMeasure>0.5129747813976701</rectangleMeasure>
				<circleMeasure>0.3991955156515736</circleMeasure>
				<centroid>
					<x>1126.704</x>
					<y>381.2615</y>
				</centroid>
			</pseudo3D>
		</spatialEntity>
		<numericStateVariable>
			<name>avgClusterednessRegions</name>
			<value>0</value>
		</numericStateVariable>
		<numericStateVariable>
			<name>avgDensityRegions</name>
			<value>0.6502355741866706</value>
		</numericStateVariable>
	</timepoint>
	<timepoint>
		<spatialEntity>
			<pseudo3D type="region">
				<clusteredness>1</clusteredness>
				<density>0.6502355741866706</density>
				<area>51570</area>
				<perimeter>1168.283155441284</perimeter>
				<distanceFromOrigin>355.584026637868</distanceFromOrigin>
				<angle>69.26243302834366</angle>
				<shape>triangular</shape>
				<triangleMeasure>0.7042983264037612</triangleMeasure>
				<rectangleMeasure>0.5129747813976701</rectangleMeasure>
				<circleMeasure>0.3991955156515736</circleMeasure>
				<centroid>
					<x>1126.704</x>
					<y>381.2615</y>
				</centroid>
			</pseudo3D>
		</spatialEntity>
		<numericStateVariable>
			<name>avgClusterednessRegions</name>
			<value>0</value>
		</numericStateVariable>
		<numericStateVariable>
			<name>avgDensityRegions</name>
			<value>0.6502355741866706</value>
		</numericStateVariable>
	</timepoint>
	<timepoint>
		<spatialEntity>
			<pseudo3D type="region">
				<clusteredness>1</clusteredness>
				<density>0.6502355741866706</density>
				<area>51570</area>
				<perimeter>1168.283155441284</perimeter>
				<distanceFromOrigin>355.584026637868</distanceFromOrigin>
				<angle>69.26243302834366</angle>
				<shape>triangular</shape>
				<triangleMeasure>0.7042983264037612</triangleMeasure>
				<rectangleMeasure>0.5129747813976701</rectangleMeasure>
				<circleMeasure>0.3991955156515736</circleMeasure>
				<centroid>
					<x>1126.704</x>
					<y>381.2615</y>
				</centroid>
			</pseudo3D>
		</spatialEntity>
		<numericStateVariable>
			<name>avgClusterednessRegions</name>
			<value>0</value>
		</numericStateVariable>
		<numericStateVariable>
			<name>avgDensityRegions</name>
			<value>0.6502355741866706</value>
		</numericStateVariable>
	</timepoint>
	<timepoint>
		<spatialEntity>
			<pseudo3D type="region">
				<clusteredness>1</clusteredness>
				<density>0.6502355741866706</density>
				<area>51570</area>
				<perimeter>1168.283155441284</perimeter>
				<distanceFromOrigin>355.584026637868</distanceFromOrigin>
				<angle>69.26243302834366</angle>
				<shape>triangular</shape>
				<triangleMeasure>0.7042983264037612</triangleMeasure>
				<rectangleMeasure>0.5129747813976701</rectangleMeasure>
				<circleMeasure>0.3991955156515736</circleMeasure>
				<centroid>
					<x>1126.704</x>
					<y>381.2615</y>
				</centroid>
			</pseudo3D>
		</spatialEntity>
		<numericStateVariable>
			<name>avgClusterednessRegions</name>
			<value>0</value>
		</numericStateVariable>
		<numericStateVariable>
			<name>avgDensityRegions</name>
			<value>0.6502355741866706</value>
		</numericStateVariable>
	</timepoint>
	<timepoint>
		<spatialEntity>
			<pseudo3D type="region">
				<clusteredness>1</clusteredness>
				<density>0.6502355741866706</density>
				<area>51570</area>
				<perimeter>1168.283155441284</perimeter>
				<distanceFromOrigin>355.584026637868</distanceFromOrigin>
				<angle>69.26243302834366</angle>
				<shape>triangular</shape>
				<triangleMeasure>0.7042983264037612</triangleMeasure>
				<rectangleMeasure>0.5129747813976701</rectangleMeasure>
				<circleMeasure>0.3991955156515736</circleMeasure>
				<centroid>
					<x>1126.704</x>
					<y>381.2615</y>
				</centroid>
			</pseudo3D>
		</spatialEntity>
		<numericStateVariable>
			<name>avgClusterednessRegions</name>
			<value>0</value>
		</numericStateVariable>
		<numericStateVariable>
			<name>avgDensityRegions</name>
			<value>0.6502355741866706</value>
		</numericStateVariable>
	</timepoint>
	<timepoint>
		<spatialEntity>
			<pseudo3D type="region">
				<clusteredness>1</clusteredness>
				<density>0.6502355741866706</density>
				<area>51570</area>
				<perimeter>1168.283155441284</perimeter>
				<distanceFromOrigin>355.584026637868</distanceFromOrigin>
				<angle>69.26243302834366</angle>
				<shape>triangular</shape>
				<triangleMeasure>0.7042983264037612</triangleMeasure>
				<rectangleMeasure>0.5129747813976701</rectangleMeasure>
				<circleMeasure>0.3991955156515736</circleMeasure>
				<centroid>
					<x>1126.704</x>
					<y>381.2615</y>
				</centroid>
			</pseudo3D>
		</spatialEntity>
		<numericStateVariable>
			<name>avgClusterednessRegions</name>
			<value>0</value>
		</numericStateVariable>
		<numericStateVariable>
			<name>avgDensityRegions</name>
			<value>0.6502355741866706</value>
		</numericStateVariable>
	</timepoint>
	<timepoint>
		<spatialEntity>
			<pseudo3D type="region">
				<clusteredness>1</clusteredness>
				<density>0.6502355741866706</density>
				<area>51570</area>
				<perimeter>1168.283155441284</perimeter>
				<distanceFromOrigin>355.584026637868</distanceFromOrigin>
				<angle>69.26243302834366</angle>
				<shape>triangular</shape>
				<triangleMeasure>0.7042983264037612</triangleMeasure>
				<rectangleMeasure>0.5129747813976701</rectangleMeasure>
				<circleMeasure>0.3991955156515736</circleMeasure>
				<centroid>
					<x>1126.704</x>
					<y>381.2615</y>
				</centroid>
			</pseudo3D>
		</spatialEntity>
		<numericStateVariable>
			<name>avgClusterednessRegions</name>
			<value>0</value>
		</numericStateVariable>
		<numericStateVariable>
			<name>avgDensityRegions</name>
			<value>0.6502355741866706</value>
		</numericStateVariable>
	</timepoint>
	<timepoint>
		<spatialEntity>
			<pseudo3D type="region">
				<clusteredness>1</clusteredness>
				<density>0.6502355741866706</density>
				<area>51570</area>
				<perimeter>1168.283155441284</perimeter>
				<distanceFromOrigin>355.584026637868</distanceFromOrigin>
				<angle>69.26243302834366</angle>
				<shape>triangular</shape>
				<triangleMeasure>0.7042983264037612</triangleMeasure>
				<rectangleMeasure>0.5129747813976701</rectangleMeasure>
				<circleMeasure>0.3991955156515736</circleMeasure>
				<centroid>
					<x>1126.704</x>
					<y>381.2615</y>
				</centroid>
			</pseudo3D>
		</spatialEntity>
		<numericStateVariable>
			<name>avgClusterednessRegions</name>
			<value>0</value>
		</numericStateVariable>
		<numericStateVariable>
			<name>avgDensityRegions</name>
			<value>0.6502355741866706</value>
		</numericStateVariable>
	</timepoint>
	<timepoint>
		<spatialEntity>
			<pseudo3D type="region">
				<clusteredness>1</clusteredness>
				<density>0.6502355741866706</density>
				<area>51570</area>
				<perimeter>1168.283155441284</perimeter>
				<distanceFromOrigin>355.584026637868</distanceFromOrigin>
				<angle>69.26243302834366</angle>
				<shape>triangular</shape>
				<triangleMeasure>0.7042983264037612</triangleMeasure>
				<rectangleMeasure>0.5129747813976701</rectangleMeasure>
				<circleMeasure>0.3991955156515736</circleMeasure>
				<centroid>
					<x>1126.704</x>
					<y>381.2615</y>
				</centroid>
			</pseudo3D>
		</spatialEntity>
		<numericStateVariable>
			<name>avgClusterednessRegions</name>
			<value>0</value>
		</numericStateVariable>
		<numericStateVariable>
			<name>avgDensityRegions</name>
			<value>0.6502355741866706</value>
		</numericStateVariable>
	</timepoint>
	<timepoint>
		<spatialEntity>
			<pseudo3D type="region">
				<clusteredness>1</clusteredness>
				<density>0.6502355741866706</density>
				<area>51570</area>
				<perimeter>1168.283155441284</perimeter>
				<distanceFromOrigin>355.584026637868</distanceFromOrigin>
				<angle>69.26243302834366</angle>
				<shape>triangular</shape>
				<triangleMeasure>0.7042983264037612</triangleMeasure>
				<rectangleMeasure>0.5129747813976701</rectangleMeasure>
				<circleMeasure>0.3991955156515736</circleMeasure>
				<centroid>
					<x>1126.704</x>
					<y>381.2615</y>
				</centroid>
			</pseudo3D>
		</spatialEntity>
		<numericStateVariable>
			<name>avgClusterednessRegions</name>
			<value>0</value>
		</numericStateVariable>
		<numericStateVariable>
			<name>avgDensityRegions</name>
			<value>0.6502355741866706</value>
		</numericStateVariable>
	</timepoint>
</experiment>
