# Supplementary material for: Automatic validation of computational models using pseudo-3D spatio-temporal model checking
Source: BMC Syst Biol. 2014 Dec 2;8:124. doi: 10.1186/s12918-014-0124-0 (PMC4272535; doi:10.1186/s12918-014-0124-0)
Supplement: Additional file 8 — Dataset of STML files for the phase variation case study. The dataset of one thousand STML files corresponding to the stochastic simulations of the rectangular model for the phase variation case study. We recommend using the freely available 7zip software (Download link: http://www.7-zip.org/download.html) to extract this archive. [file 12918_2014_124_MOESM8_ESM.zip › phase_variation_stml_241.xml]

<?xml version="1.0" encoding="utf-8"?>
<!--Warning! This xml file was automatically generated by a C++ program using the Boost PropertyTree library.-->
<experiment>
	<timepoint>
		<numericStateVariable>
			<name>avgClusterednessRegions</name>
			<value>0</value>
		</numericStateVariable>
		<numericStateVariable>
			<name>avgDensityRegions</name>
			<value>0</value>
		</numericStateVariable>
	</timepoint>
	<timepoint>
		<numericStateVariable>
			<name>avgClusterednessRegions</name>
			<value>0</value>
		</numericStateVariable>
		<numericStateVariable>
			<name>avgDensityRegions</name>
			<value>0</value>
		</numericStateVariable>
	</timepoint>
	<timepoint>
		<numericStateVariable>
			<name>avgClusterednessRegions</name>
			<value>0</value>
		</numericStateVariable>
		<numericStateVariable>
			<name>avgDensityRegions</name>
			<value>0</value>
		</numericStateVariable>
	</timepoint>
	<timepoint>
		<numericStateVariable>
			<name>avgClusterednessRegions</name>
			<value>0</value>
		</numericStateVariable>
		<numericStateVariable>
			<name>avgDensityRegions</name>
			<value>0</value>
		</numericStateVariable>
	</timepoint>
	<timepoint>
		<numericStateVariable>
			<name>avgClusterednessRegions</name>
			<value>0</value>
		</numericStateVariable>
		<numericStateVariable>
			<name>avgDensityRegions</name>
			<value>0</value>
		</numericStateVariable>
	</timepoint>
	<timepoint>
		<numericStateVariable>
			<name>avgClusterednessRegions</name>
			<value>0</value>
		</numericStateVariable>
		<numericStateVariable>
			<name>avgDensityRegions</name>
			<value>0</value>
		</numericStateVariable>
	</timepoint>
	<timepoint>
		<numericStateVariable>
			<name>avgClusterednessRegions</name>
			<value>0</value>
		</numericStateVariable>
		<numericStateVariable>
			<name>avgDensityRegions</name>
			<value>0</value>
		</numericStateVariable>
	</timepoint>
	<timepoint>
		<numericStateVariable>
			<name>avgClusterednessRegions</name>
			<value>0</value>
		</numericStateVariable>
		<numericStateVariable>
			<name>avgDensityRegions</name>
			<value>0</value>
		</numericStateVariable>
	</timepoint>
	<timepoint>
		<numericStateVariable>
			<name>avgClusterednessRegions</name>
			<value>0</value>
		</numericStateVariable>
		<numericStateVariable>
			<name>avgDensityRegions</name>
			<value>0</value>
		</numericStateVariable>
	</timepoint>
	<timepoint>
		<numericStateVariable>
			<name>avgClusterednessRegions</name>
			<value>0</value>
		</numericStateVariable>
		<numericStateVariable>
			<name>avgDensityRegions</name>
			<value>0</value>
		</numericStateVariable>
	</timepoint>
	<timepoint>
		<numericStateVariable>
			<name>avgClusterednessRegions</name>
			<value>0</value>
		</numericStateVariable>
		<numericStateVariable>
			<name>avgDensityRegions</name>
			<value>0</value>
		</numericStateVariable>
	</timepoint>
	<timepoint>
		<numericStateVariable>
			<name>avgClusterednessRegions</name>
			<value>0</value>
		</numericStateVariable>
		<numericStateVariable>
			<name>avgDensityRegions</name>
			<value>0</value>
		</numericStateVariable>
	</timepoint>
	<timepoint>
		<numericStateVariable>
			<name>avgClusterednessRegions</name>
			<value>0</value>
		</numericStateVariable>
		<numericStateVariable>
			<name>avgDensityRegions</name>
			<value>0</value>
		</numericStateVariable>
	</timepoint>
	<timepoint>
		<numericStateVariable>
			<name>avgClusterednessRegions</name>
			<value>0</value>
		</numericStateVariable>
		<numericStateVariable>
			<name>avgDensityRegions</name>
			<value>0</value>
		</numericStateVariable>
	</timepoint>
	<timepoint>
		<numericStateVariable>
			<name>avgClusterednessRegions</name>
			<value>0</value>
		</numericStateVariable>
		<numericStateVariable>
			<name>avgDensityRegions</name>
			<value>0</value>
		</numericStateVariable>
	</timepoint>
	<timepoint>
		<numericStateVariable>
			<name>avgClusterednessRegions</name>
			<value>0</value>
		</numericStateVariable>
		<numericStateVariable>
			<name>avgDensityRegions</name>
			<value>0</value>
		</numericStateVariable>
	</timepoint>
	<timepoint>
		<numericStateVariable>
			<name>avgClusterednessRegions</name>
			<value>0</value>
		</numericStateVariable>
		<numericStateVariable>
			<name>avgDensityRegions</name>
			<value>0</value>
		</numericStateVariable>
	</timepoint>
	<timepoint>
		<numericStateVariable>
			<name>avgClusterednessRegions</name>
			<value>0</value>
		</numericStateVariable>
		<numericStateVariable>
			<name>avgDensityRegions</name>
			<value>0</value>
		</numericStateVariable>
	</timepoint>
	<timepoint>
		<numericStateVariable>
			<name>avgClusterednessRegions</name>
			<value>0</value>
		</numericStateVariable>
		<numericStateVariable>
			<name>avgDensityRegions</name>
			<value>0</value>
		</numericStateVariable>
	</timepoint>
	<timepoint>
		<numericStateVariable>
			<name>avgClusterednessRegions</name>
			<value>0</value>
		</numericStateVariable>
		<numericStateVariable>
			<name>avgDensityRegions</name>
			<value>0</value>
		</numericStateVariable>
	</timepoint>
	<timepoint>
		<numericStateVariable>
			<name>avgClusterednessRegions</name>
			<value>0</value>
		</numericStateVariable>
		<numericStateVariable>
			<name>avgDensityRegions</name>
			<value>0</value>
		</numericStateVariable>
	</timepoint>
	<timepoint>
		<numericStateVariable>
			<name>avgClusterednessRegions</name>
			<value>0</value>
		</numericStateVariable>
		<numericStateVariable>
			<name>avgDensityRegions</name>
			<value>0</value>
		</numericStateVariable>
	</timepoint>
	<timepoint>
		<numericStateVariable>
			<name>avgClusterednessRegions</name>
			<value>0</value>
		</numericStateVariable>
		<numericStateVariable>
			<name>avgDensityRegions</name>
			<value>0</value>
		</numericStateVariable>
	</timepoint>
	<timepoint>
		<numericStateVariable>
			<name>avgClusterednessRegions</name>
			<value>0</value>
		</numericStateVariable>
		<numericStateVariable>
			<name>avgDensityRegions</name>
			<value>0</value>
		</numericStateVariable>
	</timepoint>
	<timepoint>
		<spatialEntity>
			<pseudo3D type="region">
				<clusteredness>1</clusteredness>
				<density>0.6360671475715199</density>
				<area>21635.5</area>
				<perimeter>619.0122485160828</perimeter>
				<distanceFromOrigin>213.3354166564942</distanceFromOrigin>
				<angle>68.10020060547342</angle>
				<shape>triangular</shape>
				<triangleMeasure>0.6973963076080036</triangleMeasure>
				<rectangleMeasure>0.6453725613936638</rectangleMeasure>
				<circleMeasure>0.5422579741654451</circleMeasure>
				<centroid>
					<x>455.5179</x>
					<y>940.3574</y>
				</centroid>
			</pseudo3D>
		</spatialEntity>
		<numericStateVariable>
			<name>avgClusterednessRegions</name>
			<value>0</value>
		</numericStateVariable>
		<numericStateVariable>
			<name>avgDensityRegions</name>
			<value>0.6360671475715199</value>
		</numericStateVariable>
	</timepoint>
	<timepoint>
		<spatialEntity>
			<pseudo3D type="region">
				<clusteredness>1</clusteredness>
				<density>0.6359882346526048</density>
				<area>24166</area>
				<perimeter>661.8596489429474</perimeter>
				<distanceFromOrigin>213.3354166564942</distanceFromOrigin>
				<angle>74.08603822861645</angle>
				<shape>triangular</shape>
				<triangleMeasure>0.683288712171416</triangleMeasure>
				<rectangleMeasure>0.6496786417365213</rectangleMeasure>
				<circleMeasure>0.530602211055905</circleMeasure>
				<centroid>
					<x>450.9039</x>
					<y>946.0906</y>
				</centroid>
			</pseudo3D>
		</spatialEntity>
		<numericStateVariable>
			<name>avgClusterednessRegions</name>
			<value>0</value>
		</numericStateVariable>
		<numericStateVariable>
			<name>avgDensityRegions</name>
			<value>0.6359882346526048</value>
		</numericStateVariable>
	</timepoint>
	<timepoint>
		<spatialEntity>
			<pseudo3D type="region">
				<clusteredness>1</clusteredness>
				<density>0.6427154501532693</density>
				<area>27783</area>
				<perimeter>676.4097735881805</perimeter>
				<distanceFromOrigin>213.3354166564942</distanceFromOrigin>
				<angle>71.6093190686545</angle>
				<shape>triangular</shape>
				<triangleMeasure>0.6879140571683249</triangleMeasure>
				<rectangleMeasure>0.673840008511526</rectangleMeasure>
				<circleMeasure>0.5472680869133522</circleMeasure>
				<centroid>
					<x>443.7374</x>
					<y>953.4206</y>
				</centroid>
			</pseudo3D>
		</spatialEntity>
		<numericStateVariable>
			<name>avgClusterednessRegions</name>
			<value>0</value>
		</numericStateVariable>
		<numericStateVariable>
			<name>avgDensityRegions</name>
			<value>0.6427154501532693</value>
		</numericStateVariable>
	</timepoint>
	<timepoint>
		<spatialEntity>
			<pseudo3D type="region">
				<clusteredness>1</clusteredness>
				<density>0.6434255419889834</density>
				<area>31447.5</area>
				<perimeter>746.9533431529999</perimeter>
				<distanceFromOrigin>213.3354166564942</distanceFromOrigin>
				<angle>70.61496470329935</angle>
				<shape>rectangular</shape>
				<triangleMeasure>0.6817110247614093</triangleMeasure>
				<rectangleMeasure>0.6839815526439698</rectangleMeasure>
				<circleMeasure>0.5295552155064928</circleMeasure>
				<centroid>
					<x>436.0369</x>
					<y>960.1727</y>
				</centroid>
			</pseudo3D>
		</spatialEntity>
		<numericStateVariable>
			<name>avgClusterednessRegions</name>
			<value>0</value>
		</numericStateVariable>
		<numericStateVariable>
			<name>avgDensityRegions</name>
			<value>0.6434255419889834</value>
		</numericStateVariable>
	</timepoint>
	<timepoint>
		<spatialEntity>
			<pseudo3D type="region">
				<clusteredness>1</clusteredness>
				<density>0.6515691435183298</density>
				<area>35766</area>
				<perimeter>786.71759557724</perimeter>
				<distanceFromOrigin>213.3354166564942</distanceFromOrigin>
				<angle>66.12324093155434</angle>
				<shape>rectangular</shape>
				<triangleMeasure>0.6896619878206186</triangleMeasure>
				<rectangleMeasure>0.6941879428188011</rectangleMeasure>
				<circleMeasure>0.5186865274616745</circleMeasure>
				<centroid>
					<x>428.0481</x>
					<y>968.6077</y>
				</centroid>
			</pseudo3D>
		</spatialEntity>
		<numericStateVariable>
			<name>avgClusterednessRegions</name>
			<value>0</value>
		</numericStateVariable>
		<numericStateVariable>
			<name>avgDensityRegions</name>
			<value>0.6515691435183298</value>
		</numericStateVariable>
	</timepoint>
	<timepoint>
		<spatialEntity>
			<pseudo3D type="region">
				<clusteredness>1</clusteredness>
				<density>0.6498383337986311</density>
				<area>39261</area>
				<perimeter>824.8538978099823</perimeter>
				<distanceFromOrigin>213.3354166564942</distanceFromOrigin>
				<angle>64.33817642327692</angle>
				<shape>rectangular</shape>
				<triangleMeasure>0.6835586014479113</triangleMeasure>
				<rectangleMeasure>0.711452291051393</rectangleMeasure>
				<circleMeasure>0.5309160503945872</circleMeasure>
				<centroid>
					<x>421.8376</x>
					<y>975.7404</y>
				</centroid>
			</pseudo3D>
		</spatialEntity>
		<numericStateVariable>
			<name>avgClusterednessRegions</name>
			<value>0</value>
		</numericStateVariable>
		<numericStateVariable>
			<name>avgDensityRegions</name>
			<value>0.6498383337986311</value>
		</numericStateVariable>
	</timepoint>
	<timepoint>
		<spatialEntity>
			<pseudo3D type="region">
				<clusteredness>1</clusteredness>
				<density>0.648754807534121</density>
				<area>43146.5</area>
				<perimeter>855.9041020870209</perimeter>
				<distanceFromOrigin>213.3354166564942</distanceFromOrigin>
				<angle>64.15836722428752</angle>
				<shape>rectangular</shape>
				<triangleMeasure>0.6956385046589594</triangleMeasure>
				<rectangleMeasure>0.7186843750571359</rectangleMeasure>
				<circleMeasure>0.5222232803429936</circleMeasure>
				<centroid>
					<x>414.3914</x>
					<y>982.5389</y>
				</centroid>
			</pseudo3D>
		</spatialEntity>
		<numericStateVariable>
			<name>avgClusterednessRegions</name>
			<value>0</value>
		</numericStateVariable>
		<numericStateVariable>
			<name>avgDensityRegions</name>
			<value>0.648754807534121</value>
		</numericStateVariable>
	</timepoint>
	<timepoint>
		<spatialEntity>
			<pseudo3D type="region">
				<clusteredness>1</clusteredness>
				<density>0.646829080767409</density>
				<area>46846</area>
				<perimeter>926.579434633255</perimeter>
				<distanceFromOrigin>213.3354166564942</distanceFromOrigin>
				<angle>59.74356283647074</angle>
				<shape>rectangular</shape>
				<triangleMeasure>0.6723887987828508</triangleMeasure>
				<rectangleMeasure>0.7009760587725465</rectangleMeasure>
				<circleMeasure>0.4973169777850454</circleMeasure>
				<centroid>
					<x>408.0379</x>
					<y>989.6161</y>
				</centroid>
			</pseudo3D>
		</spatialEntity>
		<numericStateVariable>
			<name>avgClusterednessRegions</name>
			<value>0</value>
		</numericStateVariable>
		<numericStateVariable>
			<name>avgDensityRegions</name>
			<value>0.646829080767409</value>
		</numericStateVariable>
	</timepoint>
	<timepoint>
		<spatialEntity>
			<pseudo3D type="region">
				<clusteredness>1</clusteredness>
				<density>0.6462356240937011</density>
				<area>51411</area>
				<perimeter>964.5355584621429</perimeter>
				<distanceFromOrigin>213.3354166564942</distanceFromOrigin>
				<angle>57.97851382242148</angle>
				<shape>rectangular</shape>
				<triangleMeasure>0.6858543621726859</triangleMeasure>
				<rectangleMeasure>0.7001259046269791</rectangleMeasure>
				<circleMeasure>0.4997526514018423</circleMeasure>
				<centroid>
					<x>399.4809</x>
					<y>997.2022</y>
				</centroid>
			</pseudo3D>
		</spatialEntity>
		<numericStateVariable>
			<name>avgClusterednessRegions</name>
			<value>0</value>
		</numericStateVariable>
		<numericStateVariable>
			<name>avgDensityRegions</name>
			<value>0.6462356240937011</value>
		</numericStateVariable>
	</timepoint>
	<timepoint>
		<spatialEntity>
			<pseudo3D type="region">
				<clusteredness>1</clusteredness>
				<density>0.6402253881181263</density>
				<area>54798</area>
				<perimeter>1019.271231889725</perimeter>
				<distanceFromOrigin>213.3354166564942</distanceFromOrigin>
				<angle>56.16378297402667</angle>
				<shape>triangular</shape>
				<triangleMeasure>0.6972243604832399</triangleMeasure>
				<rectangleMeasure>0.6873937668169873</rectangleMeasure>
				<circleMeasure>0.4799789996164576</circleMeasure>
				<centroid>
					<x>394.1309</x>
					<y>1003.651</y>
				</centroid>
			</pseudo3D>
		</spatialEntity>
		<numericStateVariable>
			<name>avgClusterednessRegions</name>
			<value>0</value>
		</numericStateVariable>
		<numericStateVariable>
			<name>avgDensityRegions</name>
			<value>0.6402253881181263</value>
		</numericStateVariable>
	</timepoint>
	<timepoint>
		<spatialEntity>
			<pseudo3D type="region">
				<clusteredness>1</clusteredness>
				<density>0.6381802077430042</density>
				<area>58936.5</area>
				<perimeter>1060.041644334793</perimeter>
				<distanceFromOrigin>213.3354166564942</distanceFromOrigin>
				<angle>57.06324124987535</angle>
				<shape>triangular</shape>
				<triangleMeasure>0.692410886381743</triangleMeasure>
				<rectangleMeasure>0.6804912898523533</rectangleMeasure>
				<circleMeasure>0.4712868901481068</circleMeasure>
				<centroid>
					<x>386.8901</x>
					<y>1010.637</y>
				</centroid>
			</pseudo3D>
		</spatialEntity>
		<numericStateVariable>
			<name>avgClusterednessRegions</name>
			<value>0</value>
		</numericStateVariable>
		<numericStateVariable>
			<name>avgDensityRegions</name>
			<value>0.6381802077430042</value>
		</numericStateVariable>
	</timepoint>
	<timepoint>
		<spatialEntity>
			<pseudo3D type="region">
				<clusteredness>1</clusteredness>
				<density>0.6387023069869041</density>
				<area>60428</area>
				<perimeter>1100.034738302231</perimeter>
				<distanceFromOrigin>213.3354166564942</distanceFromOrigin>
				<angle>54.08260008730363</angle>
				<shape>triangular</shape>
				<triangleMeasure>0.6745292726845253</triangleMeasure>
				<rectangleMeasure>0.6658979857121076</rectangleMeasure>
				<circleMeasure>0.4631077581747802</circleMeasure>
				<centroid>
					<x>384.6195</x>
					<y>1013.539</y>
				</centroid>
			</pseudo3D>
		</spatialEntity>
		<numericStateVariable>
			<name>avgClusterednessRegions</name>
			<value>0</value>
		</numericStateVariable>
		<numericStateVariable>
			<name>avgDensityRegions</name>
			<value>0.6387023069869041</value>
		</numericStateVariable>
	</timepoint>
	<timepoint>
		<spatialEntity>
			<pseudo3D type="region">
				<clusteredness>1</clusteredness>
				<density>0.6387023069869041</density>
				<area>60428</area>
				<perimeter>1100.034738302231</perimeter>
				<distanceFromOrigin>213.3354166564942</distanceFromOrigin>
				<angle>54.08260008730363</angle>
				<shape>triangular</shape>
				<triangleMeasure>0.6745292726845253</triangleMeasure>
				<rectangleMeasure>0.6658979857121076</rectangleMeasure>
				<circleMeasure>0.4631077581747802</circleMeasure>
				<centroid>
					<x>384.6195</x>
					<y>1013.539</y>
				</centroid>
			</pseudo3D>
		</spatialEntity>
		<numericStateVariable>
			<name>avgClusterednessRegions</name>
			<value>0</value>
		</numericStateVariable>
		<numericStateVariable>
			<name>avgDensityRegions</name>
			<value>0.6387023069869041</value>
		</numericStateVariable>
	</timepoint>
	<timepoint>
		<spatialEntity>
			<pseudo3D type="region">
				<clusteredness>1</clusteredness>
				<density>0.6387023069869041</density>
				<area>60428</area>
				<perimeter>1100.034738302231</perimeter>
				<distanceFromOrigin>213.3354166564942</distanceFromOrigin>
				<angle>54.08260008730363</angle>
				<shape>triangular</shape>
				<triangleMeasure>0.6745292726845253</triangleMeasure>
				<rectangleMeasure>0.6658979857121076</rectangleMeasure>
				<circleMeasure>0.4631077581747802</circleMeasure>
				<centroid>
					<x>384.6195</x>
					<y>1013.539</y>
				</centroid>
			</pseudo3D>
		</spatialEntity>
		<numericStateVariable>
			<name>avgClusterednessRegions</name>
			<value>0</value>
		</numericStateVariable>
		<numericStateVariable>
			<name>avgDensityRegions</name>
			<value>0.6387023069869041</value>
		</numericStateVariable>
	</timepoint>
	<timepoint>
		<spatialEntity>
			<pseudo3D type="region">
				<clusteredness>1</clusteredness>
				<density>0.6387023069869041</density>
				<area>60428</area>
				<perimeter>1100.034738302231</perimeter>
				<distanceFromOrigin>213.3354166564942</distanceFromOrigin>
				<angle>54.08260008730363</angle>
				<shape>triangular</shape>
				<triangleMeasure>0.6745292726845253</triangleMeasure>
				<rectangleMeasure>0.6658979857121076</rectangleMeasure>
				<circleMeasure>0.4631077581747802</circleMeasure>
				<centroid>
					<x>384.6195</x>
					<y>1013.539</y>
				</centroid>
			</pseudo3D>
		</spatialEntity>
		<numericStateVariable>
			<name>avgClusterednessRegions</name>
			<value>0</value>
		</numericStateVariable>
		<numericStateVariable>
			<name>avgDensityRegions</name>
			<value>0.6387023069869041</value>
		</numericStateVariable>
	</timepoint>
	<timepoint>
		<spatialEntity>
			<pseudo3D type="region">
				<clusteredness>1</clusteredness>
				<density>0.6387023069869041</density>
				<area>60428</area>
				<perimeter>1100.034738302231</perimeter>
				<distanceFromOrigin>213.3354166564942</distanceFromOrigin>
				<angle>54.08260008730363</angle>
				<shape>triangular</shape>
				<triangleMeasure>0.6745292726845253</triangleMeasure>
				<rectangleMeasure>0.6658979857121076</rectangleMeasure>
				<circleMeasure>0.4631077581747802</circleMeasure>
				<centroid>
					<x>384.6195</x>
					<y>1013.539</y>
				</centroid>
			</pseudo3D>
		</spatialEntity>
		<numericStateVariable>
			<name>avgClusterednessRegions</name>
			<value>0</value>
		</numericStateVariable>
		<numericStateVariable>
			<name>avgDensityRegions</name>
			<value>0.6387023069869041</value>
		</numericStateVariable>
	</timepoint>
	<timepoint>
		<spatialEntity>
			<pseudo3D type="region">
				<clusteredness>1</clusteredness>
				<density>0.6387023069869041</density>
				<area>60428</area>
				<perimeter>1100.034738302231</perimeter>
				<distanceFromOrigin>213.3354166564942</distanceFromOrigin>
				<angle>54.08260008730363</angle>
				<shape>triangular</shape>
				<triangleMeasure>0.6745292726845253</triangleMeasure>
				<rectangleMeasure>0.6658979857121076</rectangleMeasure>
				<circleMeasure>0.4631077581747802</circleMeasure>
				<centroid>
					<x>384.6195</x>
					<y>1013.539</y>
				</centroid>
			</pseudo3D>
		</spatialEntity>
		<numericStateVariable>
			<name>avgClusterednessRegions</name>
			<value>0</value>
		</numericStateVariable>
		<numericStateVariable>
			<name>avgDensityRegions</name>
			<value>0.6387023069869041</value>
		</numericStateVariable>
	</timepoint>
	<timepoint>
		<spatialEntity>
			<pseudo3D type="region">
				<clusteredness>1</clusteredness>
				<density>0.6387023069869041</density>
				<area>60428</area>
				<perimeter>1100.034738302231</perimeter>
				<distanceFromOrigin>213.3354166564942</distanceFromOrigin>
				<angle>54.08260008730363</angle>
				<shape>triangular</shape>
				<triangleMeasure>0.6745292726845253</triangleMeasure>
				<rectangleMeasure>0.6658979857121076</rectangleMeasure>
				<circleMeasure>0.4631077581747802</circleMeasure>
				<centroid>
					<x>384.6195</x>
					<y>1013.539</y>
				</centroid>
			</pseudo3D>
		</spatialEntity>
		<numericStateVariable>
			<name>avgClusterednessRegions</name>
			<value>0</value>
		</numericStateVariable>
		<numericStateVariable>
			<name>avgDensityRegions</name>
			<value>0.6387023069869041</value>
		</numericStateVariable>
	</timepoint>
	<timepoint>
		<spatialEntity>
			<pseudo3D type="region">
				<clusteredness>1</clusteredness>
				<density>0.6387023069869041</density>
				<area>60428</area>
				<perimeter>1100.034738302231</perimeter>
				<distanceFromOrigin>213.3354166564942</distanceFromOrigin>
				<angle>54.08260008730363</angle>
				<shape>triangular</shape>
				<triangleMeasure>0.6745292726845253</triangleMeasure>
				<rectangleMeasure>0.6658979857121076</rectangleMeasure>
				<circleMeasure>0.4631077581747802</circleMeasure>
				<centroid>
					<x>384.6195</x>
					<y>1013.539</y>
				</centroid>
			</pseudo3D>
		</spatialEntity>
		<numericStateVariable>
			<name>avgClusterednessRegions</name>
			<value>0</value>
		</numericStateVariable>
		<numericStateVariable>
			<name>avgDensityRegions</name>
			<value>0.6387023069869041</value>
		</numericStateVariable>
	</timepoint>
	<timepoint>
		<spatialEntity>
			<pseudo3D type="region">
				<clusteredness>1</clusteredness>
				<density>0.6387023069869041</density>
				<area>60428</area>
				<perimeter>1100.034738302231</perimeter>
				<distanceFromOrigin>213.3354166564942</distanceFromOrigin>
				<angle>54.08260008730363</angle>
				<shape>triangular</shape>
				<triangleMeasure>0.6745292726845253</triangleMeasure>
				<rectangleMeasure>0.6658979857121076</rectangleMeasure>
				<circleMeasure>0.4631077581747802</circleMeasure>
				<centroid>
					<x>384.6195</x>
					<y>1013.539</y>
				</centroid>
			</pseudo3D>
		</spatialEntity>
		<numericStateVariable>
			<name>avgClusterednessRegions</name>
			<value>0</value>
		</numericStateVariable>
		<numericStateVariable>
			<name>avgDensityRegions</name>
			<value>0.6387023069869041</value>
		</numericStateVariable>
	</timepoint>
	<timepoint>
		<spatialEntity>
			<pseudo3D type="region">
				<clusteredness>1</clusteredness>
				<density>0.6387023069869041</density>
				<area>60428</area>
				<perimeter>1100.034738302231</perimeter>
				<distanceFromOrigin>213.3354166564942</distanceFromOrigin>
				<angle>54.08260008730363</angle>
				<shape>triangular</shape>
				<triangleMeasure>0.6745292726845253</triangleMeasure>
				<rectangleMeasure>0.6658979857121076</rectangleMeasure>
				<circleMeasure>0.4631077581747802</circleMeasure>
				<centroid>
					<x>384.6195</x>
					<y>1013.539</y>
				</centroid>
			</pseudo3D>
		</spatialEntity>
		<numericStateVariable>
			<name>avgClusterednessRegions</name>
			<value>0</value>
		</numericStateVariable>
		<numericStateVariable>
			<name>avgDensityRegions</name>
			<value>0.6387023069869041</value>
		</numericStateVariable>
	</timepoint>
	<timepoint>
		<spatialEntity>
			<pseudo3D type="region">
				<clusteredness>1</clusteredness>
				<density>0.6387023069869041</density>
				<area>60428</area>
				<perimeter>1100.034738302231</perimeter>
				<distanceFromOrigin>213.3354166564942</distanceFromOrigin>
				<angle>54.08260008730363</angle>
				<shape>triangular</shape>
				<triangleMeasure>0.6745292726845253</triangleMeasure>
				<rectangleMeasure>0.6658979857121076</rectangleMeasure>
				<circleMeasure>0.4631077581747802</circleMeasure>
				<centroid>
					<x>384.6195</x>
					<y>1013.539</y>
				</centroid>
			</pseudo3D>
		</spatialEntity>
		<numericStateVariable>
			<name>avgClusterednessRegions</name>
			<value>0</value>
		</numericStateVariable>
		<numericStateVariable>
			<name>avgDensityRegions</name>
			<value>0.6387023069869041</value>
		</numericStateVariable>
	</timepoint>
	<timepoint>
		<spatialEntity>
			<pseudo3D type="region">
				<clusteredness>1</clusteredness>
				<density>0.6387023069869041</density>
				<area>60428</area>
				<perimeter>1100.034738302231</perimeter>
				<distanceFromOrigin>213.3354166564942</distanceFromOrigin>
				<angle>54.08260008730363</angle>
				<shape>triangular</shape>
				<triangleMeasure>0.6745292726845253</triangleMeasure>
				<rectangleMeasure>0.6658979857121076</rectangleMeasure>
				<circleMeasure>0.4631077581747802</circleMeasure>
				<centroid>
					<x>384.6195</x>
					<y>1013.539</y>
				</centroid>
			</pseudo3D>
		</spatialEntity>
		<numericStateVariable>
			<name>avgClusterednessRegions</name>
			<value>0</value>
		</numericStateVariable>
		<numericStateVariable>
			<name>avgDensityRegions</name>
			<value>0.6387023069869041</value>
		</numericStateVariable>
	</timepoint>
	<timepoint>
		<spatialEntity>
			<pseudo3D type="region">
				<clusteredness>1</clusteredness>
				<density>0.6387023069869041</density>
				<area>60428</area>
				<perimeter>1100.034738302231</perimeter>
				<distanceFromOrigin>213.3354166564942</distanceFromOrigin>
				<angle>54.08260008730363</angle>
				<shape>triangular</shape>
				<triangleMeasure>0.6745292726845253</triangleMeasure>
				<rectangleMeasure>0.6658979857121076</rectangleMeasure>
				<circleMeasure>0.4631077581747802</circleMeasure>
				<centroid>
					<x>384.6195</x>
					<y>1013.539</y>
				</centroid>
			</pseudo3D>
		</spatialEntity>
		<numericStateVariable>
			<name>avgClusterednessRegions</name>
			<value>0</value>
		</numericStateVariable>
		<numericStateVariable>
			<name>avgDensityRegions</name>
			<value>0.6387023069869041</value>
		</numericStateVariable>
	</timepoint>
	<timepoint>
		<spatialEntity>
			<pseudo3D type="region">
				<clusteredness>1</clusteredness>
				<density>0.6387023069869041</density>
				<area>60428</area>
				<perimeter>1100.034738302231</perimeter>
				<distanceFromOrigin>213.3354166564942</distanceFromOrigin>
				<angle>54.08260008730363</angle>
				<shape>triangular</shape>
				<triangleMeasure>0.6745292726845253</triangleMeasure>
				<rectangleMeasure>0.6658979857121076</rectangleMeasure>
				<circleMeasure>0.4631077581747802</circleMeasure>
				<centroid>
					<x>384.6195</x>
					<y>1013.539</y>
				</centroid>
			</pseudo3D>
		</spatialEntity>
		<numericStateVariable>
			<name>avgClusterednessRegions</name>
			<value>0</value>
		</numericStateVariable>
		<numericStateVariable>
			<name>avgDensityRegions</name>
			<value>0.6387023069869041</value>
		</numericStateVariable>
	</timepoint>
	<timepoint>
		<spatialEntity>
			<pseudo3D type="region">
				<clusteredness>1</clusteredness>
				<density>0.6387023069869041</density>
				<area>60428</area>
				<perimeter>1100.034738302231</perimeter>
				<distanceFromOrigin>213.3354166564942</distanceFromOrigin>
				<angle>54.08260008730363</angle>
				<shape>triangular</shape>
				<triangleMeasure>0.6745292726845253</triangleMeasure>
				<rectangleMeasure>0.6658979857121076</rectangleMeasure>
				<circleMeasure>0.4631077581747802</circleMeasure>
				<centroid>
					<x>384.6195</x>
					<y>1013.539</y>
				</centroid>
			</pseudo3D>
		</spatialEntity>
		<numericStateVariable>
			<name>avgClusterednessRegions</name>
			<value>0</value>
		</numericStateVariable>
		<numericStateVariable>
			<name>avgDensityRegions</name>
			<value>0.6387023069869041</value>
		</numericStateVariable>
	</timepoint>
	<timepoint>
		<spatialEntity>
			<pseudo3D type="region">
				<clusteredness>1</clusteredness>
				<density>0.6387023069869041</density>
				<area>60428</area>
				<perimeter>1100.034738302231</perimeter>
				<distanceFromOrigin>213.3354166564942</distanceFromOrigin>
				<angle>54.08260008730363</angle>
				<shape>triangular</shape>
				<triangleMeasure>0.6745292726845253</triangleMeasure>
				<rectangleMeasure>0.6658979857121076</rectangleMeasure>
				<circleMeasure>0.4631077581747802</circleMeasure>
				<centroid>
					<x>384.6195</x>
					<y>1013.539</y>
				</centroid>
			</pseudo3D>
		</spatialEntity>
		<numericStateVariable>
			<name>avgClusterednessRegions</name>
			<value>0</value>
		</numericStateVariable>
		<numericStateVariable>
			<name>avgDensityRegions</name>
			<value>0.6387023069869041</value>
		</numericStateVariable>
	</timepoint>
	<timepoint>
		<spatialEntity>
			<pseudo3D type="region">
				<clusteredness>1</clusteredness>
				<density>0.6387023069869041</density>
				<area>60428</area>
				<perimeter>1100.034738302231</perimeter>
				<distanceFromOrigin>213.3354166564942</distanceFromOrigin>
				<angle>54.08260008730363</angle>
				<shape>triangular</shape>
				<triangleMeasure>0.6745292726845253</triangleMeasure>
				<rectangleMeasure>0.6658979857121076</rectangleMeasure>
				<circleMeasure>0.4631077581747802</circleMeasure>
				<centroid>
					<x>384.6195</x>
					<y>1013.539</y>
				</centroid>
			</pseudo3D>
		</spatialEntity>
		<numericStateVariable>
			<name>avgClusterednessRegions</name>
			<value>0</value>
		</numericStateVariable>
		<numericStateVariable>
			<name>avgDensityRegions</name>
			<value>0.6387023069869041</value>
		</numericStateVariable>
	</timepoint>
	<timepoint>
		<spatialEntity>
			<pseudo3D type="region">
				<clusteredness>1</clusteredness>
				<density>0.6387023069869041</density>
				<area>60428</area>
				<perimeter>1100.034738302231</perimeter>
				<distanceFromOrigin>213.3354166564942</distanceFromOrigin>
				<angle>54.08260008730363</angle>
				<shape>triangular</shape>
				<triangleMeasure>0.6745292726845253</triangleMeasure>
				<rectangleMeasure>0.6658979857121076</rectangleMeasure>
				<circleMeasure>0.4631077581747802</circleMeasure>
				<centroid>
					<x>384.6195</x>
					<y>1013.539</y>
				</centroid>
			</pseudo3D>
		</spatialEntity>
		<numericStateVariable>
			<name>avgClusterednessRegions</name>
			<value>0</value>
		</numericStateVariable>
		<numericStateVariable>
			<name>avgDensityRegions</name>
			<value>0.6387023069869041</value>
		</numericStateVariable>
	</timepoint>
	<timepoint>
		<spatialEntity>
			<pseudo3D type="region">
				<clusteredness>1</clusteredness>
				<density>0.6387023069869041</density>
				<area>60428</area>
				<perimeter>1100.034738302231</perimeter>
				<distanceFromOrigin>213.3354166564942</distanceFromOrigin>
				<angle>54.08260008730363</angle>
				<shape>triangular</shape>
				<triangleMeasure>0.6745292726845253</triangleMeasure>
				<rectangleMeasure>0.6658979857121076</rectangleMeasure>
				<circleMeasure>0.4631077581747802</circleMeasure>
				<centroid>
					<x>384.6195</x>
					<y>1013.539</y>
				</centroid>
			</pseudo3D>
		</spatialEntity>
		<numericStateVariable>
			<name>avgClusterednessRegions</name>
			<value>0</value>
		</numericStateVariable>
		<numericStateVariable>
			<name>avgDensityRegions</name>
			<value>0.6387023069869041</value>
		</numericStateVariable>
	</timepoint>
	<timepoint>
		<spatialEntity>
			<pseudo3D type="region">
				<clusteredness>1</clusteredness>
				<density>0.6387023069869041</density>
				<area>60428</area>
				<perimeter>1100.034738302231</perimeter>
				<distanceFromOrigin>213.3354166564942</distanceFromOrigin>
				<angle>54.08260008730363</angle>
				<shape>triangular</shape>
				<triangleMeasure>0.6745292726845253</triangleMeasure>
				<rectangleMeasure>0.6658979857121076</rectangleMeasure>
				<circleMeasure>0.4631077581747802</circleMeasure>
				<centroid>
					<x>384.6195</x>
					<y>1013.539</y>
				</centroid>
			</pseudo3D>
		</spatialEntity>
		<numericStateVariable>
			<name>avgClusterednessRegions</name>
			<value>0</value>
		</numericStateVariable>
		<numericStateVariable>
			<name>avgDensityRegions</name>
			<value>0.6387023069869041</value>
		</numericStateVariable>
	</timepoint>
	<timepoint>
		<spatialEntity>
			<pseudo3D type="region">
				<clusteredness>1</clusteredness>
				<density>0.6387023069869041</density>
				<area>60428</area>
				<perimeter>1100.034738302231</perimeter>
				<distanceFromOrigin>213.3354166564942</distanceFromOrigin>
				<angle>54.08260008730363</angle>
				<shape>triangular</shape>
				<triangleMeasure>0.6745292726845253</triangleMeasure>
				<rectangleMeasure>0.6658979857121076</rectangleMeasure>
				<circleMeasure>0.4631077581747802</circleMeasure>
				<centroid>
					<x>384.6195</x>
					<y>1013.539</y>
				</centroid>
			</pseudo3D>
		</spatialEntity>
		<numericStateVariable>
			<name>avgClusterednessRegions</name>
			<value>0</value>
		</numericStateVariable>
		<numericStateVariable>
			<name>avgDensityRegions</name>
			<value>0.6387023069869041</value>
		</numericStateVariable>
	</timepoint>
	<timepoint>
		<spatialEntity>
			<pseudo3D type="region">
				<clusteredness>1</clusteredness>
				<density>0.6387023069869041</density>
				<area>60428</area>
				<perimeter>1100.034738302231</perimeter>
				<distanceFromOrigin>213.3354166564942</distanceFromOrigin>
				<angle>54.08260008730363</angle>
				<shape>triangular</shape>
				<triangleMeasure>0.6745292726845253</triangleMeasure>
				<rectangleMeasure>0.6658979857121076</rectangleMeasure>
				<circleMeasure>0.4631077581747802</circleMeasure>
				<centroid>
					<x>384.6195</x>
					<y>1013.539</y>
				</centroid>
			</pseudo3D>
		</spatialEntity>
		<numericStateVariable>
			<name>avgClusterednessRegions</name>
			<value>0</value>
		</numericStateVariable>
		<numericStateVariable>
			<name>avgDensityRegions</name>
			<value>0.6387023069869041</value>
		</numericStateVariable>
	</timepoint>
	<timepoint>
		<spatialEntity>
			<pseudo3D type="region">
				<clusteredness>1</clusteredness>
				<density>0.6387023069869041</density>
				<area>60428</area>
				<perimeter>1100.034738302231</perimeter>
				<distanceFromOrigin>213.3354166564942</distanceFromOrigin>
				<angle>54.08260008730363</angle>
				<shape>triangular</shape>
				<triangleMeasure>0.6745292726845253</triangleMeasure>
				<rectangleMeasure>0.6658979857121076</rectangleMeasure>
				<circleMeasure>0.4631077581747802</circleMeasure>
				<centroid>
					<x>384.6195</x>
					<y>1013.539</y>
				</centroid>
			</pseudo3D>
		</spatialEntity>
		<numericStateVariable>
			<name>avgClusterednessRegions</name>
			<value>0</value>
		</numericStateVariable>
		<numericStateVariable>
			<name>avgDensityRegions</name>
			<value>0.6387023069869041</value>
		</numericStateVariable>
	</timepoint>
	<timepoint>
		<spatialEntity>
			<pseudo3D type="region">
				<clusteredness>1</clusteredness>
				<density>0.6387023069869041</density>
				<area>60428</area>
				<perimeter>1100.034738302231</perimeter>
				<distanceFromOrigin>213.3354166564942</distanceFromOrigin>
				<angle>54.08260008730363</angle>
				<shape>triangular</shape>
				<triangleMeasure>0.6745292726845253</triangleMeasure>
				<rectangleMeasure>0.6658979857121076</rectangleMeasure>
				<circleMeasure>0.4631077581747802</circleMeasure>
				<centroid>
					<x>384.6195</x>
					<y>1013.539</y>
				</centroid>
			</pseudo3D>
		</spatialEntity>
		<numericStateVariable>
			<name>avgClusterednessRegions</name>
			<value>0</value>
		</numericStateVariable>
		<numericStateVariable>
			<name>avgDensityRegions</name>
			<value>0.6387023069869041</value>
		</numericStateVariable>
	</timepoint>
	<timepoint>
		<spatialEntity>
			<pseudo3D type="region">
				<clusteredness>1</clusteredness>
				<density>0.6387023069869041</density>
				<area>60428</area>
				<perimeter>1100.034738302231</perimeter>
				<distanceFromOrigin>213.3354166564942</distanceFromOrigin>
				<angle>54.08260008730363</angle>
				<shape>triangular</shape>
				<triangleMeasure>0.6745292726845253</triangleMeasure>
				<rectangleMeasure>0.6658979857121076</rectangleMeasure>
				<circleMeasure>0.4631077581747802</circleMeasure>
				<centroid>
					<x>384.6195</x>
					<y>1013.539</y>
				</centroid>
			</pseudo3D>
		</spatialEntity>
		<numericStateVariable>
			<name>avgClusterednessRegions</name>
			<value>0</value>
		</numericStateVariable>
		<numericStateVariable>
			<name>avgDensityRegions</name>
			<value>0.6387023069869041</value>
		</numericStateVariable>
	</timepoint>
	<timepoint>
		<spatialEntity>
			<pseudo3D type="region">
				<clusteredness>1</clusteredness>
				<density>0.6387023069869041</density>
				<area>60428</area>
				<perimeter>1100.034738302231</perimeter>
				<distanceFromOrigin>213.3354166564942</distanceFromOrigin>
				<angle>54.08260008730363</angle>
				<shape>triangular</shape>
				<triangleMeasure>0.6745292726845253</triangleMeasure>
				<rectangleMeasure>0.6658979857121076</rectangleMeasure>
				<circleMeasure>0.4631077581747802</circleMeasure>
				<centroid>
					<x>384.6195</x>
					<y>1013.539</y>
				</centroid>
			</pseudo3D>
		</spatialEntity>
		<numericStateVariable>
			<name>avgClusterednessRegions</name>
			<value>0</value>
		</numericStateVariable>
		<numericStateVariable>
			<name>avgDensityRegions</name>
			<value>0.6387023069869041</value>
		</numericStateVariable>
	</timepoint>
	<timepoint>
		<spatialEntity>
			<pseudo3D type="region">
				<clusteredness>1</clusteredness>
				<density>0.6387023069869041</density>
				<area>60428</area>
				<perimeter>1100.034738302231</perimeter>
				<distanceFromOrigin>213.3354166564942</distanceFromOrigin>
				<angle>54.08260008730363</angle>
				<shape>triangular</shape>
				<triangleMeasure>0.6745292726845253</triangleMeasure>
				<rectangleMeasure>0.6658979857121076</rectangleMeasure>
				<circleMeasure>0.4631077581747802</circleMeasure>
				<centroid>
					<x>384.6195</x>
					<y>1013.539</y>
				</centroid>
			</pseudo3D>
		</spatialEntity>
		<numericStateVariable>
			<name>avgClusterednessRegions</name>
			<value>0</value>
		</numericStateVariable>
		<numericStateVariable>
			<name>avgDensityRegions</name>
			<value>0.6387023069869041</value>
		</numericStateVariable>
	</timepoint>
	<timepoint>
		<spatialEntity>
			<pseudo3D type="region">
				<clusteredness>1</clusteredness>
				<density>0.6387023069869041</density>
				<area>60428</area>
				<perimeter>1100.034738302231</perimeter>
				<distanceFromOrigin>213.3354166564942</distanceFromOrigin>
				<angle>54.08260008730363</angle>
				<shape>triangular</shape>
				<triangleMeasure>0.6745292726845253</triangleMeasure>
				<rectangleMeasure>0.6658979857121076</rectangleMeasure>
				<circleMeasure>0.4631077581747802</circleMeasure>
				<centroid>
					<x>384.6195</x>
					<y>1013.539</y>
				</centroid>
			</pseudo3D>
		</spatialEntity>
		<numericStateVariable>
			<name>avgClusterednessRegions</name>
			<value>0</value>
		</numericStateVariable>
		<numericStateVariable>
			<name>avgDensityRegions</name>
			<value>0.6387023069869041</value>
		</numericStateVariable>
	</timepoint>
	<timepoint>
		<spatialEntity>
			<pseudo3D type="region">
				<clusteredness>1</clusteredness>
				<density>0.6387023069869041</density>
				<area>60428</area>
				<perimeter>1100.034738302231</perimeter>
				<distanceFromOrigin>213.3354166564942</distanceFromOrigin>
				<angle>54.08260008730363</angle>
				<shape>triangular</shape>
				<triangleMeasure>0.6745292726845253</triangleMeasure>
				<rectangleMeasure>0.6658979857121076</rectangleMeasure>
				<circleMeasure>0.4631077581747802</circleMeasure>
				<centroid>
					<x>384.6195</x>
					<y>1013.539</y>
				</centroid>
			</pseudo3D>
		</spatialEntity>
		<numericStateVariable>
			<name>avgClusterednessRegions</name>
			<value>0</value>
		</numericStateVariable>
		<numericStateVariable>
			<name>avgDensityRegions</name>
			<value>0.6387023069869041</value>
		</numericStateVariable>
	</timepoint>
	<timepoint>
		<spatialEntity>
			<pseudo3D type="region">
				<clusteredness>1</clusteredness>
				<density>0.6387023069869041</density>
				<area>60428</area>
				<perimeter>1100.034738302231</perimeter>
				<distanceFromOrigin>213.3354166564942</distanceFromOrigin>
				<angle>54.08260008730363</angle>
				<shape>triangular</shape>
				<triangleMeasure>0.6745292726845253</triangleMeasure>
				<rectangleMeasure>0.6658979857121076</rectangleMeasure>
				<circleMeasure>0.4631077581747802</circleMeasure>
				<centroid>
					<x>384.6195</x>
					<y>1013.539</y>
				</centroid>
			</pseudo3D>
		</spatialEntity>
		<numericStateVariable>
			<name>avgClusterednessRegions</name>
			<value>0</value>
		</numericStateVariable>
		<numericStateVariable>
			<name>avgDensityRegions</name>
			<value>0.6387023069869041</value>
		</numericStateVariable>
	</timepoint>
	<timepoint>
		<spatialEntity>
			<pseudo3D type="region">
				<clusteredness>1</clusteredness>
				<density>0.6387023069869041</density>
				<area>60428</area>
				<perimeter>1100.034738302231</perimeter>
				<distanceFromOrigin>213.3354166564942</distanceFromOrigin>
				<angle>54.08260008730363</angle>
				<shape>triangular</shape>
				<triangleMeasure>0.6745292726845253</triangleMeasure>
				<rectangleMeasure>0.6658979857121076</rectangleMeasure>
				<circleMeasure>0.4631077581747802</circleMeasure>
				<centroid>
					<x>384.6195</x>
					<y>1013.539</y>
				</centroid>
			</pseudo3D>
		</spatialEntity>
		<numericStateVariable>
			<name>avgClusterednessRegions</name>
			<value>0</value>
		</numericStateVariable>
		<numericStateVariable>
			<name>avgDensityRegions</name>
			<value>0.6387023069869041</value>
		</numericStateVariable>
	</timepoint>
	<timepoint>
		<spatialEntity>
			<pseudo3D type="region">
				<clusteredness>1</clusteredness>
				<density>0.6387023069869041</density>
				<area>60428</area>
				<perimeter>1100.034738302231</perimeter>
				<distanceFromOrigin>213.3354166564942</distanceFromOrigin>
				<angle>54.08260008730363</angle>
				<shape>triangular</shape>
				<triangleMeasure>0.6745292726845253</triangleMeasure>
				<rectangleMeasure>0.6658979857121076</rectangleMeasure>
				<circleMeasure>0.4631077581747802</circleMeasure>
				<centroid>
					<x>384.6195</x>
					<y>1013.539</y>
				</centroid>
			</pseudo3D>
		</spatialEntity>
		<numericStateVariable>
			<name>avgClusterednessRegions</name>
			<value>0</value>
		</numericStateVariable>
		<numericStateVariable>
			<name>avgDensityRegions</name>
			<value>0.6387023069869041</value>
		</numericStateVariable>
	</timepoint>
	<timepoint>
		<spatialEntity>
			<pseudo3D type="region">
				<clusteredness>1</clusteredness>
				<density>0.6387023069869041</density>
				<area>60428</area>
				<perimeter>1100.034738302231</perimeter>
				<distanceFromOrigin>213.3354166564942</distanceFromOrigin>
				<angle>54.08260008730363</angle>
				<shape>triangular</shape>
				<triangleMeasure>0.6745292726845253</triangleMeasure>
				<rectangleMeasure>0.6658979857121076</rectangleMeasure>
				<circleMeasure>0.4631077581747802</circleMeasure>
				<centroid>
					<x>384.6195</x>
					<y>1013.539</y>
				</centroid>
			</pseudo3D>
		</spatialEntity>
		<numericStateVariable>
			<name>avgClusterednessRegions</name>
			<value>0</value>
		</numericStateVariable>
		<numericStateVariable>
			<name>avgDensityRegions</name>
			<value>0.6387023069869041</value>
		</numericStateVariable>
	</timepoint>
	<timepoint>
		<spatialEntity>
			<pseudo3D type="region">
				<clusteredness>1</clusteredness>
				<density>0.6387023069869041</density>
				<area>60428</area>
				<perimeter>1100.034738302231</perimeter>
				<distanceFromOrigin>213.3354166564942</distanceFromOrigin>
				<angle>54.08260008730363</angle>
				<shape>triangular</shape>
				<triangleMeasure>0.6745292726845253</triangleMeasure>
				<rectangleMeasure>0.6658979857121076</rectangleMeasure>
				<circleMeasure>0.4631077581747802</circleMeasure>
				<centroid>
					<x>384.6195</x>
					<y>1013.539</y>
				</centroid>
			</pseudo3D>
		</spatialEntity>
		<numericStateVariable>
			<name>avgClusterednessRegions</name>
			<value>0</value>
		</numericStateVariable>
		<numericStateVariable>
			<name>avgDensityRegions</name>
			<value>0.6387023069869041</value>
		</numericStateVariable>
	</timepoint>
	<timepoint>
		<spatialEntity>
			<pseudo3D type="region">
				<clusteredness>1</clusteredness>
				<density>0.6387023069869041</density>
				<area>60428</area>
				<perimeter>1100.034738302231</perimeter>
				<distanceFromOrigin>213.3354166564942</distanceFromOrigin>
				<angle>54.08260008730363</angle>
				<shape>triangular</shape>
				<triangleMeasure>0.6745292726845253</triangleMeasure>
				<rectangleMeasure>0.6658979857121076</rectangleMeasure>
				<circleMeasure>0.4631077581747802</circleMeasure>
				<centroid>
					<x>384.6195</x>
					<y>1013.539</y>
				</centroid>
			</pseudo3D>
		</spatialEntity>
		<numericStateVariable>
			<name>avgClusterednessRegions</name>
			<value>0</value>
		</numericStateVariable>
		<numericStateVariable>
			<name>avgDensityRegions</name>
			<value>0.6387023069869041</value>
		</numericStateVariable>
	</timepoint>
	<timepoint>
		<spatialEntity>
			<pseudo3D type="region">
				<clusteredness>1</clusteredness>
				<density>0.6387023069869041</density>
				<area>60428</area>
				<perimeter>1100.034738302231</perimeter>
				<distanceFromOrigin>213.3354166564942</distanceFromOrigin>
				<angle>54.08260008730363</angle>
				<shape>triangular</shape>
				<triangleMeasure>0.6745292726845253</triangleMeasure>
				<rectangleMeasure>0.6658979857121076</rectangleMeasure>
				<circleMeasure>0.4631077581747802</circleMeasure>
				<centroid>
					<x>384.6195</x>
					<y>1013.539</y>
				</centroid>
			</pseudo3D>
		</spatialEntity>
		<numericStateVariable>
			<name>avgClusterednessRegions</name>
			<value>0</value>
		</numericStateVariable>
		<numericStateVariable>
			<name>avgDensityRegions</name>
			<value>0.6387023069869041</value>
		</numericStateVariable>
	</timepoint>
	<timepoint>
		<spatialEntity>
			<pseudo3D type="region">
				<clusteredness>1</clusteredness>
				<density>0.6387023069869041</density>
				<area>60428</area>
				<perimeter>1100.034738302231</perimeter>
				<distanceFromOrigin>213.3354166564942</distanceFromOrigin>
				<angle>54.08260008730363</angle>
				<shape>triangular</shape>
				<triangleMeasure>0.6745292726845253</triangleMeasure>
				<rectangleMeasure>0.6658979857121076</rectangleMeasure>
				<circleMeasure>0.4631077581747802</circleMeasure>
				<centroid>
					<x>384.6195</x>
					<y>1013.539</y>
				</centroid>
			</pseudo3D>
		</spatialEntity>
		<numericStateVariable>
			<name>avgClusterednessRegions</name>
			<value>0</value>
		</numericStateVariable>
		<numericStateVariable>
			<name>avgDensityRegions</name>
			<value>0.6387023069869041</value>
		</numericStateVariable>
	</timepoint>
	<timepoint>
		<spatialEntity>
			<pseudo3D type="region">
				<clusteredness>1</clusteredness>
				<density>0.6387023069869041</density>
				<area>60428</area>
				<perimeter>1100.034738302231</perimeter>
				<distanceFromOrigin>213.3354166564942</distanceFromOrigin>
				<angle>54.08260008730363</angle>
				<shape>triangular</shape>
				<triangleMeasure>0.6745292726845253</triangleMeasure>
				<rectangleMeasure>0.6658979857121076</rectangleMeasure>
				<circleMeasure>0.4631077581747802</circleMeasure>
				<centroid>
					<x>384.6195</x>
					<y>1013.539</y>
				</centroid>
			</pseudo3D>
		</spatialEntity>
		<numericStateVariable>
			<name>avgClusterednessRegions</name>
			<value>0</value>
		</numericStateVariable>
		<numericStateVariable>
			<name>avgDensityRegions</name>
			<value>0.6387023069869041</value>
		</numericStateVariable>
	</timepoint>
	<timepoint>
		<spatialEntity>
			<pseudo3D type="region">
				<clusteredness>1</clusteredness>
				<density>0.6387023069869041</density>
				<area>60428</area>
				<perimeter>1100.034738302231</perimeter>
				<distanceFromOrigin>213.3354166564942</distanceFromOrigin>
				<angle>54.08260008730363</angle>
				<shape>triangular</shape>
				<triangleMeasure>0.6745292726845253</triangleMeasure>
				<rectangleMeasure>0.6658979857121076</rectangleMeasure>
				<circleMeasure>0.4631077581747802</circleMeasure>
				<centroid>
					<x>384.6195</x>
					<y>1013.539</y>
				</centroid>
			</pseudo3D>
		</spatialEntity>
		<numericStateVariable>
			<name>avgClusterednessRegions</name>
			<value>0</value>
		</numericStateVariable>
		<numericStateVariable>
			<name>avgDensityRegions</name>
			<value>0.6387023069869041</value>
		</numericStateVariable>
	</timepoint>
	<timepoint>
		<spatialEntity>
			<pseudo3D type="region">
				<clusteredness>1</clusteredness>
				<density>0.6387023069869041</density>
				<area>60428</area>
				<perimeter>1100.034738302231</perimeter>
				<distanceFromOrigin>213.3354166564942</distanceFromOrigin>
				<angle>54.08260008730363</angle>
				<shape>triangular</shape>
				<triangleMeasure>0.6745292726845253</triangleMeasure>
				<rectangleMeasure>0.6658979857121076</rectangleMeasure>
				<circleMeasure>0.4631077581747802</circleMeasure>
				<centroid>
					<x>384.6195</x>
					<y>1013.539</y>
				</centroid>
			</pseudo3D>
		</spatialEntity>
		<numericStateVariable>
			<name>avgClusterednessRegions</name>
			<value>0</value>
		</numericStateVariable>
		<numericStateVariable>
			<name>avgDensityRegions</name>
			<value>0.6387023069869041</value>
		</numericStateVariable>
	</timepoint>
	<timepoint>
		<spatialEntity>
			<pseudo3D type="region">
				<clusteredness>1</clusteredness>
				<density>0.6387023069869041</density>
				<area>60428</area>
				<perimeter>1100.034738302231</perimeter>
				<distanceFromOrigin>213.3354166564942</distanceFromOrigin>
				<angle>54.08260008730363</angle>
				<shape>triangular</shape>
				<triangleMeasure>0.6745292726845253</triangleMeasure>
				<rectangleMeasure>0.6658979857121076</rectangleMeasure>
				<circleMeasure>0.4631077581747802</circleMeasure>
				<centroid>
					<x>384.6195</x>
					<y>1013.539</y>
				</centroid>
			</pseudo3D>
		</spatialEntity>
		<numericStateVariable>
			<name>avgClusterednessRegions</name>
			<value>0</value>
		</numericStateVariable>
		<numericStateVariable>
			<name>avgDensityRegions</name>
			<value>0.6387023069869041</value>
		</numericStateVariable>
	</timepoint>
	<timepoint>
		<spatialEntity>
			<pseudo3D type="region">
				<clusteredness>1</clusteredness>
				<density>0.6387023069869041</density>
				<area>60428</area>
				<perimeter>1100.034738302231</perimeter>
				<distanceFromOrigin>213.3354166564942</distanceFromOrigin>
				<angle>54.08260008730363</angle>
				<shape>triangular</shape>
				<triangleMeasure>0.6745292726845253</triangleMeasure>
				<rectangleMeasure>0.6658979857121076</rectangleMeasure>
				<circleMeasure>0.4631077581747802</circleMeasure>
				<centroid>
					<x>384.6195</x>
					<y>1013.539</y>
				</centroid>
			</pseudo3D>
		</spatialEntity>
		<numericStateVariable>
			<name>avgClusterednessRegions</name>
			<value>0</value>
		</numericStateVariable>
		<numericStateVariable>
			<name>avgDensityRegions</name>
			<value>0.6387023069869041</value>
		</numericStateVariable>
	</timepoint>
	<timepoint>
		<spatialEntity>
			<pseudo3D type="region">
				<clusteredness>1</clusteredness>
				<density>0.6387023069869041</density>
				<area>60428</area>
				<perimeter>1100.034738302231</perimeter>
				<distanceFromOrigin>213.3354166564942</distanceFromOrigin>
				<angle>54.08260008730363</angle>
				<shape>triangular</shape>
				<triangleMeasure>0.6745292726845253</triangleMeasure>
				<rectangleMeasure>0.6658979857121076</rectangleMeasure>
				<circleMeasure>0.4631077581747802</circleMeasure>
				<centroid>
					<x>384.6195</x>
					<y>1013.539</y>
				</centroid>
			</pseudo3D>
		</spatialEntity>
		<numericStateVariable>
			<name>avgClusterednessRegions</name>
			<value>0</value>
		</numericStateVariable>
		<numericStateVariable>
			<name>avgDensityRegions</name>
			<value>0.6387023069869041</value>
		</numericStateVariable>
	</timepoint>
	<timepoint>
		<spatialEntity>
			<pseudo3D type="region">
				<clusteredness>1</clusteredness>
				<density>0.6387023069869041</density>
				<area>60428</area>
				<perimeter>1100.034738302231</perimeter>
				<distanceFromOrigin>213.3354166564942</distanceFromOrigin>
				<angle>54.08260008730363</angle>
				<shape>triangular</shape>
				<triangleMeasure>0.6745292726845253</triangleMeasure>
				<rectangleMeasure>0.6658979857121076</rectangleMeasure>
				<circleMeasure>0.4631077581747802</circleMeasure>
				<centroid>
					<x>384.6195</x>
					<y>1013.539</y>
				</centroid>
			</pseudo3D>
		</spatialEntity>
		<numericStateVariable>
			<name>avgClusterednessRegions</name>
			<value>0</value>
		</numericStateVariable>
		<numericStateVariable>
			<name>avgDensityRegions</name>
			<value>0.6387023069869041</value>
		</numericStateVariable>
	</timepoint>
	<timepoint>
		<spatialEntity>
			<pseudo3D type="region">
				<clusteredness>1</clusteredness>
				<density>0.6387023069869041</density>
				<area>60428</area>
				<perimeter>1100.034738302231</perimeter>
				<distanceFromOrigin>213.3354166564942</distanceFromOrigin>
				<angle>54.08260008730363</angle>
				<shape>triangular</shape>
				<triangleMeasure>0.6745292726845253</triangleMeasure>
				<rectangleMeasure>0.6658979857121076</rectangleMeasure>
				<circleMeasure>0.4631077581747802</circleMeasure>
				<centroid>
					<x>384.6195</x>
					<y>1013.539</y>
				</centroid>
			</pseudo3D>
		</spatialEntity>
		<numericStateVariable>
			<name>avgClusterednessRegions</name>
			<value>0</value>
		</numericStateVariable>
		<numericStateVariable>
			<name>avgDensityRegions</name>
			<value>0.6387023069869041</value>
		</numericStateVariable>
	</timepoint>
	<timepoint>
		<spatialEntity>
			<pseudo3D type="region">
				<clusteredness>1</clusteredness>
				<density>0.6387023069869041</density>
				<area>60428</area>
				<perimeter>1100.034738302231</perimeter>
				<distanceFromOrigin>213.3354166564942</distanceFromOrigin>
				<angle>54.08260008730363</angle>
				<shape>triangular</shape>
				<triangleMeasure>0.6745292726845253</triangleMeasure>
				<rectangleMeasure>0.6658979857121076</rectangleMeasure>
				<circleMeasure>0.4631077581747802</circleMeasure>
				<centroid>
					<x>384.6195</x>
					<y>1013.539</y>
				</centroid>
			</pseudo3D>
		</spatialEntity>
		<numericStateVariable>
			<name>avgClusterednessRegions</name>
			<value>0</value>
		</numericStateVariable>
		<numericStateVariable>
			<name>avgDensityRegions</name>
			<value>0.6387023069869041</value>
		</numericStateVariable>
	</timepoint>
	<timepoint>
		<spatialEntity>
			<pseudo3D type="region">
				<clusteredness>1</clusteredness>
				<density>0.6387023069869041</density>
				<area>60428</area>
				<perimeter>1100.034738302231</perimeter>
				<distanceFromOrigin>213.3354166564942</distanceFromOrigin>
				<angle>54.08260008730363</angle>
				<shape>triangular</shape>
				<triangleMeasure>0.6745292726845253</triangleMeasure>
				<rectangleMeasure>0.6658979857121076</rectangleMeasure>
				<circleMeasure>0.4631077581747802</circleMeasure>
				<centroid>
					<x>384.6195</x>
					<y>1013.539</y>
				</centroid>
			</pseudo3D>
		</spatialEntity>
		<numericStateVariable>
			<name>avgClusterednessRegions</name>
			<value>0</value>
		</numericStateVariable>
		<numericStateVariable>
			<name>avgDensityRegions</name>
			<value>0.6387023069869041</value>
		</numericStateVariable>
	</timepoint>
	<timepoint>
		<spatialEntity>
			<pseudo3D type="region">
				<clusteredness>1</clusteredness>
				<density>0.6387023069869041</density>
				<area>60428</area>
				<perimeter>1100.034738302231</perimeter>
				<distanceFromOrigin>213.3354166564942</distanceFromOrigin>
				<angle>54.08260008730363</angle>
				<shape>triangular</shape>
				<triangleMeasure>0.6745292726845253</triangleMeasure>
				<rectangleMeasure>0.6658979857121076</rectangleMeasure>
				<circleMeasure>0.4631077581747802</circleMeasure>
				<centroid>
					<x>384.6195</x>
					<y>1013.539</y>
				</centroid>
			</pseudo3D>
		</spatialEntity>
		<numericStateVariable>
			<name>avgClusterednessRegions</name>
			<value>0</value>
		</numericStateVariable>
		<numericStateVariable>
			<name>avgDensityRegions</name>
			<value>0.6387023069869041</value>
		</numericStateVariable>
	</timepoint>
	<timepoint>
		<spatialEntity>
			<pseudo3D type="region">
				<clusteredness>1</clusteredness>
				<density>0.6387023069869041</density>
				<area>60428</area>
				<perimeter>1100.034738302231</perimeter>
				<distanceFromOrigin>213.3354166564942</distanceFromOrigin>
				<angle>54.08260008730363</angle>
				<shape>triangular</shape>
				<triangleMeasure>0.6745292726845253</triangleMeasure>
				<rectangleMeasure>0.6658979857121076</rectangleMeasure>
				<circleMeasure>0.4631077581747802</circleMeasure>
				<centroid>
					<x>384.6195</x>
					<y>1013.539</y>
				</centroid>
			</pseudo3D>
		</spatialEntity>
		<numericStateVariable>
			<name>avgClusterednessRegions</name>
			<value>0</value>
		</numericStateVariable>
		<numericStateVariable>
			<name>avgDensityRegions</name>
			<value>0.6387023069869041</value>
		</numericStateVariable>
	</timepoint>
	<timepoint>
		<spatialEntity>
			<pseudo3D type="region">
				<clusteredness>1</clusteredness>
				<density>0.6387023069869041</density>
				<area>60428</area>
				<perimeter>1100.034738302231</perimeter>
				<distanceFromOrigin>213.3354166564942</distanceFromOrigin>
				<angle>54.08260008730363</angle>
				<shape>triangular</shape>
				<triangleMeasure>0.6745292726845253</triangleMeasure>
				<rectangleMeasure>0.6658979857121076</rectangleMeasure>
				<circleMeasure>0.4631077581747802</circleMeasure>
				<centroid>
					<x>384.6195</x>
					<y>1013.539</y>
				</centroid>
			</pseudo3D>
		</spatialEntity>
		<numericStateVariable>
			<name>avgClusterednessRegions</name>
			<value>0</value>
		</numericStateVariable>
		<numericStateVariable>
			<name>avgDensityRegions</name>
			<value>0.6387023069869041</value>
		</numericStateVariable>
	</timepoint>
	<timepoint>
		<spatialEntity>
			<pseudo3D type="region">
				<clusteredness>1</clusteredness>
				<density>0.6387023069869041</density>
				<area>60428</area>
				<perimeter>1100.034738302231</perimeter>
				<distanceFromOrigin>213.3354166564942</distanceFromOrigin>
				<angle>54.08260008730363</angle>
				<shape>triangular</shape>
				<triangleMeasure>0.6745292726845253</triangleMeasure>
				<rectangleMeasure>0.6658979857121076</rectangleMeasure>
				<circleMeasure>0.4631077581747802</circleMeasure>
				<centroid>
					<x>384.6195</x>
					<y>1013.539</y>
				</centroid>
			</pseudo3D>
		</spatialEntity>
		<numericStateVariable>
			<name>avgClusterednessRegions</name>
			<value>0</value>
		</numericStateVariable>
		<numericStateVariable>
			<name>avgDensityRegions</name>
			<value>0.6387023069869041</value>
		</numericStateVariable>
	</timepoint>
	<timepoint>
		<spatialEntity>
			<pseudo3D type="region">
				<clusteredness>1</clusteredness>
				<density>0.6387023069869041</density>
				<area>60428</area>
				<perimeter>1100.034738302231</perimeter>
				<distanceFromOrigin>213.3354166564942</distanceFromOrigin>
				<angle>54.08260008730363</angle>
				<shape>triangular</shape>
				<triangleMeasure>0.6745292726845253</triangleMeasure>
				<rectangleMeasure>0.6658979857121076</rectangleMeasure>
				<circleMeasure>0.4631077581747802</circleMeasure>
				<centroid>
					<x>384.6195</x>
					<y>1013.539</y>
				</centroid>
			</pseudo3D>
		</spatialEntity>
		<numericStateVariable>
			<name>avgClusterednessRegions</name>
			<value>0</value>
		</numericStateVariable>
		<numericStateVariable>
			<name>avgDensityRegions</name>
			<value>0.6387023069869041</value>
		</numericStateVariable>
	</timepoint>
	<timepoint>
		<spatialEntity>
			<pseudo3D type="region">
				<clusteredness>1</clusteredness>
				<density>0.6387023069869041</density>
				<area>60428</area>
				<perimeter>1100.034738302231</perimeter>
				<distanceFromOrigin>213.3354166564942</distanceFromOrigin>
				<angle>54.08260008730363</angle>
				<shape>triangular</shape>
				<triangleMeasure>0.6745292726845253</triangleMeasure>
				<rectangleMeasure>0.6658979857121076</rectangleMeasure>
				<circleMeasure>0.4631077581747802</circleMeasure>
				<centroid>
					<x>384.6195</x>
					<y>1013.539</y>
				</centroid>
			</pseudo3D>
		</spatialEntity>
		<numericStateVariable>
			<name>avgClusterednessRegions</name>
			<value>0</value>
		</numericStateVariable>
		<numericStateVariable>
			<name>avgDensityRegions</name>
			<value>0.6387023069869041</value>
		</numericStateVariable>
	</timepoint>
	<timepoint>
		<spatialEntity>
			<pseudo3D type="region">
				<clusteredness>1</clusteredness>
				<density>0.6387023069869041</density>
				<area>60428</area>
				<perimeter>1100.034738302231</perimeter>
				<distanceFromOrigin>213.3354166564942</distanceFromOrigin>
				<angle>54.08260008730363</angle>
				<shape>triangular</shape>
				<triangleMeasure>0.6745292726845253</triangleMeasure>
				<rectangleMeasure>0.6658979857121076</rectangleMeasure>
				<circleMeasure>0.4631077581747802</circleMeasure>
				<centroid>
					<x>384.6195</x>
					<y>1013.539</y>
				</centroid>
			</pseudo3D>
		</spatialEntity>
		<numericStateVariable>
			<name>avgClusterednessRegions</name>
			<value>0</value>
		</numericStateVariable>
		<numericStateVariable>
			<name>avgDensityRegions</name>
			<value>0.6387023069869041</value>
		</numericStateVariable>
	</timepoint>
	<timepoint>
		<spatialEntity>
			<pseudo3D type="region">
				<clusteredness>1</clusteredness>
				<density>0.6387023069869041</density>
				<area>60428</area>
				<perimeter>1100.034738302231</perimeter>
				<distanceFromOrigin>213.3354166564942</distanceFromOrigin>
				<angle>54.08260008730363</angle>
				<shape>triangular</shape>
				<triangleMeasure>0.6745292726845253</triangleMeasure>
				<rectangleMeasure>0.6658979857121076</rectangleMeasure>
				<circleMeasure>0.4631077581747802</circleMeasure>
				<centroid>
					<x>384.6195</x>
					<y>1013.539</y>
				</centroid>
			</pseudo3D>
		</spatialEntity>
		<numericStateVariable>
			<name>avgClusterednessRegions</name>
			<value>0</value>
		</numericStateVariable>
		<numericStateVariable>
			<name>avgDensityRegions</name>
			<value>0.6387023069869041</value>
		</numericStateVariable>
	</timepoint>
	<timepoint>
		<spatialEntity>
			<pseudo3D type="region">
				<clusteredness>1</clusteredness>
				<density>0.6387023069869041</density>
				<area>60428</area>
				<perimeter>1100.034738302231</perimeter>
				<distanceFromOrigin>213.3354166564942</distanceFromOrigin>
				<angle>54.08260008730363</angle>
				<shape>triangular</shape>
				<triangleMeasure>0.6745292726845253</triangleMeasure>
				<rectangleMeasure>0.6658979857121076</rectangleMeasure>
				<circleMeasure>0.4631077581747802</circleMeasure>
				<centroid>
					<x>384.6195</x>
					<y>1013.539</y>
				</centroid>
			</pseudo3D>
		</spatialEntity>
		<numericStateVariable>
			<name>avgClusterednessRegions</name>
			<value>0</value>
		</numericStateVariable>
		<numericStateVariable>
			<name>avgDensityRegions</name>
			<value>0.6387023069869041</value>
		</numericStateVariable>
	</timepoint>
	<timepoint>
		<spatialEntity>
			<pseudo3D type="region">
				<clusteredness>1</clusteredness>
				<density>0.6387023069869041</density>
				<area>60428</area>
				<perimeter>1100.034738302231</perimeter>
				<distanceFromOrigin>213.3354166564942</distanceFromOrigin>
				<angle>54.08260008730363</angle>
				<shape>triangular</shape>
				<triangleMeasure>0.6745292726845253</triangleMeasure>
				<rectangleMeasure>0.6658979857121076</rectangleMeasure>
				<circleMeasure>0.4631077581747802</circleMeasure>
				<centroid>
					<x>384.6195</x>
					<y>1013.539</y>
				</centroid>
			</pseudo3D>
		</spatialEntity>
		<numericStateVariable>
			<name>avgClusterednessRegions</name>
			<value>0</value>
		</numericStateVariable>
		<numericStateVariable>
			<name>avgDensityRegions</name>
			<value>0.6387023069869041</value>
		</numericStateVariable>
	</timepoint>
	<timepoint>
		<spatialEntity>
			<pseudo3D type="region">
				<clusteredness>1</clusteredness>
				<density>0.6387023069869041</density>
				<area>60428</area>
				<perimeter>1100.034738302231</perimeter>
				<distanceFromOrigin>213.3354166564942</distanceFromOrigin>
				<angle>54.08260008730363</angle>
				<shape>triangular</shape>
				<triangleMeasure>0.6745292726845253</triangleMeasure>
				<rectangleMeasure>0.6658979857121076</rectangleMeasure>
				<circleMeasure>0.4631077581747802</circleMeasure>
				<centroid>
					<x>384.6195</x>
					<y>1013.539</y>
				</centroid>
			</pseudo3D>
		</spatialEntity>
		<numericStateVariable>
			<name>avgClusterednessRegions</name>
			<value>0</value>
		</numericStateVariable>
		<numericStateVariable>
			<name>avgDensityRegions</name>
			<value>0.6387023069869041</value>
		</numericStateVariable>
	</timepoint>
	<timepoint>
		<spatialEntity>
			<pseudo3D type="region">
				<clusteredness>1</clusteredness>
				<density>0.6387023069869041</density>
				<area>60428</area>
				<perimeter>1100.034738302231</perimeter>
				<distanceFromOrigin>213.3354166564942</distanceFromOrigin>
				<angle>54.08260008730363</angle>
				<shape>triangular</shape>
				<triangleMeasure>0.6745292726845253</triangleMeasure>
				<rectangleMeasure>0.6658979857121076</rectangleMeasure>
				<circleMeasure>0.4631077581747802</circleMeasure>
				<centroid>
					<x>384.6195</x>
					<y>1013.539</y>
				</centroid>
			</pseudo3D>
		</spatialEntity>
		<numericStateVariable>
			<name>avgClusterednessRegions</name>
			<value>0</value>
		</numericStateVariable>
		<numericStateVariable>
			<name>avgDensityRegions</name>
			<value>0.6387023069869041</value>
		</numericStateVariable>
	</timepoint>
	<timepoint>
		<spatialEntity>
			<pseudo3D type="region">
				<clusteredness>1</clusteredness>
				<density>0.6387023069869041</density>
				<area>60428</area>
				<perimeter>1100.034738302231</perimeter>
				<distanceFromOrigin>213.3354166564942</distanceFromOrigin>
				<angle>54.08260008730363</angle>
				<shape>triangular</shape>
				<triangleMeasure>0.6745292726845253</triangleMeasure>
				<rectangleMeasure>0.6658979857121076</rectangleMeasure>
				<circleMeasure>0.4631077581747802</circleMeasure>
				<centroid>
					<x>384.6195</x>
					<y>1013.539</y>
				</centroid>
			</pseudo3D>
		</spatialEntity>
		<numericStateVariable>
			<name>avgClusterednessRegions</name>
			<value>0</value>
		</numericStateVariable>
		<numericStateVariable>
			<name>avgDensityRegions</name>
			<value>0.6387023069869041</value>
		</numericStateVariable>
	</timepoint>
	<timepoint>
		<spatialEntity>
			<pseudo3D type="region">
				<clusteredness>1</clusteredness>
				<density>0.6387023069869041</density>
				<area>60428</area>
				<perimeter>1100.034738302231</perimeter>
				<distanceFromOrigin>213.3354166564942</distanceFromOrigin>
				<angle>54.08260008730363</angle>
				<shape>triangular</shape>
				<triangleMeasure>0.6745292726845253</triangleMeasure>
				<rectangleMeasure>0.6658979857121076</rectangleMeasure>
				<circleMeasure>0.4631077581747802</circleMeasure>
				<centroid>
					<x>384.6195</x>
					<y>1013.539</y>
				</centroid>
			</pseudo3D>
		</spatialEntity>
		<numericStateVariable>
			<name>avgClusterednessRegions</name>
			<value>0</value>
		</numericStateVariable>
		<numericStateVariable>
			<name>avgDensityRegions</name>
			<value>0.6387023069869041</value>
		</numericStateVariable>
	</timepoint>
	<timepoint>
		<spatialEntity>
			<pseudo3D type="region">
				<clusteredness>1</clusteredness>
				<density>0.6387023069869041</density>
				<area>60428</area>
				<perimeter>1100.034738302231</perimeter>
				<distanceFromOrigin>213.3354166564942</distanceFromOrigin>
				<angle>54.08260008730363</angle>
				<shape>triangular</shape>
				<triangleMeasure>0.6745292726845253</triangleMeasure>
				<rectangleMeasure>0.6658979857121076</rectangleMeasure>
				<circleMeasure>0.4631077581747802</circleMeasure>
				<centroid>
					<x>384.6195</x>
					<y>1013.539</y>
				</centroid>
			</pseudo3D>
		</spatialEntity>
		<numericStateVariable>
			<name>avgClusterednessRegions</name>
			<value>0</value>
		</numericStateVariable>
		<numericStateVariable>
			<name>avgDensityRegions</name>
			<value>0.6387023069869041</value>
		</numericStateVariable>
	</timepoint>
	<timepoint>
		<spatialEntity>
			<pseudo3D type="region">
				<clusteredness>1</clusteredness>
				<density>0.6387023069869041</density>
				<area>60428</area>
				<perimeter>1100.034738302231</perimeter>
				<distanceFromOrigin>213.3354166564942</distanceFromOrigin>
				<angle>54.08260008730363</angle>
				<shape>triangular</shape>
				<triangleMeasure>0.6745292726845253</triangleMeasure>
				<rectangleMeasure>0.6658979857121076</rectangleMeasure>
				<circleMeasure>0.4631077581747802</circleMeasure>
				<centroid>
					<x>384.6195</x>
					<y>1013.539</y>
				</centroid>
			</pseudo3D>
		</spatialEntity>
		<numericStateVariable>
			<name>avgClusterednessRegions</name>
			<value>0</value>
		</numericStateVariable>
		<numericStateVariable>
			<name>avgDensityRegions</name>
			<value>0.6387023069869041</value>
		</numericStateVariable>
	</timepoint>
	<timepoint>
		<spatialEntity>
			<pseudo3D type="region">
				<clusteredness>1</clusteredness>
				<density>0.6387023069869041</density>
				<area>60428</area>
				<perimeter>1100.034738302231</perimeter>
				<distanceFromOrigin>213.3354166564942</distanceFromOrigin>
				<angle>54.08260008730363</angle>
				<shape>triangular</shape>
				<triangleMeasure>0.6745292726845253</triangleMeasure>
				<rectangleMeasure>0.6658979857121076</rectangleMeasure>
				<circleMeasure>0.4631077581747802</circleMeasure>
				<centroid>
					<x>384.6195</x>
					<y>1013.539</y>
				</centroid>
			</pseudo3D>
		</spatialEntity>
		<numericStateVariable>
			<name>avgClusterednessRegions</name>
			<value>0</value>
		</numericStateVariable>
		<numericStateVariable>
			<name>avgDensityRegions</name>
			<value>0.6387023069869041</value>
		</numericStateVariable>
	</timepoint>
	<timepoint>
		<spatialEntity>
			<pseudo3D type="region">
				<clusteredness>1</clusteredness>
				<density>0.6387023069869041</density>
				<area>60428</area>
				<perimeter>1100.034738302231</perimeter>
				<distanceFromOrigin>213.3354166564942</distanceFromOrigin>
				<angle>54.08260008730363</angle>
				<shape>triangular</shape>
				<triangleMeasure>0.6745292726845253</triangleMeasure>
				<rectangleMeasure>0.6658979857121076</rectangleMeasure>
				<circleMeasure>0.4631077581747802</circleMeasure>
				<centroid>
					<x>384.6195</x>
					<y>1013.539</y>
				</centroid>
			</pseudo3D>
		</spatialEntity>
		<numericStateVariable>
			<name>avgClusterednessRegions</name>
			<value>0</value>
		</numericStateVariable>
		<numericStateVariable>
			<name>avgDensityRegions</name>
			<value>0.6387023069869041</value>
		</numericStateVariable>
	</timepoint>
	<timepoint>
		<spatialEntity>
			<pseudo3D type="region">
				<clusteredness>1</clusteredness>
				<density>0.6387023069869041</density>
				<area>60428</area>
				<perimeter>1100.034738302231</perimeter>
				<distanceFromOrigin>213.3354166564942</distanceFromOrigin>
				<angle>54.08260008730363</angle>
				<shape>triangular</shape>
				<triangleMeasure>0.6745292726845253</triangleMeasure>
				<rectangleMeasure>0.6658979857121076</rectangleMeasure>
				<circleMeasure>0.4631077581747802</circleMeasure>
				<centroid>
					<x>384.6195</x>
					<y>1013.539</y>
				</centroid>
			</pseudo3D>
		</spatialEntity>
		<numericStateVariable>
			<name>avgClusterednessRegions</name>
			<value>0</value>
		</numericStateVariable>
		<numericStateVariable>
			<name>avgDensityRegions</name>
			<value>0.6387023069869041</value>
		</numericStateVariable>
	</timepoint>
</experiment>
