# Supplementary material for: Automatic validation of computational models using pseudo-3D spatio-temporal model checking
Source: BMC Syst Biol. 2014 Dec 2;8:124. doi: 10.1186/s12918-014-0124-0 (PMC4272535; doi:10.1186/s12918-014-0124-0)
Supplement: Additional file 8 — Dataset of STML files for the phase variation case study. The dataset of one thousand STML files corresponding to the stochastic simulations of the rectangular model for the phase variation case study. We recommend using the freely available 7zip software (Download link: http://www.7-zip.org/download.html) to extract this archive. [file 12918_2014_124_MOESM8_ESM.zip › phase_variation_stml_245.xml]

<?xml version="1.0" encoding="utf-8"?>
<!--Warning! This xml file was automatically generated by a C++ program using the Boost PropertyTree library.-->
<experiment>
	<timepoint>
		<numericStateVariable>
			<name>avgClusterednessRegions</name>
			<value>0</value>
		</numericStateVariable>
		<numericStateVariable>
			<name>avgDensityRegions</name>
			<value>0</value>
		</numericStateVariable>
	</timepoint>
	<timepoint>
		<numericStateVariable>
			<name>avgClusterednessRegions</name>
			<value>0</value>
		</numericStateVariable>
		<numericStateVariable>
			<name>avgDensityRegions</name>
			<value>0</value>
		</numericStateVariable>
	</timepoint>
	<timepoint>
		<numericStateVariable>
			<name>avgClusterednessRegions</name>
			<value>0</value>
		</numericStateVariable>
		<numericStateVariable>
			<name>avgDensityRegions</name>
			<value>0</value>
		</numericStateVariable>
	</timepoint>
	<timepoint>
		<numericStateVariable>
			<name>avgClusterednessRegions</name>
			<value>0</value>
		</numericStateVariable>
		<numericStateVariable>
			<name>avgDensityRegions</name>
			<value>0</value>
		</numericStateVariable>
	</timepoint>
	<timepoint>
		<numericStateVariable>
			<name>avgClusterednessRegions</name>
			<value>0</value>
		</numericStateVariable>
		<numericStateVariable>
			<name>avgDensityRegions</name>
			<value>0</value>
		</numericStateVariable>
	</timepoint>
	<timepoint>
		<numericStateVariable>
			<name>avgClusterednessRegions</name>
			<value>0</value>
		</numericStateVariable>
		<numericStateVariable>
			<name>avgDensityRegions</name>
			<value>0</value>
		</numericStateVariable>
	</timepoint>
	<timepoint>
		<numericStateVariable>
			<name>avgClusterednessRegions</name>
			<value>0</value>
		</numericStateVariable>
		<numericStateVariable>
			<name>avgDensityRegions</name>
			<value>0</value>
		</numericStateVariable>
	</timepoint>
	<timepoint>
		<numericStateVariable>
			<name>avgClusterednessRegions</name>
			<value>0</value>
		</numericStateVariable>
		<numericStateVariable>
			<name>avgDensityRegions</name>
			<value>0</value>
		</numericStateVariable>
	</timepoint>
	<timepoint>
		<numericStateVariable>
			<name>avgClusterednessRegions</name>
			<value>0</value>
		</numericStateVariable>
		<numericStateVariable>
			<name>avgDensityRegions</name>
			<value>0</value>
		</numericStateVariable>
	</timepoint>
	<timepoint>
		<numericStateVariable>
			<name>avgClusterednessRegions</name>
			<value>0</value>
		</numericStateVariable>
		<numericStateVariable>
			<name>avgDensityRegions</name>
			<value>0</value>
		</numericStateVariable>
	</timepoint>
	<timepoint>
		<numericStateVariable>
			<name>avgClusterednessRegions</name>
			<value>0</value>
		</numericStateVariable>
		<numericStateVariable>
			<name>avgDensityRegions</name>
			<value>0</value>
		</numericStateVariable>
	</timepoint>
	<timepoint>
		<numericStateVariable>
			<name>avgClusterednessRegions</name>
			<value>0</value>
		</numericStateVariable>
		<numericStateVariable>
			<name>avgDensityRegions</name>
			<value>0</value>
		</numericStateVariable>
	</timepoint>
	<timepoint>
		<numericStateVariable>
			<name>avgClusterednessRegions</name>
			<value>0</value>
		</numericStateVariable>
		<numericStateVariable>
			<name>avgDensityRegions</name>
			<value>0</value>
		</numericStateVariable>
	</timepoint>
	<timepoint>
		<numericStateVariable>
			<name>avgClusterednessRegions</name>
			<value>0</value>
		</numericStateVariable>
		<numericStateVariable>
			<name>avgDensityRegions</name>
			<value>0</value>
		</numericStateVariable>
	</timepoint>
	<timepoint>
		<numericStateVariable>
			<name>avgClusterednessRegions</name>
			<value>0</value>
		</numericStateVariable>
		<numericStateVariable>
			<name>avgDensityRegions</name>
			<value>0</value>
		</numericStateVariable>
	</timepoint>
	<timepoint>
		<numericStateVariable>
			<name>avgClusterednessRegions</name>
			<value>0</value>
		</numericStateVariable>
		<numericStateVariable>
			<name>avgDensityRegions</name>
			<value>0</value>
		</numericStateVariable>
	</timepoint>
	<timepoint>
		<numericStateVariable>
			<name>avgClusterednessRegions</name>
			<value>0</value>
		</numericStateVariable>
		<numericStateVariable>
			<name>avgDensityRegions</name>
			<value>0</value>
		</numericStateVariable>
	</timepoint>
	<timepoint>
		<numericStateVariable>
			<name>avgClusterednessRegions</name>
			<value>0</value>
		</numericStateVariable>
		<numericStateVariable>
			<name>avgDensityRegions</name>
			<value>0</value>
		</numericStateVariable>
	</timepoint>
	<timepoint>
		<numericStateVariable>
			<name>avgClusterednessRegions</name>
			<value>0</value>
		</numericStateVariable>
		<numericStateVariable>
			<name>avgDensityRegions</name>
			<value>0</value>
		</numericStateVariable>
	</timepoint>
	<timepoint>
		<numericStateVariable>
			<name>avgClusterednessRegions</name>
			<value>0</value>
		</numericStateVariable>
		<numericStateVariable>
			<name>avgDensityRegions</name>
			<value>0</value>
		</numericStateVariable>
	</timepoint>
	<timepoint>
		<numericStateVariable>
			<name>avgClusterednessRegions</name>
			<value>0</value>
		</numericStateVariable>
		<numericStateVariable>
			<name>avgDensityRegions</name>
			<value>0</value>
		</numericStateVariable>
	</timepoint>
	<timepoint>
		<numericStateVariable>
			<name>avgClusterednessRegions</name>
			<value>0</value>
		</numericStateVariable>
		<numericStateVariable>
			<name>avgDensityRegions</name>
			<value>0</value>
		</numericStateVariable>
	</timepoint>
	<timepoint>
		<numericStateVariable>
			<name>avgClusterednessRegions</name>
			<value>0</value>
		</numericStateVariable>
		<numericStateVariable>
			<name>avgDensityRegions</name>
			<value>0</value>
		</numericStateVariable>
	</timepoint>
	<timepoint>
		<numericStateVariable>
			<name>avgClusterednessRegions</name>
			<value>0</value>
		</numericStateVariable>
		<numericStateVariable>
			<name>avgDensityRegions</name>
			<value>0</value>
		</numericStateVariable>
	</timepoint>
	<timepoint>
		<numericStateVariable>
			<name>avgClusterednessRegions</name>
			<value>0</value>
		</numericStateVariable>
		<numericStateVariable>
			<name>avgDensityRegions</name>
			<value>0</value>
		</numericStateVariable>
	</timepoint>
	<timepoint>
		<numericStateVariable>
			<name>avgClusterednessRegions</name>
			<value>0</value>
		</numericStateVariable>
		<numericStateVariable>
			<name>avgDensityRegions</name>
			<value>0</value>
		</numericStateVariable>
	</timepoint>
	<timepoint>
		<numericStateVariable>
			<name>avgClusterednessRegions</name>
			<value>0</value>
		</numericStateVariable>
		<numericStateVariable>
			<name>avgDensityRegions</name>
			<value>0</value>
		</numericStateVariable>
	</timepoint>
	<timepoint>
		<numericStateVariable>
			<name>avgClusterednessRegions</name>
			<value>0</value>
		</numericStateVariable>
		<numericStateVariable>
			<name>avgDensityRegions</name>
			<value>0</value>
		</numericStateVariable>
	</timepoint>
	<timepoint>
		<numericStateVariable>
			<name>avgClusterednessRegions</name>
			<value>0</value>
		</numericStateVariable>
		<numericStateVariable>
			<name>avgDensityRegions</name>
			<value>0</value>
		</numericStateVariable>
	</timepoint>
	<timepoint>
		<spatialEntity>
			<pseudo3D type="region">
				<clusteredness>1</clusteredness>
				<density>0.6191411562110329</density>
				<area>21537.5</area>
				<perimeter>779.4113993644714</perimeter>
				<distanceFromOrigin>230.243349523933</distanceFromOrigin>
				<angle>36.97276248956804</angle>
				<shape>triangular</shape>
				<triangleMeasure>0.6684700745190886</triangleMeasure>
				<rectangleMeasure>0.4891149393494282</rectangleMeasure>
				<circleMeasure>0.2902854339361281</circleMeasure>
				<centroid>
					<x>546.6603</x>
					<y>309.3895</y>
				</centroid>
			</pseudo3D>
		</spatialEntity>
		<numericStateVariable>
			<name>avgClusterednessRegions</name>
			<value>0</value>
		</numericStateVariable>
		<numericStateVariable>
			<name>avgDensityRegions</name>
			<value>0.6191411562110329</value>
		</numericStateVariable>
	</timepoint>
	<timepoint>
		<spatialEntity>
			<pseudo3D type="region">
				<clusteredness>1</clusteredness>
				<density>0.6323186274509804</density>
				<area>24450.5</area>
				<perimeter>821.0722103118896</perimeter>
				<distanceFromOrigin>230.243349523933</distanceFromOrigin>
				<angle>40.66340053973236</angle>
				<shape>triangular</shape>
				<triangleMeasure>0.6330223976446612</triangleMeasure>
				<rectangleMeasure>0.4874330778317957</rectangleMeasure>
				<circleMeasure>0.2991871317475305</circleMeasure>
				<centroid>
					<x>544.9623</x>
					<y>296.5924</y>
				</centroid>
			</pseudo3D>
		</spatialEntity>
		<numericStateVariable>
			<name>avgClusterednessRegions</name>
			<value>0</value>
		</numericStateVariable>
		<numericStateVariable>
			<name>avgDensityRegions</name>
			<value>0.6323186274509804</value>
		</numericStateVariable>
	</timepoint>
	<timepoint>
		<spatialEntity>
			<pseudo3D type="region">
				<clusteredness>1</clusteredness>
				<density>0.6409997653620381</density>
				<area>27956</area>
				<perimeter>885.5475060939789</perimeter>
				<distanceFromOrigin>230.243349523933</distanceFromOrigin>
				<angle>40.118043370216</angle>
				<shape>triangular</shape>
				<triangleMeasure>0.6724445600357197</triangleMeasure>
				<rectangleMeasure>0.4698701785565977</rectangleMeasure>
				<circleMeasure>0.2956223064488794</circleMeasure>
				<centroid>
					<x>542.4824</x>
					<y>282.7475</y>
				</centroid>
			</pseudo3D>
		</spatialEntity>
		<numericStateVariable>
			<name>avgClusterednessRegions</name>
			<value>0</value>
		</numericStateVariable>
		<numericStateVariable>
			<name>avgDensityRegions</name>
			<value>0.6409997653620381</value>
		</numericStateVariable>
	</timepoint>
	<timepoint>
		<spatialEntity>
			<pseudo3D type="region">
				<clusteredness>1</clusteredness>
				<density>0.6387741751344361</density>
				<area>30661</area>
				<perimeter>920.1101729869843</perimeter>
				<distanceFromOrigin>230.243349523933</distanceFromOrigin>
				<angle>38.74352975404742</angle>
				<shape>triangular</shape>
				<triangleMeasure>0.6883798987726144</triangleMeasure>
				<rectangleMeasure>0.4914510285563446</rectangleMeasure>
				<circleMeasure>0.2959653879745801</circleMeasure>
				<centroid>
					<x>537.8251</x>
					<y>273.3424</y>
				</centroid>
			</pseudo3D>
		</spatialEntity>
		<numericStateVariable>
			<name>avgClusterednessRegions</name>
			<value>0</value>
		</numericStateVariable>
		<numericStateVariable>
			<name>avgDensityRegions</name>
			<value>0.6387741751344361</value>
		</numericStateVariable>
	</timepoint>
	<timepoint>
		<spatialEntity>
			<pseudo3D type="region">
				<clusteredness>1</clusteredness>
				<density>0.6415920256704164</density>
				<area>34377</area>
				<perimeter>971.2367343902588</perimeter>
				<distanceFromOrigin>230.243349523933</distanceFromOrigin>
				<angle>38.16065671924299</angle>
				<shape>triangular</shape>
				<triangleMeasure>0.6892653172472345</triangleMeasure>
				<rectangleMeasure>0.5053075450085122</rectangleMeasure>
				<circleMeasure>0.29662750334094</circleMeasure>
				<centroid>
					<x>534.7034</x>
					<y>260.3122</y>
				</centroid>
			</pseudo3D>
		</spatialEntity>
		<numericStateVariable>
			<name>avgClusterednessRegions</name>
			<value>0</value>
		</numericStateVariable>
		<numericStateVariable>
			<name>avgDensityRegions</name>
			<value>0.6415920256704164</value>
		</numericStateVariable>
	</timepoint>
	<timepoint>
		<spatialEntity>
			<pseudo3D type="region">
				<clusteredness>1</clusteredness>
				<density>0.4934206819956057</density>
				<area>21471</area>
				<perimeter>1040.381275177002</perimeter>
				<distanceFromOrigin>248.3384786938987</distanceFromOrigin>
				<angle>39.21916731939549</angle>
				<shape>triangular</shape>
				<triangleMeasure>0.4973031190015026</triangleMeasure>
				<rectangleMeasure>0.4391930752838356</rectangleMeasure>
				<circleMeasure>0.2222259089997193</circleMeasure>
				<centroid>
					<x>284.8537</x>
					<y>518.0256</y>
				</centroid>
			</pseudo3D>
		</spatialEntity>
		<spatialEntity>
			<pseudo3D type="region">
				<clusteredness>1</clusteredness>
				<density>0.650019028879361</density>
				<area>38308</area>
				<perimeter>1009.210381984711</perimeter>
				<distanceFromOrigin>230.243349523933</distanceFromOrigin>
				<angle>37.69252592318608</angle>
				<shape>triangular</shape>
				<triangleMeasure>0.7117033508851326</triangleMeasure>
				<rectangleMeasure>0.5023647418188375</rectangleMeasure>
				<circleMeasure>0.3043873893094286</circleMeasure>
				<centroid>
					<x>530.8194</x>
					<y>247.9036</y>
				</centroid>
			</pseudo3D>
		</spatialEntity>
		<numericStateVariable>
			<name>avgClusterednessRegions</name>
			<value>730.6572565751403</value>
		</numericStateVariable>
		<numericStateVariable>
			<name>avgDensityRegions</name>
			<value>0.5717198554374834</value>
		</numericStateVariable>
	</timepoint>
	<timepoint>
		<spatialEntity>
			<pseudo3D type="region">
				<clusteredness>1</clusteredness>
				<density>0.4906671910470349</density>
				<area>23151</area>
				<perimeter>1097.595293998718</perimeter>
				<distanceFromOrigin>248.3384786938987</distanceFromOrigin>
				<angle>39.12229286326807</angle>
				<shape>triangular</shape>
				<triangleMeasure>0.5245892352678968</triangleMeasure>
				<rectangleMeasure>0.4628568791108071</rectangleMeasure>
				<circleMeasure>0.2322105174444579</circleMeasure>
				<centroid>
					<x>274.9804</x>
					<y>517.7772</y>
				</centroid>
			</pseudo3D>
		</spatialEntity>
		<spatialEntity>
			<pseudo3D type="region">
				<clusteredness>1</clusteredness>
				<density>0.6535015287703094</density>
				<area>41052</area>
				<perimeter>1046.472678184509</perimeter>
				<distanceFromOrigin>230.243349523933</distanceFromOrigin>
				<angle>37.14756846236534</angle>
				<shape>triangular</shape>
				<triangleMeasure>0.7233525891248003</triangleMeasure>
				<rectangleMeasure>0.503555690484733</rectangleMeasure>
				<circleMeasure>0.3003839112527996</circleMeasure>
				<centroid>
					<x>529.1039</x>
					<y>239.1136</y>
				</centroid>
			</pseudo3D>
		</spatialEntity>
		<numericStateVariable>
			<name>avgClusterednessRegions</name>
			<value>754.2734495914966</value>
		</numericStateVariable>
		<numericStateVariable>
			<name>avgDensityRegions</name>
			<value>0.5720843599086722</value>
		</numericStateVariable>
	</timepoint>
	<timepoint>
		<spatialEntity>
			<pseudo3D type="region">
				<clusteredness>1</clusteredness>
				<density>0.4906671910470349</density>
				<area>23151</area>
				<perimeter>1097.595293998718</perimeter>
				<distanceFromOrigin>248.3384786938987</distanceFromOrigin>
				<angle>39.12229286326807</angle>
				<shape>triangular</shape>
				<triangleMeasure>0.5245892352678968</triangleMeasure>
				<rectangleMeasure>0.4628568791108071</rectangleMeasure>
				<circleMeasure>0.2322105174444579</circleMeasure>
				<centroid>
					<x>274.9804</x>
					<y>517.7772</y>
				</centroid>
			</pseudo3D>
		</spatialEntity>
		<spatialEntity>
			<pseudo3D type="region">
				<clusteredness>1</clusteredness>
				<density>0.6535015287703094</density>
				<area>41052</area>
				<perimeter>1046.472678184509</perimeter>
				<distanceFromOrigin>230.243349523933</distanceFromOrigin>
				<angle>37.14756846236534</angle>
				<shape>triangular</shape>
				<triangleMeasure>0.7233525891248003</triangleMeasure>
				<rectangleMeasure>0.503555690484733</rectangleMeasure>
				<circleMeasure>0.3003839112527996</circleMeasure>
				<centroid>
					<x>529.1039</x>
					<y>239.1136</y>
				</centroid>
			</pseudo3D>
		</spatialEntity>
		<numericStateVariable>
			<name>avgClusterednessRegions</name>
			<value>754.2734495914966</value>
		</numericStateVariable>
		<numericStateVariable>
			<name>avgDensityRegions</name>
			<value>0.5720843599086722</value>
		</numericStateVariable>
	</timepoint>
	<timepoint>
		<spatialEntity>
			<pseudo3D type="region">
				<clusteredness>1</clusteredness>
				<density>0.4906671910470349</density>
				<area>23151</area>
				<perimeter>1097.595293998718</perimeter>
				<distanceFromOrigin>248.3384786938987</distanceFromOrigin>
				<angle>39.12229286326807</angle>
				<shape>triangular</shape>
				<triangleMeasure>0.5245892352678968</triangleMeasure>
				<rectangleMeasure>0.4628568791108071</rectangleMeasure>
				<circleMeasure>0.2322105174444579</circleMeasure>
				<centroid>
					<x>274.9804</x>
					<y>517.7772</y>
				</centroid>
			</pseudo3D>
		</spatialEntity>
		<spatialEntity>
			<pseudo3D type="region">
				<clusteredness>1</clusteredness>
				<density>0.6535015287703094</density>
				<area>41052</area>
				<perimeter>1046.472678184509</perimeter>
				<distanceFromOrigin>230.243349523933</distanceFromOrigin>
				<angle>37.14756846236534</angle>
				<shape>triangular</shape>
				<triangleMeasure>0.7233525891248003</triangleMeasure>
				<rectangleMeasure>0.503555690484733</rectangleMeasure>
				<circleMeasure>0.3003839112527996</circleMeasure>
				<centroid>
					<x>529.1039</x>
					<y>239.1136</y>
				</centroid>
			</pseudo3D>
		</spatialEntity>
		<numericStateVariable>
			<name>avgClusterednessRegions</name>
			<value>754.2734495914966</value>
		</numericStateVariable>
		<numericStateVariable>
			<name>avgDensityRegions</name>
			<value>0.5720843599086722</value>
		</numericStateVariable>
	</timepoint>
	<timepoint>
		<spatialEntity>
			<pseudo3D type="region">
				<clusteredness>1</clusteredness>
				<density>0.4906671910470349</density>
				<area>23151</area>
				<perimeter>1097.595293998718</perimeter>
				<distanceFromOrigin>248.3384786938987</distanceFromOrigin>
				<angle>39.12229286326807</angle>
				<shape>triangular</shape>
				<triangleMeasure>0.5245892352678968</triangleMeasure>
				<rectangleMeasure>0.4628568791108071</rectangleMeasure>
				<circleMeasure>0.2322105174444579</circleMeasure>
				<centroid>
					<x>274.9804</x>
					<y>517.7772</y>
				</centroid>
			</pseudo3D>
		</spatialEntity>
		<spatialEntity>
			<pseudo3D type="region">
				<clusteredness>1</clusteredness>
				<density>0.6535015287703094</density>
				<area>41052</area>
				<perimeter>1046.472678184509</perimeter>
				<distanceFromOrigin>230.243349523933</distanceFromOrigin>
				<angle>37.14756846236534</angle>
				<shape>triangular</shape>
				<triangleMeasure>0.7233525891248003</triangleMeasure>
				<rectangleMeasure>0.503555690484733</rectangleMeasure>
				<circleMeasure>0.3003839112527996</circleMeasure>
				<centroid>
					<x>529.1039</x>
					<y>239.1136</y>
				</centroid>
			</pseudo3D>
		</spatialEntity>
		<numericStateVariable>
			<name>avgClusterednessRegions</name>
			<value>754.2734495914966</value>
		</numericStateVariable>
		<numericStateVariable>
			<name>avgDensityRegions</name>
			<value>0.5720843599086722</value>
		</numericStateVariable>
	</timepoint>
	<timepoint>
		<spatialEntity>
			<pseudo3D type="region">
				<clusteredness>1</clusteredness>
				<density>0.4906671910470349</density>
				<area>23151</area>
				<perimeter>1097.595293998718</perimeter>
				<distanceFromOrigin>248.3384786938987</distanceFromOrigin>
				<angle>39.12229286326807</angle>
				<shape>triangular</shape>
				<triangleMeasure>0.5245892352678968</triangleMeasure>
				<rectangleMeasure>0.4628568791108071</rectangleMeasure>
				<circleMeasure>0.2322105174444579</circleMeasure>
				<centroid>
					<x>274.9804</x>
					<y>517.7772</y>
				</centroid>
			</pseudo3D>
		</spatialEntity>
		<spatialEntity>
			<pseudo3D type="region">
				<clusteredness>1</clusteredness>
				<density>0.6535015287703094</density>
				<area>41052</area>
				<perimeter>1046.472678184509</perimeter>
				<distanceFromOrigin>230.243349523933</distanceFromOrigin>
				<angle>37.14756846236534</angle>
				<shape>triangular</shape>
				<triangleMeasure>0.7233525891248003</triangleMeasure>
				<rectangleMeasure>0.503555690484733</rectangleMeasure>
				<circleMeasure>0.3003839112527996</circleMeasure>
				<centroid>
					<x>529.1039</x>
					<y>239.1136</y>
				</centroid>
			</pseudo3D>
		</spatialEntity>
		<numericStateVariable>
			<name>avgClusterednessRegions</name>
			<value>754.2734495914966</value>
		</numericStateVariable>
		<numericStateVariable>
			<name>avgDensityRegions</name>
			<value>0.5720843599086722</value>
		</numericStateVariable>
	</timepoint>
	<timepoint>
		<spatialEntity>
			<pseudo3D type="region">
				<clusteredness>1</clusteredness>
				<density>0.4906671910470349</density>
				<area>23151</area>
				<perimeter>1097.595293998718</perimeter>
				<distanceFromOrigin>248.3384786938987</distanceFromOrigin>
				<angle>39.12229286326807</angle>
				<shape>triangular</shape>
				<triangleMeasure>0.5245892352678968</triangleMeasure>
				<rectangleMeasure>0.4628568791108071</rectangleMeasure>
				<circleMeasure>0.2322105174444579</circleMeasure>
				<centroid>
					<x>274.9804</x>
					<y>517.7772</y>
				</centroid>
			</pseudo3D>
		</spatialEntity>
		<spatialEntity>
			<pseudo3D type="region">
				<clusteredness>1</clusteredness>
				<density>0.6535015287703094</density>
				<area>41052</area>
				<perimeter>1046.472678184509</perimeter>
				<distanceFromOrigin>230.243349523933</distanceFromOrigin>
				<angle>37.14756846236534</angle>
				<shape>triangular</shape>
				<triangleMeasure>0.7233525891248003</triangleMeasure>
				<rectangleMeasure>0.503555690484733</rectangleMeasure>
				<circleMeasure>0.3003839112527996</circleMeasure>
				<centroid>
					<x>529.1039</x>
					<y>239.1136</y>
				</centroid>
			</pseudo3D>
		</spatialEntity>
		<numericStateVariable>
			<name>avgClusterednessRegions</name>
			<value>754.2734495914966</value>
		</numericStateVariable>
		<numericStateVariable>
			<name>avgDensityRegions</name>
			<value>0.5720843599086722</value>
		</numericStateVariable>
	</timepoint>
	<timepoint>
		<spatialEntity>
			<pseudo3D type="region">
				<clusteredness>1</clusteredness>
				<density>0.4906671910470349</density>
				<area>23151</area>
				<perimeter>1097.595293998718</perimeter>
				<distanceFromOrigin>248.3384786938987</distanceFromOrigin>
				<angle>39.12229286326807</angle>
				<shape>triangular</shape>
				<triangleMeasure>0.5245892352678968</triangleMeasure>
				<rectangleMeasure>0.4628568791108071</rectangleMeasure>
				<circleMeasure>0.2322105174444579</circleMeasure>
				<centroid>
					<x>274.9804</x>
					<y>517.7772</y>
				</centroid>
			</pseudo3D>
		</spatialEntity>
		<spatialEntity>
			<pseudo3D type="region">
				<clusteredness>1</clusteredness>
				<density>0.6535015287703094</density>
				<area>41052</area>
				<perimeter>1046.472678184509</perimeter>
				<distanceFromOrigin>230.243349523933</distanceFromOrigin>
				<angle>37.14756846236534</angle>
				<shape>triangular</shape>
				<triangleMeasure>0.7233525891248003</triangleMeasure>
				<rectangleMeasure>0.503555690484733</rectangleMeasure>
				<circleMeasure>0.3003839112527996</circleMeasure>
				<centroid>
					<x>529.1039</x>
					<y>239.1136</y>
				</centroid>
			</pseudo3D>
		</spatialEntity>
		<numericStateVariable>
			<name>avgClusterednessRegions</name>
			<value>754.2734495914966</value>
		</numericStateVariable>
		<numericStateVariable>
			<name>avgDensityRegions</name>
			<value>0.5720843599086722</value>
		</numericStateVariable>
	</timepoint>
	<timepoint>
		<spatialEntity>
			<pseudo3D type="region">
				<clusteredness>1</clusteredness>
				<density>0.4906671910470349</density>
				<area>23151</area>
				<perimeter>1097.595293998718</perimeter>
				<distanceFromOrigin>248.3384786938987</distanceFromOrigin>
				<angle>39.12229286326807</angle>
				<shape>triangular</shape>
				<triangleMeasure>0.5245892352678968</triangleMeasure>
				<rectangleMeasure>0.4628568791108071</rectangleMeasure>
				<circleMeasure>0.2322105174444579</circleMeasure>
				<centroid>
					<x>274.9804</x>
					<y>517.7772</y>
				</centroid>
			</pseudo3D>
		</spatialEntity>
		<spatialEntity>
			<pseudo3D type="region">
				<clusteredness>1</clusteredness>
				<density>0.6535015287703094</density>
				<area>41052</area>
				<perimeter>1046.472678184509</perimeter>
				<distanceFromOrigin>230.243349523933</distanceFromOrigin>
				<angle>37.14756846236534</angle>
				<shape>triangular</shape>
				<triangleMeasure>0.7233525891248003</triangleMeasure>
				<rectangleMeasure>0.503555690484733</rectangleMeasure>
				<circleMeasure>0.3003839112527996</circleMeasure>
				<centroid>
					<x>529.1039</x>
					<y>239.1136</y>
				</centroid>
			</pseudo3D>
		</spatialEntity>
		<numericStateVariable>
			<name>avgClusterednessRegions</name>
			<value>754.2734495914966</value>
		</numericStateVariable>
		<numericStateVariable>
			<name>avgDensityRegions</name>
			<value>0.5720843599086722</value>
		</numericStateVariable>
	</timepoint>
	<timepoint>
		<spatialEntity>
			<pseudo3D type="region">
				<clusteredness>1</clusteredness>
				<density>0.4906671910470349</density>
				<area>23151</area>
				<perimeter>1097.595293998718</perimeter>
				<distanceFromOrigin>248.3384786938987</distanceFromOrigin>
				<angle>39.12229286326807</angle>
				<shape>triangular</shape>
				<triangleMeasure>0.5245892352678968</triangleMeasure>
				<rectangleMeasure>0.4628568791108071</rectangleMeasure>
				<circleMeasure>0.2322105174444579</circleMeasure>
				<centroid>
					<x>274.9804</x>
					<y>517.7772</y>
				</centroid>
			</pseudo3D>
		</spatialEntity>
		<spatialEntity>
			<pseudo3D type="region">
				<clusteredness>1</clusteredness>
				<density>0.6535015287703094</density>
				<area>41052</area>
				<perimeter>1046.472678184509</perimeter>
				<distanceFromOrigin>230.243349523933</distanceFromOrigin>
				<angle>37.14756846236534</angle>
				<shape>triangular</shape>
				<triangleMeasure>0.7233525891248003</triangleMeasure>
				<rectangleMeasure>0.503555690484733</rectangleMeasure>
				<circleMeasure>0.3003839112527996</circleMeasure>
				<centroid>
					<x>529.1039</x>
					<y>239.1136</y>
				</centroid>
			</pseudo3D>
		</spatialEntity>
		<numericStateVariable>
			<name>avgClusterednessRegions</name>
			<value>754.2734495914966</value>
		</numericStateVariable>
		<numericStateVariable>
			<name>avgDensityRegions</name>
			<value>0.5720843599086722</value>
		</numericStateVariable>
	</timepoint>
	<timepoint>
		<spatialEntity>
			<pseudo3D type="region">
				<clusteredness>1</clusteredness>
				<density>0.4906671910470349</density>
				<area>23151</area>
				<perimeter>1097.595293998718</perimeter>
				<distanceFromOrigin>248.3384786938987</distanceFromOrigin>
				<angle>39.12229286326807</angle>
				<shape>triangular</shape>
				<triangleMeasure>0.5245892352678968</triangleMeasure>
				<rectangleMeasure>0.4628568791108071</rectangleMeasure>
				<circleMeasure>0.2322105174444579</circleMeasure>
				<centroid>
					<x>274.9804</x>
					<y>517.7772</y>
				</centroid>
			</pseudo3D>
		</spatialEntity>
		<spatialEntity>
			<pseudo3D type="region">
				<clusteredness>1</clusteredness>
				<density>0.6535015287703094</density>
				<area>41052</area>
				<perimeter>1046.472678184509</perimeter>
				<distanceFromOrigin>230.243349523933</distanceFromOrigin>
				<angle>37.14756846236534</angle>
				<shape>triangular</shape>
				<triangleMeasure>0.7233525891248003</triangleMeasure>
				<rectangleMeasure>0.503555690484733</rectangleMeasure>
				<circleMeasure>0.3003839112527996</circleMeasure>
				<centroid>
					<x>529.1039</x>
					<y>239.1136</y>
				</centroid>
			</pseudo3D>
		</spatialEntity>
		<numericStateVariable>
			<name>avgClusterednessRegions</name>
			<value>754.2734495914966</value>
		</numericStateVariable>
		<numericStateVariable>
			<name>avgDensityRegions</name>
			<value>0.5720843599086722</value>
		</numericStateVariable>
	</timepoint>
	<timepoint>
		<spatialEntity>
			<pseudo3D type="region">
				<clusteredness>1</clusteredness>
				<density>0.4906671910470349</density>
				<area>23151</area>
				<perimeter>1097.595293998718</perimeter>
				<distanceFromOrigin>248.3384786938987</distanceFromOrigin>
				<angle>39.12229286326807</angle>
				<shape>triangular</shape>
				<triangleMeasure>0.5245892352678968</triangleMeasure>
				<rectangleMeasure>0.4628568791108071</rectangleMeasure>
				<circleMeasure>0.2322105174444579</circleMeasure>
				<centroid>
					<x>274.9804</x>
					<y>517.7772</y>
				</centroid>
			</pseudo3D>
		</spatialEntity>
		<spatialEntity>
			<pseudo3D type="region">
				<clusteredness>1</clusteredness>
				<density>0.6535015287703094</density>
				<area>41052</area>
				<perimeter>1046.472678184509</perimeter>
				<distanceFromOrigin>230.243349523933</distanceFromOrigin>
				<angle>37.14756846236534</angle>
				<shape>triangular</shape>
				<triangleMeasure>0.7233525891248003</triangleMeasure>
				<rectangleMeasure>0.503555690484733</rectangleMeasure>
				<circleMeasure>0.3003839112527996</circleMeasure>
				<centroid>
					<x>529.1039</x>
					<y>239.1136</y>
				</centroid>
			</pseudo3D>
		</spatialEntity>
		<numericStateVariable>
			<name>avgClusterednessRegions</name>
			<value>754.2734495914966</value>
		</numericStateVariable>
		<numericStateVariable>
			<name>avgDensityRegions</name>
			<value>0.5720843599086722</value>
		</numericStateVariable>
	</timepoint>
	<timepoint>
		<spatialEntity>
			<pseudo3D type="region">
				<clusteredness>1</clusteredness>
				<density>0.4906671910470349</density>
				<area>23151</area>
				<perimeter>1097.595293998718</perimeter>
				<distanceFromOrigin>248.3384786938987</distanceFromOrigin>
				<angle>39.12229286326807</angle>
				<shape>triangular</shape>
				<triangleMeasure>0.5245892352678968</triangleMeasure>
				<rectangleMeasure>0.4628568791108071</rectangleMeasure>
				<circleMeasure>0.2322105174444579</circleMeasure>
				<centroid>
					<x>274.9804</x>
					<y>517.7772</y>
				</centroid>
			</pseudo3D>
		</spatialEntity>
		<spatialEntity>
			<pseudo3D type="region">
				<clusteredness>1</clusteredness>
				<density>0.6535015287703094</density>
				<area>41052</area>
				<perimeter>1046.472678184509</perimeter>
				<distanceFromOrigin>230.243349523933</distanceFromOrigin>
				<angle>37.14756846236534</angle>
				<shape>triangular</shape>
				<triangleMeasure>0.7233525891248003</triangleMeasure>
				<rectangleMeasure>0.503555690484733</rectangleMeasure>
				<circleMeasure>0.3003839112527996</circleMeasure>
				<centroid>
					<x>529.1039</x>
					<y>239.1136</y>
				</centroid>
			</pseudo3D>
		</spatialEntity>
		<numericStateVariable>
			<name>avgClusterednessRegions</name>
			<value>754.2734495914966</value>
		</numericStateVariable>
		<numericStateVariable>
			<name>avgDensityRegions</name>
			<value>0.5720843599086722</value>
		</numericStateVariable>
	</timepoint>
	<timepoint>
		<spatialEntity>
			<pseudo3D type="region">
				<clusteredness>1</clusteredness>
				<density>0.4906671910470349</density>
				<area>23151</area>
				<perimeter>1097.595293998718</perimeter>
				<distanceFromOrigin>248.3384786938987</distanceFromOrigin>
				<angle>39.12229286326807</angle>
				<shape>triangular</shape>
				<triangleMeasure>0.5245892352678968</triangleMeasure>
				<rectangleMeasure>0.4628568791108071</rectangleMeasure>
				<circleMeasure>0.2322105174444579</circleMeasure>
				<centroid>
					<x>274.9804</x>
					<y>517.7772</y>
				</centroid>
			</pseudo3D>
		</spatialEntity>
		<spatialEntity>
			<pseudo3D type="region">
				<clusteredness>1</clusteredness>
				<density>0.6535015287703094</density>
				<area>41052</area>
				<perimeter>1046.472678184509</perimeter>
				<distanceFromOrigin>230.243349523933</distanceFromOrigin>
				<angle>37.14756846236534</angle>
				<shape>triangular</shape>
				<triangleMeasure>0.7233525891248003</triangleMeasure>
				<rectangleMeasure>0.503555690484733</rectangleMeasure>
				<circleMeasure>0.3003839112527996</circleMeasure>
				<centroid>
					<x>529.1039</x>
					<y>239.1136</y>
				</centroid>
			</pseudo3D>
		</spatialEntity>
		<numericStateVariable>
			<name>avgClusterednessRegions</name>
			<value>754.2734495914966</value>
		</numericStateVariable>
		<numericStateVariable>
			<name>avgDensityRegions</name>
			<value>0.5720843599086722</value>
		</numericStateVariable>
	</timepoint>
	<timepoint>
		<spatialEntity>
			<pseudo3D type="region">
				<clusteredness>1</clusteredness>
				<density>0.4906671910470349</density>
				<area>23151</area>
				<perimeter>1097.595293998718</perimeter>
				<distanceFromOrigin>248.3384786938987</distanceFromOrigin>
				<angle>39.12229286326807</angle>
				<shape>triangular</shape>
				<triangleMeasure>0.5245892352678968</triangleMeasure>
				<rectangleMeasure>0.4628568791108071</rectangleMeasure>
				<circleMeasure>0.2322105174444579</circleMeasure>
				<centroid>
					<x>274.9804</x>
					<y>517.7772</y>
				</centroid>
			</pseudo3D>
		</spatialEntity>
		<spatialEntity>
			<pseudo3D type="region">
				<clusteredness>1</clusteredness>
				<density>0.6535015287703094</density>
				<area>41052</area>
				<perimeter>1046.472678184509</perimeter>
				<distanceFromOrigin>230.243349523933</distanceFromOrigin>
				<angle>37.14756846236534</angle>
				<shape>triangular</shape>
				<triangleMeasure>0.7233525891248003</triangleMeasure>
				<rectangleMeasure>0.503555690484733</rectangleMeasure>
				<circleMeasure>0.3003839112527996</circleMeasure>
				<centroid>
					<x>529.1039</x>
					<y>239.1136</y>
				</centroid>
			</pseudo3D>
		</spatialEntity>
		<numericStateVariable>
			<name>avgClusterednessRegions</name>
			<value>754.2734495914966</value>
		</numericStateVariable>
		<numericStateVariable>
			<name>avgDensityRegions</name>
			<value>0.5720843599086722</value>
		</numericStateVariable>
	</timepoint>
	<timepoint>
		<spatialEntity>
			<pseudo3D type="region">
				<clusteredness>1</clusteredness>
				<density>0.4906671910470349</density>
				<area>23151</area>
				<perimeter>1097.595293998718</perimeter>
				<distanceFromOrigin>248.3384786938987</distanceFromOrigin>
				<angle>39.12229286326807</angle>
				<shape>triangular</shape>
				<triangleMeasure>0.5245892352678968</triangleMeasure>
				<rectangleMeasure>0.4628568791108071</rectangleMeasure>
				<circleMeasure>0.2322105174444579</circleMeasure>
				<centroid>
					<x>274.9804</x>
					<y>517.7772</y>
				</centroid>
			</pseudo3D>
		</spatialEntity>
		<spatialEntity>
			<pseudo3D type="region">
				<clusteredness>1</clusteredness>
				<density>0.6535015287703094</density>
				<area>41052</area>
				<perimeter>1046.472678184509</perimeter>
				<distanceFromOrigin>230.243349523933</distanceFromOrigin>
				<angle>37.14756846236534</angle>
				<shape>triangular</shape>
				<triangleMeasure>0.7233525891248003</triangleMeasure>
				<rectangleMeasure>0.503555690484733</rectangleMeasure>
				<circleMeasure>0.3003839112527996</circleMeasure>
				<centroid>
					<x>529.1039</x>
					<y>239.1136</y>
				</centroid>
			</pseudo3D>
		</spatialEntity>
		<numericStateVariable>
			<name>avgClusterednessRegions</name>
			<value>754.2734495914966</value>
		</numericStateVariable>
		<numericStateVariable>
			<name>avgDensityRegions</name>
			<value>0.5720843599086722</value>
		</numericStateVariable>
	</timepoint>
	<timepoint>
		<spatialEntity>
			<pseudo3D type="region">
				<clusteredness>1</clusteredness>
				<density>0.4906671910470349</density>
				<area>23151</area>
				<perimeter>1097.595293998718</perimeter>
				<distanceFromOrigin>248.3384786938987</distanceFromOrigin>
				<angle>39.12229286326807</angle>
				<shape>triangular</shape>
				<triangleMeasure>0.5245892352678968</triangleMeasure>
				<rectangleMeasure>0.4628568791108071</rectangleMeasure>
				<circleMeasure>0.2322105174444579</circleMeasure>
				<centroid>
					<x>274.9804</x>
					<y>517.7772</y>
				</centroid>
			</pseudo3D>
		</spatialEntity>
		<spatialEntity>
			<pseudo3D type="region">
				<clusteredness>1</clusteredness>
				<density>0.6535015287703094</density>
				<area>41052</area>
				<perimeter>1046.472678184509</perimeter>
				<distanceFromOrigin>230.243349523933</distanceFromOrigin>
				<angle>37.14756846236534</angle>
				<shape>triangular</shape>
				<triangleMeasure>0.7233525891248003</triangleMeasure>
				<rectangleMeasure>0.503555690484733</rectangleMeasure>
				<circleMeasure>0.3003839112527996</circleMeasure>
				<centroid>
					<x>529.1039</x>
					<y>239.1136</y>
				</centroid>
			</pseudo3D>
		</spatialEntity>
		<numericStateVariable>
			<name>avgClusterednessRegions</name>
			<value>754.2734495914966</value>
		</numericStateVariable>
		<numericStateVariable>
			<name>avgDensityRegions</name>
			<value>0.5720843599086722</value>
		</numericStateVariable>
	</timepoint>
	<timepoint>
		<spatialEntity>
			<pseudo3D type="region">
				<clusteredness>1</clusteredness>
				<density>0.4906671910470349</density>
				<area>23151</area>
				<perimeter>1097.595293998718</perimeter>
				<distanceFromOrigin>248.3384786938987</distanceFromOrigin>
				<angle>39.12229286326807</angle>
				<shape>triangular</shape>
				<triangleMeasure>0.5245892352678968</triangleMeasure>
				<rectangleMeasure>0.4628568791108071</rectangleMeasure>
				<circleMeasure>0.2322105174444579</circleMeasure>
				<centroid>
					<x>274.9804</x>
					<y>517.7772</y>
				</centroid>
			</pseudo3D>
		</spatialEntity>
		<spatialEntity>
			<pseudo3D type="region">
				<clusteredness>1</clusteredness>
				<density>0.6535015287703094</density>
				<area>41052</area>
				<perimeter>1046.472678184509</perimeter>
				<distanceFromOrigin>230.243349523933</distanceFromOrigin>
				<angle>37.14756846236534</angle>
				<shape>triangular</shape>
				<triangleMeasure>0.7233525891248003</triangleMeasure>
				<rectangleMeasure>0.503555690484733</rectangleMeasure>
				<circleMeasure>0.3003839112527996</circleMeasure>
				<centroid>
					<x>529.1039</x>
					<y>239.1136</y>
				</centroid>
			</pseudo3D>
		</spatialEntity>
		<numericStateVariable>
			<name>avgClusterednessRegions</name>
			<value>754.2734495914966</value>
		</numericStateVariable>
		<numericStateVariable>
			<name>avgDensityRegions</name>
			<value>0.5720843599086722</value>
		</numericStateVariable>
	</timepoint>
	<timepoint>
		<spatialEntity>
			<pseudo3D type="region">
				<clusteredness>1</clusteredness>
				<density>0.4906671910470349</density>
				<area>23151</area>
				<perimeter>1097.595293998718</perimeter>
				<distanceFromOrigin>248.3384786938987</distanceFromOrigin>
				<angle>39.12229286326807</angle>
				<shape>triangular</shape>
				<triangleMeasure>0.5245892352678968</triangleMeasure>
				<rectangleMeasure>0.4628568791108071</rectangleMeasure>
				<circleMeasure>0.2322105174444579</circleMeasure>
				<centroid>
					<x>274.9804</x>
					<y>517.7772</y>
				</centroid>
			</pseudo3D>
		</spatialEntity>
		<spatialEntity>
			<pseudo3D type="region">
				<clusteredness>1</clusteredness>
				<density>0.6535015287703094</density>
				<area>41052</area>
				<perimeter>1046.472678184509</perimeter>
				<distanceFromOrigin>230.243349523933</distanceFromOrigin>
				<angle>37.14756846236534</angle>
				<shape>triangular</shape>
				<triangleMeasure>0.7233525891248003</triangleMeasure>
				<rectangleMeasure>0.503555690484733</rectangleMeasure>
				<circleMeasure>0.3003839112527996</circleMeasure>
				<centroid>
					<x>529.1039</x>
					<y>239.1136</y>
				</centroid>
			</pseudo3D>
		</spatialEntity>
		<numericStateVariable>
			<name>avgClusterednessRegions</name>
			<value>754.2734495914966</value>
		</numericStateVariable>
		<numericStateVariable>
			<name>avgDensityRegions</name>
			<value>0.5720843599086722</value>
		</numericStateVariable>
	</timepoint>
	<timepoint>
		<spatialEntity>
			<pseudo3D type="region">
				<clusteredness>1</clusteredness>
				<density>0.4906671910470349</density>
				<area>23151</area>
				<perimeter>1097.595293998718</perimeter>
				<distanceFromOrigin>248.3384786938987</distanceFromOrigin>
				<angle>39.12229286326807</angle>
				<shape>triangular</shape>
				<triangleMeasure>0.5245892352678968</triangleMeasure>
				<rectangleMeasure>0.4628568791108071</rectangleMeasure>
				<circleMeasure>0.2322105174444579</circleMeasure>
				<centroid>
					<x>274.9804</x>
					<y>517.7772</y>
				</centroid>
			</pseudo3D>
		</spatialEntity>
		<spatialEntity>
			<pseudo3D type="region">
				<clusteredness>1</clusteredness>
				<density>0.6535015287703094</density>
				<area>41052</area>
				<perimeter>1046.472678184509</perimeter>
				<distanceFromOrigin>230.243349523933</distanceFromOrigin>
				<angle>37.14756846236534</angle>
				<shape>triangular</shape>
				<triangleMeasure>0.7233525891248003</triangleMeasure>
				<rectangleMeasure>0.503555690484733</rectangleMeasure>
				<circleMeasure>0.3003839112527996</circleMeasure>
				<centroid>
					<x>529.1039</x>
					<y>239.1136</y>
				</centroid>
			</pseudo3D>
		</spatialEntity>
		<numericStateVariable>
			<name>avgClusterednessRegions</name>
			<value>754.2734495914966</value>
		</numericStateVariable>
		<numericStateVariable>
			<name>avgDensityRegions</name>
			<value>0.5720843599086722</value>
		</numericStateVariable>
	</timepoint>
	<timepoint>
		<spatialEntity>
			<pseudo3D type="region">
				<clusteredness>1</clusteredness>
				<density>0.4906671910470349</density>
				<area>23151</area>
				<perimeter>1097.595293998718</perimeter>
				<distanceFromOrigin>248.3384786938987</distanceFromOrigin>
				<angle>39.12229286326807</angle>
				<shape>triangular</shape>
				<triangleMeasure>0.5245892352678968</triangleMeasure>
				<rectangleMeasure>0.4628568791108071</rectangleMeasure>
				<circleMeasure>0.2322105174444579</circleMeasure>
				<centroid>
					<x>274.9804</x>
					<y>517.7772</y>
				</centroid>
			</pseudo3D>
		</spatialEntity>
		<spatialEntity>
			<pseudo3D type="region">
				<clusteredness>1</clusteredness>
				<density>0.6535015287703094</density>
				<area>41052</area>
				<perimeter>1046.472678184509</perimeter>
				<distanceFromOrigin>230.243349523933</distanceFromOrigin>
				<angle>37.14756846236534</angle>
				<shape>triangular</shape>
				<triangleMeasure>0.7233525891248003</triangleMeasure>
				<rectangleMeasure>0.503555690484733</rectangleMeasure>
				<circleMeasure>0.3003839112527996</circleMeasure>
				<centroid>
					<x>529.1039</x>
					<y>239.1136</y>
				</centroid>
			</pseudo3D>
		</spatialEntity>
		<numericStateVariable>
			<name>avgClusterednessRegions</name>
			<value>754.2734495914966</value>
		</numericStateVariable>
		<numericStateVariable>
			<name>avgDensityRegions</name>
			<value>0.5720843599086722</value>
		</numericStateVariable>
	</timepoint>
	<timepoint>
		<spatialEntity>
			<pseudo3D type="region">
				<clusteredness>1</clusteredness>
				<density>0.4906671910470349</density>
				<area>23151</area>
				<perimeter>1097.595293998718</perimeter>
				<distanceFromOrigin>248.3384786938987</distanceFromOrigin>
				<angle>39.12229286326807</angle>
				<shape>triangular</shape>
				<triangleMeasure>0.5245892352678968</triangleMeasure>
				<rectangleMeasure>0.4628568791108071</rectangleMeasure>
				<circleMeasure>0.2322105174444579</circleMeasure>
				<centroid>
					<x>274.9804</x>
					<y>517.7772</y>
				</centroid>
			</pseudo3D>
		</spatialEntity>
		<spatialEntity>
			<pseudo3D type="region">
				<clusteredness>1</clusteredness>
				<density>0.6535015287703094</density>
				<area>41052</area>
				<perimeter>1046.472678184509</perimeter>
				<distanceFromOrigin>230.243349523933</distanceFromOrigin>
				<angle>37.14756846236534</angle>
				<shape>triangular</shape>
				<triangleMeasure>0.7233525891248003</triangleMeasure>
				<rectangleMeasure>0.503555690484733</rectangleMeasure>
				<circleMeasure>0.3003839112527996</circleMeasure>
				<centroid>
					<x>529.1039</x>
					<y>239.1136</y>
				</centroid>
			</pseudo3D>
		</spatialEntity>
		<numericStateVariable>
			<name>avgClusterednessRegions</name>
			<value>754.2734495914966</value>
		</numericStateVariable>
		<numericStateVariable>
			<name>avgDensityRegions</name>
			<value>0.5720843599086722</value>
		</numericStateVariable>
	</timepoint>
	<timepoint>
		<spatialEntity>
			<pseudo3D type="region">
				<clusteredness>1</clusteredness>
				<density>0.4906671910470349</density>
				<area>23151</area>
				<perimeter>1097.595293998718</perimeter>
				<distanceFromOrigin>248.3384786938987</distanceFromOrigin>
				<angle>39.12229286326807</angle>
				<shape>triangular</shape>
				<triangleMeasure>0.5245892352678968</triangleMeasure>
				<rectangleMeasure>0.4628568791108071</rectangleMeasure>
				<circleMeasure>0.2322105174444579</circleMeasure>
				<centroid>
					<x>274.9804</x>
					<y>517.7772</y>
				</centroid>
			</pseudo3D>
		</spatialEntity>
		<spatialEntity>
			<pseudo3D type="region">
				<clusteredness>1</clusteredness>
				<density>0.6535015287703094</density>
				<area>41052</area>
				<perimeter>1046.472678184509</perimeter>
				<distanceFromOrigin>230.243349523933</distanceFromOrigin>
				<angle>37.14756846236534</angle>
				<shape>triangular</shape>
				<triangleMeasure>0.7233525891248003</triangleMeasure>
				<rectangleMeasure>0.503555690484733</rectangleMeasure>
				<circleMeasure>0.3003839112527996</circleMeasure>
				<centroid>
					<x>529.1039</x>
					<y>239.1136</y>
				</centroid>
			</pseudo3D>
		</spatialEntity>
		<numericStateVariable>
			<name>avgClusterednessRegions</name>
			<value>754.2734495914966</value>
		</numericStateVariable>
		<numericStateVariable>
			<name>avgDensityRegions</name>
			<value>0.5720843599086722</value>
		</numericStateVariable>
	</timepoint>
	<timepoint>
		<spatialEntity>
			<pseudo3D type="region">
				<clusteredness>1</clusteredness>
				<density>0.4906671910470349</density>
				<area>23151</area>
				<perimeter>1097.595293998718</perimeter>
				<distanceFromOrigin>248.3384786938987</distanceFromOrigin>
				<angle>39.12229286326807</angle>
				<shape>triangular</shape>
				<triangleMeasure>0.5245892352678968</triangleMeasure>
				<rectangleMeasure>0.4628568791108071</rectangleMeasure>
				<circleMeasure>0.2322105174444579</circleMeasure>
				<centroid>
					<x>274.9804</x>
					<y>517.7772</y>
				</centroid>
			</pseudo3D>
		</spatialEntity>
		<spatialEntity>
			<pseudo3D type="region">
				<clusteredness>1</clusteredness>
				<density>0.6535015287703094</density>
				<area>41052</area>
				<perimeter>1046.472678184509</perimeter>
				<distanceFromOrigin>230.243349523933</distanceFromOrigin>
				<angle>37.14756846236534</angle>
				<shape>triangular</shape>
				<triangleMeasure>0.7233525891248003</triangleMeasure>
				<rectangleMeasure>0.503555690484733</rectangleMeasure>
				<circleMeasure>0.3003839112527996</circleMeasure>
				<centroid>
					<x>529.1039</x>
					<y>239.1136</y>
				</centroid>
			</pseudo3D>
		</spatialEntity>
		<numericStateVariable>
			<name>avgClusterednessRegions</name>
			<value>754.2734495914966</value>
		</numericStateVariable>
		<numericStateVariable>
			<name>avgDensityRegions</name>
			<value>0.5720843599086722</value>
		</numericStateVariable>
	</timepoint>
	<timepoint>
		<spatialEntity>
			<pseudo3D type="region">
				<clusteredness>1</clusteredness>
				<density>0.4906671910470349</density>
				<area>23151</area>
				<perimeter>1097.595293998718</perimeter>
				<distanceFromOrigin>248.3384786938987</distanceFromOrigin>
				<angle>39.12229286326807</angle>
				<shape>triangular</shape>
				<triangleMeasure>0.5245892352678968</triangleMeasure>
				<rectangleMeasure>0.4628568791108071</rectangleMeasure>
				<circleMeasure>0.2322105174444579</circleMeasure>
				<centroid>
					<x>274.9804</x>
					<y>517.7772</y>
				</centroid>
			</pseudo3D>
		</spatialEntity>
		<spatialEntity>
			<pseudo3D type="region">
				<clusteredness>1</clusteredness>
				<density>0.6535015287703094</density>
				<area>41052</area>
				<perimeter>1046.472678184509</perimeter>
				<distanceFromOrigin>230.243349523933</distanceFromOrigin>
				<angle>37.14756846236534</angle>
				<shape>triangular</shape>
				<triangleMeasure>0.7233525891248003</triangleMeasure>
				<rectangleMeasure>0.503555690484733</rectangleMeasure>
				<circleMeasure>0.3003839112527996</circleMeasure>
				<centroid>
					<x>529.1039</x>
					<y>239.1136</y>
				</centroid>
			</pseudo3D>
		</spatialEntity>
		<numericStateVariable>
			<name>avgClusterednessRegions</name>
			<value>754.2734495914966</value>
		</numericStateVariable>
		<numericStateVariable>
			<name>avgDensityRegions</name>
			<value>0.5720843599086722</value>
		</numericStateVariable>
	</timepoint>
	<timepoint>
		<spatialEntity>
			<pseudo3D type="region">
				<clusteredness>1</clusteredness>
				<density>0.4906671910470349</density>
				<area>23151</area>
				<perimeter>1097.595293998718</perimeter>
				<distanceFromOrigin>248.3384786938987</distanceFromOrigin>
				<angle>39.12229286326807</angle>
				<shape>triangular</shape>
				<triangleMeasure>0.5245892352678968</triangleMeasure>
				<rectangleMeasure>0.4628568791108071</rectangleMeasure>
				<circleMeasure>0.2322105174444579</circleMeasure>
				<centroid>
					<x>274.9804</x>
					<y>517.7772</y>
				</centroid>
			</pseudo3D>
		</spatialEntity>
		<spatialEntity>
			<pseudo3D type="region">
				<clusteredness>1</clusteredness>
				<density>0.6535015287703094</density>
				<area>41052</area>
				<perimeter>1046.472678184509</perimeter>
				<distanceFromOrigin>230.243349523933</distanceFromOrigin>
				<angle>37.14756846236534</angle>
				<shape>triangular</shape>
				<triangleMeasure>0.7233525891248003</triangleMeasure>
				<rectangleMeasure>0.503555690484733</rectangleMeasure>
				<circleMeasure>0.3003839112527996</circleMeasure>
				<centroid>
					<x>529.1039</x>
					<y>239.1136</y>
				</centroid>
			</pseudo3D>
		</spatialEntity>
		<numericStateVariable>
			<name>avgClusterednessRegions</name>
			<value>754.2734495914966</value>
		</numericStateVariable>
		<numericStateVariable>
			<name>avgDensityRegions</name>
			<value>0.5720843599086722</value>
		</numericStateVariable>
	</timepoint>
	<timepoint>
		<spatialEntity>
			<pseudo3D type="region">
				<clusteredness>1</clusteredness>
				<density>0.4906671910470349</density>
				<area>23151</area>
				<perimeter>1097.595293998718</perimeter>
				<distanceFromOrigin>248.3384786938987</distanceFromOrigin>
				<angle>39.12229286326807</angle>
				<shape>triangular</shape>
				<triangleMeasure>0.5245892352678968</triangleMeasure>
				<rectangleMeasure>0.4628568791108071</rectangleMeasure>
				<circleMeasure>0.2322105174444579</circleMeasure>
				<centroid>
					<x>274.9804</x>
					<y>517.7772</y>
				</centroid>
			</pseudo3D>
		</spatialEntity>
		<spatialEntity>
			<pseudo3D type="region">
				<clusteredness>1</clusteredness>
				<density>0.6535015287703094</density>
				<area>41052</area>
				<perimeter>1046.472678184509</perimeter>
				<distanceFromOrigin>230.243349523933</distanceFromOrigin>
				<angle>37.14756846236534</angle>
				<shape>triangular</shape>
				<triangleMeasure>0.7233525891248003</triangleMeasure>
				<rectangleMeasure>0.503555690484733</rectangleMeasure>
				<circleMeasure>0.3003839112527996</circleMeasure>
				<centroid>
					<x>529.1039</x>
					<y>239.1136</y>
				</centroid>
			</pseudo3D>
		</spatialEntity>
		<numericStateVariable>
			<name>avgClusterednessRegions</name>
			<value>754.2734495914966</value>
		</numericStateVariable>
		<numericStateVariable>
			<name>avgDensityRegions</name>
			<value>0.5720843599086722</value>
		</numericStateVariable>
	</timepoint>
	<timepoint>
		<spatialEntity>
			<pseudo3D type="region">
				<clusteredness>1</clusteredness>
				<density>0.4906671910470349</density>
				<area>23151</area>
				<perimeter>1097.595293998718</perimeter>
				<distanceFromOrigin>248.3384786938987</distanceFromOrigin>
				<angle>39.12229286326807</angle>
				<shape>triangular</shape>
				<triangleMeasure>0.5245892352678968</triangleMeasure>
				<rectangleMeasure>0.4628568791108071</rectangleMeasure>
				<circleMeasure>0.2322105174444579</circleMeasure>
				<centroid>
					<x>274.9804</x>
					<y>517.7772</y>
				</centroid>
			</pseudo3D>
		</spatialEntity>
		<spatialEntity>
			<pseudo3D type="region">
				<clusteredness>1</clusteredness>
				<density>0.6535015287703094</density>
				<area>41052</area>
				<perimeter>1046.472678184509</perimeter>
				<distanceFromOrigin>230.243349523933</distanceFromOrigin>
				<angle>37.14756846236534</angle>
				<shape>triangular</shape>
				<triangleMeasure>0.7233525891248003</triangleMeasure>
				<rectangleMeasure>0.503555690484733</rectangleMeasure>
				<circleMeasure>0.3003839112527996</circleMeasure>
				<centroid>
					<x>529.1039</x>
					<y>239.1136</y>
				</centroid>
			</pseudo3D>
		</spatialEntity>
		<numericStateVariable>
			<name>avgClusterednessRegions</name>
			<value>754.2734495914966</value>
		</numericStateVariable>
		<numericStateVariable>
			<name>avgDensityRegions</name>
			<value>0.5720843599086722</value>
		</numericStateVariable>
	</timepoint>
	<timepoint>
		<spatialEntity>
			<pseudo3D type="region">
				<clusteredness>1</clusteredness>
				<density>0.4906671910470349</density>
				<area>23151</area>
				<perimeter>1097.595293998718</perimeter>
				<distanceFromOrigin>248.3384786938987</distanceFromOrigin>
				<angle>39.12229286326807</angle>
				<shape>triangular</shape>
				<triangleMeasure>0.5245892352678968</triangleMeasure>
				<rectangleMeasure>0.4628568791108071</rectangleMeasure>
				<circleMeasure>0.2322105174444579</circleMeasure>
				<centroid>
					<x>274.9804</x>
					<y>517.7772</y>
				</centroid>
			</pseudo3D>
		</spatialEntity>
		<spatialEntity>
			<pseudo3D type="region">
				<clusteredness>1</clusteredness>
				<density>0.6535015287703094</density>
				<area>41052</area>
				<perimeter>1046.472678184509</perimeter>
				<distanceFromOrigin>230.243349523933</distanceFromOrigin>
				<angle>37.14756846236534</angle>
				<shape>triangular</shape>
				<triangleMeasure>0.7233525891248003</triangleMeasure>
				<rectangleMeasure>0.503555690484733</rectangleMeasure>
				<circleMeasure>0.3003839112527996</circleMeasure>
				<centroid>
					<x>529.1039</x>
					<y>239.1136</y>
				</centroid>
			</pseudo3D>
		</spatialEntity>
		<numericStateVariable>
			<name>avgClusterednessRegions</name>
			<value>754.2734495914966</value>
		</numericStateVariable>
		<numericStateVariable>
			<name>avgDensityRegions</name>
			<value>0.5720843599086722</value>
		</numericStateVariable>
	</timepoint>
	<timepoint>
		<spatialEntity>
			<pseudo3D type="region">
				<clusteredness>1</clusteredness>
				<density>0.4906671910470349</density>
				<area>23151</area>
				<perimeter>1097.595293998718</perimeter>
				<distanceFromOrigin>248.3384786938987</distanceFromOrigin>
				<angle>39.12229286326807</angle>
				<shape>triangular</shape>
				<triangleMeasure>0.5245892352678968</triangleMeasure>
				<rectangleMeasure>0.4628568791108071</rectangleMeasure>
				<circleMeasure>0.2322105174444579</circleMeasure>
				<centroid>
					<x>274.9804</x>
					<y>517.7772</y>
				</centroid>
			</pseudo3D>
		</spatialEntity>
		<spatialEntity>
			<pseudo3D type="region">
				<clusteredness>1</clusteredness>
				<density>0.6535015287703094</density>
				<area>41052</area>
				<perimeter>1046.472678184509</perimeter>
				<distanceFromOrigin>230.243349523933</distanceFromOrigin>
				<angle>37.14756846236534</angle>
				<shape>triangular</shape>
				<triangleMeasure>0.7233525891248003</triangleMeasure>
				<rectangleMeasure>0.503555690484733</rectangleMeasure>
				<circleMeasure>0.3003839112527996</circleMeasure>
				<centroid>
					<x>529.1039</x>
					<y>239.1136</y>
				</centroid>
			</pseudo3D>
		</spatialEntity>
		<numericStateVariable>
			<name>avgClusterednessRegions</name>
			<value>754.2734495914966</value>
		</numericStateVariable>
		<numericStateVariable>
			<name>avgDensityRegions</name>
			<value>0.5720843599086722</value>
		</numericStateVariable>
	</timepoint>
	<timepoint>
		<spatialEntity>
			<pseudo3D type="region">
				<clusteredness>1</clusteredness>
				<density>0.4906671910470349</density>
				<area>23151</area>
				<perimeter>1097.595293998718</perimeter>
				<distanceFromOrigin>248.3384786938987</distanceFromOrigin>
				<angle>39.12229286326807</angle>
				<shape>triangular</shape>
				<triangleMeasure>0.5245892352678968</triangleMeasure>
				<rectangleMeasure>0.4628568791108071</rectangleMeasure>
				<circleMeasure>0.2322105174444579</circleMeasure>
				<centroid>
					<x>274.9804</x>
					<y>517.7772</y>
				</centroid>
			</pseudo3D>
		</spatialEntity>
		<spatialEntity>
			<pseudo3D type="region">
				<clusteredness>1</clusteredness>
				<density>0.6535015287703094</density>
				<area>41052</area>
				<perimeter>1046.472678184509</perimeter>
				<distanceFromOrigin>230.243349523933</distanceFromOrigin>
				<angle>37.14756846236534</angle>
				<shape>triangular</shape>
				<triangleMeasure>0.7233525891248003</triangleMeasure>
				<rectangleMeasure>0.503555690484733</rectangleMeasure>
				<circleMeasure>0.3003839112527996</circleMeasure>
				<centroid>
					<x>529.1039</x>
					<y>239.1136</y>
				</centroid>
			</pseudo3D>
		</spatialEntity>
		<numericStateVariable>
			<name>avgClusterednessRegions</name>
			<value>754.2734495914966</value>
		</numericStateVariable>
		<numericStateVariable>
			<name>avgDensityRegions</name>
			<value>0.5720843599086722</value>
		</numericStateVariable>
	</timepoint>
	<timepoint>
		<spatialEntity>
			<pseudo3D type="region">
				<clusteredness>1</clusteredness>
				<density>0.4906671910470349</density>
				<area>23151</area>
				<perimeter>1097.595293998718</perimeter>
				<distanceFromOrigin>248.3384786938987</distanceFromOrigin>
				<angle>39.12229286326807</angle>
				<shape>triangular</shape>
				<triangleMeasure>0.5245892352678968</triangleMeasure>
				<rectangleMeasure>0.4628568791108071</rectangleMeasure>
				<circleMeasure>0.2322105174444579</circleMeasure>
				<centroid>
					<x>274.9804</x>
					<y>517.7772</y>
				</centroid>
			</pseudo3D>
		</spatialEntity>
		<spatialEntity>
			<pseudo3D type="region">
				<clusteredness>1</clusteredness>
				<density>0.6535015287703094</density>
				<area>41052</area>
				<perimeter>1046.472678184509</perimeter>
				<distanceFromOrigin>230.243349523933</distanceFromOrigin>
				<angle>37.14756846236534</angle>
				<shape>triangular</shape>
				<triangleMeasure>0.7233525891248003</triangleMeasure>
				<rectangleMeasure>0.503555690484733</rectangleMeasure>
				<circleMeasure>0.3003839112527996</circleMeasure>
				<centroid>
					<x>529.1039</x>
					<y>239.1136</y>
				</centroid>
			</pseudo3D>
		</spatialEntity>
		<numericStateVariable>
			<name>avgClusterednessRegions</name>
			<value>754.2734495914966</value>
		</numericStateVariable>
		<numericStateVariable>
			<name>avgDensityRegions</name>
			<value>0.5720843599086722</value>
		</numericStateVariable>
	</timepoint>
	<timepoint>
		<spatialEntity>
			<pseudo3D type="region">
				<clusteredness>1</clusteredness>
				<density>0.4906671910470349</density>
				<area>23151</area>
				<perimeter>1097.595293998718</perimeter>
				<distanceFromOrigin>248.3384786938987</distanceFromOrigin>
				<angle>39.12229286326807</angle>
				<shape>triangular</shape>
				<triangleMeasure>0.5245892352678968</triangleMeasure>
				<rectangleMeasure>0.4628568791108071</rectangleMeasure>
				<circleMeasure>0.2322105174444579</circleMeasure>
				<centroid>
					<x>274.9804</x>
					<y>517.7772</y>
				</centroid>
			</pseudo3D>
		</spatialEntity>
		<spatialEntity>
			<pseudo3D type="region">
				<clusteredness>1</clusteredness>
				<density>0.6535015287703094</density>
				<area>41052</area>
				<perimeter>1046.472678184509</perimeter>
				<distanceFromOrigin>230.243349523933</distanceFromOrigin>
				<angle>37.14756846236534</angle>
				<shape>triangular</shape>
				<triangleMeasure>0.7233525891248003</triangleMeasure>
				<rectangleMeasure>0.503555690484733</rectangleMeasure>
				<circleMeasure>0.3003839112527996</circleMeasure>
				<centroid>
					<x>529.1039</x>
					<y>239.1136</y>
				</centroid>
			</pseudo3D>
		</spatialEntity>
		<numericStateVariable>
			<name>avgClusterednessRegions</name>
			<value>754.2734495914966</value>
		</numericStateVariable>
		<numericStateVariable>
			<name>avgDensityRegions</name>
			<value>0.5720843599086722</value>
		</numericStateVariable>
	</timepoint>
	<timepoint>
		<spatialEntity>
			<pseudo3D type="region">
				<clusteredness>1</clusteredness>
				<density>0.4906671910470349</density>
				<area>23151</area>
				<perimeter>1097.595293998718</perimeter>
				<distanceFromOrigin>248.3384786938987</distanceFromOrigin>
				<angle>39.12229286326807</angle>
				<shape>triangular</shape>
				<triangleMeasure>0.5245892352678968</triangleMeasure>
				<rectangleMeasure>0.4628568791108071</rectangleMeasure>
				<circleMeasure>0.2322105174444579</circleMeasure>
				<centroid>
					<x>274.9804</x>
					<y>517.7772</y>
				</centroid>
			</pseudo3D>
		</spatialEntity>
		<spatialEntity>
			<pseudo3D type="region">
				<clusteredness>1</clusteredness>
				<density>0.6535015287703094</density>
				<area>41052</area>
				<perimeter>1046.472678184509</perimeter>
				<distanceFromOrigin>230.243349523933</distanceFromOrigin>
				<angle>37.14756846236534</angle>
				<shape>triangular</shape>
				<triangleMeasure>0.7233525891248003</triangleMeasure>
				<rectangleMeasure>0.503555690484733</rectangleMeasure>
				<circleMeasure>0.3003839112527996</circleMeasure>
				<centroid>
					<x>529.1039</x>
					<y>239.1136</y>
				</centroid>
			</pseudo3D>
		</spatialEntity>
		<numericStateVariable>
			<name>avgClusterednessRegions</name>
			<value>754.2734495914966</value>
		</numericStateVariable>
		<numericStateVariable>
			<name>avgDensityRegions</name>
			<value>0.5720843599086722</value>
		</numericStateVariable>
	</timepoint>
	<timepoint>
		<spatialEntity>
			<pseudo3D type="region">
				<clusteredness>1</clusteredness>
				<density>0.4906671910470349</density>
				<area>23151</area>
				<perimeter>1097.595293998718</perimeter>
				<distanceFromOrigin>248.3384786938987</distanceFromOrigin>
				<angle>39.12229286326807</angle>
				<shape>triangular</shape>
				<triangleMeasure>0.5245892352678968</triangleMeasure>
				<rectangleMeasure>0.4628568791108071</rectangleMeasure>
				<circleMeasure>0.2322105174444579</circleMeasure>
				<centroid>
					<x>274.9804</x>
					<y>517.7772</y>
				</centroid>
			</pseudo3D>
		</spatialEntity>
		<spatialEntity>
			<pseudo3D type="region">
				<clusteredness>1</clusteredness>
				<density>0.6535015287703094</density>
				<area>41052</area>
				<perimeter>1046.472678184509</perimeter>
				<distanceFromOrigin>230.243349523933</distanceFromOrigin>
				<angle>37.14756846236534</angle>
				<shape>triangular</shape>
				<triangleMeasure>0.7233525891248003</triangleMeasure>
				<rectangleMeasure>0.503555690484733</rectangleMeasure>
				<circleMeasure>0.3003839112527996</circleMeasure>
				<centroid>
					<x>529.1039</x>
					<y>239.1136</y>
				</centroid>
			</pseudo3D>
		</spatialEntity>
		<numericStateVariable>
			<name>avgClusterednessRegions</name>
			<value>754.2734495914966</value>
		</numericStateVariable>
		<numericStateVariable>
			<name>avgDensityRegions</name>
			<value>0.5720843599086722</value>
		</numericStateVariable>
	</timepoint>
	<timepoint>
		<spatialEntity>
			<pseudo3D type="region">
				<clusteredness>1</clusteredness>
				<density>0.4906671910470349</density>
				<area>23151</area>
				<perimeter>1097.595293998718</perimeter>
				<distanceFromOrigin>248.3384786938987</distanceFromOrigin>
				<angle>39.12229286326807</angle>
				<shape>triangular</shape>
				<triangleMeasure>0.5245892352678968</triangleMeasure>
				<rectangleMeasure>0.4628568791108071</rectangleMeasure>
				<circleMeasure>0.2322105174444579</circleMeasure>
				<centroid>
					<x>274.9804</x>
					<y>517.7772</y>
				</centroid>
			</pseudo3D>
		</spatialEntity>
		<spatialEntity>
			<pseudo3D type="region">
				<clusteredness>1</clusteredness>
				<density>0.6535015287703094</density>
				<area>41052</area>
				<perimeter>1046.472678184509</perimeter>
				<distanceFromOrigin>230.243349523933</distanceFromOrigin>
				<angle>37.14756846236534</angle>
				<shape>triangular</shape>
				<triangleMeasure>0.7233525891248003</triangleMeasure>
				<rectangleMeasure>0.503555690484733</rectangleMeasure>
				<circleMeasure>0.3003839112527996</circleMeasure>
				<centroid>
					<x>529.1039</x>
					<y>239.1136</y>
				</centroid>
			</pseudo3D>
		</spatialEntity>
		<numericStateVariable>
			<name>avgClusterednessRegions</name>
			<value>754.2734495914966</value>
		</numericStateVariable>
		<numericStateVariable>
			<name>avgDensityRegions</name>
			<value>0.5720843599086722</value>
		</numericStateVariable>
	</timepoint>
	<timepoint>
		<spatialEntity>
			<pseudo3D type="region">
				<clusteredness>1</clusteredness>
				<density>0.4906671910470349</density>
				<area>23151</area>
				<perimeter>1097.595293998718</perimeter>
				<distanceFromOrigin>248.3384786938987</distanceFromOrigin>
				<angle>39.12229286326807</angle>
				<shape>triangular</shape>
				<triangleMeasure>0.5245892352678968</triangleMeasure>
				<rectangleMeasure>0.4628568791108071</rectangleMeasure>
				<circleMeasure>0.2322105174444579</circleMeasure>
				<centroid>
					<x>274.9804</x>
					<y>517.7772</y>
				</centroid>
			</pseudo3D>
		</spatialEntity>
		<spatialEntity>
			<pseudo3D type="region">
				<clusteredness>1</clusteredness>
				<density>0.6535015287703094</density>
				<area>41052</area>
				<perimeter>1046.472678184509</perimeter>
				<distanceFromOrigin>230.243349523933</distanceFromOrigin>
				<angle>37.14756846236534</angle>
				<shape>triangular</shape>
				<triangleMeasure>0.7233525891248003</triangleMeasure>
				<rectangleMeasure>0.503555690484733</rectangleMeasure>
				<circleMeasure>0.3003839112527996</circleMeasure>
				<centroid>
					<x>529.1039</x>
					<y>239.1136</y>
				</centroid>
			</pseudo3D>
		</spatialEntity>
		<numericStateVariable>
			<name>avgClusterednessRegions</name>
			<value>754.2734495914966</value>
		</numericStateVariable>
		<numericStateVariable>
			<name>avgDensityRegions</name>
			<value>0.5720843599086722</value>
		</numericStateVariable>
	</timepoint>
	<timepoint>
		<spatialEntity>
			<pseudo3D type="region">
				<clusteredness>1</clusteredness>
				<density>0.4906671910470349</density>
				<area>23151</area>
				<perimeter>1097.595293998718</perimeter>
				<distanceFromOrigin>248.3384786938987</distanceFromOrigin>
				<angle>39.12229286326807</angle>
				<shape>triangular</shape>
				<triangleMeasure>0.5245892352678968</triangleMeasure>
				<rectangleMeasure>0.4628568791108071</rectangleMeasure>
				<circleMeasure>0.2322105174444579</circleMeasure>
				<centroid>
					<x>274.9804</x>
					<y>517.7772</y>
				</centroid>
			</pseudo3D>
		</spatialEntity>
		<spatialEntity>
			<pseudo3D type="region">
				<clusteredness>1</clusteredness>
				<density>0.6535015287703094</density>
				<area>41052</area>
				<perimeter>1046.472678184509</perimeter>
				<distanceFromOrigin>230.243349523933</distanceFromOrigin>
				<angle>37.14756846236534</angle>
				<shape>triangular</shape>
				<triangleMeasure>0.7233525891248003</triangleMeasure>
				<rectangleMeasure>0.503555690484733</rectangleMeasure>
				<circleMeasure>0.3003839112527996</circleMeasure>
				<centroid>
					<x>529.1039</x>
					<y>239.1136</y>
				</centroid>
			</pseudo3D>
		</spatialEntity>
		<numericStateVariable>
			<name>avgClusterednessRegions</name>
			<value>754.2734495914966</value>
		</numericStateVariable>
		<numericStateVariable>
			<name>avgDensityRegions</name>
			<value>0.5720843599086722</value>
		</numericStateVariable>
	</timepoint>
	<timepoint>
		<spatialEntity>
			<pseudo3D type="region">
				<clusteredness>1</clusteredness>
				<density>0.4906671910470349</density>
				<area>23151</area>
				<perimeter>1097.595293998718</perimeter>
				<distanceFromOrigin>248.3384786938987</distanceFromOrigin>
				<angle>39.12229286326807</angle>
				<shape>triangular</shape>
				<triangleMeasure>0.5245892352678968</triangleMeasure>
				<rectangleMeasure>0.4628568791108071</rectangleMeasure>
				<circleMeasure>0.2322105174444579</circleMeasure>
				<centroid>
					<x>274.9804</x>
					<y>517.7772</y>
				</centroid>
			</pseudo3D>
		</spatialEntity>
		<spatialEntity>
			<pseudo3D type="region">
				<clusteredness>1</clusteredness>
				<density>0.6535015287703094</density>
				<area>41052</area>
				<perimeter>1046.472678184509</perimeter>
				<distanceFromOrigin>230.243349523933</distanceFromOrigin>
				<angle>37.14756846236534</angle>
				<shape>triangular</shape>
				<triangleMeasure>0.7233525891248003</triangleMeasure>
				<rectangleMeasure>0.503555690484733</rectangleMeasure>
				<circleMeasure>0.3003839112527996</circleMeasure>
				<centroid>
					<x>529.1039</x>
					<y>239.1136</y>
				</centroid>
			</pseudo3D>
		</spatialEntity>
		<numericStateVariable>
			<name>avgClusterednessRegions</name>
			<value>754.2734495914966</value>
		</numericStateVariable>
		<numericStateVariable>
			<name>avgDensityRegions</name>
			<value>0.5720843599086722</value>
		</numericStateVariable>
	</timepoint>
	<timepoint>
		<spatialEntity>
			<pseudo3D type="region">
				<clusteredness>1</clusteredness>
				<density>0.4906671910470349</density>
				<area>23151</area>
				<perimeter>1097.595293998718</perimeter>
				<distanceFromOrigin>248.3384786938987</distanceFromOrigin>
				<angle>39.12229286326807</angle>
				<shape>triangular</shape>
				<triangleMeasure>0.5245892352678968</triangleMeasure>
				<rectangleMeasure>0.4628568791108071</rectangleMeasure>
				<circleMeasure>0.2322105174444579</circleMeasure>
				<centroid>
					<x>274.9804</x>
					<y>517.7772</y>
				</centroid>
			</pseudo3D>
		</spatialEntity>
		<spatialEntity>
			<pseudo3D type="region">
				<clusteredness>1</clusteredness>
				<density>0.6535015287703094</density>
				<area>41052</area>
				<perimeter>1046.472678184509</perimeter>
				<distanceFromOrigin>230.243349523933</distanceFromOrigin>
				<angle>37.14756846236534</angle>
				<shape>triangular</shape>
				<triangleMeasure>0.7233525891248003</triangleMeasure>
				<rectangleMeasure>0.503555690484733</rectangleMeasure>
				<circleMeasure>0.3003839112527996</circleMeasure>
				<centroid>
					<x>529.1039</x>
					<y>239.1136</y>
				</centroid>
			</pseudo3D>
		</spatialEntity>
		<numericStateVariable>
			<name>avgClusterednessRegions</name>
			<value>754.2734495914966</value>
		</numericStateVariable>
		<numericStateVariable>
			<name>avgDensityRegions</name>
			<value>0.5720843599086722</value>
		</numericStateVariable>
	</timepoint>
	<timepoint>
		<spatialEntity>
			<pseudo3D type="region">
				<clusteredness>1</clusteredness>
				<density>0.4906671910470349</density>
				<area>23151</area>
				<perimeter>1097.595293998718</perimeter>
				<distanceFromOrigin>248.3384786938987</distanceFromOrigin>
				<angle>39.12229286326807</angle>
				<shape>triangular</shape>
				<triangleMeasure>0.5245892352678968</triangleMeasure>
				<rectangleMeasure>0.4628568791108071</rectangleMeasure>
				<circleMeasure>0.2322105174444579</circleMeasure>
				<centroid>
					<x>274.9804</x>
					<y>517.7772</y>
				</centroid>
			</pseudo3D>
		</spatialEntity>
		<spatialEntity>
			<pseudo3D type="region">
				<clusteredness>1</clusteredness>
				<density>0.6535015287703094</density>
				<area>41052</area>
				<perimeter>1046.472678184509</perimeter>
				<distanceFromOrigin>230.243349523933</distanceFromOrigin>
				<angle>37.14756846236534</angle>
				<shape>triangular</shape>
				<triangleMeasure>0.7233525891248003</triangleMeasure>
				<rectangleMeasure>0.503555690484733</rectangleMeasure>
				<circleMeasure>0.3003839112527996</circleMeasure>
				<centroid>
					<x>529.1039</x>
					<y>239.1136</y>
				</centroid>
			</pseudo3D>
		</spatialEntity>
		<numericStateVariable>
			<name>avgClusterednessRegions</name>
			<value>754.2734495914966</value>
		</numericStateVariable>
		<numericStateVariable>
			<name>avgDensityRegions</name>
			<value>0.5720843599086722</value>
		</numericStateVariable>
	</timepoint>
	<timepoint>
		<spatialEntity>
			<pseudo3D type="region">
				<clusteredness>1</clusteredness>
				<density>0.4906671910470349</density>
				<area>23151</area>
				<perimeter>1097.595293998718</perimeter>
				<distanceFromOrigin>248.3384786938987</distanceFromOrigin>
				<angle>39.12229286326807</angle>
				<shape>triangular</shape>
				<triangleMeasure>0.5245892352678968</triangleMeasure>
				<rectangleMeasure>0.4628568791108071</rectangleMeasure>
				<circleMeasure>0.2322105174444579</circleMeasure>
				<centroid>
					<x>274.9804</x>
					<y>517.7772</y>
				</centroid>
			</pseudo3D>
		</spatialEntity>
		<spatialEntity>
			<pseudo3D type="region">
				<clusteredness>1</clusteredness>
				<density>0.6535015287703094</density>
				<area>41052</area>
				<perimeter>1046.472678184509</perimeter>
				<distanceFromOrigin>230.243349523933</distanceFromOrigin>
				<angle>37.14756846236534</angle>
				<shape>triangular</shape>
				<triangleMeasure>0.7233525891248003</triangleMeasure>
				<rectangleMeasure>0.503555690484733</rectangleMeasure>
				<circleMeasure>0.3003839112527996</circleMeasure>
				<centroid>
					<x>529.1039</x>
					<y>239.1136</y>
				</centroid>
			</pseudo3D>
		</spatialEntity>
		<numericStateVariable>
			<name>avgClusterednessRegions</name>
			<value>754.2734495914966</value>
		</numericStateVariable>
		<numericStateVariable>
			<name>avgDensityRegions</name>
			<value>0.5720843599086722</value>
		</numericStateVariable>
	</timepoint>
	<timepoint>
		<spatialEntity>
			<pseudo3D type="region">
				<clusteredness>1</clusteredness>
				<density>0.4906671910470349</density>
				<area>23151</area>
				<perimeter>1097.595293998718</perimeter>
				<distanceFromOrigin>248.3384786938987</distanceFromOrigin>
				<angle>39.12229286326807</angle>
				<shape>triangular</shape>
				<triangleMeasure>0.5245892352678968</triangleMeasure>
				<rectangleMeasure>0.4628568791108071</rectangleMeasure>
				<circleMeasure>0.2322105174444579</circleMeasure>
				<centroid>
					<x>274.9804</x>
					<y>517.7772</y>
				</centroid>
			</pseudo3D>
		</spatialEntity>
		<spatialEntity>
			<pseudo3D type="region">
				<clusteredness>1</clusteredness>
				<density>0.6535015287703094</density>
				<area>41052</area>
				<perimeter>1046.472678184509</perimeter>
				<distanceFromOrigin>230.243349523933</distanceFromOrigin>
				<angle>37.14756846236534</angle>
				<shape>triangular</shape>
				<triangleMeasure>0.7233525891248003</triangleMeasure>
				<rectangleMeasure>0.503555690484733</rectangleMeasure>
				<circleMeasure>0.3003839112527996</circleMeasure>
				<centroid>
					<x>529.1039</x>
					<y>239.1136</y>
				</centroid>
			</pseudo3D>
		</spatialEntity>
		<numericStateVariable>
			<name>avgClusterednessRegions</name>
			<value>754.2734495914966</value>
		</numericStateVariable>
		<numericStateVariable>
			<name>avgDensityRegions</name>
			<value>0.5720843599086722</value>
		</numericStateVariable>
	</timepoint>
	<timepoint>
		<spatialEntity>
			<pseudo3D type="region">
				<clusteredness>1</clusteredness>
				<density>0.4906671910470349</density>
				<area>23151</area>
				<perimeter>1097.595293998718</perimeter>
				<distanceFromOrigin>248.3384786938987</distanceFromOrigin>
				<angle>39.12229286326807</angle>
				<shape>triangular</shape>
				<triangleMeasure>0.5245892352678968</triangleMeasure>
				<rectangleMeasure>0.4628568791108071</rectangleMeasure>
				<circleMeasure>0.2322105174444579</circleMeasure>
				<centroid>
					<x>274.9804</x>
					<y>517.7772</y>
				</centroid>
			</pseudo3D>
		</spatialEntity>
		<spatialEntity>
			<pseudo3D type="region">
				<clusteredness>1</clusteredness>
				<density>0.6535015287703094</density>
				<area>41052</area>
				<perimeter>1046.472678184509</perimeter>
				<distanceFromOrigin>230.243349523933</distanceFromOrigin>
				<angle>37.14756846236534</angle>
				<shape>triangular</shape>
				<triangleMeasure>0.7233525891248003</triangleMeasure>
				<rectangleMeasure>0.503555690484733</rectangleMeasure>
				<circleMeasure>0.3003839112527996</circleMeasure>
				<centroid>
					<x>529.1039</x>
					<y>239.1136</y>
				</centroid>
			</pseudo3D>
		</spatialEntity>
		<numericStateVariable>
			<name>avgClusterednessRegions</name>
			<value>754.2734495914966</value>
		</numericStateVariable>
		<numericStateVariable>
			<name>avgDensityRegions</name>
			<value>0.5720843599086722</value>
		</numericStateVariable>
	</timepoint>
	<timepoint>
		<spatialEntity>
			<pseudo3D type="region">
				<clusteredness>1</clusteredness>
				<density>0.4906671910470349</density>
				<area>23151</area>
				<perimeter>1097.595293998718</perimeter>
				<distanceFromOrigin>248.3384786938987</distanceFromOrigin>
				<angle>39.12229286326807</angle>
				<shape>triangular</shape>
				<triangleMeasure>0.5245892352678968</triangleMeasure>
				<rectangleMeasure>0.4628568791108071</rectangleMeasure>
				<circleMeasure>0.2322105174444579</circleMeasure>
				<centroid>
					<x>274.9804</x>
					<y>517.7772</y>
				</centroid>
			</pseudo3D>
		</spatialEntity>
		<spatialEntity>
			<pseudo3D type="region">
				<clusteredness>1</clusteredness>
				<density>0.6535015287703094</density>
				<area>41052</area>
				<perimeter>1046.472678184509</perimeter>
				<distanceFromOrigin>230.243349523933</distanceFromOrigin>
				<angle>37.14756846236534</angle>
				<shape>triangular</shape>
				<triangleMeasure>0.7233525891248003</triangleMeasure>
				<rectangleMeasure>0.503555690484733</rectangleMeasure>
				<circleMeasure>0.3003839112527996</circleMeasure>
				<centroid>
					<x>529.1039</x>
					<y>239.1136</y>
				</centroid>
			</pseudo3D>
		</spatialEntity>
		<numericStateVariable>
			<name>avgClusterednessRegions</name>
			<value>754.2734495914966</value>
		</numericStateVariable>
		<numericStateVariable>
			<name>avgDensityRegions</name>
			<value>0.5720843599086722</value>
		</numericStateVariable>
	</timepoint>
	<timepoint>
		<spatialEntity>
			<pseudo3D type="region">
				<clusteredness>1</clusteredness>
				<density>0.4906671910470349</density>
				<area>23151</area>
				<perimeter>1097.595293998718</perimeter>
				<distanceFromOrigin>248.3384786938987</distanceFromOrigin>
				<angle>39.12229286326807</angle>
				<shape>triangular</shape>
				<triangleMeasure>0.5245892352678968</triangleMeasure>
				<rectangleMeasure>0.4628568791108071</rectangleMeasure>
				<circleMeasure>0.2322105174444579</circleMeasure>
				<centroid>
					<x>274.9804</x>
					<y>517.7772</y>
				</centroid>
			</pseudo3D>
		</spatialEntity>
		<spatialEntity>
			<pseudo3D type="region">
				<clusteredness>1</clusteredness>
				<density>0.6535015287703094</density>
				<area>41052</area>
				<perimeter>1046.472678184509</perimeter>
				<distanceFromOrigin>230.243349523933</distanceFromOrigin>
				<angle>37.14756846236534</angle>
				<shape>triangular</shape>
				<triangleMeasure>0.7233525891248003</triangleMeasure>
				<rectangleMeasure>0.503555690484733</rectangleMeasure>
				<circleMeasure>0.3003839112527996</circleMeasure>
				<centroid>
					<x>529.1039</x>
					<y>239.1136</y>
				</centroid>
			</pseudo3D>
		</spatialEntity>
		<numericStateVariable>
			<name>avgClusterednessRegions</name>
			<value>754.2734495914966</value>
		</numericStateVariable>
		<numericStateVariable>
			<name>avgDensityRegions</name>
			<value>0.5720843599086722</value>
		</numericStateVariable>
	</timepoint>
	<timepoint>
		<spatialEntity>
			<pseudo3D type="region">
				<clusteredness>1</clusteredness>
				<density>0.4906671910470349</density>
				<area>23151</area>
				<perimeter>1097.595293998718</perimeter>
				<distanceFromOrigin>248.3384786938987</distanceFromOrigin>
				<angle>39.12229286326807</angle>
				<shape>triangular</shape>
				<triangleMeasure>0.5245892352678968</triangleMeasure>
				<rectangleMeasure>0.4628568791108071</rectangleMeasure>
				<circleMeasure>0.2322105174444579</circleMeasure>
				<centroid>
					<x>274.9804</x>
					<y>517.7772</y>
				</centroid>
			</pseudo3D>
		</spatialEntity>
		<spatialEntity>
			<pseudo3D type="region">
				<clusteredness>1</clusteredness>
				<density>0.6535015287703094</density>
				<area>41052</area>
				<perimeter>1046.472678184509</perimeter>
				<distanceFromOrigin>230.243349523933</distanceFromOrigin>
				<angle>37.14756846236534</angle>
				<shape>triangular</shape>
				<triangleMeasure>0.7233525891248003</triangleMeasure>
				<rectangleMeasure>0.503555690484733</rectangleMeasure>
				<circleMeasure>0.3003839112527996</circleMeasure>
				<centroid>
					<x>529.1039</x>
					<y>239.1136</y>
				</centroid>
			</pseudo3D>
		</spatialEntity>
		<numericStateVariable>
			<name>avgClusterednessRegions</name>
			<value>754.2734495914966</value>
		</numericStateVariable>
		<numericStateVariable>
			<name>avgDensityRegions</name>
			<value>0.5720843599086722</value>
		</numericStateVariable>
	</timepoint>
	<timepoint>
		<spatialEntity>
			<pseudo3D type="region">
				<clusteredness>1</clusteredness>
				<density>0.4906671910470349</density>
				<area>23151</area>
				<perimeter>1097.595293998718</perimeter>
				<distanceFromOrigin>248.3384786938987</distanceFromOrigin>
				<angle>39.12229286326807</angle>
				<shape>triangular</shape>
				<triangleMeasure>0.5245892352678968</triangleMeasure>
				<rectangleMeasure>0.4628568791108071</rectangleMeasure>
				<circleMeasure>0.2322105174444579</circleMeasure>
				<centroid>
					<x>274.9804</x>
					<y>517.7772</y>
				</centroid>
			</pseudo3D>
		</spatialEntity>
		<spatialEntity>
			<pseudo3D type="region">
				<clusteredness>1</clusteredness>
				<density>0.6535015287703094</density>
				<area>41052</area>
				<perimeter>1046.472678184509</perimeter>
				<distanceFromOrigin>230.243349523933</distanceFromOrigin>
				<angle>37.14756846236534</angle>
				<shape>triangular</shape>
				<triangleMeasure>0.7233525891248003</triangleMeasure>
				<rectangleMeasure>0.503555690484733</rectangleMeasure>
				<circleMeasure>0.3003839112527996</circleMeasure>
				<centroid>
					<x>529.1039</x>
					<y>239.1136</y>
				</centroid>
			</pseudo3D>
		</spatialEntity>
		<numericStateVariable>
			<name>avgClusterednessRegions</name>
			<value>754.2734495914966</value>
		</numericStateVariable>
		<numericStateVariable>
			<name>avgDensityRegions</name>
			<value>0.5720843599086722</value>
		</numericStateVariable>
	</timepoint>
	<timepoint>
		<spatialEntity>
			<pseudo3D type="region">
				<clusteredness>1</clusteredness>
				<density>0.4906671910470349</density>
				<area>23151</area>
				<perimeter>1097.595293998718</perimeter>
				<distanceFromOrigin>248.3384786938987</distanceFromOrigin>
				<angle>39.12229286326807</angle>
				<shape>triangular</shape>
				<triangleMeasure>0.5245892352678968</triangleMeasure>
				<rectangleMeasure>0.4628568791108071</rectangleMeasure>
				<circleMeasure>0.2322105174444579</circleMeasure>
				<centroid>
					<x>274.9804</x>
					<y>517.7772</y>
				</centroid>
			</pseudo3D>
		</spatialEntity>
		<spatialEntity>
			<pseudo3D type="region">
				<clusteredness>1</clusteredness>
				<density>0.6535015287703094</density>
				<area>41052</area>
				<perimeter>1046.472678184509</perimeter>
				<distanceFromOrigin>230.243349523933</distanceFromOrigin>
				<angle>37.14756846236534</angle>
				<shape>triangular</shape>
				<triangleMeasure>0.7233525891248003</triangleMeasure>
				<rectangleMeasure>0.503555690484733</rectangleMeasure>
				<circleMeasure>0.3003839112527996</circleMeasure>
				<centroid>
					<x>529.1039</x>
					<y>239.1136</y>
				</centroid>
			</pseudo3D>
		</spatialEntity>
		<numericStateVariable>
			<name>avgClusterednessRegions</name>
			<value>754.2734495914966</value>
		</numericStateVariable>
		<numericStateVariable>
			<name>avgDensityRegions</name>
			<value>0.5720843599086722</value>
		</numericStateVariable>
	</timepoint>
	<timepoint>
		<spatialEntity>
			<pseudo3D type="region">
				<clusteredness>1</clusteredness>
				<density>0.4906671910470349</density>
				<area>23151</area>
				<perimeter>1097.595293998718</perimeter>
				<distanceFromOrigin>248.3384786938987</distanceFromOrigin>
				<angle>39.12229286326807</angle>
				<shape>triangular</shape>
				<triangleMeasure>0.5245892352678968</triangleMeasure>
				<rectangleMeasure>0.4628568791108071</rectangleMeasure>
				<circleMeasure>0.2322105174444579</circleMeasure>
				<centroid>
					<x>274.9804</x>
					<y>517.7772</y>
				</centroid>
			</pseudo3D>
		</spatialEntity>
		<spatialEntity>
			<pseudo3D type="region">
				<clusteredness>1</clusteredness>
				<density>0.6535015287703094</density>
				<area>41052</area>
				<perimeter>1046.472678184509</perimeter>
				<distanceFromOrigin>230.243349523933</distanceFromOrigin>
				<angle>37.14756846236534</angle>
				<shape>triangular</shape>
				<triangleMeasure>0.7233525891248003</triangleMeasure>
				<rectangleMeasure>0.503555690484733</rectangleMeasure>
				<circleMeasure>0.3003839112527996</circleMeasure>
				<centroid>
					<x>529.1039</x>
					<y>239.1136</y>
				</centroid>
			</pseudo3D>
		</spatialEntity>
		<numericStateVariable>
			<name>avgClusterednessRegions</name>
			<value>754.2734495914966</value>
		</numericStateVariable>
		<numericStateVariable>
			<name>avgDensityRegions</name>
			<value>0.5720843599086722</value>
		</numericStateVariable>
	</timepoint>
	<timepoint>
		<spatialEntity>
			<pseudo3D type="region">
				<clusteredness>1</clusteredness>
				<density>0.4906671910470349</density>
				<area>23151</area>
				<perimeter>1097.595293998718</perimeter>
				<distanceFromOrigin>248.3384786938987</distanceFromOrigin>
				<angle>39.12229286326807</angle>
				<shape>triangular</shape>
				<triangleMeasure>0.5245892352678968</triangleMeasure>
				<rectangleMeasure>0.4628568791108071</rectangleMeasure>
				<circleMeasure>0.2322105174444579</circleMeasure>
				<centroid>
					<x>274.9804</x>
					<y>517.7772</y>
				</centroid>
			</pseudo3D>
		</spatialEntity>
		<spatialEntity>
			<pseudo3D type="region">
				<clusteredness>1</clusteredness>
				<density>0.6535015287703094</density>
				<area>41052</area>
				<perimeter>1046.472678184509</perimeter>
				<distanceFromOrigin>230.243349523933</distanceFromOrigin>
				<angle>37.14756846236534</angle>
				<shape>triangular</shape>
				<triangleMeasure>0.7233525891248003</triangleMeasure>
				<rectangleMeasure>0.503555690484733</rectangleMeasure>
				<circleMeasure>0.3003839112527996</circleMeasure>
				<centroid>
					<x>529.1039</x>
					<y>239.1136</y>
				</centroid>
			</pseudo3D>
		</spatialEntity>
		<numericStateVariable>
			<name>avgClusterednessRegions</name>
			<value>754.2734495914966</value>
		</numericStateVariable>
		<numericStateVariable>
			<name>avgDensityRegions</name>
			<value>0.5720843599086722</value>
		</numericStateVariable>
	</timepoint>
	<timepoint>
		<spatialEntity>
			<pseudo3D type="region">
				<clusteredness>1</clusteredness>
				<density>0.4906671910470349</density>
				<area>23151</area>
				<perimeter>1097.595293998718</perimeter>
				<distanceFromOrigin>248.3384786938987</distanceFromOrigin>
				<angle>39.12229286326807</angle>
				<shape>triangular</shape>
				<triangleMeasure>0.5245892352678968</triangleMeasure>
				<rectangleMeasure>0.4628568791108071</rectangleMeasure>
				<circleMeasure>0.2322105174444579</circleMeasure>
				<centroid>
					<x>274.9804</x>
					<y>517.7772</y>
				</centroid>
			</pseudo3D>
		</spatialEntity>
		<spatialEntity>
			<pseudo3D type="region">
				<clusteredness>1</clusteredness>
				<density>0.6535015287703094</density>
				<area>41052</area>
				<perimeter>1046.472678184509</perimeter>
				<distanceFromOrigin>230.243349523933</distanceFromOrigin>
				<angle>37.14756846236534</angle>
				<shape>triangular</shape>
				<triangleMeasure>0.7233525891248003</triangleMeasure>
				<rectangleMeasure>0.503555690484733</rectangleMeasure>
				<circleMeasure>0.3003839112527996</circleMeasure>
				<centroid>
					<x>529.1039</x>
					<y>239.1136</y>
				</centroid>
			</pseudo3D>
		</spatialEntity>
		<numericStateVariable>
			<name>avgClusterednessRegions</name>
			<value>754.2734495914966</value>
		</numericStateVariable>
		<numericStateVariable>
			<name>avgDensityRegions</name>
			<value>0.5720843599086722</value>
		</numericStateVariable>
	</timepoint>
	<timepoint>
		<spatialEntity>
			<pseudo3D type="region">
				<clusteredness>1</clusteredness>
				<density>0.4906671910470349</density>
				<area>23151</area>
				<perimeter>1097.595293998718</perimeter>
				<distanceFromOrigin>248.3384786938987</distanceFromOrigin>
				<angle>39.12229286326807</angle>
				<shape>triangular</shape>
				<triangleMeasure>0.5245892352678968</triangleMeasure>
				<rectangleMeasure>0.4628568791108071</rectangleMeasure>
				<circleMeasure>0.2322105174444579</circleMeasure>
				<centroid>
					<x>274.9804</x>
					<y>517.7772</y>
				</centroid>
			</pseudo3D>
		</spatialEntity>
		<spatialEntity>
			<pseudo3D type="region">
				<clusteredness>1</clusteredness>
				<density>0.6535015287703094</density>
				<area>41052</area>
				<perimeter>1046.472678184509</perimeter>
				<distanceFromOrigin>230.243349523933</distanceFromOrigin>
				<angle>37.14756846236534</angle>
				<shape>triangular</shape>
				<triangleMeasure>0.7233525891248003</triangleMeasure>
				<rectangleMeasure>0.503555690484733</rectangleMeasure>
				<circleMeasure>0.3003839112527996</circleMeasure>
				<centroid>
					<x>529.1039</x>
					<y>239.1136</y>
				</centroid>
			</pseudo3D>
		</spatialEntity>
		<numericStateVariable>
			<name>avgClusterednessRegions</name>
			<value>754.2734495914966</value>
		</numericStateVariable>
		<numericStateVariable>
			<name>avgDensityRegions</name>
			<value>0.5720843599086722</value>
		</numericStateVariable>
	</timepoint>
	<timepoint>
		<spatialEntity>
			<pseudo3D type="region">
				<clusteredness>1</clusteredness>
				<density>0.4906671910470349</density>
				<area>23151</area>
				<perimeter>1097.595293998718</perimeter>
				<distanceFromOrigin>248.3384786938987</distanceFromOrigin>
				<angle>39.12229286326807</angle>
				<shape>triangular</shape>
				<triangleMeasure>0.5245892352678968</triangleMeasure>
				<rectangleMeasure>0.4628568791108071</rectangleMeasure>
				<circleMeasure>0.2322105174444579</circleMeasure>
				<centroid>
					<x>274.9804</x>
					<y>517.7772</y>
				</centroid>
			</pseudo3D>
		</spatialEntity>
		<spatialEntity>
			<pseudo3D type="region">
				<clusteredness>1</clusteredness>
				<density>0.6535015287703094</density>
				<area>41052</area>
				<perimeter>1046.472678184509</perimeter>
				<distanceFromOrigin>230.243349523933</distanceFromOrigin>
				<angle>37.14756846236534</angle>
				<shape>triangular</shape>
				<triangleMeasure>0.7233525891248003</triangleMeasure>
				<rectangleMeasure>0.503555690484733</rectangleMeasure>
				<circleMeasure>0.3003839112527996</circleMeasure>
				<centroid>
					<x>529.1039</x>
					<y>239.1136</y>
				</centroid>
			</pseudo3D>
		</spatialEntity>
		<numericStateVariable>
			<name>avgClusterednessRegions</name>
			<value>754.2734495914966</value>
		</numericStateVariable>
		<numericStateVariable>
			<name>avgDensityRegions</name>
			<value>0.5720843599086722</value>
		</numericStateVariable>
	</timepoint>
	<timepoint>
		<spatialEntity>
			<pseudo3D type="region">
				<clusteredness>1</clusteredness>
				<density>0.4906671910470349</density>
				<area>23151</area>
				<perimeter>1097.595293998718</perimeter>
				<distanceFromOrigin>248.3384786938987</distanceFromOrigin>
				<angle>39.12229286326807</angle>
				<shape>triangular</shape>
				<triangleMeasure>0.5245892352678968</triangleMeasure>
				<rectangleMeasure>0.4628568791108071</rectangleMeasure>
				<circleMeasure>0.2322105174444579</circleMeasure>
				<centroid>
					<x>274.9804</x>
					<y>517.7772</y>
				</centroid>
			</pseudo3D>
		</spatialEntity>
		<spatialEntity>
			<pseudo3D type="region">
				<clusteredness>1</clusteredness>
				<density>0.6535015287703094</density>
				<area>41052</area>
				<perimeter>1046.472678184509</perimeter>
				<distanceFromOrigin>230.243349523933</distanceFromOrigin>
				<angle>37.14756846236534</angle>
				<shape>triangular</shape>
				<triangleMeasure>0.7233525891248003</triangleMeasure>
				<rectangleMeasure>0.503555690484733</rectangleMeasure>
				<circleMeasure>0.3003839112527996</circleMeasure>
				<centroid>
					<x>529.1039</x>
					<y>239.1136</y>
				</centroid>
			</pseudo3D>
		</spatialEntity>
		<numericStateVariable>
			<name>avgClusterednessRegions</name>
			<value>754.2734495914966</value>
		</numericStateVariable>
		<numericStateVariable>
			<name>avgDensityRegions</name>
			<value>0.5720843599086722</value>
		</numericStateVariable>
	</timepoint>
	<timepoint>
		<spatialEntity>
			<pseudo3D type="region">
				<clusteredness>1</clusteredness>
				<density>0.4906671910470349</density>
				<area>23151</area>
				<perimeter>1097.595293998718</perimeter>
				<distanceFromOrigin>248.3384786938987</distanceFromOrigin>
				<angle>39.12229286326807</angle>
				<shape>triangular</shape>
				<triangleMeasure>0.5245892352678968</triangleMeasure>
				<rectangleMeasure>0.4628568791108071</rectangleMeasure>
				<circleMeasure>0.2322105174444579</circleMeasure>
				<centroid>
					<x>274.9804</x>
					<y>517.7772</y>
				</centroid>
			</pseudo3D>
		</spatialEntity>
		<spatialEntity>
			<pseudo3D type="region">
				<clusteredness>1</clusteredness>
				<density>0.6535015287703094</density>
				<area>41052</area>
				<perimeter>1046.472678184509</perimeter>
				<distanceFromOrigin>230.243349523933</distanceFromOrigin>
				<angle>37.14756846236534</angle>
				<shape>triangular</shape>
				<triangleMeasure>0.7233525891248003</triangleMeasure>
				<rectangleMeasure>0.503555690484733</rectangleMeasure>
				<circleMeasure>0.3003839112527996</circleMeasure>
				<centroid>
					<x>529.1039</x>
					<y>239.1136</y>
				</centroid>
			</pseudo3D>
		</spatialEntity>
		<numericStateVariable>
			<name>avgClusterednessRegions</name>
			<value>754.2734495914966</value>
		</numericStateVariable>
		<numericStateVariable>
			<name>avgDensityRegions</name>
			<value>0.5720843599086722</value>
		</numericStateVariable>
	</timepoint>
	<timepoint>
		<spatialEntity>
			<pseudo3D type="region">
				<clusteredness>1</clusteredness>
				<density>0.4906671910470349</density>
				<area>23151</area>
				<perimeter>1097.595293998718</perimeter>
				<distanceFromOrigin>248.3384786938987</distanceFromOrigin>
				<angle>39.12229286326807</angle>
				<shape>triangular</shape>
				<triangleMeasure>0.5245892352678968</triangleMeasure>
				<rectangleMeasure>0.4628568791108071</rectangleMeasure>
				<circleMeasure>0.2322105174444579</circleMeasure>
				<centroid>
					<x>274.9804</x>
					<y>517.7772</y>
				</centroid>
			</pseudo3D>
		</spatialEntity>
		<spatialEntity>
			<pseudo3D type="region">
				<clusteredness>1</clusteredness>
				<density>0.6535015287703094</density>
				<area>41052</area>
				<perimeter>1046.472678184509</perimeter>
				<distanceFromOrigin>230.243349523933</distanceFromOrigin>
				<angle>37.14756846236534</angle>
				<shape>triangular</shape>
				<triangleMeasure>0.7233525891248003</triangleMeasure>
				<rectangleMeasure>0.503555690484733</rectangleMeasure>
				<circleMeasure>0.3003839112527996</circleMeasure>
				<centroid>
					<x>529.1039</x>
					<y>239.1136</y>
				</centroid>
			</pseudo3D>
		</spatialEntity>
		<numericStateVariable>
			<name>avgClusterednessRegions</name>
			<value>754.2734495914966</value>
		</numericStateVariable>
		<numericStateVariable>
			<name>avgDensityRegions</name>
			<value>0.5720843599086722</value>
		</numericStateVariable>
	</timepoint>
	<timepoint>
		<spatialEntity>
			<pseudo3D type="region">
				<clusteredness>1</clusteredness>
				<density>0.4906671910470349</density>
				<area>23151</area>
				<perimeter>1097.595293998718</perimeter>
				<distanceFromOrigin>248.3384786938987</distanceFromOrigin>
				<angle>39.12229286326807</angle>
				<shape>triangular</shape>
				<triangleMeasure>0.5245892352678968</triangleMeasure>
				<rectangleMeasure>0.4628568791108071</rectangleMeasure>
				<circleMeasure>0.2322105174444579</circleMeasure>
				<centroid>
					<x>274.9804</x>
					<y>517.7772</y>
				</centroid>
			</pseudo3D>
		</spatialEntity>
		<spatialEntity>
			<pseudo3D type="region">
				<clusteredness>1</clusteredness>
				<density>0.6535015287703094</density>
				<area>41052</area>
				<perimeter>1046.472678184509</perimeter>
				<distanceFromOrigin>230.243349523933</distanceFromOrigin>
				<angle>37.14756846236534</angle>
				<shape>triangular</shape>
				<triangleMeasure>0.7233525891248003</triangleMeasure>
				<rectangleMeasure>0.503555690484733</rectangleMeasure>
				<circleMeasure>0.3003839112527996</circleMeasure>
				<centroid>
					<x>529.1039</x>
					<y>239.1136</y>
				</centroid>
			</pseudo3D>
		</spatialEntity>
		<numericStateVariable>
			<name>avgClusterednessRegions</name>
			<value>754.2734495914966</value>
		</numericStateVariable>
		<numericStateVariable>
			<name>avgDensityRegions</name>
			<value>0.5720843599086722</value>
		</numericStateVariable>
	</timepoint>
	<timepoint>
		<spatialEntity>
			<pseudo3D type="region">
				<clusteredness>1</clusteredness>
				<density>0.4906671910470349</density>
				<area>23151</area>
				<perimeter>1097.595293998718</perimeter>
				<distanceFromOrigin>248.3384786938987</distanceFromOrigin>
				<angle>39.12229286326807</angle>
				<shape>triangular</shape>
				<triangleMeasure>0.5245892352678968</triangleMeasure>
				<rectangleMeasure>0.4628568791108071</rectangleMeasure>
				<circleMeasure>0.2322105174444579</circleMeasure>
				<centroid>
					<x>274.9804</x>
					<y>517.7772</y>
				</centroid>
			</pseudo3D>
		</spatialEntity>
		<spatialEntity>
			<pseudo3D type="region">
				<clusteredness>1</clusteredness>
				<density>0.6535015287703094</density>
				<area>41052</area>
				<perimeter>1046.472678184509</perimeter>
				<distanceFromOrigin>230.243349523933</distanceFromOrigin>
				<angle>37.14756846236534</angle>
				<shape>triangular</shape>
				<triangleMeasure>0.7233525891248003</triangleMeasure>
				<rectangleMeasure>0.503555690484733</rectangleMeasure>
				<circleMeasure>0.3003839112527996</circleMeasure>
				<centroid>
					<x>529.1039</x>
					<y>239.1136</y>
				</centroid>
			</pseudo3D>
		</spatialEntity>
		<numericStateVariable>
			<name>avgClusterednessRegions</name>
			<value>754.2734495914966</value>
		</numericStateVariable>
		<numericStateVariable>
			<name>avgDensityRegions</name>
			<value>0.5720843599086722</value>
		</numericStateVariable>
	</timepoint>
	<timepoint>
		<spatialEntity>
			<pseudo3D type="region">
				<clusteredness>1</clusteredness>
				<density>0.4906671910470349</density>
				<area>23151</area>
				<perimeter>1097.595293998718</perimeter>
				<distanceFromOrigin>248.3384786938987</distanceFromOrigin>
				<angle>39.12229286326807</angle>
				<shape>triangular</shape>
				<triangleMeasure>0.5245892352678968</triangleMeasure>
				<rectangleMeasure>0.4628568791108071</rectangleMeasure>
				<circleMeasure>0.2322105174444579</circleMeasure>
				<centroid>
					<x>274.9804</x>
					<y>517.7772</y>
				</centroid>
			</pseudo3D>
		</spatialEntity>
		<spatialEntity>
			<pseudo3D type="region">
				<clusteredness>1</clusteredness>
				<density>0.6535015287703094</density>
				<area>41052</area>
				<perimeter>1046.472678184509</perimeter>
				<distanceFromOrigin>230.243349523933</distanceFromOrigin>
				<angle>37.14756846236534</angle>
				<shape>triangular</shape>
				<triangleMeasure>0.7233525891248003</triangleMeasure>
				<rectangleMeasure>0.503555690484733</rectangleMeasure>
				<circleMeasure>0.3003839112527996</circleMeasure>
				<centroid>
					<x>529.1039</x>
					<y>239.1136</y>
				</centroid>
			</pseudo3D>
		</spatialEntity>
		<numericStateVariable>
			<name>avgClusterednessRegions</name>
			<value>754.2734495914966</value>
		</numericStateVariable>
		<numericStateVariable>
			<name>avgDensityRegions</name>
			<value>0.5720843599086722</value>
		</numericStateVariable>
	</timepoint>
	<timepoint>
		<spatialEntity>
			<pseudo3D type="region">
				<clusteredness>1</clusteredness>
				<density>0.4906671910470349</density>
				<area>23151</area>
				<perimeter>1097.595293998718</perimeter>
				<distanceFromOrigin>248.3384786938987</distanceFromOrigin>
				<angle>39.12229286326807</angle>
				<shape>triangular</shape>
				<triangleMeasure>0.5245892352678968</triangleMeasure>
				<rectangleMeasure>0.4628568791108071</rectangleMeasure>
				<circleMeasure>0.2322105174444579</circleMeasure>
				<centroid>
					<x>274.9804</x>
					<y>517.7772</y>
				</centroid>
			</pseudo3D>
		</spatialEntity>
		<spatialEntity>
			<pseudo3D type="region">
				<clusteredness>1</clusteredness>
				<density>0.6535015287703094</density>
				<area>41052</area>
				<perimeter>1046.472678184509</perimeter>
				<distanceFromOrigin>230.243349523933</distanceFromOrigin>
				<angle>37.14756846236534</angle>
				<shape>triangular</shape>
				<triangleMeasure>0.7233525891248003</triangleMeasure>
				<rectangleMeasure>0.503555690484733</rectangleMeasure>
				<circleMeasure>0.3003839112527996</circleMeasure>
				<centroid>
					<x>529.1039</x>
					<y>239.1136</y>
				</centroid>
			</pseudo3D>
		</spatialEntity>
		<numericStateVariable>
			<name>avgClusterednessRegions</name>
			<value>754.2734495914966</value>
		</numericStateVariable>
		<numericStateVariable>
			<name>avgDensityRegions</name>
			<value>0.5720843599086722</value>
		</numericStateVariable>
	</timepoint>
	<timepoint>
		<spatialEntity>
			<pseudo3D type="region">
				<clusteredness>1</clusteredness>
				<density>0.4906671910470349</density>
				<area>23151</area>
				<perimeter>1097.595293998718</perimeter>
				<distanceFromOrigin>248.3384786938987</distanceFromOrigin>
				<angle>39.12229286326807</angle>
				<shape>triangular</shape>
				<triangleMeasure>0.5245892352678968</triangleMeasure>
				<rectangleMeasure>0.4628568791108071</rectangleMeasure>
				<circleMeasure>0.2322105174444579</circleMeasure>
				<centroid>
					<x>274.9804</x>
					<y>517.7772</y>
				</centroid>
			</pseudo3D>
		</spatialEntity>
		<spatialEntity>
			<pseudo3D type="region">
				<clusteredness>1</clusteredness>
				<density>0.6535015287703094</density>
				<area>41052</area>
				<perimeter>1046.472678184509</perimeter>
				<distanceFromOrigin>230.243349523933</distanceFromOrigin>
				<angle>37.14756846236534</angle>
				<shape>triangular</shape>
				<triangleMeasure>0.7233525891248003</triangleMeasure>
				<rectangleMeasure>0.503555690484733</rectangleMeasure>
				<circleMeasure>0.3003839112527996</circleMeasure>
				<centroid>
					<x>529.1039</x>
					<y>239.1136</y>
				</centroid>
			</pseudo3D>
		</spatialEntity>
		<numericStateVariable>
			<name>avgClusterednessRegions</name>
			<value>754.2734495914966</value>
		</numericStateVariable>
		<numericStateVariable>
			<name>avgDensityRegions</name>
			<value>0.5720843599086722</value>
		</numericStateVariable>
	</timepoint>
	<timepoint>
		<spatialEntity>
			<pseudo3D type="region">
				<clusteredness>1</clusteredness>
				<density>0.4906671910470349</density>
				<area>23151</area>
				<perimeter>1097.595293998718</perimeter>
				<distanceFromOrigin>248.3384786938987</distanceFromOrigin>
				<angle>39.12229286326807</angle>
				<shape>triangular</shape>
				<triangleMeasure>0.5245892352678968</triangleMeasure>
				<rectangleMeasure>0.4628568791108071</rectangleMeasure>
				<circleMeasure>0.2322105174444579</circleMeasure>
				<centroid>
					<x>274.9804</x>
					<y>517.7772</y>
				</centroid>
			</pseudo3D>
		</spatialEntity>
		<spatialEntity>
			<pseudo3D type="region">
				<clusteredness>1</clusteredness>
				<density>0.6535015287703094</density>
				<area>41052</area>
				<perimeter>1046.472678184509</perimeter>
				<distanceFromOrigin>230.243349523933</distanceFromOrigin>
				<angle>37.14756846236534</angle>
				<shape>triangular</shape>
				<triangleMeasure>0.7233525891248003</triangleMeasure>
				<rectangleMeasure>0.503555690484733</rectangleMeasure>
				<circleMeasure>0.3003839112527996</circleMeasure>
				<centroid>
					<x>529.1039</x>
					<y>239.1136</y>
				</centroid>
			</pseudo3D>
		</spatialEntity>
		<numericStateVariable>
			<name>avgClusterednessRegions</name>
			<value>754.2734495914966</value>
		</numericStateVariable>
		<numericStateVariable>
			<name>avgDensityRegions</name>
			<value>0.5720843599086722</value>
		</numericStateVariable>
	</timepoint>
	<timepoint>
		<spatialEntity>
			<pseudo3D type="region">
				<clusteredness>1</clusteredness>
				<density>0.4906671910470349</density>
				<area>23151</area>
				<perimeter>1097.595293998718</perimeter>
				<distanceFromOrigin>248.3384786938987</distanceFromOrigin>
				<angle>39.12229286326807</angle>
				<shape>triangular</shape>
				<triangleMeasure>0.5245892352678968</triangleMeasure>
				<rectangleMeasure>0.4628568791108071</rectangleMeasure>
				<circleMeasure>0.2322105174444579</circleMeasure>
				<centroid>
					<x>274.9804</x>
					<y>517.7772</y>
				</centroid>
			</pseudo3D>
		</spatialEntity>
		<spatialEntity>
			<pseudo3D type="region">
				<clusteredness>1</clusteredness>
				<density>0.6535015287703094</density>
				<area>41052</area>
				<perimeter>1046.472678184509</perimeter>
				<distanceFromOrigin>230.243349523933</distanceFromOrigin>
				<angle>37.14756846236534</angle>
				<shape>triangular</shape>
				<triangleMeasure>0.7233525891248003</triangleMeasure>
				<rectangleMeasure>0.503555690484733</rectangleMeasure>
				<circleMeasure>0.3003839112527996</circleMeasure>
				<centroid>
					<x>529.1039</x>
					<y>239.1136</y>
				</centroid>
			</pseudo3D>
		</spatialEntity>
		<numericStateVariable>
			<name>avgClusterednessRegions</name>
			<value>754.2734495914966</value>
		</numericStateVariable>
		<numericStateVariable>
			<name>avgDensityRegions</name>
			<value>0.5720843599086722</value>
		</numericStateVariable>
	</timepoint>
	<timepoint>
		<spatialEntity>
			<pseudo3D type="region">
				<clusteredness>1</clusteredness>
				<density>0.4906671910470349</density>
				<area>23151</area>
				<perimeter>1097.595293998718</perimeter>
				<distanceFromOrigin>248.3384786938987</distanceFromOrigin>
				<angle>39.12229286326807</angle>
				<shape>triangular</shape>
				<triangleMeasure>0.5245892352678968</triangleMeasure>
				<rectangleMeasure>0.4628568791108071</rectangleMeasure>
				<circleMeasure>0.2322105174444579</circleMeasure>
				<centroid>
					<x>274.9804</x>
					<y>517.7772</y>
				</centroid>
			</pseudo3D>
		</spatialEntity>
		<spatialEntity>
			<pseudo3D type="region">
				<clusteredness>1</clusteredness>
				<density>0.6535015287703094</density>
				<area>41052</area>
				<perimeter>1046.472678184509</perimeter>
				<distanceFromOrigin>230.243349523933</distanceFromOrigin>
				<angle>37.14756846236534</angle>
				<shape>triangular</shape>
				<triangleMeasure>0.7233525891248003</triangleMeasure>
				<rectangleMeasure>0.503555690484733</rectangleMeasure>
				<circleMeasure>0.3003839112527996</circleMeasure>
				<centroid>
					<x>529.1039</x>
					<y>239.1136</y>
				</centroid>
			</pseudo3D>
		</spatialEntity>
		<numericStateVariable>
			<name>avgClusterednessRegions</name>
			<value>754.2734495914966</value>
		</numericStateVariable>
		<numericStateVariable>
			<name>avgDensityRegions</name>
			<value>0.5720843599086722</value>
		</numericStateVariable>
	</timepoint>
	<timepoint>
		<spatialEntity>
			<pseudo3D type="region">
				<clusteredness>1</clusteredness>
				<density>0.4906671910470349</density>
				<area>23151</area>
				<perimeter>1097.595293998718</perimeter>
				<distanceFromOrigin>248.3384786938987</distanceFromOrigin>
				<angle>39.12229286326807</angle>
				<shape>triangular</shape>
				<triangleMeasure>0.5245892352678968</triangleMeasure>
				<rectangleMeasure>0.4628568791108071</rectangleMeasure>
				<circleMeasure>0.2322105174444579</circleMeasure>
				<centroid>
					<x>274.9804</x>
					<y>517.7772</y>
				</centroid>
			</pseudo3D>
		</spatialEntity>
		<spatialEntity>
			<pseudo3D type="region">
				<clusteredness>1</clusteredness>
				<density>0.6535015287703094</density>
				<area>41052</area>
				<perimeter>1046.472678184509</perimeter>
				<distanceFromOrigin>230.243349523933</distanceFromOrigin>
				<angle>37.14756846236534</angle>
				<shape>triangular</shape>
				<triangleMeasure>0.7233525891248003</triangleMeasure>
				<rectangleMeasure>0.503555690484733</rectangleMeasure>
				<circleMeasure>0.3003839112527996</circleMeasure>
				<centroid>
					<x>529.1039</x>
					<y>239.1136</y>
				</centroid>
			</pseudo3D>
		</spatialEntity>
		<numericStateVariable>
			<name>avgClusterednessRegions</name>
			<value>754.2734495914966</value>
		</numericStateVariable>
		<numericStateVariable>
			<name>avgDensityRegions</name>
			<value>0.5720843599086722</value>
		</numericStateVariable>
	</timepoint>
	<timepoint>
		<spatialEntity>
			<pseudo3D type="region">
				<clusteredness>1</clusteredness>
				<density>0.4906671910470349</density>
				<area>23151</area>
				<perimeter>1097.595293998718</perimeter>
				<distanceFromOrigin>248.3384786938987</distanceFromOrigin>
				<angle>39.12229286326807</angle>
				<shape>triangular</shape>
				<triangleMeasure>0.5245892352678968</triangleMeasure>
				<rectangleMeasure>0.4628568791108071</rectangleMeasure>
				<circleMeasure>0.2322105174444579</circleMeasure>
				<centroid>
					<x>274.9804</x>
					<y>517.7772</y>
				</centroid>
			</pseudo3D>
		</spatialEntity>
		<spatialEntity>
			<pseudo3D type="region">
				<clusteredness>1</clusteredness>
				<density>0.6535015287703094</density>
				<area>41052</area>
				<perimeter>1046.472678184509</perimeter>
				<distanceFromOrigin>230.243349523933</distanceFromOrigin>
				<angle>37.14756846236534</angle>
				<shape>triangular</shape>
				<triangleMeasure>0.7233525891248003</triangleMeasure>
				<rectangleMeasure>0.503555690484733</rectangleMeasure>
				<circleMeasure>0.3003839112527996</circleMeasure>
				<centroid>
					<x>529.1039</x>
					<y>239.1136</y>
				</centroid>
			</pseudo3D>
		</spatialEntity>
		<numericStateVariable>
			<name>avgClusterednessRegions</name>
			<value>754.2734495914966</value>
		</numericStateVariable>
		<numericStateVariable>
			<name>avgDensityRegions</name>
			<value>0.5720843599086722</value>
		</numericStateVariable>
	</timepoint>
</experiment>
