# Supplementary material for: Automatic validation of computational models using pseudo-3D spatio-temporal model checking
Source: BMC Syst Biol. 2014 Dec 2;8:124. doi: 10.1186/s12918-014-0124-0 (PMC4272535; doi:10.1186/s12918-014-0124-0)
Supplement: Additional file 8 — Dataset of STML files for the phase variation case study. The dataset of one thousand STML files corresponding to the stochastic simulations of the rectangular model for the phase variation case study. We recommend using the freely available 7zip software (Download link: http://www.7-zip.org/download.html) to extract this archive. [file 12918_2014_124_MOESM8_ESM.zip › phase_variation_stml_246.xml]

<?xml version="1.0" encoding="utf-8"?>
<!--Warning! This xml file was automatically generated by a C++ program using the Boost PropertyTree library.-->
<experiment>
	<timepoint>
		<numericStateVariable>
			<name>avgClusterednessRegions</name>
			<value>0</value>
		</numericStateVariable>
		<numericStateVariable>
			<name>avgDensityRegions</name>
			<value>0</value>
		</numericStateVariable>
	</timepoint>
	<timepoint>
		<numericStateVariable>
			<name>avgClusterednessRegions</name>
			<value>0</value>
		</numericStateVariable>
		<numericStateVariable>
			<name>avgDensityRegions</name>
			<value>0</value>
		</numericStateVariable>
	</timepoint>
	<timepoint>
		<numericStateVariable>
			<name>avgClusterednessRegions</name>
			<value>0</value>
		</numericStateVariable>
		<numericStateVariable>
			<name>avgDensityRegions</name>
			<value>0</value>
		</numericStateVariable>
	</timepoint>
	<timepoint>
		<numericStateVariable>
			<name>avgClusterednessRegions</name>
			<value>0</value>
		</numericStateVariable>
		<numericStateVariable>
			<name>avgDensityRegions</name>
			<value>0</value>
		</numericStateVariable>
	</timepoint>
	<timepoint>
		<numericStateVariable>
			<name>avgClusterednessRegions</name>
			<value>0</value>
		</numericStateVariable>
		<numericStateVariable>
			<name>avgDensityRegions</name>
			<value>0</value>
		</numericStateVariable>
	</timepoint>
	<timepoint>
		<numericStateVariable>
			<name>avgClusterednessRegions</name>
			<value>0</value>
		</numericStateVariable>
		<numericStateVariable>
			<name>avgDensityRegions</name>
			<value>0</value>
		</numericStateVariable>
	</timepoint>
	<timepoint>
		<numericStateVariable>
			<name>avgClusterednessRegions</name>
			<value>0</value>
		</numericStateVariable>
		<numericStateVariable>
			<name>avgDensityRegions</name>
			<value>0</value>
		</numericStateVariable>
	</timepoint>
	<timepoint>
		<numericStateVariable>
			<name>avgClusterednessRegions</name>
			<value>0</value>
		</numericStateVariable>
		<numericStateVariable>
			<name>avgDensityRegions</name>
			<value>0</value>
		</numericStateVariable>
	</timepoint>
	<timepoint>
		<numericStateVariable>
			<name>avgClusterednessRegions</name>
			<value>0</value>
		</numericStateVariable>
		<numericStateVariable>
			<name>avgDensityRegions</name>
			<value>0</value>
		</numericStateVariable>
	</timepoint>
	<timepoint>
		<numericStateVariable>
			<name>avgClusterednessRegions</name>
			<value>0</value>
		</numericStateVariable>
		<numericStateVariable>
			<name>avgDensityRegions</name>
			<value>0</value>
		</numericStateVariable>
	</timepoint>
	<timepoint>
		<numericStateVariable>
			<name>avgClusterednessRegions</name>
			<value>0</value>
		</numericStateVariable>
		<numericStateVariable>
			<name>avgDensityRegions</name>
			<value>0</value>
		</numericStateVariable>
	</timepoint>
	<timepoint>
		<numericStateVariable>
			<name>avgClusterednessRegions</name>
			<value>0</value>
		</numericStateVariable>
		<numericStateVariable>
			<name>avgDensityRegions</name>
			<value>0</value>
		</numericStateVariable>
	</timepoint>
	<timepoint>
		<numericStateVariable>
			<name>avgClusterednessRegions</name>
			<value>0</value>
		</numericStateVariable>
		<numericStateVariable>
			<name>avgDensityRegions</name>
			<value>0</value>
		</numericStateVariable>
	</timepoint>
	<timepoint>
		<numericStateVariable>
			<name>avgClusterednessRegions</name>
			<value>0</value>
		</numericStateVariable>
		<numericStateVariable>
			<name>avgDensityRegions</name>
			<value>0</value>
		</numericStateVariable>
	</timepoint>
	<timepoint>
		<numericStateVariable>
			<name>avgClusterednessRegions</name>
			<value>0</value>
		</numericStateVariable>
		<numericStateVariable>
			<name>avgDensityRegions</name>
			<value>0</value>
		</numericStateVariable>
	</timepoint>
	<timepoint>
		<numericStateVariable>
			<name>avgClusterednessRegions</name>
			<value>0</value>
		</numericStateVariable>
		<numericStateVariable>
			<name>avgDensityRegions</name>
			<value>0</value>
		</numericStateVariable>
	</timepoint>
	<timepoint>
		<numericStateVariable>
			<name>avgClusterednessRegions</name>
			<value>0</value>
		</numericStateVariable>
		<numericStateVariable>
			<name>avgDensityRegions</name>
			<value>0</value>
		</numericStateVariable>
	</timepoint>
	<timepoint>
		<numericStateVariable>
			<name>avgClusterednessRegions</name>
			<value>0</value>
		</numericStateVariable>
		<numericStateVariable>
			<name>avgDensityRegions</name>
			<value>0</value>
		</numericStateVariable>
	</timepoint>
	<timepoint>
		<numericStateVariable>
			<name>avgClusterednessRegions</name>
			<value>0</value>
		</numericStateVariable>
		<numericStateVariable>
			<name>avgDensityRegions</name>
			<value>0</value>
		</numericStateVariable>
	</timepoint>
	<timepoint>
		<numericStateVariable>
			<name>avgClusterednessRegions</name>
			<value>0</value>
		</numericStateVariable>
		<numericStateVariable>
			<name>avgDensityRegions</name>
			<value>0</value>
		</numericStateVariable>
	</timepoint>
	<timepoint>
		<numericStateVariable>
			<name>avgClusterednessRegions</name>
			<value>0</value>
		</numericStateVariable>
		<numericStateVariable>
			<name>avgDensityRegions</name>
			<value>0</value>
		</numericStateVariable>
	</timepoint>
	<timepoint>
		<numericStateVariable>
			<name>avgClusterednessRegions</name>
			<value>0</value>
		</numericStateVariable>
		<numericStateVariable>
			<name>avgDensityRegions</name>
			<value>0</value>
		</numericStateVariable>
	</timepoint>
	<timepoint>
		<numericStateVariable>
			<name>avgClusterednessRegions</name>
			<value>0</value>
		</numericStateVariable>
		<numericStateVariable>
			<name>avgDensityRegions</name>
			<value>0</value>
		</numericStateVariable>
	</timepoint>
	<timepoint>
		<numericStateVariable>
			<name>avgClusterednessRegions</name>
			<value>0</value>
		</numericStateVariable>
		<numericStateVariable>
			<name>avgDensityRegions</name>
			<value>0</value>
		</numericStateVariable>
	</timepoint>
	<timepoint>
		<numericStateVariable>
			<name>avgClusterednessRegions</name>
			<value>0</value>
		</numericStateVariable>
		<numericStateVariable>
			<name>avgDensityRegions</name>
			<value>0</value>
		</numericStateVariable>
	</timepoint>
	<timepoint>
		<numericStateVariable>
			<name>avgClusterednessRegions</name>
			<value>0</value>
		</numericStateVariable>
		<numericStateVariable>
			<name>avgDensityRegions</name>
			<value>0</value>
		</numericStateVariable>
	</timepoint>
	<timepoint>
		<spatialEntity>
			<pseudo3D type="region">
				<clusteredness>1</clusteredness>
				<density>0.5405470590004796</density>
				<area>21749.5</area>
				<perimeter>914.3666577339172</perimeter>
				<distanceFromOrigin>228.0087717610882</distanceFromOrigin>
				<angle>54.08073771579983</angle>
				<shape>triangular</shape>
				<triangleMeasure>0.5575508216052706</triangleMeasure>
				<rectangleMeasure>0.4443725798576155</rectangleMeasure>
				<circleMeasure>0.3322924116443816</circleMeasure>
				<centroid>
					<x>1064.094</x>
					<y>715.9095</y>
				</centroid>
			</pseudo3D>
		</spatialEntity>
		<numericStateVariable>
			<name>avgClusterednessRegions</name>
			<value>0</value>
		</numericStateVariable>
		<numericStateVariable>
			<name>avgDensityRegions</name>
			<value>0.5405470590004796</value>
		</numericStateVariable>
	</timepoint>
	<timepoint>
		<spatialEntity>
			<pseudo3D type="region">
				<clusteredness>1</clusteredness>
				<density>0.5295163465625199</density>
				<area>23008.5</area>
				<perimeter>954.202175617218</perimeter>
				<distanceFromOrigin>228.0087717610882</distanceFromOrigin>
				<angle>53.8945182584838</angle>
				<shape>triangular</shape>
				<triangleMeasure>0.5560261235734438</triangleMeasure>
				<rectangleMeasure>0.4282186650358493</rectangleMeasure>
				<circleMeasure>0.3280537589778396</circleMeasure>
				<centroid>
					<x>1069.306</x>
					<y>716.1431</y>
				</centroid>
			</pseudo3D>
		</spatialEntity>
		<numericStateVariable>
			<name>avgClusterednessRegions</name>
			<value>0</value>
		</numericStateVariable>
		<numericStateVariable>
			<name>avgDensityRegions</name>
			<value>0.5295163465625199</value>
		</numericStateVariable>
	</timepoint>
	<timepoint>
		<spatialEntity>
			<pseudo3D type="region">
				<clusteredness>1</clusteredness>
				<density>0.5315926064786495</density>
				<area>26322</area>
				<perimeter>1152.200159788132</perimeter>
				<distanceFromOrigin>228.0087717610882</distanceFromOrigin>
				<angle>54.05881254732319</angle>
				<shape>triangular</shape>
				<triangleMeasure>0.4919540229885058</triangleMeasure>
				<rectangleMeasure>0.4139149811216377</rectangleMeasure>
				<circleMeasure>0.3161685960647543</circleMeasure>
				<centroid>
					<x>1083.189</x>
					<y>712.6451</y>
				</centroid>
			</pseudo3D>
		</spatialEntity>
		<numericStateVariable>
			<name>avgClusterednessRegions</name>
			<value>0</value>
		</numericStateVariable>
		<numericStateVariable>
			<name>avgDensityRegions</name>
			<value>0.5315926064786495</value>
		</numericStateVariable>
	</timepoint>
	<timepoint>
		<spatialEntity>
			<pseudo3D type="region">
				<clusteredness>1</clusteredness>
				<density>0.541018932319039</density>
				<area>30524.5</area>
				<perimeter>1329.387906074524</perimeter>
				<distanceFromOrigin>228.0087717610882</distanceFromOrigin>
				<angle>55.02095062725088</angle>
				<shape>triangular</shape>
				<triangleMeasure>0.5080589624358934</triangleMeasure>
				<rectangleMeasure>0.3986498006361238</rectangleMeasure>
				<circleMeasure>0.3092291581989574</circleMeasure>
				<centroid>
					<x>1099.523</x>
					<y>713.873</y>
				</centroid>
			</pseudo3D>
		</spatialEntity>
		<numericStateVariable>
			<name>avgClusterednessRegions</name>
			<value>0</value>
		</numericStateVariable>
		<numericStateVariable>
			<name>avgDensityRegions</name>
			<value>0.541018932319039</value>
		</numericStateVariable>
	</timepoint>
	<timepoint>
		<spatialEntity>
			<pseudo3D type="region">
				<clusteredness>1</clusteredness>
				<density>0.5340327461747639</density>
				<area>33588.5</area>
				<perimeter>1451.774266958237</perimeter>
				<distanceFromOrigin>228.0087717610882</distanceFromOrigin>
				<angle>54.74916813492646</angle>
				<shape>triangular</shape>
				<triangleMeasure>0.4982459003018683</triangleMeasure>
				<rectangleMeasure>0.3955162058657966</rectangleMeasure>
				<circleMeasure>0.3053978696817834</circleMeasure>
				<centroid>
					<x>1111.352</x>
					<y>711.9398</y>
				</centroid>
			</pseudo3D>
		</spatialEntity>
		<numericStateVariable>
			<name>avgClusterednessRegions</name>
			<value>0</value>
		</numericStateVariable>
		<numericStateVariable>
			<name>avgDensityRegions</name>
			<value>0.5340327461747639</value>
		</numericStateVariable>
	</timepoint>
	<timepoint>
		<spatialEntity>
			<pseudo3D type="region">
				<clusteredness>1</clusteredness>
				<density>0.5421826994981576</density>
				<area>36314.5</area>
				<perimeter>1542.808465719223</perimeter>
				<distanceFromOrigin>228.0087717610882</distanceFromOrigin>
				<angle>53.04101393287639</angle>
				<shape>triangular</shape>
				<triangleMeasure>0.5021259238262481</triangleMeasure>
				<rectangleMeasure>0.4079140085997719</rectangleMeasure>
				<circleMeasure>0.3068968665910545</circleMeasure>
				<centroid>
					<x>1121.86</x>
					<y>712.3136</y>
				</centroid>
			</pseudo3D>
		</spatialEntity>
		<numericStateVariable>
			<name>avgClusterednessRegions</name>
			<value>0</value>
		</numericStateVariable>
		<numericStateVariable>
			<name>avgDensityRegions</name>
			<value>0.5421826994981576</value>
		</numericStateVariable>
	</timepoint>
	<timepoint>
		<spatialEntity>
			<pseudo3D type="region">
				<clusteredness>1</clusteredness>
				<density>0.5365241699459111</density>
				<area>38713</area>
				<perimeter>1637.656725168228</perimeter>
				<distanceFromOrigin>228.0087717610882</distanceFromOrigin>
				<angle>52.32311113508318</angle>
				<shape>triangular</shape>
				<triangleMeasure>0.5118558294122411</triangleMeasure>
				<rectangleMeasure>0.4050709400423131</rectangleMeasure>
				<circleMeasure>0.3150160629907116</circleMeasure>
				<centroid>
					<x>1130.124</x>
					<y>711.0928</y>
				</centroid>
			</pseudo3D>
		</spatialEntity>
		<numericStateVariable>
			<name>avgClusterednessRegions</name>
			<value>0</value>
		</numericStateVariable>
		<numericStateVariable>
			<name>avgDensityRegions</name>
			<value>0.5365241699459111</value>
		</numericStateVariable>
	</timepoint>
	<timepoint>
		<spatialEntity>
			<pseudo3D type="region">
				<clusteredness>1</clusteredness>
				<density>0.5448857020769555</density>
				<area>43901.5</area>
				<perimeter>1821.293482065201</perimeter>
				<distanceFromOrigin>228.0087717610882</distanceFromOrigin>
				<angle>53.84875277516298</angle>
				<shape>triangular</shape>
				<triangleMeasure>0.5294991187879829</triangleMeasure>
				<rectangleMeasure>0.39920122700171</rectangleMeasure>
				<circleMeasure>0.2944119570666962</circleMeasure>
				<centroid>
					<x>1147.017</x>
					<y>716.1142</y>
				</centroid>
			</pseudo3D>
		</spatialEntity>
		<numericStateVariable>
			<name>avgClusterednessRegions</name>
			<value>0</value>
		</numericStateVariable>
		<numericStateVariable>
			<name>avgDensityRegions</name>
			<value>0.5448857020769555</value>
		</numericStateVariable>
	</timepoint>
	<timepoint>
		<spatialEntity>
			<pseudo3D type="region">
				<clusteredness>0.8433416369804199</clusteredness>
				<density>0.5583632422082191</density>
				<area>49596.5</area>
				<perimeter>1458.264885187149</perimeter>
				<distanceFromOrigin>228.0087717610882</distanceFromOrigin>
				<angle>52.89580085092329</angle>
				<shape>triangular</shape>
				<triangleMeasure>0.5499654168208702</triangleMeasure>
				<rectangleMeasure>0.4346126654087696</rectangleMeasure>
				<circleMeasure>0.3064410988540583</circleMeasure>
				<centroid>
					<x>1167.149</x>
					<y>717.0093</y>
				</centroid>
			</pseudo3D>
		</spatialEntity>
		<numericStateVariable>
			<name>avgClusterednessRegions</name>
			<value>0</value>
		</numericStateVariable>
		<numericStateVariable>
			<name>avgDensityRegions</name>
			<value>0.5583632422082191</value>
		</numericStateVariable>
	</timepoint>
	<timepoint>
		<spatialEntity>
			<pseudo3D type="region">
				<clusteredness>0.8458630301614061</clusteredness>
				<density>0.5631603432571072</density>
				<area>50676.5</area>
				<perimeter>1436.48447728157</perimeter>
				<distanceFromOrigin>228.0087717610882</distanceFromOrigin>
				<angle>51.95320542724906</angle>
				<shape>triangular</shape>
				<triangleMeasure>0.5493566186434247</triangleMeasure>
				<rectangleMeasure>0.4577941192869001</rectangleMeasure>
				<circleMeasure>0.3194726024846516</circleMeasure>
				<centroid>
					<x>1169.822</x>
					<y>716.9071</y>
				</centroid>
			</pseudo3D>
		</spatialEntity>
		<numericStateVariable>
			<name>avgClusterednessRegions</name>
			<value>0</value>
		</numericStateVariable>
		<numericStateVariable>
			<name>avgDensityRegions</name>
			<value>0.5631603432571072</value>
		</numericStateVariable>
	</timepoint>
	<timepoint>
		<spatialEntity>
			<pseudo3D type="region">
				<clusteredness>0.8458630301614061</clusteredness>
				<density>0.5631603432571072</density>
				<area>50676.5</area>
				<perimeter>1436.48447728157</perimeter>
				<distanceFromOrigin>228.0087717610882</distanceFromOrigin>
				<angle>51.95320542724906</angle>
				<shape>triangular</shape>
				<triangleMeasure>0.5493566186434247</triangleMeasure>
				<rectangleMeasure>0.4577941192869001</rectangleMeasure>
				<circleMeasure>0.3194726024846516</circleMeasure>
				<centroid>
					<x>1169.822</x>
					<y>716.9071</y>
				</centroid>
			</pseudo3D>
		</spatialEntity>
		<numericStateVariable>
			<name>avgClusterednessRegions</name>
			<value>0</value>
		</numericStateVariable>
		<numericStateVariable>
			<name>avgDensityRegions</name>
			<value>0.5631603432571072</value>
		</numericStateVariable>
	</timepoint>
	<timepoint>
		<spatialEntity>
			<pseudo3D type="region">
				<clusteredness>0.8458630301614061</clusteredness>
				<density>0.5631603432571072</density>
				<area>50676.5</area>
				<perimeter>1436.48447728157</perimeter>
				<distanceFromOrigin>228.0087717610882</distanceFromOrigin>
				<angle>51.95320542724906</angle>
				<shape>triangular</shape>
				<triangleMeasure>0.5493566186434247</triangleMeasure>
				<rectangleMeasure>0.4577941192869001</rectangleMeasure>
				<circleMeasure>0.3194726024846516</circleMeasure>
				<centroid>
					<x>1169.822</x>
					<y>716.9071</y>
				</centroid>
			</pseudo3D>
		</spatialEntity>
		<numericStateVariable>
			<name>avgClusterednessRegions</name>
			<value>0</value>
		</numericStateVariable>
		<numericStateVariable>
			<name>avgDensityRegions</name>
			<value>0.5631603432571072</value>
		</numericStateVariable>
	</timepoint>
	<timepoint>
		<spatialEntity>
			<pseudo3D type="region">
				<clusteredness>0.8458630301614061</clusteredness>
				<density>0.5631603432571072</density>
				<area>50676.5</area>
				<perimeter>1436.48447728157</perimeter>
				<distanceFromOrigin>228.0087717610882</distanceFromOrigin>
				<angle>51.95320542724906</angle>
				<shape>triangular</shape>
				<triangleMeasure>0.5493566186434247</triangleMeasure>
				<rectangleMeasure>0.4577941192869001</rectangleMeasure>
				<circleMeasure>0.3194726024846516</circleMeasure>
				<centroid>
					<x>1169.822</x>
					<y>716.9071</y>
				</centroid>
			</pseudo3D>
		</spatialEntity>
		<numericStateVariable>
			<name>avgClusterednessRegions</name>
			<value>0</value>
		</numericStateVariable>
		<numericStateVariable>
			<name>avgDensityRegions</name>
			<value>0.5631603432571072</value>
		</numericStateVariable>
	</timepoint>
	<timepoint>
		<spatialEntity>
			<pseudo3D type="region">
				<clusteredness>0.8458630301614061</clusteredness>
				<density>0.5631603432571072</density>
				<area>50676.5</area>
				<perimeter>1436.48447728157</perimeter>
				<distanceFromOrigin>228.0087717610882</distanceFromOrigin>
				<angle>51.95320542724906</angle>
				<shape>triangular</shape>
				<triangleMeasure>0.5493566186434247</triangleMeasure>
				<rectangleMeasure>0.4577941192869001</rectangleMeasure>
				<circleMeasure>0.3194726024846516</circleMeasure>
				<centroid>
					<x>1169.822</x>
					<y>716.9071</y>
				</centroid>
			</pseudo3D>
		</spatialEntity>
		<numericStateVariable>
			<name>avgClusterednessRegions</name>
			<value>0</value>
		</numericStateVariable>
		<numericStateVariable>
			<name>avgDensityRegions</name>
			<value>0.5631603432571072</value>
		</numericStateVariable>
	</timepoint>
	<timepoint>
		<spatialEntity>
			<pseudo3D type="region">
				<clusteredness>0.8458630301614061</clusteredness>
				<density>0.5631603432571072</density>
				<area>50676.5</area>
				<perimeter>1436.48447728157</perimeter>
				<distanceFromOrigin>228.0087717610882</distanceFromOrigin>
				<angle>51.95320542724906</angle>
				<shape>triangular</shape>
				<triangleMeasure>0.5493566186434247</triangleMeasure>
				<rectangleMeasure>0.4577941192869001</rectangleMeasure>
				<circleMeasure>0.3194726024846516</circleMeasure>
				<centroid>
					<x>1169.822</x>
					<y>716.9071</y>
				</centroid>
			</pseudo3D>
		</spatialEntity>
		<numericStateVariable>
			<name>avgClusterednessRegions</name>
			<value>0</value>
		</numericStateVariable>
		<numericStateVariable>
			<name>avgDensityRegions</name>
			<value>0.5631603432571072</value>
		</numericStateVariable>
	</timepoint>
	<timepoint>
		<spatialEntity>
			<pseudo3D type="region">
				<clusteredness>0.8458630301614061</clusteredness>
				<density>0.5631603432571072</density>
				<area>50676.5</area>
				<perimeter>1436.48447728157</perimeter>
				<distanceFromOrigin>228.0087717610882</distanceFromOrigin>
				<angle>51.95320542724906</angle>
				<shape>triangular</shape>
				<triangleMeasure>0.5493566186434247</triangleMeasure>
				<rectangleMeasure>0.4577941192869001</rectangleMeasure>
				<circleMeasure>0.3194726024846516</circleMeasure>
				<centroid>
					<x>1169.822</x>
					<y>716.9071</y>
				</centroid>
			</pseudo3D>
		</spatialEntity>
		<numericStateVariable>
			<name>avgClusterednessRegions</name>
			<value>0</value>
		</numericStateVariable>
		<numericStateVariable>
			<name>avgDensityRegions</name>
			<value>0.5631603432571072</value>
		</numericStateVariable>
	</timepoint>
	<timepoint>
		<spatialEntity>
			<pseudo3D type="region">
				<clusteredness>0.8458630301614061</clusteredness>
				<density>0.5631603432571072</density>
				<area>50676.5</area>
				<perimeter>1436.48447728157</perimeter>
				<distanceFromOrigin>228.0087717610882</distanceFromOrigin>
				<angle>51.95320542724906</angle>
				<shape>triangular</shape>
				<triangleMeasure>0.5493566186434247</triangleMeasure>
				<rectangleMeasure>0.4577941192869001</rectangleMeasure>
				<circleMeasure>0.3194726024846516</circleMeasure>
				<centroid>
					<x>1169.822</x>
					<y>716.9071</y>
				</centroid>
			</pseudo3D>
		</spatialEntity>
		<numericStateVariable>
			<name>avgClusterednessRegions</name>
			<value>0</value>
		</numericStateVariable>
		<numericStateVariable>
			<name>avgDensityRegions</name>
			<value>0.5631603432571072</value>
		</numericStateVariable>
	</timepoint>
	<timepoint>
		<spatialEntity>
			<pseudo3D type="region">
				<clusteredness>0.8458630301614061</clusteredness>
				<density>0.5631603432571072</density>
				<area>50676.5</area>
				<perimeter>1436.48447728157</perimeter>
				<distanceFromOrigin>228.0087717610882</distanceFromOrigin>
				<angle>51.95320542724906</angle>
				<shape>triangular</shape>
				<triangleMeasure>0.5493566186434247</triangleMeasure>
				<rectangleMeasure>0.4577941192869001</rectangleMeasure>
				<circleMeasure>0.3194726024846516</circleMeasure>
				<centroid>
					<x>1169.822</x>
					<y>716.9071</y>
				</centroid>
			</pseudo3D>
		</spatialEntity>
		<numericStateVariable>
			<name>avgClusterednessRegions</name>
			<value>0</value>
		</numericStateVariable>
		<numericStateVariable>
			<name>avgDensityRegions</name>
			<value>0.5631603432571072</value>
		</numericStateVariable>
	</timepoint>
	<timepoint>
		<spatialEntity>
			<pseudo3D type="region">
				<clusteredness>0.8458630301614061</clusteredness>
				<density>0.5631603432571072</density>
				<area>50676.5</area>
				<perimeter>1436.48447728157</perimeter>
				<distanceFromOrigin>228.0087717610882</distanceFromOrigin>
				<angle>51.95320542724906</angle>
				<shape>triangular</shape>
				<triangleMeasure>0.5493566186434247</triangleMeasure>
				<rectangleMeasure>0.4577941192869001</rectangleMeasure>
				<circleMeasure>0.3194726024846516</circleMeasure>
				<centroid>
					<x>1169.822</x>
					<y>716.9071</y>
				</centroid>
			</pseudo3D>
		</spatialEntity>
		<numericStateVariable>
			<name>avgClusterednessRegions</name>
			<value>0</value>
		</numericStateVariable>
		<numericStateVariable>
			<name>avgDensityRegions</name>
			<value>0.5631603432571072</value>
		</numericStateVariable>
	</timepoint>
	<timepoint>
		<spatialEntity>
			<pseudo3D type="region">
				<clusteredness>0.8458630301614061</clusteredness>
				<density>0.5631603432571072</density>
				<area>50676.5</area>
				<perimeter>1436.48447728157</perimeter>
				<distanceFromOrigin>228.0087717610882</distanceFromOrigin>
				<angle>51.95320542724906</angle>
				<shape>triangular</shape>
				<triangleMeasure>0.5493566186434247</triangleMeasure>
				<rectangleMeasure>0.4577941192869001</rectangleMeasure>
				<circleMeasure>0.3194726024846516</circleMeasure>
				<centroid>
					<x>1169.822</x>
					<y>716.9071</y>
				</centroid>
			</pseudo3D>
		</spatialEntity>
		<numericStateVariable>
			<name>avgClusterednessRegions</name>
			<value>0</value>
		</numericStateVariable>
		<numericStateVariable>
			<name>avgDensityRegions</name>
			<value>0.5631603432571072</value>
		</numericStateVariable>
	</timepoint>
	<timepoint>
		<spatialEntity>
			<pseudo3D type="region">
				<clusteredness>0.8458630301614061</clusteredness>
				<density>0.5631603432571072</density>
				<area>50676.5</area>
				<perimeter>1436.48447728157</perimeter>
				<distanceFromOrigin>228.0087717610882</distanceFromOrigin>
				<angle>51.95320542724906</angle>
				<shape>triangular</shape>
				<triangleMeasure>0.5493566186434247</triangleMeasure>
				<rectangleMeasure>0.4577941192869001</rectangleMeasure>
				<circleMeasure>0.3194726024846516</circleMeasure>
				<centroid>
					<x>1169.822</x>
					<y>716.9071</y>
				</centroid>
			</pseudo3D>
		</spatialEntity>
		<numericStateVariable>
			<name>avgClusterednessRegions</name>
			<value>0</value>
		</numericStateVariable>
		<numericStateVariable>
			<name>avgDensityRegions</name>
			<value>0.5631603432571072</value>
		</numericStateVariable>
	</timepoint>
	<timepoint>
		<spatialEntity>
			<pseudo3D type="region">
				<clusteredness>0.8458630301614061</clusteredness>
				<density>0.5631603432571072</density>
				<area>50676.5</area>
				<perimeter>1436.48447728157</perimeter>
				<distanceFromOrigin>228.0087717610882</distanceFromOrigin>
				<angle>51.95320542724906</angle>
				<shape>triangular</shape>
				<triangleMeasure>0.5493566186434247</triangleMeasure>
				<rectangleMeasure>0.4577941192869001</rectangleMeasure>
				<circleMeasure>0.3194726024846516</circleMeasure>
				<centroid>
					<x>1169.822</x>
					<y>716.9071</y>
				</centroid>
			</pseudo3D>
		</spatialEntity>
		<numericStateVariable>
			<name>avgClusterednessRegions</name>
			<value>0</value>
		</numericStateVariable>
		<numericStateVariable>
			<name>avgDensityRegions</name>
			<value>0.5631603432571072</value>
		</numericStateVariable>
	</timepoint>
	<timepoint>
		<spatialEntity>
			<pseudo3D type="region">
				<clusteredness>0.8458630301614061</clusteredness>
				<density>0.5631603432571072</density>
				<area>50676.5</area>
				<perimeter>1436.48447728157</perimeter>
				<distanceFromOrigin>228.0087717610882</distanceFromOrigin>
				<angle>51.95320542724906</angle>
				<shape>triangular</shape>
				<triangleMeasure>0.5493566186434247</triangleMeasure>
				<rectangleMeasure>0.4577941192869001</rectangleMeasure>
				<circleMeasure>0.3194726024846516</circleMeasure>
				<centroid>
					<x>1169.822</x>
					<y>716.9071</y>
				</centroid>
			</pseudo3D>
		</spatialEntity>
		<numericStateVariable>
			<name>avgClusterednessRegions</name>
			<value>0</value>
		</numericStateVariable>
		<numericStateVariable>
			<name>avgDensityRegions</name>
			<value>0.5631603432571072</value>
		</numericStateVariable>
	</timepoint>
	<timepoint>
		<spatialEntity>
			<pseudo3D type="region">
				<clusteredness>0.8458630301614061</clusteredness>
				<density>0.5631603432571072</density>
				<area>50676.5</area>
				<perimeter>1436.48447728157</perimeter>
				<distanceFromOrigin>228.0087717610882</distanceFromOrigin>
				<angle>51.95320542724906</angle>
				<shape>triangular</shape>
				<triangleMeasure>0.5493566186434247</triangleMeasure>
				<rectangleMeasure>0.4577941192869001</rectangleMeasure>
				<circleMeasure>0.3194726024846516</circleMeasure>
				<centroid>
					<x>1169.822</x>
					<y>716.9071</y>
				</centroid>
			</pseudo3D>
		</spatialEntity>
		<numericStateVariable>
			<name>avgClusterednessRegions</name>
			<value>0</value>
		</numericStateVariable>
		<numericStateVariable>
			<name>avgDensityRegions</name>
			<value>0.5631603432571072</value>
		</numericStateVariable>
	</timepoint>
	<timepoint>
		<spatialEntity>
			<pseudo3D type="region">
				<clusteredness>0.8458630301614061</clusteredness>
				<density>0.5631603432571072</density>
				<area>50676.5</area>
				<perimeter>1436.48447728157</perimeter>
				<distanceFromOrigin>228.0087717610882</distanceFromOrigin>
				<angle>51.95320542724906</angle>
				<shape>triangular</shape>
				<triangleMeasure>0.5493566186434247</triangleMeasure>
				<rectangleMeasure>0.4577941192869001</rectangleMeasure>
				<circleMeasure>0.3194726024846516</circleMeasure>
				<centroid>
					<x>1169.822</x>
					<y>716.9071</y>
				</centroid>
			</pseudo3D>
		</spatialEntity>
		<numericStateVariable>
			<name>avgClusterednessRegions</name>
			<value>0</value>
		</numericStateVariable>
		<numericStateVariable>
			<name>avgDensityRegions</name>
			<value>0.5631603432571072</value>
		</numericStateVariable>
	</timepoint>
	<timepoint>
		<spatialEntity>
			<pseudo3D type="region">
				<clusteredness>0.8458630301614061</clusteredness>
				<density>0.5631603432571072</density>
				<area>50676.5</area>
				<perimeter>1436.48447728157</perimeter>
				<distanceFromOrigin>228.0087717610882</distanceFromOrigin>
				<angle>51.95320542724906</angle>
				<shape>triangular</shape>
				<triangleMeasure>0.5493566186434247</triangleMeasure>
				<rectangleMeasure>0.4577941192869001</rectangleMeasure>
				<circleMeasure>0.3194726024846516</circleMeasure>
				<centroid>
					<x>1169.822</x>
					<y>716.9071</y>
				</centroid>
			</pseudo3D>
		</spatialEntity>
		<numericStateVariable>
			<name>avgClusterednessRegions</name>
			<value>0</value>
		</numericStateVariable>
		<numericStateVariable>
			<name>avgDensityRegions</name>
			<value>0.5631603432571072</value>
		</numericStateVariable>
	</timepoint>
	<timepoint>
		<spatialEntity>
			<pseudo3D type="region">
				<clusteredness>0.8458630301614061</clusteredness>
				<density>0.5631603432571072</density>
				<area>50676.5</area>
				<perimeter>1436.48447728157</perimeter>
				<distanceFromOrigin>228.0087717610882</distanceFromOrigin>
				<angle>51.95320542724906</angle>
				<shape>triangular</shape>
				<triangleMeasure>0.5493566186434247</triangleMeasure>
				<rectangleMeasure>0.4577941192869001</rectangleMeasure>
				<circleMeasure>0.3194726024846516</circleMeasure>
				<centroid>
					<x>1169.822</x>
					<y>716.9071</y>
				</centroid>
			</pseudo3D>
		</spatialEntity>
		<numericStateVariable>
			<name>avgClusterednessRegions</name>
			<value>0</value>
		</numericStateVariable>
		<numericStateVariable>
			<name>avgDensityRegions</name>
			<value>0.5631603432571072</value>
		</numericStateVariable>
	</timepoint>
	<timepoint>
		<spatialEntity>
			<pseudo3D type="region">
				<clusteredness>0.8458630301614061</clusteredness>
				<density>0.5631603432571072</density>
				<area>50676.5</area>
				<perimeter>1436.48447728157</perimeter>
				<distanceFromOrigin>228.0087717610882</distanceFromOrigin>
				<angle>51.95320542724906</angle>
				<shape>triangular</shape>
				<triangleMeasure>0.5493566186434247</triangleMeasure>
				<rectangleMeasure>0.4577941192869001</rectangleMeasure>
				<circleMeasure>0.3194726024846516</circleMeasure>
				<centroid>
					<x>1169.822</x>
					<y>716.9071</y>
				</centroid>
			</pseudo3D>
		</spatialEntity>
		<numericStateVariable>
			<name>avgClusterednessRegions</name>
			<value>0</value>
		</numericStateVariable>
		<numericStateVariable>
			<name>avgDensityRegions</name>
			<value>0.5631603432571072</value>
		</numericStateVariable>
	</timepoint>
	<timepoint>
		<spatialEntity>
			<pseudo3D type="region">
				<clusteredness>0.8458630301614061</clusteredness>
				<density>0.5631603432571072</density>
				<area>50676.5</area>
				<perimeter>1436.48447728157</perimeter>
				<distanceFromOrigin>228.0087717610882</distanceFromOrigin>
				<angle>51.95320542724906</angle>
				<shape>triangular</shape>
				<triangleMeasure>0.5493566186434247</triangleMeasure>
				<rectangleMeasure>0.4577941192869001</rectangleMeasure>
				<circleMeasure>0.3194726024846516</circleMeasure>
				<centroid>
					<x>1169.822</x>
					<y>716.9071</y>
				</centroid>
			</pseudo3D>
		</spatialEntity>
		<numericStateVariable>
			<name>avgClusterednessRegions</name>
			<value>0</value>
		</numericStateVariable>
		<numericStateVariable>
			<name>avgDensityRegions</name>
			<value>0.5631603432571072</value>
		</numericStateVariable>
	</timepoint>
	<timepoint>
		<spatialEntity>
			<pseudo3D type="region">
				<clusteredness>0.8458630301614061</clusteredness>
				<density>0.5631603432571072</density>
				<area>50676.5</area>
				<perimeter>1436.48447728157</perimeter>
				<distanceFromOrigin>228.0087717610882</distanceFromOrigin>
				<angle>51.95320542724906</angle>
				<shape>triangular</shape>
				<triangleMeasure>0.5493566186434247</triangleMeasure>
				<rectangleMeasure>0.4577941192869001</rectangleMeasure>
				<circleMeasure>0.3194726024846516</circleMeasure>
				<centroid>
					<x>1169.822</x>
					<y>716.9071</y>
				</centroid>
			</pseudo3D>
		</spatialEntity>
		<numericStateVariable>
			<name>avgClusterednessRegions</name>
			<value>0</value>
		</numericStateVariable>
		<numericStateVariable>
			<name>avgDensityRegions</name>
			<value>0.5631603432571072</value>
		</numericStateVariable>
	</timepoint>
	<timepoint>
		<spatialEntity>
			<pseudo3D type="region">
				<clusteredness>0.8458630301614061</clusteredness>
				<density>0.5631603432571072</density>
				<area>50676.5</area>
				<perimeter>1436.48447728157</perimeter>
				<distanceFromOrigin>228.0087717610882</distanceFromOrigin>
				<angle>51.95320542724906</angle>
				<shape>triangular</shape>
				<triangleMeasure>0.5493566186434247</triangleMeasure>
				<rectangleMeasure>0.4577941192869001</rectangleMeasure>
				<circleMeasure>0.3194726024846516</circleMeasure>
				<centroid>
					<x>1169.822</x>
					<y>716.9071</y>
				</centroid>
			</pseudo3D>
		</spatialEntity>
		<numericStateVariable>
			<name>avgClusterednessRegions</name>
			<value>0</value>
		</numericStateVariable>
		<numericStateVariable>
			<name>avgDensityRegions</name>
			<value>0.5631603432571072</value>
		</numericStateVariable>
	</timepoint>
	<timepoint>
		<spatialEntity>
			<pseudo3D type="region">
				<clusteredness>0.8458630301614061</clusteredness>
				<density>0.5631603432571072</density>
				<area>50676.5</area>
				<perimeter>1436.48447728157</perimeter>
				<distanceFromOrigin>228.0087717610882</distanceFromOrigin>
				<angle>51.95320542724906</angle>
				<shape>triangular</shape>
				<triangleMeasure>0.5493566186434247</triangleMeasure>
				<rectangleMeasure>0.4577941192869001</rectangleMeasure>
				<circleMeasure>0.3194726024846516</circleMeasure>
				<centroid>
					<x>1169.822</x>
					<y>716.9071</y>
				</centroid>
			</pseudo3D>
		</spatialEntity>
		<numericStateVariable>
			<name>avgClusterednessRegions</name>
			<value>0</value>
		</numericStateVariable>
		<numericStateVariable>
			<name>avgDensityRegions</name>
			<value>0.5631603432571072</value>
		</numericStateVariable>
	</timepoint>
	<timepoint>
		<spatialEntity>
			<pseudo3D type="region">
				<clusteredness>0.8458630301614061</clusteredness>
				<density>0.5631603432571072</density>
				<area>50676.5</area>
				<perimeter>1436.48447728157</perimeter>
				<distanceFromOrigin>228.0087717610882</distanceFromOrigin>
				<angle>51.95320542724906</angle>
				<shape>triangular</shape>
				<triangleMeasure>0.5493566186434247</triangleMeasure>
				<rectangleMeasure>0.4577941192869001</rectangleMeasure>
				<circleMeasure>0.3194726024846516</circleMeasure>
				<centroid>
					<x>1169.822</x>
					<y>716.9071</y>
				</centroid>
			</pseudo3D>
		</spatialEntity>
		<numericStateVariable>
			<name>avgClusterednessRegions</name>
			<value>0</value>
		</numericStateVariable>
		<numericStateVariable>
			<name>avgDensityRegions</name>
			<value>0.5631603432571072</value>
		</numericStateVariable>
	</timepoint>
	<timepoint>
		<spatialEntity>
			<pseudo3D type="region">
				<clusteredness>0.8458630301614061</clusteredness>
				<density>0.5631603432571072</density>
				<area>50676.5</area>
				<perimeter>1436.48447728157</perimeter>
				<distanceFromOrigin>228.0087717610882</distanceFromOrigin>
				<angle>51.95320542724906</angle>
				<shape>triangular</shape>
				<triangleMeasure>0.5493566186434247</triangleMeasure>
				<rectangleMeasure>0.4577941192869001</rectangleMeasure>
				<circleMeasure>0.3194726024846516</circleMeasure>
				<centroid>
					<x>1169.822</x>
					<y>716.9071</y>
				</centroid>
			</pseudo3D>
		</spatialEntity>
		<numericStateVariable>
			<name>avgClusterednessRegions</name>
			<value>0</value>
		</numericStateVariable>
		<numericStateVariable>
			<name>avgDensityRegions</name>
			<value>0.5631603432571072</value>
		</numericStateVariable>
	</timepoint>
	<timepoint>
		<spatialEntity>
			<pseudo3D type="region">
				<clusteredness>0.8458630301614061</clusteredness>
				<density>0.5631603432571072</density>
				<area>50676.5</area>
				<perimeter>1436.48447728157</perimeter>
				<distanceFromOrigin>228.0087717610882</distanceFromOrigin>
				<angle>51.95320542724906</angle>
				<shape>triangular</shape>
				<triangleMeasure>0.5493566186434247</triangleMeasure>
				<rectangleMeasure>0.4577941192869001</rectangleMeasure>
				<circleMeasure>0.3194726024846516</circleMeasure>
				<centroid>
					<x>1169.822</x>
					<y>716.9071</y>
				</centroid>
			</pseudo3D>
		</spatialEntity>
		<numericStateVariable>
			<name>avgClusterednessRegions</name>
			<value>0</value>
		</numericStateVariable>
		<numericStateVariable>
			<name>avgDensityRegions</name>
			<value>0.5631603432571072</value>
		</numericStateVariable>
	</timepoint>
	<timepoint>
		<spatialEntity>
			<pseudo3D type="region">
				<clusteredness>0.8458630301614061</clusteredness>
				<density>0.5631603432571072</density>
				<area>50676.5</area>
				<perimeter>1436.48447728157</perimeter>
				<distanceFromOrigin>228.0087717610882</distanceFromOrigin>
				<angle>51.95320542724906</angle>
				<shape>triangular</shape>
				<triangleMeasure>0.5493566186434247</triangleMeasure>
				<rectangleMeasure>0.4577941192869001</rectangleMeasure>
				<circleMeasure>0.3194726024846516</circleMeasure>
				<centroid>
					<x>1169.822</x>
					<y>716.9071</y>
				</centroid>
			</pseudo3D>
		</spatialEntity>
		<numericStateVariable>
			<name>avgClusterednessRegions</name>
			<value>0</value>
		</numericStateVariable>
		<numericStateVariable>
			<name>avgDensityRegions</name>
			<value>0.5631603432571072</value>
		</numericStateVariable>
	</timepoint>
	<timepoint>
		<spatialEntity>
			<pseudo3D type="region">
				<clusteredness>0.8458630301614061</clusteredness>
				<density>0.5631603432571072</density>
				<area>50676.5</area>
				<perimeter>1436.48447728157</perimeter>
				<distanceFromOrigin>228.0087717610882</distanceFromOrigin>
				<angle>51.95320542724906</angle>
				<shape>triangular</shape>
				<triangleMeasure>0.5493566186434247</triangleMeasure>
				<rectangleMeasure>0.4577941192869001</rectangleMeasure>
				<circleMeasure>0.3194726024846516</circleMeasure>
				<centroid>
					<x>1169.822</x>
					<y>716.9071</y>
				</centroid>
			</pseudo3D>
		</spatialEntity>
		<numericStateVariable>
			<name>avgClusterednessRegions</name>
			<value>0</value>
		</numericStateVariable>
		<numericStateVariable>
			<name>avgDensityRegions</name>
			<value>0.5631603432571072</value>
		</numericStateVariable>
	</timepoint>
	<timepoint>
		<spatialEntity>
			<pseudo3D type="region">
				<clusteredness>0.8458630301614061</clusteredness>
				<density>0.5631603432571072</density>
				<area>50676.5</area>
				<perimeter>1436.48447728157</perimeter>
				<distanceFromOrigin>228.0087717610882</distanceFromOrigin>
				<angle>51.95320542724906</angle>
				<shape>triangular</shape>
				<triangleMeasure>0.5493566186434247</triangleMeasure>
				<rectangleMeasure>0.4577941192869001</rectangleMeasure>
				<circleMeasure>0.3194726024846516</circleMeasure>
				<centroid>
					<x>1169.822</x>
					<y>716.9071</y>
				</centroid>
			</pseudo3D>
		</spatialEntity>
		<numericStateVariable>
			<name>avgClusterednessRegions</name>
			<value>0</value>
		</numericStateVariable>
		<numericStateVariable>
			<name>avgDensityRegions</name>
			<value>0.5631603432571072</value>
		</numericStateVariable>
	</timepoint>
	<timepoint>
		<spatialEntity>
			<pseudo3D type="region">
				<clusteredness>0.8458630301614061</clusteredness>
				<density>0.5631603432571072</density>
				<area>50676.5</area>
				<perimeter>1436.48447728157</perimeter>
				<distanceFromOrigin>228.0087717610882</distanceFromOrigin>
				<angle>51.95320542724906</angle>
				<shape>triangular</shape>
				<triangleMeasure>0.5493566186434247</triangleMeasure>
				<rectangleMeasure>0.4577941192869001</rectangleMeasure>
				<circleMeasure>0.3194726024846516</circleMeasure>
				<centroid>
					<x>1169.822</x>
					<y>716.9071</y>
				</centroid>
			</pseudo3D>
		</spatialEntity>
		<numericStateVariable>
			<name>avgClusterednessRegions</name>
			<value>0</value>
		</numericStateVariable>
		<numericStateVariable>
			<name>avgDensityRegions</name>
			<value>0.5631603432571072</value>
		</numericStateVariable>
	</timepoint>
	<timepoint>
		<spatialEntity>
			<pseudo3D type="region">
				<clusteredness>0.8458630301614061</clusteredness>
				<density>0.5631603432571072</density>
				<area>50676.5</area>
				<perimeter>1436.48447728157</perimeter>
				<distanceFromOrigin>228.0087717610882</distanceFromOrigin>
				<angle>51.95320542724906</angle>
				<shape>triangular</shape>
				<triangleMeasure>0.5493566186434247</triangleMeasure>
				<rectangleMeasure>0.4577941192869001</rectangleMeasure>
				<circleMeasure>0.3194726024846516</circleMeasure>
				<centroid>
					<x>1169.822</x>
					<y>716.9071</y>
				</centroid>
			</pseudo3D>
		</spatialEntity>
		<numericStateVariable>
			<name>avgClusterednessRegions</name>
			<value>0</value>
		</numericStateVariable>
		<numericStateVariable>
			<name>avgDensityRegions</name>
			<value>0.5631603432571072</value>
		</numericStateVariable>
	</timepoint>
	<timepoint>
		<spatialEntity>
			<pseudo3D type="region">
				<clusteredness>0.8458630301614061</clusteredness>
				<density>0.5631603432571072</density>
				<area>50676.5</area>
				<perimeter>1436.48447728157</perimeter>
				<distanceFromOrigin>228.0087717610882</distanceFromOrigin>
				<angle>51.95320542724906</angle>
				<shape>triangular</shape>
				<triangleMeasure>0.5493566186434247</triangleMeasure>
				<rectangleMeasure>0.4577941192869001</rectangleMeasure>
				<circleMeasure>0.3194726024846516</circleMeasure>
				<centroid>
					<x>1169.822</x>
					<y>716.9071</y>
				</centroid>
			</pseudo3D>
		</spatialEntity>
		<numericStateVariable>
			<name>avgClusterednessRegions</name>
			<value>0</value>
		</numericStateVariable>
		<numericStateVariable>
			<name>avgDensityRegions</name>
			<value>0.5631603432571072</value>
		</numericStateVariable>
	</timepoint>
	<timepoint>
		<spatialEntity>
			<pseudo3D type="region">
				<clusteredness>0.8458630301614061</clusteredness>
				<density>0.5631603432571072</density>
				<area>50676.5</area>
				<perimeter>1436.48447728157</perimeter>
				<distanceFromOrigin>228.0087717610882</distanceFromOrigin>
				<angle>51.95320542724906</angle>
				<shape>triangular</shape>
				<triangleMeasure>0.5493566186434247</triangleMeasure>
				<rectangleMeasure>0.4577941192869001</rectangleMeasure>
				<circleMeasure>0.3194726024846516</circleMeasure>
				<centroid>
					<x>1169.822</x>
					<y>716.9071</y>
				</centroid>
			</pseudo3D>
		</spatialEntity>
		<numericStateVariable>
			<name>avgClusterednessRegions</name>
			<value>0</value>
		</numericStateVariable>
		<numericStateVariable>
			<name>avgDensityRegions</name>
			<value>0.5631603432571072</value>
		</numericStateVariable>
	</timepoint>
	<timepoint>
		<spatialEntity>
			<pseudo3D type="region">
				<clusteredness>0.8458630301614061</clusteredness>
				<density>0.5631603432571072</density>
				<area>50676.5</area>
				<perimeter>1436.48447728157</perimeter>
				<distanceFromOrigin>228.0087717610882</distanceFromOrigin>
				<angle>51.95320542724906</angle>
				<shape>triangular</shape>
				<triangleMeasure>0.5493566186434247</triangleMeasure>
				<rectangleMeasure>0.4577941192869001</rectangleMeasure>
				<circleMeasure>0.3194726024846516</circleMeasure>
				<centroid>
					<x>1169.822</x>
					<y>716.9071</y>
				</centroid>
			</pseudo3D>
		</spatialEntity>
		<numericStateVariable>
			<name>avgClusterednessRegions</name>
			<value>0</value>
		</numericStateVariable>
		<numericStateVariable>
			<name>avgDensityRegions</name>
			<value>0.5631603432571072</value>
		</numericStateVariable>
	</timepoint>
	<timepoint>
		<spatialEntity>
			<pseudo3D type="region">
				<clusteredness>0.8458630301614061</clusteredness>
				<density>0.5631603432571072</density>
				<area>50676.5</area>
				<perimeter>1436.48447728157</perimeter>
				<distanceFromOrigin>228.0087717610882</distanceFromOrigin>
				<angle>51.95320542724906</angle>
				<shape>triangular</shape>
				<triangleMeasure>0.5493566186434247</triangleMeasure>
				<rectangleMeasure>0.4577941192869001</rectangleMeasure>
				<circleMeasure>0.3194726024846516</circleMeasure>
				<centroid>
					<x>1169.822</x>
					<y>716.9071</y>
				</centroid>
			</pseudo3D>
		</spatialEntity>
		<numericStateVariable>
			<name>avgClusterednessRegions</name>
			<value>0</value>
		</numericStateVariable>
		<numericStateVariable>
			<name>avgDensityRegions</name>
			<value>0.5631603432571072</value>
		</numericStateVariable>
	</timepoint>
	<timepoint>
		<spatialEntity>
			<pseudo3D type="region">
				<clusteredness>0.8458630301614061</clusteredness>
				<density>0.5631603432571072</density>
				<area>50676.5</area>
				<perimeter>1436.48447728157</perimeter>
				<distanceFromOrigin>228.0087717610882</distanceFromOrigin>
				<angle>51.95320542724906</angle>
				<shape>triangular</shape>
				<triangleMeasure>0.5493566186434247</triangleMeasure>
				<rectangleMeasure>0.4577941192869001</rectangleMeasure>
				<circleMeasure>0.3194726024846516</circleMeasure>
				<centroid>
					<x>1169.822</x>
					<y>716.9071</y>
				</centroid>
			</pseudo3D>
		</spatialEntity>
		<numericStateVariable>
			<name>avgClusterednessRegions</name>
			<value>0</value>
		</numericStateVariable>
		<numericStateVariable>
			<name>avgDensityRegions</name>
			<value>0.5631603432571072</value>
		</numericStateVariable>
	</timepoint>
	<timepoint>
		<spatialEntity>
			<pseudo3D type="region">
				<clusteredness>0.8458630301614061</clusteredness>
				<density>0.5631603432571072</density>
				<area>50676.5</area>
				<perimeter>1436.48447728157</perimeter>
				<distanceFromOrigin>228.0087717610882</distanceFromOrigin>
				<angle>51.95320542724906</angle>
				<shape>triangular</shape>
				<triangleMeasure>0.5493566186434247</triangleMeasure>
				<rectangleMeasure>0.4577941192869001</rectangleMeasure>
				<circleMeasure>0.3194726024846516</circleMeasure>
				<centroid>
					<x>1169.822</x>
					<y>716.9071</y>
				</centroid>
			</pseudo3D>
		</spatialEntity>
		<numericStateVariable>
			<name>avgClusterednessRegions</name>
			<value>0</value>
		</numericStateVariable>
		<numericStateVariable>
			<name>avgDensityRegions</name>
			<value>0.5631603432571072</value>
		</numericStateVariable>
	</timepoint>
	<timepoint>
		<spatialEntity>
			<pseudo3D type="region">
				<clusteredness>0.8458630301614061</clusteredness>
				<density>0.5631603432571072</density>
				<area>50676.5</area>
				<perimeter>1436.48447728157</perimeter>
				<distanceFromOrigin>228.0087717610882</distanceFromOrigin>
				<angle>51.95320542724906</angle>
				<shape>triangular</shape>
				<triangleMeasure>0.5493566186434247</triangleMeasure>
				<rectangleMeasure>0.4577941192869001</rectangleMeasure>
				<circleMeasure>0.3194726024846516</circleMeasure>
				<centroid>
					<x>1169.822</x>
					<y>716.9071</y>
				</centroid>
			</pseudo3D>
		</spatialEntity>
		<numericStateVariable>
			<name>avgClusterednessRegions</name>
			<value>0</value>
		</numericStateVariable>
		<numericStateVariable>
			<name>avgDensityRegions</name>
			<value>0.5631603432571072</value>
		</numericStateVariable>
	</timepoint>
	<timepoint>
		<spatialEntity>
			<pseudo3D type="region">
				<clusteredness>0.8458630301614061</clusteredness>
				<density>0.5631603432571072</density>
				<area>50676.5</area>
				<perimeter>1436.48447728157</perimeter>
				<distanceFromOrigin>228.0087717610882</distanceFromOrigin>
				<angle>51.95320542724906</angle>
				<shape>triangular</shape>
				<triangleMeasure>0.5493566186434247</triangleMeasure>
				<rectangleMeasure>0.4577941192869001</rectangleMeasure>
				<circleMeasure>0.3194726024846516</circleMeasure>
				<centroid>
					<x>1169.822</x>
					<y>716.9071</y>
				</centroid>
			</pseudo3D>
		</spatialEntity>
		<numericStateVariable>
			<name>avgClusterednessRegions</name>
			<value>0</value>
		</numericStateVariable>
		<numericStateVariable>
			<name>avgDensityRegions</name>
			<value>0.5631603432571072</value>
		</numericStateVariable>
	</timepoint>
	<timepoint>
		<spatialEntity>
			<pseudo3D type="region">
				<clusteredness>0.8458630301614061</clusteredness>
				<density>0.5631603432571072</density>
				<area>50676.5</area>
				<perimeter>1436.48447728157</perimeter>
				<distanceFromOrigin>228.0087717610882</distanceFromOrigin>
				<angle>51.95320542724906</angle>
				<shape>triangular</shape>
				<triangleMeasure>0.5493566186434247</triangleMeasure>
				<rectangleMeasure>0.4577941192869001</rectangleMeasure>
				<circleMeasure>0.3194726024846516</circleMeasure>
				<centroid>
					<x>1169.822</x>
					<y>716.9071</y>
				</centroid>
			</pseudo3D>
		</spatialEntity>
		<numericStateVariable>
			<name>avgClusterednessRegions</name>
			<value>0</value>
		</numericStateVariable>
		<numericStateVariable>
			<name>avgDensityRegions</name>
			<value>0.5631603432571072</value>
		</numericStateVariable>
	</timepoint>
	<timepoint>
		<spatialEntity>
			<pseudo3D type="region">
				<clusteredness>0.8458630301614061</clusteredness>
				<density>0.5631603432571072</density>
				<area>50676.5</area>
				<perimeter>1436.48447728157</perimeter>
				<distanceFromOrigin>228.0087717610882</distanceFromOrigin>
				<angle>51.95320542724906</angle>
				<shape>triangular</shape>
				<triangleMeasure>0.5493566186434247</triangleMeasure>
				<rectangleMeasure>0.4577941192869001</rectangleMeasure>
				<circleMeasure>0.3194726024846516</circleMeasure>
				<centroid>
					<x>1169.822</x>
					<y>716.9071</y>
				</centroid>
			</pseudo3D>
		</spatialEntity>
		<numericStateVariable>
			<name>avgClusterednessRegions</name>
			<value>0</value>
		</numericStateVariable>
		<numericStateVariable>
			<name>avgDensityRegions</name>
			<value>0.5631603432571072</value>
		</numericStateVariable>
	</timepoint>
	<timepoint>
		<spatialEntity>
			<pseudo3D type="region">
				<clusteredness>0.8458630301614061</clusteredness>
				<density>0.5631603432571072</density>
				<area>50676.5</area>
				<perimeter>1436.48447728157</perimeter>
				<distanceFromOrigin>228.0087717610882</distanceFromOrigin>
				<angle>51.95320542724906</angle>
				<shape>triangular</shape>
				<triangleMeasure>0.5493566186434247</triangleMeasure>
				<rectangleMeasure>0.4577941192869001</rectangleMeasure>
				<circleMeasure>0.3194726024846516</circleMeasure>
				<centroid>
					<x>1169.822</x>
					<y>716.9071</y>
				</centroid>
			</pseudo3D>
		</spatialEntity>
		<numericStateVariable>
			<name>avgClusterednessRegions</name>
			<value>0</value>
		</numericStateVariable>
		<numericStateVariable>
			<name>avgDensityRegions</name>
			<value>0.5631603432571072</value>
		</numericStateVariable>
	</timepoint>
	<timepoint>
		<spatialEntity>
			<pseudo3D type="region">
				<clusteredness>0.8458630301614061</clusteredness>
				<density>0.5631603432571072</density>
				<area>50676.5</area>
				<perimeter>1436.48447728157</perimeter>
				<distanceFromOrigin>228.0087717610882</distanceFromOrigin>
				<angle>51.95320542724906</angle>
				<shape>triangular</shape>
				<triangleMeasure>0.5493566186434247</triangleMeasure>
				<rectangleMeasure>0.4577941192869001</rectangleMeasure>
				<circleMeasure>0.3194726024846516</circleMeasure>
				<centroid>
					<x>1169.822</x>
					<y>716.9071</y>
				</centroid>
			</pseudo3D>
		</spatialEntity>
		<numericStateVariable>
			<name>avgClusterednessRegions</name>
			<value>0</value>
		</numericStateVariable>
		<numericStateVariable>
			<name>avgDensityRegions</name>
			<value>0.5631603432571072</value>
		</numericStateVariable>
	</timepoint>
	<timepoint>
		<spatialEntity>
			<pseudo3D type="region">
				<clusteredness>0.8458630301614061</clusteredness>
				<density>0.5631603432571072</density>
				<area>50676.5</area>
				<perimeter>1436.48447728157</perimeter>
				<distanceFromOrigin>228.0087717610882</distanceFromOrigin>
				<angle>51.95320542724906</angle>
				<shape>triangular</shape>
				<triangleMeasure>0.5493566186434247</triangleMeasure>
				<rectangleMeasure>0.4577941192869001</rectangleMeasure>
				<circleMeasure>0.3194726024846516</circleMeasure>
				<centroid>
					<x>1169.822</x>
					<y>716.9071</y>
				</centroid>
			</pseudo3D>
		</spatialEntity>
		<numericStateVariable>
			<name>avgClusterednessRegions</name>
			<value>0</value>
		</numericStateVariable>
		<numericStateVariable>
			<name>avgDensityRegions</name>
			<value>0.5631603432571072</value>
		</numericStateVariable>
	</timepoint>
	<timepoint>
		<spatialEntity>
			<pseudo3D type="region">
				<clusteredness>0.8458630301614061</clusteredness>
				<density>0.5631603432571072</density>
				<area>50676.5</area>
				<perimeter>1436.48447728157</perimeter>
				<distanceFromOrigin>228.0087717610882</distanceFromOrigin>
				<angle>51.95320542724906</angle>
				<shape>triangular</shape>
				<triangleMeasure>0.5493566186434247</triangleMeasure>
				<rectangleMeasure>0.4577941192869001</rectangleMeasure>
				<circleMeasure>0.3194726024846516</circleMeasure>
				<centroid>
					<x>1169.822</x>
					<y>716.9071</y>
				</centroid>
			</pseudo3D>
		</spatialEntity>
		<numericStateVariable>
			<name>avgClusterednessRegions</name>
			<value>0</value>
		</numericStateVariable>
		<numericStateVariable>
			<name>avgDensityRegions</name>
			<value>0.5631603432571072</value>
		</numericStateVariable>
	</timepoint>
	<timepoint>
		<spatialEntity>
			<pseudo3D type="region">
				<clusteredness>0.8458630301614061</clusteredness>
				<density>0.5631603432571072</density>
				<area>50676.5</area>
				<perimeter>1436.48447728157</perimeter>
				<distanceFromOrigin>228.0087717610882</distanceFromOrigin>
				<angle>51.95320542724906</angle>
				<shape>triangular</shape>
				<triangleMeasure>0.5493566186434247</triangleMeasure>
				<rectangleMeasure>0.4577941192869001</rectangleMeasure>
				<circleMeasure>0.3194726024846516</circleMeasure>
				<centroid>
					<x>1169.822</x>
					<y>716.9071</y>
				</centroid>
			</pseudo3D>
		</spatialEntity>
		<numericStateVariable>
			<name>avgClusterednessRegions</name>
			<value>0</value>
		</numericStateVariable>
		<numericStateVariable>
			<name>avgDensityRegions</name>
			<value>0.5631603432571072</value>
		</numericStateVariable>
	</timepoint>
	<timepoint>
		<spatialEntity>
			<pseudo3D type="region">
				<clusteredness>0.8458630301614061</clusteredness>
				<density>0.5631603432571072</density>
				<area>50676.5</area>
				<perimeter>1436.48447728157</perimeter>
				<distanceFromOrigin>228.0087717610882</distanceFromOrigin>
				<angle>51.95320542724906</angle>
				<shape>triangular</shape>
				<triangleMeasure>0.5493566186434247</triangleMeasure>
				<rectangleMeasure>0.4577941192869001</rectangleMeasure>
				<circleMeasure>0.3194726024846516</circleMeasure>
				<centroid>
					<x>1169.822</x>
					<y>716.9071</y>
				</centroid>
			</pseudo3D>
		</spatialEntity>
		<numericStateVariable>
			<name>avgClusterednessRegions</name>
			<value>0</value>
		</numericStateVariable>
		<numericStateVariable>
			<name>avgDensityRegions</name>
			<value>0.5631603432571072</value>
		</numericStateVariable>
	</timepoint>
	<timepoint>
		<spatialEntity>
			<pseudo3D type="region">
				<clusteredness>0.8458630301614061</clusteredness>
				<density>0.5631603432571072</density>
				<area>50676.5</area>
				<perimeter>1436.48447728157</perimeter>
				<distanceFromOrigin>228.0087717610882</distanceFromOrigin>
				<angle>51.95320542724906</angle>
				<shape>triangular</shape>
				<triangleMeasure>0.5493566186434247</triangleMeasure>
				<rectangleMeasure>0.4577941192869001</rectangleMeasure>
				<circleMeasure>0.3194726024846516</circleMeasure>
				<centroid>
					<x>1169.822</x>
					<y>716.9071</y>
				</centroid>
			</pseudo3D>
		</spatialEntity>
		<numericStateVariable>
			<name>avgClusterednessRegions</name>
			<value>0</value>
		</numericStateVariable>
		<numericStateVariable>
			<name>avgDensityRegions</name>
			<value>0.5631603432571072</value>
		</numericStateVariable>
	</timepoint>
	<timepoint>
		<spatialEntity>
			<pseudo3D type="region">
				<clusteredness>0.8458630301614061</clusteredness>
				<density>0.5631603432571072</density>
				<area>50676.5</area>
				<perimeter>1436.48447728157</perimeter>
				<distanceFromOrigin>228.0087717610882</distanceFromOrigin>
				<angle>51.95320542724906</angle>
				<shape>triangular</shape>
				<triangleMeasure>0.5493566186434247</triangleMeasure>
				<rectangleMeasure>0.4577941192869001</rectangleMeasure>
				<circleMeasure>0.3194726024846516</circleMeasure>
				<centroid>
					<x>1169.822</x>
					<y>716.9071</y>
				</centroid>
			</pseudo3D>
		</spatialEntity>
		<numericStateVariable>
			<name>avgClusterednessRegions</name>
			<value>0</value>
		</numericStateVariable>
		<numericStateVariable>
			<name>avgDensityRegions</name>
			<value>0.5631603432571072</value>
		</numericStateVariable>
	</timepoint>
	<timepoint>
		<spatialEntity>
			<pseudo3D type="region">
				<clusteredness>0.8458630301614061</clusteredness>
				<density>0.5631603432571072</density>
				<area>50676.5</area>
				<perimeter>1436.48447728157</perimeter>
				<distanceFromOrigin>228.0087717610882</distanceFromOrigin>
				<angle>51.95320542724906</angle>
				<shape>triangular</shape>
				<triangleMeasure>0.5493566186434247</triangleMeasure>
				<rectangleMeasure>0.4577941192869001</rectangleMeasure>
				<circleMeasure>0.3194726024846516</circleMeasure>
				<centroid>
					<x>1169.822</x>
					<y>716.9071</y>
				</centroid>
			</pseudo3D>
		</spatialEntity>
		<numericStateVariable>
			<name>avgClusterednessRegions</name>
			<value>0</value>
		</numericStateVariable>
		<numericStateVariable>
			<name>avgDensityRegions</name>
			<value>0.5631603432571072</value>
		</numericStateVariable>
	</timepoint>
	<timepoint>
		<spatialEntity>
			<pseudo3D type="region">
				<clusteredness>0.8458630301614061</clusteredness>
				<density>0.5631603432571072</density>
				<area>50676.5</area>
				<perimeter>1436.48447728157</perimeter>
				<distanceFromOrigin>228.0087717610882</distanceFromOrigin>
				<angle>51.95320542724906</angle>
				<shape>triangular</shape>
				<triangleMeasure>0.5493566186434247</triangleMeasure>
				<rectangleMeasure>0.4577941192869001</rectangleMeasure>
				<circleMeasure>0.3194726024846516</circleMeasure>
				<centroid>
					<x>1169.822</x>
					<y>716.9071</y>
				</centroid>
			</pseudo3D>
		</spatialEntity>
		<numericStateVariable>
			<name>avgClusterednessRegions</name>
			<value>0</value>
		</numericStateVariable>
		<numericStateVariable>
			<name>avgDensityRegions</name>
			<value>0.5631603432571072</value>
		</numericStateVariable>
	</timepoint>
	<timepoint>
		<spatialEntity>
			<pseudo3D type="region">
				<clusteredness>0.8458630301614061</clusteredness>
				<density>0.5631603432571072</density>
				<area>50676.5</area>
				<perimeter>1436.48447728157</perimeter>
				<distanceFromOrigin>228.0087717610882</distanceFromOrigin>
				<angle>51.95320542724906</angle>
				<shape>triangular</shape>
				<triangleMeasure>0.5493566186434247</triangleMeasure>
				<rectangleMeasure>0.4577941192869001</rectangleMeasure>
				<circleMeasure>0.3194726024846516</circleMeasure>
				<centroid>
					<x>1169.822</x>
					<y>716.9071</y>
				</centroid>
			</pseudo3D>
		</spatialEntity>
		<numericStateVariable>
			<name>avgClusterednessRegions</name>
			<value>0</value>
		</numericStateVariable>
		<numericStateVariable>
			<name>avgDensityRegions</name>
			<value>0.5631603432571072</value>
		</numericStateVariable>
	</timepoint>
	<timepoint>
		<spatialEntity>
			<pseudo3D type="region">
				<clusteredness>0.8458630301614061</clusteredness>
				<density>0.5631603432571072</density>
				<area>50676.5</area>
				<perimeter>1436.48447728157</perimeter>
				<distanceFromOrigin>228.0087717610882</distanceFromOrigin>
				<angle>51.95320542724906</angle>
				<shape>triangular</shape>
				<triangleMeasure>0.5493566186434247</triangleMeasure>
				<rectangleMeasure>0.4577941192869001</rectangleMeasure>
				<circleMeasure>0.3194726024846516</circleMeasure>
				<centroid>
					<x>1169.822</x>
					<y>716.9071</y>
				</centroid>
			</pseudo3D>
		</spatialEntity>
		<numericStateVariable>
			<name>avgClusterednessRegions</name>
			<value>0</value>
		</numericStateVariable>
		<numericStateVariable>
			<name>avgDensityRegions</name>
			<value>0.5631603432571072</value>
		</numericStateVariable>
	</timepoint>
	<timepoint>
		<spatialEntity>
			<pseudo3D type="region">
				<clusteredness>0.8458630301614061</clusteredness>
				<density>0.5631603432571072</density>
				<area>50676.5</area>
				<perimeter>1436.48447728157</perimeter>
				<distanceFromOrigin>228.0087717610882</distanceFromOrigin>
				<angle>51.95320542724906</angle>
				<shape>triangular</shape>
				<triangleMeasure>0.5493566186434247</triangleMeasure>
				<rectangleMeasure>0.4577941192869001</rectangleMeasure>
				<circleMeasure>0.3194726024846516</circleMeasure>
				<centroid>
					<x>1169.822</x>
					<y>716.9071</y>
				</centroid>
			</pseudo3D>
		</spatialEntity>
		<numericStateVariable>
			<name>avgClusterednessRegions</name>
			<value>0</value>
		</numericStateVariable>
		<numericStateVariable>
			<name>avgDensityRegions</name>
			<value>0.5631603432571072</value>
		</numericStateVariable>
	</timepoint>
	<timepoint>
		<spatialEntity>
			<pseudo3D type="region">
				<clusteredness>0.8458630301614061</clusteredness>
				<density>0.5631603432571072</density>
				<area>50676.5</area>
				<perimeter>1436.48447728157</perimeter>
				<distanceFromOrigin>228.0087717610882</distanceFromOrigin>
				<angle>51.95320542724906</angle>
				<shape>triangular</shape>
				<triangleMeasure>0.5493566186434247</triangleMeasure>
				<rectangleMeasure>0.4577941192869001</rectangleMeasure>
				<circleMeasure>0.3194726024846516</circleMeasure>
				<centroid>
					<x>1169.822</x>
					<y>716.9071</y>
				</centroid>
			</pseudo3D>
		</spatialEntity>
		<numericStateVariable>
			<name>avgClusterednessRegions</name>
			<value>0</value>
		</numericStateVariable>
		<numericStateVariable>
			<name>avgDensityRegions</name>
			<value>0.5631603432571072</value>
		</numericStateVariable>
	</timepoint>
	<timepoint>
		<spatialEntity>
			<pseudo3D type="region">
				<clusteredness>0.8458630301614061</clusteredness>
				<density>0.5631603432571072</density>
				<area>50676.5</area>
				<perimeter>1436.48447728157</perimeter>
				<distanceFromOrigin>228.0087717610882</distanceFromOrigin>
				<angle>51.95320542724906</angle>
				<shape>triangular</shape>
				<triangleMeasure>0.5493566186434247</triangleMeasure>
				<rectangleMeasure>0.4577941192869001</rectangleMeasure>
				<circleMeasure>0.3194726024846516</circleMeasure>
				<centroid>
					<x>1169.822</x>
					<y>716.9071</y>
				</centroid>
			</pseudo3D>
		</spatialEntity>
		<numericStateVariable>
			<name>avgClusterednessRegions</name>
			<value>0</value>
		</numericStateVariable>
		<numericStateVariable>
			<name>avgDensityRegions</name>
			<value>0.5631603432571072</value>
		</numericStateVariable>
	</timepoint>
	<timepoint>
		<spatialEntity>
			<pseudo3D type="region">
				<clusteredness>0.8458630301614061</clusteredness>
				<density>0.5631603432571072</density>
				<area>50676.5</area>
				<perimeter>1436.48447728157</perimeter>
				<distanceFromOrigin>228.0087717610882</distanceFromOrigin>
				<angle>51.95320542724906</angle>
				<shape>triangular</shape>
				<triangleMeasure>0.5493566186434247</triangleMeasure>
				<rectangleMeasure>0.4577941192869001</rectangleMeasure>
				<circleMeasure>0.3194726024846516</circleMeasure>
				<centroid>
					<x>1169.822</x>
					<y>716.9071</y>
				</centroid>
			</pseudo3D>
		</spatialEntity>
		<numericStateVariable>
			<name>avgClusterednessRegions</name>
			<value>0</value>
		</numericStateVariable>
		<numericStateVariable>
			<name>avgDensityRegions</name>
			<value>0.5631603432571072</value>
		</numericStateVariable>
	</timepoint>
	<timepoint>
		<spatialEntity>
			<pseudo3D type="region">
				<clusteredness>0.8458630301614061</clusteredness>
				<density>0.5631603432571072</density>
				<area>50676.5</area>
				<perimeter>1436.48447728157</perimeter>
				<distanceFromOrigin>228.0087717610882</distanceFromOrigin>
				<angle>51.95320542724906</angle>
				<shape>triangular</shape>
				<triangleMeasure>0.5493566186434247</triangleMeasure>
				<rectangleMeasure>0.4577941192869001</rectangleMeasure>
				<circleMeasure>0.3194726024846516</circleMeasure>
				<centroid>
					<x>1169.822</x>
					<y>716.9071</y>
				</centroid>
			</pseudo3D>
		</spatialEntity>
		<numericStateVariable>
			<name>avgClusterednessRegions</name>
			<value>0</value>
		</numericStateVariable>
		<numericStateVariable>
			<name>avgDensityRegions</name>
			<value>0.5631603432571072</value>
		</numericStateVariable>
	</timepoint>
	<timepoint>
		<spatialEntity>
			<pseudo3D type="region">
				<clusteredness>0.8458630301614061</clusteredness>
				<density>0.5631603432571072</density>
				<area>50676.5</area>
				<perimeter>1436.48447728157</perimeter>
				<distanceFromOrigin>228.0087717610882</distanceFromOrigin>
				<angle>51.95320542724906</angle>
				<shape>triangular</shape>
				<triangleMeasure>0.5493566186434247</triangleMeasure>
				<rectangleMeasure>0.4577941192869001</rectangleMeasure>
				<circleMeasure>0.3194726024846516</circleMeasure>
				<centroid>
					<x>1169.822</x>
					<y>716.9071</y>
				</centroid>
			</pseudo3D>
		</spatialEntity>
		<numericStateVariable>
			<name>avgClusterednessRegions</name>
			<value>0</value>
		</numericStateVariable>
		<numericStateVariable>
			<name>avgDensityRegions</name>
			<value>0.5631603432571072</value>
		</numericStateVariable>
	</timepoint>
	<timepoint>
		<spatialEntity>
			<pseudo3D type="region">
				<clusteredness>0.8458630301614061</clusteredness>
				<density>0.5631603432571072</density>
				<area>50676.5</area>
				<perimeter>1436.48447728157</perimeter>
				<distanceFromOrigin>228.0087717610882</distanceFromOrigin>
				<angle>51.95320542724906</angle>
				<shape>triangular</shape>
				<triangleMeasure>0.5493566186434247</triangleMeasure>
				<rectangleMeasure>0.4577941192869001</rectangleMeasure>
				<circleMeasure>0.3194726024846516</circleMeasure>
				<centroid>
					<x>1169.822</x>
					<y>716.9071</y>
				</centroid>
			</pseudo3D>
		</spatialEntity>
		<numericStateVariable>
			<name>avgClusterednessRegions</name>
			<value>0</value>
		</numericStateVariable>
		<numericStateVariable>
			<name>avgDensityRegions</name>
			<value>0.5631603432571072</value>
		</numericStateVariable>
	</timepoint>
	<timepoint>
		<spatialEntity>
			<pseudo3D type="region">
				<clusteredness>0.8458630301614061</clusteredness>
				<density>0.5631603432571072</density>
				<area>50676.5</area>
				<perimeter>1436.48447728157</perimeter>
				<distanceFromOrigin>228.0087717610882</distanceFromOrigin>
				<angle>51.95320542724906</angle>
				<shape>triangular</shape>
				<triangleMeasure>0.5493566186434247</triangleMeasure>
				<rectangleMeasure>0.4577941192869001</rectangleMeasure>
				<circleMeasure>0.3194726024846516</circleMeasure>
				<centroid>
					<x>1169.822</x>
					<y>716.9071</y>
				</centroid>
			</pseudo3D>
		</spatialEntity>
		<numericStateVariable>
			<name>avgClusterednessRegions</name>
			<value>0</value>
		</numericStateVariable>
		<numericStateVariable>
			<name>avgDensityRegions</name>
			<value>0.5631603432571072</value>
		</numericStateVariable>
	</timepoint>
	<timepoint>
		<spatialEntity>
			<pseudo3D type="region">
				<clusteredness>0.8458630301614061</clusteredness>
				<density>0.5631603432571072</density>
				<area>50676.5</area>
				<perimeter>1436.48447728157</perimeter>
				<distanceFromOrigin>228.0087717610882</distanceFromOrigin>
				<angle>51.95320542724906</angle>
				<shape>triangular</shape>
				<triangleMeasure>0.5493566186434247</triangleMeasure>
				<rectangleMeasure>0.4577941192869001</rectangleMeasure>
				<circleMeasure>0.3194726024846516</circleMeasure>
				<centroid>
					<x>1169.822</x>
					<y>716.9071</y>
				</centroid>
			</pseudo3D>
		</spatialEntity>
		<numericStateVariable>
			<name>avgClusterednessRegions</name>
			<value>0</value>
		</numericStateVariable>
		<numericStateVariable>
			<name>avgDensityRegions</name>
			<value>0.5631603432571072</value>
		</numericStateVariable>
	</timepoint>
	<timepoint>
		<spatialEntity>
			<pseudo3D type="region">
				<clusteredness>0.8458630301614061</clusteredness>
				<density>0.5631603432571072</density>
				<area>50676.5</area>
				<perimeter>1436.48447728157</perimeter>
				<distanceFromOrigin>228.0087717610882</distanceFromOrigin>
				<angle>51.95320542724906</angle>
				<shape>triangular</shape>
				<triangleMeasure>0.5493566186434247</triangleMeasure>
				<rectangleMeasure>0.4577941192869001</rectangleMeasure>
				<circleMeasure>0.3194726024846516</circleMeasure>
				<centroid>
					<x>1169.822</x>
					<y>716.9071</y>
				</centroid>
			</pseudo3D>
		</spatialEntity>
		<numericStateVariable>
			<name>avgClusterednessRegions</name>
			<value>0</value>
		</numericStateVariable>
		<numericStateVariable>
			<name>avgDensityRegions</name>
			<value>0.5631603432571072</value>
		</numericStateVariable>
	</timepoint>
	<timepoint>
		<spatialEntity>
			<pseudo3D type="region">
				<clusteredness>0.8458630301614061</clusteredness>
				<density>0.5631603432571072</density>
				<area>50676.5</area>
				<perimeter>1436.48447728157</perimeter>
				<distanceFromOrigin>228.0087717610882</distanceFromOrigin>
				<angle>51.95320542724906</angle>
				<shape>triangular</shape>
				<triangleMeasure>0.5493566186434247</triangleMeasure>
				<rectangleMeasure>0.4577941192869001</rectangleMeasure>
				<circleMeasure>0.3194726024846516</circleMeasure>
				<centroid>
					<x>1169.822</x>
					<y>716.9071</y>
				</centroid>
			</pseudo3D>
		</spatialEntity>
		<numericStateVariable>
			<name>avgClusterednessRegions</name>
			<value>0</value>
		</numericStateVariable>
		<numericStateVariable>
			<name>avgDensityRegions</name>
			<value>0.5631603432571072</value>
		</numericStateVariable>
	</timepoint>
	<timepoint>
		<spatialEntity>
			<pseudo3D type="region">
				<clusteredness>0.8458630301614061</clusteredness>
				<density>0.5631603432571072</density>
				<area>50676.5</area>
				<perimeter>1436.48447728157</perimeter>
				<distanceFromOrigin>228.0087717610882</distanceFromOrigin>
				<angle>51.95320542724906</angle>
				<shape>triangular</shape>
				<triangleMeasure>0.5493566186434247</triangleMeasure>
				<rectangleMeasure>0.4577941192869001</rectangleMeasure>
				<circleMeasure>0.3194726024846516</circleMeasure>
				<centroid>
					<x>1169.822</x>
					<y>716.9071</y>
				</centroid>
			</pseudo3D>
		</spatialEntity>
		<numericStateVariable>
			<name>avgClusterednessRegions</name>
			<value>0</value>
		</numericStateVariable>
		<numericStateVariable>
			<name>avgDensityRegions</name>
			<value>0.5631603432571072</value>
		</numericStateVariable>
	</timepoint>
	<timepoint>
		<spatialEntity>
			<pseudo3D type="region">
				<clusteredness>0.8458630301614061</clusteredness>
				<density>0.5631603432571072</density>
				<area>50676.5</area>
				<perimeter>1436.48447728157</perimeter>
				<distanceFromOrigin>228.0087717610882</distanceFromOrigin>
				<angle>51.95320542724906</angle>
				<shape>triangular</shape>
				<triangleMeasure>0.5493566186434247</triangleMeasure>
				<rectangleMeasure>0.4577941192869001</rectangleMeasure>
				<circleMeasure>0.3194726024846516</circleMeasure>
				<centroid>
					<x>1169.822</x>
					<y>716.9071</y>
				</centroid>
			</pseudo3D>
		</spatialEntity>
		<numericStateVariable>
			<name>avgClusterednessRegions</name>
			<value>0</value>
		</numericStateVariable>
		<numericStateVariable>
			<name>avgDensityRegions</name>
			<value>0.5631603432571072</value>
		</numericStateVariable>
	</timepoint>
</experiment>
