# Supplementary material for: Automatic validation of computational models using pseudo-3D spatio-temporal model checking
Source: BMC Syst Biol. 2014 Dec 2;8:124. doi: 10.1186/s12918-014-0124-0 (PMC4272535; doi:10.1186/s12918-014-0124-0)
Supplement: Additional file 8 — Dataset of STML files for the phase variation case study. The dataset of one thousand STML files corresponding to the stochastic simulations of the rectangular model for the phase variation case study. We recommend using the freely available 7zip software (Download link: http://www.7-zip.org/download.html) to extract this archive. [file 12918_2014_124_MOESM8_ESM.zip › phase_variation_stml_247.xml]

<?xml version="1.0" encoding="utf-8"?>
<!--Warning! This xml file was automatically generated by a C++ program using the Boost PropertyTree library.-->
<experiment>
	<timepoint>
		<numericStateVariable>
			<name>avgClusterednessRegions</name>
			<value>0</value>
		</numericStateVariable>
		<numericStateVariable>
			<name>avgDensityRegions</name>
			<value>0</value>
		</numericStateVariable>
	</timepoint>
	<timepoint>
		<numericStateVariable>
			<name>avgClusterednessRegions</name>
			<value>0</value>
		</numericStateVariable>
		<numericStateVariable>
			<name>avgDensityRegions</name>
			<value>0</value>
		</numericStateVariable>
	</timepoint>
	<timepoint>
		<numericStateVariable>
			<name>avgClusterednessRegions</name>
			<value>0</value>
		</numericStateVariable>
		<numericStateVariable>
			<name>avgDensityRegions</name>
			<value>0</value>
		</numericStateVariable>
	</timepoint>
	<timepoint>
		<numericStateVariable>
			<name>avgClusterednessRegions</name>
			<value>0</value>
		</numericStateVariable>
		<numericStateVariable>
			<name>avgDensityRegions</name>
			<value>0</value>
		</numericStateVariable>
	</timepoint>
	<timepoint>
		<numericStateVariable>
			<name>avgClusterednessRegions</name>
			<value>0</value>
		</numericStateVariable>
		<numericStateVariable>
			<name>avgDensityRegions</name>
			<value>0</value>
		</numericStateVariable>
	</timepoint>
	<timepoint>
		<numericStateVariable>
			<name>avgClusterednessRegions</name>
			<value>0</value>
		</numericStateVariable>
		<numericStateVariable>
			<name>avgDensityRegions</name>
			<value>0</value>
		</numericStateVariable>
	</timepoint>
	<timepoint>
		<numericStateVariable>
			<name>avgClusterednessRegions</name>
			<value>0</value>
		</numericStateVariable>
		<numericStateVariable>
			<name>avgDensityRegions</name>
			<value>0</value>
		</numericStateVariable>
	</timepoint>
	<timepoint>
		<numericStateVariable>
			<name>avgClusterednessRegions</name>
			<value>0</value>
		</numericStateVariable>
		<numericStateVariable>
			<name>avgDensityRegions</name>
			<value>0</value>
		</numericStateVariable>
	</timepoint>
	<timepoint>
		<numericStateVariable>
			<name>avgClusterednessRegions</name>
			<value>0</value>
		</numericStateVariable>
		<numericStateVariable>
			<name>avgDensityRegions</name>
			<value>0</value>
		</numericStateVariable>
	</timepoint>
	<timepoint>
		<numericStateVariable>
			<name>avgClusterednessRegions</name>
			<value>0</value>
		</numericStateVariable>
		<numericStateVariable>
			<name>avgDensityRegions</name>
			<value>0</value>
		</numericStateVariable>
	</timepoint>
	<timepoint>
		<spatialEntity>
			<pseudo3D type="region">
				<clusteredness>1</clusteredness>
				<density>0.5733380735049799</density>
				<area>25114.5</area>
				<perimeter>819.9183750152588</perimeter>
				<distanceFromOrigin>6.708203932499369</distanceFromOrigin>
				<angle>96.1886159632416</angle>
				<shape>rectangular</shape>
				<triangleMeasure>0.5760858812852946</triangleMeasure>
				<rectangleMeasure>0.697138606636212</rectangleMeasure>
				<circleMeasure>0.467856295223041</circleMeasure>
				<centroid>
					<x>752.5176</x>
					<y>761.2873</y>
				</centroid>
			</pseudo3D>
		</spatialEntity>
		<numericStateVariable>
			<name>avgClusterednessRegions</name>
			<value>0</value>
		</numericStateVariable>
		<numericStateVariable>
			<name>avgDensityRegions</name>
			<value>0.5733380735049799</value>
		</numericStateVariable>
	</timepoint>
	<timepoint>
		<spatialEntity>
			<pseudo3D type="region">
				<clusteredness>1</clusteredness>
				<density>0.5697184202834739</density>
				<area>30848.5</area>
				<perimeter>897.0873906612396</perimeter>
				<distanceFromOrigin>6.708203932499369</distanceFromOrigin>
				<angle>97.28351049376619</angle>
				<shape>rectangular</shape>
				<triangleMeasure>0.5664920204066408</triangleMeasure>
				<rectangleMeasure>0.6922158048434321</rectangleMeasure>
				<circleMeasure>0.480005709374879</circleMeasure>
				<centroid>
					<x>759.8401</x>
					<y>768.5908</y>
				</centroid>
			</pseudo3D>
		</spatialEntity>
		<numericStateVariable>
			<name>avgClusterednessRegions</name>
			<value>0</value>
		</numericStateVariable>
		<numericStateVariable>
			<name>avgDensityRegions</name>
			<value>0.5697184202834739</value>
		</numericStateVariable>
	</timepoint>
	<timepoint>
		<spatialEntity>
			<pseudo3D type="region">
				<clusteredness>1</clusteredness>
				<density>0.5691223655237496</density>
				<area>36026.5</area>
				<perimeter>963.8574776649475</perimeter>
				<distanceFromOrigin>6.708203932499369</distanceFromOrigin>
				<angle>99.53597304495653</angle>
				<shape>rectangular</shape>
				<triangleMeasure>0.5565571364570299</triangleMeasure>
				<rectangleMeasure>0.7032203947992953</rectangleMeasure>
				<circleMeasure>0.5265062442788258</circleMeasure>
				<centroid>
					<x>765.0488</x>
					<y>776.2521</y>
				</centroid>
			</pseudo3D>
		</spatialEntity>
		<numericStateVariable>
			<name>avgClusterednessRegions</name>
			<value>0</value>
		</numericStateVariable>
		<numericStateVariable>
			<name>avgDensityRegions</name>
			<value>0.5691223655237496</value>
		</numericStateVariable>
	</timepoint>
	<timepoint>
		<spatialEntity>
			<pseudo3D type="region">
				<clusteredness>1</clusteredness>
				<density>0.580402586799644</density>
				<area>44293.5</area>
				<perimeter>1009.303928375244</perimeter>
				<distanceFromOrigin>8.246211251235321</distanceFromOrigin>
				<angle>103.0751547413929</angle>
				<shape>rectangular</shape>
				<triangleMeasure>0.5726669769606703</triangleMeasure>
				<rectangleMeasure>0.7174198250728863</rectangleMeasure>
				<circleMeasure>0.5170089830427024</circleMeasure>
				<centroid>
					<x>772.3245</x>
					<y>785.9542</y>
				</centroid>
			</pseudo3D>
		</spatialEntity>
		<numericStateVariable>
			<name>avgClusterednessRegions</name>
			<value>0</value>
		</numericStateVariable>
		<numericStateVariable>
			<name>avgDensityRegions</name>
			<value>0.580402586799644</value>
		</numericStateVariable>
	</timepoint>
	<timepoint>
		<spatialEntity>
			<pseudo3D type="region">
				<clusteredness>1</clusteredness>
				<density>0.5841858333580744</density>
				<area>51035.5</area>
				<perimeter>1050.675931930542</perimeter>
				<distanceFromOrigin>6.708203932499369</distanceFromOrigin>
				<angle>98.08626473492654</angle>
				<shape>rectangular</shape>
				<triangleMeasure>0.5836764335872275</triangleMeasure>
				<rectangleMeasure>0.7569337327954437</rectangleMeasure>
				<circleMeasure>0.5841816309829637</circleMeasure>
				<centroid>
					<x>778.949</x>
					<y>794.5164</y>
				</centroid>
			</pseudo3D>
		</spatialEntity>
		<numericStateVariable>
			<name>avgClusterednessRegions</name>
			<value>0</value>
		</numericStateVariable>
		<numericStateVariable>
			<name>avgDensityRegions</name>
			<value>0.5841858333580744</value>
		</numericStateVariable>
	</timepoint>
	<timepoint>
		<spatialEntity>
			<pseudo3D type="region">
				<clusteredness>1</clusteredness>
				<density>0.5900919054665862</density>
				<area>58827.5</area>
				<perimeter>1139.672512054443</perimeter>
				<distanceFromOrigin>6.708203932499369</distanceFromOrigin>
				<angle>99.49960920384655</angle>
				<shape>rectangular</shape>
				<triangleMeasure>0.5538155576018429</triangleMeasure>
				<rectangleMeasure>0.7342882106971229</rectangleMeasure>
				<circleMeasure>0.5226591406836053</circleMeasure>
				<centroid>
					<x>783.3586</x>
					<y>803.11</y>
				</centroid>
			</pseudo3D>
		</spatialEntity>
		<numericStateVariable>
			<name>avgClusterednessRegions</name>
			<value>0</value>
		</numericStateVariable>
		<numericStateVariable>
			<name>avgDensityRegions</name>
			<value>0.5900919054665862</value>
		</numericStateVariable>
	</timepoint>
	<timepoint>
		<spatialEntity>
			<pseudo3D type="region">
				<clusteredness>1</clusteredness>
				<density>0.5939758055608844</density>
				<area>66934.5</area>
				<perimeter>1177.110353946686</perimeter>
				<distanceFromOrigin>6.708203932499369</distanceFromOrigin>
				<angle>98.74869184164559</angle>
				<shape>rectangular</shape>
				<triangleMeasure>0.5937120251199673</triangleMeasure>
				<rectangleMeasure>0.7278311206604056</rectangleMeasure>
				<circleMeasure>0.5802410793362108</circleMeasure>
				<centroid>
					<x>788.1954</x>
					<y>813.2574</y>
				</centroid>
			</pseudo3D>
		</spatialEntity>
		<numericStateVariable>
			<name>avgClusterednessRegions</name>
			<value>0</value>
		</numericStateVariable>
		<numericStateVariable>
			<name>avgDensityRegions</name>
			<value>0.5939758055608844</value>
		</numericStateVariable>
	</timepoint>
	<timepoint>
		<spatialEntity>
			<pseudo3D type="region">
				<clusteredness>1</clusteredness>
				<density>0.5995584522231263</density>
				<area>74561.5</area>
				<perimeter>1244.539307594299</perimeter>
				<distanceFromOrigin>8.246211251235321</distanceFromOrigin>
				<angle>93.99689292599167</angle>
				<shape>rectangular</shape>
				<triangleMeasure>0.5938112391608086</triangleMeasure>
				<rectangleMeasure>0.7277387791453988</rectangleMeasure>
				<circleMeasure>0.610171656295089</circleMeasure>
				<centroid>
					<x>793.6759</x>
					<y>822.2925</y>
				</centroid>
			</pseudo3D>
		</spatialEntity>
		<numericStateVariable>
			<name>avgClusterednessRegions</name>
			<value>0</value>
		</numericStateVariable>
		<numericStateVariable>
			<name>avgDensityRegions</name>
			<value>0.5995584522231263</value>
		</numericStateVariable>
	</timepoint>
	<timepoint>
		<spatialEntity>
			<pseudo3D type="region">
				<clusteredness>1</clusteredness>
				<density>0.6031475804027653</density>
				<area>82576</area>
				<perimeter>1305.676736593246</perimeter>
				<distanceFromOrigin>8.246211251235321</distanceFromOrigin>
				<angle>92.46482738435314</angle>
				<shape>rectangular</shape>
				<triangleMeasure>0.6257763497105843</triangleMeasure>
				<rectangleMeasure>0.7226033971574225</rectangleMeasure>
				<circleMeasure>0.6004991430087899</circleMeasure>
				<centroid>
					<x>799.7946</x>
					<y>830.3617</y>
				</centroid>
			</pseudo3D>
		</spatialEntity>
		<spatialEntity>
			<pseudo3D type="region">
				<clusteredness>1</clusteredness>
				<density>0.5849803731394245</density>
				<area>22398.5</area>
				<perimeter>633.5476841926575</perimeter>
				<distanceFromOrigin>133.6600164596728</distanceFromOrigin>
				<angle>83.56588198855665</angle>
				<shape>rectangular</shape>
				<triangleMeasure>0.6062686352544122</triangleMeasure>
				<rectangleMeasure>0.7134629358656593</rectangleMeasure>
				<circleMeasure>0.6191342107849958</circleMeasure>
				<centroid>
					<x>470.6736</x>
					<y>627.4839</y>
				</centroid>
			</pseudo3D>
		</spatialEntity>
		<numericStateVariable>
			<name>avgClusterednessRegions</name>
			<value>773.2530098782487</value>
		</numericStateVariable>
		<numericStateVariable>
			<name>avgDensityRegions</name>
			<value>0.5940639767710949</value>
		</numericStateVariable>
	</timepoint>
	<timepoint>
		<spatialEntity>
			<pseudo3D type="region">
				<clusteredness>1</clusteredness>
				<density>0.6093929963325067</density>
				<area>91541</area>
				<perimeter>1367.756676197052</perimeter>
				<distanceFromOrigin>8.246211251235321</distanceFromOrigin>
				<angle>90.04280595356961</angle>
				<shape>rectangular</shape>
				<triangleMeasure>0.6141450058074445</triangleMeasure>
				<rectangleMeasure>0.7146722019196261</rectangleMeasure>
				<circleMeasure>0.6088345026711304</circleMeasure>
				<centroid>
					<x>805.2698</x>
					<y>840.246</y>
				</centroid>
			</pseudo3D>
		</spatialEntity>
		<spatialEntity>
			<pseudo3D type="region">
				<clusteredness>1</clusteredness>
				<density>0.5884360514666152</density>
				<area>26218.5</area>
				<perimeter>681.6794948577881</perimeter>
				<distanceFromOrigin>133.1803288778039</distanceFromOrigin>
				<angle>83.55163275724215</angle>
				<shape>rectangular</shape>
				<triangleMeasure>0.6239751538013019</triangleMeasure>
				<rectangleMeasure>0.719006681512568</rectangleMeasure>
				<circleMeasure>0.6140334133971721</circleMeasure>
				<centroid>
					<x>460.8112</x>
					<y>623.5944</y>
				</centroid>
			</pseudo3D>
		</spatialEntity>
		<numericStateVariable>
			<name>avgClusterednessRegions</name>
			<value>813.8540208751806</value>
		</numericStateVariable>
		<numericStateVariable>
			<name>avgDensityRegions</name>
			<value>0.5989145238995609</value>
		</numericStateVariable>
	</timepoint>
	<timepoint>
		<spatialEntity>
			<pseudo3D type="region">
				<clusteredness>1</clusteredness>
				<density>0.614899232601011</density>
				<area>99988</area>
				<perimeter>1425.33247089386</perimeter>
				<distanceFromOrigin>8.246211251235321</distanceFromOrigin>
				<angle>86.62031621667731</angle>
				<shape>rectangular</shape>
				<triangleMeasure>0.6190824097579097</triangleMeasure>
				<rectangleMeasure>0.7226759565764177</rectangleMeasure>
				<circleMeasure>0.6306897987215874</circleMeasure>
				<centroid>
					<x>811.7535</x>
					<y>848.533</y>
				</centroid>
			</pseudo3D>
		</spatialEntity>
		<spatialEntity>
			<pseudo3D type="region">
				<clusteredness>1</clusteredness>
				<density>0.5868223534524631</density>
				<area>30339.5</area>
				<perimeter>759.2342205047607</perimeter>
				<distanceFromOrigin>133.1803288778039</distanceFromOrigin>
				<angle>84.98426387401291</angle>
				<shape>rectangular</shape>
				<triangleMeasure>0.6206340175540653</triangleMeasure>
				<rectangleMeasure>0.6822166151448359</rectangleMeasure>
				<circleMeasure>0.5749519174582653</circleMeasure>
				<centroid>
					<x>450.4649</x>
					<y>620.5122</y>
				</centroid>
			</pseudo3D>
		</spatialEntity>
		<numericStateVariable>
			<name>avgClusterednessRegions</name>
			<value>854.4541394819662</value>
		</numericStateVariable>
		<numericStateVariable>
			<name>avgDensityRegions</name>
			<value>0.6008607930267371</value>
		</numericStateVariable>
	</timepoint>
	<timepoint>
		<spatialEntity>
			<pseudo3D type="region">
				<clusteredness>1</clusteredness>
				<density>0.6188586756301703</density>
				<area>108793</area>
				<perimeter>1500.860620737076</perimeter>
				<distanceFromOrigin>6.708203932499369</distanceFromOrigin>
				<angle>88.0864215811829</angle>
				<shape>rectangular</shape>
				<triangleMeasure>0.6217724369346875</triangleMeasure>
				<rectangleMeasure>0.7282725842621415</rectangleMeasure>
				<circleMeasure>0.5877699855517939</circleMeasure>
				<centroid>
					<x>817.2929</x>
					<y>856.3387</y>
				</centroid>
			</pseudo3D>
		</spatialEntity>
		<spatialEntity>
			<pseudo3D type="region">
				<clusteredness>1</clusteredness>
				<density>0.58929972805806</density>
				<area>33917</area>
				<perimeter>785.8751368522644</perimeter>
				<distanceFromOrigin>133.1803288778039</distanceFromOrigin>
				<angle>83.13552443079102</angle>
				<shape>rectangular</shape>
				<triangleMeasure>0.6418443302303934</triangleMeasure>
				<rectangleMeasure>0.7156621737381983</rectangleMeasure>
				<circleMeasure>0.6095799986365855</circleMeasure>
				<centroid>
					<x>441.4119</x>
					<y>618.1972</y>
				</centroid>
			</pseudo3D>
		</spatialEntity>
		<numericStateVariable>
			<name>avgClusterednessRegions</name>
			<value>889.9390461532055</value>
		</numericStateVariable>
		<numericStateVariable>
			<name>avgDensityRegions</name>
			<value>0.6040792018441151</value>
		</numericStateVariable>
	</timepoint>
	<timepoint>
		<spatialEntity>
			<pseudo3D type="region">
				<clusteredness>1</clusteredness>
				<density>0.6261330595205195</density>
				<area>118861.5</area>
				<perimeter>1648.648495435715</perimeter>
				<distanceFromOrigin>6.708203932499369</distanceFromOrigin>
				<angle>87.55258320503592</angle>
				<shape>rectangular</shape>
				<triangleMeasure>0.6098182265934032</triangleMeasure>
				<rectangleMeasure>0.7294505179226634</rectangleMeasure>
				<circleMeasure>0.5434557112311268</circleMeasure>
				<centroid>
					<x>826.2382</x>
					<y>863.8759</y>
				</centroid>
			</pseudo3D>
		</spatialEntity>
		<spatialEntity>
			<pseudo3D type="region">
				<clusteredness>1</clusteredness>
				<density>0.5941168836918869</density>
				<area>38131.5</area>
				<perimeter>849.5932717323303</perimeter>
				<distanceFromOrigin>133.1803288778039</distanceFromOrigin>
				<angle>80.52921632844227</angle>
				<shape>rectangular</shape>
				<triangleMeasure>0.6367759995157153</triangleMeasure>
				<rectangleMeasure>0.6889816314647187</rectangleMeasure>
				<circleMeasure>0.6027579188741053</circleMeasure>
				<centroid>
					<x>431.3596</x>
					<y>615.4224</y>
				</centroid>
			</pseudo3D>
		</spatialEntity>
		<numericStateVariable>
			<name>avgClusterednessRegions</name>
			<value>933.0772255500279</value>
		</numericStateVariable>
		<numericStateVariable>
			<name>avgDensityRegions</name>
			<value>0.6101249716062032</value>
		</numericStateVariable>
	</timepoint>
	<timepoint>
		<spatialEntity>
			<pseudo3D type="region">
				<clusteredness>1</clusteredness>
				<density>0.6291669522683986</density>
				<area>127075.5</area>
				<perimeter>1735.921289205551</perimeter>
				<distanceFromOrigin>6.708203932499369</distanceFromOrigin>
				<angle>86.75155949550053</angle>
				<shape>rectangular</shape>
				<triangleMeasure>0.6201292957784281</triangleMeasure>
				<rectangleMeasure>0.7179690722231953</rectangleMeasure>
				<circleMeasure>0.5767620211588576</circleMeasure>
				<centroid>
					<x>832.2969</x>
					<y>870.9506</y>
				</centroid>
			</pseudo3D>
		</spatialEntity>
		<spatialEntity>
			<pseudo3D type="region">
				<clusteredness>1</clusteredness>
				<density>0.5963824065399871</density>
				<area>41686.5</area>
				<perimeter>848.2724242210388</perimeter>
				<distanceFromOrigin>133.1803288778039</distanceFromOrigin>
				<angle>75.27728784493404</angle>
				<shape>rectangular</shape>
				<triangleMeasure>0.6544297469493963</triangleMeasure>
				<rectangleMeasure>0.7553583812745902</rectangleMeasure>
				<circleMeasure>0.6153875522623697</circleMeasure>
				<centroid>
					<x>422.9213</x>
					<y>612.6389</y>
				</centroid>
			</pseudo3D>
		</spatialEntity>
		<numericStateVariable>
			<name>avgClusterednessRegions</name>
			<value>968.1185424532836</value>
		</numericStateVariable>
		<numericStateVariable>
			<name>avgDensityRegions</name>
			<value>0.6127746794041928</value>
		</numericStateVariable>
	</timepoint>
	<timepoint>
		<spatialEntity>
			<pseudo3D type="region">
				<clusteredness>1</clusteredness>
				<density>0.6313760927520526</density>
				<area>136403.5</area>
				<perimeter>1788.832284927368</perimeter>
				<distanceFromOrigin>6.708203932499369</distanceFromOrigin>
				<angle>85.87209930959517</angle>
				<shape>rectangular</shape>
				<triangleMeasure>0.6293855285416591</triangleMeasure>
				<rectangleMeasure>0.6991071748901907</rectangleMeasure>
				<circleMeasure>0.6120776829631822</circleMeasure>
				<centroid>
					<x>838.036</x>
					<y>878.3431</y>
				</centroid>
			</pseudo3D>
		</spatialEntity>
		<spatialEntity>
			<pseudo3D type="region">
				<clusteredness>1</clusteredness>
				<density>0.6008116315274387</density>
				<area>46728.5</area>
				<perimeter>906.9357571601868</perimeter>
				<distanceFromOrigin>133.1803288778039</distanceFromOrigin>
				<angle>73.88189827773567</angle>
				<shape>rectangular</shape>
				<triangleMeasure>0.6690889044803047</triangleMeasure>
				<rectangleMeasure>0.75211704120798</rectangleMeasure>
				<circleMeasure>0.6172188521571764</circleMeasure>
				<centroid>
					<x>411.1494</x>
					<y>612.2992</y>
				</centroid>
			</pseudo3D>
		</spatialEntity>
		<numericStateVariable>
			<name>avgClusterednessRegions</name>
			<value>1006.005012327707</value>
		</numericStateVariable>
		<numericStateVariable>
			<name>avgDensityRegions</name>
			<value>0.6160938621397456</value>
		</numericStateVariable>
	</timepoint>
	<timepoint>
		<spatialEntity>
			<pseudo3D type="region">
				<clusteredness>1</clusteredness>
				<density>0.6348692850357893</density>
				<area>146539.5</area>
				<perimeter>1961.933710575104</perimeter>
				<distanceFromOrigin>6.708203932499369</distanceFromOrigin>
				<angle>85.93717002196395</angle>
				<shape>rectangular</shape>
				<triangleMeasure>0.6070942523878473</triangleMeasure>
				<rectangleMeasure>0.7115471500908959</rectangleMeasure>
				<circleMeasure>0.5774161638101294</circleMeasure>
				<centroid>
					<x>848.3486</x>
					<y>884.8195</y>
				</centroid>
			</pseudo3D>
		</spatialEntity>
		<spatialEntity>
			<pseudo3D type="region">
				<clusteredness>1</clusteredness>
				<density>0.6064849006664753</density>
				<area>51823</area>
				<perimeter>967.2944240570068</perimeter>
				<distanceFromOrigin>133.1803288778039</distanceFromOrigin>
				<angle>71.80771420408253</angle>
				<shape>rectangular</shape>
				<triangleMeasure>0.6624313735515744</triangleMeasure>
				<rectangleMeasure>0.7281220441814232</rectangleMeasure>
				<circleMeasure>0.6028782063665995</circleMeasure>
				<centroid>
					<x>399.516</x>
					<y>610.2042</y>
				</centroid>
			</pseudo3D>
		</spatialEntity>
		<numericStateVariable>
			<name>avgClusterednessRegions</name>
			<value>1052.357925119099</value>
		</numericStateVariable>
		<numericStateVariable>
			<name>avgDensityRegions</name>
			<value>0.6206770928511323</value>
		</numericStateVariable>
	</timepoint>
	<timepoint>
		<spatialEntity>
			<pseudo3D type="region">
				<clusteredness>1</clusteredness>
				<density>0.6346207128655087</density>
				<area>153369</area>
				<perimeter>2008.29546880722</perimeter>
				<distanceFromOrigin>6.708203932499369</distanceFromOrigin>
				<angle>85.3853523857359</angle>
				<shape>rectangular</shape>
				<triangleMeasure>0.6143403769103128</triangleMeasure>
				<rectangleMeasure>0.6918071144319528</rectangleMeasure>
				<circleMeasure>0.6135138491392311</circleMeasure>
				<centroid>
					<x>852.563</x>
					<y>890.7512</y>
				</centroid>
			</pseudo3D>
		</spatialEntity>
		<spatialEntity>
			<pseudo3D type="region">
				<clusteredness>1</clusteredness>
				<density>0.608470591049935</density>
				<area>55271.5</area>
				<perimeter>990.4949021339417</perimeter>
				<distanceFromOrigin>133.1803288778039</distanceFromOrigin>
				<angle>70.0399647180284</angle>
				<shape>rectangular</shape>
				<triangleMeasure>0.6581580974424429</triangleMeasure>
				<rectangleMeasure>0.7529596074894169</rectangleMeasure>
				<circleMeasure>0.6152556188717021</circleMeasure>
				<centroid>
					<x>391.5658</x>
					<y>609.6646</y>
				</centroid>
			</pseudo3D>
		</spatialEntity>
		<numericStateVariable>
			<name>avgClusterednessRegions</name>
			<value>1079.866923614313</value>
		</numericStateVariable>
		<numericStateVariable>
			<name>avgDensityRegions</name>
			<value>0.6215456519577218</value>
		</numericStateVariable>
	</timepoint>
	<timepoint>
		<spatialEntity>
			<pseudo3D type="region">
				<clusteredness>1</clusteredness>
				<density>0.6378372235316292</density>
				<area>161745.5</area>
				<perimeter>2077.728814125061</perimeter>
				<distanceFromOrigin>6.708203932499369</distanceFromOrigin>
				<angle>84.44216793659136</angle>
				<shape>rectangular</shape>
				<triangleMeasure>0.604726720411263</triangleMeasure>
				<rectangleMeasure>0.6950593882058327</rectangleMeasure>
				<circleMeasure>0.6288937813575238</circleMeasure>
				<centroid>
					<x>861.0868</x>
					<y>896.527</y>
				</centroid>
			</pseudo3D>
		</spatialEntity>
		<spatialEntity>
			<pseudo3D type="region">
				<clusteredness>1</clusteredness>
				<density>0.6153283713167823</density>
				<area>60012</area>
				<perimeter>1021.100593090057</perimeter>
				<distanceFromOrigin>133.1803288778039</distanceFromOrigin>
				<angle>68.4033939808252</angle>
				<shape>rectangular</shape>
				<triangleMeasure>0.6698407981231466</triangleMeasure>
				<rectangleMeasure>0.7596455696202532</rectangleMeasure>
				<circleMeasure>0.5967188966313859</circleMeasure>
				<centroid>
					<x>381.1228</x>
					<y>608.5633</y>
				</centroid>
			</pseudo3D>
		</spatialEntity>
		<numericStateVariable>
			<name>avgClusterednessRegions</name>
			<value>1119.443647874271</value>
		</numericStateVariable>
		<numericStateVariable>
			<name>avgDensityRegions</name>
			<value>0.6265827974242058</value>
		</numericStateVariable>
	</timepoint>
	<timepoint>
		<spatialEntity>
			<pseudo3D type="region">
				<clusteredness>1</clusteredness>
				<density>0.6376497972878351</density>
				<area>168855</area>
				<perimeter>2181.21635055542</perimeter>
				<distanceFromOrigin>8.246211251235321</distanceFromOrigin>
				<angle>83.5724749651589</angle>
				<shape>rectangular</shape>
				<triangleMeasure>0.6031060739662605</triangleMeasure>
				<rectangleMeasure>0.6661420567020114</rectangleMeasure>
				<circleMeasure>0.604510505545901</circleMeasure>
				<centroid>
					<x>867.8416</x>
					<y>901.4225</y>
				</centroid>
			</pseudo3D>
		</spatialEntity>
		<spatialEntity>
			<pseudo3D type="region">
				<clusteredness>1</clusteredness>
				<density>0.6187056439816671</density>
				<area>64650</area>
				<perimeter>1070.152463436127</perimeter>
				<distanceFromOrigin>133.1803288778039</distanceFromOrigin>
				<angle>66.64504310257404</angle>
				<shape>rectangular</shape>
				<triangleMeasure>0.6791369891659136</triangleMeasure>
				<rectangleMeasure>0.766277351620575</rectangleMeasure>
				<circleMeasure>0.6018252302137989</circleMeasure>
				<centroid>
					<x>371.1677</x>
					<y>607.21</y>
				</centroid>
			</pseudo3D>
		</spatialEntity>
		<numericStateVariable>
			<name>avgClusterednessRegions</name>
			<value>1154.549301372117</value>
		</numericStateVariable>
		<numericStateVariable>
			<name>avgDensityRegions</name>
			<value>0.6281777206347511</value>
		</numericStateVariable>
	</timepoint>
	<timepoint>
		<spatialEntity>
			<pseudo3D type="region">
				<clusteredness>1</clusteredness>
				<density>0.6388158177717969</density>
				<area>177639.5</area>
				<perimeter>2355.605147123337</perimeter>
				<distanceFromOrigin>6.708203932499369</distanceFromOrigin>
				<angle>82.2945696417638</angle>
				<shape>rectangular</shape>
				<triangleMeasure>0.598195877373541</triangleMeasure>
				<rectangleMeasure>0.6409417150331072</rectangleMeasure>
				<circleMeasure>0.5600465680375959</circleMeasure>
				<centroid>
					<x>875.8604</x>
					<y>907.7996</y>
				</centroid>
			</pseudo3D>
		</spatialEntity>
		<spatialEntity>
			<pseudo3D type="region">
				<clusteredness>1</clusteredness>
				<density>0.6243917614329749</density>
				<area>69685</area>
				<perimeter>1126.512452840805</perimeter>
				<distanceFromOrigin>133.1803288778039</distanceFromOrigin>
				<angle>65.97356727791525</angle>
				<shape>rectangular</shape>
				<triangleMeasure>0.6843362697425054</triangleMeasure>
				<rectangleMeasure>0.7416846641133062</rectangleMeasure>
				<circleMeasure>0.5517674165773443</circleMeasure>
				<centroid>
					<x>360.4794</x>
					<y>605.1737</y>
				</centroid>
			</pseudo3D>
		</spatialEntity>
		<numericStateVariable>
			<name>avgClusterednessRegions</name>
			<value>1195.324225110989</value>
		</numericStateVariable>
		<numericStateVariable>
			<name>avgDensityRegions</name>
			<value>0.6316037896023858</value>
		</numericStateVariable>
	</timepoint>
	<timepoint>
		<spatialEntity>
			<pseudo3D type="region">
				<clusteredness>1</clusteredness>
				<density>0.6399063432839369</density>
				<area>184503</area>
				<perimeter>2471.657289028168</perimeter>
				<distanceFromOrigin>6.708203932499369</distanceFromOrigin>
				<angle>83.10748629856174</angle>
				<shape>rectangular</shape>
				<triangleMeasure>0.5901053416858267</triangleMeasure>
				<rectangleMeasure>0.6227774621513784</rectangleMeasure>
				<circleMeasure>0.5399260548837315</circleMeasure>
				<centroid>
					<x>882.2514</x>
					<y>913.0883</y>
				</centroid>
			</pseudo3D>
		</spatialEntity>
		<spatialEntity>
			<pseudo3D type="region">
				<clusteredness>1</clusteredness>
				<density>0.6306021088793305</density>
				<area>74235.5</area>
				<perimeter>1175.759282112122</perimeter>
				<distanceFromOrigin>133.1803288778039</distanceFromOrigin>
				<angle>0</angle>
				<shape>rectangular</shape>
				<triangleMeasure>0.6937094892062717</triangleMeasure>
				<rectangleMeasure>0.7184492739553308</rectangleMeasure>
				<circleMeasure>0.54633020816747</circleMeasure>
				<centroid>
					<x>351.0309</x>
					<y>603.9359</y>
				</centroid>
			</pseudo3D>
		</spatialEntity>
		<numericStateVariable>
			<name>avgClusterednessRegions</name>
			<value>1229.260778062206</value>
		</numericStateVariable>
		<numericStateVariable>
			<name>avgDensityRegions</name>
			<value>0.6352542260816337</value>
		</numericStateVariable>
	</timepoint>
	<timepoint>
		<spatialEntity>
			<pseudo3D type="region">
				<clusteredness>1</clusteredness>
				<density>0.6407045791920423</density>
				<area>191319.5</area>
				<perimeter>2436.260818958282</perimeter>
				<distanceFromOrigin>6.708203932499369</distanceFromOrigin>
				<angle>81.53434968449014</angle>
				<shape>rectangular</shape>
				<triangleMeasure>0.5817481071548029</triangleMeasure>
				<rectangleMeasure>0.6748546475578751</rectangleMeasure>
				<circleMeasure>0.5914903716611626</circleMeasure>
				<centroid>
					<x>892.0977</x>
					<y>916.0362</y>
				</centroid>
			</pseudo3D>
		</spatialEntity>
		<spatialEntity>
			<pseudo3D type="region">
				<clusteredness>1</clusteredness>
				<density>0.6324893745256097</density>
				<area>78468.5</area>
				<perimeter>1202.136972904205</perimeter>
				<distanceFromOrigin>133.1803288778039</distanceFromOrigin>
				<angle>62.15977246183787</angle>
				<shape>rectangular</shape>
				<triangleMeasure>0.683668493509485</triangleMeasure>
				<rectangleMeasure>0.7285640525467254</rectangleMeasure>
				<circleMeasure>0.5528324204640133</circleMeasure>
				<centroid>
					<x>342.3226</x>
					<y>603.316</y>
				</centroid>
			</pseudo3D>
		</spatialEntity>
		<numericStateVariable>
			<name>avgClusterednessRegions</name>
			<value>1264.984646829781</value>
		</numericStateVariable>
		<numericStateVariable>
			<name>avgDensityRegions</name>
			<value>0.636596976858826</value>
		</numericStateVariable>
	</timepoint>
	<timepoint>
		<spatialEntity>
			<pseudo3D type="region">
				<clusteredness>1</clusteredness>
				<density>0.6413274219907614</density>
				<area>199415</area>
				<perimeter>2553.418751716614</perimeter>
				<distanceFromOrigin>6.708203932499369</distanceFromOrigin>
				<angle>80.13258265655092</angle>
				<shape>rectangular</shape>
				<triangleMeasure>0.5712186465657131</triangleMeasure>
				<rectangleMeasure>0.6681943397909704</rectangleMeasure>
				<circleMeasure>0.5816685739890894</circleMeasure>
				<centroid>
					<x>901.723</x>
					<y>919.9785</y>
				</centroid>
			</pseudo3D>
		</spatialEntity>
		<spatialEntity>
			<pseudo3D type="region">
				<clusteredness>1</clusteredness>
				<density>0.638455017273862</density>
				<area>84307</area>
				<perimeter>1238.550437927246</perimeter>
				<distanceFromOrigin>133.1803288778039</distanceFromOrigin>
				<angle>61.10478195756408</angle>
				<shape>rectangular</shape>
				<triangleMeasure>0.7028193282192814</triangleMeasure>
				<rectangleMeasure>0.7295720198179074</rectangleMeasure>
				<circleMeasure>0.5315127723202238</circleMeasure>
				<centroid>
					<x>330.5965</x>
					<y>601.4536</y>
				</centroid>
			</pseudo3D>
		</spatialEntity>
		<numericStateVariable>
			<name>avgClusterednessRegions</name>
			<value>1307.889278403111</value>
		</numericStateVariable>
		<numericStateVariable>
			<name>avgDensityRegions</name>
			<value>0.6398912196323117</value>
		</numericStateVariable>
	</timepoint>
	<timepoint>
		<spatialEntity>
			<pseudo3D type="region">
				<clusteredness>1</clusteredness>
				<density>0.6424829814237915</density>
				<area>206828</area>
				<perimeter>2642.341785430908</perimeter>
				<distanceFromOrigin>6.708203932499369</distanceFromOrigin>
				<angle>79.47997209778912</angle>
				<shape>rectangular</shape>
				<triangleMeasure>0.5624366690064363</triangleMeasure>
				<rectangleMeasure>0.6654898293666355</rectangleMeasure>
				<circleMeasure>0.5779682383580156</circleMeasure>
				<centroid>
					<x>909.0854</x>
					<y>925.4424</y>
				</centroid>
			</pseudo3D>
		</spatialEntity>
		<spatialEntity>
			<pseudo3D type="region">
				<clusteredness>1</clusteredness>
				<density>0.6401780295633226</density>
				<area>88858.5</area>
				<perimeter>1300.917625904083</perimeter>
				<distanceFromOrigin>133.1803288778039</distanceFromOrigin>
				<angle>59.91749960205681</angle>
				<shape>rectangular</shape>
				<triangleMeasure>0.7057966744449444</triangleMeasure>
				<rectangleMeasure>0.7144689682543123</rectangleMeasure>
				<circleMeasure>0.4915421740895005</circleMeasure>
				<centroid>
					<x>321.5189</x>
					<y>599.1787</y>
				</centroid>
			</pseudo3D>
		</spatialEntity>
		<numericStateVariable>
			<name>avgClusterednessRegions</name>
			<value>1344.146386210116</value>
		</numericStateVariable>
		<numericStateVariable>
			<name>avgDensityRegions</name>
			<value>0.641330505493557</value>
		</numericStateVariable>
	</timepoint>
	<timepoint>
		<spatialEntity>
			<pseudo3D type="region">
				<clusteredness>1</clusteredness>
				<density>0.6415227120882145</density>
				<area>215089.5</area>
				<perimeter>2773.941836357117</perimeter>
				<distanceFromOrigin>6.708203932499369</distanceFromOrigin>
				<angle>78.80202646863341</angle>
				<shape>rectangular</shape>
				<triangleMeasure>0.5495376064246151</triangleMeasure>
				<rectangleMeasure>0.6381798376804844</rectangleMeasure>
				<circleMeasure>0.5613914641612726</circleMeasure>
				<centroid>
					<x>918.239</x>
					<y>930.1269</y>
				</centroid>
			</pseudo3D>
		</spatialEntity>
		<spatialEntity>
			<pseudo3D type="region">
				<clusteredness>1</clusteredness>
				<density>0.6444877012406455</density>
				<area>94317</area>
				<perimeter>1354.5150847435</perimeter>
				<distanceFromOrigin>133.1803288778039</distanceFromOrigin>
				<angle>58.74565029006681</angle>
				<shape>triangular</shape>
				<triangleMeasure>0.7137015649607695</triangleMeasure>
				<rectangleMeasure>0.6962508404267136</rectangleMeasure>
				<circleMeasure>0.4985736904773021</circleMeasure>
				<centroid>
					<x>310.9177</x>
					<y>598.0287</y>
				</centroid>
			</pseudo3D>
		</spatialEntity>
		<numericStateVariable>
			<name>avgClusterednessRegions</name>
			<value>1384.381979496936</value>
		</numericStateVariable>
		<numericStateVariable>
			<name>avgDensityRegions</name>
			<value>0.6430052066644301</value>
		</numericStateVariable>
	</timepoint>
	<timepoint>
		<spatialEntity>
			<pseudo3D type="region">
				<clusteredness>1</clusteredness>
				<density>0.6415227120882145</density>
				<area>215089.5</area>
				<perimeter>2773.941836357117</perimeter>
				<distanceFromOrigin>6.708203932499369</distanceFromOrigin>
				<angle>78.80202646863341</angle>
				<shape>rectangular</shape>
				<triangleMeasure>0.5495376064246151</triangleMeasure>
				<rectangleMeasure>0.6381798376804844</rectangleMeasure>
				<circleMeasure>0.5613914641612726</circleMeasure>
				<centroid>
					<x>918.239</x>
					<y>930.1269</y>
				</centroid>
			</pseudo3D>
		</spatialEntity>
		<spatialEntity>
			<pseudo3D type="region">
				<clusteredness>1</clusteredness>
				<density>0.6444877012406455</density>
				<area>94317</area>
				<perimeter>1354.5150847435</perimeter>
				<distanceFromOrigin>133.1803288778039</distanceFromOrigin>
				<angle>58.74565029006681</angle>
				<shape>triangular</shape>
				<triangleMeasure>0.7137015649607695</triangleMeasure>
				<rectangleMeasure>0.6962508404267136</rectangleMeasure>
				<circleMeasure>0.4985736904773021</circleMeasure>
				<centroid>
					<x>310.9177</x>
					<y>598.0287</y>
				</centroid>
			</pseudo3D>
		</spatialEntity>
		<numericStateVariable>
			<name>avgClusterednessRegions</name>
			<value>1384.381979496936</value>
		</numericStateVariable>
		<numericStateVariable>
			<name>avgDensityRegions</name>
			<value>0.6430052066644301</value>
		</numericStateVariable>
	</timepoint>
	<timepoint>
		<spatialEntity>
			<pseudo3D type="region">
				<clusteredness>1</clusteredness>
				<density>0.6415227120882145</density>
				<area>215089.5</area>
				<perimeter>2773.941836357117</perimeter>
				<distanceFromOrigin>6.708203932499369</distanceFromOrigin>
				<angle>78.80202646863341</angle>
				<shape>rectangular</shape>
				<triangleMeasure>0.5495376064246151</triangleMeasure>
				<rectangleMeasure>0.6381798376804844</rectangleMeasure>
				<circleMeasure>0.5613914641612726</circleMeasure>
				<centroid>
					<x>918.239</x>
					<y>930.1269</y>
				</centroid>
			</pseudo3D>
		</spatialEntity>
		<spatialEntity>
			<pseudo3D type="region">
				<clusteredness>1</clusteredness>
				<density>0.6444877012406455</density>
				<area>94317</area>
				<perimeter>1354.5150847435</perimeter>
				<distanceFromOrigin>133.1803288778039</distanceFromOrigin>
				<angle>58.74565029006681</angle>
				<shape>triangular</shape>
				<triangleMeasure>0.7137015649607695</triangleMeasure>
				<rectangleMeasure>0.6962508404267136</rectangleMeasure>
				<circleMeasure>0.4985736904773021</circleMeasure>
				<centroid>
					<x>310.9177</x>
					<y>598.0287</y>
				</centroid>
			</pseudo3D>
		</spatialEntity>
		<numericStateVariable>
			<name>avgClusterednessRegions</name>
			<value>1384.381979496936</value>
		</numericStateVariable>
		<numericStateVariable>
			<name>avgDensityRegions</name>
			<value>0.6430052066644301</value>
		</numericStateVariable>
	</timepoint>
	<timepoint>
		<spatialEntity>
			<pseudo3D type="region">
				<clusteredness>1</clusteredness>
				<density>0.6415227120882145</density>
				<area>215089.5</area>
				<perimeter>2773.941836357117</perimeter>
				<distanceFromOrigin>6.708203932499369</distanceFromOrigin>
				<angle>78.80202646863341</angle>
				<shape>rectangular</shape>
				<triangleMeasure>0.5495376064246151</triangleMeasure>
				<rectangleMeasure>0.6381798376804844</rectangleMeasure>
				<circleMeasure>0.5613914641612726</circleMeasure>
				<centroid>
					<x>918.239</x>
					<y>930.1269</y>
				</centroid>
			</pseudo3D>
		</spatialEntity>
		<spatialEntity>
			<pseudo3D type="region">
				<clusteredness>1</clusteredness>
				<density>0.6444877012406455</density>
				<area>94317</area>
				<perimeter>1354.5150847435</perimeter>
				<distanceFromOrigin>133.1803288778039</distanceFromOrigin>
				<angle>58.74565029006681</angle>
				<shape>triangular</shape>
				<triangleMeasure>0.7137015649607695</triangleMeasure>
				<rectangleMeasure>0.6962508404267136</rectangleMeasure>
				<circleMeasure>0.4985736904773021</circleMeasure>
				<centroid>
					<x>310.9177</x>
					<y>598.0287</y>
				</centroid>
			</pseudo3D>
		</spatialEntity>
		<numericStateVariable>
			<name>avgClusterednessRegions</name>
			<value>1384.381979496936</value>
		</numericStateVariable>
		<numericStateVariable>
			<name>avgDensityRegions</name>
			<value>0.6430052066644301</value>
		</numericStateVariable>
	</timepoint>
	<timepoint>
		<spatialEntity>
			<pseudo3D type="region">
				<clusteredness>1</clusteredness>
				<density>0.6415227120882145</density>
				<area>215089.5</area>
				<perimeter>2773.941836357117</perimeter>
				<distanceFromOrigin>6.708203932499369</distanceFromOrigin>
				<angle>78.80202646863341</angle>
				<shape>rectangular</shape>
				<triangleMeasure>0.5495376064246151</triangleMeasure>
				<rectangleMeasure>0.6381798376804844</rectangleMeasure>
				<circleMeasure>0.5613914641612726</circleMeasure>
				<centroid>
					<x>918.239</x>
					<y>930.1269</y>
				</centroid>
			</pseudo3D>
		</spatialEntity>
		<spatialEntity>
			<pseudo3D type="region">
				<clusteredness>1</clusteredness>
				<density>0.6444877012406455</density>
				<area>94317</area>
				<perimeter>1354.5150847435</perimeter>
				<distanceFromOrigin>133.1803288778039</distanceFromOrigin>
				<angle>58.74565029006681</angle>
				<shape>triangular</shape>
				<triangleMeasure>0.7137015649607695</triangleMeasure>
				<rectangleMeasure>0.6962508404267136</rectangleMeasure>
				<circleMeasure>0.4985736904773021</circleMeasure>
				<centroid>
					<x>310.9177</x>
					<y>598.0287</y>
				</centroid>
			</pseudo3D>
		</spatialEntity>
		<numericStateVariable>
			<name>avgClusterednessRegions</name>
			<value>1384.381979496936</value>
		</numericStateVariable>
		<numericStateVariable>
			<name>avgDensityRegions</name>
			<value>0.6430052066644301</value>
		</numericStateVariable>
	</timepoint>
	<timepoint>
		<spatialEntity>
			<pseudo3D type="region">
				<clusteredness>1</clusteredness>
				<density>0.6415227120882145</density>
				<area>215089.5</area>
				<perimeter>2773.941836357117</perimeter>
				<distanceFromOrigin>6.708203932499369</distanceFromOrigin>
				<angle>78.80202646863341</angle>
				<shape>rectangular</shape>
				<triangleMeasure>0.5495376064246151</triangleMeasure>
				<rectangleMeasure>0.6381798376804844</rectangleMeasure>
				<circleMeasure>0.5613914641612726</circleMeasure>
				<centroid>
					<x>918.239</x>
					<y>930.1269</y>
				</centroid>
			</pseudo3D>
		</spatialEntity>
		<spatialEntity>
			<pseudo3D type="region">
				<clusteredness>1</clusteredness>
				<density>0.6444877012406455</density>
				<area>94317</area>
				<perimeter>1354.5150847435</perimeter>
				<distanceFromOrigin>133.1803288778039</distanceFromOrigin>
				<angle>58.74565029006681</angle>
				<shape>triangular</shape>
				<triangleMeasure>0.7137015649607695</triangleMeasure>
				<rectangleMeasure>0.6962508404267136</rectangleMeasure>
				<circleMeasure>0.4985736904773021</circleMeasure>
				<centroid>
					<x>310.9177</x>
					<y>598.0287</y>
				</centroid>
			</pseudo3D>
		</spatialEntity>
		<numericStateVariable>
			<name>avgClusterednessRegions</name>
			<value>1384.381979496936</value>
		</numericStateVariable>
		<numericStateVariable>
			<name>avgDensityRegions</name>
			<value>0.6430052066644301</value>
		</numericStateVariable>
	</timepoint>
	<timepoint>
		<spatialEntity>
			<pseudo3D type="region">
				<clusteredness>1</clusteredness>
				<density>0.6415227120882145</density>
				<area>215089.5</area>
				<perimeter>2773.941836357117</perimeter>
				<distanceFromOrigin>6.708203932499369</distanceFromOrigin>
				<angle>78.80202646863341</angle>
				<shape>rectangular</shape>
				<triangleMeasure>0.5495376064246151</triangleMeasure>
				<rectangleMeasure>0.6381798376804844</rectangleMeasure>
				<circleMeasure>0.5613914641612726</circleMeasure>
				<centroid>
					<x>918.239</x>
					<y>930.1269</y>
				</centroid>
			</pseudo3D>
		</spatialEntity>
		<spatialEntity>
			<pseudo3D type="region">
				<clusteredness>1</clusteredness>
				<density>0.6444877012406455</density>
				<area>94317</area>
				<perimeter>1354.5150847435</perimeter>
				<distanceFromOrigin>133.1803288778039</distanceFromOrigin>
				<angle>58.74565029006681</angle>
				<shape>triangular</shape>
				<triangleMeasure>0.7137015649607695</triangleMeasure>
				<rectangleMeasure>0.6962508404267136</rectangleMeasure>
				<circleMeasure>0.4985736904773021</circleMeasure>
				<centroid>
					<x>310.9177</x>
					<y>598.0287</y>
				</centroid>
			</pseudo3D>
		</spatialEntity>
		<numericStateVariable>
			<name>avgClusterednessRegions</name>
			<value>1384.381979496936</value>
		</numericStateVariable>
		<numericStateVariable>
			<name>avgDensityRegions</name>
			<value>0.6430052066644301</value>
		</numericStateVariable>
	</timepoint>
	<timepoint>
		<spatialEntity>
			<pseudo3D type="region">
				<clusteredness>1</clusteredness>
				<density>0.6415227120882145</density>
				<area>215089.5</area>
				<perimeter>2773.941836357117</perimeter>
				<distanceFromOrigin>6.708203932499369</distanceFromOrigin>
				<angle>78.80202646863341</angle>
				<shape>rectangular</shape>
				<triangleMeasure>0.5495376064246151</triangleMeasure>
				<rectangleMeasure>0.6381798376804844</rectangleMeasure>
				<circleMeasure>0.5613914641612726</circleMeasure>
				<centroid>
					<x>918.239</x>
					<y>930.1269</y>
				</centroid>
			</pseudo3D>
		</spatialEntity>
		<spatialEntity>
			<pseudo3D type="region">
				<clusteredness>1</clusteredness>
				<density>0.6444877012406455</density>
				<area>94317</area>
				<perimeter>1354.5150847435</perimeter>
				<distanceFromOrigin>133.1803288778039</distanceFromOrigin>
				<angle>58.74565029006681</angle>
				<shape>triangular</shape>
				<triangleMeasure>0.7137015649607695</triangleMeasure>
				<rectangleMeasure>0.6962508404267136</rectangleMeasure>
				<circleMeasure>0.4985736904773021</circleMeasure>
				<centroid>
					<x>310.9177</x>
					<y>598.0287</y>
				</centroid>
			</pseudo3D>
		</spatialEntity>
		<numericStateVariable>
			<name>avgClusterednessRegions</name>
			<value>1384.381979496936</value>
		</numericStateVariable>
		<numericStateVariable>
			<name>avgDensityRegions</name>
			<value>0.6430052066644301</value>
		</numericStateVariable>
	</timepoint>
	<timepoint>
		<spatialEntity>
			<pseudo3D type="region">
				<clusteredness>1</clusteredness>
				<density>0.6415227120882145</density>
				<area>215089.5</area>
				<perimeter>2773.941836357117</perimeter>
				<distanceFromOrigin>6.708203932499369</distanceFromOrigin>
				<angle>78.80202646863341</angle>
				<shape>rectangular</shape>
				<triangleMeasure>0.5495376064246151</triangleMeasure>
				<rectangleMeasure>0.6381798376804844</rectangleMeasure>
				<circleMeasure>0.5613914641612726</circleMeasure>
				<centroid>
					<x>918.239</x>
					<y>930.1269</y>
				</centroid>
			</pseudo3D>
		</spatialEntity>
		<spatialEntity>
			<pseudo3D type="region">
				<clusteredness>1</clusteredness>
				<density>0.6444877012406455</density>
				<area>94317</area>
				<perimeter>1354.5150847435</perimeter>
				<distanceFromOrigin>133.1803288778039</distanceFromOrigin>
				<angle>58.74565029006681</angle>
				<shape>triangular</shape>
				<triangleMeasure>0.7137015649607695</triangleMeasure>
				<rectangleMeasure>0.6962508404267136</rectangleMeasure>
				<circleMeasure>0.4985736904773021</circleMeasure>
				<centroid>
					<x>310.9177</x>
					<y>598.0287</y>
				</centroid>
			</pseudo3D>
		</spatialEntity>
		<numericStateVariable>
			<name>avgClusterednessRegions</name>
			<value>1384.381979496936</value>
		</numericStateVariable>
		<numericStateVariable>
			<name>avgDensityRegions</name>
			<value>0.6430052066644301</value>
		</numericStateVariable>
	</timepoint>
	<timepoint>
		<spatialEntity>
			<pseudo3D type="region">
				<clusteredness>1</clusteredness>
				<density>0.6415227120882145</density>
				<area>215089.5</area>
				<perimeter>2773.941836357117</perimeter>
				<distanceFromOrigin>6.708203932499369</distanceFromOrigin>
				<angle>78.80202646863341</angle>
				<shape>rectangular</shape>
				<triangleMeasure>0.5495376064246151</triangleMeasure>
				<rectangleMeasure>0.6381798376804844</rectangleMeasure>
				<circleMeasure>0.5613914641612726</circleMeasure>
				<centroid>
					<x>918.239</x>
					<y>930.1269</y>
				</centroid>
			</pseudo3D>
		</spatialEntity>
		<spatialEntity>
			<pseudo3D type="region">
				<clusteredness>1</clusteredness>
				<density>0.6444877012406455</density>
				<area>94317</area>
				<perimeter>1354.5150847435</perimeter>
				<distanceFromOrigin>133.1803288778039</distanceFromOrigin>
				<angle>58.74565029006681</angle>
				<shape>triangular</shape>
				<triangleMeasure>0.7137015649607695</triangleMeasure>
				<rectangleMeasure>0.6962508404267136</rectangleMeasure>
				<circleMeasure>0.4985736904773021</circleMeasure>
				<centroid>
					<x>310.9177</x>
					<y>598.0287</y>
				</centroid>
			</pseudo3D>
		</spatialEntity>
		<numericStateVariable>
			<name>avgClusterednessRegions</name>
			<value>1384.381979496936</value>
		</numericStateVariable>
		<numericStateVariable>
			<name>avgDensityRegions</name>
			<value>0.6430052066644301</value>
		</numericStateVariable>
	</timepoint>
	<timepoint>
		<spatialEntity>
			<pseudo3D type="region">
				<clusteredness>1</clusteredness>
				<density>0.6415227120882145</density>
				<area>215089.5</area>
				<perimeter>2773.941836357117</perimeter>
				<distanceFromOrigin>6.708203932499369</distanceFromOrigin>
				<angle>78.80202646863341</angle>
				<shape>rectangular</shape>
				<triangleMeasure>0.5495376064246151</triangleMeasure>
				<rectangleMeasure>0.6381798376804844</rectangleMeasure>
				<circleMeasure>0.5613914641612726</circleMeasure>
				<centroid>
					<x>918.239</x>
					<y>930.1269</y>
				</centroid>
			</pseudo3D>
		</spatialEntity>
		<spatialEntity>
			<pseudo3D type="region">
				<clusteredness>1</clusteredness>
				<density>0.6444877012406455</density>
				<area>94317</area>
				<perimeter>1354.5150847435</perimeter>
				<distanceFromOrigin>133.1803288778039</distanceFromOrigin>
				<angle>58.74565029006681</angle>
				<shape>triangular</shape>
				<triangleMeasure>0.7137015649607695</triangleMeasure>
				<rectangleMeasure>0.6962508404267136</rectangleMeasure>
				<circleMeasure>0.4985736904773021</circleMeasure>
				<centroid>
					<x>310.9177</x>
					<y>598.0287</y>
				</centroid>
			</pseudo3D>
		</spatialEntity>
		<numericStateVariable>
			<name>avgClusterednessRegions</name>
			<value>1384.381979496936</value>
		</numericStateVariable>
		<numericStateVariable>
			<name>avgDensityRegions</name>
			<value>0.6430052066644301</value>
		</numericStateVariable>
	</timepoint>
	<timepoint>
		<spatialEntity>
			<pseudo3D type="region">
				<clusteredness>1</clusteredness>
				<density>0.6415227120882145</density>
				<area>215089.5</area>
				<perimeter>2773.941836357117</perimeter>
				<distanceFromOrigin>6.708203932499369</distanceFromOrigin>
				<angle>78.80202646863341</angle>
				<shape>rectangular</shape>
				<triangleMeasure>0.5495376064246151</triangleMeasure>
				<rectangleMeasure>0.6381798376804844</rectangleMeasure>
				<circleMeasure>0.5613914641612726</circleMeasure>
				<centroid>
					<x>918.239</x>
					<y>930.1269</y>
				</centroid>
			</pseudo3D>
		</spatialEntity>
		<spatialEntity>
			<pseudo3D type="region">
				<clusteredness>1</clusteredness>
				<density>0.6444877012406455</density>
				<area>94317</area>
				<perimeter>1354.5150847435</perimeter>
				<distanceFromOrigin>133.1803288778039</distanceFromOrigin>
				<angle>58.74565029006681</angle>
				<shape>triangular</shape>
				<triangleMeasure>0.7137015649607695</triangleMeasure>
				<rectangleMeasure>0.6962508404267136</rectangleMeasure>
				<circleMeasure>0.4985736904773021</circleMeasure>
				<centroid>
					<x>310.9177</x>
					<y>598.0287</y>
				</centroid>
			</pseudo3D>
		</spatialEntity>
		<numericStateVariable>
			<name>avgClusterednessRegions</name>
			<value>1384.381979496936</value>
		</numericStateVariable>
		<numericStateVariable>
			<name>avgDensityRegions</name>
			<value>0.6430052066644301</value>
		</numericStateVariable>
	</timepoint>
	<timepoint>
		<spatialEntity>
			<pseudo3D type="region">
				<clusteredness>1</clusteredness>
				<density>0.6415227120882145</density>
				<area>215089.5</area>
				<perimeter>2773.941836357117</perimeter>
				<distanceFromOrigin>6.708203932499369</distanceFromOrigin>
				<angle>78.80202646863341</angle>
				<shape>rectangular</shape>
				<triangleMeasure>0.5495376064246151</triangleMeasure>
				<rectangleMeasure>0.6381798376804844</rectangleMeasure>
				<circleMeasure>0.5613914641612726</circleMeasure>
				<centroid>
					<x>918.239</x>
					<y>930.1269</y>
				</centroid>
			</pseudo3D>
		</spatialEntity>
		<spatialEntity>
			<pseudo3D type="region">
				<clusteredness>1</clusteredness>
				<density>0.6444877012406455</density>
				<area>94317</area>
				<perimeter>1354.5150847435</perimeter>
				<distanceFromOrigin>133.1803288778039</distanceFromOrigin>
				<angle>58.74565029006681</angle>
				<shape>triangular</shape>
				<triangleMeasure>0.7137015649607695</triangleMeasure>
				<rectangleMeasure>0.6962508404267136</rectangleMeasure>
				<circleMeasure>0.4985736904773021</circleMeasure>
				<centroid>
					<x>310.9177</x>
					<y>598.0287</y>
				</centroid>
			</pseudo3D>
		</spatialEntity>
		<numericStateVariable>
			<name>avgClusterednessRegions</name>
			<value>1384.381979496936</value>
		</numericStateVariable>
		<numericStateVariable>
			<name>avgDensityRegions</name>
			<value>0.6430052066644301</value>
		</numericStateVariable>
	</timepoint>
	<timepoint>
		<spatialEntity>
			<pseudo3D type="region">
				<clusteredness>1</clusteredness>
				<density>0.6415227120882145</density>
				<area>215089.5</area>
				<perimeter>2773.941836357117</perimeter>
				<distanceFromOrigin>6.708203932499369</distanceFromOrigin>
				<angle>78.80202646863341</angle>
				<shape>rectangular</shape>
				<triangleMeasure>0.5495376064246151</triangleMeasure>
				<rectangleMeasure>0.6381798376804844</rectangleMeasure>
				<circleMeasure>0.5613914641612726</circleMeasure>
				<centroid>
					<x>918.239</x>
					<y>930.1269</y>
				</centroid>
			</pseudo3D>
		</spatialEntity>
		<spatialEntity>
			<pseudo3D type="region">
				<clusteredness>1</clusteredness>
				<density>0.6444877012406455</density>
				<area>94317</area>
				<perimeter>1354.5150847435</perimeter>
				<distanceFromOrigin>133.1803288778039</distanceFromOrigin>
				<angle>58.74565029006681</angle>
				<shape>triangular</shape>
				<triangleMeasure>0.7137015649607695</triangleMeasure>
				<rectangleMeasure>0.6962508404267136</rectangleMeasure>
				<circleMeasure>0.4985736904773021</circleMeasure>
				<centroid>
					<x>310.9177</x>
					<y>598.0287</y>
				</centroid>
			</pseudo3D>
		</spatialEntity>
		<numericStateVariable>
			<name>avgClusterednessRegions</name>
			<value>1384.381979496936</value>
		</numericStateVariable>
		<numericStateVariable>
			<name>avgDensityRegions</name>
			<value>0.6430052066644301</value>
		</numericStateVariable>
	</timepoint>
	<timepoint>
		<spatialEntity>
			<pseudo3D type="region">
				<clusteredness>1</clusteredness>
				<density>0.6415227120882145</density>
				<area>215089.5</area>
				<perimeter>2773.941836357117</perimeter>
				<distanceFromOrigin>6.708203932499369</distanceFromOrigin>
				<angle>78.80202646863341</angle>
				<shape>rectangular</shape>
				<triangleMeasure>0.5495376064246151</triangleMeasure>
				<rectangleMeasure>0.6381798376804844</rectangleMeasure>
				<circleMeasure>0.5613914641612726</circleMeasure>
				<centroid>
					<x>918.239</x>
					<y>930.1269</y>
				</centroid>
			</pseudo3D>
		</spatialEntity>
		<spatialEntity>
			<pseudo3D type="region">
				<clusteredness>1</clusteredness>
				<density>0.6444877012406455</density>
				<area>94317</area>
				<perimeter>1354.5150847435</perimeter>
				<distanceFromOrigin>133.1803288778039</distanceFromOrigin>
				<angle>58.74565029006681</angle>
				<shape>triangular</shape>
				<triangleMeasure>0.7137015649607695</triangleMeasure>
				<rectangleMeasure>0.6962508404267136</rectangleMeasure>
				<circleMeasure>0.4985736904773021</circleMeasure>
				<centroid>
					<x>310.9177</x>
					<y>598.0287</y>
				</centroid>
			</pseudo3D>
		</spatialEntity>
		<numericStateVariable>
			<name>avgClusterednessRegions</name>
			<value>1384.381979496936</value>
		</numericStateVariable>
		<numericStateVariable>
			<name>avgDensityRegions</name>
			<value>0.6430052066644301</value>
		</numericStateVariable>
	</timepoint>
	<timepoint>
		<spatialEntity>
			<pseudo3D type="region">
				<clusteredness>1</clusteredness>
				<density>0.6415227120882145</density>
				<area>215089.5</area>
				<perimeter>2773.941836357117</perimeter>
				<distanceFromOrigin>6.708203932499369</distanceFromOrigin>
				<angle>78.80202646863341</angle>
				<shape>rectangular</shape>
				<triangleMeasure>0.5495376064246151</triangleMeasure>
				<rectangleMeasure>0.6381798376804844</rectangleMeasure>
				<circleMeasure>0.5613914641612726</circleMeasure>
				<centroid>
					<x>918.239</x>
					<y>930.1269</y>
				</centroid>
			</pseudo3D>
		</spatialEntity>
		<spatialEntity>
			<pseudo3D type="region">
				<clusteredness>1</clusteredness>
				<density>0.6444877012406455</density>
				<area>94317</area>
				<perimeter>1354.5150847435</perimeter>
				<distanceFromOrigin>133.1803288778039</distanceFromOrigin>
				<angle>58.74565029006681</angle>
				<shape>triangular</shape>
				<triangleMeasure>0.7137015649607695</triangleMeasure>
				<rectangleMeasure>0.6962508404267136</rectangleMeasure>
				<circleMeasure>0.4985736904773021</circleMeasure>
				<centroid>
					<x>310.9177</x>
					<y>598.0287</y>
				</centroid>
			</pseudo3D>
		</spatialEntity>
		<numericStateVariable>
			<name>avgClusterednessRegions</name>
			<value>1384.381979496936</value>
		</numericStateVariable>
		<numericStateVariable>
			<name>avgDensityRegions</name>
			<value>0.6430052066644301</value>
		</numericStateVariable>
	</timepoint>
	<timepoint>
		<spatialEntity>
			<pseudo3D type="region">
				<clusteredness>1</clusteredness>
				<density>0.6415227120882145</density>
				<area>215089.5</area>
				<perimeter>2773.941836357117</perimeter>
				<distanceFromOrigin>6.708203932499369</distanceFromOrigin>
				<angle>78.80202646863341</angle>
				<shape>rectangular</shape>
				<triangleMeasure>0.5495376064246151</triangleMeasure>
				<rectangleMeasure>0.6381798376804844</rectangleMeasure>
				<circleMeasure>0.5613914641612726</circleMeasure>
				<centroid>
					<x>918.239</x>
					<y>930.1269</y>
				</centroid>
			</pseudo3D>
		</spatialEntity>
		<spatialEntity>
			<pseudo3D type="region">
				<clusteredness>1</clusteredness>
				<density>0.6444877012406455</density>
				<area>94317</area>
				<perimeter>1354.5150847435</perimeter>
				<distanceFromOrigin>133.1803288778039</distanceFromOrigin>
				<angle>58.74565029006681</angle>
				<shape>triangular</shape>
				<triangleMeasure>0.7137015649607695</triangleMeasure>
				<rectangleMeasure>0.6962508404267136</rectangleMeasure>
				<circleMeasure>0.4985736904773021</circleMeasure>
				<centroid>
					<x>310.9177</x>
					<y>598.0287</y>
				</centroid>
			</pseudo3D>
		</spatialEntity>
		<numericStateVariable>
			<name>avgClusterednessRegions</name>
			<value>1384.381979496936</value>
		</numericStateVariable>
		<numericStateVariable>
			<name>avgDensityRegions</name>
			<value>0.6430052066644301</value>
		</numericStateVariable>
	</timepoint>
	<timepoint>
		<spatialEntity>
			<pseudo3D type="region">
				<clusteredness>1</clusteredness>
				<density>0.6415227120882145</density>
				<area>215089.5</area>
				<perimeter>2773.941836357117</perimeter>
				<distanceFromOrigin>6.708203932499369</distanceFromOrigin>
				<angle>78.80202646863341</angle>
				<shape>rectangular</shape>
				<triangleMeasure>0.5495376064246151</triangleMeasure>
				<rectangleMeasure>0.6381798376804844</rectangleMeasure>
				<circleMeasure>0.5613914641612726</circleMeasure>
				<centroid>
					<x>918.239</x>
					<y>930.1269</y>
				</centroid>
			</pseudo3D>
		</spatialEntity>
		<spatialEntity>
			<pseudo3D type="region">
				<clusteredness>1</clusteredness>
				<density>0.6444877012406455</density>
				<area>94317</area>
				<perimeter>1354.5150847435</perimeter>
				<distanceFromOrigin>133.1803288778039</distanceFromOrigin>
				<angle>58.74565029006681</angle>
				<shape>triangular</shape>
				<triangleMeasure>0.7137015649607695</triangleMeasure>
				<rectangleMeasure>0.6962508404267136</rectangleMeasure>
				<circleMeasure>0.4985736904773021</circleMeasure>
				<centroid>
					<x>310.9177</x>
					<y>598.0287</y>
				</centroid>
			</pseudo3D>
		</spatialEntity>
		<numericStateVariable>
			<name>avgClusterednessRegions</name>
			<value>1384.381979496936</value>
		</numericStateVariable>
		<numericStateVariable>
			<name>avgDensityRegions</name>
			<value>0.6430052066644301</value>
		</numericStateVariable>
	</timepoint>
	<timepoint>
		<spatialEntity>
			<pseudo3D type="region">
				<clusteredness>1</clusteredness>
				<density>0.6415227120882145</density>
				<area>215089.5</area>
				<perimeter>2773.941836357117</perimeter>
				<distanceFromOrigin>6.708203932499369</distanceFromOrigin>
				<angle>78.80202646863341</angle>
				<shape>rectangular</shape>
				<triangleMeasure>0.5495376064246151</triangleMeasure>
				<rectangleMeasure>0.6381798376804844</rectangleMeasure>
				<circleMeasure>0.5613914641612726</circleMeasure>
				<centroid>
					<x>918.239</x>
					<y>930.1269</y>
				</centroid>
			</pseudo3D>
		</spatialEntity>
		<spatialEntity>
			<pseudo3D type="region">
				<clusteredness>1</clusteredness>
				<density>0.6444877012406455</density>
				<area>94317</area>
				<perimeter>1354.5150847435</perimeter>
				<distanceFromOrigin>133.1803288778039</distanceFromOrigin>
				<angle>58.74565029006681</angle>
				<shape>triangular</shape>
				<triangleMeasure>0.7137015649607695</triangleMeasure>
				<rectangleMeasure>0.6962508404267136</rectangleMeasure>
				<circleMeasure>0.4985736904773021</circleMeasure>
				<centroid>
					<x>310.9177</x>
					<y>598.0287</y>
				</centroid>
			</pseudo3D>
		</spatialEntity>
		<numericStateVariable>
			<name>avgClusterednessRegions</name>
			<value>1384.381979496936</value>
		</numericStateVariable>
		<numericStateVariable>
			<name>avgDensityRegions</name>
			<value>0.6430052066644301</value>
		</numericStateVariable>
	</timepoint>
	<timepoint>
		<spatialEntity>
			<pseudo3D type="region">
				<clusteredness>1</clusteredness>
				<density>0.6415227120882145</density>
				<area>215089.5</area>
				<perimeter>2773.941836357117</perimeter>
				<distanceFromOrigin>6.708203932499369</distanceFromOrigin>
				<angle>78.80202646863341</angle>
				<shape>rectangular</shape>
				<triangleMeasure>0.5495376064246151</triangleMeasure>
				<rectangleMeasure>0.6381798376804844</rectangleMeasure>
				<circleMeasure>0.5613914641612726</circleMeasure>
				<centroid>
					<x>918.239</x>
					<y>930.1269</y>
				</centroid>
			</pseudo3D>
		</spatialEntity>
		<spatialEntity>
			<pseudo3D type="region">
				<clusteredness>1</clusteredness>
				<density>0.6444877012406455</density>
				<area>94317</area>
				<perimeter>1354.5150847435</perimeter>
				<distanceFromOrigin>133.1803288778039</distanceFromOrigin>
				<angle>58.74565029006681</angle>
				<shape>triangular</shape>
				<triangleMeasure>0.7137015649607695</triangleMeasure>
				<rectangleMeasure>0.6962508404267136</rectangleMeasure>
				<circleMeasure>0.4985736904773021</circleMeasure>
				<centroid>
					<x>310.9177</x>
					<y>598.0287</y>
				</centroid>
			</pseudo3D>
		</spatialEntity>
		<numericStateVariable>
			<name>avgClusterednessRegions</name>
			<value>1384.381979496936</value>
		</numericStateVariable>
		<numericStateVariable>
			<name>avgDensityRegions</name>
			<value>0.6430052066644301</value>
		</numericStateVariable>
	</timepoint>
	<timepoint>
		<spatialEntity>
			<pseudo3D type="region">
				<clusteredness>1</clusteredness>
				<density>0.6415227120882145</density>
				<area>215089.5</area>
				<perimeter>2773.941836357117</perimeter>
				<distanceFromOrigin>6.708203932499369</distanceFromOrigin>
				<angle>78.80202646863341</angle>
				<shape>rectangular</shape>
				<triangleMeasure>0.5495376064246151</triangleMeasure>
				<rectangleMeasure>0.6381798376804844</rectangleMeasure>
				<circleMeasure>0.5613914641612726</circleMeasure>
				<centroid>
					<x>918.239</x>
					<y>930.1269</y>
				</centroid>
			</pseudo3D>
		</spatialEntity>
		<spatialEntity>
			<pseudo3D type="region">
				<clusteredness>1</clusteredness>
				<density>0.6444877012406455</density>
				<area>94317</area>
				<perimeter>1354.5150847435</perimeter>
				<distanceFromOrigin>133.1803288778039</distanceFromOrigin>
				<angle>58.74565029006681</angle>
				<shape>triangular</shape>
				<triangleMeasure>0.7137015649607695</triangleMeasure>
				<rectangleMeasure>0.6962508404267136</rectangleMeasure>
				<circleMeasure>0.4985736904773021</circleMeasure>
				<centroid>
					<x>310.9177</x>
					<y>598.0287</y>
				</centroid>
			</pseudo3D>
		</spatialEntity>
		<numericStateVariable>
			<name>avgClusterednessRegions</name>
			<value>1384.381979496936</value>
		</numericStateVariable>
		<numericStateVariable>
			<name>avgDensityRegions</name>
			<value>0.6430052066644301</value>
		</numericStateVariable>
	</timepoint>
	<timepoint>
		<spatialEntity>
			<pseudo3D type="region">
				<clusteredness>1</clusteredness>
				<density>0.6415227120882145</density>
				<area>215089.5</area>
				<perimeter>2773.941836357117</perimeter>
				<distanceFromOrigin>6.708203932499369</distanceFromOrigin>
				<angle>78.80202646863341</angle>
				<shape>rectangular</shape>
				<triangleMeasure>0.5495376064246151</triangleMeasure>
				<rectangleMeasure>0.6381798376804844</rectangleMeasure>
				<circleMeasure>0.5613914641612726</circleMeasure>
				<centroid>
					<x>918.239</x>
					<y>930.1269</y>
				</centroid>
			</pseudo3D>
		</spatialEntity>
		<spatialEntity>
			<pseudo3D type="region">
				<clusteredness>1</clusteredness>
				<density>0.6444877012406455</density>
				<area>94317</area>
				<perimeter>1354.5150847435</perimeter>
				<distanceFromOrigin>133.1803288778039</distanceFromOrigin>
				<angle>58.74565029006681</angle>
				<shape>triangular</shape>
				<triangleMeasure>0.7137015649607695</triangleMeasure>
				<rectangleMeasure>0.6962508404267136</rectangleMeasure>
				<circleMeasure>0.4985736904773021</circleMeasure>
				<centroid>
					<x>310.9177</x>
					<y>598.0287</y>
				</centroid>
			</pseudo3D>
		</spatialEntity>
		<numericStateVariable>
			<name>avgClusterednessRegions</name>
			<value>1384.381979496936</value>
		</numericStateVariable>
		<numericStateVariable>
			<name>avgDensityRegions</name>
			<value>0.6430052066644301</value>
		</numericStateVariable>
	</timepoint>
	<timepoint>
		<spatialEntity>
			<pseudo3D type="region">
				<clusteredness>1</clusteredness>
				<density>0.6415227120882145</density>
				<area>215089.5</area>
				<perimeter>2773.941836357117</perimeter>
				<distanceFromOrigin>6.708203932499369</distanceFromOrigin>
				<angle>78.80202646863341</angle>
				<shape>rectangular</shape>
				<triangleMeasure>0.5495376064246151</triangleMeasure>
				<rectangleMeasure>0.6381798376804844</rectangleMeasure>
				<circleMeasure>0.5613914641612726</circleMeasure>
				<centroid>
					<x>918.239</x>
					<y>930.1269</y>
				</centroid>
			</pseudo3D>
		</spatialEntity>
		<spatialEntity>
			<pseudo3D type="region">
				<clusteredness>1</clusteredness>
				<density>0.6444877012406455</density>
				<area>94317</area>
				<perimeter>1354.5150847435</perimeter>
				<distanceFromOrigin>133.1803288778039</distanceFromOrigin>
				<angle>58.74565029006681</angle>
				<shape>triangular</shape>
				<triangleMeasure>0.7137015649607695</triangleMeasure>
				<rectangleMeasure>0.6962508404267136</rectangleMeasure>
				<circleMeasure>0.4985736904773021</circleMeasure>
				<centroid>
					<x>310.9177</x>
					<y>598.0287</y>
				</centroid>
			</pseudo3D>
		</spatialEntity>
		<numericStateVariable>
			<name>avgClusterednessRegions</name>
			<value>1384.381979496936</value>
		</numericStateVariable>
		<numericStateVariable>
			<name>avgDensityRegions</name>
			<value>0.6430052066644301</value>
		</numericStateVariable>
	</timepoint>
	<timepoint>
		<spatialEntity>
			<pseudo3D type="region">
				<clusteredness>1</clusteredness>
				<density>0.6415227120882145</density>
				<area>215089.5</area>
				<perimeter>2773.941836357117</perimeter>
				<distanceFromOrigin>6.708203932499369</distanceFromOrigin>
				<angle>78.80202646863341</angle>
				<shape>rectangular</shape>
				<triangleMeasure>0.5495376064246151</triangleMeasure>
				<rectangleMeasure>0.6381798376804844</rectangleMeasure>
				<circleMeasure>0.5613914641612726</circleMeasure>
				<centroid>
					<x>918.239</x>
					<y>930.1269</y>
				</centroid>
			</pseudo3D>
		</spatialEntity>
		<spatialEntity>
			<pseudo3D type="region">
				<clusteredness>1</clusteredness>
				<density>0.6444877012406455</density>
				<area>94317</area>
				<perimeter>1354.5150847435</perimeter>
				<distanceFromOrigin>133.1803288778039</distanceFromOrigin>
				<angle>58.74565029006681</angle>
				<shape>triangular</shape>
				<triangleMeasure>0.7137015649607695</triangleMeasure>
				<rectangleMeasure>0.6962508404267136</rectangleMeasure>
				<circleMeasure>0.4985736904773021</circleMeasure>
				<centroid>
					<x>310.9177</x>
					<y>598.0287</y>
				</centroid>
			</pseudo3D>
		</spatialEntity>
		<numericStateVariable>
			<name>avgClusterednessRegions</name>
			<value>1384.381979496936</value>
		</numericStateVariable>
		<numericStateVariable>
			<name>avgDensityRegions</name>
			<value>0.6430052066644301</value>
		</numericStateVariable>
	</timepoint>
	<timepoint>
		<spatialEntity>
			<pseudo3D type="region">
				<clusteredness>1</clusteredness>
				<density>0.6415227120882145</density>
				<area>215089.5</area>
				<perimeter>2773.941836357117</perimeter>
				<distanceFromOrigin>6.708203932499369</distanceFromOrigin>
				<angle>78.80202646863341</angle>
				<shape>rectangular</shape>
				<triangleMeasure>0.5495376064246151</triangleMeasure>
				<rectangleMeasure>0.6381798376804844</rectangleMeasure>
				<circleMeasure>0.5613914641612726</circleMeasure>
				<centroid>
					<x>918.239</x>
					<y>930.1269</y>
				</centroid>
			</pseudo3D>
		</spatialEntity>
		<spatialEntity>
			<pseudo3D type="region">
				<clusteredness>1</clusteredness>
				<density>0.6444877012406455</density>
				<area>94317</area>
				<perimeter>1354.5150847435</perimeter>
				<distanceFromOrigin>133.1803288778039</distanceFromOrigin>
				<angle>58.74565029006681</angle>
				<shape>triangular</shape>
				<triangleMeasure>0.7137015649607695</triangleMeasure>
				<rectangleMeasure>0.6962508404267136</rectangleMeasure>
				<circleMeasure>0.4985736904773021</circleMeasure>
				<centroid>
					<x>310.9177</x>
					<y>598.0287</y>
				</centroid>
			</pseudo3D>
		</spatialEntity>
		<numericStateVariable>
			<name>avgClusterednessRegions</name>
			<value>1384.381979496936</value>
		</numericStateVariable>
		<numericStateVariable>
			<name>avgDensityRegions</name>
			<value>0.6430052066644301</value>
		</numericStateVariable>
	</timepoint>
	<timepoint>
		<spatialEntity>
			<pseudo3D type="region">
				<clusteredness>1</clusteredness>
				<density>0.6415227120882145</density>
				<area>215089.5</area>
				<perimeter>2773.941836357117</perimeter>
				<distanceFromOrigin>6.708203932499369</distanceFromOrigin>
				<angle>78.80202646863341</angle>
				<shape>rectangular</shape>
				<triangleMeasure>0.5495376064246151</triangleMeasure>
				<rectangleMeasure>0.6381798376804844</rectangleMeasure>
				<circleMeasure>0.5613914641612726</circleMeasure>
				<centroid>
					<x>918.239</x>
					<y>930.1269</y>
				</centroid>
			</pseudo3D>
		</spatialEntity>
		<spatialEntity>
			<pseudo3D type="region">
				<clusteredness>1</clusteredness>
				<density>0.6444877012406455</density>
				<area>94317</area>
				<perimeter>1354.5150847435</perimeter>
				<distanceFromOrigin>133.1803288778039</distanceFromOrigin>
				<angle>58.74565029006681</angle>
				<shape>triangular</shape>
				<triangleMeasure>0.7137015649607695</triangleMeasure>
				<rectangleMeasure>0.6962508404267136</rectangleMeasure>
				<circleMeasure>0.4985736904773021</circleMeasure>
				<centroid>
					<x>310.9177</x>
					<y>598.0287</y>
				</centroid>
			</pseudo3D>
		</spatialEntity>
		<numericStateVariable>
			<name>avgClusterednessRegions</name>
			<value>1384.381979496936</value>
		</numericStateVariable>
		<numericStateVariable>
			<name>avgDensityRegions</name>
			<value>0.6430052066644301</value>
		</numericStateVariable>
	</timepoint>
	<timepoint>
		<spatialEntity>
			<pseudo3D type="region">
				<clusteredness>1</clusteredness>
				<density>0.6415227120882145</density>
				<area>215089.5</area>
				<perimeter>2773.941836357117</perimeter>
				<distanceFromOrigin>6.708203932499369</distanceFromOrigin>
				<angle>78.80202646863341</angle>
				<shape>rectangular</shape>
				<triangleMeasure>0.5495376064246151</triangleMeasure>
				<rectangleMeasure>0.6381798376804844</rectangleMeasure>
				<circleMeasure>0.5613914641612726</circleMeasure>
				<centroid>
					<x>918.239</x>
					<y>930.1269</y>
				</centroid>
			</pseudo3D>
		</spatialEntity>
		<spatialEntity>
			<pseudo3D type="region">
				<clusteredness>1</clusteredness>
				<density>0.6444877012406455</density>
				<area>94317</area>
				<perimeter>1354.5150847435</perimeter>
				<distanceFromOrigin>133.1803288778039</distanceFromOrigin>
				<angle>58.74565029006681</angle>
				<shape>triangular</shape>
				<triangleMeasure>0.7137015649607695</triangleMeasure>
				<rectangleMeasure>0.6962508404267136</rectangleMeasure>
				<circleMeasure>0.4985736904773021</circleMeasure>
				<centroid>
					<x>310.9177</x>
					<y>598.0287</y>
				</centroid>
			</pseudo3D>
		</spatialEntity>
		<numericStateVariable>
			<name>avgClusterednessRegions</name>
			<value>1384.381979496936</value>
		</numericStateVariable>
		<numericStateVariable>
			<name>avgDensityRegions</name>
			<value>0.6430052066644301</value>
		</numericStateVariable>
	</timepoint>
	<timepoint>
		<spatialEntity>
			<pseudo3D type="region">
				<clusteredness>1</clusteredness>
				<density>0.6415227120882145</density>
				<area>215089.5</area>
				<perimeter>2773.941836357117</perimeter>
				<distanceFromOrigin>6.708203932499369</distanceFromOrigin>
				<angle>78.80202646863341</angle>
				<shape>rectangular</shape>
				<triangleMeasure>0.5495376064246151</triangleMeasure>
				<rectangleMeasure>0.6381798376804844</rectangleMeasure>
				<circleMeasure>0.5613914641612726</circleMeasure>
				<centroid>
					<x>918.239</x>
					<y>930.1269</y>
				</centroid>
			</pseudo3D>
		</spatialEntity>
		<spatialEntity>
			<pseudo3D type="region">
				<clusteredness>1</clusteredness>
				<density>0.6444877012406455</density>
				<area>94317</area>
				<perimeter>1354.5150847435</perimeter>
				<distanceFromOrigin>133.1803288778039</distanceFromOrigin>
				<angle>58.74565029006681</angle>
				<shape>triangular</shape>
				<triangleMeasure>0.7137015649607695</triangleMeasure>
				<rectangleMeasure>0.6962508404267136</rectangleMeasure>
				<circleMeasure>0.4985736904773021</circleMeasure>
				<centroid>
					<x>310.9177</x>
					<y>598.0287</y>
				</centroid>
			</pseudo3D>
		</spatialEntity>
		<numericStateVariable>
			<name>avgClusterednessRegions</name>
			<value>1384.381979496936</value>
		</numericStateVariable>
		<numericStateVariable>
			<name>avgDensityRegions</name>
			<value>0.6430052066644301</value>
		</numericStateVariable>
	</timepoint>
	<timepoint>
		<spatialEntity>
			<pseudo3D type="region">
				<clusteredness>1</clusteredness>
				<density>0.6415227120882145</density>
				<area>215089.5</area>
				<perimeter>2773.941836357117</perimeter>
				<distanceFromOrigin>6.708203932499369</distanceFromOrigin>
				<angle>78.80202646863341</angle>
				<shape>rectangular</shape>
				<triangleMeasure>0.5495376064246151</triangleMeasure>
				<rectangleMeasure>0.6381798376804844</rectangleMeasure>
				<circleMeasure>0.5613914641612726</circleMeasure>
				<centroid>
					<x>918.239</x>
					<y>930.1269</y>
				</centroid>
			</pseudo3D>
		</spatialEntity>
		<spatialEntity>
			<pseudo3D type="region">
				<clusteredness>1</clusteredness>
				<density>0.6444877012406455</density>
				<area>94317</area>
				<perimeter>1354.5150847435</perimeter>
				<distanceFromOrigin>133.1803288778039</distanceFromOrigin>
				<angle>58.74565029006681</angle>
				<shape>triangular</shape>
				<triangleMeasure>0.7137015649607695</triangleMeasure>
				<rectangleMeasure>0.6962508404267136</rectangleMeasure>
				<circleMeasure>0.4985736904773021</circleMeasure>
				<centroid>
					<x>310.9177</x>
					<y>598.0287</y>
				</centroid>
			</pseudo3D>
		</spatialEntity>
		<numericStateVariable>
			<name>avgClusterednessRegions</name>
			<value>1384.381979496936</value>
		</numericStateVariable>
		<numericStateVariable>
			<name>avgDensityRegions</name>
			<value>0.6430052066644301</value>
		</numericStateVariable>
	</timepoint>
	<timepoint>
		<spatialEntity>
			<pseudo3D type="region">
				<clusteredness>1</clusteredness>
				<density>0.6415227120882145</density>
				<area>215089.5</area>
				<perimeter>2773.941836357117</perimeter>
				<distanceFromOrigin>6.708203932499369</distanceFromOrigin>
				<angle>78.80202646863341</angle>
				<shape>rectangular</shape>
				<triangleMeasure>0.5495376064246151</triangleMeasure>
				<rectangleMeasure>0.6381798376804844</rectangleMeasure>
				<circleMeasure>0.5613914641612726</circleMeasure>
				<centroid>
					<x>918.239</x>
					<y>930.1269</y>
				</centroid>
			</pseudo3D>
		</spatialEntity>
		<spatialEntity>
			<pseudo3D type="region">
				<clusteredness>1</clusteredness>
				<density>0.6444877012406455</density>
				<area>94317</area>
				<perimeter>1354.5150847435</perimeter>
				<distanceFromOrigin>133.1803288778039</distanceFromOrigin>
				<angle>58.74565029006681</angle>
				<shape>triangular</shape>
				<triangleMeasure>0.7137015649607695</triangleMeasure>
				<rectangleMeasure>0.6962508404267136</rectangleMeasure>
				<circleMeasure>0.4985736904773021</circleMeasure>
				<centroid>
					<x>310.9177</x>
					<y>598.0287</y>
				</centroid>
			</pseudo3D>
		</spatialEntity>
		<numericStateVariable>
			<name>avgClusterednessRegions</name>
			<value>1384.381979496936</value>
		</numericStateVariable>
		<numericStateVariable>
			<name>avgDensityRegions</name>
			<value>0.6430052066644301</value>
		</numericStateVariable>
	</timepoint>
	<timepoint>
		<spatialEntity>
			<pseudo3D type="region">
				<clusteredness>1</clusteredness>
				<density>0.6415227120882145</density>
				<area>215089.5</area>
				<perimeter>2773.941836357117</perimeter>
				<distanceFromOrigin>6.708203932499369</distanceFromOrigin>
				<angle>78.80202646863341</angle>
				<shape>rectangular</shape>
				<triangleMeasure>0.5495376064246151</triangleMeasure>
				<rectangleMeasure>0.6381798376804844</rectangleMeasure>
				<circleMeasure>0.5613914641612726</circleMeasure>
				<centroid>
					<x>918.239</x>
					<y>930.1269</y>
				</centroid>
			</pseudo3D>
		</spatialEntity>
		<spatialEntity>
			<pseudo3D type="region">
				<clusteredness>1</clusteredness>
				<density>0.6444877012406455</density>
				<area>94317</area>
				<perimeter>1354.5150847435</perimeter>
				<distanceFromOrigin>133.1803288778039</distanceFromOrigin>
				<angle>58.74565029006681</angle>
				<shape>triangular</shape>
				<triangleMeasure>0.7137015649607695</triangleMeasure>
				<rectangleMeasure>0.6962508404267136</rectangleMeasure>
				<circleMeasure>0.4985736904773021</circleMeasure>
				<centroid>
					<x>310.9177</x>
					<y>598.0287</y>
				</centroid>
			</pseudo3D>
		</spatialEntity>
		<numericStateVariable>
			<name>avgClusterednessRegions</name>
			<value>1384.381979496936</value>
		</numericStateVariable>
		<numericStateVariable>
			<name>avgDensityRegions</name>
			<value>0.6430052066644301</value>
		</numericStateVariable>
	</timepoint>
	<timepoint>
		<spatialEntity>
			<pseudo3D type="region">
				<clusteredness>1</clusteredness>
				<density>0.6415227120882145</density>
				<area>215089.5</area>
				<perimeter>2773.941836357117</perimeter>
				<distanceFromOrigin>6.708203932499369</distanceFromOrigin>
				<angle>78.80202646863341</angle>
				<shape>rectangular</shape>
				<triangleMeasure>0.5495376064246151</triangleMeasure>
				<rectangleMeasure>0.6381798376804844</rectangleMeasure>
				<circleMeasure>0.5613914641612726</circleMeasure>
				<centroid>
					<x>918.239</x>
					<y>930.1269</y>
				</centroid>
			</pseudo3D>
		</spatialEntity>
		<spatialEntity>
			<pseudo3D type="region">
				<clusteredness>1</clusteredness>
				<density>0.6444877012406455</density>
				<area>94317</area>
				<perimeter>1354.5150847435</perimeter>
				<distanceFromOrigin>133.1803288778039</distanceFromOrigin>
				<angle>58.74565029006681</angle>
				<shape>triangular</shape>
				<triangleMeasure>0.7137015649607695</triangleMeasure>
				<rectangleMeasure>0.6962508404267136</rectangleMeasure>
				<circleMeasure>0.4985736904773021</circleMeasure>
				<centroid>
					<x>310.9177</x>
					<y>598.0287</y>
				</centroid>
			</pseudo3D>
		</spatialEntity>
		<numericStateVariable>
			<name>avgClusterednessRegions</name>
			<value>1384.381979496936</value>
		</numericStateVariable>
		<numericStateVariable>
			<name>avgDensityRegions</name>
			<value>0.6430052066644301</value>
		</numericStateVariable>
	</timepoint>
	<timepoint>
		<spatialEntity>
			<pseudo3D type="region">
				<clusteredness>1</clusteredness>
				<density>0.6415227120882145</density>
				<area>215089.5</area>
				<perimeter>2773.941836357117</perimeter>
				<distanceFromOrigin>6.708203932499369</distanceFromOrigin>
				<angle>78.80202646863341</angle>
				<shape>rectangular</shape>
				<triangleMeasure>0.5495376064246151</triangleMeasure>
				<rectangleMeasure>0.6381798376804844</rectangleMeasure>
				<circleMeasure>0.5613914641612726</circleMeasure>
				<centroid>
					<x>918.239</x>
					<y>930.1269</y>
				</centroid>
			</pseudo3D>
		</spatialEntity>
		<spatialEntity>
			<pseudo3D type="region">
				<clusteredness>1</clusteredness>
				<density>0.6444877012406455</density>
				<area>94317</area>
				<perimeter>1354.5150847435</perimeter>
				<distanceFromOrigin>133.1803288778039</distanceFromOrigin>
				<angle>58.74565029006681</angle>
				<shape>triangular</shape>
				<triangleMeasure>0.7137015649607695</triangleMeasure>
				<rectangleMeasure>0.6962508404267136</rectangleMeasure>
				<circleMeasure>0.4985736904773021</circleMeasure>
				<centroid>
					<x>310.9177</x>
					<y>598.0287</y>
				</centroid>
			</pseudo3D>
		</spatialEntity>
		<numericStateVariable>
			<name>avgClusterednessRegions</name>
			<value>1384.381979496936</value>
		</numericStateVariable>
		<numericStateVariable>
			<name>avgDensityRegions</name>
			<value>0.6430052066644301</value>
		</numericStateVariable>
	</timepoint>
	<timepoint>
		<spatialEntity>
			<pseudo3D type="region">
				<clusteredness>1</clusteredness>
				<density>0.6415227120882145</density>
				<area>215089.5</area>
				<perimeter>2773.941836357117</perimeter>
				<distanceFromOrigin>6.708203932499369</distanceFromOrigin>
				<angle>78.80202646863341</angle>
				<shape>rectangular</shape>
				<triangleMeasure>0.5495376064246151</triangleMeasure>
				<rectangleMeasure>0.6381798376804844</rectangleMeasure>
				<circleMeasure>0.5613914641612726</circleMeasure>
				<centroid>
					<x>918.239</x>
					<y>930.1269</y>
				</centroid>
			</pseudo3D>
		</spatialEntity>
		<spatialEntity>
			<pseudo3D type="region">
				<clusteredness>1</clusteredness>
				<density>0.6444877012406455</density>
				<area>94317</area>
				<perimeter>1354.5150847435</perimeter>
				<distanceFromOrigin>133.1803288778039</distanceFromOrigin>
				<angle>58.74565029006681</angle>
				<shape>triangular</shape>
				<triangleMeasure>0.7137015649607695</triangleMeasure>
				<rectangleMeasure>0.6962508404267136</rectangleMeasure>
				<circleMeasure>0.4985736904773021</circleMeasure>
				<centroid>
					<x>310.9177</x>
					<y>598.0287</y>
				</centroid>
			</pseudo3D>
		</spatialEntity>
		<numericStateVariable>
			<name>avgClusterednessRegions</name>
			<value>1384.381979496936</value>
		</numericStateVariable>
		<numericStateVariable>
			<name>avgDensityRegions</name>
			<value>0.6430052066644301</value>
		</numericStateVariable>
	</timepoint>
	<timepoint>
		<spatialEntity>
			<pseudo3D type="region">
				<clusteredness>1</clusteredness>
				<density>0.6415227120882145</density>
				<area>215089.5</area>
				<perimeter>2773.941836357117</perimeter>
				<distanceFromOrigin>6.708203932499369</distanceFromOrigin>
				<angle>78.80202646863341</angle>
				<shape>rectangular</shape>
				<triangleMeasure>0.5495376064246151</triangleMeasure>
				<rectangleMeasure>0.6381798376804844</rectangleMeasure>
				<circleMeasure>0.5613914641612726</circleMeasure>
				<centroid>
					<x>918.239</x>
					<y>930.1269</y>
				</centroid>
			</pseudo3D>
		</spatialEntity>
		<spatialEntity>
			<pseudo3D type="region">
				<clusteredness>1</clusteredness>
				<density>0.6444877012406455</density>
				<area>94317</area>
				<perimeter>1354.5150847435</perimeter>
				<distanceFromOrigin>133.1803288778039</distanceFromOrigin>
				<angle>58.74565029006681</angle>
				<shape>triangular</shape>
				<triangleMeasure>0.7137015649607695</triangleMeasure>
				<rectangleMeasure>0.6962508404267136</rectangleMeasure>
				<circleMeasure>0.4985736904773021</circleMeasure>
				<centroid>
					<x>310.9177</x>
					<y>598.0287</y>
				</centroid>
			</pseudo3D>
		</spatialEntity>
		<numericStateVariable>
			<name>avgClusterednessRegions</name>
			<value>1384.381979496936</value>
		</numericStateVariable>
		<numericStateVariable>
			<name>avgDensityRegions</name>
			<value>0.6430052066644301</value>
		</numericStateVariable>
	</timepoint>
	<timepoint>
		<spatialEntity>
			<pseudo3D type="region">
				<clusteredness>1</clusteredness>
				<density>0.6415227120882145</density>
				<area>215089.5</area>
				<perimeter>2773.941836357117</perimeter>
				<distanceFromOrigin>6.708203932499369</distanceFromOrigin>
				<angle>78.80202646863341</angle>
				<shape>rectangular</shape>
				<triangleMeasure>0.5495376064246151</triangleMeasure>
				<rectangleMeasure>0.6381798376804844</rectangleMeasure>
				<circleMeasure>0.5613914641612726</circleMeasure>
				<centroid>
					<x>918.239</x>
					<y>930.1269</y>
				</centroid>
			</pseudo3D>
		</spatialEntity>
		<spatialEntity>
			<pseudo3D type="region">
				<clusteredness>1</clusteredness>
				<density>0.6444877012406455</density>
				<area>94317</area>
				<perimeter>1354.5150847435</perimeter>
				<distanceFromOrigin>133.1803288778039</distanceFromOrigin>
				<angle>58.74565029006681</angle>
				<shape>triangular</shape>
				<triangleMeasure>0.7137015649607695</triangleMeasure>
				<rectangleMeasure>0.6962508404267136</rectangleMeasure>
				<circleMeasure>0.4985736904773021</circleMeasure>
				<centroid>
					<x>310.9177</x>
					<y>598.0287</y>
				</centroid>
			</pseudo3D>
		</spatialEntity>
		<numericStateVariable>
			<name>avgClusterednessRegions</name>
			<value>1384.381979496936</value>
		</numericStateVariable>
		<numericStateVariable>
			<name>avgDensityRegions</name>
			<value>0.6430052066644301</value>
		</numericStateVariable>
	</timepoint>
	<timepoint>
		<spatialEntity>
			<pseudo3D type="region">
				<clusteredness>1</clusteredness>
				<density>0.6415227120882145</density>
				<area>215089.5</area>
				<perimeter>2773.941836357117</perimeter>
				<distanceFromOrigin>6.708203932499369</distanceFromOrigin>
				<angle>78.80202646863341</angle>
				<shape>rectangular</shape>
				<triangleMeasure>0.5495376064246151</triangleMeasure>
				<rectangleMeasure>0.6381798376804844</rectangleMeasure>
				<circleMeasure>0.5613914641612726</circleMeasure>
				<centroid>
					<x>918.239</x>
					<y>930.1269</y>
				</centroid>
			</pseudo3D>
		</spatialEntity>
		<spatialEntity>
			<pseudo3D type="region">
				<clusteredness>1</clusteredness>
				<density>0.6444877012406455</density>
				<area>94317</area>
				<perimeter>1354.5150847435</perimeter>
				<distanceFromOrigin>133.1803288778039</distanceFromOrigin>
				<angle>58.74565029006681</angle>
				<shape>triangular</shape>
				<triangleMeasure>0.7137015649607695</triangleMeasure>
				<rectangleMeasure>0.6962508404267136</rectangleMeasure>
				<circleMeasure>0.4985736904773021</circleMeasure>
				<centroid>
					<x>310.9177</x>
					<y>598.0287</y>
				</centroid>
			</pseudo3D>
		</spatialEntity>
		<numericStateVariable>
			<name>avgClusterednessRegions</name>
			<value>1384.381979496936</value>
		</numericStateVariable>
		<numericStateVariable>
			<name>avgDensityRegions</name>
			<value>0.6430052066644301</value>
		</numericStateVariable>
	</timepoint>
	<timepoint>
		<spatialEntity>
			<pseudo3D type="region">
				<clusteredness>1</clusteredness>
				<density>0.6415227120882145</density>
				<area>215089.5</area>
				<perimeter>2773.941836357117</perimeter>
				<distanceFromOrigin>6.708203932499369</distanceFromOrigin>
				<angle>78.80202646863341</angle>
				<shape>rectangular</shape>
				<triangleMeasure>0.5495376064246151</triangleMeasure>
				<rectangleMeasure>0.6381798376804844</rectangleMeasure>
				<circleMeasure>0.5613914641612726</circleMeasure>
				<centroid>
					<x>918.239</x>
					<y>930.1269</y>
				</centroid>
			</pseudo3D>
		</spatialEntity>
		<spatialEntity>
			<pseudo3D type="region">
				<clusteredness>1</clusteredness>
				<density>0.6444877012406455</density>
				<area>94317</area>
				<perimeter>1354.5150847435</perimeter>
				<distanceFromOrigin>133.1803288778039</distanceFromOrigin>
				<angle>58.74565029006681</angle>
				<shape>triangular</shape>
				<triangleMeasure>0.7137015649607695</triangleMeasure>
				<rectangleMeasure>0.6962508404267136</rectangleMeasure>
				<circleMeasure>0.4985736904773021</circleMeasure>
				<centroid>
					<x>310.9177</x>
					<y>598.0287</y>
				</centroid>
			</pseudo3D>
		</spatialEntity>
		<numericStateVariable>
			<name>avgClusterednessRegions</name>
			<value>1384.381979496936</value>
		</numericStateVariable>
		<numericStateVariable>
			<name>avgDensityRegions</name>
			<value>0.6430052066644301</value>
		</numericStateVariable>
	</timepoint>
	<timepoint>
		<spatialEntity>
			<pseudo3D type="region">
				<clusteredness>1</clusteredness>
				<density>0.6415227120882145</density>
				<area>215089.5</area>
				<perimeter>2773.941836357117</perimeter>
				<distanceFromOrigin>6.708203932499369</distanceFromOrigin>
				<angle>78.80202646863341</angle>
				<shape>rectangular</shape>
				<triangleMeasure>0.5495376064246151</triangleMeasure>
				<rectangleMeasure>0.6381798376804844</rectangleMeasure>
				<circleMeasure>0.5613914641612726</circleMeasure>
				<centroid>
					<x>918.239</x>
					<y>930.1269</y>
				</centroid>
			</pseudo3D>
		</spatialEntity>
		<spatialEntity>
			<pseudo3D type="region">
				<clusteredness>1</clusteredness>
				<density>0.6444877012406455</density>
				<area>94317</area>
				<perimeter>1354.5150847435</perimeter>
				<distanceFromOrigin>133.1803288778039</distanceFromOrigin>
				<angle>58.74565029006681</angle>
				<shape>triangular</shape>
				<triangleMeasure>0.7137015649607695</triangleMeasure>
				<rectangleMeasure>0.6962508404267136</rectangleMeasure>
				<circleMeasure>0.4985736904773021</circleMeasure>
				<centroid>
					<x>310.9177</x>
					<y>598.0287</y>
				</centroid>
			</pseudo3D>
		</spatialEntity>
		<numericStateVariable>
			<name>avgClusterednessRegions</name>
			<value>1384.381979496936</value>
		</numericStateVariable>
		<numericStateVariable>
			<name>avgDensityRegions</name>
			<value>0.6430052066644301</value>
		</numericStateVariable>
	</timepoint>
	<timepoint>
		<spatialEntity>
			<pseudo3D type="region">
				<clusteredness>1</clusteredness>
				<density>0.6415227120882145</density>
				<area>215089.5</area>
				<perimeter>2773.941836357117</perimeter>
				<distanceFromOrigin>6.708203932499369</distanceFromOrigin>
				<angle>78.80202646863341</angle>
				<shape>rectangular</shape>
				<triangleMeasure>0.5495376064246151</triangleMeasure>
				<rectangleMeasure>0.6381798376804844</rectangleMeasure>
				<circleMeasure>0.5613914641612726</circleMeasure>
				<centroid>
					<x>918.239</x>
					<y>930.1269</y>
				</centroid>
			</pseudo3D>
		</spatialEntity>
		<spatialEntity>
			<pseudo3D type="region">
				<clusteredness>1</clusteredness>
				<density>0.6444877012406455</density>
				<area>94317</area>
				<perimeter>1354.5150847435</perimeter>
				<distanceFromOrigin>133.1803288778039</distanceFromOrigin>
				<angle>58.74565029006681</angle>
				<shape>triangular</shape>
				<triangleMeasure>0.7137015649607695</triangleMeasure>
				<rectangleMeasure>0.6962508404267136</rectangleMeasure>
				<circleMeasure>0.4985736904773021</circleMeasure>
				<centroid>
					<x>310.9177</x>
					<y>598.0287</y>
				</centroid>
			</pseudo3D>
		</spatialEntity>
		<numericStateVariable>
			<name>avgClusterednessRegions</name>
			<value>1384.381979496936</value>
		</numericStateVariable>
		<numericStateVariable>
			<name>avgDensityRegions</name>
			<value>0.6430052066644301</value>
		</numericStateVariable>
	</timepoint>
	<timepoint>
		<spatialEntity>
			<pseudo3D type="region">
				<clusteredness>1</clusteredness>
				<density>0.6415227120882145</density>
				<area>215089.5</area>
				<perimeter>2773.941836357117</perimeter>
				<distanceFromOrigin>6.708203932499369</distanceFromOrigin>
				<angle>78.80202646863341</angle>
				<shape>rectangular</shape>
				<triangleMeasure>0.5495376064246151</triangleMeasure>
				<rectangleMeasure>0.6381798376804844</rectangleMeasure>
				<circleMeasure>0.5613914641612726</circleMeasure>
				<centroid>
					<x>918.239</x>
					<y>930.1269</y>
				</centroid>
			</pseudo3D>
		</spatialEntity>
		<spatialEntity>
			<pseudo3D type="region">
				<clusteredness>1</clusteredness>
				<density>0.6444877012406455</density>
				<area>94317</area>
				<perimeter>1354.5150847435</perimeter>
				<distanceFromOrigin>133.1803288778039</distanceFromOrigin>
				<angle>58.74565029006681</angle>
				<shape>triangular</shape>
				<triangleMeasure>0.7137015649607695</triangleMeasure>
				<rectangleMeasure>0.6962508404267136</rectangleMeasure>
				<circleMeasure>0.4985736904773021</circleMeasure>
				<centroid>
					<x>310.9177</x>
					<y>598.0287</y>
				</centroid>
			</pseudo3D>
		</spatialEntity>
		<numericStateVariable>
			<name>avgClusterednessRegions</name>
			<value>1384.381979496936</value>
		</numericStateVariable>
		<numericStateVariable>
			<name>avgDensityRegions</name>
			<value>0.6430052066644301</value>
		</numericStateVariable>
	</timepoint>
	<timepoint>
		<spatialEntity>
			<pseudo3D type="region">
				<clusteredness>1</clusteredness>
				<density>0.6415227120882145</density>
				<area>215089.5</area>
				<perimeter>2773.941836357117</perimeter>
				<distanceFromOrigin>6.708203932499369</distanceFromOrigin>
				<angle>78.80202646863341</angle>
				<shape>rectangular</shape>
				<triangleMeasure>0.5495376064246151</triangleMeasure>
				<rectangleMeasure>0.6381798376804844</rectangleMeasure>
				<circleMeasure>0.5613914641612726</circleMeasure>
				<centroid>
					<x>918.239</x>
					<y>930.1269</y>
				</centroid>
			</pseudo3D>
		</spatialEntity>
		<spatialEntity>
			<pseudo3D type="region">
				<clusteredness>1</clusteredness>
				<density>0.6444877012406455</density>
				<area>94317</area>
				<perimeter>1354.5150847435</perimeter>
				<distanceFromOrigin>133.1803288778039</distanceFromOrigin>
				<angle>58.74565029006681</angle>
				<shape>triangular</shape>
				<triangleMeasure>0.7137015649607695</triangleMeasure>
				<rectangleMeasure>0.6962508404267136</rectangleMeasure>
				<circleMeasure>0.4985736904773021</circleMeasure>
				<centroid>
					<x>310.9177</x>
					<y>598.0287</y>
				</centroid>
			</pseudo3D>
		</spatialEntity>
		<numericStateVariable>
			<name>avgClusterednessRegions</name>
			<value>1384.381979496936</value>
		</numericStateVariable>
		<numericStateVariable>
			<name>avgDensityRegions</name>
			<value>0.6430052066644301</value>
		</numericStateVariable>
	</timepoint>
	<timepoint>
		<spatialEntity>
			<pseudo3D type="region">
				<clusteredness>1</clusteredness>
				<density>0.6415227120882145</density>
				<area>215089.5</area>
				<perimeter>2773.941836357117</perimeter>
				<distanceFromOrigin>6.708203932499369</distanceFromOrigin>
				<angle>78.80202646863341</angle>
				<shape>rectangular</shape>
				<triangleMeasure>0.5495376064246151</triangleMeasure>
				<rectangleMeasure>0.6381798376804844</rectangleMeasure>
				<circleMeasure>0.5613914641612726</circleMeasure>
				<centroid>
					<x>918.239</x>
					<y>930.1269</y>
				</centroid>
			</pseudo3D>
		</spatialEntity>
		<spatialEntity>
			<pseudo3D type="region">
				<clusteredness>1</clusteredness>
				<density>0.6444877012406455</density>
				<area>94317</area>
				<perimeter>1354.5150847435</perimeter>
				<distanceFromOrigin>133.1803288778039</distanceFromOrigin>
				<angle>58.74565029006681</angle>
				<shape>triangular</shape>
				<triangleMeasure>0.7137015649607695</triangleMeasure>
				<rectangleMeasure>0.6962508404267136</rectangleMeasure>
				<circleMeasure>0.4985736904773021</circleMeasure>
				<centroid>
					<x>310.9177</x>
					<y>598.0287</y>
				</centroid>
			</pseudo3D>
		</spatialEntity>
		<numericStateVariable>
			<name>avgClusterednessRegions</name>
			<value>1384.381979496936</value>
		</numericStateVariable>
		<numericStateVariable>
			<name>avgDensityRegions</name>
			<value>0.6430052066644301</value>
		</numericStateVariable>
	</timepoint>
	<timepoint>
		<spatialEntity>
			<pseudo3D type="region">
				<clusteredness>1</clusteredness>
				<density>0.6415227120882145</density>
				<area>215089.5</area>
				<perimeter>2773.941836357117</perimeter>
				<distanceFromOrigin>6.708203932499369</distanceFromOrigin>
				<angle>78.80202646863341</angle>
				<shape>rectangular</shape>
				<triangleMeasure>0.5495376064246151</triangleMeasure>
				<rectangleMeasure>0.6381798376804844</rectangleMeasure>
				<circleMeasure>0.5613914641612726</circleMeasure>
				<centroid>
					<x>918.239</x>
					<y>930.1269</y>
				</centroid>
			</pseudo3D>
		</spatialEntity>
		<spatialEntity>
			<pseudo3D type="region">
				<clusteredness>1</clusteredness>
				<density>0.6444877012406455</density>
				<area>94317</area>
				<perimeter>1354.5150847435</perimeter>
				<distanceFromOrigin>133.1803288778039</distanceFromOrigin>
				<angle>58.74565029006681</angle>
				<shape>triangular</shape>
				<triangleMeasure>0.7137015649607695</triangleMeasure>
				<rectangleMeasure>0.6962508404267136</rectangleMeasure>
				<circleMeasure>0.4985736904773021</circleMeasure>
				<centroid>
					<x>310.9177</x>
					<y>598.0287</y>
				</centroid>
			</pseudo3D>
		</spatialEntity>
		<numericStateVariable>
			<name>avgClusterednessRegions</name>
			<value>1384.381979496936</value>
		</numericStateVariable>
		<numericStateVariable>
			<name>avgDensityRegions</name>
			<value>0.6430052066644301</value>
		</numericStateVariable>
	</timepoint>
	<timepoint>
		<spatialEntity>
			<pseudo3D type="region">
				<clusteredness>1</clusteredness>
				<density>0.6415227120882145</density>
				<area>215089.5</area>
				<perimeter>2773.941836357117</perimeter>
				<distanceFromOrigin>6.708203932499369</distanceFromOrigin>
				<angle>78.80202646863341</angle>
				<shape>rectangular</shape>
				<triangleMeasure>0.5495376064246151</triangleMeasure>
				<rectangleMeasure>0.6381798376804844</rectangleMeasure>
				<circleMeasure>0.5613914641612726</circleMeasure>
				<centroid>
					<x>918.239</x>
					<y>930.1269</y>
				</centroid>
			</pseudo3D>
		</spatialEntity>
		<spatialEntity>
			<pseudo3D type="region">
				<clusteredness>1</clusteredness>
				<density>0.6444877012406455</density>
				<area>94317</area>
				<perimeter>1354.5150847435</perimeter>
				<distanceFromOrigin>133.1803288778039</distanceFromOrigin>
				<angle>58.74565029006681</angle>
				<shape>triangular</shape>
				<triangleMeasure>0.7137015649607695</triangleMeasure>
				<rectangleMeasure>0.6962508404267136</rectangleMeasure>
				<circleMeasure>0.4985736904773021</circleMeasure>
				<centroid>
					<x>310.9177</x>
					<y>598.0287</y>
				</centroid>
			</pseudo3D>
		</spatialEntity>
		<numericStateVariable>
			<name>avgClusterednessRegions</name>
			<value>1384.381979496936</value>
		</numericStateVariable>
		<numericStateVariable>
			<name>avgDensityRegions</name>
			<value>0.6430052066644301</value>
		</numericStateVariable>
	</timepoint>
	<timepoint>
		<spatialEntity>
			<pseudo3D type="region">
				<clusteredness>1</clusteredness>
				<density>0.6415227120882145</density>
				<area>215089.5</area>
				<perimeter>2773.941836357117</perimeter>
				<distanceFromOrigin>6.708203932499369</distanceFromOrigin>
				<angle>78.80202646863341</angle>
				<shape>rectangular</shape>
				<triangleMeasure>0.5495376064246151</triangleMeasure>
				<rectangleMeasure>0.6381798376804844</rectangleMeasure>
				<circleMeasure>0.5613914641612726</circleMeasure>
				<centroid>
					<x>918.239</x>
					<y>930.1269</y>
				</centroid>
			</pseudo3D>
		</spatialEntity>
		<spatialEntity>
			<pseudo3D type="region">
				<clusteredness>1</clusteredness>
				<density>0.6444877012406455</density>
				<area>94317</area>
				<perimeter>1354.5150847435</perimeter>
				<distanceFromOrigin>133.1803288778039</distanceFromOrigin>
				<angle>58.74565029006681</angle>
				<shape>triangular</shape>
				<triangleMeasure>0.7137015649607695</triangleMeasure>
				<rectangleMeasure>0.6962508404267136</rectangleMeasure>
				<circleMeasure>0.4985736904773021</circleMeasure>
				<centroid>
					<x>310.9177</x>
					<y>598.0287</y>
				</centroid>
			</pseudo3D>
		</spatialEntity>
		<numericStateVariable>
			<name>avgClusterednessRegions</name>
			<value>1384.381979496936</value>
		</numericStateVariable>
		<numericStateVariable>
			<name>avgDensityRegions</name>
			<value>0.6430052066644301</value>
		</numericStateVariable>
	</timepoint>
	<timepoint>
		<spatialEntity>
			<pseudo3D type="region">
				<clusteredness>1</clusteredness>
				<density>0.6415227120882145</density>
				<area>215089.5</area>
				<perimeter>2773.941836357117</perimeter>
				<distanceFromOrigin>6.708203932499369</distanceFromOrigin>
				<angle>78.80202646863341</angle>
				<shape>rectangular</shape>
				<triangleMeasure>0.5495376064246151</triangleMeasure>
				<rectangleMeasure>0.6381798376804844</rectangleMeasure>
				<circleMeasure>0.5613914641612726</circleMeasure>
				<centroid>
					<x>918.239</x>
					<y>930.1269</y>
				</centroid>
			</pseudo3D>
		</spatialEntity>
		<spatialEntity>
			<pseudo3D type="region">
				<clusteredness>1</clusteredness>
				<density>0.6444877012406455</density>
				<area>94317</area>
				<perimeter>1354.5150847435</perimeter>
				<distanceFromOrigin>133.1803288778039</distanceFromOrigin>
				<angle>58.74565029006681</angle>
				<shape>triangular</shape>
				<triangleMeasure>0.7137015649607695</triangleMeasure>
				<rectangleMeasure>0.6962508404267136</rectangleMeasure>
				<circleMeasure>0.4985736904773021</circleMeasure>
				<centroid>
					<x>310.9177</x>
					<y>598.0287</y>
				</centroid>
			</pseudo3D>
		</spatialEntity>
		<numericStateVariable>
			<name>avgClusterednessRegions</name>
			<value>1384.381979496936</value>
		</numericStateVariable>
		<numericStateVariable>
			<name>avgDensityRegions</name>
			<value>0.6430052066644301</value>
		</numericStateVariable>
	</timepoint>
	<timepoint>
		<spatialEntity>
			<pseudo3D type="region">
				<clusteredness>1</clusteredness>
				<density>0.6415227120882145</density>
				<area>215089.5</area>
				<perimeter>2773.941836357117</perimeter>
				<distanceFromOrigin>6.708203932499369</distanceFromOrigin>
				<angle>78.80202646863341</angle>
				<shape>rectangular</shape>
				<triangleMeasure>0.5495376064246151</triangleMeasure>
				<rectangleMeasure>0.6381798376804844</rectangleMeasure>
				<circleMeasure>0.5613914641612726</circleMeasure>
				<centroid>
					<x>918.239</x>
					<y>930.1269</y>
				</centroid>
			</pseudo3D>
		</spatialEntity>
		<spatialEntity>
			<pseudo3D type="region">
				<clusteredness>1</clusteredness>
				<density>0.6444877012406455</density>
				<area>94317</area>
				<perimeter>1354.5150847435</perimeter>
				<distanceFromOrigin>133.1803288778039</distanceFromOrigin>
				<angle>58.74565029006681</angle>
				<shape>triangular</shape>
				<triangleMeasure>0.7137015649607695</triangleMeasure>
				<rectangleMeasure>0.6962508404267136</rectangleMeasure>
				<circleMeasure>0.4985736904773021</circleMeasure>
				<centroid>
					<x>310.9177</x>
					<y>598.0287</y>
				</centroid>
			</pseudo3D>
		</spatialEntity>
		<numericStateVariable>
			<name>avgClusterednessRegions</name>
			<value>1384.381979496936</value>
		</numericStateVariable>
		<numericStateVariable>
			<name>avgDensityRegions</name>
			<value>0.6430052066644301</value>
		</numericStateVariable>
	</timepoint>
	<timepoint>
		<spatialEntity>
			<pseudo3D type="region">
				<clusteredness>1</clusteredness>
				<density>0.6415227120882145</density>
				<area>215089.5</area>
				<perimeter>2773.941836357117</perimeter>
				<distanceFromOrigin>6.708203932499369</distanceFromOrigin>
				<angle>78.80202646863341</angle>
				<shape>rectangular</shape>
				<triangleMeasure>0.5495376064246151</triangleMeasure>
				<rectangleMeasure>0.6381798376804844</rectangleMeasure>
				<circleMeasure>0.5613914641612726</circleMeasure>
				<centroid>
					<x>918.239</x>
					<y>930.1269</y>
				</centroid>
			</pseudo3D>
		</spatialEntity>
		<spatialEntity>
			<pseudo3D type="region">
				<clusteredness>1</clusteredness>
				<density>0.6444877012406455</density>
				<area>94317</area>
				<perimeter>1354.5150847435</perimeter>
				<distanceFromOrigin>133.1803288778039</distanceFromOrigin>
				<angle>58.74565029006681</angle>
				<shape>triangular</shape>
				<triangleMeasure>0.7137015649607695</triangleMeasure>
				<rectangleMeasure>0.6962508404267136</rectangleMeasure>
				<circleMeasure>0.4985736904773021</circleMeasure>
				<centroid>
					<x>310.9177</x>
					<y>598.0287</y>
				</centroid>
			</pseudo3D>
		</spatialEntity>
		<numericStateVariable>
			<name>avgClusterednessRegions</name>
			<value>1384.381979496936</value>
		</numericStateVariable>
		<numericStateVariable>
			<name>avgDensityRegions</name>
			<value>0.6430052066644301</value>
		</numericStateVariable>
	</timepoint>
	<timepoint>
		<spatialEntity>
			<pseudo3D type="region">
				<clusteredness>1</clusteredness>
				<density>0.6415227120882145</density>
				<area>215089.5</area>
				<perimeter>2773.941836357117</perimeter>
				<distanceFromOrigin>6.708203932499369</distanceFromOrigin>
				<angle>78.80202646863341</angle>
				<shape>rectangular</shape>
				<triangleMeasure>0.5495376064246151</triangleMeasure>
				<rectangleMeasure>0.6381798376804844</rectangleMeasure>
				<circleMeasure>0.5613914641612726</circleMeasure>
				<centroid>
					<x>918.239</x>
					<y>930.1269</y>
				</centroid>
			</pseudo3D>
		</spatialEntity>
		<spatialEntity>
			<pseudo3D type="region">
				<clusteredness>1</clusteredness>
				<density>0.6444877012406455</density>
				<area>94317</area>
				<perimeter>1354.5150847435</perimeter>
				<distanceFromOrigin>133.1803288778039</distanceFromOrigin>
				<angle>58.74565029006681</angle>
				<shape>triangular</shape>
				<triangleMeasure>0.7137015649607695</triangleMeasure>
				<rectangleMeasure>0.6962508404267136</rectangleMeasure>
				<circleMeasure>0.4985736904773021</circleMeasure>
				<centroid>
					<x>310.9177</x>
					<y>598.0287</y>
				</centroid>
			</pseudo3D>
		</spatialEntity>
		<numericStateVariable>
			<name>avgClusterednessRegions</name>
			<value>1384.381979496936</value>
		</numericStateVariable>
		<numericStateVariable>
			<name>avgDensityRegions</name>
			<value>0.6430052066644301</value>
		</numericStateVariable>
	</timepoint>
	<timepoint>
		<spatialEntity>
			<pseudo3D type="region">
				<clusteredness>1</clusteredness>
				<density>0.6415227120882145</density>
				<area>215089.5</area>
				<perimeter>2773.941836357117</perimeter>
				<distanceFromOrigin>6.708203932499369</distanceFromOrigin>
				<angle>78.80202646863341</angle>
				<shape>rectangular</shape>
				<triangleMeasure>0.5495376064246151</triangleMeasure>
				<rectangleMeasure>0.6381798376804844</rectangleMeasure>
				<circleMeasure>0.5613914641612726</circleMeasure>
				<centroid>
					<x>918.239</x>
					<y>930.1269</y>
				</centroid>
			</pseudo3D>
		</spatialEntity>
		<spatialEntity>
			<pseudo3D type="region">
				<clusteredness>1</clusteredness>
				<density>0.6444877012406455</density>
				<area>94317</area>
				<perimeter>1354.5150847435</perimeter>
				<distanceFromOrigin>133.1803288778039</distanceFromOrigin>
				<angle>58.74565029006681</angle>
				<shape>triangular</shape>
				<triangleMeasure>0.7137015649607695</triangleMeasure>
				<rectangleMeasure>0.6962508404267136</rectangleMeasure>
				<circleMeasure>0.4985736904773021</circleMeasure>
				<centroid>
					<x>310.9177</x>
					<y>598.0287</y>
				</centroid>
			</pseudo3D>
		</spatialEntity>
		<numericStateVariable>
			<name>avgClusterednessRegions</name>
			<value>1384.381979496936</value>
		</numericStateVariable>
		<numericStateVariable>
			<name>avgDensityRegions</name>
			<value>0.6430052066644301</value>
		</numericStateVariable>
	</timepoint>
	<timepoint>
		<spatialEntity>
			<pseudo3D type="region">
				<clusteredness>1</clusteredness>
				<density>0.6415227120882145</density>
				<area>215089.5</area>
				<perimeter>2773.941836357117</perimeter>
				<distanceFromOrigin>6.708203932499369</distanceFromOrigin>
				<angle>78.80202646863341</angle>
				<shape>rectangular</shape>
				<triangleMeasure>0.5495376064246151</triangleMeasure>
				<rectangleMeasure>0.6381798376804844</rectangleMeasure>
				<circleMeasure>0.5613914641612726</circleMeasure>
				<centroid>
					<x>918.239</x>
					<y>930.1269</y>
				</centroid>
			</pseudo3D>
		</spatialEntity>
		<spatialEntity>
			<pseudo3D type="region">
				<clusteredness>1</clusteredness>
				<density>0.6444877012406455</density>
				<area>94317</area>
				<perimeter>1354.5150847435</perimeter>
				<distanceFromOrigin>133.1803288778039</distanceFromOrigin>
				<angle>58.74565029006681</angle>
				<shape>triangular</shape>
				<triangleMeasure>0.7137015649607695</triangleMeasure>
				<rectangleMeasure>0.6962508404267136</rectangleMeasure>
				<circleMeasure>0.4985736904773021</circleMeasure>
				<centroid>
					<x>310.9177</x>
					<y>598.0287</y>
				</centroid>
			</pseudo3D>
		</spatialEntity>
		<numericStateVariable>
			<name>avgClusterednessRegions</name>
			<value>1384.381979496936</value>
		</numericStateVariable>
		<numericStateVariable>
			<name>avgDensityRegions</name>
			<value>0.6430052066644301</value>
		</numericStateVariable>
	</timepoint>
	<timepoint>
		<spatialEntity>
			<pseudo3D type="region">
				<clusteredness>1</clusteredness>
				<density>0.6415227120882145</density>
				<area>215089.5</area>
				<perimeter>2773.941836357117</perimeter>
				<distanceFromOrigin>6.708203932499369</distanceFromOrigin>
				<angle>78.80202646863341</angle>
				<shape>rectangular</shape>
				<triangleMeasure>0.5495376064246151</triangleMeasure>
				<rectangleMeasure>0.6381798376804844</rectangleMeasure>
				<circleMeasure>0.5613914641612726</circleMeasure>
				<centroid>
					<x>918.239</x>
					<y>930.1269</y>
				</centroid>
			</pseudo3D>
		</spatialEntity>
		<spatialEntity>
			<pseudo3D type="region">
				<clusteredness>1</clusteredness>
				<density>0.6444877012406455</density>
				<area>94317</area>
				<perimeter>1354.5150847435</perimeter>
				<distanceFromOrigin>133.1803288778039</distanceFromOrigin>
				<angle>58.74565029006681</angle>
				<shape>triangular</shape>
				<triangleMeasure>0.7137015649607695</triangleMeasure>
				<rectangleMeasure>0.6962508404267136</rectangleMeasure>
				<circleMeasure>0.4985736904773021</circleMeasure>
				<centroid>
					<x>310.9177</x>
					<y>598.0287</y>
				</centroid>
			</pseudo3D>
		</spatialEntity>
		<numericStateVariable>
			<name>avgClusterednessRegions</name>
			<value>1384.381979496936</value>
		</numericStateVariable>
		<numericStateVariable>
			<name>avgDensityRegions</name>
			<value>0.6430052066644301</value>
		</numericStateVariable>
	</timepoint>
	<timepoint>
		<spatialEntity>
			<pseudo3D type="region">
				<clusteredness>1</clusteredness>
				<density>0.6415227120882145</density>
				<area>215089.5</area>
				<perimeter>2773.941836357117</perimeter>
				<distanceFromOrigin>6.708203932499369</distanceFromOrigin>
				<angle>78.80202646863341</angle>
				<shape>rectangular</shape>
				<triangleMeasure>0.5495376064246151</triangleMeasure>
				<rectangleMeasure>0.6381798376804844</rectangleMeasure>
				<circleMeasure>0.5613914641612726</circleMeasure>
				<centroid>
					<x>918.239</x>
					<y>930.1269</y>
				</centroid>
			</pseudo3D>
		</spatialEntity>
		<spatialEntity>
			<pseudo3D type="region">
				<clusteredness>1</clusteredness>
				<density>0.6444877012406455</density>
				<area>94317</area>
				<perimeter>1354.5150847435</perimeter>
				<distanceFromOrigin>133.1803288778039</distanceFromOrigin>
				<angle>58.74565029006681</angle>
				<shape>triangular</shape>
				<triangleMeasure>0.7137015649607695</triangleMeasure>
				<rectangleMeasure>0.6962508404267136</rectangleMeasure>
				<circleMeasure>0.4985736904773021</circleMeasure>
				<centroid>
					<x>310.9177</x>
					<y>598.0287</y>
				</centroid>
			</pseudo3D>
		</spatialEntity>
		<numericStateVariable>
			<name>avgClusterednessRegions</name>
			<value>1384.381979496936</value>
		</numericStateVariable>
		<numericStateVariable>
			<name>avgDensityRegions</name>
			<value>0.6430052066644301</value>
		</numericStateVariable>
	</timepoint>
	<timepoint>
		<spatialEntity>
			<pseudo3D type="region">
				<clusteredness>1</clusteredness>
				<density>0.6415227120882145</density>
				<area>215089.5</area>
				<perimeter>2773.941836357117</perimeter>
				<distanceFromOrigin>6.708203932499369</distanceFromOrigin>
				<angle>78.80202646863341</angle>
				<shape>rectangular</shape>
				<triangleMeasure>0.5495376064246151</triangleMeasure>
				<rectangleMeasure>0.6381798376804844</rectangleMeasure>
				<circleMeasure>0.5613914641612726</circleMeasure>
				<centroid>
					<x>918.239</x>
					<y>930.1269</y>
				</centroid>
			</pseudo3D>
		</spatialEntity>
		<spatialEntity>
			<pseudo3D type="region">
				<clusteredness>1</clusteredness>
				<density>0.6444877012406455</density>
				<area>94317</area>
				<perimeter>1354.5150847435</perimeter>
				<distanceFromOrigin>133.1803288778039</distanceFromOrigin>
				<angle>58.74565029006681</angle>
				<shape>triangular</shape>
				<triangleMeasure>0.7137015649607695</triangleMeasure>
				<rectangleMeasure>0.6962508404267136</rectangleMeasure>
				<circleMeasure>0.4985736904773021</circleMeasure>
				<centroid>
					<x>310.9177</x>
					<y>598.0287</y>
				</centroid>
			</pseudo3D>
		</spatialEntity>
		<numericStateVariable>
			<name>avgClusterednessRegions</name>
			<value>1384.381979496936</value>
		</numericStateVariable>
		<numericStateVariable>
			<name>avgDensityRegions</name>
			<value>0.6430052066644301</value>
		</numericStateVariable>
	</timepoint>
	<timepoint>
		<spatialEntity>
			<pseudo3D type="region">
				<clusteredness>1</clusteredness>
				<density>0.6415227120882145</density>
				<area>215089.5</area>
				<perimeter>2773.941836357117</perimeter>
				<distanceFromOrigin>6.708203932499369</distanceFromOrigin>
				<angle>78.80202646863341</angle>
				<shape>rectangular</shape>
				<triangleMeasure>0.5495376064246151</triangleMeasure>
				<rectangleMeasure>0.6381798376804844</rectangleMeasure>
				<circleMeasure>0.5613914641612726</circleMeasure>
				<centroid>
					<x>918.239</x>
					<y>930.1269</y>
				</centroid>
			</pseudo3D>
		</spatialEntity>
		<spatialEntity>
			<pseudo3D type="region">
				<clusteredness>1</clusteredness>
				<density>0.6444877012406455</density>
				<area>94317</area>
				<perimeter>1354.5150847435</perimeter>
				<distanceFromOrigin>133.1803288778039</distanceFromOrigin>
				<angle>58.74565029006681</angle>
				<shape>triangular</shape>
				<triangleMeasure>0.7137015649607695</triangleMeasure>
				<rectangleMeasure>0.6962508404267136</rectangleMeasure>
				<circleMeasure>0.4985736904773021</circleMeasure>
				<centroid>
					<x>310.9177</x>
					<y>598.0287</y>
				</centroid>
			</pseudo3D>
		</spatialEntity>
		<numericStateVariable>
			<name>avgClusterednessRegions</name>
			<value>1384.381979496936</value>
		</numericStateVariable>
		<numericStateVariable>
			<name>avgDensityRegions</name>
			<value>0.6430052066644301</value>
		</numericStateVariable>
	</timepoint>
	<timepoint>
		<spatialEntity>
			<pseudo3D type="region">
				<clusteredness>1</clusteredness>
				<density>0.6415227120882145</density>
				<area>215089.5</area>
				<perimeter>2773.941836357117</perimeter>
				<distanceFromOrigin>6.708203932499369</distanceFromOrigin>
				<angle>78.80202646863341</angle>
				<shape>rectangular</shape>
				<triangleMeasure>0.5495376064246151</triangleMeasure>
				<rectangleMeasure>0.6381798376804844</rectangleMeasure>
				<circleMeasure>0.5613914641612726</circleMeasure>
				<centroid>
					<x>918.239</x>
					<y>930.1269</y>
				</centroid>
			</pseudo3D>
		</spatialEntity>
		<spatialEntity>
			<pseudo3D type="region">
				<clusteredness>1</clusteredness>
				<density>0.6444877012406455</density>
				<area>94317</area>
				<perimeter>1354.5150847435</perimeter>
				<distanceFromOrigin>133.1803288778039</distanceFromOrigin>
				<angle>58.74565029006681</angle>
				<shape>triangular</shape>
				<triangleMeasure>0.7137015649607695</triangleMeasure>
				<rectangleMeasure>0.6962508404267136</rectangleMeasure>
				<circleMeasure>0.4985736904773021</circleMeasure>
				<centroid>
					<x>310.9177</x>
					<y>598.0287</y>
				</centroid>
			</pseudo3D>
		</spatialEntity>
		<numericStateVariable>
			<name>avgClusterednessRegions</name>
			<value>1384.381979496936</value>
		</numericStateVariable>
		<numericStateVariable>
			<name>avgDensityRegions</name>
			<value>0.6430052066644301</value>
		</numericStateVariable>
	</timepoint>
	<timepoint>
		<spatialEntity>
			<pseudo3D type="region">
				<clusteredness>1</clusteredness>
				<density>0.6415227120882145</density>
				<area>215089.5</area>
				<perimeter>2773.941836357117</perimeter>
				<distanceFromOrigin>6.708203932499369</distanceFromOrigin>
				<angle>78.80202646863341</angle>
				<shape>rectangular</shape>
				<triangleMeasure>0.5495376064246151</triangleMeasure>
				<rectangleMeasure>0.6381798376804844</rectangleMeasure>
				<circleMeasure>0.5613914641612726</circleMeasure>
				<centroid>
					<x>918.239</x>
					<y>930.1269</y>
				</centroid>
			</pseudo3D>
		</spatialEntity>
		<spatialEntity>
			<pseudo3D type="region">
				<clusteredness>1</clusteredness>
				<density>0.6444877012406455</density>
				<area>94317</area>
				<perimeter>1354.5150847435</perimeter>
				<distanceFromOrigin>133.1803288778039</distanceFromOrigin>
				<angle>58.74565029006681</angle>
				<shape>triangular</shape>
				<triangleMeasure>0.7137015649607695</triangleMeasure>
				<rectangleMeasure>0.6962508404267136</rectangleMeasure>
				<circleMeasure>0.4985736904773021</circleMeasure>
				<centroid>
					<x>310.9177</x>
					<y>598.0287</y>
				</centroid>
			</pseudo3D>
		</spatialEntity>
		<numericStateVariable>
			<name>avgClusterednessRegions</name>
			<value>1384.381979496936</value>
		</numericStateVariable>
		<numericStateVariable>
			<name>avgDensityRegions</name>
			<value>0.6430052066644301</value>
		</numericStateVariable>
	</timepoint>
	<timepoint>
		<spatialEntity>
			<pseudo3D type="region">
				<clusteredness>1</clusteredness>
				<density>0.6415227120882145</density>
				<area>215089.5</area>
				<perimeter>2773.941836357117</perimeter>
				<distanceFromOrigin>6.708203932499369</distanceFromOrigin>
				<angle>78.80202646863341</angle>
				<shape>rectangular</shape>
				<triangleMeasure>0.5495376064246151</triangleMeasure>
				<rectangleMeasure>0.6381798376804844</rectangleMeasure>
				<circleMeasure>0.5613914641612726</circleMeasure>
				<centroid>
					<x>918.239</x>
					<y>930.1269</y>
				</centroid>
			</pseudo3D>
		</spatialEntity>
		<spatialEntity>
			<pseudo3D type="region">
				<clusteredness>1</clusteredness>
				<density>0.6444877012406455</density>
				<area>94317</area>
				<perimeter>1354.5150847435</perimeter>
				<distanceFromOrigin>133.1803288778039</distanceFromOrigin>
				<angle>58.74565029006681</angle>
				<shape>triangular</shape>
				<triangleMeasure>0.7137015649607695</triangleMeasure>
				<rectangleMeasure>0.6962508404267136</rectangleMeasure>
				<circleMeasure>0.4985736904773021</circleMeasure>
				<centroid>
					<x>310.9177</x>
					<y>598.0287</y>
				</centroid>
			</pseudo3D>
		</spatialEntity>
		<numericStateVariable>
			<name>avgClusterednessRegions</name>
			<value>1384.381979496936</value>
		</numericStateVariable>
		<numericStateVariable>
			<name>avgDensityRegions</name>
			<value>0.6430052066644301</value>
		</numericStateVariable>
	</timepoint>
	<timepoint>
		<spatialEntity>
			<pseudo3D type="region">
				<clusteredness>1</clusteredness>
				<density>0.6415227120882145</density>
				<area>215089.5</area>
				<perimeter>2773.941836357117</perimeter>
				<distanceFromOrigin>6.708203932499369</distanceFromOrigin>
				<angle>78.80202646863341</angle>
				<shape>rectangular</shape>
				<triangleMeasure>0.5495376064246151</triangleMeasure>
				<rectangleMeasure>0.6381798376804844</rectangleMeasure>
				<circleMeasure>0.5613914641612726</circleMeasure>
				<centroid>
					<x>918.239</x>
					<y>930.1269</y>
				</centroid>
			</pseudo3D>
		</spatialEntity>
		<spatialEntity>
			<pseudo3D type="region">
				<clusteredness>1</clusteredness>
				<density>0.6444877012406455</density>
				<area>94317</area>
				<perimeter>1354.5150847435</perimeter>
				<distanceFromOrigin>133.1803288778039</distanceFromOrigin>
				<angle>58.74565029006681</angle>
				<shape>triangular</shape>
				<triangleMeasure>0.7137015649607695</triangleMeasure>
				<rectangleMeasure>0.6962508404267136</rectangleMeasure>
				<circleMeasure>0.4985736904773021</circleMeasure>
				<centroid>
					<x>310.9177</x>
					<y>598.0287</y>
				</centroid>
			</pseudo3D>
		</spatialEntity>
		<numericStateVariable>
			<name>avgClusterednessRegions</name>
			<value>1384.381979496936</value>
		</numericStateVariable>
		<numericStateVariable>
			<name>avgDensityRegions</name>
			<value>0.6430052066644301</value>
		</numericStateVariable>
	</timepoint>
	<timepoint>
		<spatialEntity>
			<pseudo3D type="region">
				<clusteredness>1</clusteredness>
				<density>0.6415227120882145</density>
				<area>215089.5</area>
				<perimeter>2773.941836357117</perimeter>
				<distanceFromOrigin>6.708203932499369</distanceFromOrigin>
				<angle>78.80202646863341</angle>
				<shape>rectangular</shape>
				<triangleMeasure>0.5495376064246151</triangleMeasure>
				<rectangleMeasure>0.6381798376804844</rectangleMeasure>
				<circleMeasure>0.5613914641612726</circleMeasure>
				<centroid>
					<x>918.239</x>
					<y>930.1269</y>
				</centroid>
			</pseudo3D>
		</spatialEntity>
		<spatialEntity>
			<pseudo3D type="region">
				<clusteredness>1</clusteredness>
				<density>0.6444877012406455</density>
				<area>94317</area>
				<perimeter>1354.5150847435</perimeter>
				<distanceFromOrigin>133.1803288778039</distanceFromOrigin>
				<angle>58.74565029006681</angle>
				<shape>triangular</shape>
				<triangleMeasure>0.7137015649607695</triangleMeasure>
				<rectangleMeasure>0.6962508404267136</rectangleMeasure>
				<circleMeasure>0.4985736904773021</circleMeasure>
				<centroid>
					<x>310.9177</x>
					<y>598.0287</y>
				</centroid>
			</pseudo3D>
		</spatialEntity>
		<numericStateVariable>
			<name>avgClusterednessRegions</name>
			<value>1384.381979496936</value>
		</numericStateVariable>
		<numericStateVariable>
			<name>avgDensityRegions</name>
			<value>0.6430052066644301</value>
		</numericStateVariable>
	</timepoint>
	<timepoint>
		<spatialEntity>
			<pseudo3D type="region">
				<clusteredness>1</clusteredness>
				<density>0.6415227120882145</density>
				<area>215089.5</area>
				<perimeter>2773.941836357117</perimeter>
				<distanceFromOrigin>6.708203932499369</distanceFromOrigin>
				<angle>78.80202646863341</angle>
				<shape>rectangular</shape>
				<triangleMeasure>0.5495376064246151</triangleMeasure>
				<rectangleMeasure>0.6381798376804844</rectangleMeasure>
				<circleMeasure>0.5613914641612726</circleMeasure>
				<centroid>
					<x>918.239</x>
					<y>930.1269</y>
				</centroid>
			</pseudo3D>
		</spatialEntity>
		<spatialEntity>
			<pseudo3D type="region">
				<clusteredness>1</clusteredness>
				<density>0.6444877012406455</density>
				<area>94317</area>
				<perimeter>1354.5150847435</perimeter>
				<distanceFromOrigin>133.1803288778039</distanceFromOrigin>
				<angle>58.74565029006681</angle>
				<shape>triangular</shape>
				<triangleMeasure>0.7137015649607695</triangleMeasure>
				<rectangleMeasure>0.6962508404267136</rectangleMeasure>
				<circleMeasure>0.4985736904773021</circleMeasure>
				<centroid>
					<x>310.9177</x>
					<y>598.0287</y>
				</centroid>
			</pseudo3D>
		</spatialEntity>
		<numericStateVariable>
			<name>avgClusterednessRegions</name>
			<value>1384.381979496936</value>
		</numericStateVariable>
		<numericStateVariable>
			<name>avgDensityRegions</name>
			<value>0.6430052066644301</value>
		</numericStateVariable>
	</timepoint>
	<timepoint>
		<spatialEntity>
			<pseudo3D type="region">
				<clusteredness>1</clusteredness>
				<density>0.6415227120882145</density>
				<area>215089.5</area>
				<perimeter>2773.941836357117</perimeter>
				<distanceFromOrigin>6.708203932499369</distanceFromOrigin>
				<angle>78.80202646863341</angle>
				<shape>rectangular</shape>
				<triangleMeasure>0.5495376064246151</triangleMeasure>
				<rectangleMeasure>0.6381798376804844</rectangleMeasure>
				<circleMeasure>0.5613914641612726</circleMeasure>
				<centroid>
					<x>918.239</x>
					<y>930.1269</y>
				</centroid>
			</pseudo3D>
		</spatialEntity>
		<spatialEntity>
			<pseudo3D type="region">
				<clusteredness>1</clusteredness>
				<density>0.6444877012406455</density>
				<area>94317</area>
				<perimeter>1354.5150847435</perimeter>
				<distanceFromOrigin>133.1803288778039</distanceFromOrigin>
				<angle>58.74565029006681</angle>
				<shape>triangular</shape>
				<triangleMeasure>0.7137015649607695</triangleMeasure>
				<rectangleMeasure>0.6962508404267136</rectangleMeasure>
				<circleMeasure>0.4985736904773021</circleMeasure>
				<centroid>
					<x>310.9177</x>
					<y>598.0287</y>
				</centroid>
			</pseudo3D>
		</spatialEntity>
		<numericStateVariable>
			<name>avgClusterednessRegions</name>
			<value>1384.381979496936</value>
		</numericStateVariable>
		<numericStateVariable>
			<name>avgDensityRegions</name>
			<value>0.6430052066644301</value>
		</numericStateVariable>
	</timepoint>
	<timepoint>
		<spatialEntity>
			<pseudo3D type="region">
				<clusteredness>1</clusteredness>
				<density>0.6415227120882145</density>
				<area>215089.5</area>
				<perimeter>2773.941836357117</perimeter>
				<distanceFromOrigin>6.708203932499369</distanceFromOrigin>
				<angle>78.80202646863341</angle>
				<shape>rectangular</shape>
				<triangleMeasure>0.5495376064246151</triangleMeasure>
				<rectangleMeasure>0.6381798376804844</rectangleMeasure>
				<circleMeasure>0.5613914641612726</circleMeasure>
				<centroid>
					<x>918.239</x>
					<y>930.1269</y>
				</centroid>
			</pseudo3D>
		</spatialEntity>
		<spatialEntity>
			<pseudo3D type="region">
				<clusteredness>1</clusteredness>
				<density>0.6444877012406455</density>
				<area>94317</area>
				<perimeter>1354.5150847435</perimeter>
				<distanceFromOrigin>133.1803288778039</distanceFromOrigin>
				<angle>58.74565029006681</angle>
				<shape>triangular</shape>
				<triangleMeasure>0.7137015649607695</triangleMeasure>
				<rectangleMeasure>0.6962508404267136</rectangleMeasure>
				<circleMeasure>0.4985736904773021</circleMeasure>
				<centroid>
					<x>310.9177</x>
					<y>598.0287</y>
				</centroid>
			</pseudo3D>
		</spatialEntity>
		<numericStateVariable>
			<name>avgClusterednessRegions</name>
			<value>1384.381979496936</value>
		</numericStateVariable>
		<numericStateVariable>
			<name>avgDensityRegions</name>
			<value>0.6430052066644301</value>
		</numericStateVariable>
	</timepoint>
	<timepoint>
		<spatialEntity>
			<pseudo3D type="region">
				<clusteredness>1</clusteredness>
				<density>0.6415227120882145</density>
				<area>215089.5</area>
				<perimeter>2773.941836357117</perimeter>
				<distanceFromOrigin>6.708203932499369</distanceFromOrigin>
				<angle>78.80202646863341</angle>
				<shape>rectangular</shape>
				<triangleMeasure>0.5495376064246151</triangleMeasure>
				<rectangleMeasure>0.6381798376804844</rectangleMeasure>
				<circleMeasure>0.5613914641612726</circleMeasure>
				<centroid>
					<x>918.239</x>
					<y>930.1269</y>
				</centroid>
			</pseudo3D>
		</spatialEntity>
		<spatialEntity>
			<pseudo3D type="region">
				<clusteredness>1</clusteredness>
				<density>0.6444877012406455</density>
				<area>94317</area>
				<perimeter>1354.5150847435</perimeter>
				<distanceFromOrigin>133.1803288778039</distanceFromOrigin>
				<angle>58.74565029006681</angle>
				<shape>triangular</shape>
				<triangleMeasure>0.7137015649607695</triangleMeasure>
				<rectangleMeasure>0.6962508404267136</rectangleMeasure>
				<circleMeasure>0.4985736904773021</circleMeasure>
				<centroid>
					<x>310.9177</x>
					<y>598.0287</y>
				</centroid>
			</pseudo3D>
		</spatialEntity>
		<numericStateVariable>
			<name>avgClusterednessRegions</name>
			<value>1384.381979496936</value>
		</numericStateVariable>
		<numericStateVariable>
			<name>avgDensityRegions</name>
			<value>0.6430052066644301</value>
		</numericStateVariable>
	</timepoint>
	<timepoint>
		<spatialEntity>
			<pseudo3D type="region">
				<clusteredness>1</clusteredness>
				<density>0.6415227120882145</density>
				<area>215089.5</area>
				<perimeter>2773.941836357117</perimeter>
				<distanceFromOrigin>6.708203932499369</distanceFromOrigin>
				<angle>78.80202646863341</angle>
				<shape>rectangular</shape>
				<triangleMeasure>0.5495376064246151</triangleMeasure>
				<rectangleMeasure>0.6381798376804844</rectangleMeasure>
				<circleMeasure>0.5613914641612726</circleMeasure>
				<centroid>
					<x>918.239</x>
					<y>930.1269</y>
				</centroid>
			</pseudo3D>
		</spatialEntity>
		<spatialEntity>
			<pseudo3D type="region">
				<clusteredness>1</clusteredness>
				<density>0.6444877012406455</density>
				<area>94317</area>
				<perimeter>1354.5150847435</perimeter>
				<distanceFromOrigin>133.1803288778039</distanceFromOrigin>
				<angle>58.74565029006681</angle>
				<shape>triangular</shape>
				<triangleMeasure>0.7137015649607695</triangleMeasure>
				<rectangleMeasure>0.6962508404267136</rectangleMeasure>
				<circleMeasure>0.4985736904773021</circleMeasure>
				<centroid>
					<x>310.9177</x>
					<y>598.0287</y>
				</centroid>
			</pseudo3D>
		</spatialEntity>
		<numericStateVariable>
			<name>avgClusterednessRegions</name>
			<value>1384.381979496936</value>
		</numericStateVariable>
		<numericStateVariable>
			<name>avgDensityRegions</name>
			<value>0.6430052066644301</value>
		</numericStateVariable>
	</timepoint>
	<timepoint>
		<spatialEntity>
			<pseudo3D type="region">
				<clusteredness>1</clusteredness>
				<density>0.6415227120882145</density>
				<area>215089.5</area>
				<perimeter>2773.941836357117</perimeter>
				<distanceFromOrigin>6.708203932499369</distanceFromOrigin>
				<angle>78.80202646863341</angle>
				<shape>rectangular</shape>
				<triangleMeasure>0.5495376064246151</triangleMeasure>
				<rectangleMeasure>0.6381798376804844</rectangleMeasure>
				<circleMeasure>0.5613914641612726</circleMeasure>
				<centroid>
					<x>918.239</x>
					<y>930.1269</y>
				</centroid>
			</pseudo3D>
		</spatialEntity>
		<spatialEntity>
			<pseudo3D type="region">
				<clusteredness>1</clusteredness>
				<density>0.6444877012406455</density>
				<area>94317</area>
				<perimeter>1354.5150847435</perimeter>
				<distanceFromOrigin>133.1803288778039</distanceFromOrigin>
				<angle>58.74565029006681</angle>
				<shape>triangular</shape>
				<triangleMeasure>0.7137015649607695</triangleMeasure>
				<rectangleMeasure>0.6962508404267136</rectangleMeasure>
				<circleMeasure>0.4985736904773021</circleMeasure>
				<centroid>
					<x>310.9177</x>
					<y>598.0287</y>
				</centroid>
			</pseudo3D>
		</spatialEntity>
		<numericStateVariable>
			<name>avgClusterednessRegions</name>
			<value>1384.381979496936</value>
		</numericStateVariable>
		<numericStateVariable>
			<name>avgDensityRegions</name>
			<value>0.6430052066644301</value>
		</numericStateVariable>
	</timepoint>
</experiment>
