# Supplementary material for: Automatic validation of computational models using pseudo-3D spatio-temporal model checking
Source: BMC Syst Biol. 2014 Dec 2;8:124. doi: 10.1186/s12918-014-0124-0 (PMC4272535; doi:10.1186/s12918-014-0124-0)
Supplement: Additional file 8 — Dataset of STML files for the phase variation case study. The dataset of one thousand STML files corresponding to the stochastic simulations of the rectangular model for the phase variation case study. We recommend using the freely available 7zip software (Download link: http://www.7-zip.org/download.html) to extract this archive. [file 12918_2014_124_MOESM8_ESM.zip › phase_variation_stml_25.xml]

<?xml version="1.0" encoding="utf-8"?>
<!--Warning! This xml file was automatically generated by a C++ program using the Boost PropertyTree library.-->
<experiment>
	<timepoint>
		<numericStateVariable>
			<name>avgClusterednessRegions</name>
			<value>0</value>
		</numericStateVariable>
		<numericStateVariable>
			<name>avgDensityRegions</name>
			<value>0</value>
		</numericStateVariable>
	</timepoint>
	<timepoint>
		<numericStateVariable>
			<name>avgClusterednessRegions</name>
			<value>0</value>
		</numericStateVariable>
		<numericStateVariable>
			<name>avgDensityRegions</name>
			<value>0</value>
		</numericStateVariable>
	</timepoint>
	<timepoint>
		<numericStateVariable>
			<name>avgClusterednessRegions</name>
			<value>0</value>
		</numericStateVariable>
		<numericStateVariable>
			<name>avgDensityRegions</name>
			<value>0</value>
		</numericStateVariable>
	</timepoint>
	<timepoint>
		<numericStateVariable>
			<name>avgClusterednessRegions</name>
			<value>0</value>
		</numericStateVariable>
		<numericStateVariable>
			<name>avgDensityRegions</name>
			<value>0</value>
		</numericStateVariable>
	</timepoint>
	<timepoint>
		<numericStateVariable>
			<name>avgClusterednessRegions</name>
			<value>0</value>
		</numericStateVariable>
		<numericStateVariable>
			<name>avgDensityRegions</name>
			<value>0</value>
		</numericStateVariable>
	</timepoint>
	<timepoint>
		<numericStateVariable>
			<name>avgClusterednessRegions</name>
			<value>0</value>
		</numericStateVariable>
		<numericStateVariable>
			<name>avgDensityRegions</name>
			<value>0</value>
		</numericStateVariable>
	</timepoint>
	<timepoint>
		<numericStateVariable>
			<name>avgClusterednessRegions</name>
			<value>0</value>
		</numericStateVariable>
		<numericStateVariable>
			<name>avgDensityRegions</name>
			<value>0</value>
		</numericStateVariable>
	</timepoint>
	<timepoint>
		<numericStateVariable>
			<name>avgClusterednessRegions</name>
			<value>0</value>
		</numericStateVariable>
		<numericStateVariable>
			<name>avgDensityRegions</name>
			<value>0</value>
		</numericStateVariable>
	</timepoint>
	<timepoint>
		<numericStateVariable>
			<name>avgClusterednessRegions</name>
			<value>0</value>
		</numericStateVariable>
		<numericStateVariable>
			<name>avgDensityRegions</name>
			<value>0</value>
		</numericStateVariable>
	</timepoint>
	<timepoint>
		<numericStateVariable>
			<name>avgClusterednessRegions</name>
			<value>0</value>
		</numericStateVariable>
		<numericStateVariable>
			<name>avgDensityRegions</name>
			<value>0</value>
		</numericStateVariable>
	</timepoint>
	<timepoint>
		<numericStateVariable>
			<name>avgClusterednessRegions</name>
			<value>0</value>
		</numericStateVariable>
		<numericStateVariable>
			<name>avgDensityRegions</name>
			<value>0</value>
		</numericStateVariable>
	</timepoint>
	<timepoint>
		<numericStateVariable>
			<name>avgClusterednessRegions</name>
			<value>0</value>
		</numericStateVariable>
		<numericStateVariable>
			<name>avgDensityRegions</name>
			<value>0</value>
		</numericStateVariable>
	</timepoint>
	<timepoint>
		<numericStateVariable>
			<name>avgClusterednessRegions</name>
			<value>0</value>
		</numericStateVariable>
		<numericStateVariable>
			<name>avgDensityRegions</name>
			<value>0</value>
		</numericStateVariable>
	</timepoint>
	<timepoint>
		<numericStateVariable>
			<name>avgClusterednessRegions</name>
			<value>0</value>
		</numericStateVariable>
		<numericStateVariable>
			<name>avgDensityRegions</name>
			<value>0</value>
		</numericStateVariable>
	</timepoint>
	<timepoint>
		<numericStateVariable>
			<name>avgClusterednessRegions</name>
			<value>0</value>
		</numericStateVariable>
		<numericStateVariable>
			<name>avgDensityRegions</name>
			<value>0</value>
		</numericStateVariable>
	</timepoint>
	<timepoint>
		<numericStateVariable>
			<name>avgClusterednessRegions</name>
			<value>0</value>
		</numericStateVariable>
		<numericStateVariable>
			<name>avgDensityRegions</name>
			<value>0</value>
		</numericStateVariable>
	</timepoint>
	<timepoint>
		<numericStateVariable>
			<name>avgClusterednessRegions</name>
			<value>0</value>
		</numericStateVariable>
		<numericStateVariable>
			<name>avgDensityRegions</name>
			<value>0</value>
		</numericStateVariable>
	</timepoint>
	<timepoint>
		<numericStateVariable>
			<name>avgClusterednessRegions</name>
			<value>0</value>
		</numericStateVariable>
		<numericStateVariable>
			<name>avgDensityRegions</name>
			<value>0</value>
		</numericStateVariable>
	</timepoint>
	<timepoint>
		<numericStateVariable>
			<name>avgClusterednessRegions</name>
			<value>0</value>
		</numericStateVariable>
		<numericStateVariable>
			<name>avgDensityRegions</name>
			<value>0</value>
		</numericStateVariable>
	</timepoint>
	<timepoint>
		<numericStateVariable>
			<name>avgClusterednessRegions</name>
			<value>0</value>
		</numericStateVariable>
		<numericStateVariable>
			<name>avgDensityRegions</name>
			<value>0</value>
		</numericStateVariable>
	</timepoint>
	<timepoint>
		<numericStateVariable>
			<name>avgClusterednessRegions</name>
			<value>0</value>
		</numericStateVariable>
		<numericStateVariable>
			<name>avgDensityRegions</name>
			<value>0</value>
		</numericStateVariable>
	</timepoint>
	<timepoint>
		<numericStateVariable>
			<name>avgClusterednessRegions</name>
			<value>0</value>
		</numericStateVariable>
		<numericStateVariable>
			<name>avgDensityRegions</name>
			<value>0</value>
		</numericStateVariable>
	</timepoint>
	<timepoint>
		<numericStateVariable>
			<name>avgClusterednessRegions</name>
			<value>0</value>
		</numericStateVariable>
		<numericStateVariable>
			<name>avgDensityRegions</name>
			<value>0</value>
		</numericStateVariable>
	</timepoint>
	<timepoint>
		<numericStateVariable>
			<name>avgClusterednessRegions</name>
			<value>0</value>
		</numericStateVariable>
		<numericStateVariable>
			<name>avgDensityRegions</name>
			<value>0</value>
		</numericStateVariable>
	</timepoint>
	<timepoint>
		<numericStateVariable>
			<name>avgClusterednessRegions</name>
			<value>0</value>
		</numericStateVariable>
		<numericStateVariable>
			<name>avgDensityRegions</name>
			<value>0</value>
		</numericStateVariable>
	</timepoint>
	<timepoint>
		<numericStateVariable>
			<name>avgClusterednessRegions</name>
			<value>0</value>
		</numericStateVariable>
		<numericStateVariable>
			<name>avgDensityRegions</name>
			<value>0</value>
		</numericStateVariable>
	</timepoint>
	<timepoint>
		<numericStateVariable>
			<name>avgClusterednessRegions</name>
			<value>0</value>
		</numericStateVariable>
		<numericStateVariable>
			<name>avgDensityRegions</name>
			<value>0</value>
		</numericStateVariable>
	</timepoint>
	<timepoint>
		<numericStateVariable>
			<name>avgClusterednessRegions</name>
			<value>0</value>
		</numericStateVariable>
		<numericStateVariable>
			<name>avgDensityRegions</name>
			<value>0</value>
		</numericStateVariable>
	</timepoint>
	<timepoint>
		<numericStateVariable>
			<name>avgClusterednessRegions</name>
			<value>0</value>
		</numericStateVariable>
		<numericStateVariable>
			<name>avgDensityRegions</name>
			<value>0</value>
		</numericStateVariable>
	</timepoint>
	<timepoint>
		<numericStateVariable>
			<name>avgClusterednessRegions</name>
			<value>0</value>
		</numericStateVariable>
		<numericStateVariable>
			<name>avgDensityRegions</name>
			<value>0</value>
		</numericStateVariable>
	</timepoint>
	<timepoint>
		<numericStateVariable>
			<name>avgClusterednessRegions</name>
			<value>0</value>
		</numericStateVariable>
		<numericStateVariable>
			<name>avgDensityRegions</name>
			<value>0</value>
		</numericStateVariable>
	</timepoint>
	<timepoint>
		<spatialEntity>
			<pseudo3D type="region">
				<clusteredness>1</clusteredness>
				<density>0.5274439383321654</density>
				<area>22525</area>
				<perimeter>699.3588089942932</perimeter>
				<distanceFromOrigin>250.8884214147795</distanceFromOrigin>
				<angle>55.33090130789873</angle>
				<shape>triangular</shape>
				<triangleMeasure>0.711382715610745</triangleMeasure>
				<rectangleMeasure>0.5840866965199417</rectangleMeasure>
				<circleMeasure>0.431077340495031</circleMeasure>
				<centroid>
					<x>575.5372</x>
					<y>1084.752</y>
				</centroid>
			</pseudo3D>
		</spatialEntity>
		<numericStateVariable>
			<name>avgClusterednessRegions</name>
			<value>0</value>
		</numericStateVariable>
		<numericStateVariable>
			<name>avgDensityRegions</name>
			<value>0.5274439383321654</value>
		</numericStateVariable>
	</timepoint>
	<timepoint>
		<spatialEntity>
			<pseudo3D type="region">
				<clusteredness>1</clusteredness>
				<density>0.5272080445284605</density>
				<area>25044.5</area>
				<perimeter>778.667797088623</perimeter>
				<distanceFromOrigin>250.8884214147795</distanceFromOrigin>
				<angle>52.00791818124002</angle>
				<shape>triangular</shape>
				<triangleMeasure>0.7264671223191138</triangleMeasure>
				<rectangleMeasure>0.5469762067527255</rectangleMeasure>
				<circleMeasure>0.3830122006923468</circleMeasure>
				<centroid>
					<x>568.8584</x>
					<y>1091.911</y>
				</centroid>
			</pseudo3D>
		</spatialEntity>
		<numericStateVariable>
			<name>avgClusterednessRegions</name>
			<value>0</value>
		</numericStateVariable>
		<numericStateVariable>
			<name>avgDensityRegions</name>
			<value>0.5272080445284605</value>
		</numericStateVariable>
	</timepoint>
	<timepoint>
		<spatialEntity>
			<pseudo3D type="region">
				<clusteredness>1</clusteredness>
				<density>0.5226486007006934</density>
				<area>26418.5</area>
				<perimeter>790.1932306289673</perimeter>
				<distanceFromOrigin>250.8884214147795</distanceFromOrigin>
				<angle>53.2719452443632</angle>
				<shape>triangular</shape>
				<triangleMeasure>0.6867020282838785</triangleMeasure>
				<rectangleMeasure>0.5609546272061587</rectangleMeasure>
				<circleMeasure>0.4026751320121116</circleMeasure>
				<centroid>
					<x>567.3011</x>
					<y>1097.169</y>
				</centroid>
			</pseudo3D>
		</spatialEntity>
		<numericStateVariable>
			<name>avgClusterednessRegions</name>
			<value>0</value>
		</numericStateVariable>
		<numericStateVariable>
			<name>avgDensityRegions</name>
			<value>0.5226486007006934</value>
		</numericStateVariable>
	</timepoint>
	<timepoint>
		<spatialEntity>
			<pseudo3D type="region">
				<clusteredness>1</clusteredness>
				<density>0.5207063077909</density>
				<area>28718</area>
				<perimeter>927.5375640392303</perimeter>
				<distanceFromOrigin>250.8884214147795</distanceFromOrigin>
				<angle>51.96757748629231</angle>
				<shape>triangular</shape>
				<triangleMeasure>0.6835655830989017</triangleMeasure>
				<rectangleMeasure>0.5354189387547617</rectangleMeasure>
				<circleMeasure>0.3704659932410441</circleMeasure>
				<centroid>
					<x>561.6252</x>
					<y>1104.374</y>
				</centroid>
			</pseudo3D>
		</spatialEntity>
		<spatialEntity>
			<pseudo3D type="region">
				<clusteredness>1</clusteredness>
				<density>0.6195155471883682</density>
				<area>21116.5</area>
				<perimeter>603.4576141834259</perimeter>
				<distanceFromOrigin>407.6493591311042</distanceFromOrigin>
				<angle>61.94208999037107</angle>
				<shape>triangular</shape>
				<triangleMeasure>0.7270677047691599</triangleMeasure>
				<rectangleMeasure>0.6870861350121185</rectangleMeasure>
				<circleMeasure>0.5250502011037177</circleMeasure>
				<centroid>
					<x>1196.401</x>
					<y>748.5992</y>
				</centroid>
			</pseudo3D>
		</spatialEntity>
		<numericStateVariable>
			<name>avgClusterednessRegions</name>
			<value>1455.356833574473</value>
		</numericStateVariable>
		<numericStateVariable>
			<name>avgDensityRegions</name>
			<value>0.5701109274896341</value>
		</numericStateVariable>
	</timepoint>
	<timepoint>
		<spatialEntity>
			<pseudo3D type="region">
				<clusteredness>1</clusteredness>
				<density>0.5229523953686694</density>
				<area>31016.5</area>
				<perimeter>1031.603845596313</perimeter>
				<distanceFromOrigin>250.8884214147795</distanceFromOrigin>
				<angle>51.30531046596191</angle>
				<shape>triangular</shape>
				<triangleMeasure>0.6281504733937522</triangleMeasure>
				<rectangleMeasure>0.4926300834004166</rectangleMeasure>
				<circleMeasure>0.3549024301917361</circleMeasure>
				<centroid>
					<x>558.0132</x>
					<y>1112.362</y>
				</centroid>
			</pseudo3D>
		</spatialEntity>
		<spatialEntity>
			<pseudo3D type="region">
				<clusteredness>1</clusteredness>
				<density>0.6189252252163618</density>
				<area>23626.5</area>
				<perimeter>674.4436774253845</perimeter>
				<distanceFromOrigin>407.6493591311042</distanceFromOrigin>
				<angle>61.02575016572125</angle>
				<shape>triangular</shape>
				<triangleMeasure>0.7224842707194569</triangleMeasure>
				<rectangleMeasure>0.6502408146415302</rectangleMeasure>
				<circleMeasure>0.5125949615078249</circleMeasure>
				<centroid>
					<x>1205.34</x>
					<y>747.1244</y>
				</centroid>
			</pseudo3D>
		</spatialEntity>
		<numericStateVariable>
			<name>avgClusterednessRegions</name>
			<value>1486.51282360353</value>
		</numericStateVariable>
		<numericStateVariable>
			<name>avgDensityRegions</name>
			<value>0.5709388102925157</value>
		</numericStateVariable>
	</timepoint>
	<timepoint>
		<spatialEntity>
			<pseudo3D type="region">
				<clusteredness>1</clusteredness>
				<density>0.5280601435774962</density>
				<area>31449.5</area>
				<perimeter>1054.566452980042</perimeter>
				<distanceFromOrigin>250.8884214147795</distanceFromOrigin>
				<angle>50.71645749798272</angle>
				<shape>triangular</shape>
				<triangleMeasure>0.6290764980184775</triangleMeasure>
				<rectangleMeasure>0.4830502535766159</rectangleMeasure>
				<circleMeasure>0.3379936724843522</circleMeasure>
				<centroid>
					<x>555.9762</x>
					<y>1113.544</y>
				</centroid>
			</pseudo3D>
		</spatialEntity>
		<spatialEntity>
			<pseudo3D type="region">
				<clusteredness>1</clusteredness>
				<density>0.6195656983911243</density>
				<area>23900.5</area>
				<perimeter>686.4711923599243</perimeter>
				<distanceFromOrigin>407.6493591311042</distanceFromOrigin>
				<angle>61.48747435002681</angle>
				<shape>triangular</shape>
				<triangleMeasure>0.7292184711140943</triangleMeasure>
				<rectangleMeasure>0.6402678889098177</rectangleMeasure>
				<circleMeasure>0.5015874664433909</circleMeasure>
				<centroid>
					<x>1206.237</x>
					<y>747.3886</y>
				</centroid>
			</pseudo3D>
		</spatialEntity>
		<numericStateVariable>
			<name>avgClusterednessRegions</name>
			<value>1492.526796103336</value>
		</numericStateVariable>
		<numericStateVariable>
			<name>avgDensityRegions</name>
			<value>0.5738129209843102</value>
		</numericStateVariable>
	</timepoint>
	<timepoint>
		<spatialEntity>
			<pseudo3D type="region">
				<clusteredness>1</clusteredness>
				<density>0.5280601435774962</density>
				<area>31449.5</area>
				<perimeter>1054.566452980042</perimeter>
				<distanceFromOrigin>250.8884214147795</distanceFromOrigin>
				<angle>50.71645749798272</angle>
				<shape>triangular</shape>
				<triangleMeasure>0.6290764980184775</triangleMeasure>
				<rectangleMeasure>0.4830502535766159</rectangleMeasure>
				<circleMeasure>0.3379936724843522</circleMeasure>
				<centroid>
					<x>555.9762</x>
					<y>1113.544</y>
				</centroid>
			</pseudo3D>
		</spatialEntity>
		<spatialEntity>
			<pseudo3D type="region">
				<clusteredness>1</clusteredness>
				<density>0.6195656983911243</density>
				<area>23900.5</area>
				<perimeter>686.4711923599243</perimeter>
				<distanceFromOrigin>407.6493591311042</distanceFromOrigin>
				<angle>61.48747435002681</angle>
				<shape>triangular</shape>
				<triangleMeasure>0.7292184711140943</triangleMeasure>
				<rectangleMeasure>0.6402678889098177</rectangleMeasure>
				<circleMeasure>0.5015874664433909</circleMeasure>
				<centroid>
					<x>1206.237</x>
					<y>747.3886</y>
				</centroid>
			</pseudo3D>
		</spatialEntity>
		<numericStateVariable>
			<name>avgClusterednessRegions</name>
			<value>1492.526796103336</value>
		</numericStateVariable>
		<numericStateVariable>
			<name>avgDensityRegions</name>
			<value>0.5738129209843102</value>
		</numericStateVariable>
	</timepoint>
	<timepoint>
		<spatialEntity>
			<pseudo3D type="region">
				<clusteredness>1</clusteredness>
				<density>0.5280601435774962</density>
				<area>31449.5</area>
				<perimeter>1054.566452980042</perimeter>
				<distanceFromOrigin>250.8884214147795</distanceFromOrigin>
				<angle>50.71645749798272</angle>
				<shape>triangular</shape>
				<triangleMeasure>0.6290764980184775</triangleMeasure>
				<rectangleMeasure>0.4830502535766159</rectangleMeasure>
				<circleMeasure>0.3379936724843522</circleMeasure>
				<centroid>
					<x>555.9762</x>
					<y>1113.544</y>
				</centroid>
			</pseudo3D>
		</spatialEntity>
		<spatialEntity>
			<pseudo3D type="region">
				<clusteredness>1</clusteredness>
				<density>0.6195656983911243</density>
				<area>23900.5</area>
				<perimeter>686.4711923599243</perimeter>
				<distanceFromOrigin>407.6493591311042</distanceFromOrigin>
				<angle>61.48747435002681</angle>
				<shape>triangular</shape>
				<triangleMeasure>0.7292184711140943</triangleMeasure>
				<rectangleMeasure>0.6402678889098177</rectangleMeasure>
				<circleMeasure>0.5015874664433909</circleMeasure>
				<centroid>
					<x>1206.237</x>
					<y>747.3886</y>
				</centroid>
			</pseudo3D>
		</spatialEntity>
		<numericStateVariable>
			<name>avgClusterednessRegions</name>
			<value>1492.526796103336</value>
		</numericStateVariable>
		<numericStateVariable>
			<name>avgDensityRegions</name>
			<value>0.5738129209843102</value>
		</numericStateVariable>
	</timepoint>
	<timepoint>
		<spatialEntity>
			<pseudo3D type="region">
				<clusteredness>1</clusteredness>
				<density>0.5280601435774962</density>
				<area>31449.5</area>
				<perimeter>1054.566452980042</perimeter>
				<distanceFromOrigin>250.8884214147795</distanceFromOrigin>
				<angle>50.71645749798272</angle>
				<shape>triangular</shape>
				<triangleMeasure>0.6290764980184775</triangleMeasure>
				<rectangleMeasure>0.4830502535766159</rectangleMeasure>
				<circleMeasure>0.3379936724843522</circleMeasure>
				<centroid>
					<x>555.9762</x>
					<y>1113.544</y>
				</centroid>
			</pseudo3D>
		</spatialEntity>
		<spatialEntity>
			<pseudo3D type="region">
				<clusteredness>1</clusteredness>
				<density>0.6195656983911243</density>
				<area>23900.5</area>
				<perimeter>686.4711923599243</perimeter>
				<distanceFromOrigin>407.6493591311042</distanceFromOrigin>
				<angle>61.48747435002681</angle>
				<shape>triangular</shape>
				<triangleMeasure>0.7292184711140943</triangleMeasure>
				<rectangleMeasure>0.6402678889098177</rectangleMeasure>
				<circleMeasure>0.5015874664433909</circleMeasure>
				<centroid>
					<x>1206.237</x>
					<y>747.3886</y>
				</centroid>
			</pseudo3D>
		</spatialEntity>
		<numericStateVariable>
			<name>avgClusterednessRegions</name>
			<value>1492.526796103336</value>
		</numericStateVariable>
		<numericStateVariable>
			<name>avgDensityRegions</name>
			<value>0.5738129209843102</value>
		</numericStateVariable>
	</timepoint>
	<timepoint>
		<spatialEntity>
			<pseudo3D type="region">
				<clusteredness>1</clusteredness>
				<density>0.5280601435774962</density>
				<area>31449.5</area>
				<perimeter>1054.566452980042</perimeter>
				<distanceFromOrigin>250.8884214147795</distanceFromOrigin>
				<angle>50.71645749798272</angle>
				<shape>triangular</shape>
				<triangleMeasure>0.6290764980184775</triangleMeasure>
				<rectangleMeasure>0.4830502535766159</rectangleMeasure>
				<circleMeasure>0.3379936724843522</circleMeasure>
				<centroid>
					<x>555.9762</x>
					<y>1113.544</y>
				</centroid>
			</pseudo3D>
		</spatialEntity>
		<spatialEntity>
			<pseudo3D type="region">
				<clusteredness>1</clusteredness>
				<density>0.6195656983911243</density>
				<area>23900.5</area>
				<perimeter>686.4711923599243</perimeter>
				<distanceFromOrigin>407.6493591311042</distanceFromOrigin>
				<angle>61.48747435002681</angle>
				<shape>triangular</shape>
				<triangleMeasure>0.7292184711140943</triangleMeasure>
				<rectangleMeasure>0.6402678889098177</rectangleMeasure>
				<circleMeasure>0.5015874664433909</circleMeasure>
				<centroid>
					<x>1206.237</x>
					<y>747.3886</y>
				</centroid>
			</pseudo3D>
		</spatialEntity>
		<numericStateVariable>
			<name>avgClusterednessRegions</name>
			<value>1492.526796103336</value>
		</numericStateVariable>
		<numericStateVariable>
			<name>avgDensityRegions</name>
			<value>0.5738129209843102</value>
		</numericStateVariable>
	</timepoint>
	<timepoint>
		<spatialEntity>
			<pseudo3D type="region">
				<clusteredness>1</clusteredness>
				<density>0.5280601435774962</density>
				<area>31449.5</area>
				<perimeter>1054.566452980042</perimeter>
				<distanceFromOrigin>250.8884214147795</distanceFromOrigin>
				<angle>50.71645749798272</angle>
				<shape>triangular</shape>
				<triangleMeasure>0.6290764980184775</triangleMeasure>
				<rectangleMeasure>0.4830502535766159</rectangleMeasure>
				<circleMeasure>0.3379936724843522</circleMeasure>
				<centroid>
					<x>555.9762</x>
					<y>1113.544</y>
				</centroid>
			</pseudo3D>
		</spatialEntity>
		<spatialEntity>
			<pseudo3D type="region">
				<clusteredness>1</clusteredness>
				<density>0.6195656983911243</density>
				<area>23900.5</area>
				<perimeter>686.4711923599243</perimeter>
				<distanceFromOrigin>407.6493591311042</distanceFromOrigin>
				<angle>61.48747435002681</angle>
				<shape>triangular</shape>
				<triangleMeasure>0.7292184711140943</triangleMeasure>
				<rectangleMeasure>0.6402678889098177</rectangleMeasure>
				<circleMeasure>0.5015874664433909</circleMeasure>
				<centroid>
					<x>1206.237</x>
					<y>747.3886</y>
				</centroid>
			</pseudo3D>
		</spatialEntity>
		<numericStateVariable>
			<name>avgClusterednessRegions</name>
			<value>1492.526796103336</value>
		</numericStateVariable>
		<numericStateVariable>
			<name>avgDensityRegions</name>
			<value>0.5738129209843102</value>
		</numericStateVariable>
	</timepoint>
	<timepoint>
		<spatialEntity>
			<pseudo3D type="region">
				<clusteredness>1</clusteredness>
				<density>0.5280601435774962</density>
				<area>31449.5</area>
				<perimeter>1054.566452980042</perimeter>
				<distanceFromOrigin>250.8884214147795</distanceFromOrigin>
				<angle>50.71645749798272</angle>
				<shape>triangular</shape>
				<triangleMeasure>0.6290764980184775</triangleMeasure>
				<rectangleMeasure>0.4830502535766159</rectangleMeasure>
				<circleMeasure>0.3379936724843522</circleMeasure>
				<centroid>
					<x>555.9762</x>
					<y>1113.544</y>
				</centroid>
			</pseudo3D>
		</spatialEntity>
		<spatialEntity>
			<pseudo3D type="region">
				<clusteredness>1</clusteredness>
				<density>0.6195656983911243</density>
				<area>23900.5</area>
				<perimeter>686.4711923599243</perimeter>
				<distanceFromOrigin>407.6493591311042</distanceFromOrigin>
				<angle>61.48747435002681</angle>
				<shape>triangular</shape>
				<triangleMeasure>0.7292184711140943</triangleMeasure>
				<rectangleMeasure>0.6402678889098177</rectangleMeasure>
				<circleMeasure>0.5015874664433909</circleMeasure>
				<centroid>
					<x>1206.237</x>
					<y>747.3886</y>
				</centroid>
			</pseudo3D>
		</spatialEntity>
		<numericStateVariable>
			<name>avgClusterednessRegions</name>
			<value>1492.526796103336</value>
		</numericStateVariable>
		<numericStateVariable>
			<name>avgDensityRegions</name>
			<value>0.5738129209843102</value>
		</numericStateVariable>
	</timepoint>
	<timepoint>
		<spatialEntity>
			<pseudo3D type="region">
				<clusteredness>1</clusteredness>
				<density>0.5280601435774962</density>
				<area>31449.5</area>
				<perimeter>1054.566452980042</perimeter>
				<distanceFromOrigin>250.8884214147795</distanceFromOrigin>
				<angle>50.71645749798272</angle>
				<shape>triangular</shape>
				<triangleMeasure>0.6290764980184775</triangleMeasure>
				<rectangleMeasure>0.4830502535766159</rectangleMeasure>
				<circleMeasure>0.3379936724843522</circleMeasure>
				<centroid>
					<x>555.9762</x>
					<y>1113.544</y>
				</centroid>
			</pseudo3D>
		</spatialEntity>
		<spatialEntity>
			<pseudo3D type="region">
				<clusteredness>1</clusteredness>
				<density>0.6195656983911243</density>
				<area>23900.5</area>
				<perimeter>686.4711923599243</perimeter>
				<distanceFromOrigin>407.6493591311042</distanceFromOrigin>
				<angle>61.48747435002681</angle>
				<shape>triangular</shape>
				<triangleMeasure>0.7292184711140943</triangleMeasure>
				<rectangleMeasure>0.6402678889098177</rectangleMeasure>
				<circleMeasure>0.5015874664433909</circleMeasure>
				<centroid>
					<x>1206.237</x>
					<y>747.3886</y>
				</centroid>
			</pseudo3D>
		</spatialEntity>
		<numericStateVariable>
			<name>avgClusterednessRegions</name>
			<value>1492.526796103336</value>
		</numericStateVariable>
		<numericStateVariable>
			<name>avgDensityRegions</name>
			<value>0.5738129209843102</value>
		</numericStateVariable>
	</timepoint>
	<timepoint>
		<spatialEntity>
			<pseudo3D type="region">
				<clusteredness>1</clusteredness>
				<density>0.5280601435774962</density>
				<area>31449.5</area>
				<perimeter>1054.566452980042</perimeter>
				<distanceFromOrigin>250.8884214147795</distanceFromOrigin>
				<angle>50.71645749798272</angle>
				<shape>triangular</shape>
				<triangleMeasure>0.6290764980184775</triangleMeasure>
				<rectangleMeasure>0.4830502535766159</rectangleMeasure>
				<circleMeasure>0.3379936724843522</circleMeasure>
				<centroid>
					<x>555.9762</x>
					<y>1113.544</y>
				</centroid>
			</pseudo3D>
		</spatialEntity>
		<spatialEntity>
			<pseudo3D type="region">
				<clusteredness>1</clusteredness>
				<density>0.6195656983911243</density>
				<area>23900.5</area>
				<perimeter>686.4711923599243</perimeter>
				<distanceFromOrigin>407.6493591311042</distanceFromOrigin>
				<angle>61.48747435002681</angle>
				<shape>triangular</shape>
				<triangleMeasure>0.7292184711140943</triangleMeasure>
				<rectangleMeasure>0.6402678889098177</rectangleMeasure>
				<circleMeasure>0.5015874664433909</circleMeasure>
				<centroid>
					<x>1206.237</x>
					<y>747.3886</y>
				</centroid>
			</pseudo3D>
		</spatialEntity>
		<numericStateVariable>
			<name>avgClusterednessRegions</name>
			<value>1492.526796103336</value>
		</numericStateVariable>
		<numericStateVariable>
			<name>avgDensityRegions</name>
			<value>0.5738129209843102</value>
		</numericStateVariable>
	</timepoint>
	<timepoint>
		<spatialEntity>
			<pseudo3D type="region">
				<clusteredness>1</clusteredness>
				<density>0.5280601435774962</density>
				<area>31449.5</area>
				<perimeter>1054.566452980042</perimeter>
				<distanceFromOrigin>250.8884214147795</distanceFromOrigin>
				<angle>50.71645749798272</angle>
				<shape>triangular</shape>
				<triangleMeasure>0.6290764980184775</triangleMeasure>
				<rectangleMeasure>0.4830502535766159</rectangleMeasure>
				<circleMeasure>0.3379936724843522</circleMeasure>
				<centroid>
					<x>555.9762</x>
					<y>1113.544</y>
				</centroid>
			</pseudo3D>
		</spatialEntity>
		<spatialEntity>
			<pseudo3D type="region">
				<clusteredness>1</clusteredness>
				<density>0.6195656983911243</density>
				<area>23900.5</area>
				<perimeter>686.4711923599243</perimeter>
				<distanceFromOrigin>407.6493591311042</distanceFromOrigin>
				<angle>61.48747435002681</angle>
				<shape>triangular</shape>
				<triangleMeasure>0.7292184711140943</triangleMeasure>
				<rectangleMeasure>0.6402678889098177</rectangleMeasure>
				<circleMeasure>0.5015874664433909</circleMeasure>
				<centroid>
					<x>1206.237</x>
					<y>747.3886</y>
				</centroid>
			</pseudo3D>
		</spatialEntity>
		<numericStateVariable>
			<name>avgClusterednessRegions</name>
			<value>1492.526796103336</value>
		</numericStateVariable>
		<numericStateVariable>
			<name>avgDensityRegions</name>
			<value>0.5738129209843102</value>
		</numericStateVariable>
	</timepoint>
	<timepoint>
		<spatialEntity>
			<pseudo3D type="region">
				<clusteredness>1</clusteredness>
				<density>0.5280601435774962</density>
				<area>31449.5</area>
				<perimeter>1054.566452980042</perimeter>
				<distanceFromOrigin>250.8884214147795</distanceFromOrigin>
				<angle>50.71645749798272</angle>
				<shape>triangular</shape>
				<triangleMeasure>0.6290764980184775</triangleMeasure>
				<rectangleMeasure>0.4830502535766159</rectangleMeasure>
				<circleMeasure>0.3379936724843522</circleMeasure>
				<centroid>
					<x>555.9762</x>
					<y>1113.544</y>
				</centroid>
			</pseudo3D>
		</spatialEntity>
		<spatialEntity>
			<pseudo3D type="region">
				<clusteredness>1</clusteredness>
				<density>0.6195656983911243</density>
				<area>23900.5</area>
				<perimeter>686.4711923599243</perimeter>
				<distanceFromOrigin>407.6493591311042</distanceFromOrigin>
				<angle>61.48747435002681</angle>
				<shape>triangular</shape>
				<triangleMeasure>0.7292184711140943</triangleMeasure>
				<rectangleMeasure>0.6402678889098177</rectangleMeasure>
				<circleMeasure>0.5015874664433909</circleMeasure>
				<centroid>
					<x>1206.237</x>
					<y>747.3886</y>
				</centroid>
			</pseudo3D>
		</spatialEntity>
		<numericStateVariable>
			<name>avgClusterednessRegions</name>
			<value>1492.526796103336</value>
		</numericStateVariable>
		<numericStateVariable>
			<name>avgDensityRegions</name>
			<value>0.5738129209843102</value>
		</numericStateVariable>
	</timepoint>
	<timepoint>
		<spatialEntity>
			<pseudo3D type="region">
				<clusteredness>1</clusteredness>
				<density>0.5280601435774962</density>
				<area>31449.5</area>
				<perimeter>1054.566452980042</perimeter>
				<distanceFromOrigin>250.8884214147795</distanceFromOrigin>
				<angle>50.71645749798272</angle>
				<shape>triangular</shape>
				<triangleMeasure>0.6290764980184775</triangleMeasure>
				<rectangleMeasure>0.4830502535766159</rectangleMeasure>
				<circleMeasure>0.3379936724843522</circleMeasure>
				<centroid>
					<x>555.9762</x>
					<y>1113.544</y>
				</centroid>
			</pseudo3D>
		</spatialEntity>
		<spatialEntity>
			<pseudo3D type="region">
				<clusteredness>1</clusteredness>
				<density>0.6195656983911243</density>
				<area>23900.5</area>
				<perimeter>686.4711923599243</perimeter>
				<distanceFromOrigin>407.6493591311042</distanceFromOrigin>
				<angle>61.48747435002681</angle>
				<shape>triangular</shape>
				<triangleMeasure>0.7292184711140943</triangleMeasure>
				<rectangleMeasure>0.6402678889098177</rectangleMeasure>
				<circleMeasure>0.5015874664433909</circleMeasure>
				<centroid>
					<x>1206.237</x>
					<y>747.3886</y>
				</centroid>
			</pseudo3D>
		</spatialEntity>
		<numericStateVariable>
			<name>avgClusterednessRegions</name>
			<value>1492.526796103336</value>
		</numericStateVariable>
		<numericStateVariable>
			<name>avgDensityRegions</name>
			<value>0.5738129209843102</value>
		</numericStateVariable>
	</timepoint>
	<timepoint>
		<spatialEntity>
			<pseudo3D type="region">
				<clusteredness>1</clusteredness>
				<density>0.5280601435774962</density>
				<area>31449.5</area>
				<perimeter>1054.566452980042</perimeter>
				<distanceFromOrigin>250.8884214147795</distanceFromOrigin>
				<angle>50.71645749798272</angle>
				<shape>triangular</shape>
				<triangleMeasure>0.6290764980184775</triangleMeasure>
				<rectangleMeasure>0.4830502535766159</rectangleMeasure>
				<circleMeasure>0.3379936724843522</circleMeasure>
				<centroid>
					<x>555.9762</x>
					<y>1113.544</y>
				</centroid>
			</pseudo3D>
		</spatialEntity>
		<spatialEntity>
			<pseudo3D type="region">
				<clusteredness>1</clusteredness>
				<density>0.6195656983911243</density>
				<area>23900.5</area>
				<perimeter>686.4711923599243</perimeter>
				<distanceFromOrigin>407.6493591311042</distanceFromOrigin>
				<angle>61.48747435002681</angle>
				<shape>triangular</shape>
				<triangleMeasure>0.7292184711140943</triangleMeasure>
				<rectangleMeasure>0.6402678889098177</rectangleMeasure>
				<circleMeasure>0.5015874664433909</circleMeasure>
				<centroid>
					<x>1206.237</x>
					<y>747.3886</y>
				</centroid>
			</pseudo3D>
		</spatialEntity>
		<numericStateVariable>
			<name>avgClusterednessRegions</name>
			<value>1492.526796103336</value>
		</numericStateVariable>
		<numericStateVariable>
			<name>avgDensityRegions</name>
			<value>0.5738129209843102</value>
		</numericStateVariable>
	</timepoint>
	<timepoint>
		<spatialEntity>
			<pseudo3D type="region">
				<clusteredness>1</clusteredness>
				<density>0.5280601435774962</density>
				<area>31449.5</area>
				<perimeter>1054.566452980042</perimeter>
				<distanceFromOrigin>250.8884214147795</distanceFromOrigin>
				<angle>50.71645749798272</angle>
				<shape>triangular</shape>
				<triangleMeasure>0.6290764980184775</triangleMeasure>
				<rectangleMeasure>0.4830502535766159</rectangleMeasure>
				<circleMeasure>0.3379936724843522</circleMeasure>
				<centroid>
					<x>555.9762</x>
					<y>1113.544</y>
				</centroid>
			</pseudo3D>
		</spatialEntity>
		<spatialEntity>
			<pseudo3D type="region">
				<clusteredness>1</clusteredness>
				<density>0.6195656983911243</density>
				<area>23900.5</area>
				<perimeter>686.4711923599243</perimeter>
				<distanceFromOrigin>407.6493591311042</distanceFromOrigin>
				<angle>61.48747435002681</angle>
				<shape>triangular</shape>
				<triangleMeasure>0.7292184711140943</triangleMeasure>
				<rectangleMeasure>0.6402678889098177</rectangleMeasure>
				<circleMeasure>0.5015874664433909</circleMeasure>
				<centroid>
					<x>1206.237</x>
					<y>747.3886</y>
				</centroid>
			</pseudo3D>
		</spatialEntity>
		<numericStateVariable>
			<name>avgClusterednessRegions</name>
			<value>1492.526796103336</value>
		</numericStateVariable>
		<numericStateVariable>
			<name>avgDensityRegions</name>
			<value>0.5738129209843102</value>
		</numericStateVariable>
	</timepoint>
	<timepoint>
		<spatialEntity>
			<pseudo3D type="region">
				<clusteredness>1</clusteredness>
				<density>0.5280601435774962</density>
				<area>31449.5</area>
				<perimeter>1054.566452980042</perimeter>
				<distanceFromOrigin>250.8884214147795</distanceFromOrigin>
				<angle>50.71645749798272</angle>
				<shape>triangular</shape>
				<triangleMeasure>0.6290764980184775</triangleMeasure>
				<rectangleMeasure>0.4830502535766159</rectangleMeasure>
				<circleMeasure>0.3379936724843522</circleMeasure>
				<centroid>
					<x>555.9762</x>
					<y>1113.544</y>
				</centroid>
			</pseudo3D>
		</spatialEntity>
		<spatialEntity>
			<pseudo3D type="region">
				<clusteredness>1</clusteredness>
				<density>0.6195656983911243</density>
				<area>23900.5</area>
				<perimeter>686.4711923599243</perimeter>
				<distanceFromOrigin>407.6493591311042</distanceFromOrigin>
				<angle>61.48747435002681</angle>
				<shape>triangular</shape>
				<triangleMeasure>0.7292184711140943</triangleMeasure>
				<rectangleMeasure>0.6402678889098177</rectangleMeasure>
				<circleMeasure>0.5015874664433909</circleMeasure>
				<centroid>
					<x>1206.237</x>
					<y>747.3886</y>
				</centroid>
			</pseudo3D>
		</spatialEntity>
		<numericStateVariable>
			<name>avgClusterednessRegions</name>
			<value>1492.526796103336</value>
		</numericStateVariable>
		<numericStateVariable>
			<name>avgDensityRegions</name>
			<value>0.5738129209843102</value>
		</numericStateVariable>
	</timepoint>
	<timepoint>
		<spatialEntity>
			<pseudo3D type="region">
				<clusteredness>1</clusteredness>
				<density>0.5280601435774962</density>
				<area>31449.5</area>
				<perimeter>1054.566452980042</perimeter>
				<distanceFromOrigin>250.8884214147795</distanceFromOrigin>
				<angle>50.71645749798272</angle>
				<shape>triangular</shape>
				<triangleMeasure>0.6290764980184775</triangleMeasure>
				<rectangleMeasure>0.4830502535766159</rectangleMeasure>
				<circleMeasure>0.3379936724843522</circleMeasure>
				<centroid>
					<x>555.9762</x>
					<y>1113.544</y>
				</centroid>
			</pseudo3D>
		</spatialEntity>
		<spatialEntity>
			<pseudo3D type="region">
				<clusteredness>1</clusteredness>
				<density>0.6195656983911243</density>
				<area>23900.5</area>
				<perimeter>686.4711923599243</perimeter>
				<distanceFromOrigin>407.6493591311042</distanceFromOrigin>
				<angle>61.48747435002681</angle>
				<shape>triangular</shape>
				<triangleMeasure>0.7292184711140943</triangleMeasure>
				<rectangleMeasure>0.6402678889098177</rectangleMeasure>
				<circleMeasure>0.5015874664433909</circleMeasure>
				<centroid>
					<x>1206.237</x>
					<y>747.3886</y>
				</centroid>
			</pseudo3D>
		</spatialEntity>
		<numericStateVariable>
			<name>avgClusterednessRegions</name>
			<value>1492.526796103336</value>
		</numericStateVariable>
		<numericStateVariable>
			<name>avgDensityRegions</name>
			<value>0.5738129209843102</value>
		</numericStateVariable>
	</timepoint>
	<timepoint>
		<spatialEntity>
			<pseudo3D type="region">
				<clusteredness>1</clusteredness>
				<density>0.5280601435774962</density>
				<area>31449.5</area>
				<perimeter>1054.566452980042</perimeter>
				<distanceFromOrigin>250.8884214147795</distanceFromOrigin>
				<angle>50.71645749798272</angle>
				<shape>triangular</shape>
				<triangleMeasure>0.6290764980184775</triangleMeasure>
				<rectangleMeasure>0.4830502535766159</rectangleMeasure>
				<circleMeasure>0.3379936724843522</circleMeasure>
				<centroid>
					<x>555.9762</x>
					<y>1113.544</y>
				</centroid>
			</pseudo3D>
		</spatialEntity>
		<spatialEntity>
			<pseudo3D type="region">
				<clusteredness>1</clusteredness>
				<density>0.6195656983911243</density>
				<area>23900.5</area>
				<perimeter>686.4711923599243</perimeter>
				<distanceFromOrigin>407.6493591311042</distanceFromOrigin>
				<angle>61.48747435002681</angle>
				<shape>triangular</shape>
				<triangleMeasure>0.7292184711140943</triangleMeasure>
				<rectangleMeasure>0.6402678889098177</rectangleMeasure>
				<circleMeasure>0.5015874664433909</circleMeasure>
				<centroid>
					<x>1206.237</x>
					<y>747.3886</y>
				</centroid>
			</pseudo3D>
		</spatialEntity>
		<numericStateVariable>
			<name>avgClusterednessRegions</name>
			<value>1492.526796103336</value>
		</numericStateVariable>
		<numericStateVariable>
			<name>avgDensityRegions</name>
			<value>0.5738129209843102</value>
		</numericStateVariable>
	</timepoint>
	<timepoint>
		<spatialEntity>
			<pseudo3D type="region">
				<clusteredness>1</clusteredness>
				<density>0.5280601435774962</density>
				<area>31449.5</area>
				<perimeter>1054.566452980042</perimeter>
				<distanceFromOrigin>250.8884214147795</distanceFromOrigin>
				<angle>50.71645749798272</angle>
				<shape>triangular</shape>
				<triangleMeasure>0.6290764980184775</triangleMeasure>
				<rectangleMeasure>0.4830502535766159</rectangleMeasure>
				<circleMeasure>0.3379936724843522</circleMeasure>
				<centroid>
					<x>555.9762</x>
					<y>1113.544</y>
				</centroid>
			</pseudo3D>
		</spatialEntity>
		<spatialEntity>
			<pseudo3D type="region">
				<clusteredness>1</clusteredness>
				<density>0.6195656983911243</density>
				<area>23900.5</area>
				<perimeter>686.4711923599243</perimeter>
				<distanceFromOrigin>407.6493591311042</distanceFromOrigin>
				<angle>61.48747435002681</angle>
				<shape>triangular</shape>
				<triangleMeasure>0.7292184711140943</triangleMeasure>
				<rectangleMeasure>0.6402678889098177</rectangleMeasure>
				<circleMeasure>0.5015874664433909</circleMeasure>
				<centroid>
					<x>1206.237</x>
					<y>747.3886</y>
				</centroid>
			</pseudo3D>
		</spatialEntity>
		<numericStateVariable>
			<name>avgClusterednessRegions</name>
			<value>1492.526796103336</value>
		</numericStateVariable>
		<numericStateVariable>
			<name>avgDensityRegions</name>
			<value>0.5738129209843102</value>
		</numericStateVariable>
	</timepoint>
	<timepoint>
		<spatialEntity>
			<pseudo3D type="region">
				<clusteredness>1</clusteredness>
				<density>0.5280601435774962</density>
				<area>31449.5</area>
				<perimeter>1054.566452980042</perimeter>
				<distanceFromOrigin>250.8884214147795</distanceFromOrigin>
				<angle>50.71645749798272</angle>
				<shape>triangular</shape>
				<triangleMeasure>0.6290764980184775</triangleMeasure>
				<rectangleMeasure>0.4830502535766159</rectangleMeasure>
				<circleMeasure>0.3379936724843522</circleMeasure>
				<centroid>
					<x>555.9762</x>
					<y>1113.544</y>
				</centroid>
			</pseudo3D>
		</spatialEntity>
		<spatialEntity>
			<pseudo3D type="region">
				<clusteredness>1</clusteredness>
				<density>0.6195656983911243</density>
				<area>23900.5</area>
				<perimeter>686.4711923599243</perimeter>
				<distanceFromOrigin>407.6493591311042</distanceFromOrigin>
				<angle>61.48747435002681</angle>
				<shape>triangular</shape>
				<triangleMeasure>0.7292184711140943</triangleMeasure>
				<rectangleMeasure>0.6402678889098177</rectangleMeasure>
				<circleMeasure>0.5015874664433909</circleMeasure>
				<centroid>
					<x>1206.237</x>
					<y>747.3886</y>
				</centroid>
			</pseudo3D>
		</spatialEntity>
		<numericStateVariable>
			<name>avgClusterednessRegions</name>
			<value>1492.526796103336</value>
		</numericStateVariable>
		<numericStateVariable>
			<name>avgDensityRegions</name>
			<value>0.5738129209843102</value>
		</numericStateVariable>
	</timepoint>
	<timepoint>
		<spatialEntity>
			<pseudo3D type="region">
				<clusteredness>1</clusteredness>
				<density>0.5280601435774962</density>
				<area>31449.5</area>
				<perimeter>1054.566452980042</perimeter>
				<distanceFromOrigin>250.8884214147795</distanceFromOrigin>
				<angle>50.71645749798272</angle>
				<shape>triangular</shape>
				<triangleMeasure>0.6290764980184775</triangleMeasure>
				<rectangleMeasure>0.4830502535766159</rectangleMeasure>
				<circleMeasure>0.3379936724843522</circleMeasure>
				<centroid>
					<x>555.9762</x>
					<y>1113.544</y>
				</centroid>
			</pseudo3D>
		</spatialEntity>
		<spatialEntity>
			<pseudo3D type="region">
				<clusteredness>1</clusteredness>
				<density>0.6195656983911243</density>
				<area>23900.5</area>
				<perimeter>686.4711923599243</perimeter>
				<distanceFromOrigin>407.6493591311042</distanceFromOrigin>
				<angle>61.48747435002681</angle>
				<shape>triangular</shape>
				<triangleMeasure>0.7292184711140943</triangleMeasure>
				<rectangleMeasure>0.6402678889098177</rectangleMeasure>
				<circleMeasure>0.5015874664433909</circleMeasure>
				<centroid>
					<x>1206.237</x>
					<y>747.3886</y>
				</centroid>
			</pseudo3D>
		</spatialEntity>
		<numericStateVariable>
			<name>avgClusterednessRegions</name>
			<value>1492.526796103336</value>
		</numericStateVariable>
		<numericStateVariable>
			<name>avgDensityRegions</name>
			<value>0.5738129209843102</value>
		</numericStateVariable>
	</timepoint>
	<timepoint>
		<spatialEntity>
			<pseudo3D type="region">
				<clusteredness>1</clusteredness>
				<density>0.5280601435774962</density>
				<area>31449.5</area>
				<perimeter>1054.566452980042</perimeter>
				<distanceFromOrigin>250.8884214147795</distanceFromOrigin>
				<angle>50.71645749798272</angle>
				<shape>triangular</shape>
				<triangleMeasure>0.6290764980184775</triangleMeasure>
				<rectangleMeasure>0.4830502535766159</rectangleMeasure>
				<circleMeasure>0.3379936724843522</circleMeasure>
				<centroid>
					<x>555.9762</x>
					<y>1113.544</y>
				</centroid>
			</pseudo3D>
		</spatialEntity>
		<spatialEntity>
			<pseudo3D type="region">
				<clusteredness>1</clusteredness>
				<density>0.6195656983911243</density>
				<area>23900.5</area>
				<perimeter>686.4711923599243</perimeter>
				<distanceFromOrigin>407.6493591311042</distanceFromOrigin>
				<angle>61.48747435002681</angle>
				<shape>triangular</shape>
				<triangleMeasure>0.7292184711140943</triangleMeasure>
				<rectangleMeasure>0.6402678889098177</rectangleMeasure>
				<circleMeasure>0.5015874664433909</circleMeasure>
				<centroid>
					<x>1206.237</x>
					<y>747.3886</y>
				</centroid>
			</pseudo3D>
		</spatialEntity>
		<numericStateVariable>
			<name>avgClusterednessRegions</name>
			<value>1492.526796103336</value>
		</numericStateVariable>
		<numericStateVariable>
			<name>avgDensityRegions</name>
			<value>0.5738129209843102</value>
		</numericStateVariable>
	</timepoint>
	<timepoint>
		<spatialEntity>
			<pseudo3D type="region">
				<clusteredness>1</clusteredness>
				<density>0.5280601435774962</density>
				<area>31449.5</area>
				<perimeter>1054.566452980042</perimeter>
				<distanceFromOrigin>250.8884214147795</distanceFromOrigin>
				<angle>50.71645749798272</angle>
				<shape>triangular</shape>
				<triangleMeasure>0.6290764980184775</triangleMeasure>
				<rectangleMeasure>0.4830502535766159</rectangleMeasure>
				<circleMeasure>0.3379936724843522</circleMeasure>
				<centroid>
					<x>555.9762</x>
					<y>1113.544</y>
				</centroid>
			</pseudo3D>
		</spatialEntity>
		<spatialEntity>
			<pseudo3D type="region">
				<clusteredness>1</clusteredness>
				<density>0.6195656983911243</density>
				<area>23900.5</area>
				<perimeter>686.4711923599243</perimeter>
				<distanceFromOrigin>407.6493591311042</distanceFromOrigin>
				<angle>61.48747435002681</angle>
				<shape>triangular</shape>
				<triangleMeasure>0.7292184711140943</triangleMeasure>
				<rectangleMeasure>0.6402678889098177</rectangleMeasure>
				<circleMeasure>0.5015874664433909</circleMeasure>
				<centroid>
					<x>1206.237</x>
					<y>747.3886</y>
				</centroid>
			</pseudo3D>
		</spatialEntity>
		<numericStateVariable>
			<name>avgClusterednessRegions</name>
			<value>1492.526796103336</value>
		</numericStateVariable>
		<numericStateVariable>
			<name>avgDensityRegions</name>
			<value>0.5738129209843102</value>
		</numericStateVariable>
	</timepoint>
	<timepoint>
		<spatialEntity>
			<pseudo3D type="region">
				<clusteredness>1</clusteredness>
				<density>0.5280601435774962</density>
				<area>31449.5</area>
				<perimeter>1054.566452980042</perimeter>
				<distanceFromOrigin>250.8884214147795</distanceFromOrigin>
				<angle>50.71645749798272</angle>
				<shape>triangular</shape>
				<triangleMeasure>0.6290764980184775</triangleMeasure>
				<rectangleMeasure>0.4830502535766159</rectangleMeasure>
				<circleMeasure>0.3379936724843522</circleMeasure>
				<centroid>
					<x>555.9762</x>
					<y>1113.544</y>
				</centroid>
			</pseudo3D>
		</spatialEntity>
		<spatialEntity>
			<pseudo3D type="region">
				<clusteredness>1</clusteredness>
				<density>0.6195656983911243</density>
				<area>23900.5</area>
				<perimeter>686.4711923599243</perimeter>
				<distanceFromOrigin>407.6493591311042</distanceFromOrigin>
				<angle>61.48747435002681</angle>
				<shape>triangular</shape>
				<triangleMeasure>0.7292184711140943</triangleMeasure>
				<rectangleMeasure>0.6402678889098177</rectangleMeasure>
				<circleMeasure>0.5015874664433909</circleMeasure>
				<centroid>
					<x>1206.237</x>
					<y>747.3886</y>
				</centroid>
			</pseudo3D>
		</spatialEntity>
		<numericStateVariable>
			<name>avgClusterednessRegions</name>
			<value>1492.526796103336</value>
		</numericStateVariable>
		<numericStateVariable>
			<name>avgDensityRegions</name>
			<value>0.5738129209843102</value>
		</numericStateVariable>
	</timepoint>
	<timepoint>
		<spatialEntity>
			<pseudo3D type="region">
				<clusteredness>1</clusteredness>
				<density>0.5280601435774962</density>
				<area>31449.5</area>
				<perimeter>1054.566452980042</perimeter>
				<distanceFromOrigin>250.8884214147795</distanceFromOrigin>
				<angle>50.71645749798272</angle>
				<shape>triangular</shape>
				<triangleMeasure>0.6290764980184775</triangleMeasure>
				<rectangleMeasure>0.4830502535766159</rectangleMeasure>
				<circleMeasure>0.3379936724843522</circleMeasure>
				<centroid>
					<x>555.9762</x>
					<y>1113.544</y>
				</centroid>
			</pseudo3D>
		</spatialEntity>
		<spatialEntity>
			<pseudo3D type="region">
				<clusteredness>1</clusteredness>
				<density>0.6195656983911243</density>
				<area>23900.5</area>
				<perimeter>686.4711923599243</perimeter>
				<distanceFromOrigin>407.6493591311042</distanceFromOrigin>
				<angle>61.48747435002681</angle>
				<shape>triangular</shape>
				<triangleMeasure>0.7292184711140943</triangleMeasure>
				<rectangleMeasure>0.6402678889098177</rectangleMeasure>
				<circleMeasure>0.5015874664433909</circleMeasure>
				<centroid>
					<x>1206.237</x>
					<y>747.3886</y>
				</centroid>
			</pseudo3D>
		</spatialEntity>
		<numericStateVariable>
			<name>avgClusterednessRegions</name>
			<value>1492.526796103336</value>
		</numericStateVariable>
		<numericStateVariable>
			<name>avgDensityRegions</name>
			<value>0.5738129209843102</value>
		</numericStateVariable>
	</timepoint>
	<timepoint>
		<spatialEntity>
			<pseudo3D type="region">
				<clusteredness>1</clusteredness>
				<density>0.5280601435774962</density>
				<area>31449.5</area>
				<perimeter>1054.566452980042</perimeter>
				<distanceFromOrigin>250.8884214147795</distanceFromOrigin>
				<angle>50.71645749798272</angle>
				<shape>triangular</shape>
				<triangleMeasure>0.6290764980184775</triangleMeasure>
				<rectangleMeasure>0.4830502535766159</rectangleMeasure>
				<circleMeasure>0.3379936724843522</circleMeasure>
				<centroid>
					<x>555.9762</x>
					<y>1113.544</y>
				</centroid>
			</pseudo3D>
		</spatialEntity>
		<spatialEntity>
			<pseudo3D type="region">
				<clusteredness>1</clusteredness>
				<density>0.6195656983911243</density>
				<area>23900.5</area>
				<perimeter>686.4711923599243</perimeter>
				<distanceFromOrigin>407.6493591311042</distanceFromOrigin>
				<angle>61.48747435002681</angle>
				<shape>triangular</shape>
				<triangleMeasure>0.7292184711140943</triangleMeasure>
				<rectangleMeasure>0.6402678889098177</rectangleMeasure>
				<circleMeasure>0.5015874664433909</circleMeasure>
				<centroid>
					<x>1206.237</x>
					<y>747.3886</y>
				</centroid>
			</pseudo3D>
		</spatialEntity>
		<numericStateVariable>
			<name>avgClusterednessRegions</name>
			<value>1492.526796103336</value>
		</numericStateVariable>
		<numericStateVariable>
			<name>avgDensityRegions</name>
			<value>0.5738129209843102</value>
		</numericStateVariable>
	</timepoint>
	<timepoint>
		<spatialEntity>
			<pseudo3D type="region">
				<clusteredness>1</clusteredness>
				<density>0.5280601435774962</density>
				<area>31449.5</area>
				<perimeter>1054.566452980042</perimeter>
				<distanceFromOrigin>250.8884214147795</distanceFromOrigin>
				<angle>50.71645749798272</angle>
				<shape>triangular</shape>
				<triangleMeasure>0.6290764980184775</triangleMeasure>
				<rectangleMeasure>0.4830502535766159</rectangleMeasure>
				<circleMeasure>0.3379936724843522</circleMeasure>
				<centroid>
					<x>555.9762</x>
					<y>1113.544</y>
				</centroid>
			</pseudo3D>
		</spatialEntity>
		<spatialEntity>
			<pseudo3D type="region">
				<clusteredness>1</clusteredness>
				<density>0.6195656983911243</density>
				<area>23900.5</area>
				<perimeter>686.4711923599243</perimeter>
				<distanceFromOrigin>407.6493591311042</distanceFromOrigin>
				<angle>61.48747435002681</angle>
				<shape>triangular</shape>
				<triangleMeasure>0.7292184711140943</triangleMeasure>
				<rectangleMeasure>0.6402678889098177</rectangleMeasure>
				<circleMeasure>0.5015874664433909</circleMeasure>
				<centroid>
					<x>1206.237</x>
					<y>747.3886</y>
				</centroid>
			</pseudo3D>
		</spatialEntity>
		<numericStateVariable>
			<name>avgClusterednessRegions</name>
			<value>1492.526796103336</value>
		</numericStateVariable>
		<numericStateVariable>
			<name>avgDensityRegions</name>
			<value>0.5738129209843102</value>
		</numericStateVariable>
	</timepoint>
	<timepoint>
		<spatialEntity>
			<pseudo3D type="region">
				<clusteredness>1</clusteredness>
				<density>0.5280601435774962</density>
				<area>31449.5</area>
				<perimeter>1054.566452980042</perimeter>
				<distanceFromOrigin>250.8884214147795</distanceFromOrigin>
				<angle>50.71645749798272</angle>
				<shape>triangular</shape>
				<triangleMeasure>0.6290764980184775</triangleMeasure>
				<rectangleMeasure>0.4830502535766159</rectangleMeasure>
				<circleMeasure>0.3379936724843522</circleMeasure>
				<centroid>
					<x>555.9762</x>
					<y>1113.544</y>
				</centroid>
			</pseudo3D>
		</spatialEntity>
		<spatialEntity>
			<pseudo3D type="region">
				<clusteredness>1</clusteredness>
				<density>0.6195656983911243</density>
				<area>23900.5</area>
				<perimeter>686.4711923599243</perimeter>
				<distanceFromOrigin>407.6493591311042</distanceFromOrigin>
				<angle>61.48747435002681</angle>
				<shape>triangular</shape>
				<triangleMeasure>0.7292184711140943</triangleMeasure>
				<rectangleMeasure>0.6402678889098177</rectangleMeasure>
				<circleMeasure>0.5015874664433909</circleMeasure>
				<centroid>
					<x>1206.237</x>
					<y>747.3886</y>
				</centroid>
			</pseudo3D>
		</spatialEntity>
		<numericStateVariable>
			<name>avgClusterednessRegions</name>
			<value>1492.526796103336</value>
		</numericStateVariable>
		<numericStateVariable>
			<name>avgDensityRegions</name>
			<value>0.5738129209843102</value>
		</numericStateVariable>
	</timepoint>
	<timepoint>
		<spatialEntity>
			<pseudo3D type="region">
				<clusteredness>1</clusteredness>
				<density>0.5280601435774962</density>
				<area>31449.5</area>
				<perimeter>1054.566452980042</perimeter>
				<distanceFromOrigin>250.8884214147795</distanceFromOrigin>
				<angle>50.71645749798272</angle>
				<shape>triangular</shape>
				<triangleMeasure>0.6290764980184775</triangleMeasure>
				<rectangleMeasure>0.4830502535766159</rectangleMeasure>
				<circleMeasure>0.3379936724843522</circleMeasure>
				<centroid>
					<x>555.9762</x>
					<y>1113.544</y>
				</centroid>
			</pseudo3D>
		</spatialEntity>
		<spatialEntity>
			<pseudo3D type="region">
				<clusteredness>1</clusteredness>
				<density>0.6195656983911243</density>
				<area>23900.5</area>
				<perimeter>686.4711923599243</perimeter>
				<distanceFromOrigin>407.6493591311042</distanceFromOrigin>
				<angle>61.48747435002681</angle>
				<shape>triangular</shape>
				<triangleMeasure>0.7292184711140943</triangleMeasure>
				<rectangleMeasure>0.6402678889098177</rectangleMeasure>
				<circleMeasure>0.5015874664433909</circleMeasure>
				<centroid>
					<x>1206.237</x>
					<y>747.3886</y>
				</centroid>
			</pseudo3D>
		</spatialEntity>
		<numericStateVariable>
			<name>avgClusterednessRegions</name>
			<value>1492.526796103336</value>
		</numericStateVariable>
		<numericStateVariable>
			<name>avgDensityRegions</name>
			<value>0.5738129209843102</value>
		</numericStateVariable>
	</timepoint>
	<timepoint>
		<spatialEntity>
			<pseudo3D type="region">
				<clusteredness>1</clusteredness>
				<density>0.5280601435774962</density>
				<area>31449.5</area>
				<perimeter>1054.566452980042</perimeter>
				<distanceFromOrigin>250.8884214147795</distanceFromOrigin>
				<angle>50.71645749798272</angle>
				<shape>triangular</shape>
				<triangleMeasure>0.6290764980184775</triangleMeasure>
				<rectangleMeasure>0.4830502535766159</rectangleMeasure>
				<circleMeasure>0.3379936724843522</circleMeasure>
				<centroid>
					<x>555.9762</x>
					<y>1113.544</y>
				</centroid>
			</pseudo3D>
		</spatialEntity>
		<spatialEntity>
			<pseudo3D type="region">
				<clusteredness>1</clusteredness>
				<density>0.6195656983911243</density>
				<area>23900.5</area>
				<perimeter>686.4711923599243</perimeter>
				<distanceFromOrigin>407.6493591311042</distanceFromOrigin>
				<angle>61.48747435002681</angle>
				<shape>triangular</shape>
				<triangleMeasure>0.7292184711140943</triangleMeasure>
				<rectangleMeasure>0.6402678889098177</rectangleMeasure>
				<circleMeasure>0.5015874664433909</circleMeasure>
				<centroid>
					<x>1206.237</x>
					<y>747.3886</y>
				</centroid>
			</pseudo3D>
		</spatialEntity>
		<numericStateVariable>
			<name>avgClusterednessRegions</name>
			<value>1492.526796103336</value>
		</numericStateVariable>
		<numericStateVariable>
			<name>avgDensityRegions</name>
			<value>0.5738129209843102</value>
		</numericStateVariable>
	</timepoint>
	<timepoint>
		<spatialEntity>
			<pseudo3D type="region">
				<clusteredness>1</clusteredness>
				<density>0.5280601435774962</density>
				<area>31449.5</area>
				<perimeter>1054.566452980042</perimeter>
				<distanceFromOrigin>250.8884214147795</distanceFromOrigin>
				<angle>50.71645749798272</angle>
				<shape>triangular</shape>
				<triangleMeasure>0.6290764980184775</triangleMeasure>
				<rectangleMeasure>0.4830502535766159</rectangleMeasure>
				<circleMeasure>0.3379936724843522</circleMeasure>
				<centroid>
					<x>555.9762</x>
					<y>1113.544</y>
				</centroid>
			</pseudo3D>
		</spatialEntity>
		<spatialEntity>
			<pseudo3D type="region">
				<clusteredness>1</clusteredness>
				<density>0.6195656983911243</density>
				<area>23900.5</area>
				<perimeter>686.4711923599243</perimeter>
				<distanceFromOrigin>407.6493591311042</distanceFromOrigin>
				<angle>61.48747435002681</angle>
				<shape>triangular</shape>
				<triangleMeasure>0.7292184711140943</triangleMeasure>
				<rectangleMeasure>0.6402678889098177</rectangleMeasure>
				<circleMeasure>0.5015874664433909</circleMeasure>
				<centroid>
					<x>1206.237</x>
					<y>747.3886</y>
				</centroid>
			</pseudo3D>
		</spatialEntity>
		<numericStateVariable>
			<name>avgClusterednessRegions</name>
			<value>1492.526796103336</value>
		</numericStateVariable>
		<numericStateVariable>
			<name>avgDensityRegions</name>
			<value>0.5738129209843102</value>
		</numericStateVariable>
	</timepoint>
	<timepoint>
		<spatialEntity>
			<pseudo3D type="region">
				<clusteredness>1</clusteredness>
				<density>0.5280601435774962</density>
				<area>31449.5</area>
				<perimeter>1054.566452980042</perimeter>
				<distanceFromOrigin>250.8884214147795</distanceFromOrigin>
				<angle>50.71645749798272</angle>
				<shape>triangular</shape>
				<triangleMeasure>0.6290764980184775</triangleMeasure>
				<rectangleMeasure>0.4830502535766159</rectangleMeasure>
				<circleMeasure>0.3379936724843522</circleMeasure>
				<centroid>
					<x>555.9762</x>
					<y>1113.544</y>
				</centroid>
			</pseudo3D>
		</spatialEntity>
		<spatialEntity>
			<pseudo3D type="region">
				<clusteredness>1</clusteredness>
				<density>0.6195656983911243</density>
				<area>23900.5</area>
				<perimeter>686.4711923599243</perimeter>
				<distanceFromOrigin>407.6493591311042</distanceFromOrigin>
				<angle>61.48747435002681</angle>
				<shape>triangular</shape>
				<triangleMeasure>0.7292184711140943</triangleMeasure>
				<rectangleMeasure>0.6402678889098177</rectangleMeasure>
				<circleMeasure>0.5015874664433909</circleMeasure>
				<centroid>
					<x>1206.237</x>
					<y>747.3886</y>
				</centroid>
			</pseudo3D>
		</spatialEntity>
		<numericStateVariable>
			<name>avgClusterednessRegions</name>
			<value>1492.526796103336</value>
		</numericStateVariable>
		<numericStateVariable>
			<name>avgDensityRegions</name>
			<value>0.5738129209843102</value>
		</numericStateVariable>
	</timepoint>
	<timepoint>
		<spatialEntity>
			<pseudo3D type="region">
				<clusteredness>1</clusteredness>
				<density>0.5280601435774962</density>
				<area>31449.5</area>
				<perimeter>1054.566452980042</perimeter>
				<distanceFromOrigin>250.8884214147795</distanceFromOrigin>
				<angle>50.71645749798272</angle>
				<shape>triangular</shape>
				<triangleMeasure>0.6290764980184775</triangleMeasure>
				<rectangleMeasure>0.4830502535766159</rectangleMeasure>
				<circleMeasure>0.3379936724843522</circleMeasure>
				<centroid>
					<x>555.9762</x>
					<y>1113.544</y>
				</centroid>
			</pseudo3D>
		</spatialEntity>
		<spatialEntity>
			<pseudo3D type="region">
				<clusteredness>1</clusteredness>
				<density>0.6195656983911243</density>
				<area>23900.5</area>
				<perimeter>686.4711923599243</perimeter>
				<distanceFromOrigin>407.6493591311042</distanceFromOrigin>
				<angle>61.48747435002681</angle>
				<shape>triangular</shape>
				<triangleMeasure>0.7292184711140943</triangleMeasure>
				<rectangleMeasure>0.6402678889098177</rectangleMeasure>
				<circleMeasure>0.5015874664433909</circleMeasure>
				<centroid>
					<x>1206.237</x>
					<y>747.3886</y>
				</centroid>
			</pseudo3D>
		</spatialEntity>
		<numericStateVariable>
			<name>avgClusterednessRegions</name>
			<value>1492.526796103336</value>
		</numericStateVariable>
		<numericStateVariable>
			<name>avgDensityRegions</name>
			<value>0.5738129209843102</value>
		</numericStateVariable>
	</timepoint>
	<timepoint>
		<spatialEntity>
			<pseudo3D type="region">
				<clusteredness>1</clusteredness>
				<density>0.5280601435774962</density>
				<area>31449.5</area>
				<perimeter>1054.566452980042</perimeter>
				<distanceFromOrigin>250.8884214147795</distanceFromOrigin>
				<angle>50.71645749798272</angle>
				<shape>triangular</shape>
				<triangleMeasure>0.6290764980184775</triangleMeasure>
				<rectangleMeasure>0.4830502535766159</rectangleMeasure>
				<circleMeasure>0.3379936724843522</circleMeasure>
				<centroid>
					<x>555.9762</x>
					<y>1113.544</y>
				</centroid>
			</pseudo3D>
		</spatialEntity>
		<spatialEntity>
			<pseudo3D type="region">
				<clusteredness>1</clusteredness>
				<density>0.6195656983911243</density>
				<area>23900.5</area>
				<perimeter>686.4711923599243</perimeter>
				<distanceFromOrigin>407.6493591311042</distanceFromOrigin>
				<angle>61.48747435002681</angle>
				<shape>triangular</shape>
				<triangleMeasure>0.7292184711140943</triangleMeasure>
				<rectangleMeasure>0.6402678889098177</rectangleMeasure>
				<circleMeasure>0.5015874664433909</circleMeasure>
				<centroid>
					<x>1206.237</x>
					<y>747.3886</y>
				</centroid>
			</pseudo3D>
		</spatialEntity>
		<numericStateVariable>
			<name>avgClusterednessRegions</name>
			<value>1492.526796103336</value>
		</numericStateVariable>
		<numericStateVariable>
			<name>avgDensityRegions</name>
			<value>0.5738129209843102</value>
		</numericStateVariable>
	</timepoint>
	<timepoint>
		<spatialEntity>
			<pseudo3D type="region">
				<clusteredness>1</clusteredness>
				<density>0.5280601435774962</density>
				<area>31449.5</area>
				<perimeter>1054.566452980042</perimeter>
				<distanceFromOrigin>250.8884214147795</distanceFromOrigin>
				<angle>50.71645749798272</angle>
				<shape>triangular</shape>
				<triangleMeasure>0.6290764980184775</triangleMeasure>
				<rectangleMeasure>0.4830502535766159</rectangleMeasure>
				<circleMeasure>0.3379936724843522</circleMeasure>
				<centroid>
					<x>555.9762</x>
					<y>1113.544</y>
				</centroid>
			</pseudo3D>
		</spatialEntity>
		<spatialEntity>
			<pseudo3D type="region">
				<clusteredness>1</clusteredness>
				<density>0.6195656983911243</density>
				<area>23900.5</area>
				<perimeter>686.4711923599243</perimeter>
				<distanceFromOrigin>407.6493591311042</distanceFromOrigin>
				<angle>61.48747435002681</angle>
				<shape>triangular</shape>
				<triangleMeasure>0.7292184711140943</triangleMeasure>
				<rectangleMeasure>0.6402678889098177</rectangleMeasure>
				<circleMeasure>0.5015874664433909</circleMeasure>
				<centroid>
					<x>1206.237</x>
					<y>747.3886</y>
				</centroid>
			</pseudo3D>
		</spatialEntity>
		<numericStateVariable>
			<name>avgClusterednessRegions</name>
			<value>1492.526796103336</value>
		</numericStateVariable>
		<numericStateVariable>
			<name>avgDensityRegions</name>
			<value>0.5738129209843102</value>
		</numericStateVariable>
	</timepoint>
	<timepoint>
		<spatialEntity>
			<pseudo3D type="region">
				<clusteredness>1</clusteredness>
				<density>0.5280601435774962</density>
				<area>31449.5</area>
				<perimeter>1054.566452980042</perimeter>
				<distanceFromOrigin>250.8884214147795</distanceFromOrigin>
				<angle>50.71645749798272</angle>
				<shape>triangular</shape>
				<triangleMeasure>0.6290764980184775</triangleMeasure>
				<rectangleMeasure>0.4830502535766159</rectangleMeasure>
				<circleMeasure>0.3379936724843522</circleMeasure>
				<centroid>
					<x>555.9762</x>
					<y>1113.544</y>
				</centroid>
			</pseudo3D>
		</spatialEntity>
		<spatialEntity>
			<pseudo3D type="region">
				<clusteredness>1</clusteredness>
				<density>0.6195656983911243</density>
				<area>23900.5</area>
				<perimeter>686.4711923599243</perimeter>
				<distanceFromOrigin>407.6493591311042</distanceFromOrigin>
				<angle>61.48747435002681</angle>
				<shape>triangular</shape>
				<triangleMeasure>0.7292184711140943</triangleMeasure>
				<rectangleMeasure>0.6402678889098177</rectangleMeasure>
				<circleMeasure>0.5015874664433909</circleMeasure>
				<centroid>
					<x>1206.237</x>
					<y>747.3886</y>
				</centroid>
			</pseudo3D>
		</spatialEntity>
		<numericStateVariable>
			<name>avgClusterednessRegions</name>
			<value>1492.526796103336</value>
		</numericStateVariable>
		<numericStateVariable>
			<name>avgDensityRegions</name>
			<value>0.5738129209843102</value>
		</numericStateVariable>
	</timepoint>
	<timepoint>
		<spatialEntity>
			<pseudo3D type="region">
				<clusteredness>1</clusteredness>
				<density>0.5280601435774962</density>
				<area>31449.5</area>
				<perimeter>1054.566452980042</perimeter>
				<distanceFromOrigin>250.8884214147795</distanceFromOrigin>
				<angle>50.71645749798272</angle>
				<shape>triangular</shape>
				<triangleMeasure>0.6290764980184775</triangleMeasure>
				<rectangleMeasure>0.4830502535766159</rectangleMeasure>
				<circleMeasure>0.3379936724843522</circleMeasure>
				<centroid>
					<x>555.9762</x>
					<y>1113.544</y>
				</centroid>
			</pseudo3D>
		</spatialEntity>
		<spatialEntity>
			<pseudo3D type="region">
				<clusteredness>1</clusteredness>
				<density>0.6195656983911243</density>
				<area>23900.5</area>
				<perimeter>686.4711923599243</perimeter>
				<distanceFromOrigin>407.6493591311042</distanceFromOrigin>
				<angle>61.48747435002681</angle>
				<shape>triangular</shape>
				<triangleMeasure>0.7292184711140943</triangleMeasure>
				<rectangleMeasure>0.6402678889098177</rectangleMeasure>
				<circleMeasure>0.5015874664433909</circleMeasure>
				<centroid>
					<x>1206.237</x>
					<y>747.3886</y>
				</centroid>
			</pseudo3D>
		</spatialEntity>
		<numericStateVariable>
			<name>avgClusterednessRegions</name>
			<value>1492.526796103336</value>
		</numericStateVariable>
		<numericStateVariable>
			<name>avgDensityRegions</name>
			<value>0.5738129209843102</value>
		</numericStateVariable>
	</timepoint>
	<timepoint>
		<spatialEntity>
			<pseudo3D type="region">
				<clusteredness>1</clusteredness>
				<density>0.5280601435774962</density>
				<area>31449.5</area>
				<perimeter>1054.566452980042</perimeter>
				<distanceFromOrigin>250.8884214147795</distanceFromOrigin>
				<angle>50.71645749798272</angle>
				<shape>triangular</shape>
				<triangleMeasure>0.6290764980184775</triangleMeasure>
				<rectangleMeasure>0.4830502535766159</rectangleMeasure>
				<circleMeasure>0.3379936724843522</circleMeasure>
				<centroid>
					<x>555.9762</x>
					<y>1113.544</y>
				</centroid>
			</pseudo3D>
		</spatialEntity>
		<spatialEntity>
			<pseudo3D type="region">
				<clusteredness>1</clusteredness>
				<density>0.6195656983911243</density>
				<area>23900.5</area>
				<perimeter>686.4711923599243</perimeter>
				<distanceFromOrigin>407.6493591311042</distanceFromOrigin>
				<angle>61.48747435002681</angle>
				<shape>triangular</shape>
				<triangleMeasure>0.7292184711140943</triangleMeasure>
				<rectangleMeasure>0.6402678889098177</rectangleMeasure>
				<circleMeasure>0.5015874664433909</circleMeasure>
				<centroid>
					<x>1206.237</x>
					<y>747.3886</y>
				</centroid>
			</pseudo3D>
		</spatialEntity>
		<numericStateVariable>
			<name>avgClusterednessRegions</name>
			<value>1492.526796103336</value>
		</numericStateVariable>
		<numericStateVariable>
			<name>avgDensityRegions</name>
			<value>0.5738129209843102</value>
		</numericStateVariable>
	</timepoint>
	<timepoint>
		<spatialEntity>
			<pseudo3D type="region">
				<clusteredness>1</clusteredness>
				<density>0.5280601435774962</density>
				<area>31449.5</area>
				<perimeter>1054.566452980042</perimeter>
				<distanceFromOrigin>250.8884214147795</distanceFromOrigin>
				<angle>50.71645749798272</angle>
				<shape>triangular</shape>
				<triangleMeasure>0.6290764980184775</triangleMeasure>
				<rectangleMeasure>0.4830502535766159</rectangleMeasure>
				<circleMeasure>0.3379936724843522</circleMeasure>
				<centroid>
					<x>555.9762</x>
					<y>1113.544</y>
				</centroid>
			</pseudo3D>
		</spatialEntity>
		<spatialEntity>
			<pseudo3D type="region">
				<clusteredness>1</clusteredness>
				<density>0.6195656983911243</density>
				<area>23900.5</area>
				<perimeter>686.4711923599243</perimeter>
				<distanceFromOrigin>407.6493591311042</distanceFromOrigin>
				<angle>61.48747435002681</angle>
				<shape>triangular</shape>
				<triangleMeasure>0.7292184711140943</triangleMeasure>
				<rectangleMeasure>0.6402678889098177</rectangleMeasure>
				<circleMeasure>0.5015874664433909</circleMeasure>
				<centroid>
					<x>1206.237</x>
					<y>747.3886</y>
				</centroid>
			</pseudo3D>
		</spatialEntity>
		<numericStateVariable>
			<name>avgClusterednessRegions</name>
			<value>1492.526796103336</value>
		</numericStateVariable>
		<numericStateVariable>
			<name>avgDensityRegions</name>
			<value>0.5738129209843102</value>
		</numericStateVariable>
	</timepoint>
	<timepoint>
		<spatialEntity>
			<pseudo3D type="region">
				<clusteredness>1</clusteredness>
				<density>0.5280601435774962</density>
				<area>31449.5</area>
				<perimeter>1054.566452980042</perimeter>
				<distanceFromOrigin>250.8884214147795</distanceFromOrigin>
				<angle>50.71645749798272</angle>
				<shape>triangular</shape>
				<triangleMeasure>0.6290764980184775</triangleMeasure>
				<rectangleMeasure>0.4830502535766159</rectangleMeasure>
				<circleMeasure>0.3379936724843522</circleMeasure>
				<centroid>
					<x>555.9762</x>
					<y>1113.544</y>
				</centroid>
			</pseudo3D>
		</spatialEntity>
		<spatialEntity>
			<pseudo3D type="region">
				<clusteredness>1</clusteredness>
				<density>0.6195656983911243</density>
				<area>23900.5</area>
				<perimeter>686.4711923599243</perimeter>
				<distanceFromOrigin>407.6493591311042</distanceFromOrigin>
				<angle>61.48747435002681</angle>
				<shape>triangular</shape>
				<triangleMeasure>0.7292184711140943</triangleMeasure>
				<rectangleMeasure>0.6402678889098177</rectangleMeasure>
				<circleMeasure>0.5015874664433909</circleMeasure>
				<centroid>
					<x>1206.237</x>
					<y>747.3886</y>
				</centroid>
			</pseudo3D>
		</spatialEntity>
		<numericStateVariable>
			<name>avgClusterednessRegions</name>
			<value>1492.526796103336</value>
		</numericStateVariable>
		<numericStateVariable>
			<name>avgDensityRegions</name>
			<value>0.5738129209843102</value>
		</numericStateVariable>
	</timepoint>
	<timepoint>
		<spatialEntity>
			<pseudo3D type="region">
				<clusteredness>1</clusteredness>
				<density>0.5280601435774962</density>
				<area>31449.5</area>
				<perimeter>1054.566452980042</perimeter>
				<distanceFromOrigin>250.8884214147795</distanceFromOrigin>
				<angle>50.71645749798272</angle>
				<shape>triangular</shape>
				<triangleMeasure>0.6290764980184775</triangleMeasure>
				<rectangleMeasure>0.4830502535766159</rectangleMeasure>
				<circleMeasure>0.3379936724843522</circleMeasure>
				<centroid>
					<x>555.9762</x>
					<y>1113.544</y>
				</centroid>
			</pseudo3D>
		</spatialEntity>
		<spatialEntity>
			<pseudo3D type="region">
				<clusteredness>1</clusteredness>
				<density>0.6195656983911243</density>
				<area>23900.5</area>
				<perimeter>686.4711923599243</perimeter>
				<distanceFromOrigin>407.6493591311042</distanceFromOrigin>
				<angle>61.48747435002681</angle>
				<shape>triangular</shape>
				<triangleMeasure>0.7292184711140943</triangleMeasure>
				<rectangleMeasure>0.6402678889098177</rectangleMeasure>
				<circleMeasure>0.5015874664433909</circleMeasure>
				<centroid>
					<x>1206.237</x>
					<y>747.3886</y>
				</centroid>
			</pseudo3D>
		</spatialEntity>
		<numericStateVariable>
			<name>avgClusterednessRegions</name>
			<value>1492.526796103336</value>
		</numericStateVariable>
		<numericStateVariable>
			<name>avgDensityRegions</name>
			<value>0.5738129209843102</value>
		</numericStateVariable>
	</timepoint>
	<timepoint>
		<spatialEntity>
			<pseudo3D type="region">
				<clusteredness>1</clusteredness>
				<density>0.5280601435774962</density>
				<area>31449.5</area>
				<perimeter>1054.566452980042</perimeter>
				<distanceFromOrigin>250.8884214147795</distanceFromOrigin>
				<angle>50.71645749798272</angle>
				<shape>triangular</shape>
				<triangleMeasure>0.6290764980184775</triangleMeasure>
				<rectangleMeasure>0.4830502535766159</rectangleMeasure>
				<circleMeasure>0.3379936724843522</circleMeasure>
				<centroid>
					<x>555.9762</x>
					<y>1113.544</y>
				</centroid>
			</pseudo3D>
		</spatialEntity>
		<spatialEntity>
			<pseudo3D type="region">
				<clusteredness>1</clusteredness>
				<density>0.6195656983911243</density>
				<area>23900.5</area>
				<perimeter>686.4711923599243</perimeter>
				<distanceFromOrigin>407.6493591311042</distanceFromOrigin>
				<angle>61.48747435002681</angle>
				<shape>triangular</shape>
				<triangleMeasure>0.7292184711140943</triangleMeasure>
				<rectangleMeasure>0.6402678889098177</rectangleMeasure>
				<circleMeasure>0.5015874664433909</circleMeasure>
				<centroid>
					<x>1206.237</x>
					<y>747.3886</y>
				</centroid>
			</pseudo3D>
		</spatialEntity>
		<numericStateVariable>
			<name>avgClusterednessRegions</name>
			<value>1492.526796103336</value>
		</numericStateVariable>
		<numericStateVariable>
			<name>avgDensityRegions</name>
			<value>0.5738129209843102</value>
		</numericStateVariable>
	</timepoint>
	<timepoint>
		<spatialEntity>
			<pseudo3D type="region">
				<clusteredness>1</clusteredness>
				<density>0.5280601435774962</density>
				<area>31449.5</area>
				<perimeter>1054.566452980042</perimeter>
				<distanceFromOrigin>250.8884214147795</distanceFromOrigin>
				<angle>50.71645749798272</angle>
				<shape>triangular</shape>
				<triangleMeasure>0.6290764980184775</triangleMeasure>
				<rectangleMeasure>0.4830502535766159</rectangleMeasure>
				<circleMeasure>0.3379936724843522</circleMeasure>
				<centroid>
					<x>555.9762</x>
					<y>1113.544</y>
				</centroid>
			</pseudo3D>
		</spatialEntity>
		<spatialEntity>
			<pseudo3D type="region">
				<clusteredness>1</clusteredness>
				<density>0.6195656983911243</density>
				<area>23900.5</area>
				<perimeter>686.4711923599243</perimeter>
				<distanceFromOrigin>407.6493591311042</distanceFromOrigin>
				<angle>61.48747435002681</angle>
				<shape>triangular</shape>
				<triangleMeasure>0.7292184711140943</triangleMeasure>
				<rectangleMeasure>0.6402678889098177</rectangleMeasure>
				<circleMeasure>0.5015874664433909</circleMeasure>
				<centroid>
					<x>1206.237</x>
					<y>747.3886</y>
				</centroid>
			</pseudo3D>
		</spatialEntity>
		<numericStateVariable>
			<name>avgClusterednessRegions</name>
			<value>1492.526796103336</value>
		</numericStateVariable>
		<numericStateVariable>
			<name>avgDensityRegions</name>
			<value>0.5738129209843102</value>
		</numericStateVariable>
	</timepoint>
	<timepoint>
		<spatialEntity>
			<pseudo3D type="region">
				<clusteredness>1</clusteredness>
				<density>0.5280601435774962</density>
				<area>31449.5</area>
				<perimeter>1054.566452980042</perimeter>
				<distanceFromOrigin>250.8884214147795</distanceFromOrigin>
				<angle>50.71645749798272</angle>
				<shape>triangular</shape>
				<triangleMeasure>0.6290764980184775</triangleMeasure>
				<rectangleMeasure>0.4830502535766159</rectangleMeasure>
				<circleMeasure>0.3379936724843522</circleMeasure>
				<centroid>
					<x>555.9762</x>
					<y>1113.544</y>
				</centroid>
			</pseudo3D>
		</spatialEntity>
		<spatialEntity>
			<pseudo3D type="region">
				<clusteredness>1</clusteredness>
				<density>0.6195656983911243</density>
				<area>23900.5</area>
				<perimeter>686.4711923599243</perimeter>
				<distanceFromOrigin>407.6493591311042</distanceFromOrigin>
				<angle>61.48747435002681</angle>
				<shape>triangular</shape>
				<triangleMeasure>0.7292184711140943</triangleMeasure>
				<rectangleMeasure>0.6402678889098177</rectangleMeasure>
				<circleMeasure>0.5015874664433909</circleMeasure>
				<centroid>
					<x>1206.237</x>
					<y>747.3886</y>
				</centroid>
			</pseudo3D>
		</spatialEntity>
		<numericStateVariable>
			<name>avgClusterednessRegions</name>
			<value>1492.526796103336</value>
		</numericStateVariable>
		<numericStateVariable>
			<name>avgDensityRegions</name>
			<value>0.5738129209843102</value>
		</numericStateVariable>
	</timepoint>
	<timepoint>
		<spatialEntity>
			<pseudo3D type="region">
				<clusteredness>1</clusteredness>
				<density>0.5280601435774962</density>
				<area>31449.5</area>
				<perimeter>1054.566452980042</perimeter>
				<distanceFromOrigin>250.8884214147795</distanceFromOrigin>
				<angle>50.71645749798272</angle>
				<shape>triangular</shape>
				<triangleMeasure>0.6290764980184775</triangleMeasure>
				<rectangleMeasure>0.4830502535766159</rectangleMeasure>
				<circleMeasure>0.3379936724843522</circleMeasure>
				<centroid>
					<x>555.9762</x>
					<y>1113.544</y>
				</centroid>
			</pseudo3D>
		</spatialEntity>
		<spatialEntity>
			<pseudo3D type="region">
				<clusteredness>1</clusteredness>
				<density>0.6195656983911243</density>
				<area>23900.5</area>
				<perimeter>686.4711923599243</perimeter>
				<distanceFromOrigin>407.6493591311042</distanceFromOrigin>
				<angle>61.48747435002681</angle>
				<shape>triangular</shape>
				<triangleMeasure>0.7292184711140943</triangleMeasure>
				<rectangleMeasure>0.6402678889098177</rectangleMeasure>
				<circleMeasure>0.5015874664433909</circleMeasure>
				<centroid>
					<x>1206.237</x>
					<y>747.3886</y>
				</centroid>
			</pseudo3D>
		</spatialEntity>
		<numericStateVariable>
			<name>avgClusterednessRegions</name>
			<value>1492.526796103336</value>
		</numericStateVariable>
		<numericStateVariable>
			<name>avgDensityRegions</name>
			<value>0.5738129209843102</value>
		</numericStateVariable>
	</timepoint>
	<timepoint>
		<spatialEntity>
			<pseudo3D type="region">
				<clusteredness>1</clusteredness>
				<density>0.5280601435774962</density>
				<area>31449.5</area>
				<perimeter>1054.566452980042</perimeter>
				<distanceFromOrigin>250.8884214147795</distanceFromOrigin>
				<angle>50.71645749798272</angle>
				<shape>triangular</shape>
				<triangleMeasure>0.6290764980184775</triangleMeasure>
				<rectangleMeasure>0.4830502535766159</rectangleMeasure>
				<circleMeasure>0.3379936724843522</circleMeasure>
				<centroid>
					<x>555.9762</x>
					<y>1113.544</y>
				</centroid>
			</pseudo3D>
		</spatialEntity>
		<spatialEntity>
			<pseudo3D type="region">
				<clusteredness>1</clusteredness>
				<density>0.6195656983911243</density>
				<area>23900.5</area>
				<perimeter>686.4711923599243</perimeter>
				<distanceFromOrigin>407.6493591311042</distanceFromOrigin>
				<angle>61.48747435002681</angle>
				<shape>triangular</shape>
				<triangleMeasure>0.7292184711140943</triangleMeasure>
				<rectangleMeasure>0.6402678889098177</rectangleMeasure>
				<circleMeasure>0.5015874664433909</circleMeasure>
				<centroid>
					<x>1206.237</x>
					<y>747.3886</y>
				</centroid>
			</pseudo3D>
		</spatialEntity>
		<numericStateVariable>
			<name>avgClusterednessRegions</name>
			<value>1492.526796103336</value>
		</numericStateVariable>
		<numericStateVariable>
			<name>avgDensityRegions</name>
			<value>0.5738129209843102</value>
		</numericStateVariable>
	</timepoint>
	<timepoint>
		<spatialEntity>
			<pseudo3D type="region">
				<clusteredness>1</clusteredness>
				<density>0.5280601435774962</density>
				<area>31449.5</area>
				<perimeter>1054.566452980042</perimeter>
				<distanceFromOrigin>250.8884214147795</distanceFromOrigin>
				<angle>50.71645749798272</angle>
				<shape>triangular</shape>
				<triangleMeasure>0.6290764980184775</triangleMeasure>
				<rectangleMeasure>0.4830502535766159</rectangleMeasure>
				<circleMeasure>0.3379936724843522</circleMeasure>
				<centroid>
					<x>555.9762</x>
					<y>1113.544</y>
				</centroid>
			</pseudo3D>
		</spatialEntity>
		<spatialEntity>
			<pseudo3D type="region">
				<clusteredness>1</clusteredness>
				<density>0.6195656983911243</density>
				<area>23900.5</area>
				<perimeter>686.4711923599243</perimeter>
				<distanceFromOrigin>407.6493591311042</distanceFromOrigin>
				<angle>61.48747435002681</angle>
				<shape>triangular</shape>
				<triangleMeasure>0.7292184711140943</triangleMeasure>
				<rectangleMeasure>0.6402678889098177</rectangleMeasure>
				<circleMeasure>0.5015874664433909</circleMeasure>
				<centroid>
					<x>1206.237</x>
					<y>747.3886</y>
				</centroid>
			</pseudo3D>
		</spatialEntity>
		<numericStateVariable>
			<name>avgClusterednessRegions</name>
			<value>1492.526796103336</value>
		</numericStateVariable>
		<numericStateVariable>
			<name>avgDensityRegions</name>
			<value>0.5738129209843102</value>
		</numericStateVariable>
	</timepoint>
	<timepoint>
		<spatialEntity>
			<pseudo3D type="region">
				<clusteredness>1</clusteredness>
				<density>0.5280601435774962</density>
				<area>31449.5</area>
				<perimeter>1054.566452980042</perimeter>
				<distanceFromOrigin>250.8884214147795</distanceFromOrigin>
				<angle>50.71645749798272</angle>
				<shape>triangular</shape>
				<triangleMeasure>0.6290764980184775</triangleMeasure>
				<rectangleMeasure>0.4830502535766159</rectangleMeasure>
				<circleMeasure>0.3379936724843522</circleMeasure>
				<centroid>
					<x>555.9762</x>
					<y>1113.544</y>
				</centroid>
			</pseudo3D>
		</spatialEntity>
		<spatialEntity>
			<pseudo3D type="region">
				<clusteredness>1</clusteredness>
				<density>0.6195656983911243</density>
				<area>23900.5</area>
				<perimeter>686.4711923599243</perimeter>
				<distanceFromOrigin>407.6493591311042</distanceFromOrigin>
				<angle>61.48747435002681</angle>
				<shape>triangular</shape>
				<triangleMeasure>0.7292184711140943</triangleMeasure>
				<rectangleMeasure>0.6402678889098177</rectangleMeasure>
				<circleMeasure>0.5015874664433909</circleMeasure>
				<centroid>
					<x>1206.237</x>
					<y>747.3886</y>
				</centroid>
			</pseudo3D>
		</spatialEntity>
		<numericStateVariable>
			<name>avgClusterednessRegions</name>
			<value>1492.526796103336</value>
		</numericStateVariable>
		<numericStateVariable>
			<name>avgDensityRegions</name>
			<value>0.5738129209843102</value>
		</numericStateVariable>
	</timepoint>
	<timepoint>
		<spatialEntity>
			<pseudo3D type="region">
				<clusteredness>1</clusteredness>
				<density>0.5280601435774962</density>
				<area>31449.5</area>
				<perimeter>1054.566452980042</perimeter>
				<distanceFromOrigin>250.8884214147795</distanceFromOrigin>
				<angle>50.71645749798272</angle>
				<shape>triangular</shape>
				<triangleMeasure>0.6290764980184775</triangleMeasure>
				<rectangleMeasure>0.4830502535766159</rectangleMeasure>
				<circleMeasure>0.3379936724843522</circleMeasure>
				<centroid>
					<x>555.9762</x>
					<y>1113.544</y>
				</centroid>
			</pseudo3D>
		</spatialEntity>
		<spatialEntity>
			<pseudo3D type="region">
				<clusteredness>1</clusteredness>
				<density>0.6195656983911243</density>
				<area>23900.5</area>
				<perimeter>686.4711923599243</perimeter>
				<distanceFromOrigin>407.6493591311042</distanceFromOrigin>
				<angle>61.48747435002681</angle>
				<shape>triangular</shape>
				<triangleMeasure>0.7292184711140943</triangleMeasure>
				<rectangleMeasure>0.6402678889098177</rectangleMeasure>
				<circleMeasure>0.5015874664433909</circleMeasure>
				<centroid>
					<x>1206.237</x>
					<y>747.3886</y>
				</centroid>
			</pseudo3D>
		</spatialEntity>
		<numericStateVariable>
			<name>avgClusterednessRegions</name>
			<value>1492.526796103336</value>
		</numericStateVariable>
		<numericStateVariable>
			<name>avgDensityRegions</name>
			<value>0.5738129209843102</value>
		</numericStateVariable>
	</timepoint>
	<timepoint>
		<spatialEntity>
			<pseudo3D type="region">
				<clusteredness>1</clusteredness>
				<density>0.5280601435774962</density>
				<area>31449.5</area>
				<perimeter>1054.566452980042</perimeter>
				<distanceFromOrigin>250.8884214147795</distanceFromOrigin>
				<angle>50.71645749798272</angle>
				<shape>triangular</shape>
				<triangleMeasure>0.6290764980184775</triangleMeasure>
				<rectangleMeasure>0.4830502535766159</rectangleMeasure>
				<circleMeasure>0.3379936724843522</circleMeasure>
				<centroid>
					<x>555.9762</x>
					<y>1113.544</y>
				</centroid>
			</pseudo3D>
		</spatialEntity>
		<spatialEntity>
			<pseudo3D type="region">
				<clusteredness>1</clusteredness>
				<density>0.6195656983911243</density>
				<area>23900.5</area>
				<perimeter>686.4711923599243</perimeter>
				<distanceFromOrigin>407.6493591311042</distanceFromOrigin>
				<angle>61.48747435002681</angle>
				<shape>triangular</shape>
				<triangleMeasure>0.7292184711140943</triangleMeasure>
				<rectangleMeasure>0.6402678889098177</rectangleMeasure>
				<circleMeasure>0.5015874664433909</circleMeasure>
				<centroid>
					<x>1206.237</x>
					<y>747.3886</y>
				</centroid>
			</pseudo3D>
		</spatialEntity>
		<numericStateVariable>
			<name>avgClusterednessRegions</name>
			<value>1492.526796103336</value>
		</numericStateVariable>
		<numericStateVariable>
			<name>avgDensityRegions</name>
			<value>0.5738129209843102</value>
		</numericStateVariable>
	</timepoint>
	<timepoint>
		<spatialEntity>
			<pseudo3D type="region">
				<clusteredness>1</clusteredness>
				<density>0.5280601435774962</density>
				<area>31449.5</area>
				<perimeter>1054.566452980042</perimeter>
				<distanceFromOrigin>250.8884214147795</distanceFromOrigin>
				<angle>50.71645749798272</angle>
				<shape>triangular</shape>
				<triangleMeasure>0.6290764980184775</triangleMeasure>
				<rectangleMeasure>0.4830502535766159</rectangleMeasure>
				<circleMeasure>0.3379936724843522</circleMeasure>
				<centroid>
					<x>555.9762</x>
					<y>1113.544</y>
				</centroid>
			</pseudo3D>
		</spatialEntity>
		<spatialEntity>
			<pseudo3D type="region">
				<clusteredness>1</clusteredness>
				<density>0.6195656983911243</density>
				<area>23900.5</area>
				<perimeter>686.4711923599243</perimeter>
				<distanceFromOrigin>407.6493591311042</distanceFromOrigin>
				<angle>61.48747435002681</angle>
				<shape>triangular</shape>
				<triangleMeasure>0.7292184711140943</triangleMeasure>
				<rectangleMeasure>0.6402678889098177</rectangleMeasure>
				<circleMeasure>0.5015874664433909</circleMeasure>
				<centroid>
					<x>1206.237</x>
					<y>747.3886</y>
				</centroid>
			</pseudo3D>
		</spatialEntity>
		<numericStateVariable>
			<name>avgClusterednessRegions</name>
			<value>1492.526796103336</value>
		</numericStateVariable>
		<numericStateVariable>
			<name>avgDensityRegions</name>
			<value>0.5738129209843102</value>
		</numericStateVariable>
	</timepoint>
	<timepoint>
		<spatialEntity>
			<pseudo3D type="region">
				<clusteredness>1</clusteredness>
				<density>0.5280601435774962</density>
				<area>31449.5</area>
				<perimeter>1054.566452980042</perimeter>
				<distanceFromOrigin>250.8884214147795</distanceFromOrigin>
				<angle>50.71645749798272</angle>
				<shape>triangular</shape>
				<triangleMeasure>0.6290764980184775</triangleMeasure>
				<rectangleMeasure>0.4830502535766159</rectangleMeasure>
				<circleMeasure>0.3379936724843522</circleMeasure>
				<centroid>
					<x>555.9762</x>
					<y>1113.544</y>
				</centroid>
			</pseudo3D>
		</spatialEntity>
		<spatialEntity>
			<pseudo3D type="region">
				<clusteredness>1</clusteredness>
				<density>0.6195656983911243</density>
				<area>23900.5</area>
				<perimeter>686.4711923599243</perimeter>
				<distanceFromOrigin>407.6493591311042</distanceFromOrigin>
				<angle>61.48747435002681</angle>
				<shape>triangular</shape>
				<triangleMeasure>0.7292184711140943</triangleMeasure>
				<rectangleMeasure>0.6402678889098177</rectangleMeasure>
				<circleMeasure>0.5015874664433909</circleMeasure>
				<centroid>
					<x>1206.237</x>
					<y>747.3886</y>
				</centroid>
			</pseudo3D>
		</spatialEntity>
		<numericStateVariable>
			<name>avgClusterednessRegions</name>
			<value>1492.526796103336</value>
		</numericStateVariable>
		<numericStateVariable>
			<name>avgDensityRegions</name>
			<value>0.5738129209843102</value>
		</numericStateVariable>
	</timepoint>
	<timepoint>
		<spatialEntity>
			<pseudo3D type="region">
				<clusteredness>1</clusteredness>
				<density>0.5280601435774962</density>
				<area>31449.5</area>
				<perimeter>1054.566452980042</perimeter>
				<distanceFromOrigin>250.8884214147795</distanceFromOrigin>
				<angle>50.71645749798272</angle>
				<shape>triangular</shape>
				<triangleMeasure>0.6290764980184775</triangleMeasure>
				<rectangleMeasure>0.4830502535766159</rectangleMeasure>
				<circleMeasure>0.3379936724843522</circleMeasure>
				<centroid>
					<x>555.9762</x>
					<y>1113.544</y>
				</centroid>
			</pseudo3D>
		</spatialEntity>
		<spatialEntity>
			<pseudo3D type="region">
				<clusteredness>1</clusteredness>
				<density>0.6195656983911243</density>
				<area>23900.5</area>
				<perimeter>686.4711923599243</perimeter>
				<distanceFromOrigin>407.6493591311042</distanceFromOrigin>
				<angle>61.48747435002681</angle>
				<shape>triangular</shape>
				<triangleMeasure>0.7292184711140943</triangleMeasure>
				<rectangleMeasure>0.6402678889098177</rectangleMeasure>
				<circleMeasure>0.5015874664433909</circleMeasure>
				<centroid>
					<x>1206.237</x>
					<y>747.3886</y>
				</centroid>
			</pseudo3D>
		</spatialEntity>
		<numericStateVariable>
			<name>avgClusterednessRegions</name>
			<value>1492.526796103336</value>
		</numericStateVariable>
		<numericStateVariable>
			<name>avgDensityRegions</name>
			<value>0.5738129209843102</value>
		</numericStateVariable>
	</timepoint>
	<timepoint>
		<spatialEntity>
			<pseudo3D type="region">
				<clusteredness>1</clusteredness>
				<density>0.5280601435774962</density>
				<area>31449.5</area>
				<perimeter>1054.566452980042</perimeter>
				<distanceFromOrigin>250.8884214147795</distanceFromOrigin>
				<angle>50.71645749798272</angle>
				<shape>triangular</shape>
				<triangleMeasure>0.6290764980184775</triangleMeasure>
				<rectangleMeasure>0.4830502535766159</rectangleMeasure>
				<circleMeasure>0.3379936724843522</circleMeasure>
				<centroid>
					<x>555.9762</x>
					<y>1113.544</y>
				</centroid>
			</pseudo3D>
		</spatialEntity>
		<spatialEntity>
			<pseudo3D type="region">
				<clusteredness>1</clusteredness>
				<density>0.6195656983911243</density>
				<area>23900.5</area>
				<perimeter>686.4711923599243</perimeter>
				<distanceFromOrigin>407.6493591311042</distanceFromOrigin>
				<angle>61.48747435002681</angle>
				<shape>triangular</shape>
				<triangleMeasure>0.7292184711140943</triangleMeasure>
				<rectangleMeasure>0.6402678889098177</rectangleMeasure>
				<circleMeasure>0.5015874664433909</circleMeasure>
				<centroid>
					<x>1206.237</x>
					<y>747.3886</y>
				</centroid>
			</pseudo3D>
		</spatialEntity>
		<numericStateVariable>
			<name>avgClusterednessRegions</name>
			<value>1492.526796103336</value>
		</numericStateVariable>
		<numericStateVariable>
			<name>avgDensityRegions</name>
			<value>0.5738129209843102</value>
		</numericStateVariable>
	</timepoint>
	<timepoint>
		<spatialEntity>
			<pseudo3D type="region">
				<clusteredness>1</clusteredness>
				<density>0.5280601435774962</density>
				<area>31449.5</area>
				<perimeter>1054.566452980042</perimeter>
				<distanceFromOrigin>250.8884214147795</distanceFromOrigin>
				<angle>50.71645749798272</angle>
				<shape>triangular</shape>
				<triangleMeasure>0.6290764980184775</triangleMeasure>
				<rectangleMeasure>0.4830502535766159</rectangleMeasure>
				<circleMeasure>0.3379936724843522</circleMeasure>
				<centroid>
					<x>555.9762</x>
					<y>1113.544</y>
				</centroid>
			</pseudo3D>
		</spatialEntity>
		<spatialEntity>
			<pseudo3D type="region">
				<clusteredness>1</clusteredness>
				<density>0.6195656983911243</density>
				<area>23900.5</area>
				<perimeter>686.4711923599243</perimeter>
				<distanceFromOrigin>407.6493591311042</distanceFromOrigin>
				<angle>61.48747435002681</angle>
				<shape>triangular</shape>
				<triangleMeasure>0.7292184711140943</triangleMeasure>
				<rectangleMeasure>0.6402678889098177</rectangleMeasure>
				<circleMeasure>0.5015874664433909</circleMeasure>
				<centroid>
					<x>1206.237</x>
					<y>747.3886</y>
				</centroid>
			</pseudo3D>
		</spatialEntity>
		<numericStateVariable>
			<name>avgClusterednessRegions</name>
			<value>1492.526796103336</value>
		</numericStateVariable>
		<numericStateVariable>
			<name>avgDensityRegions</name>
			<value>0.5738129209843102</value>
		</numericStateVariable>
	</timepoint>
	<timepoint>
		<spatialEntity>
			<pseudo3D type="region">
				<clusteredness>1</clusteredness>
				<density>0.5280601435774962</density>
				<area>31449.5</area>
				<perimeter>1054.566452980042</perimeter>
				<distanceFromOrigin>250.8884214147795</distanceFromOrigin>
				<angle>50.71645749798272</angle>
				<shape>triangular</shape>
				<triangleMeasure>0.6290764980184775</triangleMeasure>
				<rectangleMeasure>0.4830502535766159</rectangleMeasure>
				<circleMeasure>0.3379936724843522</circleMeasure>
				<centroid>
					<x>555.9762</x>
					<y>1113.544</y>
				</centroid>
			</pseudo3D>
		</spatialEntity>
		<spatialEntity>
			<pseudo3D type="region">
				<clusteredness>1</clusteredness>
				<density>0.6195656983911243</density>
				<area>23900.5</area>
				<perimeter>686.4711923599243</perimeter>
				<distanceFromOrigin>407.6493591311042</distanceFromOrigin>
				<angle>61.48747435002681</angle>
				<shape>triangular</shape>
				<triangleMeasure>0.7292184711140943</triangleMeasure>
				<rectangleMeasure>0.6402678889098177</rectangleMeasure>
				<circleMeasure>0.5015874664433909</circleMeasure>
				<centroid>
					<x>1206.237</x>
					<y>747.3886</y>
				</centroid>
			</pseudo3D>
		</spatialEntity>
		<numericStateVariable>
			<name>avgClusterednessRegions</name>
			<value>1492.526796103336</value>
		</numericStateVariable>
		<numericStateVariable>
			<name>avgDensityRegions</name>
			<value>0.5738129209843102</value>
		</numericStateVariable>
	</timepoint>
	<timepoint>
		<spatialEntity>
			<pseudo3D type="region">
				<clusteredness>1</clusteredness>
				<density>0.5280601435774962</density>
				<area>31449.5</area>
				<perimeter>1054.566452980042</perimeter>
				<distanceFromOrigin>250.8884214147795</distanceFromOrigin>
				<angle>50.71645749798272</angle>
				<shape>triangular</shape>
				<triangleMeasure>0.6290764980184775</triangleMeasure>
				<rectangleMeasure>0.4830502535766159</rectangleMeasure>
				<circleMeasure>0.3379936724843522</circleMeasure>
				<centroid>
					<x>555.9762</x>
					<y>1113.544</y>
				</centroid>
			</pseudo3D>
		</spatialEntity>
		<spatialEntity>
			<pseudo3D type="region">
				<clusteredness>1</clusteredness>
				<density>0.6195656983911243</density>
				<area>23900.5</area>
				<perimeter>686.4711923599243</perimeter>
				<distanceFromOrigin>407.6493591311042</distanceFromOrigin>
				<angle>61.48747435002681</angle>
				<shape>triangular</shape>
				<triangleMeasure>0.7292184711140943</triangleMeasure>
				<rectangleMeasure>0.6402678889098177</rectangleMeasure>
				<circleMeasure>0.5015874664433909</circleMeasure>
				<centroid>
					<x>1206.237</x>
					<y>747.3886</y>
				</centroid>
			</pseudo3D>
		</spatialEntity>
		<numericStateVariable>
			<name>avgClusterednessRegions</name>
			<value>1492.526796103336</value>
		</numericStateVariable>
		<numericStateVariable>
			<name>avgDensityRegions</name>
			<value>0.5738129209843102</value>
		</numericStateVariable>
	</timepoint>
	<timepoint>
		<spatialEntity>
			<pseudo3D type="region">
				<clusteredness>1</clusteredness>
				<density>0.5280601435774962</density>
				<area>31449.5</area>
				<perimeter>1054.566452980042</perimeter>
				<distanceFromOrigin>250.8884214147795</distanceFromOrigin>
				<angle>50.71645749798272</angle>
				<shape>triangular</shape>
				<triangleMeasure>0.6290764980184775</triangleMeasure>
				<rectangleMeasure>0.4830502535766159</rectangleMeasure>
				<circleMeasure>0.3379936724843522</circleMeasure>
				<centroid>
					<x>555.9762</x>
					<y>1113.544</y>
				</centroid>
			</pseudo3D>
		</spatialEntity>
		<spatialEntity>
			<pseudo3D type="region">
				<clusteredness>1</clusteredness>
				<density>0.6195656983911243</density>
				<area>23900.5</area>
				<perimeter>686.4711923599243</perimeter>
				<distanceFromOrigin>407.6493591311042</distanceFromOrigin>
				<angle>61.48747435002681</angle>
				<shape>triangular</shape>
				<triangleMeasure>0.7292184711140943</triangleMeasure>
				<rectangleMeasure>0.6402678889098177</rectangleMeasure>
				<circleMeasure>0.5015874664433909</circleMeasure>
				<centroid>
					<x>1206.237</x>
					<y>747.3886</y>
				</centroid>
			</pseudo3D>
		</spatialEntity>
		<numericStateVariable>
			<name>avgClusterednessRegions</name>
			<value>1492.526796103336</value>
		</numericStateVariable>
		<numericStateVariable>
			<name>avgDensityRegions</name>
			<value>0.5738129209843102</value>
		</numericStateVariable>
	</timepoint>
	<timepoint>
		<spatialEntity>
			<pseudo3D type="region">
				<clusteredness>1</clusteredness>
				<density>0.5280601435774962</density>
				<area>31449.5</area>
				<perimeter>1054.566452980042</perimeter>
				<distanceFromOrigin>250.8884214147795</distanceFromOrigin>
				<angle>50.71645749798272</angle>
				<shape>triangular</shape>
				<triangleMeasure>0.6290764980184775</triangleMeasure>
				<rectangleMeasure>0.4830502535766159</rectangleMeasure>
				<circleMeasure>0.3379936724843522</circleMeasure>
				<centroid>
					<x>555.9762</x>
					<y>1113.544</y>
				</centroid>
			</pseudo3D>
		</spatialEntity>
		<spatialEntity>
			<pseudo3D type="region">
				<clusteredness>1</clusteredness>
				<density>0.6195656983911243</density>
				<area>23900.5</area>
				<perimeter>686.4711923599243</perimeter>
				<distanceFromOrigin>407.6493591311042</distanceFromOrigin>
				<angle>61.48747435002681</angle>
				<shape>triangular</shape>
				<triangleMeasure>0.7292184711140943</triangleMeasure>
				<rectangleMeasure>0.6402678889098177</rectangleMeasure>
				<circleMeasure>0.5015874664433909</circleMeasure>
				<centroid>
					<x>1206.237</x>
					<y>747.3886</y>
				</centroid>
			</pseudo3D>
		</spatialEntity>
		<numericStateVariable>
			<name>avgClusterednessRegions</name>
			<value>1492.526796103336</value>
		</numericStateVariable>
		<numericStateVariable>
			<name>avgDensityRegions</name>
			<value>0.5738129209843102</value>
		</numericStateVariable>
	</timepoint>
	<timepoint>
		<spatialEntity>
			<pseudo3D type="region">
				<clusteredness>1</clusteredness>
				<density>0.5280601435774962</density>
				<area>31449.5</area>
				<perimeter>1054.566452980042</perimeter>
				<distanceFromOrigin>250.8884214147795</distanceFromOrigin>
				<angle>50.71645749798272</angle>
				<shape>triangular</shape>
				<triangleMeasure>0.6290764980184775</triangleMeasure>
				<rectangleMeasure>0.4830502535766159</rectangleMeasure>
				<circleMeasure>0.3379936724843522</circleMeasure>
				<centroid>
					<x>555.9762</x>
					<y>1113.544</y>
				</centroid>
			</pseudo3D>
		</spatialEntity>
		<spatialEntity>
			<pseudo3D type="region">
				<clusteredness>1</clusteredness>
				<density>0.6195656983911243</density>
				<area>23900.5</area>
				<perimeter>686.4711923599243</perimeter>
				<distanceFromOrigin>407.6493591311042</distanceFromOrigin>
				<angle>61.48747435002681</angle>
				<shape>triangular</shape>
				<triangleMeasure>0.7292184711140943</triangleMeasure>
				<rectangleMeasure>0.6402678889098177</rectangleMeasure>
				<circleMeasure>0.5015874664433909</circleMeasure>
				<centroid>
					<x>1206.237</x>
					<y>747.3886</y>
				</centroid>
			</pseudo3D>
		</spatialEntity>
		<numericStateVariable>
			<name>avgClusterednessRegions</name>
			<value>1492.526796103336</value>
		</numericStateVariable>
		<numericStateVariable>
			<name>avgDensityRegions</name>
			<value>0.5738129209843102</value>
		</numericStateVariable>
	</timepoint>
	<timepoint>
		<spatialEntity>
			<pseudo3D type="region">
				<clusteredness>1</clusteredness>
				<density>0.5280601435774962</density>
				<area>31449.5</area>
				<perimeter>1054.566452980042</perimeter>
				<distanceFromOrigin>250.8884214147795</distanceFromOrigin>
				<angle>50.71645749798272</angle>
				<shape>triangular</shape>
				<triangleMeasure>0.6290764980184775</triangleMeasure>
				<rectangleMeasure>0.4830502535766159</rectangleMeasure>
				<circleMeasure>0.3379936724843522</circleMeasure>
				<centroid>
					<x>555.9762</x>
					<y>1113.544</y>
				</centroid>
			</pseudo3D>
		</spatialEntity>
		<spatialEntity>
			<pseudo3D type="region">
				<clusteredness>1</clusteredness>
				<density>0.6195656983911243</density>
				<area>23900.5</area>
				<perimeter>686.4711923599243</perimeter>
				<distanceFromOrigin>407.6493591311042</distanceFromOrigin>
				<angle>61.48747435002681</angle>
				<shape>triangular</shape>
				<triangleMeasure>0.7292184711140943</triangleMeasure>
				<rectangleMeasure>0.6402678889098177</rectangleMeasure>
				<circleMeasure>0.5015874664433909</circleMeasure>
				<centroid>
					<x>1206.237</x>
					<y>747.3886</y>
				</centroid>
			</pseudo3D>
		</spatialEntity>
		<numericStateVariable>
			<name>avgClusterednessRegions</name>
			<value>1492.526796103336</value>
		</numericStateVariable>
		<numericStateVariable>
			<name>avgDensityRegions</name>
			<value>0.5738129209843102</value>
		</numericStateVariable>
	</timepoint>
	<timepoint>
		<spatialEntity>
			<pseudo3D type="region">
				<clusteredness>1</clusteredness>
				<density>0.5280601435774962</density>
				<area>31449.5</area>
				<perimeter>1054.566452980042</perimeter>
				<distanceFromOrigin>250.8884214147795</distanceFromOrigin>
				<angle>50.71645749798272</angle>
				<shape>triangular</shape>
				<triangleMeasure>0.6290764980184775</triangleMeasure>
				<rectangleMeasure>0.4830502535766159</rectangleMeasure>
				<circleMeasure>0.3379936724843522</circleMeasure>
				<centroid>
					<x>555.9762</x>
					<y>1113.544</y>
				</centroid>
			</pseudo3D>
		</spatialEntity>
		<spatialEntity>
			<pseudo3D type="region">
				<clusteredness>1</clusteredness>
				<density>0.6195656983911243</density>
				<area>23900.5</area>
				<perimeter>686.4711923599243</perimeter>
				<distanceFromOrigin>407.6493591311042</distanceFromOrigin>
				<angle>61.48747435002681</angle>
				<shape>triangular</shape>
				<triangleMeasure>0.7292184711140943</triangleMeasure>
				<rectangleMeasure>0.6402678889098177</rectangleMeasure>
				<circleMeasure>0.5015874664433909</circleMeasure>
				<centroid>
					<x>1206.237</x>
					<y>747.3886</y>
				</centroid>
			</pseudo3D>
		</spatialEntity>
		<numericStateVariable>
			<name>avgClusterednessRegions</name>
			<value>1492.526796103336</value>
		</numericStateVariable>
		<numericStateVariable>
			<name>avgDensityRegions</name>
			<value>0.5738129209843102</value>
		</numericStateVariable>
	</timepoint>
	<timepoint>
		<spatialEntity>
			<pseudo3D type="region">
				<clusteredness>1</clusteredness>
				<density>0.5280601435774962</density>
				<area>31449.5</area>
				<perimeter>1054.566452980042</perimeter>
				<distanceFromOrigin>250.8884214147795</distanceFromOrigin>
				<angle>50.71645749798272</angle>
				<shape>triangular</shape>
				<triangleMeasure>0.6290764980184775</triangleMeasure>
				<rectangleMeasure>0.4830502535766159</rectangleMeasure>
				<circleMeasure>0.3379936724843522</circleMeasure>
				<centroid>
					<x>555.9762</x>
					<y>1113.544</y>
				</centroid>
			</pseudo3D>
		</spatialEntity>
		<spatialEntity>
			<pseudo3D type="region">
				<clusteredness>1</clusteredness>
				<density>0.6195656983911243</density>
				<area>23900.5</area>
				<perimeter>686.4711923599243</perimeter>
				<distanceFromOrigin>407.6493591311042</distanceFromOrigin>
				<angle>61.48747435002681</angle>
				<shape>triangular</shape>
				<triangleMeasure>0.7292184711140943</triangleMeasure>
				<rectangleMeasure>0.6402678889098177</rectangleMeasure>
				<circleMeasure>0.5015874664433909</circleMeasure>
				<centroid>
					<x>1206.237</x>
					<y>747.3886</y>
				</centroid>
			</pseudo3D>
		</spatialEntity>
		<numericStateVariable>
			<name>avgClusterednessRegions</name>
			<value>1492.526796103336</value>
		</numericStateVariable>
		<numericStateVariable>
			<name>avgDensityRegions</name>
			<value>0.5738129209843102</value>
		</numericStateVariable>
	</timepoint>
	<timepoint>
		<spatialEntity>
			<pseudo3D type="region">
				<clusteredness>1</clusteredness>
				<density>0.5280601435774962</density>
				<area>31449.5</area>
				<perimeter>1054.566452980042</perimeter>
				<distanceFromOrigin>250.8884214147795</distanceFromOrigin>
				<angle>50.71645749798272</angle>
				<shape>triangular</shape>
				<triangleMeasure>0.6290764980184775</triangleMeasure>
				<rectangleMeasure>0.4830502535766159</rectangleMeasure>
				<circleMeasure>0.3379936724843522</circleMeasure>
				<centroid>
					<x>555.9762</x>
					<y>1113.544</y>
				</centroid>
			</pseudo3D>
		</spatialEntity>
		<spatialEntity>
			<pseudo3D type="region">
				<clusteredness>1</clusteredness>
				<density>0.6195656983911243</density>
				<area>23900.5</area>
				<perimeter>686.4711923599243</perimeter>
				<distanceFromOrigin>407.6493591311042</distanceFromOrigin>
				<angle>61.48747435002681</angle>
				<shape>triangular</shape>
				<triangleMeasure>0.7292184711140943</triangleMeasure>
				<rectangleMeasure>0.6402678889098177</rectangleMeasure>
				<circleMeasure>0.5015874664433909</circleMeasure>
				<centroid>
					<x>1206.237</x>
					<y>747.3886</y>
				</centroid>
			</pseudo3D>
		</spatialEntity>
		<numericStateVariable>
			<name>avgClusterednessRegions</name>
			<value>1492.526796103336</value>
		</numericStateVariable>
		<numericStateVariable>
			<name>avgDensityRegions</name>
			<value>0.5738129209843102</value>
		</numericStateVariable>
	</timepoint>
	<timepoint>
		<spatialEntity>
			<pseudo3D type="region">
				<clusteredness>1</clusteredness>
				<density>0.5280601435774962</density>
				<area>31449.5</area>
				<perimeter>1054.566452980042</perimeter>
				<distanceFromOrigin>250.8884214147795</distanceFromOrigin>
				<angle>50.71645749798272</angle>
				<shape>triangular</shape>
				<triangleMeasure>0.6290764980184775</triangleMeasure>
				<rectangleMeasure>0.4830502535766159</rectangleMeasure>
				<circleMeasure>0.3379936724843522</circleMeasure>
				<centroid>
					<x>555.9762</x>
					<y>1113.544</y>
				</centroid>
			</pseudo3D>
		</spatialEntity>
		<spatialEntity>
			<pseudo3D type="region">
				<clusteredness>1</clusteredness>
				<density>0.6195656983911243</density>
				<area>23900.5</area>
				<perimeter>686.4711923599243</perimeter>
				<distanceFromOrigin>407.6493591311042</distanceFromOrigin>
				<angle>61.48747435002681</angle>
				<shape>triangular</shape>
				<triangleMeasure>0.7292184711140943</triangleMeasure>
				<rectangleMeasure>0.6402678889098177</rectangleMeasure>
				<circleMeasure>0.5015874664433909</circleMeasure>
				<centroid>
					<x>1206.237</x>
					<y>747.3886</y>
				</centroid>
			</pseudo3D>
		</spatialEntity>
		<numericStateVariable>
			<name>avgClusterednessRegions</name>
			<value>1492.526796103336</value>
		</numericStateVariable>
		<numericStateVariable>
			<name>avgDensityRegions</name>
			<value>0.5738129209843102</value>
		</numericStateVariable>
	</timepoint>
	<timepoint>
		<spatialEntity>
			<pseudo3D type="region">
				<clusteredness>1</clusteredness>
				<density>0.5280601435774962</density>
				<area>31449.5</area>
				<perimeter>1054.566452980042</perimeter>
				<distanceFromOrigin>250.8884214147795</distanceFromOrigin>
				<angle>50.71645749798272</angle>
				<shape>triangular</shape>
				<triangleMeasure>0.6290764980184775</triangleMeasure>
				<rectangleMeasure>0.4830502535766159</rectangleMeasure>
				<circleMeasure>0.3379936724843522</circleMeasure>
				<centroid>
					<x>555.9762</x>
					<y>1113.544</y>
				</centroid>
			</pseudo3D>
		</spatialEntity>
		<spatialEntity>
			<pseudo3D type="region">
				<clusteredness>1</clusteredness>
				<density>0.6195656983911243</density>
				<area>23900.5</area>
				<perimeter>686.4711923599243</perimeter>
				<distanceFromOrigin>407.6493591311042</distanceFromOrigin>
				<angle>61.48747435002681</angle>
				<shape>triangular</shape>
				<triangleMeasure>0.7292184711140943</triangleMeasure>
				<rectangleMeasure>0.6402678889098177</rectangleMeasure>
				<circleMeasure>0.5015874664433909</circleMeasure>
				<centroid>
					<x>1206.237</x>
					<y>747.3886</y>
				</centroid>
			</pseudo3D>
		</spatialEntity>
		<numericStateVariable>
			<name>avgClusterednessRegions</name>
			<value>1492.526796103336</value>
		</numericStateVariable>
		<numericStateVariable>
			<name>avgDensityRegions</name>
			<value>0.5738129209843102</value>
		</numericStateVariable>
	</timepoint>
</experiment>
