# Supplementary material for: Automatic validation of computational models using pseudo-3D spatio-temporal model checking
Source: BMC Syst Biol. 2014 Dec 2;8:124. doi: 10.1186/s12918-014-0124-0 (PMC4272535; doi:10.1186/s12918-014-0124-0)
Supplement: Additional file 8 — Dataset of STML files for the phase variation case study. The dataset of one thousand STML files corresponding to the stochastic simulations of the rectangular model for the phase variation case study. We recommend using the freely available 7zip software (Download link: http://www.7-zip.org/download.html) to extract this archive. [file 12918_2014_124_MOESM8_ESM.zip › phase_variation_stml_250.xml]

<?xml version="1.0" encoding="utf-8"?>
<!--Warning! This xml file was automatically generated by a C++ program using the Boost PropertyTree library.-->
<experiment>
	<timepoint>
		<numericStateVariable>
			<name>avgClusterednessRegions</name>
			<value>0</value>
		</numericStateVariable>
		<numericStateVariable>
			<name>avgDensityRegions</name>
			<value>0</value>
		</numericStateVariable>
	</timepoint>
	<timepoint>
		<numericStateVariable>
			<name>avgClusterednessRegions</name>
			<value>0</value>
		</numericStateVariable>
		<numericStateVariable>
			<name>avgDensityRegions</name>
			<value>0</value>
		</numericStateVariable>
	</timepoint>
	<timepoint>
		<numericStateVariable>
			<name>avgClusterednessRegions</name>
			<value>0</value>
		</numericStateVariable>
		<numericStateVariable>
			<name>avgDensityRegions</name>
			<value>0</value>
		</numericStateVariable>
	</timepoint>
	<timepoint>
		<numericStateVariable>
			<name>avgClusterednessRegions</name>
			<value>0</value>
		</numericStateVariable>
		<numericStateVariable>
			<name>avgDensityRegions</name>
			<value>0</value>
		</numericStateVariable>
	</timepoint>
	<timepoint>
		<numericStateVariable>
			<name>avgClusterednessRegions</name>
			<value>0</value>
		</numericStateVariable>
		<numericStateVariable>
			<name>avgDensityRegions</name>
			<value>0</value>
		</numericStateVariable>
	</timepoint>
	<timepoint>
		<numericStateVariable>
			<name>avgClusterednessRegions</name>
			<value>0</value>
		</numericStateVariable>
		<numericStateVariable>
			<name>avgDensityRegions</name>
			<value>0</value>
		</numericStateVariable>
	</timepoint>
	<timepoint>
		<numericStateVariable>
			<name>avgClusterednessRegions</name>
			<value>0</value>
		</numericStateVariable>
		<numericStateVariable>
			<name>avgDensityRegions</name>
			<value>0</value>
		</numericStateVariable>
	</timepoint>
	<timepoint>
		<numericStateVariable>
			<name>avgClusterednessRegions</name>
			<value>0</value>
		</numericStateVariable>
		<numericStateVariable>
			<name>avgDensityRegions</name>
			<value>0</value>
		</numericStateVariable>
	</timepoint>
	<timepoint>
		<numericStateVariable>
			<name>avgClusterednessRegions</name>
			<value>0</value>
		</numericStateVariable>
		<numericStateVariable>
			<name>avgDensityRegions</name>
			<value>0</value>
		</numericStateVariable>
	</timepoint>
	<timepoint>
		<numericStateVariable>
			<name>avgClusterednessRegions</name>
			<value>0</value>
		</numericStateVariable>
		<numericStateVariable>
			<name>avgDensityRegions</name>
			<value>0</value>
		</numericStateVariable>
	</timepoint>
	<timepoint>
		<numericStateVariable>
			<name>avgClusterednessRegions</name>
			<value>0</value>
		</numericStateVariable>
		<numericStateVariable>
			<name>avgDensityRegions</name>
			<value>0</value>
		</numericStateVariable>
	</timepoint>
	<timepoint>
		<numericStateVariable>
			<name>avgClusterednessRegions</name>
			<value>0</value>
		</numericStateVariable>
		<numericStateVariable>
			<name>avgDensityRegions</name>
			<value>0</value>
		</numericStateVariable>
	</timepoint>
	<timepoint>
		<numericStateVariable>
			<name>avgClusterednessRegions</name>
			<value>0</value>
		</numericStateVariable>
		<numericStateVariable>
			<name>avgDensityRegions</name>
			<value>0</value>
		</numericStateVariable>
	</timepoint>
	<timepoint>
		<numericStateVariable>
			<name>avgClusterednessRegions</name>
			<value>0</value>
		</numericStateVariable>
		<numericStateVariable>
			<name>avgDensityRegions</name>
			<value>0</value>
		</numericStateVariable>
	</timepoint>
	<timepoint>
		<numericStateVariable>
			<name>avgClusterednessRegions</name>
			<value>0</value>
		</numericStateVariable>
		<numericStateVariable>
			<name>avgDensityRegions</name>
			<value>0</value>
		</numericStateVariable>
	</timepoint>
	<timepoint>
		<numericStateVariable>
			<name>avgClusterednessRegions</name>
			<value>0</value>
		</numericStateVariable>
		<numericStateVariable>
			<name>avgDensityRegions</name>
			<value>0</value>
		</numericStateVariable>
	</timepoint>
	<timepoint>
		<numericStateVariable>
			<name>avgClusterednessRegions</name>
			<value>0</value>
		</numericStateVariable>
		<numericStateVariable>
			<name>avgDensityRegions</name>
			<value>0</value>
		</numericStateVariable>
	</timepoint>
	<timepoint>
		<numericStateVariable>
			<name>avgClusterednessRegions</name>
			<value>0</value>
		</numericStateVariable>
		<numericStateVariable>
			<name>avgDensityRegions</name>
			<value>0</value>
		</numericStateVariable>
	</timepoint>
	<timepoint>
		<numericStateVariable>
			<name>avgClusterednessRegions</name>
			<value>0</value>
		</numericStateVariable>
		<numericStateVariable>
			<name>avgDensityRegions</name>
			<value>0</value>
		</numericStateVariable>
	</timepoint>
	<timepoint>
		<numericStateVariable>
			<name>avgClusterednessRegions</name>
			<value>0</value>
		</numericStateVariable>
		<numericStateVariable>
			<name>avgDensityRegions</name>
			<value>0</value>
		</numericStateVariable>
	</timepoint>
	<timepoint>
		<numericStateVariable>
			<name>avgClusterednessRegions</name>
			<value>0</value>
		</numericStateVariable>
		<numericStateVariable>
			<name>avgDensityRegions</name>
			<value>0</value>
		</numericStateVariable>
	</timepoint>
	<timepoint>
		<numericStateVariable>
			<name>avgClusterednessRegions</name>
			<value>0</value>
		</numericStateVariable>
		<numericStateVariable>
			<name>avgDensityRegions</name>
			<value>0</value>
		</numericStateVariable>
	</timepoint>
	<timepoint>
		<numericStateVariable>
			<name>avgClusterednessRegions</name>
			<value>0</value>
		</numericStateVariable>
		<numericStateVariable>
			<name>avgDensityRegions</name>
			<value>0</value>
		</numericStateVariable>
	</timepoint>
	<timepoint>
		<numericStateVariable>
			<name>avgClusterednessRegions</name>
			<value>0</value>
		</numericStateVariable>
		<numericStateVariable>
			<name>avgDensityRegions</name>
			<value>0</value>
		</numericStateVariable>
	</timepoint>
	<timepoint>
		<numericStateVariable>
			<name>avgClusterednessRegions</name>
			<value>0</value>
		</numericStateVariable>
		<numericStateVariable>
			<name>avgDensityRegions</name>
			<value>0</value>
		</numericStateVariable>
	</timepoint>
	<timepoint>
		<numericStateVariable>
			<name>avgClusterednessRegions</name>
			<value>0</value>
		</numericStateVariable>
		<numericStateVariable>
			<name>avgDensityRegions</name>
			<value>0</value>
		</numericStateVariable>
	</timepoint>
	<timepoint>
		<numericStateVariable>
			<name>avgClusterednessRegions</name>
			<value>0</value>
		</numericStateVariable>
		<numericStateVariable>
			<name>avgDensityRegions</name>
			<value>0</value>
		</numericStateVariable>
	</timepoint>
	<timepoint>
		<numericStateVariable>
			<name>avgClusterednessRegions</name>
			<value>0</value>
		</numericStateVariable>
		<numericStateVariable>
			<name>avgDensityRegions</name>
			<value>0</value>
		</numericStateVariable>
	</timepoint>
	<timepoint>
		<numericStateVariable>
			<name>avgClusterednessRegions</name>
			<value>0</value>
		</numericStateVariable>
		<numericStateVariable>
			<name>avgDensityRegions</name>
			<value>0</value>
		</numericStateVariable>
	</timepoint>
	<timepoint>
		<numericStateVariable>
			<name>avgClusterednessRegions</name>
			<value>0</value>
		</numericStateVariable>
		<numericStateVariable>
			<name>avgDensityRegions</name>
			<value>0</value>
		</numericStateVariable>
	</timepoint>
	<timepoint>
		<numericStateVariable>
			<name>avgClusterednessRegions</name>
			<value>0</value>
		</numericStateVariable>
		<numericStateVariable>
			<name>avgDensityRegions</name>
			<value>0</value>
		</numericStateVariable>
	</timepoint>
	<timepoint>
		<numericStateVariable>
			<name>avgClusterednessRegions</name>
			<value>0</value>
		</numericStateVariable>
		<numericStateVariable>
			<name>avgDensityRegions</name>
			<value>0</value>
		</numericStateVariable>
	</timepoint>
	<timepoint>
		<numericStateVariable>
			<name>avgClusterednessRegions</name>
			<value>0</value>
		</numericStateVariable>
		<numericStateVariable>
			<name>avgDensityRegions</name>
			<value>0</value>
		</numericStateVariable>
	</timepoint>
	<timepoint>
		<numericStateVariable>
			<name>avgClusterednessRegions</name>
			<value>0</value>
		</numericStateVariable>
		<numericStateVariable>
			<name>avgDensityRegions</name>
			<value>0</value>
		</numericStateVariable>
	</timepoint>
	<timepoint>
		<spatialEntity>
			<pseudo3D type="region">
				<clusteredness>1</clusteredness>
				<density>0.5793967303707115</density>
				<area>21393</area>
				<perimeter>730.0456919670105</perimeter>
				<distanceFromOrigin>346.8083043988422</distanceFromOrigin>
				<angle>53.50622787917107</angle>
				<shape>triangular</shape>
				<triangleMeasure>0.6795217174654917</triangleMeasure>
				<rectangleMeasure>0.5448210293487257</rectangleMeasure>
				<circleMeasure>0.4099679516740525</circleMeasure>
				<centroid>
					<x>425.2275</x>
					<y>1115.554</y>
				</centroid>
			</pseudo3D>
		</spatialEntity>
		<numericStateVariable>
			<name>avgClusterednessRegions</name>
			<value>0</value>
		</numericStateVariable>
		<numericStateVariable>
			<name>avgDensityRegions</name>
			<value>0.5793967303707115</value>
		</numericStateVariable>
	</timepoint>
	<timepoint>
		<spatialEntity>
			<pseudo3D type="region">
				<clusteredness>1</clusteredness>
				<density>0.567281059792338</density>
				<area>22959.5</area>
				<perimeter>719.7780077457428</perimeter>
				<distanceFromOrigin>346.8083043988422</distanceFromOrigin>
				<angle>53.65550743872124</angle>
				<shape>triangular</shape>
				<triangleMeasure>0.7015407649588645</triangleMeasure>
				<rectangleMeasure>0.5594696451581</rectangleMeasure>
				<circleMeasure>0.4296446800135318</circleMeasure>
				<centroid>
					<x>423.6039</x>
					<y>1121.261</y>
				</centroid>
			</pseudo3D>
		</spatialEntity>
		<numericStateVariable>
			<name>avgClusterednessRegions</name>
			<value>0</value>
		</numericStateVariable>
		<numericStateVariable>
			<name>avgDensityRegions</name>
			<value>0.567281059792338</value>
		</numericStateVariable>
	</timepoint>
	<timepoint>
		<spatialEntity>
			<pseudo3D type="region">
				<clusteredness>1</clusteredness>
				<density>0.567281059792338</density>
				<area>22959.5</area>
				<perimeter>719.7780077457428</perimeter>
				<distanceFromOrigin>346.8083043988422</distanceFromOrigin>
				<angle>53.65550743872124</angle>
				<shape>triangular</shape>
				<triangleMeasure>0.7015407649588645</triangleMeasure>
				<rectangleMeasure>0.5594696451581</rectangleMeasure>
				<circleMeasure>0.4296446800135318</circleMeasure>
				<centroid>
					<x>423.6039</x>
					<y>1121.261</y>
				</centroid>
			</pseudo3D>
		</spatialEntity>
		<numericStateVariable>
			<name>avgClusterednessRegions</name>
			<value>0</value>
		</numericStateVariable>
		<numericStateVariable>
			<name>avgDensityRegions</name>
			<value>0.567281059792338</value>
		</numericStateVariable>
	</timepoint>
	<timepoint>
		<spatialEntity>
			<pseudo3D type="region">
				<clusteredness>1</clusteredness>
				<density>0.567281059792338</density>
				<area>22959.5</area>
				<perimeter>719.7780077457428</perimeter>
				<distanceFromOrigin>346.8083043988422</distanceFromOrigin>
				<angle>53.65550743872124</angle>
				<shape>triangular</shape>
				<triangleMeasure>0.7015407649588645</triangleMeasure>
				<rectangleMeasure>0.5594696451581</rectangleMeasure>
				<circleMeasure>0.4296446800135318</circleMeasure>
				<centroid>
					<x>423.6039</x>
					<y>1121.261</y>
				</centroid>
			</pseudo3D>
		</spatialEntity>
		<numericStateVariable>
			<name>avgClusterednessRegions</name>
			<value>0</value>
		</numericStateVariable>
		<numericStateVariable>
			<name>avgDensityRegions</name>
			<value>0.567281059792338</value>
		</numericStateVariable>
	</timepoint>
	<timepoint>
		<spatialEntity>
			<pseudo3D type="region">
				<clusteredness>1</clusteredness>
				<density>0.567281059792338</density>
				<area>22959.5</area>
				<perimeter>719.7780077457428</perimeter>
				<distanceFromOrigin>346.8083043988422</distanceFromOrigin>
				<angle>53.65550743872124</angle>
				<shape>triangular</shape>
				<triangleMeasure>0.7015407649588645</triangleMeasure>
				<rectangleMeasure>0.5594696451581</rectangleMeasure>
				<circleMeasure>0.4296446800135318</circleMeasure>
				<centroid>
					<x>423.6039</x>
					<y>1121.261</y>
				</centroid>
			</pseudo3D>
		</spatialEntity>
		<numericStateVariable>
			<name>avgClusterednessRegions</name>
			<value>0</value>
		</numericStateVariable>
		<numericStateVariable>
			<name>avgDensityRegions</name>
			<value>0.567281059792338</value>
		</numericStateVariable>
	</timepoint>
	<timepoint>
		<spatialEntity>
			<pseudo3D type="region">
				<clusteredness>1</clusteredness>
				<density>0.567281059792338</density>
				<area>22959.5</area>
				<perimeter>719.7780077457428</perimeter>
				<distanceFromOrigin>346.8083043988422</distanceFromOrigin>
				<angle>53.65550743872124</angle>
				<shape>triangular</shape>
				<triangleMeasure>0.7015407649588645</triangleMeasure>
				<rectangleMeasure>0.5594696451581</rectangleMeasure>
				<circleMeasure>0.4296446800135318</circleMeasure>
				<centroid>
					<x>423.6039</x>
					<y>1121.261</y>
				</centroid>
			</pseudo3D>
		</spatialEntity>
		<numericStateVariable>
			<name>avgClusterednessRegions</name>
			<value>0</value>
		</numericStateVariable>
		<numericStateVariable>
			<name>avgDensityRegions</name>
			<value>0.567281059792338</value>
		</numericStateVariable>
	</timepoint>
	<timepoint>
		<spatialEntity>
			<pseudo3D type="region">
				<clusteredness>1</clusteredness>
				<density>0.567281059792338</density>
				<area>22959.5</area>
				<perimeter>719.7780077457428</perimeter>
				<distanceFromOrigin>346.8083043988422</distanceFromOrigin>
				<angle>53.65550743872124</angle>
				<shape>triangular</shape>
				<triangleMeasure>0.7015407649588645</triangleMeasure>
				<rectangleMeasure>0.5594696451581</rectangleMeasure>
				<circleMeasure>0.4296446800135318</circleMeasure>
				<centroid>
					<x>423.6039</x>
					<y>1121.261</y>
				</centroid>
			</pseudo3D>
		</spatialEntity>
		<numericStateVariable>
			<name>avgClusterednessRegions</name>
			<value>0</value>
		</numericStateVariable>
		<numericStateVariable>
			<name>avgDensityRegions</name>
			<value>0.567281059792338</value>
		</numericStateVariable>
	</timepoint>
	<timepoint>
		<spatialEntity>
			<pseudo3D type="region">
				<clusteredness>1</clusteredness>
				<density>0.567281059792338</density>
				<area>22959.5</area>
				<perimeter>719.7780077457428</perimeter>
				<distanceFromOrigin>346.8083043988422</distanceFromOrigin>
				<angle>53.65550743872124</angle>
				<shape>triangular</shape>
				<triangleMeasure>0.7015407649588645</triangleMeasure>
				<rectangleMeasure>0.5594696451581</rectangleMeasure>
				<circleMeasure>0.4296446800135318</circleMeasure>
				<centroid>
					<x>423.6039</x>
					<y>1121.261</y>
				</centroid>
			</pseudo3D>
		</spatialEntity>
		<numericStateVariable>
			<name>avgClusterednessRegions</name>
			<value>0</value>
		</numericStateVariable>
		<numericStateVariable>
			<name>avgDensityRegions</name>
			<value>0.567281059792338</value>
		</numericStateVariable>
	</timepoint>
	<timepoint>
		<spatialEntity>
			<pseudo3D type="region">
				<clusteredness>1</clusteredness>
				<density>0.567281059792338</density>
				<area>22959.5</area>
				<perimeter>719.7780077457428</perimeter>
				<distanceFromOrigin>346.8083043988422</distanceFromOrigin>
				<angle>53.65550743872124</angle>
				<shape>triangular</shape>
				<triangleMeasure>0.7015407649588645</triangleMeasure>
				<rectangleMeasure>0.5594696451581</rectangleMeasure>
				<circleMeasure>0.4296446800135318</circleMeasure>
				<centroid>
					<x>423.6039</x>
					<y>1121.261</y>
				</centroid>
			</pseudo3D>
		</spatialEntity>
		<numericStateVariable>
			<name>avgClusterednessRegions</name>
			<value>0</value>
		</numericStateVariable>
		<numericStateVariable>
			<name>avgDensityRegions</name>
			<value>0.567281059792338</value>
		</numericStateVariable>
	</timepoint>
	<timepoint>
		<spatialEntity>
			<pseudo3D type="region">
				<clusteredness>1</clusteredness>
				<density>0.567281059792338</density>
				<area>22959.5</area>
				<perimeter>719.7780077457428</perimeter>
				<distanceFromOrigin>346.8083043988422</distanceFromOrigin>
				<angle>53.65550743872124</angle>
				<shape>triangular</shape>
				<triangleMeasure>0.7015407649588645</triangleMeasure>
				<rectangleMeasure>0.5594696451581</rectangleMeasure>
				<circleMeasure>0.4296446800135318</circleMeasure>
				<centroid>
					<x>423.6039</x>
					<y>1121.261</y>
				</centroid>
			</pseudo3D>
		</spatialEntity>
		<numericStateVariable>
			<name>avgClusterednessRegions</name>
			<value>0</value>
		</numericStateVariable>
		<numericStateVariable>
			<name>avgDensityRegions</name>
			<value>0.567281059792338</value>
		</numericStateVariable>
	</timepoint>
	<timepoint>
		<spatialEntity>
			<pseudo3D type="region">
				<clusteredness>1</clusteredness>
				<density>0.567281059792338</density>
				<area>22959.5</area>
				<perimeter>719.7780077457428</perimeter>
				<distanceFromOrigin>346.8083043988422</distanceFromOrigin>
				<angle>53.65550743872124</angle>
				<shape>triangular</shape>
				<triangleMeasure>0.7015407649588645</triangleMeasure>
				<rectangleMeasure>0.5594696451581</rectangleMeasure>
				<circleMeasure>0.4296446800135318</circleMeasure>
				<centroid>
					<x>423.6039</x>
					<y>1121.261</y>
				</centroid>
			</pseudo3D>
		</spatialEntity>
		<numericStateVariable>
			<name>avgClusterednessRegions</name>
			<value>0</value>
		</numericStateVariable>
		<numericStateVariable>
			<name>avgDensityRegions</name>
			<value>0.567281059792338</value>
		</numericStateVariable>
	</timepoint>
	<timepoint>
		<spatialEntity>
			<pseudo3D type="region">
				<clusteredness>1</clusteredness>
				<density>0.567281059792338</density>
				<area>22959.5</area>
				<perimeter>719.7780077457428</perimeter>
				<distanceFromOrigin>346.8083043988422</distanceFromOrigin>
				<angle>53.65550743872124</angle>
				<shape>triangular</shape>
				<triangleMeasure>0.7015407649588645</triangleMeasure>
				<rectangleMeasure>0.5594696451581</rectangleMeasure>
				<circleMeasure>0.4296446800135318</circleMeasure>
				<centroid>
					<x>423.6039</x>
					<y>1121.261</y>
				</centroid>
			</pseudo3D>
		</spatialEntity>
		<numericStateVariable>
			<name>avgClusterednessRegions</name>
			<value>0</value>
		</numericStateVariable>
		<numericStateVariable>
			<name>avgDensityRegions</name>
			<value>0.567281059792338</value>
		</numericStateVariable>
	</timepoint>
	<timepoint>
		<spatialEntity>
			<pseudo3D type="region">
				<clusteredness>1</clusteredness>
				<density>0.567281059792338</density>
				<area>22959.5</area>
				<perimeter>719.7780077457428</perimeter>
				<distanceFromOrigin>346.8083043988422</distanceFromOrigin>
				<angle>53.65550743872124</angle>
				<shape>triangular</shape>
				<triangleMeasure>0.7015407649588645</triangleMeasure>
				<rectangleMeasure>0.5594696451581</rectangleMeasure>
				<circleMeasure>0.4296446800135318</circleMeasure>
				<centroid>
					<x>423.6039</x>
					<y>1121.261</y>
				</centroid>
			</pseudo3D>
		</spatialEntity>
		<numericStateVariable>
			<name>avgClusterednessRegions</name>
			<value>0</value>
		</numericStateVariable>
		<numericStateVariable>
			<name>avgDensityRegions</name>
			<value>0.567281059792338</value>
		</numericStateVariable>
	</timepoint>
	<timepoint>
		<spatialEntity>
			<pseudo3D type="region">
				<clusteredness>1</clusteredness>
				<density>0.567281059792338</density>
				<area>22959.5</area>
				<perimeter>719.7780077457428</perimeter>
				<distanceFromOrigin>346.8083043988422</distanceFromOrigin>
				<angle>53.65550743872124</angle>
				<shape>triangular</shape>
				<triangleMeasure>0.7015407649588645</triangleMeasure>
				<rectangleMeasure>0.5594696451581</rectangleMeasure>
				<circleMeasure>0.4296446800135318</circleMeasure>
				<centroid>
					<x>423.6039</x>
					<y>1121.261</y>
				</centroid>
			</pseudo3D>
		</spatialEntity>
		<numericStateVariable>
			<name>avgClusterednessRegions</name>
			<value>0</value>
		</numericStateVariable>
		<numericStateVariable>
			<name>avgDensityRegions</name>
			<value>0.567281059792338</value>
		</numericStateVariable>
	</timepoint>
	<timepoint>
		<spatialEntity>
			<pseudo3D type="region">
				<clusteredness>1</clusteredness>
				<density>0.567281059792338</density>
				<area>22959.5</area>
				<perimeter>719.7780077457428</perimeter>
				<distanceFromOrigin>346.8083043988422</distanceFromOrigin>
				<angle>53.65550743872124</angle>
				<shape>triangular</shape>
				<triangleMeasure>0.7015407649588645</triangleMeasure>
				<rectangleMeasure>0.5594696451581</rectangleMeasure>
				<circleMeasure>0.4296446800135318</circleMeasure>
				<centroid>
					<x>423.6039</x>
					<y>1121.261</y>
				</centroid>
			</pseudo3D>
		</spatialEntity>
		<numericStateVariable>
			<name>avgClusterednessRegions</name>
			<value>0</value>
		</numericStateVariable>
		<numericStateVariable>
			<name>avgDensityRegions</name>
			<value>0.567281059792338</value>
		</numericStateVariable>
	</timepoint>
	<timepoint>
		<spatialEntity>
			<pseudo3D type="region">
				<clusteredness>1</clusteredness>
				<density>0.567281059792338</density>
				<area>22959.5</area>
				<perimeter>719.7780077457428</perimeter>
				<distanceFromOrigin>346.8083043988422</distanceFromOrigin>
				<angle>53.65550743872124</angle>
				<shape>triangular</shape>
				<triangleMeasure>0.7015407649588645</triangleMeasure>
				<rectangleMeasure>0.5594696451581</rectangleMeasure>
				<circleMeasure>0.4296446800135318</circleMeasure>
				<centroid>
					<x>423.6039</x>
					<y>1121.261</y>
				</centroid>
			</pseudo3D>
		</spatialEntity>
		<numericStateVariable>
			<name>avgClusterednessRegions</name>
			<value>0</value>
		</numericStateVariable>
		<numericStateVariable>
			<name>avgDensityRegions</name>
			<value>0.567281059792338</value>
		</numericStateVariable>
	</timepoint>
	<timepoint>
		<spatialEntity>
			<pseudo3D type="region">
				<clusteredness>1</clusteredness>
				<density>0.567281059792338</density>
				<area>22959.5</area>
				<perimeter>719.7780077457428</perimeter>
				<distanceFromOrigin>346.8083043988422</distanceFromOrigin>
				<angle>53.65550743872124</angle>
				<shape>triangular</shape>
				<triangleMeasure>0.7015407649588645</triangleMeasure>
				<rectangleMeasure>0.5594696451581</rectangleMeasure>
				<circleMeasure>0.4296446800135318</circleMeasure>
				<centroid>
					<x>423.6039</x>
					<y>1121.261</y>
				</centroid>
			</pseudo3D>
		</spatialEntity>
		<numericStateVariable>
			<name>avgClusterednessRegions</name>
			<value>0</value>
		</numericStateVariable>
		<numericStateVariable>
			<name>avgDensityRegions</name>
			<value>0.567281059792338</value>
		</numericStateVariable>
	</timepoint>
	<timepoint>
		<spatialEntity>
			<pseudo3D type="region">
				<clusteredness>1</clusteredness>
				<density>0.567281059792338</density>
				<area>22959.5</area>
				<perimeter>719.7780077457428</perimeter>
				<distanceFromOrigin>346.8083043988422</distanceFromOrigin>
				<angle>53.65550743872124</angle>
				<shape>triangular</shape>
				<triangleMeasure>0.7015407649588645</triangleMeasure>
				<rectangleMeasure>0.5594696451581</rectangleMeasure>
				<circleMeasure>0.4296446800135318</circleMeasure>
				<centroid>
					<x>423.6039</x>
					<y>1121.261</y>
				</centroid>
			</pseudo3D>
		</spatialEntity>
		<numericStateVariable>
			<name>avgClusterednessRegions</name>
			<value>0</value>
		</numericStateVariable>
		<numericStateVariable>
			<name>avgDensityRegions</name>
			<value>0.567281059792338</value>
		</numericStateVariable>
	</timepoint>
	<timepoint>
		<spatialEntity>
			<pseudo3D type="region">
				<clusteredness>1</clusteredness>
				<density>0.567281059792338</density>
				<area>22959.5</area>
				<perimeter>719.7780077457428</perimeter>
				<distanceFromOrigin>346.8083043988422</distanceFromOrigin>
				<angle>53.65550743872124</angle>
				<shape>triangular</shape>
				<triangleMeasure>0.7015407649588645</triangleMeasure>
				<rectangleMeasure>0.5594696451581</rectangleMeasure>
				<circleMeasure>0.4296446800135318</circleMeasure>
				<centroid>
					<x>423.6039</x>
					<y>1121.261</y>
				</centroid>
			</pseudo3D>
		</spatialEntity>
		<numericStateVariable>
			<name>avgClusterednessRegions</name>
			<value>0</value>
		</numericStateVariable>
		<numericStateVariable>
			<name>avgDensityRegions</name>
			<value>0.567281059792338</value>
		</numericStateVariable>
	</timepoint>
	<timepoint>
		<spatialEntity>
			<pseudo3D type="region">
				<clusteredness>1</clusteredness>
				<density>0.567281059792338</density>
				<area>22959.5</area>
				<perimeter>719.7780077457428</perimeter>
				<distanceFromOrigin>346.8083043988422</distanceFromOrigin>
				<angle>53.65550743872124</angle>
				<shape>triangular</shape>
				<triangleMeasure>0.7015407649588645</triangleMeasure>
				<rectangleMeasure>0.5594696451581</rectangleMeasure>
				<circleMeasure>0.4296446800135318</circleMeasure>
				<centroid>
					<x>423.6039</x>
					<y>1121.261</y>
				</centroid>
			</pseudo3D>
		</spatialEntity>
		<numericStateVariable>
			<name>avgClusterednessRegions</name>
			<value>0</value>
		</numericStateVariable>
		<numericStateVariable>
			<name>avgDensityRegions</name>
			<value>0.567281059792338</value>
		</numericStateVariable>
	</timepoint>
	<timepoint>
		<spatialEntity>
			<pseudo3D type="region">
				<clusteredness>1</clusteredness>
				<density>0.567281059792338</density>
				<area>22959.5</area>
				<perimeter>719.7780077457428</perimeter>
				<distanceFromOrigin>346.8083043988422</distanceFromOrigin>
				<angle>53.65550743872124</angle>
				<shape>triangular</shape>
				<triangleMeasure>0.7015407649588645</triangleMeasure>
				<rectangleMeasure>0.5594696451581</rectangleMeasure>
				<circleMeasure>0.4296446800135318</circleMeasure>
				<centroid>
					<x>423.6039</x>
					<y>1121.261</y>
				</centroid>
			</pseudo3D>
		</spatialEntity>
		<numericStateVariable>
			<name>avgClusterednessRegions</name>
			<value>0</value>
		</numericStateVariable>
		<numericStateVariable>
			<name>avgDensityRegions</name>
			<value>0.567281059792338</value>
		</numericStateVariable>
	</timepoint>
	<timepoint>
		<spatialEntity>
			<pseudo3D type="region">
				<clusteredness>1</clusteredness>
				<density>0.567281059792338</density>
				<area>22959.5</area>
				<perimeter>719.7780077457428</perimeter>
				<distanceFromOrigin>346.8083043988422</distanceFromOrigin>
				<angle>53.65550743872124</angle>
				<shape>triangular</shape>
				<triangleMeasure>0.7015407649588645</triangleMeasure>
				<rectangleMeasure>0.5594696451581</rectangleMeasure>
				<circleMeasure>0.4296446800135318</circleMeasure>
				<centroid>
					<x>423.6039</x>
					<y>1121.261</y>
				</centroid>
			</pseudo3D>
		</spatialEntity>
		<numericStateVariable>
			<name>avgClusterednessRegions</name>
			<value>0</value>
		</numericStateVariable>
		<numericStateVariable>
			<name>avgDensityRegions</name>
			<value>0.567281059792338</value>
		</numericStateVariable>
	</timepoint>
	<timepoint>
		<spatialEntity>
			<pseudo3D type="region">
				<clusteredness>1</clusteredness>
				<density>0.567281059792338</density>
				<area>22959.5</area>
				<perimeter>719.7780077457428</perimeter>
				<distanceFromOrigin>346.8083043988422</distanceFromOrigin>
				<angle>53.65550743872124</angle>
				<shape>triangular</shape>
				<triangleMeasure>0.7015407649588645</triangleMeasure>
				<rectangleMeasure>0.5594696451581</rectangleMeasure>
				<circleMeasure>0.4296446800135318</circleMeasure>
				<centroid>
					<x>423.6039</x>
					<y>1121.261</y>
				</centroid>
			</pseudo3D>
		</spatialEntity>
		<numericStateVariable>
			<name>avgClusterednessRegions</name>
			<value>0</value>
		</numericStateVariable>
		<numericStateVariable>
			<name>avgDensityRegions</name>
			<value>0.567281059792338</value>
		</numericStateVariable>
	</timepoint>
	<timepoint>
		<spatialEntity>
			<pseudo3D type="region">
				<clusteredness>1</clusteredness>
				<density>0.567281059792338</density>
				<area>22959.5</area>
				<perimeter>719.7780077457428</perimeter>
				<distanceFromOrigin>346.8083043988422</distanceFromOrigin>
				<angle>53.65550743872124</angle>
				<shape>triangular</shape>
				<triangleMeasure>0.7015407649588645</triangleMeasure>
				<rectangleMeasure>0.5594696451581</rectangleMeasure>
				<circleMeasure>0.4296446800135318</circleMeasure>
				<centroid>
					<x>423.6039</x>
					<y>1121.261</y>
				</centroid>
			</pseudo3D>
		</spatialEntity>
		<numericStateVariable>
			<name>avgClusterednessRegions</name>
			<value>0</value>
		</numericStateVariable>
		<numericStateVariable>
			<name>avgDensityRegions</name>
			<value>0.567281059792338</value>
		</numericStateVariable>
	</timepoint>
	<timepoint>
		<spatialEntity>
			<pseudo3D type="region">
				<clusteredness>1</clusteredness>
				<density>0.567281059792338</density>
				<area>22959.5</area>
				<perimeter>719.7780077457428</perimeter>
				<distanceFromOrigin>346.8083043988422</distanceFromOrigin>
				<angle>53.65550743872124</angle>
				<shape>triangular</shape>
				<triangleMeasure>0.7015407649588645</triangleMeasure>
				<rectangleMeasure>0.5594696451581</rectangleMeasure>
				<circleMeasure>0.4296446800135318</circleMeasure>
				<centroid>
					<x>423.6039</x>
					<y>1121.261</y>
				</centroid>
			</pseudo3D>
		</spatialEntity>
		<numericStateVariable>
			<name>avgClusterednessRegions</name>
			<value>0</value>
		</numericStateVariable>
		<numericStateVariable>
			<name>avgDensityRegions</name>
			<value>0.567281059792338</value>
		</numericStateVariable>
	</timepoint>
	<timepoint>
		<spatialEntity>
			<pseudo3D type="region">
				<clusteredness>1</clusteredness>
				<density>0.567281059792338</density>
				<area>22959.5</area>
				<perimeter>719.7780077457428</perimeter>
				<distanceFromOrigin>346.8083043988422</distanceFromOrigin>
				<angle>53.65550743872124</angle>
				<shape>triangular</shape>
				<triangleMeasure>0.7015407649588645</triangleMeasure>
				<rectangleMeasure>0.5594696451581</rectangleMeasure>
				<circleMeasure>0.4296446800135318</circleMeasure>
				<centroid>
					<x>423.6039</x>
					<y>1121.261</y>
				</centroid>
			</pseudo3D>
		</spatialEntity>
		<numericStateVariable>
			<name>avgClusterednessRegions</name>
			<value>0</value>
		</numericStateVariable>
		<numericStateVariable>
			<name>avgDensityRegions</name>
			<value>0.567281059792338</value>
		</numericStateVariable>
	</timepoint>
	<timepoint>
		<spatialEntity>
			<pseudo3D type="region">
				<clusteredness>1</clusteredness>
				<density>0.567281059792338</density>
				<area>22959.5</area>
				<perimeter>719.7780077457428</perimeter>
				<distanceFromOrigin>346.8083043988422</distanceFromOrigin>
				<angle>53.65550743872124</angle>
				<shape>triangular</shape>
				<triangleMeasure>0.7015407649588645</triangleMeasure>
				<rectangleMeasure>0.5594696451581</rectangleMeasure>
				<circleMeasure>0.4296446800135318</circleMeasure>
				<centroid>
					<x>423.6039</x>
					<y>1121.261</y>
				</centroid>
			</pseudo3D>
		</spatialEntity>
		<numericStateVariable>
			<name>avgClusterednessRegions</name>
			<value>0</value>
		</numericStateVariable>
		<numericStateVariable>
			<name>avgDensityRegions</name>
			<value>0.567281059792338</value>
		</numericStateVariable>
	</timepoint>
	<timepoint>
		<spatialEntity>
			<pseudo3D type="region">
				<clusteredness>1</clusteredness>
				<density>0.567281059792338</density>
				<area>22959.5</area>
				<perimeter>719.7780077457428</perimeter>
				<distanceFromOrigin>346.8083043988422</distanceFromOrigin>
				<angle>53.65550743872124</angle>
				<shape>triangular</shape>
				<triangleMeasure>0.7015407649588645</triangleMeasure>
				<rectangleMeasure>0.5594696451581</rectangleMeasure>
				<circleMeasure>0.4296446800135318</circleMeasure>
				<centroid>
					<x>423.6039</x>
					<y>1121.261</y>
				</centroid>
			</pseudo3D>
		</spatialEntity>
		<numericStateVariable>
			<name>avgClusterednessRegions</name>
			<value>0</value>
		</numericStateVariable>
		<numericStateVariable>
			<name>avgDensityRegions</name>
			<value>0.567281059792338</value>
		</numericStateVariable>
	</timepoint>
	<timepoint>
		<spatialEntity>
			<pseudo3D type="region">
				<clusteredness>1</clusteredness>
				<density>0.567281059792338</density>
				<area>22959.5</area>
				<perimeter>719.7780077457428</perimeter>
				<distanceFromOrigin>346.8083043988422</distanceFromOrigin>
				<angle>53.65550743872124</angle>
				<shape>triangular</shape>
				<triangleMeasure>0.7015407649588645</triangleMeasure>
				<rectangleMeasure>0.5594696451581</rectangleMeasure>
				<circleMeasure>0.4296446800135318</circleMeasure>
				<centroid>
					<x>423.6039</x>
					<y>1121.261</y>
				</centroid>
			</pseudo3D>
		</spatialEntity>
		<numericStateVariable>
			<name>avgClusterednessRegions</name>
			<value>0</value>
		</numericStateVariable>
		<numericStateVariable>
			<name>avgDensityRegions</name>
			<value>0.567281059792338</value>
		</numericStateVariable>
	</timepoint>
	<timepoint>
		<spatialEntity>
			<pseudo3D type="region">
				<clusteredness>1</clusteredness>
				<density>0.567281059792338</density>
				<area>22959.5</area>
				<perimeter>719.7780077457428</perimeter>
				<distanceFromOrigin>346.8083043988422</distanceFromOrigin>
				<angle>53.65550743872124</angle>
				<shape>triangular</shape>
				<triangleMeasure>0.7015407649588645</triangleMeasure>
				<rectangleMeasure>0.5594696451581</rectangleMeasure>
				<circleMeasure>0.4296446800135318</circleMeasure>
				<centroid>
					<x>423.6039</x>
					<y>1121.261</y>
				</centroid>
			</pseudo3D>
		</spatialEntity>
		<numericStateVariable>
			<name>avgClusterednessRegions</name>
			<value>0</value>
		</numericStateVariable>
		<numericStateVariable>
			<name>avgDensityRegions</name>
			<value>0.567281059792338</value>
		</numericStateVariable>
	</timepoint>
	<timepoint>
		<spatialEntity>
			<pseudo3D type="region">
				<clusteredness>1</clusteredness>
				<density>0.567281059792338</density>
				<area>22959.5</area>
				<perimeter>719.7780077457428</perimeter>
				<distanceFromOrigin>346.8083043988422</distanceFromOrigin>
				<angle>53.65550743872124</angle>
				<shape>triangular</shape>
				<triangleMeasure>0.7015407649588645</triangleMeasure>
				<rectangleMeasure>0.5594696451581</rectangleMeasure>
				<circleMeasure>0.4296446800135318</circleMeasure>
				<centroid>
					<x>423.6039</x>
					<y>1121.261</y>
				</centroid>
			</pseudo3D>
		</spatialEntity>
		<numericStateVariable>
			<name>avgClusterednessRegions</name>
			<value>0</value>
		</numericStateVariable>
		<numericStateVariable>
			<name>avgDensityRegions</name>
			<value>0.567281059792338</value>
		</numericStateVariable>
	</timepoint>
	<timepoint>
		<spatialEntity>
			<pseudo3D type="region">
				<clusteredness>1</clusteredness>
				<density>0.567281059792338</density>
				<area>22959.5</area>
				<perimeter>719.7780077457428</perimeter>
				<distanceFromOrigin>346.8083043988422</distanceFromOrigin>
				<angle>53.65550743872124</angle>
				<shape>triangular</shape>
				<triangleMeasure>0.7015407649588645</triangleMeasure>
				<rectangleMeasure>0.5594696451581</rectangleMeasure>
				<circleMeasure>0.4296446800135318</circleMeasure>
				<centroid>
					<x>423.6039</x>
					<y>1121.261</y>
				</centroid>
			</pseudo3D>
		</spatialEntity>
		<numericStateVariable>
			<name>avgClusterednessRegions</name>
			<value>0</value>
		</numericStateVariable>
		<numericStateVariable>
			<name>avgDensityRegions</name>
			<value>0.567281059792338</value>
		</numericStateVariable>
	</timepoint>
	<timepoint>
		<spatialEntity>
			<pseudo3D type="region">
				<clusteredness>1</clusteredness>
				<density>0.567281059792338</density>
				<area>22959.5</area>
				<perimeter>719.7780077457428</perimeter>
				<distanceFromOrigin>346.8083043988422</distanceFromOrigin>
				<angle>53.65550743872124</angle>
				<shape>triangular</shape>
				<triangleMeasure>0.7015407649588645</triangleMeasure>
				<rectangleMeasure>0.5594696451581</rectangleMeasure>
				<circleMeasure>0.4296446800135318</circleMeasure>
				<centroid>
					<x>423.6039</x>
					<y>1121.261</y>
				</centroid>
			</pseudo3D>
		</spatialEntity>
		<numericStateVariable>
			<name>avgClusterednessRegions</name>
			<value>0</value>
		</numericStateVariable>
		<numericStateVariable>
			<name>avgDensityRegions</name>
			<value>0.567281059792338</value>
		</numericStateVariable>
	</timepoint>
	<timepoint>
		<spatialEntity>
			<pseudo3D type="region">
				<clusteredness>1</clusteredness>
				<density>0.567281059792338</density>
				<area>22959.5</area>
				<perimeter>719.7780077457428</perimeter>
				<distanceFromOrigin>346.8083043988422</distanceFromOrigin>
				<angle>53.65550743872124</angle>
				<shape>triangular</shape>
				<triangleMeasure>0.7015407649588645</triangleMeasure>
				<rectangleMeasure>0.5594696451581</rectangleMeasure>
				<circleMeasure>0.4296446800135318</circleMeasure>
				<centroid>
					<x>423.6039</x>
					<y>1121.261</y>
				</centroid>
			</pseudo3D>
		</spatialEntity>
		<numericStateVariable>
			<name>avgClusterednessRegions</name>
			<value>0</value>
		</numericStateVariable>
		<numericStateVariable>
			<name>avgDensityRegions</name>
			<value>0.567281059792338</value>
		</numericStateVariable>
	</timepoint>
	<timepoint>
		<spatialEntity>
			<pseudo3D type="region">
				<clusteredness>1</clusteredness>
				<density>0.567281059792338</density>
				<area>22959.5</area>
				<perimeter>719.7780077457428</perimeter>
				<distanceFromOrigin>346.8083043988422</distanceFromOrigin>
				<angle>53.65550743872124</angle>
				<shape>triangular</shape>
				<triangleMeasure>0.7015407649588645</triangleMeasure>
				<rectangleMeasure>0.5594696451581</rectangleMeasure>
				<circleMeasure>0.4296446800135318</circleMeasure>
				<centroid>
					<x>423.6039</x>
					<y>1121.261</y>
				</centroid>
			</pseudo3D>
		</spatialEntity>
		<numericStateVariable>
			<name>avgClusterednessRegions</name>
			<value>0</value>
		</numericStateVariable>
		<numericStateVariable>
			<name>avgDensityRegions</name>
			<value>0.567281059792338</value>
		</numericStateVariable>
	</timepoint>
	<timepoint>
		<spatialEntity>
			<pseudo3D type="region">
				<clusteredness>1</clusteredness>
				<density>0.567281059792338</density>
				<area>22959.5</area>
				<perimeter>719.7780077457428</perimeter>
				<distanceFromOrigin>346.8083043988422</distanceFromOrigin>
				<angle>53.65550743872124</angle>
				<shape>triangular</shape>
				<triangleMeasure>0.7015407649588645</triangleMeasure>
				<rectangleMeasure>0.5594696451581</rectangleMeasure>
				<circleMeasure>0.4296446800135318</circleMeasure>
				<centroid>
					<x>423.6039</x>
					<y>1121.261</y>
				</centroid>
			</pseudo3D>
		</spatialEntity>
		<numericStateVariable>
			<name>avgClusterednessRegions</name>
			<value>0</value>
		</numericStateVariable>
		<numericStateVariable>
			<name>avgDensityRegions</name>
			<value>0.567281059792338</value>
		</numericStateVariable>
	</timepoint>
	<timepoint>
		<spatialEntity>
			<pseudo3D type="region">
				<clusteredness>1</clusteredness>
				<density>0.567281059792338</density>
				<area>22959.5</area>
				<perimeter>719.7780077457428</perimeter>
				<distanceFromOrigin>346.8083043988422</distanceFromOrigin>
				<angle>53.65550743872124</angle>
				<shape>triangular</shape>
				<triangleMeasure>0.7015407649588645</triangleMeasure>
				<rectangleMeasure>0.5594696451581</rectangleMeasure>
				<circleMeasure>0.4296446800135318</circleMeasure>
				<centroid>
					<x>423.6039</x>
					<y>1121.261</y>
				</centroid>
			</pseudo3D>
		</spatialEntity>
		<numericStateVariable>
			<name>avgClusterednessRegions</name>
			<value>0</value>
		</numericStateVariable>
		<numericStateVariable>
			<name>avgDensityRegions</name>
			<value>0.567281059792338</value>
		</numericStateVariable>
	</timepoint>
	<timepoint>
		<spatialEntity>
			<pseudo3D type="region">
				<clusteredness>1</clusteredness>
				<density>0.567281059792338</density>
				<area>22959.5</area>
				<perimeter>719.7780077457428</perimeter>
				<distanceFromOrigin>346.8083043988422</distanceFromOrigin>
				<angle>53.65550743872124</angle>
				<shape>triangular</shape>
				<triangleMeasure>0.7015407649588645</triangleMeasure>
				<rectangleMeasure>0.5594696451581</rectangleMeasure>
				<circleMeasure>0.4296446800135318</circleMeasure>
				<centroid>
					<x>423.6039</x>
					<y>1121.261</y>
				</centroid>
			</pseudo3D>
		</spatialEntity>
		<numericStateVariable>
			<name>avgClusterednessRegions</name>
			<value>0</value>
		</numericStateVariable>
		<numericStateVariable>
			<name>avgDensityRegions</name>
			<value>0.567281059792338</value>
		</numericStateVariable>
	</timepoint>
	<timepoint>
		<spatialEntity>
			<pseudo3D type="region">
				<clusteredness>1</clusteredness>
				<density>0.567281059792338</density>
				<area>22959.5</area>
				<perimeter>719.7780077457428</perimeter>
				<distanceFromOrigin>346.8083043988422</distanceFromOrigin>
				<angle>53.65550743872124</angle>
				<shape>triangular</shape>
				<triangleMeasure>0.7015407649588645</triangleMeasure>
				<rectangleMeasure>0.5594696451581</rectangleMeasure>
				<circleMeasure>0.4296446800135318</circleMeasure>
				<centroid>
					<x>423.6039</x>
					<y>1121.261</y>
				</centroid>
			</pseudo3D>
		</spatialEntity>
		<numericStateVariable>
			<name>avgClusterednessRegions</name>
			<value>0</value>
		</numericStateVariable>
		<numericStateVariable>
			<name>avgDensityRegions</name>
			<value>0.567281059792338</value>
		</numericStateVariable>
	</timepoint>
	<timepoint>
		<spatialEntity>
			<pseudo3D type="region">
				<clusteredness>1</clusteredness>
				<density>0.567281059792338</density>
				<area>22959.5</area>
				<perimeter>719.7780077457428</perimeter>
				<distanceFromOrigin>346.8083043988422</distanceFromOrigin>
				<angle>53.65550743872124</angle>
				<shape>triangular</shape>
				<triangleMeasure>0.7015407649588645</triangleMeasure>
				<rectangleMeasure>0.5594696451581</rectangleMeasure>
				<circleMeasure>0.4296446800135318</circleMeasure>
				<centroid>
					<x>423.6039</x>
					<y>1121.261</y>
				</centroid>
			</pseudo3D>
		</spatialEntity>
		<numericStateVariable>
			<name>avgClusterednessRegions</name>
			<value>0</value>
		</numericStateVariable>
		<numericStateVariable>
			<name>avgDensityRegions</name>
			<value>0.567281059792338</value>
		</numericStateVariable>
	</timepoint>
	<timepoint>
		<spatialEntity>
			<pseudo3D type="region">
				<clusteredness>1</clusteredness>
				<density>0.567281059792338</density>
				<area>22959.5</area>
				<perimeter>719.7780077457428</perimeter>
				<distanceFromOrigin>346.8083043988422</distanceFromOrigin>
				<angle>53.65550743872124</angle>
				<shape>triangular</shape>
				<triangleMeasure>0.7015407649588645</triangleMeasure>
				<rectangleMeasure>0.5594696451581</rectangleMeasure>
				<circleMeasure>0.4296446800135318</circleMeasure>
				<centroid>
					<x>423.6039</x>
					<y>1121.261</y>
				</centroid>
			</pseudo3D>
		</spatialEntity>
		<numericStateVariable>
			<name>avgClusterednessRegions</name>
			<value>0</value>
		</numericStateVariable>
		<numericStateVariable>
			<name>avgDensityRegions</name>
			<value>0.567281059792338</value>
		</numericStateVariable>
	</timepoint>
	<timepoint>
		<spatialEntity>
			<pseudo3D type="region">
				<clusteredness>1</clusteredness>
				<density>0.567281059792338</density>
				<area>22959.5</area>
				<perimeter>719.7780077457428</perimeter>
				<distanceFromOrigin>346.8083043988422</distanceFromOrigin>
				<angle>53.65550743872124</angle>
				<shape>triangular</shape>
				<triangleMeasure>0.7015407649588645</triangleMeasure>
				<rectangleMeasure>0.5594696451581</rectangleMeasure>
				<circleMeasure>0.4296446800135318</circleMeasure>
				<centroid>
					<x>423.6039</x>
					<y>1121.261</y>
				</centroid>
			</pseudo3D>
		</spatialEntity>
		<numericStateVariable>
			<name>avgClusterednessRegions</name>
			<value>0</value>
		</numericStateVariable>
		<numericStateVariable>
			<name>avgDensityRegions</name>
			<value>0.567281059792338</value>
		</numericStateVariable>
	</timepoint>
	<timepoint>
		<spatialEntity>
			<pseudo3D type="region">
				<clusteredness>1</clusteredness>
				<density>0.567281059792338</density>
				<area>22959.5</area>
				<perimeter>719.7780077457428</perimeter>
				<distanceFromOrigin>346.8083043988422</distanceFromOrigin>
				<angle>53.65550743872124</angle>
				<shape>triangular</shape>
				<triangleMeasure>0.7015407649588645</triangleMeasure>
				<rectangleMeasure>0.5594696451581</rectangleMeasure>
				<circleMeasure>0.4296446800135318</circleMeasure>
				<centroid>
					<x>423.6039</x>
					<y>1121.261</y>
				</centroid>
			</pseudo3D>
		</spatialEntity>
		<numericStateVariable>
			<name>avgClusterednessRegions</name>
			<value>0</value>
		</numericStateVariable>
		<numericStateVariable>
			<name>avgDensityRegions</name>
			<value>0.567281059792338</value>
		</numericStateVariable>
	</timepoint>
	<timepoint>
		<spatialEntity>
			<pseudo3D type="region">
				<clusteredness>1</clusteredness>
				<density>0.567281059792338</density>
				<area>22959.5</area>
				<perimeter>719.7780077457428</perimeter>
				<distanceFromOrigin>346.8083043988422</distanceFromOrigin>
				<angle>53.65550743872124</angle>
				<shape>triangular</shape>
				<triangleMeasure>0.7015407649588645</triangleMeasure>
				<rectangleMeasure>0.5594696451581</rectangleMeasure>
				<circleMeasure>0.4296446800135318</circleMeasure>
				<centroid>
					<x>423.6039</x>
					<y>1121.261</y>
				</centroid>
			</pseudo3D>
		</spatialEntity>
		<numericStateVariable>
			<name>avgClusterednessRegions</name>
			<value>0</value>
		</numericStateVariable>
		<numericStateVariable>
			<name>avgDensityRegions</name>
			<value>0.567281059792338</value>
		</numericStateVariable>
	</timepoint>
	<timepoint>
		<spatialEntity>
			<pseudo3D type="region">
				<clusteredness>1</clusteredness>
				<density>0.567281059792338</density>
				<area>22959.5</area>
				<perimeter>719.7780077457428</perimeter>
				<distanceFromOrigin>346.8083043988422</distanceFromOrigin>
				<angle>53.65550743872124</angle>
				<shape>triangular</shape>
				<triangleMeasure>0.7015407649588645</triangleMeasure>
				<rectangleMeasure>0.5594696451581</rectangleMeasure>
				<circleMeasure>0.4296446800135318</circleMeasure>
				<centroid>
					<x>423.6039</x>
					<y>1121.261</y>
				</centroid>
			</pseudo3D>
		</spatialEntity>
		<numericStateVariable>
			<name>avgClusterednessRegions</name>
			<value>0</value>
		</numericStateVariable>
		<numericStateVariable>
			<name>avgDensityRegions</name>
			<value>0.567281059792338</value>
		</numericStateVariable>
	</timepoint>
	<timepoint>
		<spatialEntity>
			<pseudo3D type="region">
				<clusteredness>1</clusteredness>
				<density>0.567281059792338</density>
				<area>22959.5</area>
				<perimeter>719.7780077457428</perimeter>
				<distanceFromOrigin>346.8083043988422</distanceFromOrigin>
				<angle>53.65550743872124</angle>
				<shape>triangular</shape>
				<triangleMeasure>0.7015407649588645</triangleMeasure>
				<rectangleMeasure>0.5594696451581</rectangleMeasure>
				<circleMeasure>0.4296446800135318</circleMeasure>
				<centroid>
					<x>423.6039</x>
					<y>1121.261</y>
				</centroid>
			</pseudo3D>
		</spatialEntity>
		<numericStateVariable>
			<name>avgClusterednessRegions</name>
			<value>0</value>
		</numericStateVariable>
		<numericStateVariable>
			<name>avgDensityRegions</name>
			<value>0.567281059792338</value>
		</numericStateVariable>
	</timepoint>
	<timepoint>
		<spatialEntity>
			<pseudo3D type="region">
				<clusteredness>1</clusteredness>
				<density>0.567281059792338</density>
				<area>22959.5</area>
				<perimeter>719.7780077457428</perimeter>
				<distanceFromOrigin>346.8083043988422</distanceFromOrigin>
				<angle>53.65550743872124</angle>
				<shape>triangular</shape>
				<triangleMeasure>0.7015407649588645</triangleMeasure>
				<rectangleMeasure>0.5594696451581</rectangleMeasure>
				<circleMeasure>0.4296446800135318</circleMeasure>
				<centroid>
					<x>423.6039</x>
					<y>1121.261</y>
				</centroid>
			</pseudo3D>
		</spatialEntity>
		<numericStateVariable>
			<name>avgClusterednessRegions</name>
			<value>0</value>
		</numericStateVariable>
		<numericStateVariable>
			<name>avgDensityRegions</name>
			<value>0.567281059792338</value>
		</numericStateVariable>
	</timepoint>
	<timepoint>
		<spatialEntity>
			<pseudo3D type="region">
				<clusteredness>1</clusteredness>
				<density>0.567281059792338</density>
				<area>22959.5</area>
				<perimeter>719.7780077457428</perimeter>
				<distanceFromOrigin>346.8083043988422</distanceFromOrigin>
				<angle>53.65550743872124</angle>
				<shape>triangular</shape>
				<triangleMeasure>0.7015407649588645</triangleMeasure>
				<rectangleMeasure>0.5594696451581</rectangleMeasure>
				<circleMeasure>0.4296446800135318</circleMeasure>
				<centroid>
					<x>423.6039</x>
					<y>1121.261</y>
				</centroid>
			</pseudo3D>
		</spatialEntity>
		<numericStateVariable>
			<name>avgClusterednessRegions</name>
			<value>0</value>
		</numericStateVariable>
		<numericStateVariable>
			<name>avgDensityRegions</name>
			<value>0.567281059792338</value>
		</numericStateVariable>
	</timepoint>
	<timepoint>
		<spatialEntity>
			<pseudo3D type="region">
				<clusteredness>1</clusteredness>
				<density>0.567281059792338</density>
				<area>22959.5</area>
				<perimeter>719.7780077457428</perimeter>
				<distanceFromOrigin>346.8083043988422</distanceFromOrigin>
				<angle>53.65550743872124</angle>
				<shape>triangular</shape>
				<triangleMeasure>0.7015407649588645</triangleMeasure>
				<rectangleMeasure>0.5594696451581</rectangleMeasure>
				<circleMeasure>0.4296446800135318</circleMeasure>
				<centroid>
					<x>423.6039</x>
					<y>1121.261</y>
				</centroid>
			</pseudo3D>
		</spatialEntity>
		<numericStateVariable>
			<name>avgClusterednessRegions</name>
			<value>0</value>
		</numericStateVariable>
		<numericStateVariable>
			<name>avgDensityRegions</name>
			<value>0.567281059792338</value>
		</numericStateVariable>
	</timepoint>
	<timepoint>
		<spatialEntity>
			<pseudo3D type="region">
				<clusteredness>1</clusteredness>
				<density>0.567281059792338</density>
				<area>22959.5</area>
				<perimeter>719.7780077457428</perimeter>
				<distanceFromOrigin>346.8083043988422</distanceFromOrigin>
				<angle>53.65550743872124</angle>
				<shape>triangular</shape>
				<triangleMeasure>0.7015407649588645</triangleMeasure>
				<rectangleMeasure>0.5594696451581</rectangleMeasure>
				<circleMeasure>0.4296446800135318</circleMeasure>
				<centroid>
					<x>423.6039</x>
					<y>1121.261</y>
				</centroid>
			</pseudo3D>
		</spatialEntity>
		<numericStateVariable>
			<name>avgClusterednessRegions</name>
			<value>0</value>
		</numericStateVariable>
		<numericStateVariable>
			<name>avgDensityRegions</name>
			<value>0.567281059792338</value>
		</numericStateVariable>
	</timepoint>
	<timepoint>
		<spatialEntity>
			<pseudo3D type="region">
				<clusteredness>1</clusteredness>
				<density>0.567281059792338</density>
				<area>22959.5</area>
				<perimeter>719.7780077457428</perimeter>
				<distanceFromOrigin>346.8083043988422</distanceFromOrigin>
				<angle>53.65550743872124</angle>
				<shape>triangular</shape>
				<triangleMeasure>0.7015407649588645</triangleMeasure>
				<rectangleMeasure>0.5594696451581</rectangleMeasure>
				<circleMeasure>0.4296446800135318</circleMeasure>
				<centroid>
					<x>423.6039</x>
					<y>1121.261</y>
				</centroid>
			</pseudo3D>
		</spatialEntity>
		<numericStateVariable>
			<name>avgClusterednessRegions</name>
			<value>0</value>
		</numericStateVariable>
		<numericStateVariable>
			<name>avgDensityRegions</name>
			<value>0.567281059792338</value>
		</numericStateVariable>
	</timepoint>
	<timepoint>
		<spatialEntity>
			<pseudo3D type="region">
				<clusteredness>1</clusteredness>
				<density>0.567281059792338</density>
				<area>22959.5</area>
				<perimeter>719.7780077457428</perimeter>
				<distanceFromOrigin>346.8083043988422</distanceFromOrigin>
				<angle>53.65550743872124</angle>
				<shape>triangular</shape>
				<triangleMeasure>0.7015407649588645</triangleMeasure>
				<rectangleMeasure>0.5594696451581</rectangleMeasure>
				<circleMeasure>0.4296446800135318</circleMeasure>
				<centroid>
					<x>423.6039</x>
					<y>1121.261</y>
				</centroid>
			</pseudo3D>
		</spatialEntity>
		<numericStateVariable>
			<name>avgClusterednessRegions</name>
			<value>0</value>
		</numericStateVariable>
		<numericStateVariable>
			<name>avgDensityRegions</name>
			<value>0.567281059792338</value>
		</numericStateVariable>
	</timepoint>
	<timepoint>
		<spatialEntity>
			<pseudo3D type="region">
				<clusteredness>1</clusteredness>
				<density>0.567281059792338</density>
				<area>22959.5</area>
				<perimeter>719.7780077457428</perimeter>
				<distanceFromOrigin>346.8083043988422</distanceFromOrigin>
				<angle>53.65550743872124</angle>
				<shape>triangular</shape>
				<triangleMeasure>0.7015407649588645</triangleMeasure>
				<rectangleMeasure>0.5594696451581</rectangleMeasure>
				<circleMeasure>0.4296446800135318</circleMeasure>
				<centroid>
					<x>423.6039</x>
					<y>1121.261</y>
				</centroid>
			</pseudo3D>
		</spatialEntity>
		<numericStateVariable>
			<name>avgClusterednessRegions</name>
			<value>0</value>
		</numericStateVariable>
		<numericStateVariable>
			<name>avgDensityRegions</name>
			<value>0.567281059792338</value>
		</numericStateVariable>
	</timepoint>
	<timepoint>
		<spatialEntity>
			<pseudo3D type="region">
				<clusteredness>1</clusteredness>
				<density>0.567281059792338</density>
				<area>22959.5</area>
				<perimeter>719.7780077457428</perimeter>
				<distanceFromOrigin>346.8083043988422</distanceFromOrigin>
				<angle>53.65550743872124</angle>
				<shape>triangular</shape>
				<triangleMeasure>0.7015407649588645</triangleMeasure>
				<rectangleMeasure>0.5594696451581</rectangleMeasure>
				<circleMeasure>0.4296446800135318</circleMeasure>
				<centroid>
					<x>423.6039</x>
					<y>1121.261</y>
				</centroid>
			</pseudo3D>
		</spatialEntity>
		<numericStateVariable>
			<name>avgClusterednessRegions</name>
			<value>0</value>
		</numericStateVariable>
		<numericStateVariable>
			<name>avgDensityRegions</name>
			<value>0.567281059792338</value>
		</numericStateVariable>
	</timepoint>
	<timepoint>
		<spatialEntity>
			<pseudo3D type="region">
				<clusteredness>1</clusteredness>
				<density>0.567281059792338</density>
				<area>22959.5</area>
				<perimeter>719.7780077457428</perimeter>
				<distanceFromOrigin>346.8083043988422</distanceFromOrigin>
				<angle>53.65550743872124</angle>
				<shape>triangular</shape>
				<triangleMeasure>0.7015407649588645</triangleMeasure>
				<rectangleMeasure>0.5594696451581</rectangleMeasure>
				<circleMeasure>0.4296446800135318</circleMeasure>
				<centroid>
					<x>423.6039</x>
					<y>1121.261</y>
				</centroid>
			</pseudo3D>
		</spatialEntity>
		<numericStateVariable>
			<name>avgClusterednessRegions</name>
			<value>0</value>
		</numericStateVariable>
		<numericStateVariable>
			<name>avgDensityRegions</name>
			<value>0.567281059792338</value>
		</numericStateVariable>
	</timepoint>
	<timepoint>
		<spatialEntity>
			<pseudo3D type="region">
				<clusteredness>1</clusteredness>
				<density>0.567281059792338</density>
				<area>22959.5</area>
				<perimeter>719.7780077457428</perimeter>
				<distanceFromOrigin>346.8083043988422</distanceFromOrigin>
				<angle>53.65550743872124</angle>
				<shape>triangular</shape>
				<triangleMeasure>0.7015407649588645</triangleMeasure>
				<rectangleMeasure>0.5594696451581</rectangleMeasure>
				<circleMeasure>0.4296446800135318</circleMeasure>
				<centroid>
					<x>423.6039</x>
					<y>1121.261</y>
				</centroid>
			</pseudo3D>
		</spatialEntity>
		<numericStateVariable>
			<name>avgClusterednessRegions</name>
			<value>0</value>
		</numericStateVariable>
		<numericStateVariable>
			<name>avgDensityRegions</name>
			<value>0.567281059792338</value>
		</numericStateVariable>
	</timepoint>
	<timepoint>
		<spatialEntity>
			<pseudo3D type="region">
				<clusteredness>1</clusteredness>
				<density>0.567281059792338</density>
				<area>22959.5</area>
				<perimeter>719.7780077457428</perimeter>
				<distanceFromOrigin>346.8083043988422</distanceFromOrigin>
				<angle>53.65550743872124</angle>
				<shape>triangular</shape>
				<triangleMeasure>0.7015407649588645</triangleMeasure>
				<rectangleMeasure>0.5594696451581</rectangleMeasure>
				<circleMeasure>0.4296446800135318</circleMeasure>
				<centroid>
					<x>423.6039</x>
					<y>1121.261</y>
				</centroid>
			</pseudo3D>
		</spatialEntity>
		<numericStateVariable>
			<name>avgClusterednessRegions</name>
			<value>0</value>
		</numericStateVariable>
		<numericStateVariable>
			<name>avgDensityRegions</name>
			<value>0.567281059792338</value>
		</numericStateVariable>
	</timepoint>
	<timepoint>
		<spatialEntity>
			<pseudo3D type="region">
				<clusteredness>1</clusteredness>
				<density>0.567281059792338</density>
				<area>22959.5</area>
				<perimeter>719.7780077457428</perimeter>
				<distanceFromOrigin>346.8083043988422</distanceFromOrigin>
				<angle>53.65550743872124</angle>
				<shape>triangular</shape>
				<triangleMeasure>0.7015407649588645</triangleMeasure>
				<rectangleMeasure>0.5594696451581</rectangleMeasure>
				<circleMeasure>0.4296446800135318</circleMeasure>
				<centroid>
					<x>423.6039</x>
					<y>1121.261</y>
				</centroid>
			</pseudo3D>
		</spatialEntity>
		<numericStateVariable>
			<name>avgClusterednessRegions</name>
			<value>0</value>
		</numericStateVariable>
		<numericStateVariable>
			<name>avgDensityRegions</name>
			<value>0.567281059792338</value>
		</numericStateVariable>
	</timepoint>
	<timepoint>
		<spatialEntity>
			<pseudo3D type="region">
				<clusteredness>1</clusteredness>
				<density>0.567281059792338</density>
				<area>22959.5</area>
				<perimeter>719.7780077457428</perimeter>
				<distanceFromOrigin>346.8083043988422</distanceFromOrigin>
				<angle>53.65550743872124</angle>
				<shape>triangular</shape>
				<triangleMeasure>0.7015407649588645</triangleMeasure>
				<rectangleMeasure>0.5594696451581</rectangleMeasure>
				<circleMeasure>0.4296446800135318</circleMeasure>
				<centroid>
					<x>423.6039</x>
					<y>1121.261</y>
				</centroid>
			</pseudo3D>
		</spatialEntity>
		<numericStateVariable>
			<name>avgClusterednessRegions</name>
			<value>0</value>
		</numericStateVariable>
		<numericStateVariable>
			<name>avgDensityRegions</name>
			<value>0.567281059792338</value>
		</numericStateVariable>
	</timepoint>
	<timepoint>
		<spatialEntity>
			<pseudo3D type="region">
				<clusteredness>1</clusteredness>
				<density>0.567281059792338</density>
				<area>22959.5</area>
				<perimeter>719.7780077457428</perimeter>
				<distanceFromOrigin>346.8083043988422</distanceFromOrigin>
				<angle>53.65550743872124</angle>
				<shape>triangular</shape>
				<triangleMeasure>0.7015407649588645</triangleMeasure>
				<rectangleMeasure>0.5594696451581</rectangleMeasure>
				<circleMeasure>0.4296446800135318</circleMeasure>
				<centroid>
					<x>423.6039</x>
					<y>1121.261</y>
				</centroid>
			</pseudo3D>
		</spatialEntity>
		<numericStateVariable>
			<name>avgClusterednessRegions</name>
			<value>0</value>
		</numericStateVariable>
		<numericStateVariable>
			<name>avgDensityRegions</name>
			<value>0.567281059792338</value>
		</numericStateVariable>
	</timepoint>
	<timepoint>
		<spatialEntity>
			<pseudo3D type="region">
				<clusteredness>1</clusteredness>
				<density>0.567281059792338</density>
				<area>22959.5</area>
				<perimeter>719.7780077457428</perimeter>
				<distanceFromOrigin>346.8083043988422</distanceFromOrigin>
				<angle>53.65550743872124</angle>
				<shape>triangular</shape>
				<triangleMeasure>0.7015407649588645</triangleMeasure>
				<rectangleMeasure>0.5594696451581</rectangleMeasure>
				<circleMeasure>0.4296446800135318</circleMeasure>
				<centroid>
					<x>423.6039</x>
					<y>1121.261</y>
				</centroid>
			</pseudo3D>
		</spatialEntity>
		<numericStateVariable>
			<name>avgClusterednessRegions</name>
			<value>0</value>
		</numericStateVariable>
		<numericStateVariable>
			<name>avgDensityRegions</name>
			<value>0.567281059792338</value>
		</numericStateVariable>
	</timepoint>
	<timepoint>
		<spatialEntity>
			<pseudo3D type="region">
				<clusteredness>1</clusteredness>
				<density>0.567281059792338</density>
				<area>22959.5</area>
				<perimeter>719.7780077457428</perimeter>
				<distanceFromOrigin>346.8083043988422</distanceFromOrigin>
				<angle>53.65550743872124</angle>
				<shape>triangular</shape>
				<triangleMeasure>0.7015407649588645</triangleMeasure>
				<rectangleMeasure>0.5594696451581</rectangleMeasure>
				<circleMeasure>0.4296446800135318</circleMeasure>
				<centroid>
					<x>423.6039</x>
					<y>1121.261</y>
				</centroid>
			</pseudo3D>
		</spatialEntity>
		<numericStateVariable>
			<name>avgClusterednessRegions</name>
			<value>0</value>
		</numericStateVariable>
		<numericStateVariable>
			<name>avgDensityRegions</name>
			<value>0.567281059792338</value>
		</numericStateVariable>
	</timepoint>
	<timepoint>
		<spatialEntity>
			<pseudo3D type="region">
				<clusteredness>1</clusteredness>
				<density>0.567281059792338</density>
				<area>22959.5</area>
				<perimeter>719.7780077457428</perimeter>
				<distanceFromOrigin>346.8083043988422</distanceFromOrigin>
				<angle>53.65550743872124</angle>
				<shape>triangular</shape>
				<triangleMeasure>0.7015407649588645</triangleMeasure>
				<rectangleMeasure>0.5594696451581</rectangleMeasure>
				<circleMeasure>0.4296446800135318</circleMeasure>
				<centroid>
					<x>423.6039</x>
					<y>1121.261</y>
				</centroid>
			</pseudo3D>
		</spatialEntity>
		<numericStateVariable>
			<name>avgClusterednessRegions</name>
			<value>0</value>
		</numericStateVariable>
		<numericStateVariable>
			<name>avgDensityRegions</name>
			<value>0.567281059792338</value>
		</numericStateVariable>
	</timepoint>
	<timepoint>
		<spatialEntity>
			<pseudo3D type="region">
				<clusteredness>1</clusteredness>
				<density>0.567281059792338</density>
				<area>22959.5</area>
				<perimeter>719.7780077457428</perimeter>
				<distanceFromOrigin>346.8083043988422</distanceFromOrigin>
				<angle>53.65550743872124</angle>
				<shape>triangular</shape>
				<triangleMeasure>0.7015407649588645</triangleMeasure>
				<rectangleMeasure>0.5594696451581</rectangleMeasure>
				<circleMeasure>0.4296446800135318</circleMeasure>
				<centroid>
					<x>423.6039</x>
					<y>1121.261</y>
				</centroid>
			</pseudo3D>
		</spatialEntity>
		<numericStateVariable>
			<name>avgClusterednessRegions</name>
			<value>0</value>
		</numericStateVariable>
		<numericStateVariable>
			<name>avgDensityRegions</name>
			<value>0.567281059792338</value>
		</numericStateVariable>
	</timepoint>
	<timepoint>
		<spatialEntity>
			<pseudo3D type="region">
				<clusteredness>1</clusteredness>
				<density>0.567281059792338</density>
				<area>22959.5</area>
				<perimeter>719.7780077457428</perimeter>
				<distanceFromOrigin>346.8083043988422</distanceFromOrigin>
				<angle>53.65550743872124</angle>
				<shape>triangular</shape>
				<triangleMeasure>0.7015407649588645</triangleMeasure>
				<rectangleMeasure>0.5594696451581</rectangleMeasure>
				<circleMeasure>0.4296446800135318</circleMeasure>
				<centroid>
					<x>423.6039</x>
					<y>1121.261</y>
				</centroid>
			</pseudo3D>
		</spatialEntity>
		<numericStateVariable>
			<name>avgClusterednessRegions</name>
			<value>0</value>
		</numericStateVariable>
		<numericStateVariable>
			<name>avgDensityRegions</name>
			<value>0.567281059792338</value>
		</numericStateVariable>
	</timepoint>
	<timepoint>
		<spatialEntity>
			<pseudo3D type="region">
				<clusteredness>1</clusteredness>
				<density>0.567281059792338</density>
				<area>22959.5</area>
				<perimeter>719.7780077457428</perimeter>
				<distanceFromOrigin>346.8083043988422</distanceFromOrigin>
				<angle>53.65550743872124</angle>
				<shape>triangular</shape>
				<triangleMeasure>0.7015407649588645</triangleMeasure>
				<rectangleMeasure>0.5594696451581</rectangleMeasure>
				<circleMeasure>0.4296446800135318</circleMeasure>
				<centroid>
					<x>423.6039</x>
					<y>1121.261</y>
				</centroid>
			</pseudo3D>
		</spatialEntity>
		<numericStateVariable>
			<name>avgClusterednessRegions</name>
			<value>0</value>
		</numericStateVariable>
		<numericStateVariable>
			<name>avgDensityRegions</name>
			<value>0.567281059792338</value>
		</numericStateVariable>
	</timepoint>
	<timepoint>
		<spatialEntity>
			<pseudo3D type="region">
				<clusteredness>1</clusteredness>
				<density>0.567281059792338</density>
				<area>22959.5</area>
				<perimeter>719.7780077457428</perimeter>
				<distanceFromOrigin>346.8083043988422</distanceFromOrigin>
				<angle>53.65550743872124</angle>
				<shape>triangular</shape>
				<triangleMeasure>0.7015407649588645</triangleMeasure>
				<rectangleMeasure>0.5594696451581</rectangleMeasure>
				<circleMeasure>0.4296446800135318</circleMeasure>
				<centroid>
					<x>423.6039</x>
					<y>1121.261</y>
				</centroid>
			</pseudo3D>
		</spatialEntity>
		<numericStateVariable>
			<name>avgClusterednessRegions</name>
			<value>0</value>
		</numericStateVariable>
		<numericStateVariable>
			<name>avgDensityRegions</name>
			<value>0.567281059792338</value>
		</numericStateVariable>
	</timepoint>
</experiment>
