# Supplementary material for: Automatic validation of computational models using pseudo-3D spatio-temporal model checking
Source: BMC Syst Biol. 2014 Dec 2;8:124. doi: 10.1186/s12918-014-0124-0 (PMC4272535; doi:10.1186/s12918-014-0124-0)
Supplement: Additional file 8 — Dataset of STML files for the phase variation case study. The dataset of one thousand STML files corresponding to the stochastic simulations of the rectangular model for the phase variation case study. We recommend using the freely available 7zip software (Download link: http://www.7-zip.org/download.html) to extract this archive. [file 12918_2014_124_MOESM8_ESM.zip › phase_variation_stml_251.xml]

<?xml version="1.0" encoding="utf-8"?>
<!--Warning! This xml file was automatically generated by a C++ program using the Boost PropertyTree library.-->
<experiment>
	<timepoint>
		<numericStateVariable>
			<name>avgClusterednessRegions</name>
			<value>0</value>
		</numericStateVariable>
		<numericStateVariable>
			<name>avgDensityRegions</name>
			<value>0</value>
		</numericStateVariable>
	</timepoint>
	<timepoint>
		<numericStateVariable>
			<name>avgClusterednessRegions</name>
			<value>0</value>
		</numericStateVariable>
		<numericStateVariable>
			<name>avgDensityRegions</name>
			<value>0</value>
		</numericStateVariable>
	</timepoint>
	<timepoint>
		<numericStateVariable>
			<name>avgClusterednessRegions</name>
			<value>0</value>
		</numericStateVariable>
		<numericStateVariable>
			<name>avgDensityRegions</name>
			<value>0</value>
		</numericStateVariable>
	</timepoint>
	<timepoint>
		<numericStateVariable>
			<name>avgClusterednessRegions</name>
			<value>0</value>
		</numericStateVariable>
		<numericStateVariable>
			<name>avgDensityRegions</name>
			<value>0</value>
		</numericStateVariable>
	</timepoint>
	<timepoint>
		<numericStateVariable>
			<name>avgClusterednessRegions</name>
			<value>0</value>
		</numericStateVariable>
		<numericStateVariable>
			<name>avgDensityRegions</name>
			<value>0</value>
		</numericStateVariable>
	</timepoint>
	<timepoint>
		<numericStateVariable>
			<name>avgClusterednessRegions</name>
			<value>0</value>
		</numericStateVariable>
		<numericStateVariable>
			<name>avgDensityRegions</name>
			<value>0</value>
		</numericStateVariable>
	</timepoint>
	<timepoint>
		<numericStateVariable>
			<name>avgClusterednessRegions</name>
			<value>0</value>
		</numericStateVariable>
		<numericStateVariable>
			<name>avgDensityRegions</name>
			<value>0</value>
		</numericStateVariable>
	</timepoint>
	<timepoint>
		<numericStateVariable>
			<name>avgClusterednessRegions</name>
			<value>0</value>
		</numericStateVariable>
		<numericStateVariable>
			<name>avgDensityRegions</name>
			<value>0</value>
		</numericStateVariable>
	</timepoint>
	<timepoint>
		<numericStateVariable>
			<name>avgClusterednessRegions</name>
			<value>0</value>
		</numericStateVariable>
		<numericStateVariable>
			<name>avgDensityRegions</name>
			<value>0</value>
		</numericStateVariable>
	</timepoint>
	<timepoint>
		<numericStateVariable>
			<name>avgClusterednessRegions</name>
			<value>0</value>
		</numericStateVariable>
		<numericStateVariable>
			<name>avgDensityRegions</name>
			<value>0</value>
		</numericStateVariable>
	</timepoint>
	<timepoint>
		<numericStateVariable>
			<name>avgClusterednessRegions</name>
			<value>0</value>
		</numericStateVariable>
		<numericStateVariable>
			<name>avgDensityRegions</name>
			<value>0</value>
		</numericStateVariable>
	</timepoint>
	<timepoint>
		<numericStateVariable>
			<name>avgClusterednessRegions</name>
			<value>0</value>
		</numericStateVariable>
		<numericStateVariable>
			<name>avgDensityRegions</name>
			<value>0</value>
		</numericStateVariable>
	</timepoint>
	<timepoint>
		<numericStateVariable>
			<name>avgClusterednessRegions</name>
			<value>0</value>
		</numericStateVariable>
		<numericStateVariable>
			<name>avgDensityRegions</name>
			<value>0</value>
		</numericStateVariable>
	</timepoint>
	<timepoint>
		<numericStateVariable>
			<name>avgClusterednessRegions</name>
			<value>0</value>
		</numericStateVariable>
		<numericStateVariable>
			<name>avgDensityRegions</name>
			<value>0</value>
		</numericStateVariable>
	</timepoint>
	<timepoint>
		<numericStateVariable>
			<name>avgClusterednessRegions</name>
			<value>0</value>
		</numericStateVariable>
		<numericStateVariable>
			<name>avgDensityRegions</name>
			<value>0</value>
		</numericStateVariable>
	</timepoint>
	<timepoint>
		<numericStateVariable>
			<name>avgClusterednessRegions</name>
			<value>0</value>
		</numericStateVariable>
		<numericStateVariable>
			<name>avgDensityRegions</name>
			<value>0</value>
		</numericStateVariable>
	</timepoint>
	<timepoint>
		<numericStateVariable>
			<name>avgClusterednessRegions</name>
			<value>0</value>
		</numericStateVariable>
		<numericStateVariable>
			<name>avgDensityRegions</name>
			<value>0</value>
		</numericStateVariable>
	</timepoint>
	<timepoint>
		<numericStateVariable>
			<name>avgClusterednessRegions</name>
			<value>0</value>
		</numericStateVariable>
		<numericStateVariable>
			<name>avgDensityRegions</name>
			<value>0</value>
		</numericStateVariable>
	</timepoint>
	<timepoint>
		<numericStateVariable>
			<name>avgClusterednessRegions</name>
			<value>0</value>
		</numericStateVariable>
		<numericStateVariable>
			<name>avgDensityRegions</name>
			<value>0</value>
		</numericStateVariable>
	</timepoint>
	<timepoint>
		<numericStateVariable>
			<name>avgClusterednessRegions</name>
			<value>0</value>
		</numericStateVariable>
		<numericStateVariable>
			<name>avgDensityRegions</name>
			<value>0</value>
		</numericStateVariable>
	</timepoint>
	<timepoint>
		<numericStateVariable>
			<name>avgClusterednessRegions</name>
			<value>0</value>
		</numericStateVariable>
		<numericStateVariable>
			<name>avgDensityRegions</name>
			<value>0</value>
		</numericStateVariable>
	</timepoint>
	<timepoint>
		<numericStateVariable>
			<name>avgClusterednessRegions</name>
			<value>0</value>
		</numericStateVariable>
		<numericStateVariable>
			<name>avgDensityRegions</name>
			<value>0</value>
		</numericStateVariable>
	</timepoint>
	<timepoint>
		<spatialEntity>
			<pseudo3D type="region">
				<clusteredness>1</clusteredness>
				<density>0.6312048393030895</density>
				<area>20701</area>
				<perimeter>667.4881548881531</perimeter>
				<distanceFromOrigin>183.2157198495806</distanceFromOrigin>
				<angle>42.72399869198676</angle>
				<shape>rectangular</shape>
				<triangleMeasure>0.6526140738726597</triangleMeasure>
				<rectangleMeasure>0.6603841076082999</rectangleMeasure>
				<circleMeasure>0.3589889871906299</circleMeasure>
				<centroid>
					<x>927.3199</x>
					<y>482.8752</y>
				</centroid>
			</pseudo3D>
		</spatialEntity>
		<numericStateVariable>
			<name>avgClusterednessRegions</name>
			<value>0</value>
		</numericStateVariable>
		<numericStateVariable>
			<name>avgDensityRegions</name>
			<value>0.6312048393030895</value>
		</numericStateVariable>
	</timepoint>
	<timepoint>
		<spatialEntity>
			<pseudo3D type="region">
				<clusteredness>1</clusteredness>
				<density>0.6302015760337165</density>
				<area>23698</area>
				<perimeter>782.1023960113525</perimeter>
				<distanceFromOrigin>203.8676040963841</distanceFromOrigin>
				<angle>79.31166636772004</angle>
				<shape>triangular</shape>
				<triangleMeasure>0.6522703228081644</triangleMeasure>
				<rectangleMeasure>0.594614769394828</rectangleMeasure>
				<circleMeasure>0.4629990888881235</circleMeasure>
				<centroid>
					<x>466.8635</x>
					<y>929.3051</y>
				</centroid>
			</pseudo3D>
		</spatialEntity>
		<spatialEntity>
			<pseudo3D type="region">
				<clusteredness>1</clusteredness>
				<density>0.6430902682129258</density>
				<area>23379</area>
				<perimeter>732.8103995323181</perimeter>
				<distanceFromOrigin>183.2157198495806</distanceFromOrigin>
				<angle>40.28177495290892</angle>
				<shape>triangular</shape>
				<triangleMeasure>0.6604260608264859</triangleMeasure>
				<rectangleMeasure>0.6558307281927295</rectangleMeasure>
				<circleMeasure>0.3472274404314807</circleMeasure>
				<centroid>
					<x>933.7671</x>
					<y>471.8925</y>
				</centroid>
			</pseudo3D>
		</spatialEntity>
		<numericStateVariable>
			<name>avgClusterednessRegions</name>
			<value>1307.249490078627</value>
		</numericStateVariable>
		<numericStateVariable>
			<name>avgDensityRegions</name>
			<value>0.6366459221233212</value>
		</numericStateVariable>
	</timepoint>
	<timepoint>
		<spatialEntity>
			<pseudo3D type="region">
				<clusteredness>1</clusteredness>
				<density>0.641363825177102</density>
				<area>29330</area>
				<perimeter>822.4258732795715</perimeter>
				<distanceFromOrigin>203.8676040963841</distanceFromOrigin>
				<angle>78.37789746587508</angle>
				<shape>triangular</shape>
				<triangleMeasure>0.6498462901930374</triangleMeasure>
				<rectangleMeasure>0.6272702946937645</rectangleMeasure>
				<circleMeasure>0.4987552495642919</circleMeasure>
				<centroid>
					<x>462.1038</x>
					<y>940.3821</y>
				</centroid>
			</pseudo3D>
		</spatialEntity>
		<spatialEntity>
			<pseudo3D type="region">
				<clusteredness>1</clusteredness>
				<density>0.6466560646531664</density>
				<area>26312.5</area>
				<perimeter>812.4553270339966</perimeter>
				<distanceFromOrigin>183.2157198495806</distanceFromOrigin>
				<angle>42.09847159180889</angle>
				<shape>triangular</shape>
				<triangleMeasure>0.6475528347740487</triangleMeasure>
				<rectangleMeasure>0.5618150897728135</rectangleMeasure>
				<circleMeasure>0.3453504590170939</circleMeasure>
				<centroid>
					<x>940.8127</x>
					<y>461.3658</y>
				</centroid>
			</pseudo3D>
		</spatialEntity>
		<numericStateVariable>
			<name>avgClusterednessRegions</name>
			<value>1354.428150891261</value>
		</numericStateVariable>
		<numericStateVariable>
			<name>avgDensityRegions</name>
			<value>0.6440099449151342</value>
		</numericStateVariable>
	</timepoint>
	<timepoint>
		<spatialEntity>
			<pseudo3D type="region">
				<clusteredness>1</clusteredness>
				<density>0.6476551324050149</density>
				<area>33787</area>
				<perimeter>871.3337419033051</perimeter>
				<distanceFromOrigin>203.5779948815687</distanceFromOrigin>
				<angle>77.72348039716096</angle>
				<shape>triangular</shape>
				<triangleMeasure>0.6646119044252792</triangleMeasure>
				<rectangleMeasure>0.6375649987439571</rectangleMeasure>
				<circleMeasure>0.5278907953058887</circleMeasure>
				<centroid>
					<x>456.143</x>
					<y>948.2604</y>
				</centroid>
			</pseudo3D>
		</spatialEntity>
		<spatialEntity>
			<pseudo3D type="region">
				<clusteredness>1</clusteredness>
				<density>0.6494144447783254</density>
				<area>28608.5</area>
				<perimeter>828.8189511299133</perimeter>
				<distanceFromOrigin>183.2157198495806</distanceFromOrigin>
				<angle>40.16078493596613</angle>
				<shape>triangular</shape>
				<triangleMeasure>0.6618584367661858</triangleMeasure>
				<rectangleMeasure>0.6246612618679888</rectangleMeasure>
				<circleMeasure>0.3434519781737076</circleMeasure>
				<centroid>
					<x>946.915</x>
					<y>453.4381</y>
				</centroid>
			</pseudo3D>
		</spatialEntity>
		<numericStateVariable>
			<name>avgClusterednessRegions</name>
			<value>1393.852551251401</value>
		</numericStateVariable>
		<numericStateVariable>
			<name>avgDensityRegions</name>
			<value>0.6485347885916701</value>
		</numericStateVariable>
	</timepoint>
	<timepoint>
		<spatialEntity>
			<pseudo3D type="region">
				<clusteredness>1</clusteredness>
				<density>0.6501727579568541</density>
				<area>39328</area>
				<perimeter>971.2671685218811</perimeter>
				<distanceFromOrigin>203.8676040963841</distanceFromOrigin>
				<angle>0</angle>
				<shape>triangular</shape>
				<triangleMeasure>0.6457852691729817</triangleMeasure>
				<rectangleMeasure>0.6150124603337693</rectangleMeasure>
				<circleMeasure>0.4972782253630834</circleMeasure>
				<centroid>
					<x>449.9774</x>
					<y>956.9875</y>
				</centroid>
			</pseudo3D>
		</spatialEntity>
		<spatialEntity>
			<pseudo3D type="region">
				<clusteredness>1</clusteredness>
				<density>0.6564885027476745</density>
				<area>32180</area>
				<perimeter>881.2985200881958</perimeter>
				<distanceFromOrigin>183.2157198495806</distanceFromOrigin>
				<angle>39.68142180395013</angle>
				<shape>triangular</shape>
				<triangleMeasure>0.6725253137441353</triangleMeasure>
				<rectangleMeasure>0.5914966327812321</rectangleMeasure>
				<circleMeasure>0.3376864786511589</circleMeasure>
				<centroid>
					<x>955.5941</x>
					<y>442.0055</y>
				</centroid>
			</pseudo3D>
		</spatialEntity>
		<numericStateVariable>
			<name>avgClusterednessRegions</name>
			<value>1443.405368127537</value>
		</numericStateVariable>
		<numericStateVariable>
			<name>avgDensityRegions</name>
			<value>0.6533306303522644</value>
		</numericStateVariable>
	</timepoint>
	<timepoint>
		<spatialEntity>
			<pseudo3D type="region">
				<clusteredness>1</clusteredness>
				<density>0.6525031256636722</density>
				<area>44504.5</area>
				<perimeter>1038.67985200882</perimeter>
				<distanceFromOrigin>203.8676040963841</distanceFromOrigin>
				<angle>76.51134340944778</angle>
				<shape>triangular</shape>
				<triangleMeasure>0.6472669824501123</triangleMeasure>
				<rectangleMeasure>0.6253679401139007</rectangleMeasure>
				<circleMeasure>0.4938408945843606</circleMeasure>
				<centroid>
					<x>443.1587</x>
					<y>964.3766</y>
				</centroid>
			</pseudo3D>
		</spatialEntity>
		<spatialEntity>
			<pseudo3D type="region">
				<clusteredness>1</clusteredness>
				<density>0.6556320162080148</density>
				<area>34591.5</area>
				<perimeter>914.1467294692993</perimeter>
				<distanceFromOrigin>183.2157198495806</distanceFromOrigin>
				<angle>38.1567424181409</angle>
				<shape>triangular</shape>
				<triangleMeasure>0.687575625815268</triangleMeasure>
				<rectangleMeasure>0.6037182216887607</rectangleMeasure>
				<circleMeasure>0.3293302268849037</circleMeasure>
				<centroid>
					<x>960.9948</x>
					<y>434.2923</y>
				</centroid>
			</pseudo3D>
		</spatialEntity>
		<numericStateVariable>
			<name>avgClusterednessRegions</name>
			<value>1482.084482514304</value>
		</numericStateVariable>
		<numericStateVariable>
			<name>avgDensityRegions</name>
			<value>0.6540675709358434</value>
		</numericStateVariable>
	</timepoint>
	<timepoint>
		<spatialEntity>
			<pseudo3D type="region">
				<clusteredness>1</clusteredness>
				<density>0.6544029015254</density>
				<area>49924</area>
				<perimeter>1163.715567827225</perimeter>
				<distanceFromOrigin>203.5779948815687</distanceFromOrigin>
				<angle>76.1839527372608</angle>
				<shape>triangular</shape>
				<triangleMeasure>0.6673054704606154</triangleMeasure>
				<rectangleMeasure>0.6194124517152682</rectangleMeasure>
				<circleMeasure>0.4954679748293473</circleMeasure>
				<centroid>
					<x>438.9831</x>
					<y>973.5078</y>
				</centroid>
			</pseudo3D>
		</spatialEntity>
		<spatialEntity>
			<pseudo3D type="region">
				<clusteredness>1</clusteredness>
				<density>0.6658347884190207</density>
				<area>38721.5</area>
				<perimeter>955.0837407112122</perimeter>
				<distanceFromOrigin>183.2157198495806</distanceFromOrigin>
				<angle>37.18484760000459</angle>
				<shape>triangular</shape>
				<triangleMeasure>0.7127938268039766</triangleMeasure>
				<rectangleMeasure>0.5975034784083112</rectangleMeasure>
				<circleMeasure>0.3322249532486142</circleMeasure>
				<centroid>
					<x>969.8951</x>
					<y>422.3661</y>
				</centroid>
			</pseudo3D>
		</spatialEntity>
		<numericStateVariable>
			<name>avgClusterednessRegions</name>
			<value>1530.522528552071</value>
		</numericStateVariable>
		<numericStateVariable>
			<name>avgDensityRegions</name>
			<value>0.6601188449722104</value>
		</numericStateVariable>
	</timepoint>
	<timepoint>
		<spatialEntity>
			<pseudo3D type="region">
				<clusteredness>1</clusteredness>
				<density>0.6501191890897773</density>
				<area>54893</area>
				<perimeter>1240.221631526947</perimeter>
				<distanceFromOrigin>203.8676040963841</distanceFromOrigin>
				<angle>75.20431283725449</angle>
				<shape>triangular</shape>
				<triangleMeasure>0.6692794041556395</triangleMeasure>
				<rectangleMeasure>0.632695868348764</rectangleMeasure>
				<circleMeasure>0.5082830526812465</circleMeasure>
				<centroid>
					<x>432.0235</x>
					<y>979.9683</y>
				</centroid>
			</pseudo3D>
		</spatialEntity>
		<spatialEntity>
			<pseudo3D type="region">
				<clusteredness>1</clusteredness>
				<density>0.6617229174671889</density>
				<area>42102</area>
				<perimeter>1024.135757923126</perimeter>
				<distanceFromOrigin>183.2157198495806</distanceFromOrigin>
				<angle>36.85870269102106</angle>
				<shape>triangular</shape>
				<triangleMeasure>0.7198968937753678</triangleMeasure>
				<rectangleMeasure>0.595525351446369</rectangleMeasure>
				<circleMeasure>0.3261096437748999</circleMeasure>
				<centroid>
					<x>976.6504</x>
					<y>412.674</y>
				</centroid>
			</pseudo3D>
		</spatialEntity>
		<numericStateVariable>
			<name>avgClusterednessRegions</name>
			<value>1572.820934762593</value>
		</numericStateVariable>
		<numericStateVariable>
			<name>avgDensityRegions</name>
			<value>0.6559210532784832</value>
		</numericStateVariable>
	</timepoint>
	<timepoint>
		<spatialEntity>
			<pseudo3D type="region">
				<clusteredness>1</clusteredness>
				<density>0.6496152994982566</density>
				<area>59429.5</area>
				<perimeter>1266.878317832947</perimeter>
				<distanceFromOrigin>203.8676040963841</distanceFromOrigin>
				<angle>74.17364446577017</angle>
				<shape>triangular</shape>
				<triangleMeasure>0.6910025318369044</triangleMeasure>
				<rectangleMeasure>0.619351140718619</rectangleMeasure>
				<circleMeasure>0.516701734177846</circleMeasure>
				<centroid>
					<x>425.9482</x>
					<y>985.4716</y>
				</centroid>
			</pseudo3D>
		</spatialEntity>
		<spatialEntity>
			<pseudo3D type="region">
				<clusteredness>1</clusteredness>
				<density>0.6690340405620601</density>
				<area>45680.5</area>
				<perimeter>1039.809530735016</perimeter>
				<distanceFromOrigin>183.2157198495806</distanceFromOrigin>
				<angle>36.10845162949504</angle>
				<shape>triangular</shape>
				<triangleMeasure>0.7425965193201204</triangleMeasure>
				<rectangleMeasure>0.6244851053285885</rectangleMeasure>
				<circleMeasure>0.3221839867232459</circleMeasure>
				<centroid>
					<x>984.3307</x>
					<y>403.1247</y>
				</centroid>
			</pseudo3D>
		</spatialEntity>
		<numericStateVariable>
			<name>avgClusterednessRegions</name>
			<value>1613.590897366291</value>
		</numericStateVariable>
		<numericStateVariable>
			<name>avgDensityRegions</name>
			<value>0.6593246700301583</value>
		</numericStateVariable>
	</timepoint>
	<timepoint>
		<spatialEntity>
			<pseudo3D type="region">
				<clusteredness>1</clusteredness>
				<density>0.6465182268501167</density>
				<area>64535.5</area>
				<perimeter>1368.47837638855</perimeter>
				<distanceFromOrigin>203.8676040963841</distanceFromOrigin>
				<angle>74.22462074995745</angle>
				<shape>triangular</shape>
				<triangleMeasure>0.6683867727039109</triangleMeasure>
				<rectangleMeasure>0.6295612749894979</rectangleMeasure>
				<circleMeasure>0.5215870236641434</circleMeasure>
				<centroid>
					<x>420.2507</x>
					<y>992.3308</y>
				</centroid>
			</pseudo3D>
		</spatialEntity>
		<spatialEntity>
			<pseudo3D type="region">
				<clusteredness>1</clusteredness>
				<density>0.6707551800029377</density>
				<area>48777.5</area>
				<perimeter>1106.627648353577</perimeter>
				<distanceFromOrigin>183.2157198495806</distanceFromOrigin>
				<angle>36.02420815972009</angle>
				<shape>triangular</shape>
				<triangleMeasure>0.7279599138879872</triangleMeasure>
				<rectangleMeasure>0.5838415689002848</rectangleMeasure>
				<circleMeasure>0.3129411548603551</circleMeasure>
				<centroid>
					<x>991.7194</x>
					<y>395.7215</y>
				</centroid>
			</pseudo3D>
		</spatialEntity>
		<numericStateVariable>
			<name>avgClusterednessRegions</name>
			<value>1652.294154669996</value>
		</numericStateVariable>
		<numericStateVariable>
			<name>avgDensityRegions</name>
			<value>0.6586367034265272</value>
		</numericStateVariable>
	</timepoint>
	<timepoint>
		<spatialEntity>
			<pseudo3D type="region">
				<clusteredness>1</clusteredness>
				<density>0.6434343277453011</density>
				<area>71327.5</area>
				<perimeter>1449.029461860657</perimeter>
				<distanceFromOrigin>203.8676040963841</distanceFromOrigin>
				<angle>74.27890374269624</angle>
				<shape>triangular</shape>
				<triangleMeasure>0.6655454108601634</triangleMeasure>
				<rectangleMeasure>0.6260554492501498</rectangleMeasure>
				<circleMeasure>0.5159715146558257</circleMeasure>
				<centroid>
					<x>412.7091</x>
					<y>1001.265</y>
				</centroid>
			</pseudo3D>
		</spatialEntity>
		<spatialEntity>
			<pseudo3D type="region">
				<clusteredness>1</clusteredness>
				<density>0.6696673031236084</density>
				<area>50812.5</area>
				<perimeter>1107.977366924286</perimeter>
				<distanceFromOrigin>183.2157198495806</distanceFromOrigin>
				<angle>34.7500465739547</angle>
				<shape>triangular</shape>
				<triangleMeasure>0.7406219767045693</triangleMeasure>
				<rectangleMeasure>0.6064136070859393</rectangleMeasure>
				<circleMeasure>0.300451515636841</circleMeasure>
				<centroid>
					<x>996.4403</x>
					<y>390.4889</y>
				</centroid>
			</pseudo3D>
		</spatialEntity>
		<numericStateVariable>
			<name>avgClusterednessRegions</name>
			<value>1689.721117856871</value>
		</numericStateVariable>
		<numericStateVariable>
			<name>avgDensityRegions</name>
			<value>0.6565508154344548</value>
		</numericStateVariable>
	</timepoint>
	<timepoint>
		<spatialEntity>
			<pseudo3D type="region">
				<clusteredness>1</clusteredness>
				<density>0.6381108226599572</density>
				<area>75814.5</area>
				<perimeter>1535.376599788666</perimeter>
				<distanceFromOrigin>203.8676040963841</distanceFromOrigin>
				<angle>72.96179870847249</angle>
				<shape>triangular</shape>
				<triangleMeasure>0.6368788822729203</triangleMeasure>
				<rectangleMeasure>0.6283356220834462</rectangleMeasure>
				<circleMeasure>0.5237761325884476</circleMeasure>
				<centroid>
					<x>408.189</x>
					<y>1007.748</y>
				</centroid>
			</pseudo3D>
		</spatialEntity>
		<spatialEntity>
			<pseudo3D type="region">
				<clusteredness>1</clusteredness>
				<density>0.6704879830441995</density>
				<area>53982.5</area>
				<perimeter>1171.827191829681</perimeter>
				<distanceFromOrigin>183.2157198495806</distanceFromOrigin>
				<angle>33.39134856473925</angle>
				<shape>triangular</shape>
				<triangleMeasure>0.7420708426265452</triangleMeasure>
				<rectangleMeasure>0.6174094422785219</rectangleMeasure>
				<circleMeasure>0.2768680274518672</circleMeasure>
				<centroid>
					<x>1003.77</x>
					<y>382.4972</y>
				</centroid>
			</pseudo3D>
		</spatialEntity>
		<numericStateVariable>
			<name>avgClusterednessRegions</name>
			<value>1727.027013564101</value>
		</numericStateVariable>
		<numericStateVariable>
			<name>avgDensityRegions</name>
			<value>0.6542994028520783</value>
		</numericStateVariable>
	</timepoint>
	<timepoint>
		<spatialEntity>
			<pseudo3D type="region">
				<clusteredness>1</clusteredness>
				<density>0.6397829303595115</density>
				<area>81979</area>
				<perimeter>1585.327393293381</perimeter>
				<distanceFromOrigin>203.8676040963841</distanceFromOrigin>
				<angle>71.6756606526299</angle>
				<shape>triangular</shape>
				<triangleMeasure>0.652314394626974</triangleMeasure>
				<rectangleMeasure>0.6236733739030914</rectangleMeasure>
				<circleMeasure>0.5247903856703872</circleMeasure>
				<centroid>
					<x>399.8937</x>
					<y>1014.775</y>
				</centroid>
			</pseudo3D>
		</spatialEntity>
		<spatialEntity>
			<pseudo3D type="region">
				<clusteredness>1</clusteredness>
				<density>0.6700142969564374</density>
				<area>56594</area>
				<perimeter>1180.946056365967</perimeter>
				<distanceFromOrigin>183.2157198495806</distanceFromOrigin>
				<angle>33.35285226445102</angle>
				<shape>triangular</shape>
				<triangleMeasure>0.7389444443537713</triangleMeasure>
				<rectangleMeasure>0.6302153153650843</rectangleMeasure>
				<circleMeasure>0.2851703888119695</circleMeasure>
				<centroid>
					<x>1009.483</x>
					<y>375.816</y>
				</centroid>
			</pseudo3D>
		</spatialEntity>
		<numericStateVariable>
			<name>avgClusterednessRegions</name>
			<value>1766.203139876668</value>
		</numericStateVariable>
		<numericStateVariable>
			<name>avgDensityRegions</name>
			<value>0.6548986136579744</value>
		</numericStateVariable>
	</timepoint>
	<timepoint>
		<spatialEntity>
			<pseudo3D type="region">
				<clusteredness>1</clusteredness>
				<density>0.6390407743033512</density>
				<area>86569</area>
				<perimeter>1646.191870689392</perimeter>
				<distanceFromOrigin>203.8676040963841</distanceFromOrigin>
				<angle>70.18666458768863</angle>
				<shape>triangular</shape>
				<triangleMeasure>0.6567393466858726</triangleMeasure>
				<rectangleMeasure>0.6007459316343909</rectangleMeasure>
				<circleMeasure>0.505397822059897</circleMeasure>
				<centroid>
					<x>395.1469</x>
					<y>1020.898</y>
				</centroid>
			</pseudo3D>
		</spatialEntity>
		<spatialEntity>
			<pseudo3D type="region">
				<clusteredness>1</clusteredness>
				<density>0.6751438810075089</density>
				<area>58847.5</area>
				<perimeter>1220.838154315948</perimeter>
				<distanceFromOrigin>183.2157198495806</distanceFromOrigin>
				<angle>33.08145961543304</angle>
				<shape>triangular</shape>
				<triangleMeasure>0.7376921383403886</triangleMeasure>
				<rectangleMeasure>0.6321954121417259</rectangleMeasure>
				<circleMeasure>0.2739431881934237</circleMeasure>
				<centroid>
					<x>1014.623</x>
					<y>370.1706</y>
				</centroid>
			</pseudo3D>
		</spatialEntity>
		<numericStateVariable>
			<name>avgClusterednessRegions</name>
			<value>1796.883105650623</value>
		</numericStateVariable>
		<numericStateVariable>
			<name>avgDensityRegions</name>
			<value>0.65709232765543</value>
		</numericStateVariable>
	</timepoint>
	<timepoint>
		<spatialEntity>
			<pseudo3D type="region">
				<clusteredness>1</clusteredness>
				<density>0.6390407743033512</density>
				<area>86569</area>
				<perimeter>1646.191870689392</perimeter>
				<distanceFromOrigin>203.8676040963841</distanceFromOrigin>
				<angle>70.18666458768863</angle>
				<shape>triangular</shape>
				<triangleMeasure>0.6567393466858726</triangleMeasure>
				<rectangleMeasure>0.6007459316343909</rectangleMeasure>
				<circleMeasure>0.505397822059897</circleMeasure>
				<centroid>
					<x>395.1469</x>
					<y>1020.898</y>
				</centroid>
			</pseudo3D>
		</spatialEntity>
		<spatialEntity>
			<pseudo3D type="region">
				<clusteredness>1</clusteredness>
				<density>0.6751438810075089</density>
				<area>58847.5</area>
				<perimeter>1220.838154315948</perimeter>
				<distanceFromOrigin>183.2157198495806</distanceFromOrigin>
				<angle>33.08145961543304</angle>
				<shape>triangular</shape>
				<triangleMeasure>0.7376921383403886</triangleMeasure>
				<rectangleMeasure>0.6321954121417259</rectangleMeasure>
				<circleMeasure>0.2739431881934237</circleMeasure>
				<centroid>
					<x>1014.623</x>
					<y>370.1706</y>
				</centroid>
			</pseudo3D>
		</spatialEntity>
		<numericStateVariable>
			<name>avgClusterednessRegions</name>
			<value>1796.883105650623</value>
		</numericStateVariable>
		<numericStateVariable>
			<name>avgDensityRegions</name>
			<value>0.65709232765543</value>
		</numericStateVariable>
	</timepoint>
	<timepoint>
		<spatialEntity>
			<pseudo3D type="region">
				<clusteredness>1</clusteredness>
				<density>0.6390407743033512</density>
				<area>86569</area>
				<perimeter>1646.191870689392</perimeter>
				<distanceFromOrigin>203.8676040963841</distanceFromOrigin>
				<angle>70.18666458768863</angle>
				<shape>triangular</shape>
				<triangleMeasure>0.6567393466858726</triangleMeasure>
				<rectangleMeasure>0.6007459316343909</rectangleMeasure>
				<circleMeasure>0.505397822059897</circleMeasure>
				<centroid>
					<x>395.1469</x>
					<y>1020.898</y>
				</centroid>
			</pseudo3D>
		</spatialEntity>
		<spatialEntity>
			<pseudo3D type="region">
				<clusteredness>1</clusteredness>
				<density>0.6751438810075089</density>
				<area>58847.5</area>
				<perimeter>1220.838154315948</perimeter>
				<distanceFromOrigin>183.2157198495806</distanceFromOrigin>
				<angle>33.08145961543304</angle>
				<shape>triangular</shape>
				<triangleMeasure>0.7376921383403886</triangleMeasure>
				<rectangleMeasure>0.6321954121417259</rectangleMeasure>
				<circleMeasure>0.2739431881934237</circleMeasure>
				<centroid>
					<x>1014.623</x>
					<y>370.1706</y>
				</centroid>
			</pseudo3D>
		</spatialEntity>
		<numericStateVariable>
			<name>avgClusterednessRegions</name>
			<value>1796.883105650623</value>
		</numericStateVariable>
		<numericStateVariable>
			<name>avgDensityRegions</name>
			<value>0.65709232765543</value>
		</numericStateVariable>
	</timepoint>
	<timepoint>
		<spatialEntity>
			<pseudo3D type="region">
				<clusteredness>1</clusteredness>
				<density>0.6390407743033512</density>
				<area>86569</area>
				<perimeter>1646.191870689392</perimeter>
				<distanceFromOrigin>203.8676040963841</distanceFromOrigin>
				<angle>70.18666458768863</angle>
				<shape>triangular</shape>
				<triangleMeasure>0.6567393466858726</triangleMeasure>
				<rectangleMeasure>0.6007459316343909</rectangleMeasure>
				<circleMeasure>0.505397822059897</circleMeasure>
				<centroid>
					<x>395.1469</x>
					<y>1020.898</y>
				</centroid>
			</pseudo3D>
		</spatialEntity>
		<spatialEntity>
			<pseudo3D type="region">
				<clusteredness>1</clusteredness>
				<density>0.6751438810075089</density>
				<area>58847.5</area>
				<perimeter>1220.838154315948</perimeter>
				<distanceFromOrigin>183.2157198495806</distanceFromOrigin>
				<angle>33.08145961543304</angle>
				<shape>triangular</shape>
				<triangleMeasure>0.7376921383403886</triangleMeasure>
				<rectangleMeasure>0.6321954121417259</rectangleMeasure>
				<circleMeasure>0.2739431881934237</circleMeasure>
				<centroid>
					<x>1014.623</x>
					<y>370.1706</y>
				</centroid>
			</pseudo3D>
		</spatialEntity>
		<numericStateVariable>
			<name>avgClusterednessRegions</name>
			<value>1796.883105650623</value>
		</numericStateVariable>
		<numericStateVariable>
			<name>avgDensityRegions</name>
			<value>0.65709232765543</value>
		</numericStateVariable>
	</timepoint>
	<timepoint>
		<spatialEntity>
			<pseudo3D type="region">
				<clusteredness>1</clusteredness>
				<density>0.6390407743033512</density>
				<area>86569</area>
				<perimeter>1646.191870689392</perimeter>
				<distanceFromOrigin>203.8676040963841</distanceFromOrigin>
				<angle>70.18666458768863</angle>
				<shape>triangular</shape>
				<triangleMeasure>0.6567393466858726</triangleMeasure>
				<rectangleMeasure>0.6007459316343909</rectangleMeasure>
				<circleMeasure>0.505397822059897</circleMeasure>
				<centroid>
					<x>395.1469</x>
					<y>1020.898</y>
				</centroid>
			</pseudo3D>
		</spatialEntity>
		<spatialEntity>
			<pseudo3D type="region">
				<clusteredness>1</clusteredness>
				<density>0.6751438810075089</density>
				<area>58847.5</area>
				<perimeter>1220.838154315948</perimeter>
				<distanceFromOrigin>183.2157198495806</distanceFromOrigin>
				<angle>33.08145961543304</angle>
				<shape>triangular</shape>
				<triangleMeasure>0.7376921383403886</triangleMeasure>
				<rectangleMeasure>0.6321954121417259</rectangleMeasure>
				<circleMeasure>0.2739431881934237</circleMeasure>
				<centroid>
					<x>1014.623</x>
					<y>370.1706</y>
				</centroid>
			</pseudo3D>
		</spatialEntity>
		<numericStateVariable>
			<name>avgClusterednessRegions</name>
			<value>1796.883105650623</value>
		</numericStateVariable>
		<numericStateVariable>
			<name>avgDensityRegions</name>
			<value>0.65709232765543</value>
		</numericStateVariable>
	</timepoint>
	<timepoint>
		<spatialEntity>
			<pseudo3D type="region">
				<clusteredness>1</clusteredness>
				<density>0.6390407743033512</density>
				<area>86569</area>
				<perimeter>1646.191870689392</perimeter>
				<distanceFromOrigin>203.8676040963841</distanceFromOrigin>
				<angle>70.18666458768863</angle>
				<shape>triangular</shape>
				<triangleMeasure>0.6567393466858726</triangleMeasure>
				<rectangleMeasure>0.6007459316343909</rectangleMeasure>
				<circleMeasure>0.505397822059897</circleMeasure>
				<centroid>
					<x>395.1469</x>
					<y>1020.898</y>
				</centroid>
			</pseudo3D>
		</spatialEntity>
		<spatialEntity>
			<pseudo3D type="region">
				<clusteredness>1</clusteredness>
				<density>0.6751438810075089</density>
				<area>58847.5</area>
				<perimeter>1220.838154315948</perimeter>
				<distanceFromOrigin>183.2157198495806</distanceFromOrigin>
				<angle>33.08145961543304</angle>
				<shape>triangular</shape>
				<triangleMeasure>0.7376921383403886</triangleMeasure>
				<rectangleMeasure>0.6321954121417259</rectangleMeasure>
				<circleMeasure>0.2739431881934237</circleMeasure>
				<centroid>
					<x>1014.623</x>
					<y>370.1706</y>
				</centroid>
			</pseudo3D>
		</spatialEntity>
		<numericStateVariable>
			<name>avgClusterednessRegions</name>
			<value>1796.883105650623</value>
		</numericStateVariable>
		<numericStateVariable>
			<name>avgDensityRegions</name>
			<value>0.65709232765543</value>
		</numericStateVariable>
	</timepoint>
	<timepoint>
		<spatialEntity>
			<pseudo3D type="region">
				<clusteredness>1</clusteredness>
				<density>0.6390407743033512</density>
				<area>86569</area>
				<perimeter>1646.191870689392</perimeter>
				<distanceFromOrigin>203.8676040963841</distanceFromOrigin>
				<angle>70.18666458768863</angle>
				<shape>triangular</shape>
				<triangleMeasure>0.6567393466858726</triangleMeasure>
				<rectangleMeasure>0.6007459316343909</rectangleMeasure>
				<circleMeasure>0.505397822059897</circleMeasure>
				<centroid>
					<x>395.1469</x>
					<y>1020.898</y>
				</centroid>
			</pseudo3D>
		</spatialEntity>
		<spatialEntity>
			<pseudo3D type="region">
				<clusteredness>1</clusteredness>
				<density>0.6751438810075089</density>
				<area>58847.5</area>
				<perimeter>1220.838154315948</perimeter>
				<distanceFromOrigin>183.2157198495806</distanceFromOrigin>
				<angle>33.08145961543304</angle>
				<shape>triangular</shape>
				<triangleMeasure>0.7376921383403886</triangleMeasure>
				<rectangleMeasure>0.6321954121417259</rectangleMeasure>
				<circleMeasure>0.2739431881934237</circleMeasure>
				<centroid>
					<x>1014.623</x>
					<y>370.1706</y>
				</centroid>
			</pseudo3D>
		</spatialEntity>
		<numericStateVariable>
			<name>avgClusterednessRegions</name>
			<value>1796.883105650623</value>
		</numericStateVariable>
		<numericStateVariable>
			<name>avgDensityRegions</name>
			<value>0.65709232765543</value>
		</numericStateVariable>
	</timepoint>
	<timepoint>
		<spatialEntity>
			<pseudo3D type="region">
				<clusteredness>1</clusteredness>
				<density>0.6390407743033512</density>
				<area>86569</area>
				<perimeter>1646.191870689392</perimeter>
				<distanceFromOrigin>203.8676040963841</distanceFromOrigin>
				<angle>70.18666458768863</angle>
				<shape>triangular</shape>
				<triangleMeasure>0.6567393466858726</triangleMeasure>
				<rectangleMeasure>0.6007459316343909</rectangleMeasure>
				<circleMeasure>0.505397822059897</circleMeasure>
				<centroid>
					<x>395.1469</x>
					<y>1020.898</y>
				</centroid>
			</pseudo3D>
		</spatialEntity>
		<spatialEntity>
			<pseudo3D type="region">
				<clusteredness>1</clusteredness>
				<density>0.6751438810075089</density>
				<area>58847.5</area>
				<perimeter>1220.838154315948</perimeter>
				<distanceFromOrigin>183.2157198495806</distanceFromOrigin>
				<angle>33.08145961543304</angle>
				<shape>triangular</shape>
				<triangleMeasure>0.7376921383403886</triangleMeasure>
				<rectangleMeasure>0.6321954121417259</rectangleMeasure>
				<circleMeasure>0.2739431881934237</circleMeasure>
				<centroid>
					<x>1014.623</x>
					<y>370.1706</y>
				</centroid>
			</pseudo3D>
		</spatialEntity>
		<numericStateVariable>
			<name>avgClusterednessRegions</name>
			<value>1796.883105650623</value>
		</numericStateVariable>
		<numericStateVariable>
			<name>avgDensityRegions</name>
			<value>0.65709232765543</value>
		</numericStateVariable>
	</timepoint>
	<timepoint>
		<spatialEntity>
			<pseudo3D type="region">
				<clusteredness>1</clusteredness>
				<density>0.6390407743033512</density>
				<area>86569</area>
				<perimeter>1646.191870689392</perimeter>
				<distanceFromOrigin>203.8676040963841</distanceFromOrigin>
				<angle>70.18666458768863</angle>
				<shape>triangular</shape>
				<triangleMeasure>0.6567393466858726</triangleMeasure>
				<rectangleMeasure>0.6007459316343909</rectangleMeasure>
				<circleMeasure>0.505397822059897</circleMeasure>
				<centroid>
					<x>395.1469</x>
					<y>1020.898</y>
				</centroid>
			</pseudo3D>
		</spatialEntity>
		<spatialEntity>
			<pseudo3D type="region">
				<clusteredness>1</clusteredness>
				<density>0.6751438810075089</density>
				<area>58847.5</area>
				<perimeter>1220.838154315948</perimeter>
				<distanceFromOrigin>183.2157198495806</distanceFromOrigin>
				<angle>33.08145961543304</angle>
				<shape>triangular</shape>
				<triangleMeasure>0.7376921383403886</triangleMeasure>
				<rectangleMeasure>0.6321954121417259</rectangleMeasure>
				<circleMeasure>0.2739431881934237</circleMeasure>
				<centroid>
					<x>1014.623</x>
					<y>370.1706</y>
				</centroid>
			</pseudo3D>
		</spatialEntity>
		<numericStateVariable>
			<name>avgClusterednessRegions</name>
			<value>1796.883105650623</value>
		</numericStateVariable>
		<numericStateVariable>
			<name>avgDensityRegions</name>
			<value>0.65709232765543</value>
		</numericStateVariable>
	</timepoint>
	<timepoint>
		<spatialEntity>
			<pseudo3D type="region">
				<clusteredness>1</clusteredness>
				<density>0.6390407743033512</density>
				<area>86569</area>
				<perimeter>1646.191870689392</perimeter>
				<distanceFromOrigin>203.8676040963841</distanceFromOrigin>
				<angle>70.18666458768863</angle>
				<shape>triangular</shape>
				<triangleMeasure>0.6567393466858726</triangleMeasure>
				<rectangleMeasure>0.6007459316343909</rectangleMeasure>
				<circleMeasure>0.505397822059897</circleMeasure>
				<centroid>
					<x>395.1469</x>
					<y>1020.898</y>
				</centroid>
			</pseudo3D>
		</spatialEntity>
		<spatialEntity>
			<pseudo3D type="region">
				<clusteredness>1</clusteredness>
				<density>0.6751438810075089</density>
				<area>58847.5</area>
				<perimeter>1220.838154315948</perimeter>
				<distanceFromOrigin>183.2157198495806</distanceFromOrigin>
				<angle>33.08145961543304</angle>
				<shape>triangular</shape>
				<triangleMeasure>0.7376921383403886</triangleMeasure>
				<rectangleMeasure>0.6321954121417259</rectangleMeasure>
				<circleMeasure>0.2739431881934237</circleMeasure>
				<centroid>
					<x>1014.623</x>
					<y>370.1706</y>
				</centroid>
			</pseudo3D>
		</spatialEntity>
		<numericStateVariable>
			<name>avgClusterednessRegions</name>
			<value>1796.883105650623</value>
		</numericStateVariable>
		<numericStateVariable>
			<name>avgDensityRegions</name>
			<value>0.65709232765543</value>
		</numericStateVariable>
	</timepoint>
	<timepoint>
		<spatialEntity>
			<pseudo3D type="region">
				<clusteredness>1</clusteredness>
				<density>0.6390407743033512</density>
				<area>86569</area>
				<perimeter>1646.191870689392</perimeter>
				<distanceFromOrigin>203.8676040963841</distanceFromOrigin>
				<angle>70.18666458768863</angle>
				<shape>triangular</shape>
				<triangleMeasure>0.6567393466858726</triangleMeasure>
				<rectangleMeasure>0.6007459316343909</rectangleMeasure>
				<circleMeasure>0.505397822059897</circleMeasure>
				<centroid>
					<x>395.1469</x>
					<y>1020.898</y>
				</centroid>
			</pseudo3D>
		</spatialEntity>
		<spatialEntity>
			<pseudo3D type="region">
				<clusteredness>1</clusteredness>
				<density>0.6751438810075089</density>
				<area>58847.5</area>
				<perimeter>1220.838154315948</perimeter>
				<distanceFromOrigin>183.2157198495806</distanceFromOrigin>
				<angle>33.08145961543304</angle>
				<shape>triangular</shape>
				<triangleMeasure>0.7376921383403886</triangleMeasure>
				<rectangleMeasure>0.6321954121417259</rectangleMeasure>
				<circleMeasure>0.2739431881934237</circleMeasure>
				<centroid>
					<x>1014.623</x>
					<y>370.1706</y>
				</centroid>
			</pseudo3D>
		</spatialEntity>
		<numericStateVariable>
			<name>avgClusterednessRegions</name>
			<value>1796.883105650623</value>
		</numericStateVariable>
		<numericStateVariable>
			<name>avgDensityRegions</name>
			<value>0.65709232765543</value>
		</numericStateVariable>
	</timepoint>
	<timepoint>
		<spatialEntity>
			<pseudo3D type="region">
				<clusteredness>1</clusteredness>
				<density>0.6390407743033512</density>
				<area>86569</area>
				<perimeter>1646.191870689392</perimeter>
				<distanceFromOrigin>203.8676040963841</distanceFromOrigin>
				<angle>70.18666458768863</angle>
				<shape>triangular</shape>
				<triangleMeasure>0.6567393466858726</triangleMeasure>
				<rectangleMeasure>0.6007459316343909</rectangleMeasure>
				<circleMeasure>0.505397822059897</circleMeasure>
				<centroid>
					<x>395.1469</x>
					<y>1020.898</y>
				</centroid>
			</pseudo3D>
		</spatialEntity>
		<spatialEntity>
			<pseudo3D type="region">
				<clusteredness>1</clusteredness>
				<density>0.6751438810075089</density>
				<area>58847.5</area>
				<perimeter>1220.838154315948</perimeter>
				<distanceFromOrigin>183.2157198495806</distanceFromOrigin>
				<angle>33.08145961543304</angle>
				<shape>triangular</shape>
				<triangleMeasure>0.7376921383403886</triangleMeasure>
				<rectangleMeasure>0.6321954121417259</rectangleMeasure>
				<circleMeasure>0.2739431881934237</circleMeasure>
				<centroid>
					<x>1014.623</x>
					<y>370.1706</y>
				</centroid>
			</pseudo3D>
		</spatialEntity>
		<numericStateVariable>
			<name>avgClusterednessRegions</name>
			<value>1796.883105650623</value>
		</numericStateVariable>
		<numericStateVariable>
			<name>avgDensityRegions</name>
			<value>0.65709232765543</value>
		</numericStateVariable>
	</timepoint>
	<timepoint>
		<spatialEntity>
			<pseudo3D type="region">
				<clusteredness>1</clusteredness>
				<density>0.6390407743033512</density>
				<area>86569</area>
				<perimeter>1646.191870689392</perimeter>
				<distanceFromOrigin>203.8676040963841</distanceFromOrigin>
				<angle>70.18666458768863</angle>
				<shape>triangular</shape>
				<triangleMeasure>0.6567393466858726</triangleMeasure>
				<rectangleMeasure>0.6007459316343909</rectangleMeasure>
				<circleMeasure>0.505397822059897</circleMeasure>
				<centroid>
					<x>395.1469</x>
					<y>1020.898</y>
				</centroid>
			</pseudo3D>
		</spatialEntity>
		<spatialEntity>
			<pseudo3D type="region">
				<clusteredness>1</clusteredness>
				<density>0.6751438810075089</density>
				<area>58847.5</area>
				<perimeter>1220.838154315948</perimeter>
				<distanceFromOrigin>183.2157198495806</distanceFromOrigin>
				<angle>33.08145961543304</angle>
				<shape>triangular</shape>
				<triangleMeasure>0.7376921383403886</triangleMeasure>
				<rectangleMeasure>0.6321954121417259</rectangleMeasure>
				<circleMeasure>0.2739431881934237</circleMeasure>
				<centroid>
					<x>1014.623</x>
					<y>370.1706</y>
				</centroid>
			</pseudo3D>
		</spatialEntity>
		<numericStateVariable>
			<name>avgClusterednessRegions</name>
			<value>1796.883105650623</value>
		</numericStateVariable>
		<numericStateVariable>
			<name>avgDensityRegions</name>
			<value>0.65709232765543</value>
		</numericStateVariable>
	</timepoint>
	<timepoint>
		<spatialEntity>
			<pseudo3D type="region">
				<clusteredness>1</clusteredness>
				<density>0.6390407743033512</density>
				<area>86569</area>
				<perimeter>1646.191870689392</perimeter>
				<distanceFromOrigin>203.8676040963841</distanceFromOrigin>
				<angle>70.18666458768863</angle>
				<shape>triangular</shape>
				<triangleMeasure>0.6567393466858726</triangleMeasure>
				<rectangleMeasure>0.6007459316343909</rectangleMeasure>
				<circleMeasure>0.505397822059897</circleMeasure>
				<centroid>
					<x>395.1469</x>
					<y>1020.898</y>
				</centroid>
			</pseudo3D>
		</spatialEntity>
		<spatialEntity>
			<pseudo3D type="region">
				<clusteredness>1</clusteredness>
				<density>0.6751438810075089</density>
				<area>58847.5</area>
				<perimeter>1220.838154315948</perimeter>
				<distanceFromOrigin>183.2157198495806</distanceFromOrigin>
				<angle>33.08145961543304</angle>
				<shape>triangular</shape>
				<triangleMeasure>0.7376921383403886</triangleMeasure>
				<rectangleMeasure>0.6321954121417259</rectangleMeasure>
				<circleMeasure>0.2739431881934237</circleMeasure>
				<centroid>
					<x>1014.623</x>
					<y>370.1706</y>
				</centroid>
			</pseudo3D>
		</spatialEntity>
		<numericStateVariable>
			<name>avgClusterednessRegions</name>
			<value>1796.883105650623</value>
		</numericStateVariable>
		<numericStateVariable>
			<name>avgDensityRegions</name>
			<value>0.65709232765543</value>
		</numericStateVariable>
	</timepoint>
	<timepoint>
		<spatialEntity>
			<pseudo3D type="region">
				<clusteredness>1</clusteredness>
				<density>0.6390407743033512</density>
				<area>86569</area>
				<perimeter>1646.191870689392</perimeter>
				<distanceFromOrigin>203.8676040963841</distanceFromOrigin>
				<angle>70.18666458768863</angle>
				<shape>triangular</shape>
				<triangleMeasure>0.6567393466858726</triangleMeasure>
				<rectangleMeasure>0.6007459316343909</rectangleMeasure>
				<circleMeasure>0.505397822059897</circleMeasure>
				<centroid>
					<x>395.1469</x>
					<y>1020.898</y>
				</centroid>
			</pseudo3D>
		</spatialEntity>
		<spatialEntity>
			<pseudo3D type="region">
				<clusteredness>1</clusteredness>
				<density>0.6751438810075089</density>
				<area>58847.5</area>
				<perimeter>1220.838154315948</perimeter>
				<distanceFromOrigin>183.2157198495806</distanceFromOrigin>
				<angle>33.08145961543304</angle>
				<shape>triangular</shape>
				<triangleMeasure>0.7376921383403886</triangleMeasure>
				<rectangleMeasure>0.6321954121417259</rectangleMeasure>
				<circleMeasure>0.2739431881934237</circleMeasure>
				<centroid>
					<x>1014.623</x>
					<y>370.1706</y>
				</centroid>
			</pseudo3D>
		</spatialEntity>
		<numericStateVariable>
			<name>avgClusterednessRegions</name>
			<value>1796.883105650623</value>
		</numericStateVariable>
		<numericStateVariable>
			<name>avgDensityRegions</name>
			<value>0.65709232765543</value>
		</numericStateVariable>
	</timepoint>
	<timepoint>
		<spatialEntity>
			<pseudo3D type="region">
				<clusteredness>1</clusteredness>
				<density>0.6390407743033512</density>
				<area>86569</area>
				<perimeter>1646.191870689392</perimeter>
				<distanceFromOrigin>203.8676040963841</distanceFromOrigin>
				<angle>70.18666458768863</angle>
				<shape>triangular</shape>
				<triangleMeasure>0.6567393466858726</triangleMeasure>
				<rectangleMeasure>0.6007459316343909</rectangleMeasure>
				<circleMeasure>0.505397822059897</circleMeasure>
				<centroid>
					<x>395.1469</x>
					<y>1020.898</y>
				</centroid>
			</pseudo3D>
		</spatialEntity>
		<spatialEntity>
			<pseudo3D type="region">
				<clusteredness>1</clusteredness>
				<density>0.6751438810075089</density>
				<area>58847.5</area>
				<perimeter>1220.838154315948</perimeter>
				<distanceFromOrigin>183.2157198495806</distanceFromOrigin>
				<angle>33.08145961543304</angle>
				<shape>triangular</shape>
				<triangleMeasure>0.7376921383403886</triangleMeasure>
				<rectangleMeasure>0.6321954121417259</rectangleMeasure>
				<circleMeasure>0.2739431881934237</circleMeasure>
				<centroid>
					<x>1014.623</x>
					<y>370.1706</y>
				</centroid>
			</pseudo3D>
		</spatialEntity>
		<numericStateVariable>
			<name>avgClusterednessRegions</name>
			<value>1796.883105650623</value>
		</numericStateVariable>
		<numericStateVariable>
			<name>avgDensityRegions</name>
			<value>0.65709232765543</value>
		</numericStateVariable>
	</timepoint>
	<timepoint>
		<spatialEntity>
			<pseudo3D type="region">
				<clusteredness>1</clusteredness>
				<density>0.6390407743033512</density>
				<area>86569</area>
				<perimeter>1646.191870689392</perimeter>
				<distanceFromOrigin>203.8676040963841</distanceFromOrigin>
				<angle>70.18666458768863</angle>
				<shape>triangular</shape>
				<triangleMeasure>0.6567393466858726</triangleMeasure>
				<rectangleMeasure>0.6007459316343909</rectangleMeasure>
				<circleMeasure>0.505397822059897</circleMeasure>
				<centroid>
					<x>395.1469</x>
					<y>1020.898</y>
				</centroid>
			</pseudo3D>
		</spatialEntity>
		<spatialEntity>
			<pseudo3D type="region">
				<clusteredness>1</clusteredness>
				<density>0.6751438810075089</density>
				<area>58847.5</area>
				<perimeter>1220.838154315948</perimeter>
				<distanceFromOrigin>183.2157198495806</distanceFromOrigin>
				<angle>33.08145961543304</angle>
				<shape>triangular</shape>
				<triangleMeasure>0.7376921383403886</triangleMeasure>
				<rectangleMeasure>0.6321954121417259</rectangleMeasure>
				<circleMeasure>0.2739431881934237</circleMeasure>
				<centroid>
					<x>1014.623</x>
					<y>370.1706</y>
				</centroid>
			</pseudo3D>
		</spatialEntity>
		<numericStateVariable>
			<name>avgClusterednessRegions</name>
			<value>1796.883105650623</value>
		</numericStateVariable>
		<numericStateVariable>
			<name>avgDensityRegions</name>
			<value>0.65709232765543</value>
		</numericStateVariable>
	</timepoint>
	<timepoint>
		<spatialEntity>
			<pseudo3D type="region">
				<clusteredness>1</clusteredness>
				<density>0.6390407743033512</density>
				<area>86569</area>
				<perimeter>1646.191870689392</perimeter>
				<distanceFromOrigin>203.8676040963841</distanceFromOrigin>
				<angle>70.18666458768863</angle>
				<shape>triangular</shape>
				<triangleMeasure>0.6567393466858726</triangleMeasure>
				<rectangleMeasure>0.6007459316343909</rectangleMeasure>
				<circleMeasure>0.505397822059897</circleMeasure>
				<centroid>
					<x>395.1469</x>
					<y>1020.898</y>
				</centroid>
			</pseudo3D>
		</spatialEntity>
		<spatialEntity>
			<pseudo3D type="region">
				<clusteredness>1</clusteredness>
				<density>0.6751438810075089</density>
				<area>58847.5</area>
				<perimeter>1220.838154315948</perimeter>
				<distanceFromOrigin>183.2157198495806</distanceFromOrigin>
				<angle>33.08145961543304</angle>
				<shape>triangular</shape>
				<triangleMeasure>0.7376921383403886</triangleMeasure>
				<rectangleMeasure>0.6321954121417259</rectangleMeasure>
				<circleMeasure>0.2739431881934237</circleMeasure>
				<centroid>
					<x>1014.623</x>
					<y>370.1706</y>
				</centroid>
			</pseudo3D>
		</spatialEntity>
		<numericStateVariable>
			<name>avgClusterednessRegions</name>
			<value>1796.883105650623</value>
		</numericStateVariable>
		<numericStateVariable>
			<name>avgDensityRegions</name>
			<value>0.65709232765543</value>
		</numericStateVariable>
	</timepoint>
	<timepoint>
		<spatialEntity>
			<pseudo3D type="region">
				<clusteredness>1</clusteredness>
				<density>0.6390407743033512</density>
				<area>86569</area>
				<perimeter>1646.191870689392</perimeter>
				<distanceFromOrigin>203.8676040963841</distanceFromOrigin>
				<angle>70.18666458768863</angle>
				<shape>triangular</shape>
				<triangleMeasure>0.6567393466858726</triangleMeasure>
				<rectangleMeasure>0.6007459316343909</rectangleMeasure>
				<circleMeasure>0.505397822059897</circleMeasure>
				<centroid>
					<x>395.1469</x>
					<y>1020.898</y>
				</centroid>
			</pseudo3D>
		</spatialEntity>
		<spatialEntity>
			<pseudo3D type="region">
				<clusteredness>1</clusteredness>
				<density>0.6751438810075089</density>
				<area>58847.5</area>
				<perimeter>1220.838154315948</perimeter>
				<distanceFromOrigin>183.2157198495806</distanceFromOrigin>
				<angle>33.08145961543304</angle>
				<shape>triangular</shape>
				<triangleMeasure>0.7376921383403886</triangleMeasure>
				<rectangleMeasure>0.6321954121417259</rectangleMeasure>
				<circleMeasure>0.2739431881934237</circleMeasure>
				<centroid>
					<x>1014.623</x>
					<y>370.1706</y>
				</centroid>
			</pseudo3D>
		</spatialEntity>
		<numericStateVariable>
			<name>avgClusterednessRegions</name>
			<value>1796.883105650623</value>
		</numericStateVariable>
		<numericStateVariable>
			<name>avgDensityRegions</name>
			<value>0.65709232765543</value>
		</numericStateVariable>
	</timepoint>
	<timepoint>
		<spatialEntity>
			<pseudo3D type="region">
				<clusteredness>1</clusteredness>
				<density>0.6390407743033512</density>
				<area>86569</area>
				<perimeter>1646.191870689392</perimeter>
				<distanceFromOrigin>203.8676040963841</distanceFromOrigin>
				<angle>70.18666458768863</angle>
				<shape>triangular</shape>
				<triangleMeasure>0.6567393466858726</triangleMeasure>
				<rectangleMeasure>0.6007459316343909</rectangleMeasure>
				<circleMeasure>0.505397822059897</circleMeasure>
				<centroid>
					<x>395.1469</x>
					<y>1020.898</y>
				</centroid>
			</pseudo3D>
		</spatialEntity>
		<spatialEntity>
			<pseudo3D type="region">
				<clusteredness>1</clusteredness>
				<density>0.6751438810075089</density>
				<area>58847.5</area>
				<perimeter>1220.838154315948</perimeter>
				<distanceFromOrigin>183.2157198495806</distanceFromOrigin>
				<angle>33.08145961543304</angle>
				<shape>triangular</shape>
				<triangleMeasure>0.7376921383403886</triangleMeasure>
				<rectangleMeasure>0.6321954121417259</rectangleMeasure>
				<circleMeasure>0.2739431881934237</circleMeasure>
				<centroid>
					<x>1014.623</x>
					<y>370.1706</y>
				</centroid>
			</pseudo3D>
		</spatialEntity>
		<numericStateVariable>
			<name>avgClusterednessRegions</name>
			<value>1796.883105650623</value>
		</numericStateVariable>
		<numericStateVariable>
			<name>avgDensityRegions</name>
			<value>0.65709232765543</value>
		</numericStateVariable>
	</timepoint>
	<timepoint>
		<spatialEntity>
			<pseudo3D type="region">
				<clusteredness>1</clusteredness>
				<density>0.6390407743033512</density>
				<area>86569</area>
				<perimeter>1646.191870689392</perimeter>
				<distanceFromOrigin>203.8676040963841</distanceFromOrigin>
				<angle>70.18666458768863</angle>
				<shape>triangular</shape>
				<triangleMeasure>0.6567393466858726</triangleMeasure>
				<rectangleMeasure>0.6007459316343909</rectangleMeasure>
				<circleMeasure>0.505397822059897</circleMeasure>
				<centroid>
					<x>395.1469</x>
					<y>1020.898</y>
				</centroid>
			</pseudo3D>
		</spatialEntity>
		<spatialEntity>
			<pseudo3D type="region">
				<clusteredness>1</clusteredness>
				<density>0.6751438810075089</density>
				<area>58847.5</area>
				<perimeter>1220.838154315948</perimeter>
				<distanceFromOrigin>183.2157198495806</distanceFromOrigin>
				<angle>33.08145961543304</angle>
				<shape>triangular</shape>
				<triangleMeasure>0.7376921383403886</triangleMeasure>
				<rectangleMeasure>0.6321954121417259</rectangleMeasure>
				<circleMeasure>0.2739431881934237</circleMeasure>
				<centroid>
					<x>1014.623</x>
					<y>370.1706</y>
				</centroid>
			</pseudo3D>
		</spatialEntity>
		<numericStateVariable>
			<name>avgClusterednessRegions</name>
			<value>1796.883105650623</value>
		</numericStateVariable>
		<numericStateVariable>
			<name>avgDensityRegions</name>
			<value>0.65709232765543</value>
		</numericStateVariable>
	</timepoint>
	<timepoint>
		<spatialEntity>
			<pseudo3D type="region">
				<clusteredness>1</clusteredness>
				<density>0.6390407743033512</density>
				<area>86569</area>
				<perimeter>1646.191870689392</perimeter>
				<distanceFromOrigin>203.8676040963841</distanceFromOrigin>
				<angle>70.18666458768863</angle>
				<shape>triangular</shape>
				<triangleMeasure>0.6567393466858726</triangleMeasure>
				<rectangleMeasure>0.6007459316343909</rectangleMeasure>
				<circleMeasure>0.505397822059897</circleMeasure>
				<centroid>
					<x>395.1469</x>
					<y>1020.898</y>
				</centroid>
			</pseudo3D>
		</spatialEntity>
		<spatialEntity>
			<pseudo3D type="region">
				<clusteredness>1</clusteredness>
				<density>0.6751438810075089</density>
				<area>58847.5</area>
				<perimeter>1220.838154315948</perimeter>
				<distanceFromOrigin>183.2157198495806</distanceFromOrigin>
				<angle>33.08145961543304</angle>
				<shape>triangular</shape>
				<triangleMeasure>0.7376921383403886</triangleMeasure>
				<rectangleMeasure>0.6321954121417259</rectangleMeasure>
				<circleMeasure>0.2739431881934237</circleMeasure>
				<centroid>
					<x>1014.623</x>
					<y>370.1706</y>
				</centroid>
			</pseudo3D>
		</spatialEntity>
		<numericStateVariable>
			<name>avgClusterednessRegions</name>
			<value>1796.883105650623</value>
		</numericStateVariable>
		<numericStateVariable>
			<name>avgDensityRegions</name>
			<value>0.65709232765543</value>
		</numericStateVariable>
	</timepoint>
	<timepoint>
		<spatialEntity>
			<pseudo3D type="region">
				<clusteredness>1</clusteredness>
				<density>0.6390407743033512</density>
				<area>86569</area>
				<perimeter>1646.191870689392</perimeter>
				<distanceFromOrigin>203.8676040963841</distanceFromOrigin>
				<angle>70.18666458768863</angle>
				<shape>triangular</shape>
				<triangleMeasure>0.6567393466858726</triangleMeasure>
				<rectangleMeasure>0.6007459316343909</rectangleMeasure>
				<circleMeasure>0.505397822059897</circleMeasure>
				<centroid>
					<x>395.1469</x>
					<y>1020.898</y>
				</centroid>
			</pseudo3D>
		</spatialEntity>
		<spatialEntity>
			<pseudo3D type="region">
				<clusteredness>1</clusteredness>
				<density>0.6751438810075089</density>
				<area>58847.5</area>
				<perimeter>1220.838154315948</perimeter>
				<distanceFromOrigin>183.2157198495806</distanceFromOrigin>
				<angle>33.08145961543304</angle>
				<shape>triangular</shape>
				<triangleMeasure>0.7376921383403886</triangleMeasure>
				<rectangleMeasure>0.6321954121417259</rectangleMeasure>
				<circleMeasure>0.2739431881934237</circleMeasure>
				<centroid>
					<x>1014.623</x>
					<y>370.1706</y>
				</centroid>
			</pseudo3D>
		</spatialEntity>
		<numericStateVariable>
			<name>avgClusterednessRegions</name>
			<value>1796.883105650623</value>
		</numericStateVariable>
		<numericStateVariable>
			<name>avgDensityRegions</name>
			<value>0.65709232765543</value>
		</numericStateVariable>
	</timepoint>
	<timepoint>
		<spatialEntity>
			<pseudo3D type="region">
				<clusteredness>1</clusteredness>
				<density>0.6390407743033512</density>
				<area>86569</area>
				<perimeter>1646.191870689392</perimeter>
				<distanceFromOrigin>203.8676040963841</distanceFromOrigin>
				<angle>70.18666458768863</angle>
				<shape>triangular</shape>
				<triangleMeasure>0.6567393466858726</triangleMeasure>
				<rectangleMeasure>0.6007459316343909</rectangleMeasure>
				<circleMeasure>0.505397822059897</circleMeasure>
				<centroid>
					<x>395.1469</x>
					<y>1020.898</y>
				</centroid>
			</pseudo3D>
		</spatialEntity>
		<spatialEntity>
			<pseudo3D type="region">
				<clusteredness>1</clusteredness>
				<density>0.6751438810075089</density>
				<area>58847.5</area>
				<perimeter>1220.838154315948</perimeter>
				<distanceFromOrigin>183.2157198495806</distanceFromOrigin>
				<angle>33.08145961543304</angle>
				<shape>triangular</shape>
				<triangleMeasure>0.7376921383403886</triangleMeasure>
				<rectangleMeasure>0.6321954121417259</rectangleMeasure>
				<circleMeasure>0.2739431881934237</circleMeasure>
				<centroid>
					<x>1014.623</x>
					<y>370.1706</y>
				</centroid>
			</pseudo3D>
		</spatialEntity>
		<numericStateVariable>
			<name>avgClusterednessRegions</name>
			<value>1796.883105650623</value>
		</numericStateVariable>
		<numericStateVariable>
			<name>avgDensityRegions</name>
			<value>0.65709232765543</value>
		</numericStateVariable>
	</timepoint>
	<timepoint>
		<spatialEntity>
			<pseudo3D type="region">
				<clusteredness>1</clusteredness>
				<density>0.6390407743033512</density>
				<area>86569</area>
				<perimeter>1646.191870689392</perimeter>
				<distanceFromOrigin>203.8676040963841</distanceFromOrigin>
				<angle>70.18666458768863</angle>
				<shape>triangular</shape>
				<triangleMeasure>0.6567393466858726</triangleMeasure>
				<rectangleMeasure>0.6007459316343909</rectangleMeasure>
				<circleMeasure>0.505397822059897</circleMeasure>
				<centroid>
					<x>395.1469</x>
					<y>1020.898</y>
				</centroid>
			</pseudo3D>
		</spatialEntity>
		<spatialEntity>
			<pseudo3D type="region">
				<clusteredness>1</clusteredness>
				<density>0.6751438810075089</density>
				<area>58847.5</area>
				<perimeter>1220.838154315948</perimeter>
				<distanceFromOrigin>183.2157198495806</distanceFromOrigin>
				<angle>33.08145961543304</angle>
				<shape>triangular</shape>
				<triangleMeasure>0.7376921383403886</triangleMeasure>
				<rectangleMeasure>0.6321954121417259</rectangleMeasure>
				<circleMeasure>0.2739431881934237</circleMeasure>
				<centroid>
					<x>1014.623</x>
					<y>370.1706</y>
				</centroid>
			</pseudo3D>
		</spatialEntity>
		<numericStateVariable>
			<name>avgClusterednessRegions</name>
			<value>1796.883105650623</value>
		</numericStateVariable>
		<numericStateVariable>
			<name>avgDensityRegions</name>
			<value>0.65709232765543</value>
		</numericStateVariable>
	</timepoint>
	<timepoint>
		<spatialEntity>
			<pseudo3D type="region">
				<clusteredness>1</clusteredness>
				<density>0.6390407743033512</density>
				<area>86569</area>
				<perimeter>1646.191870689392</perimeter>
				<distanceFromOrigin>203.8676040963841</distanceFromOrigin>
				<angle>70.18666458768863</angle>
				<shape>triangular</shape>
				<triangleMeasure>0.6567393466858726</triangleMeasure>
				<rectangleMeasure>0.6007459316343909</rectangleMeasure>
				<circleMeasure>0.505397822059897</circleMeasure>
				<centroid>
					<x>395.1469</x>
					<y>1020.898</y>
				</centroid>
			</pseudo3D>
		</spatialEntity>
		<spatialEntity>
			<pseudo3D type="region">
				<clusteredness>1</clusteredness>
				<density>0.6751438810075089</density>
				<area>58847.5</area>
				<perimeter>1220.838154315948</perimeter>
				<distanceFromOrigin>183.2157198495806</distanceFromOrigin>
				<angle>33.08145961543304</angle>
				<shape>triangular</shape>
				<triangleMeasure>0.7376921383403886</triangleMeasure>
				<rectangleMeasure>0.6321954121417259</rectangleMeasure>
				<circleMeasure>0.2739431881934237</circleMeasure>
				<centroid>
					<x>1014.623</x>
					<y>370.1706</y>
				</centroid>
			</pseudo3D>
		</spatialEntity>
		<numericStateVariable>
			<name>avgClusterednessRegions</name>
			<value>1796.883105650623</value>
		</numericStateVariable>
		<numericStateVariable>
			<name>avgDensityRegions</name>
			<value>0.65709232765543</value>
		</numericStateVariable>
	</timepoint>
	<timepoint>
		<spatialEntity>
			<pseudo3D type="region">
				<clusteredness>1</clusteredness>
				<density>0.6390407743033512</density>
				<area>86569</area>
				<perimeter>1646.191870689392</perimeter>
				<distanceFromOrigin>203.8676040963841</distanceFromOrigin>
				<angle>70.18666458768863</angle>
				<shape>triangular</shape>
				<triangleMeasure>0.6567393466858726</triangleMeasure>
				<rectangleMeasure>0.6007459316343909</rectangleMeasure>
				<circleMeasure>0.505397822059897</circleMeasure>
				<centroid>
					<x>395.1469</x>
					<y>1020.898</y>
				</centroid>
			</pseudo3D>
		</spatialEntity>
		<spatialEntity>
			<pseudo3D type="region">
				<clusteredness>1</clusteredness>
				<density>0.6751438810075089</density>
				<area>58847.5</area>
				<perimeter>1220.838154315948</perimeter>
				<distanceFromOrigin>183.2157198495806</distanceFromOrigin>
				<angle>33.08145961543304</angle>
				<shape>triangular</shape>
				<triangleMeasure>0.7376921383403886</triangleMeasure>
				<rectangleMeasure>0.6321954121417259</rectangleMeasure>
				<circleMeasure>0.2739431881934237</circleMeasure>
				<centroid>
					<x>1014.623</x>
					<y>370.1706</y>
				</centroid>
			</pseudo3D>
		</spatialEntity>
		<numericStateVariable>
			<name>avgClusterednessRegions</name>
			<value>1796.883105650623</value>
		</numericStateVariable>
		<numericStateVariable>
			<name>avgDensityRegions</name>
			<value>0.65709232765543</value>
		</numericStateVariable>
	</timepoint>
	<timepoint>
		<spatialEntity>
			<pseudo3D type="region">
				<clusteredness>1</clusteredness>
				<density>0.6390407743033512</density>
				<area>86569</area>
				<perimeter>1646.191870689392</perimeter>
				<distanceFromOrigin>203.8676040963841</distanceFromOrigin>
				<angle>70.18666458768863</angle>
				<shape>triangular</shape>
				<triangleMeasure>0.6567393466858726</triangleMeasure>
				<rectangleMeasure>0.6007459316343909</rectangleMeasure>
				<circleMeasure>0.505397822059897</circleMeasure>
				<centroid>
					<x>395.1469</x>
					<y>1020.898</y>
				</centroid>
			</pseudo3D>
		</spatialEntity>
		<spatialEntity>
			<pseudo3D type="region">
				<clusteredness>1</clusteredness>
				<density>0.6751438810075089</density>
				<area>58847.5</area>
				<perimeter>1220.838154315948</perimeter>
				<distanceFromOrigin>183.2157198495806</distanceFromOrigin>
				<angle>33.08145961543304</angle>
				<shape>triangular</shape>
				<triangleMeasure>0.7376921383403886</triangleMeasure>
				<rectangleMeasure>0.6321954121417259</rectangleMeasure>
				<circleMeasure>0.2739431881934237</circleMeasure>
				<centroid>
					<x>1014.623</x>
					<y>370.1706</y>
				</centroid>
			</pseudo3D>
		</spatialEntity>
		<numericStateVariable>
			<name>avgClusterednessRegions</name>
			<value>1796.883105650623</value>
		</numericStateVariable>
		<numericStateVariable>
			<name>avgDensityRegions</name>
			<value>0.65709232765543</value>
		</numericStateVariable>
	</timepoint>
	<timepoint>
		<spatialEntity>
			<pseudo3D type="region">
				<clusteredness>1</clusteredness>
				<density>0.6390407743033512</density>
				<area>86569</area>
				<perimeter>1646.191870689392</perimeter>
				<distanceFromOrigin>203.8676040963841</distanceFromOrigin>
				<angle>70.18666458768863</angle>
				<shape>triangular</shape>
				<triangleMeasure>0.6567393466858726</triangleMeasure>
				<rectangleMeasure>0.6007459316343909</rectangleMeasure>
				<circleMeasure>0.505397822059897</circleMeasure>
				<centroid>
					<x>395.1469</x>
					<y>1020.898</y>
				</centroid>
			</pseudo3D>
		</spatialEntity>
		<spatialEntity>
			<pseudo3D type="region">
				<clusteredness>1</clusteredness>
				<density>0.6751438810075089</density>
				<area>58847.5</area>
				<perimeter>1220.838154315948</perimeter>
				<distanceFromOrigin>183.2157198495806</distanceFromOrigin>
				<angle>33.08145961543304</angle>
				<shape>triangular</shape>
				<triangleMeasure>0.7376921383403886</triangleMeasure>
				<rectangleMeasure>0.6321954121417259</rectangleMeasure>
				<circleMeasure>0.2739431881934237</circleMeasure>
				<centroid>
					<x>1014.623</x>
					<y>370.1706</y>
				</centroid>
			</pseudo3D>
		</spatialEntity>
		<numericStateVariable>
			<name>avgClusterednessRegions</name>
			<value>1796.883105650623</value>
		</numericStateVariable>
		<numericStateVariable>
			<name>avgDensityRegions</name>
			<value>0.65709232765543</value>
		</numericStateVariable>
	</timepoint>
	<timepoint>
		<spatialEntity>
			<pseudo3D type="region">
				<clusteredness>1</clusteredness>
				<density>0.6390407743033512</density>
				<area>86569</area>
				<perimeter>1646.191870689392</perimeter>
				<distanceFromOrigin>203.8676040963841</distanceFromOrigin>
				<angle>70.18666458768863</angle>
				<shape>triangular</shape>
				<triangleMeasure>0.6567393466858726</triangleMeasure>
				<rectangleMeasure>0.6007459316343909</rectangleMeasure>
				<circleMeasure>0.505397822059897</circleMeasure>
				<centroid>
					<x>395.1469</x>
					<y>1020.898</y>
				</centroid>
			</pseudo3D>
		</spatialEntity>
		<spatialEntity>
			<pseudo3D type="region">
				<clusteredness>1</clusteredness>
				<density>0.6751438810075089</density>
				<area>58847.5</area>
				<perimeter>1220.838154315948</perimeter>
				<distanceFromOrigin>183.2157198495806</distanceFromOrigin>
				<angle>33.08145961543304</angle>
				<shape>triangular</shape>
				<triangleMeasure>0.7376921383403886</triangleMeasure>
				<rectangleMeasure>0.6321954121417259</rectangleMeasure>
				<circleMeasure>0.2739431881934237</circleMeasure>
				<centroid>
					<x>1014.623</x>
					<y>370.1706</y>
				</centroid>
			</pseudo3D>
		</spatialEntity>
		<numericStateVariable>
			<name>avgClusterednessRegions</name>
			<value>1796.883105650623</value>
		</numericStateVariable>
		<numericStateVariable>
			<name>avgDensityRegions</name>
			<value>0.65709232765543</value>
		</numericStateVariable>
	</timepoint>
	<timepoint>
		<spatialEntity>
			<pseudo3D type="region">
				<clusteredness>1</clusteredness>
				<density>0.6390407743033512</density>
				<area>86569</area>
				<perimeter>1646.191870689392</perimeter>
				<distanceFromOrigin>203.8676040963841</distanceFromOrigin>
				<angle>70.18666458768863</angle>
				<shape>triangular</shape>
				<triangleMeasure>0.6567393466858726</triangleMeasure>
				<rectangleMeasure>0.6007459316343909</rectangleMeasure>
				<circleMeasure>0.505397822059897</circleMeasure>
				<centroid>
					<x>395.1469</x>
					<y>1020.898</y>
				</centroid>
			</pseudo3D>
		</spatialEntity>
		<spatialEntity>
			<pseudo3D type="region">
				<clusteredness>1</clusteredness>
				<density>0.6751438810075089</density>
				<area>58847.5</area>
				<perimeter>1220.838154315948</perimeter>
				<distanceFromOrigin>183.2157198495806</distanceFromOrigin>
				<angle>33.08145961543304</angle>
				<shape>triangular</shape>
				<triangleMeasure>0.7376921383403886</triangleMeasure>
				<rectangleMeasure>0.6321954121417259</rectangleMeasure>
				<circleMeasure>0.2739431881934237</circleMeasure>
				<centroid>
					<x>1014.623</x>
					<y>370.1706</y>
				</centroid>
			</pseudo3D>
		</spatialEntity>
		<numericStateVariable>
			<name>avgClusterednessRegions</name>
			<value>1796.883105650623</value>
		</numericStateVariable>
		<numericStateVariable>
			<name>avgDensityRegions</name>
			<value>0.65709232765543</value>
		</numericStateVariable>
	</timepoint>
	<timepoint>
		<spatialEntity>
			<pseudo3D type="region">
				<clusteredness>1</clusteredness>
				<density>0.6390407743033512</density>
				<area>86569</area>
				<perimeter>1646.191870689392</perimeter>
				<distanceFromOrigin>203.8676040963841</distanceFromOrigin>
				<angle>70.18666458768863</angle>
				<shape>triangular</shape>
				<triangleMeasure>0.6567393466858726</triangleMeasure>
				<rectangleMeasure>0.6007459316343909</rectangleMeasure>
				<circleMeasure>0.505397822059897</circleMeasure>
				<centroid>
					<x>395.1469</x>
					<y>1020.898</y>
				</centroid>
			</pseudo3D>
		</spatialEntity>
		<spatialEntity>
			<pseudo3D type="region">
				<clusteredness>1</clusteredness>
				<density>0.6751438810075089</density>
				<area>58847.5</area>
				<perimeter>1220.838154315948</perimeter>
				<distanceFromOrigin>183.2157198495806</distanceFromOrigin>
				<angle>33.08145961543304</angle>
				<shape>triangular</shape>
				<triangleMeasure>0.7376921383403886</triangleMeasure>
				<rectangleMeasure>0.6321954121417259</rectangleMeasure>
				<circleMeasure>0.2739431881934237</circleMeasure>
				<centroid>
					<x>1014.623</x>
					<y>370.1706</y>
				</centroid>
			</pseudo3D>
		</spatialEntity>
		<numericStateVariable>
			<name>avgClusterednessRegions</name>
			<value>1796.883105650623</value>
		</numericStateVariable>
		<numericStateVariable>
			<name>avgDensityRegions</name>
			<value>0.65709232765543</value>
		</numericStateVariable>
	</timepoint>
	<timepoint>
		<spatialEntity>
			<pseudo3D type="region">
				<clusteredness>1</clusteredness>
				<density>0.6390407743033512</density>
				<area>86569</area>
				<perimeter>1646.191870689392</perimeter>
				<distanceFromOrigin>203.8676040963841</distanceFromOrigin>
				<angle>70.18666458768863</angle>
				<shape>triangular</shape>
				<triangleMeasure>0.6567393466858726</triangleMeasure>
				<rectangleMeasure>0.6007459316343909</rectangleMeasure>
				<circleMeasure>0.505397822059897</circleMeasure>
				<centroid>
					<x>395.1469</x>
					<y>1020.898</y>
				</centroid>
			</pseudo3D>
		</spatialEntity>
		<spatialEntity>
			<pseudo3D type="region">
				<clusteredness>1</clusteredness>
				<density>0.6751438810075089</density>
				<area>58847.5</area>
				<perimeter>1220.838154315948</perimeter>
				<distanceFromOrigin>183.2157198495806</distanceFromOrigin>
				<angle>33.08145961543304</angle>
				<shape>triangular</shape>
				<triangleMeasure>0.7376921383403886</triangleMeasure>
				<rectangleMeasure>0.6321954121417259</rectangleMeasure>
				<circleMeasure>0.2739431881934237</circleMeasure>
				<centroid>
					<x>1014.623</x>
					<y>370.1706</y>
				</centroid>
			</pseudo3D>
		</spatialEntity>
		<numericStateVariable>
			<name>avgClusterednessRegions</name>
			<value>1796.883105650623</value>
		</numericStateVariable>
		<numericStateVariable>
			<name>avgDensityRegions</name>
			<value>0.65709232765543</value>
		</numericStateVariable>
	</timepoint>
	<timepoint>
		<spatialEntity>
			<pseudo3D type="region">
				<clusteredness>1</clusteredness>
				<density>0.6390407743033512</density>
				<area>86569</area>
				<perimeter>1646.191870689392</perimeter>
				<distanceFromOrigin>203.8676040963841</distanceFromOrigin>
				<angle>70.18666458768863</angle>
				<shape>triangular</shape>
				<triangleMeasure>0.6567393466858726</triangleMeasure>
				<rectangleMeasure>0.6007459316343909</rectangleMeasure>
				<circleMeasure>0.505397822059897</circleMeasure>
				<centroid>
					<x>395.1469</x>
					<y>1020.898</y>
				</centroid>
			</pseudo3D>
		</spatialEntity>
		<spatialEntity>
			<pseudo3D type="region">
				<clusteredness>1</clusteredness>
				<density>0.6751438810075089</density>
				<area>58847.5</area>
				<perimeter>1220.838154315948</perimeter>
				<distanceFromOrigin>183.2157198495806</distanceFromOrigin>
				<angle>33.08145961543304</angle>
				<shape>triangular</shape>
				<triangleMeasure>0.7376921383403886</triangleMeasure>
				<rectangleMeasure>0.6321954121417259</rectangleMeasure>
				<circleMeasure>0.2739431881934237</circleMeasure>
				<centroid>
					<x>1014.623</x>
					<y>370.1706</y>
				</centroid>
			</pseudo3D>
		</spatialEntity>
		<numericStateVariable>
			<name>avgClusterednessRegions</name>
			<value>1796.883105650623</value>
		</numericStateVariable>
		<numericStateVariable>
			<name>avgDensityRegions</name>
			<value>0.65709232765543</value>
		</numericStateVariable>
	</timepoint>
	<timepoint>
		<spatialEntity>
			<pseudo3D type="region">
				<clusteredness>1</clusteredness>
				<density>0.6390407743033512</density>
				<area>86569</area>
				<perimeter>1646.191870689392</perimeter>
				<distanceFromOrigin>203.8676040963841</distanceFromOrigin>
				<angle>70.18666458768863</angle>
				<shape>triangular</shape>
				<triangleMeasure>0.6567393466858726</triangleMeasure>
				<rectangleMeasure>0.6007459316343909</rectangleMeasure>
				<circleMeasure>0.505397822059897</circleMeasure>
				<centroid>
					<x>395.1469</x>
					<y>1020.898</y>
				</centroid>
			</pseudo3D>
		</spatialEntity>
		<spatialEntity>
			<pseudo3D type="region">
				<clusteredness>1</clusteredness>
				<density>0.6751438810075089</density>
				<area>58847.5</area>
				<perimeter>1220.838154315948</perimeter>
				<distanceFromOrigin>183.2157198495806</distanceFromOrigin>
				<angle>33.08145961543304</angle>
				<shape>triangular</shape>
				<triangleMeasure>0.7376921383403886</triangleMeasure>
				<rectangleMeasure>0.6321954121417259</rectangleMeasure>
				<circleMeasure>0.2739431881934237</circleMeasure>
				<centroid>
					<x>1014.623</x>
					<y>370.1706</y>
				</centroid>
			</pseudo3D>
		</spatialEntity>
		<numericStateVariable>
			<name>avgClusterednessRegions</name>
			<value>1796.883105650623</value>
		</numericStateVariable>
		<numericStateVariable>
			<name>avgDensityRegions</name>
			<value>0.65709232765543</value>
		</numericStateVariable>
	</timepoint>
	<timepoint>
		<spatialEntity>
			<pseudo3D type="region">
				<clusteredness>1</clusteredness>
				<density>0.6390407743033512</density>
				<area>86569</area>
				<perimeter>1646.191870689392</perimeter>
				<distanceFromOrigin>203.8676040963841</distanceFromOrigin>
				<angle>70.18666458768863</angle>
				<shape>triangular</shape>
				<triangleMeasure>0.6567393466858726</triangleMeasure>
				<rectangleMeasure>0.6007459316343909</rectangleMeasure>
				<circleMeasure>0.505397822059897</circleMeasure>
				<centroid>
					<x>395.1469</x>
					<y>1020.898</y>
				</centroid>
			</pseudo3D>
		</spatialEntity>
		<spatialEntity>
			<pseudo3D type="region">
				<clusteredness>1</clusteredness>
				<density>0.6751438810075089</density>
				<area>58847.5</area>
				<perimeter>1220.838154315948</perimeter>
				<distanceFromOrigin>183.2157198495806</distanceFromOrigin>
				<angle>33.08145961543304</angle>
				<shape>triangular</shape>
				<triangleMeasure>0.7376921383403886</triangleMeasure>
				<rectangleMeasure>0.6321954121417259</rectangleMeasure>
				<circleMeasure>0.2739431881934237</circleMeasure>
				<centroid>
					<x>1014.623</x>
					<y>370.1706</y>
				</centroid>
			</pseudo3D>
		</spatialEntity>
		<numericStateVariable>
			<name>avgClusterednessRegions</name>
			<value>1796.883105650623</value>
		</numericStateVariable>
		<numericStateVariable>
			<name>avgDensityRegions</name>
			<value>0.65709232765543</value>
		</numericStateVariable>
	</timepoint>
	<timepoint>
		<spatialEntity>
			<pseudo3D type="region">
				<clusteredness>1</clusteredness>
				<density>0.6390407743033512</density>
				<area>86569</area>
				<perimeter>1646.191870689392</perimeter>
				<distanceFromOrigin>203.8676040963841</distanceFromOrigin>
				<angle>70.18666458768863</angle>
				<shape>triangular</shape>
				<triangleMeasure>0.6567393466858726</triangleMeasure>
				<rectangleMeasure>0.6007459316343909</rectangleMeasure>
				<circleMeasure>0.505397822059897</circleMeasure>
				<centroid>
					<x>395.1469</x>
					<y>1020.898</y>
				</centroid>
			</pseudo3D>
		</spatialEntity>
		<spatialEntity>
			<pseudo3D type="region">
				<clusteredness>1</clusteredness>
				<density>0.6751438810075089</density>
				<area>58847.5</area>
				<perimeter>1220.838154315948</perimeter>
				<distanceFromOrigin>183.2157198495806</distanceFromOrigin>
				<angle>33.08145961543304</angle>
				<shape>triangular</shape>
				<triangleMeasure>0.7376921383403886</triangleMeasure>
				<rectangleMeasure>0.6321954121417259</rectangleMeasure>
				<circleMeasure>0.2739431881934237</circleMeasure>
				<centroid>
					<x>1014.623</x>
					<y>370.1706</y>
				</centroid>
			</pseudo3D>
		</spatialEntity>
		<numericStateVariable>
			<name>avgClusterednessRegions</name>
			<value>1796.883105650623</value>
		</numericStateVariable>
		<numericStateVariable>
			<name>avgDensityRegions</name>
			<value>0.65709232765543</value>
		</numericStateVariable>
	</timepoint>
	<timepoint>
		<spatialEntity>
			<pseudo3D type="region">
				<clusteredness>1</clusteredness>
				<density>0.6390407743033512</density>
				<area>86569</area>
				<perimeter>1646.191870689392</perimeter>
				<distanceFromOrigin>203.8676040963841</distanceFromOrigin>
				<angle>70.18666458768863</angle>
				<shape>triangular</shape>
				<triangleMeasure>0.6567393466858726</triangleMeasure>
				<rectangleMeasure>0.6007459316343909</rectangleMeasure>
				<circleMeasure>0.505397822059897</circleMeasure>
				<centroid>
					<x>395.1469</x>
					<y>1020.898</y>
				</centroid>
			</pseudo3D>
		</spatialEntity>
		<spatialEntity>
			<pseudo3D type="region">
				<clusteredness>1</clusteredness>
				<density>0.6751438810075089</density>
				<area>58847.5</area>
				<perimeter>1220.838154315948</perimeter>
				<distanceFromOrigin>183.2157198495806</distanceFromOrigin>
				<angle>33.08145961543304</angle>
				<shape>triangular</shape>
				<triangleMeasure>0.7376921383403886</triangleMeasure>
				<rectangleMeasure>0.6321954121417259</rectangleMeasure>
				<circleMeasure>0.2739431881934237</circleMeasure>
				<centroid>
					<x>1014.623</x>
					<y>370.1706</y>
				</centroid>
			</pseudo3D>
		</spatialEntity>
		<numericStateVariable>
			<name>avgClusterednessRegions</name>
			<value>1796.883105650623</value>
		</numericStateVariable>
		<numericStateVariable>
			<name>avgDensityRegions</name>
			<value>0.65709232765543</value>
		</numericStateVariable>
	</timepoint>
	<timepoint>
		<spatialEntity>
			<pseudo3D type="region">
				<clusteredness>1</clusteredness>
				<density>0.6390407743033512</density>
				<area>86569</area>
				<perimeter>1646.191870689392</perimeter>
				<distanceFromOrigin>203.8676040963841</distanceFromOrigin>
				<angle>70.18666458768863</angle>
				<shape>triangular</shape>
				<triangleMeasure>0.6567393466858726</triangleMeasure>
				<rectangleMeasure>0.6007459316343909</rectangleMeasure>
				<circleMeasure>0.505397822059897</circleMeasure>
				<centroid>
					<x>395.1469</x>
					<y>1020.898</y>
				</centroid>
			</pseudo3D>
		</spatialEntity>
		<spatialEntity>
			<pseudo3D type="region">
				<clusteredness>1</clusteredness>
				<density>0.6751438810075089</density>
				<area>58847.5</area>
				<perimeter>1220.838154315948</perimeter>
				<distanceFromOrigin>183.2157198495806</distanceFromOrigin>
				<angle>33.08145961543304</angle>
				<shape>triangular</shape>
				<triangleMeasure>0.7376921383403886</triangleMeasure>
				<rectangleMeasure>0.6321954121417259</rectangleMeasure>
				<circleMeasure>0.2739431881934237</circleMeasure>
				<centroid>
					<x>1014.623</x>
					<y>370.1706</y>
				</centroid>
			</pseudo3D>
		</spatialEntity>
		<numericStateVariable>
			<name>avgClusterednessRegions</name>
			<value>1796.883105650623</value>
		</numericStateVariable>
		<numericStateVariable>
			<name>avgDensityRegions</name>
			<value>0.65709232765543</value>
		</numericStateVariable>
	</timepoint>
	<timepoint>
		<spatialEntity>
			<pseudo3D type="region">
				<clusteredness>1</clusteredness>
				<density>0.6390407743033512</density>
				<area>86569</area>
				<perimeter>1646.191870689392</perimeter>
				<distanceFromOrigin>203.8676040963841</distanceFromOrigin>
				<angle>70.18666458768863</angle>
				<shape>triangular</shape>
				<triangleMeasure>0.6567393466858726</triangleMeasure>
				<rectangleMeasure>0.6007459316343909</rectangleMeasure>
				<circleMeasure>0.505397822059897</circleMeasure>
				<centroid>
					<x>395.1469</x>
					<y>1020.898</y>
				</centroid>
			</pseudo3D>
		</spatialEntity>
		<spatialEntity>
			<pseudo3D type="region">
				<clusteredness>1</clusteredness>
				<density>0.6751438810075089</density>
				<area>58847.5</area>
				<perimeter>1220.838154315948</perimeter>
				<distanceFromOrigin>183.2157198495806</distanceFromOrigin>
				<angle>33.08145961543304</angle>
				<shape>triangular</shape>
				<triangleMeasure>0.7376921383403886</triangleMeasure>
				<rectangleMeasure>0.6321954121417259</rectangleMeasure>
				<circleMeasure>0.2739431881934237</circleMeasure>
				<centroid>
					<x>1014.623</x>
					<y>370.1706</y>
				</centroid>
			</pseudo3D>
		</spatialEntity>
		<numericStateVariable>
			<name>avgClusterednessRegions</name>
			<value>1796.883105650623</value>
		</numericStateVariable>
		<numericStateVariable>
			<name>avgDensityRegions</name>
			<value>0.65709232765543</value>
		</numericStateVariable>
	</timepoint>
	<timepoint>
		<spatialEntity>
			<pseudo3D type="region">
				<clusteredness>1</clusteredness>
				<density>0.6390407743033512</density>
				<area>86569</area>
				<perimeter>1646.191870689392</perimeter>
				<distanceFromOrigin>203.8676040963841</distanceFromOrigin>
				<angle>70.18666458768863</angle>
				<shape>triangular</shape>
				<triangleMeasure>0.6567393466858726</triangleMeasure>
				<rectangleMeasure>0.6007459316343909</rectangleMeasure>
				<circleMeasure>0.505397822059897</circleMeasure>
				<centroid>
					<x>395.1469</x>
					<y>1020.898</y>
				</centroid>
			</pseudo3D>
		</spatialEntity>
		<spatialEntity>
			<pseudo3D type="region">
				<clusteredness>1</clusteredness>
				<density>0.6751438810075089</density>
				<area>58847.5</area>
				<perimeter>1220.838154315948</perimeter>
				<distanceFromOrigin>183.2157198495806</distanceFromOrigin>
				<angle>33.08145961543304</angle>
				<shape>triangular</shape>
				<triangleMeasure>0.7376921383403886</triangleMeasure>
				<rectangleMeasure>0.6321954121417259</rectangleMeasure>
				<circleMeasure>0.2739431881934237</circleMeasure>
				<centroid>
					<x>1014.623</x>
					<y>370.1706</y>
				</centroid>
			</pseudo3D>
		</spatialEntity>
		<numericStateVariable>
			<name>avgClusterednessRegions</name>
			<value>1796.883105650623</value>
		</numericStateVariable>
		<numericStateVariable>
			<name>avgDensityRegions</name>
			<value>0.65709232765543</value>
		</numericStateVariable>
	</timepoint>
	<timepoint>
		<spatialEntity>
			<pseudo3D type="region">
				<clusteredness>1</clusteredness>
				<density>0.6390407743033512</density>
				<area>86569</area>
				<perimeter>1646.191870689392</perimeter>
				<distanceFromOrigin>203.8676040963841</distanceFromOrigin>
				<angle>70.18666458768863</angle>
				<shape>triangular</shape>
				<triangleMeasure>0.6567393466858726</triangleMeasure>
				<rectangleMeasure>0.6007459316343909</rectangleMeasure>
				<circleMeasure>0.505397822059897</circleMeasure>
				<centroid>
					<x>395.1469</x>
					<y>1020.898</y>
				</centroid>
			</pseudo3D>
		</spatialEntity>
		<spatialEntity>
			<pseudo3D type="region">
				<clusteredness>1</clusteredness>
				<density>0.6751438810075089</density>
				<area>58847.5</area>
				<perimeter>1220.838154315948</perimeter>
				<distanceFromOrigin>183.2157198495806</distanceFromOrigin>
				<angle>33.08145961543304</angle>
				<shape>triangular</shape>
				<triangleMeasure>0.7376921383403886</triangleMeasure>
				<rectangleMeasure>0.6321954121417259</rectangleMeasure>
				<circleMeasure>0.2739431881934237</circleMeasure>
				<centroid>
					<x>1014.623</x>
					<y>370.1706</y>
				</centroid>
			</pseudo3D>
		</spatialEntity>
		<numericStateVariable>
			<name>avgClusterednessRegions</name>
			<value>1796.883105650623</value>
		</numericStateVariable>
		<numericStateVariable>
			<name>avgDensityRegions</name>
			<value>0.65709232765543</value>
		</numericStateVariable>
	</timepoint>
	<timepoint>
		<spatialEntity>
			<pseudo3D type="region">
				<clusteredness>1</clusteredness>
				<density>0.6390407743033512</density>
				<area>86569</area>
				<perimeter>1646.191870689392</perimeter>
				<distanceFromOrigin>203.8676040963841</distanceFromOrigin>
				<angle>70.18666458768863</angle>
				<shape>triangular</shape>
				<triangleMeasure>0.6567393466858726</triangleMeasure>
				<rectangleMeasure>0.6007459316343909</rectangleMeasure>
				<circleMeasure>0.505397822059897</circleMeasure>
				<centroid>
					<x>395.1469</x>
					<y>1020.898</y>
				</centroid>
			</pseudo3D>
		</spatialEntity>
		<spatialEntity>
			<pseudo3D type="region">
				<clusteredness>1</clusteredness>
				<density>0.6751438810075089</density>
				<area>58847.5</area>
				<perimeter>1220.838154315948</perimeter>
				<distanceFromOrigin>183.2157198495806</distanceFromOrigin>
				<angle>33.08145961543304</angle>
				<shape>triangular</shape>
				<triangleMeasure>0.7376921383403886</triangleMeasure>
				<rectangleMeasure>0.6321954121417259</rectangleMeasure>
				<circleMeasure>0.2739431881934237</circleMeasure>
				<centroid>
					<x>1014.623</x>
					<y>370.1706</y>
				</centroid>
			</pseudo3D>
		</spatialEntity>
		<numericStateVariable>
			<name>avgClusterednessRegions</name>
			<value>1796.883105650623</value>
		</numericStateVariable>
		<numericStateVariable>
			<name>avgDensityRegions</name>
			<value>0.65709232765543</value>
		</numericStateVariable>
	</timepoint>
	<timepoint>
		<spatialEntity>
			<pseudo3D type="region">
				<clusteredness>1</clusteredness>
				<density>0.6390407743033512</density>
				<area>86569</area>
				<perimeter>1646.191870689392</perimeter>
				<distanceFromOrigin>203.8676040963841</distanceFromOrigin>
				<angle>70.18666458768863</angle>
				<shape>triangular</shape>
				<triangleMeasure>0.6567393466858726</triangleMeasure>
				<rectangleMeasure>0.6007459316343909</rectangleMeasure>
				<circleMeasure>0.505397822059897</circleMeasure>
				<centroid>
					<x>395.1469</x>
					<y>1020.898</y>
				</centroid>
			</pseudo3D>
		</spatialEntity>
		<spatialEntity>
			<pseudo3D type="region">
				<clusteredness>1</clusteredness>
				<density>0.6751438810075089</density>
				<area>58847.5</area>
				<perimeter>1220.838154315948</perimeter>
				<distanceFromOrigin>183.2157198495806</distanceFromOrigin>
				<angle>33.08145961543304</angle>
				<shape>triangular</shape>
				<triangleMeasure>0.7376921383403886</triangleMeasure>
				<rectangleMeasure>0.6321954121417259</rectangleMeasure>
				<circleMeasure>0.2739431881934237</circleMeasure>
				<centroid>
					<x>1014.623</x>
					<y>370.1706</y>
				</centroid>
			</pseudo3D>
		</spatialEntity>
		<numericStateVariable>
			<name>avgClusterednessRegions</name>
			<value>1796.883105650623</value>
		</numericStateVariable>
		<numericStateVariable>
			<name>avgDensityRegions</name>
			<value>0.65709232765543</value>
		</numericStateVariable>
	</timepoint>
	<timepoint>
		<spatialEntity>
			<pseudo3D type="region">
				<clusteredness>1</clusteredness>
				<density>0.6390407743033512</density>
				<area>86569</area>
				<perimeter>1646.191870689392</perimeter>
				<distanceFromOrigin>203.8676040963841</distanceFromOrigin>
				<angle>70.18666458768863</angle>
				<shape>triangular</shape>
				<triangleMeasure>0.6567393466858726</triangleMeasure>
				<rectangleMeasure>0.6007459316343909</rectangleMeasure>
				<circleMeasure>0.505397822059897</circleMeasure>
				<centroid>
					<x>395.1469</x>
					<y>1020.898</y>
				</centroid>
			</pseudo3D>
		</spatialEntity>
		<spatialEntity>
			<pseudo3D type="region">
				<clusteredness>1</clusteredness>
				<density>0.6751438810075089</density>
				<area>58847.5</area>
				<perimeter>1220.838154315948</perimeter>
				<distanceFromOrigin>183.2157198495806</distanceFromOrigin>
				<angle>33.08145961543304</angle>
				<shape>triangular</shape>
				<triangleMeasure>0.7376921383403886</triangleMeasure>
				<rectangleMeasure>0.6321954121417259</rectangleMeasure>
				<circleMeasure>0.2739431881934237</circleMeasure>
				<centroid>
					<x>1014.623</x>
					<y>370.1706</y>
				</centroid>
			</pseudo3D>
		</spatialEntity>
		<numericStateVariable>
			<name>avgClusterednessRegions</name>
			<value>1796.883105650623</value>
		</numericStateVariable>
		<numericStateVariable>
			<name>avgDensityRegions</name>
			<value>0.65709232765543</value>
		</numericStateVariable>
	</timepoint>
	<timepoint>
		<spatialEntity>
			<pseudo3D type="region">
				<clusteredness>1</clusteredness>
				<density>0.6390407743033512</density>
				<area>86569</area>
				<perimeter>1646.191870689392</perimeter>
				<distanceFromOrigin>203.8676040963841</distanceFromOrigin>
				<angle>70.18666458768863</angle>
				<shape>triangular</shape>
				<triangleMeasure>0.6567393466858726</triangleMeasure>
				<rectangleMeasure>0.6007459316343909</rectangleMeasure>
				<circleMeasure>0.505397822059897</circleMeasure>
				<centroid>
					<x>395.1469</x>
					<y>1020.898</y>
				</centroid>
			</pseudo3D>
		</spatialEntity>
		<spatialEntity>
			<pseudo3D type="region">
				<clusteredness>1</clusteredness>
				<density>0.6751438810075089</density>
				<area>58847.5</area>
				<perimeter>1220.838154315948</perimeter>
				<distanceFromOrigin>183.2157198495806</distanceFromOrigin>
				<angle>33.08145961543304</angle>
				<shape>triangular</shape>
				<triangleMeasure>0.7376921383403886</triangleMeasure>
				<rectangleMeasure>0.6321954121417259</rectangleMeasure>
				<circleMeasure>0.2739431881934237</circleMeasure>
				<centroid>
					<x>1014.623</x>
					<y>370.1706</y>
				</centroid>
			</pseudo3D>
		</spatialEntity>
		<numericStateVariable>
			<name>avgClusterednessRegions</name>
			<value>1796.883105650623</value>
		</numericStateVariable>
		<numericStateVariable>
			<name>avgDensityRegions</name>
			<value>0.65709232765543</value>
		</numericStateVariable>
	</timepoint>
	<timepoint>
		<spatialEntity>
			<pseudo3D type="region">
				<clusteredness>1</clusteredness>
				<density>0.6390407743033512</density>
				<area>86569</area>
				<perimeter>1646.191870689392</perimeter>
				<distanceFromOrigin>203.8676040963841</distanceFromOrigin>
				<angle>70.18666458768863</angle>
				<shape>triangular</shape>
				<triangleMeasure>0.6567393466858726</triangleMeasure>
				<rectangleMeasure>0.6007459316343909</rectangleMeasure>
				<circleMeasure>0.505397822059897</circleMeasure>
				<centroid>
					<x>395.1469</x>
					<y>1020.898</y>
				</centroid>
			</pseudo3D>
		</spatialEntity>
		<spatialEntity>
			<pseudo3D type="region">
				<clusteredness>1</clusteredness>
				<density>0.6751438810075089</density>
				<area>58847.5</area>
				<perimeter>1220.838154315948</perimeter>
				<distanceFromOrigin>183.2157198495806</distanceFromOrigin>
				<angle>33.08145961543304</angle>
				<shape>triangular</shape>
				<triangleMeasure>0.7376921383403886</triangleMeasure>
				<rectangleMeasure>0.6321954121417259</rectangleMeasure>
				<circleMeasure>0.2739431881934237</circleMeasure>
				<centroid>
					<x>1014.623</x>
					<y>370.1706</y>
				</centroid>
			</pseudo3D>
		</spatialEntity>
		<numericStateVariable>
			<name>avgClusterednessRegions</name>
			<value>1796.883105650623</value>
		</numericStateVariable>
		<numericStateVariable>
			<name>avgDensityRegions</name>
			<value>0.65709232765543</value>
		</numericStateVariable>
	</timepoint>
	<timepoint>
		<spatialEntity>
			<pseudo3D type="region">
				<clusteredness>1</clusteredness>
				<density>0.6390407743033512</density>
				<area>86569</area>
				<perimeter>1646.191870689392</perimeter>
				<distanceFromOrigin>203.8676040963841</distanceFromOrigin>
				<angle>70.18666458768863</angle>
				<shape>triangular</shape>
				<triangleMeasure>0.6567393466858726</triangleMeasure>
				<rectangleMeasure>0.6007459316343909</rectangleMeasure>
				<circleMeasure>0.505397822059897</circleMeasure>
				<centroid>
					<x>395.1469</x>
					<y>1020.898</y>
				</centroid>
			</pseudo3D>
		</spatialEntity>
		<spatialEntity>
			<pseudo3D type="region">
				<clusteredness>1</clusteredness>
				<density>0.6751438810075089</density>
				<area>58847.5</area>
				<perimeter>1220.838154315948</perimeter>
				<distanceFromOrigin>183.2157198495806</distanceFromOrigin>
				<angle>33.08145961543304</angle>
				<shape>triangular</shape>
				<triangleMeasure>0.7376921383403886</triangleMeasure>
				<rectangleMeasure>0.6321954121417259</rectangleMeasure>
				<circleMeasure>0.2739431881934237</circleMeasure>
				<centroid>
					<x>1014.623</x>
					<y>370.1706</y>
				</centroid>
			</pseudo3D>
		</spatialEntity>
		<numericStateVariable>
			<name>avgClusterednessRegions</name>
			<value>1796.883105650623</value>
		</numericStateVariable>
		<numericStateVariable>
			<name>avgDensityRegions</name>
			<value>0.65709232765543</value>
		</numericStateVariable>
	</timepoint>
	<timepoint>
		<spatialEntity>
			<pseudo3D type="region">
				<clusteredness>1</clusteredness>
				<density>0.6390407743033512</density>
				<area>86569</area>
				<perimeter>1646.191870689392</perimeter>
				<distanceFromOrigin>203.8676040963841</distanceFromOrigin>
				<angle>70.18666458768863</angle>
				<shape>triangular</shape>
				<triangleMeasure>0.6567393466858726</triangleMeasure>
				<rectangleMeasure>0.6007459316343909</rectangleMeasure>
				<circleMeasure>0.505397822059897</circleMeasure>
				<centroid>
					<x>395.1469</x>
					<y>1020.898</y>
				</centroid>
			</pseudo3D>
		</spatialEntity>
		<spatialEntity>
			<pseudo3D type="region">
				<clusteredness>1</clusteredness>
				<density>0.6751438810075089</density>
				<area>58847.5</area>
				<perimeter>1220.838154315948</perimeter>
				<distanceFromOrigin>183.2157198495806</distanceFromOrigin>
				<angle>33.08145961543304</angle>
				<shape>triangular</shape>
				<triangleMeasure>0.7376921383403886</triangleMeasure>
				<rectangleMeasure>0.6321954121417259</rectangleMeasure>
				<circleMeasure>0.2739431881934237</circleMeasure>
				<centroid>
					<x>1014.623</x>
					<y>370.1706</y>
				</centroid>
			</pseudo3D>
		</spatialEntity>
		<numericStateVariable>
			<name>avgClusterednessRegions</name>
			<value>1796.883105650623</value>
		</numericStateVariable>
		<numericStateVariable>
			<name>avgDensityRegions</name>
			<value>0.65709232765543</value>
		</numericStateVariable>
	</timepoint>
	<timepoint>
		<spatialEntity>
			<pseudo3D type="region">
				<clusteredness>1</clusteredness>
				<density>0.6390407743033512</density>
				<area>86569</area>
				<perimeter>1646.191870689392</perimeter>
				<distanceFromOrigin>203.8676040963841</distanceFromOrigin>
				<angle>70.18666458768863</angle>
				<shape>triangular</shape>
				<triangleMeasure>0.6567393466858726</triangleMeasure>
				<rectangleMeasure>0.6007459316343909</rectangleMeasure>
				<circleMeasure>0.505397822059897</circleMeasure>
				<centroid>
					<x>395.1469</x>
					<y>1020.898</y>
				</centroid>
			</pseudo3D>
		</spatialEntity>
		<spatialEntity>
			<pseudo3D type="region">
				<clusteredness>1</clusteredness>
				<density>0.6751438810075089</density>
				<area>58847.5</area>
				<perimeter>1220.838154315948</perimeter>
				<distanceFromOrigin>183.2157198495806</distanceFromOrigin>
				<angle>33.08145961543304</angle>
				<shape>triangular</shape>
				<triangleMeasure>0.7376921383403886</triangleMeasure>
				<rectangleMeasure>0.6321954121417259</rectangleMeasure>
				<circleMeasure>0.2739431881934237</circleMeasure>
				<centroid>
					<x>1014.623</x>
					<y>370.1706</y>
				</centroid>
			</pseudo3D>
		</spatialEntity>
		<numericStateVariable>
			<name>avgClusterednessRegions</name>
			<value>1796.883105650623</value>
		</numericStateVariable>
		<numericStateVariable>
			<name>avgDensityRegions</name>
			<value>0.65709232765543</value>
		</numericStateVariable>
	</timepoint>
	<timepoint>
		<spatialEntity>
			<pseudo3D type="region">
				<clusteredness>1</clusteredness>
				<density>0.6390407743033512</density>
				<area>86569</area>
				<perimeter>1646.191870689392</perimeter>
				<distanceFromOrigin>203.8676040963841</distanceFromOrigin>
				<angle>70.18666458768863</angle>
				<shape>triangular</shape>
				<triangleMeasure>0.6567393466858726</triangleMeasure>
				<rectangleMeasure>0.6007459316343909</rectangleMeasure>
				<circleMeasure>0.505397822059897</circleMeasure>
				<centroid>
					<x>395.1469</x>
					<y>1020.898</y>
				</centroid>
			</pseudo3D>
		</spatialEntity>
		<spatialEntity>
			<pseudo3D type="region">
				<clusteredness>1</clusteredness>
				<density>0.6751438810075089</density>
				<area>58847.5</area>
				<perimeter>1220.838154315948</perimeter>
				<distanceFromOrigin>183.2157198495806</distanceFromOrigin>
				<angle>33.08145961543304</angle>
				<shape>triangular</shape>
				<triangleMeasure>0.7376921383403886</triangleMeasure>
				<rectangleMeasure>0.6321954121417259</rectangleMeasure>
				<circleMeasure>0.2739431881934237</circleMeasure>
				<centroid>
					<x>1014.623</x>
					<y>370.1706</y>
				</centroid>
			</pseudo3D>
		</spatialEntity>
		<numericStateVariable>
			<name>avgClusterednessRegions</name>
			<value>1796.883105650623</value>
		</numericStateVariable>
		<numericStateVariable>
			<name>avgDensityRegions</name>
			<value>0.65709232765543</value>
		</numericStateVariable>
	</timepoint>
	<timepoint>
		<spatialEntity>
			<pseudo3D type="region">
				<clusteredness>1</clusteredness>
				<density>0.6390407743033512</density>
				<area>86569</area>
				<perimeter>1646.191870689392</perimeter>
				<distanceFromOrigin>203.8676040963841</distanceFromOrigin>
				<angle>70.18666458768863</angle>
				<shape>triangular</shape>
				<triangleMeasure>0.6567393466858726</triangleMeasure>
				<rectangleMeasure>0.6007459316343909</rectangleMeasure>
				<circleMeasure>0.505397822059897</circleMeasure>
				<centroid>
					<x>395.1469</x>
					<y>1020.898</y>
				</centroid>
			</pseudo3D>
		</spatialEntity>
		<spatialEntity>
			<pseudo3D type="region">
				<clusteredness>1</clusteredness>
				<density>0.6751438810075089</density>
				<area>58847.5</area>
				<perimeter>1220.838154315948</perimeter>
				<distanceFromOrigin>183.2157198495806</distanceFromOrigin>
				<angle>33.08145961543304</angle>
				<shape>triangular</shape>
				<triangleMeasure>0.7376921383403886</triangleMeasure>
				<rectangleMeasure>0.6321954121417259</rectangleMeasure>
				<circleMeasure>0.2739431881934237</circleMeasure>
				<centroid>
					<x>1014.623</x>
					<y>370.1706</y>
				</centroid>
			</pseudo3D>
		</spatialEntity>
		<numericStateVariable>
			<name>avgClusterednessRegions</name>
			<value>1796.883105650623</value>
		</numericStateVariable>
		<numericStateVariable>
			<name>avgDensityRegions</name>
			<value>0.65709232765543</value>
		</numericStateVariable>
	</timepoint>
	<timepoint>
		<spatialEntity>
			<pseudo3D type="region">
				<clusteredness>1</clusteredness>
				<density>0.6390407743033512</density>
				<area>86569</area>
				<perimeter>1646.191870689392</perimeter>
				<distanceFromOrigin>203.8676040963841</distanceFromOrigin>
				<angle>70.18666458768863</angle>
				<shape>triangular</shape>
				<triangleMeasure>0.6567393466858726</triangleMeasure>
				<rectangleMeasure>0.6007459316343909</rectangleMeasure>
				<circleMeasure>0.505397822059897</circleMeasure>
				<centroid>
					<x>395.1469</x>
					<y>1020.898</y>
				</centroid>
			</pseudo3D>
		</spatialEntity>
		<spatialEntity>
			<pseudo3D type="region">
				<clusteredness>1</clusteredness>
				<density>0.6751438810075089</density>
				<area>58847.5</area>
				<perimeter>1220.838154315948</perimeter>
				<distanceFromOrigin>183.2157198495806</distanceFromOrigin>
				<angle>33.08145961543304</angle>
				<shape>triangular</shape>
				<triangleMeasure>0.7376921383403886</triangleMeasure>
				<rectangleMeasure>0.6321954121417259</rectangleMeasure>
				<circleMeasure>0.2739431881934237</circleMeasure>
				<centroid>
					<x>1014.623</x>
					<y>370.1706</y>
				</centroid>
			</pseudo3D>
		</spatialEntity>
		<numericStateVariable>
			<name>avgClusterednessRegions</name>
			<value>1796.883105650623</value>
		</numericStateVariable>
		<numericStateVariable>
			<name>avgDensityRegions</name>
			<value>0.65709232765543</value>
		</numericStateVariable>
	</timepoint>
	<timepoint>
		<spatialEntity>
			<pseudo3D type="region">
				<clusteredness>1</clusteredness>
				<density>0.6390407743033512</density>
				<area>86569</area>
				<perimeter>1646.191870689392</perimeter>
				<distanceFromOrigin>203.8676040963841</distanceFromOrigin>
				<angle>70.18666458768863</angle>
				<shape>triangular</shape>
				<triangleMeasure>0.6567393466858726</triangleMeasure>
				<rectangleMeasure>0.6007459316343909</rectangleMeasure>
				<circleMeasure>0.505397822059897</circleMeasure>
				<centroid>
					<x>395.1469</x>
					<y>1020.898</y>
				</centroid>
			</pseudo3D>
		</spatialEntity>
		<spatialEntity>
			<pseudo3D type="region">
				<clusteredness>1</clusteredness>
				<density>0.6751438810075089</density>
				<area>58847.5</area>
				<perimeter>1220.838154315948</perimeter>
				<distanceFromOrigin>183.2157198495806</distanceFromOrigin>
				<angle>33.08145961543304</angle>
				<shape>triangular</shape>
				<triangleMeasure>0.7376921383403886</triangleMeasure>
				<rectangleMeasure>0.6321954121417259</rectangleMeasure>
				<circleMeasure>0.2739431881934237</circleMeasure>
				<centroid>
					<x>1014.623</x>
					<y>370.1706</y>
				</centroid>
			</pseudo3D>
		</spatialEntity>
		<numericStateVariable>
			<name>avgClusterednessRegions</name>
			<value>1796.883105650623</value>
		</numericStateVariable>
		<numericStateVariable>
			<name>avgDensityRegions</name>
			<value>0.65709232765543</value>
		</numericStateVariable>
	</timepoint>
	<timepoint>
		<spatialEntity>
			<pseudo3D type="region">
				<clusteredness>1</clusteredness>
				<density>0.6390407743033512</density>
				<area>86569</area>
				<perimeter>1646.191870689392</perimeter>
				<distanceFromOrigin>203.8676040963841</distanceFromOrigin>
				<angle>70.18666458768863</angle>
				<shape>triangular</shape>
				<triangleMeasure>0.6567393466858726</triangleMeasure>
				<rectangleMeasure>0.6007459316343909</rectangleMeasure>
				<circleMeasure>0.505397822059897</circleMeasure>
				<centroid>
					<x>395.1469</x>
					<y>1020.898</y>
				</centroid>
			</pseudo3D>
		</spatialEntity>
		<spatialEntity>
			<pseudo3D type="region">
				<clusteredness>1</clusteredness>
				<density>0.6751438810075089</density>
				<area>58847.5</area>
				<perimeter>1220.838154315948</perimeter>
				<distanceFromOrigin>183.2157198495806</distanceFromOrigin>
				<angle>33.08145961543304</angle>
				<shape>triangular</shape>
				<triangleMeasure>0.7376921383403886</triangleMeasure>
				<rectangleMeasure>0.6321954121417259</rectangleMeasure>
				<circleMeasure>0.2739431881934237</circleMeasure>
				<centroid>
					<x>1014.623</x>
					<y>370.1706</y>
				</centroid>
			</pseudo3D>
		</spatialEntity>
		<numericStateVariable>
			<name>avgClusterednessRegions</name>
			<value>1796.883105650623</value>
		</numericStateVariable>
		<numericStateVariable>
			<name>avgDensityRegions</name>
			<value>0.65709232765543</value>
		</numericStateVariable>
	</timepoint>
	<timepoint>
		<spatialEntity>
			<pseudo3D type="region">
				<clusteredness>1</clusteredness>
				<density>0.6390407743033512</density>
				<area>86569</area>
				<perimeter>1646.191870689392</perimeter>
				<distanceFromOrigin>203.8676040963841</distanceFromOrigin>
				<angle>70.18666458768863</angle>
				<shape>triangular</shape>
				<triangleMeasure>0.6567393466858726</triangleMeasure>
				<rectangleMeasure>0.6007459316343909</rectangleMeasure>
				<circleMeasure>0.505397822059897</circleMeasure>
				<centroid>
					<x>395.1469</x>
					<y>1020.898</y>
				</centroid>
			</pseudo3D>
		</spatialEntity>
		<spatialEntity>
			<pseudo3D type="region">
				<clusteredness>1</clusteredness>
				<density>0.6751438810075089</density>
				<area>58847.5</area>
				<perimeter>1220.838154315948</perimeter>
				<distanceFromOrigin>183.2157198495806</distanceFromOrigin>
				<angle>33.08145961543304</angle>
				<shape>triangular</shape>
				<triangleMeasure>0.7376921383403886</triangleMeasure>
				<rectangleMeasure>0.6321954121417259</rectangleMeasure>
				<circleMeasure>0.2739431881934237</circleMeasure>
				<centroid>
					<x>1014.623</x>
					<y>370.1706</y>
				</centroid>
			</pseudo3D>
		</spatialEntity>
		<numericStateVariable>
			<name>avgClusterednessRegions</name>
			<value>1796.883105650623</value>
		</numericStateVariable>
		<numericStateVariable>
			<name>avgDensityRegions</name>
			<value>0.65709232765543</value>
		</numericStateVariable>
	</timepoint>
	<timepoint>
		<spatialEntity>
			<pseudo3D type="region">
				<clusteredness>1</clusteredness>
				<density>0.6390407743033512</density>
				<area>86569</area>
				<perimeter>1646.191870689392</perimeter>
				<distanceFromOrigin>203.8676040963841</distanceFromOrigin>
				<angle>70.18666458768863</angle>
				<shape>triangular</shape>
				<triangleMeasure>0.6567393466858726</triangleMeasure>
				<rectangleMeasure>0.6007459316343909</rectangleMeasure>
				<circleMeasure>0.505397822059897</circleMeasure>
				<centroid>
					<x>395.1469</x>
					<y>1020.898</y>
				</centroid>
			</pseudo3D>
		</spatialEntity>
		<spatialEntity>
			<pseudo3D type="region">
				<clusteredness>1</clusteredness>
				<density>0.6751438810075089</density>
				<area>58847.5</area>
				<perimeter>1220.838154315948</perimeter>
				<distanceFromOrigin>183.2157198495806</distanceFromOrigin>
				<angle>33.08145961543304</angle>
				<shape>triangular</shape>
				<triangleMeasure>0.7376921383403886</triangleMeasure>
				<rectangleMeasure>0.6321954121417259</rectangleMeasure>
				<circleMeasure>0.2739431881934237</circleMeasure>
				<centroid>
					<x>1014.623</x>
					<y>370.1706</y>
				</centroid>
			</pseudo3D>
		</spatialEntity>
		<numericStateVariable>
			<name>avgClusterednessRegions</name>
			<value>1796.883105650623</value>
		</numericStateVariable>
		<numericStateVariable>
			<name>avgDensityRegions</name>
			<value>0.65709232765543</value>
		</numericStateVariable>
	</timepoint>
	<timepoint>
		<spatialEntity>
			<pseudo3D type="region">
				<clusteredness>1</clusteredness>
				<density>0.6390407743033512</density>
				<area>86569</area>
				<perimeter>1646.191870689392</perimeter>
				<distanceFromOrigin>203.8676040963841</distanceFromOrigin>
				<angle>70.18666458768863</angle>
				<shape>triangular</shape>
				<triangleMeasure>0.6567393466858726</triangleMeasure>
				<rectangleMeasure>0.6007459316343909</rectangleMeasure>
				<circleMeasure>0.505397822059897</circleMeasure>
				<centroid>
					<x>395.1469</x>
					<y>1020.898</y>
				</centroid>
			</pseudo3D>
		</spatialEntity>
		<spatialEntity>
			<pseudo3D type="region">
				<clusteredness>1</clusteredness>
				<density>0.6751438810075089</density>
				<area>58847.5</area>
				<perimeter>1220.838154315948</perimeter>
				<distanceFromOrigin>183.2157198495806</distanceFromOrigin>
				<angle>33.08145961543304</angle>
				<shape>triangular</shape>
				<triangleMeasure>0.7376921383403886</triangleMeasure>
				<rectangleMeasure>0.6321954121417259</rectangleMeasure>
				<circleMeasure>0.2739431881934237</circleMeasure>
				<centroid>
					<x>1014.623</x>
					<y>370.1706</y>
				</centroid>
			</pseudo3D>
		</spatialEntity>
		<numericStateVariable>
			<name>avgClusterednessRegions</name>
			<value>1796.883105650623</value>
		</numericStateVariable>
		<numericStateVariable>
			<name>avgDensityRegions</name>
			<value>0.65709232765543</value>
		</numericStateVariable>
	</timepoint>
	<timepoint>
		<spatialEntity>
			<pseudo3D type="region">
				<clusteredness>1</clusteredness>
				<density>0.6390407743033512</density>
				<area>86569</area>
				<perimeter>1646.191870689392</perimeter>
				<distanceFromOrigin>203.8676040963841</distanceFromOrigin>
				<angle>70.18666458768863</angle>
				<shape>triangular</shape>
				<triangleMeasure>0.6567393466858726</triangleMeasure>
				<rectangleMeasure>0.6007459316343909</rectangleMeasure>
				<circleMeasure>0.505397822059897</circleMeasure>
				<centroid>
					<x>395.1469</x>
					<y>1020.898</y>
				</centroid>
			</pseudo3D>
		</spatialEntity>
		<spatialEntity>
			<pseudo3D type="region">
				<clusteredness>1</clusteredness>
				<density>0.6751438810075089</density>
				<area>58847.5</area>
				<perimeter>1220.838154315948</perimeter>
				<distanceFromOrigin>183.2157198495806</distanceFromOrigin>
				<angle>33.08145961543304</angle>
				<shape>triangular</shape>
				<triangleMeasure>0.7376921383403886</triangleMeasure>
				<rectangleMeasure>0.6321954121417259</rectangleMeasure>
				<circleMeasure>0.2739431881934237</circleMeasure>
				<centroid>
					<x>1014.623</x>
					<y>370.1706</y>
				</centroid>
			</pseudo3D>
		</spatialEntity>
		<numericStateVariable>
			<name>avgClusterednessRegions</name>
			<value>1796.883105650623</value>
		</numericStateVariable>
		<numericStateVariable>
			<name>avgDensityRegions</name>
			<value>0.65709232765543</value>
		</numericStateVariable>
	</timepoint>
	<timepoint>
		<spatialEntity>
			<pseudo3D type="region">
				<clusteredness>1</clusteredness>
				<density>0.6390407743033512</density>
				<area>86569</area>
				<perimeter>1646.191870689392</perimeter>
				<distanceFromOrigin>203.8676040963841</distanceFromOrigin>
				<angle>70.18666458768863</angle>
				<shape>triangular</shape>
				<triangleMeasure>0.6567393466858726</triangleMeasure>
				<rectangleMeasure>0.6007459316343909</rectangleMeasure>
				<circleMeasure>0.505397822059897</circleMeasure>
				<centroid>
					<x>395.1469</x>
					<y>1020.898</y>
				</centroid>
			</pseudo3D>
		</spatialEntity>
		<spatialEntity>
			<pseudo3D type="region">
				<clusteredness>1</clusteredness>
				<density>0.6751438810075089</density>
				<area>58847.5</area>
				<perimeter>1220.838154315948</perimeter>
				<distanceFromOrigin>183.2157198495806</distanceFromOrigin>
				<angle>33.08145961543304</angle>
				<shape>triangular</shape>
				<triangleMeasure>0.7376921383403886</triangleMeasure>
				<rectangleMeasure>0.6321954121417259</rectangleMeasure>
				<circleMeasure>0.2739431881934237</circleMeasure>
				<centroid>
					<x>1014.623</x>
					<y>370.1706</y>
				</centroid>
			</pseudo3D>
		</spatialEntity>
		<numericStateVariable>
			<name>avgClusterednessRegions</name>
			<value>1796.883105650623</value>
		</numericStateVariable>
		<numericStateVariable>
			<name>avgDensityRegions</name>
			<value>0.65709232765543</value>
		</numericStateVariable>
	</timepoint>
	<timepoint>
		<spatialEntity>
			<pseudo3D type="region">
				<clusteredness>1</clusteredness>
				<density>0.6390407743033512</density>
				<area>86569</area>
				<perimeter>1646.191870689392</perimeter>
				<distanceFromOrigin>203.8676040963841</distanceFromOrigin>
				<angle>70.18666458768863</angle>
				<shape>triangular</shape>
				<triangleMeasure>0.6567393466858726</triangleMeasure>
				<rectangleMeasure>0.6007459316343909</rectangleMeasure>
				<circleMeasure>0.505397822059897</circleMeasure>
				<centroid>
					<x>395.1469</x>
					<y>1020.898</y>
				</centroid>
			</pseudo3D>
		</spatialEntity>
		<spatialEntity>
			<pseudo3D type="region">
				<clusteredness>1</clusteredness>
				<density>0.6751438810075089</density>
				<area>58847.5</area>
				<perimeter>1220.838154315948</perimeter>
				<distanceFromOrigin>183.2157198495806</distanceFromOrigin>
				<angle>33.08145961543304</angle>
				<shape>triangular</shape>
				<triangleMeasure>0.7376921383403886</triangleMeasure>
				<rectangleMeasure>0.6321954121417259</rectangleMeasure>
				<circleMeasure>0.2739431881934237</circleMeasure>
				<centroid>
					<x>1014.623</x>
					<y>370.1706</y>
				</centroid>
			</pseudo3D>
		</spatialEntity>
		<numericStateVariable>
			<name>avgClusterednessRegions</name>
			<value>1796.883105650623</value>
		</numericStateVariable>
		<numericStateVariable>
			<name>avgDensityRegions</name>
			<value>0.65709232765543</value>
		</numericStateVariable>
	</timepoint>
	<timepoint>
		<spatialEntity>
			<pseudo3D type="region">
				<clusteredness>1</clusteredness>
				<density>0.6390407743033512</density>
				<area>86569</area>
				<perimeter>1646.191870689392</perimeter>
				<distanceFromOrigin>203.8676040963841</distanceFromOrigin>
				<angle>70.18666458768863</angle>
				<shape>triangular</shape>
				<triangleMeasure>0.6567393466858726</triangleMeasure>
				<rectangleMeasure>0.6007459316343909</rectangleMeasure>
				<circleMeasure>0.505397822059897</circleMeasure>
				<centroid>
					<x>395.1469</x>
					<y>1020.898</y>
				</centroid>
			</pseudo3D>
		</spatialEntity>
		<spatialEntity>
			<pseudo3D type="region">
				<clusteredness>1</clusteredness>
				<density>0.6751438810075089</density>
				<area>58847.5</area>
				<perimeter>1220.838154315948</perimeter>
				<distanceFromOrigin>183.2157198495806</distanceFromOrigin>
				<angle>33.08145961543304</angle>
				<shape>triangular</shape>
				<triangleMeasure>0.7376921383403886</triangleMeasure>
				<rectangleMeasure>0.6321954121417259</rectangleMeasure>
				<circleMeasure>0.2739431881934237</circleMeasure>
				<centroid>
					<x>1014.623</x>
					<y>370.1706</y>
				</centroid>
			</pseudo3D>
		</spatialEntity>
		<numericStateVariable>
			<name>avgClusterednessRegions</name>
			<value>1796.883105650623</value>
		</numericStateVariable>
		<numericStateVariable>
			<name>avgDensityRegions</name>
			<value>0.65709232765543</value>
		</numericStateVariable>
	</timepoint>
	<timepoint>
		<spatialEntity>
			<pseudo3D type="region">
				<clusteredness>1</clusteredness>
				<density>0.6390407743033512</density>
				<area>86569</area>
				<perimeter>1646.191870689392</perimeter>
				<distanceFromOrigin>203.8676040963841</distanceFromOrigin>
				<angle>70.18666458768863</angle>
				<shape>triangular</shape>
				<triangleMeasure>0.6567393466858726</triangleMeasure>
				<rectangleMeasure>0.6007459316343909</rectangleMeasure>
				<circleMeasure>0.505397822059897</circleMeasure>
				<centroid>
					<x>395.1469</x>
					<y>1020.898</y>
				</centroid>
			</pseudo3D>
		</spatialEntity>
		<spatialEntity>
			<pseudo3D type="region">
				<clusteredness>1</clusteredness>
				<density>0.6751438810075089</density>
				<area>58847.5</area>
				<perimeter>1220.838154315948</perimeter>
				<distanceFromOrigin>183.2157198495806</distanceFromOrigin>
				<angle>33.08145961543304</angle>
				<shape>triangular</shape>
				<triangleMeasure>0.7376921383403886</triangleMeasure>
				<rectangleMeasure>0.6321954121417259</rectangleMeasure>
				<circleMeasure>0.2739431881934237</circleMeasure>
				<centroid>
					<x>1014.623</x>
					<y>370.1706</y>
				</centroid>
			</pseudo3D>
		</spatialEntity>
		<numericStateVariable>
			<name>avgClusterednessRegions</name>
			<value>1796.883105650623</value>
		</numericStateVariable>
		<numericStateVariable>
			<name>avgDensityRegions</name>
			<value>0.65709232765543</value>
		</numericStateVariable>
	</timepoint>
	<timepoint>
		<spatialEntity>
			<pseudo3D type="region">
				<clusteredness>1</clusteredness>
				<density>0.6390407743033512</density>
				<area>86569</area>
				<perimeter>1646.191870689392</perimeter>
				<distanceFromOrigin>203.8676040963841</distanceFromOrigin>
				<angle>70.18666458768863</angle>
				<shape>triangular</shape>
				<triangleMeasure>0.6567393466858726</triangleMeasure>
				<rectangleMeasure>0.6007459316343909</rectangleMeasure>
				<circleMeasure>0.505397822059897</circleMeasure>
				<centroid>
					<x>395.1469</x>
					<y>1020.898</y>
				</centroid>
			</pseudo3D>
		</spatialEntity>
		<spatialEntity>
			<pseudo3D type="region">
				<clusteredness>1</clusteredness>
				<density>0.6751438810075089</density>
				<area>58847.5</area>
				<perimeter>1220.838154315948</perimeter>
				<distanceFromOrigin>183.2157198495806</distanceFromOrigin>
				<angle>33.08145961543304</angle>
				<shape>triangular</shape>
				<triangleMeasure>0.7376921383403886</triangleMeasure>
				<rectangleMeasure>0.6321954121417259</rectangleMeasure>
				<circleMeasure>0.2739431881934237</circleMeasure>
				<centroid>
					<x>1014.623</x>
					<y>370.1706</y>
				</centroid>
			</pseudo3D>
		</spatialEntity>
		<numericStateVariable>
			<name>avgClusterednessRegions</name>
			<value>1796.883105650623</value>
		</numericStateVariable>
		<numericStateVariable>
			<name>avgDensityRegions</name>
			<value>0.65709232765543</value>
		</numericStateVariable>
	</timepoint>
	<timepoint>
		<spatialEntity>
			<pseudo3D type="region">
				<clusteredness>1</clusteredness>
				<density>0.6390407743033512</density>
				<area>86569</area>
				<perimeter>1646.191870689392</perimeter>
				<distanceFromOrigin>203.8676040963841</distanceFromOrigin>
				<angle>70.18666458768863</angle>
				<shape>triangular</shape>
				<triangleMeasure>0.6567393466858726</triangleMeasure>
				<rectangleMeasure>0.6007459316343909</rectangleMeasure>
				<circleMeasure>0.505397822059897</circleMeasure>
				<centroid>
					<x>395.1469</x>
					<y>1020.898</y>
				</centroid>
			</pseudo3D>
		</spatialEntity>
		<spatialEntity>
			<pseudo3D type="region">
				<clusteredness>1</clusteredness>
				<density>0.6751438810075089</density>
				<area>58847.5</area>
				<perimeter>1220.838154315948</perimeter>
				<distanceFromOrigin>183.2157198495806</distanceFromOrigin>
				<angle>33.08145961543304</angle>
				<shape>triangular</shape>
				<triangleMeasure>0.7376921383403886</triangleMeasure>
				<rectangleMeasure>0.6321954121417259</rectangleMeasure>
				<circleMeasure>0.2739431881934237</circleMeasure>
				<centroid>
					<x>1014.623</x>
					<y>370.1706</y>
				</centroid>
			</pseudo3D>
		</spatialEntity>
		<numericStateVariable>
			<name>avgClusterednessRegions</name>
			<value>1796.883105650623</value>
		</numericStateVariable>
		<numericStateVariable>
			<name>avgDensityRegions</name>
			<value>0.65709232765543</value>
		</numericStateVariable>
	</timepoint>
	<timepoint>
		<spatialEntity>
			<pseudo3D type="region">
				<clusteredness>1</clusteredness>
				<density>0.6390407743033512</density>
				<area>86569</area>
				<perimeter>1646.191870689392</perimeter>
				<distanceFromOrigin>203.8676040963841</distanceFromOrigin>
				<angle>70.18666458768863</angle>
				<shape>triangular</shape>
				<triangleMeasure>0.6567393466858726</triangleMeasure>
				<rectangleMeasure>0.6007459316343909</rectangleMeasure>
				<circleMeasure>0.505397822059897</circleMeasure>
				<centroid>
					<x>395.1469</x>
					<y>1020.898</y>
				</centroid>
			</pseudo3D>
		</spatialEntity>
		<spatialEntity>
			<pseudo3D type="region">
				<clusteredness>1</clusteredness>
				<density>0.6751438810075089</density>
				<area>58847.5</area>
				<perimeter>1220.838154315948</perimeter>
				<distanceFromOrigin>183.2157198495806</distanceFromOrigin>
				<angle>33.08145961543304</angle>
				<shape>triangular</shape>
				<triangleMeasure>0.7376921383403886</triangleMeasure>
				<rectangleMeasure>0.6321954121417259</rectangleMeasure>
				<circleMeasure>0.2739431881934237</circleMeasure>
				<centroid>
					<x>1014.623</x>
					<y>370.1706</y>
				</centroid>
			</pseudo3D>
		</spatialEntity>
		<numericStateVariable>
			<name>avgClusterednessRegions</name>
			<value>1796.883105650623</value>
		</numericStateVariable>
		<numericStateVariable>
			<name>avgDensityRegions</name>
			<value>0.65709232765543</value>
		</numericStateVariable>
	</timepoint>
</experiment>
