# Supplementary material for: Automatic validation of computational models using pseudo-3D spatio-temporal model checking
Source: BMC Syst Biol. 2014 Dec 2;8:124. doi: 10.1186/s12918-014-0124-0 (PMC4272535; doi:10.1186/s12918-014-0124-0)
Supplement: Additional file 8 — Dataset of STML files for the phase variation case study. The dataset of one thousand STML files corresponding to the stochastic simulations of the rectangular model for the phase variation case study. We recommend using the freely available 7zip software (Download link: http://www.7-zip.org/download.html) to extract this archive. [file 12918_2014_124_MOESM8_ESM.zip › phase_variation_stml_253.xml]

<?xml version="1.0" encoding="utf-8"?>
<!--Warning! This xml file was automatically generated by a C++ program using the Boost PropertyTree library.-->
<experiment>
	<timepoint>
		<numericStateVariable>
			<name>avgClusterednessRegions</name>
			<value>0</value>
		</numericStateVariable>
		<numericStateVariable>
			<name>avgDensityRegions</name>
			<value>0</value>
		</numericStateVariable>
	</timepoint>
	<timepoint>
		<numericStateVariable>
			<name>avgClusterednessRegions</name>
			<value>0</value>
		</numericStateVariable>
		<numericStateVariable>
			<name>avgDensityRegions</name>
			<value>0</value>
		</numericStateVariable>
	</timepoint>
	<timepoint>
		<numericStateVariable>
			<name>avgClusterednessRegions</name>
			<value>0</value>
		</numericStateVariable>
		<numericStateVariable>
			<name>avgDensityRegions</name>
			<value>0</value>
		</numericStateVariable>
	</timepoint>
	<timepoint>
		<numericStateVariable>
			<name>avgClusterednessRegions</name>
			<value>0</value>
		</numericStateVariable>
		<numericStateVariable>
			<name>avgDensityRegions</name>
			<value>0</value>
		</numericStateVariable>
	</timepoint>
	<timepoint>
		<numericStateVariable>
			<name>avgClusterednessRegions</name>
			<value>0</value>
		</numericStateVariable>
		<numericStateVariable>
			<name>avgDensityRegions</name>
			<value>0</value>
		</numericStateVariable>
	</timepoint>
	<timepoint>
		<numericStateVariable>
			<name>avgClusterednessRegions</name>
			<value>0</value>
		</numericStateVariable>
		<numericStateVariable>
			<name>avgDensityRegions</name>
			<value>0</value>
		</numericStateVariable>
	</timepoint>
	<timepoint>
		<numericStateVariable>
			<name>avgClusterednessRegions</name>
			<value>0</value>
		</numericStateVariable>
		<numericStateVariable>
			<name>avgDensityRegions</name>
			<value>0</value>
		</numericStateVariable>
	</timepoint>
	<timepoint>
		<numericStateVariable>
			<name>avgClusterednessRegions</name>
			<value>0</value>
		</numericStateVariable>
		<numericStateVariable>
			<name>avgDensityRegions</name>
			<value>0</value>
		</numericStateVariable>
	</timepoint>
	<timepoint>
		<numericStateVariable>
			<name>avgClusterednessRegions</name>
			<value>0</value>
		</numericStateVariable>
		<numericStateVariable>
			<name>avgDensityRegions</name>
			<value>0</value>
		</numericStateVariable>
	</timepoint>
	<timepoint>
		<numericStateVariable>
			<name>avgClusterednessRegions</name>
			<value>0</value>
		</numericStateVariable>
		<numericStateVariable>
			<name>avgDensityRegions</name>
			<value>0</value>
		</numericStateVariable>
	</timepoint>
	<timepoint>
		<numericStateVariable>
			<name>avgClusterednessRegions</name>
			<value>0</value>
		</numericStateVariable>
		<numericStateVariable>
			<name>avgDensityRegions</name>
			<value>0</value>
		</numericStateVariable>
	</timepoint>
	<timepoint>
		<numericStateVariable>
			<name>avgClusterednessRegions</name>
			<value>0</value>
		</numericStateVariable>
		<numericStateVariable>
			<name>avgDensityRegions</name>
			<value>0</value>
		</numericStateVariable>
	</timepoint>
	<timepoint>
		<numericStateVariable>
			<name>avgClusterednessRegions</name>
			<value>0</value>
		</numericStateVariable>
		<numericStateVariable>
			<name>avgDensityRegions</name>
			<value>0</value>
		</numericStateVariable>
	</timepoint>
	<timepoint>
		<numericStateVariable>
			<name>avgClusterednessRegions</name>
			<value>0</value>
		</numericStateVariable>
		<numericStateVariable>
			<name>avgDensityRegions</name>
			<value>0</value>
		</numericStateVariable>
	</timepoint>
	<timepoint>
		<numericStateVariable>
			<name>avgClusterednessRegions</name>
			<value>0</value>
		</numericStateVariable>
		<numericStateVariable>
			<name>avgDensityRegions</name>
			<value>0</value>
		</numericStateVariable>
	</timepoint>
	<timepoint>
		<numericStateVariable>
			<name>avgClusterednessRegions</name>
			<value>0</value>
		</numericStateVariable>
		<numericStateVariable>
			<name>avgDensityRegions</name>
			<value>0</value>
		</numericStateVariable>
	</timepoint>
	<timepoint>
		<numericStateVariable>
			<name>avgClusterednessRegions</name>
			<value>0</value>
		</numericStateVariable>
		<numericStateVariable>
			<name>avgDensityRegions</name>
			<value>0</value>
		</numericStateVariable>
	</timepoint>
	<timepoint>
		<numericStateVariable>
			<name>avgClusterednessRegions</name>
			<value>0</value>
		</numericStateVariable>
		<numericStateVariable>
			<name>avgDensityRegions</name>
			<value>0</value>
		</numericStateVariable>
	</timepoint>
	<timepoint>
		<numericStateVariable>
			<name>avgClusterednessRegions</name>
			<value>0</value>
		</numericStateVariable>
		<numericStateVariable>
			<name>avgDensityRegions</name>
			<value>0</value>
		</numericStateVariable>
	</timepoint>
	<timepoint>
		<numericStateVariable>
			<name>avgClusterednessRegions</name>
			<value>0</value>
		</numericStateVariable>
		<numericStateVariable>
			<name>avgDensityRegions</name>
			<value>0</value>
		</numericStateVariable>
	</timepoint>
	<timepoint>
		<numericStateVariable>
			<name>avgClusterednessRegions</name>
			<value>0</value>
		</numericStateVariable>
		<numericStateVariable>
			<name>avgDensityRegions</name>
			<value>0</value>
		</numericStateVariable>
	</timepoint>
	<timepoint>
		<numericStateVariable>
			<name>avgClusterednessRegions</name>
			<value>0</value>
		</numericStateVariable>
		<numericStateVariable>
			<name>avgDensityRegions</name>
			<value>0</value>
		</numericStateVariable>
	</timepoint>
	<timepoint>
		<numericStateVariable>
			<name>avgClusterednessRegions</name>
			<value>0</value>
		</numericStateVariable>
		<numericStateVariable>
			<name>avgDensityRegions</name>
			<value>0</value>
		</numericStateVariable>
	</timepoint>
	<timepoint>
		<numericStateVariable>
			<name>avgClusterednessRegions</name>
			<value>0</value>
		</numericStateVariable>
		<numericStateVariable>
			<name>avgDensityRegions</name>
			<value>0</value>
		</numericStateVariable>
	</timepoint>
	<timepoint>
		<numericStateVariable>
			<name>avgClusterednessRegions</name>
			<value>0</value>
		</numericStateVariable>
		<numericStateVariable>
			<name>avgDensityRegions</name>
			<value>0</value>
		</numericStateVariable>
	</timepoint>
	<timepoint>
		<numericStateVariable>
			<name>avgClusterednessRegions</name>
			<value>0</value>
		</numericStateVariable>
		<numericStateVariable>
			<name>avgDensityRegions</name>
			<value>0</value>
		</numericStateVariable>
	</timepoint>
	<timepoint>
		<numericStateVariable>
			<name>avgClusterednessRegions</name>
			<value>0</value>
		</numericStateVariable>
		<numericStateVariable>
			<name>avgDensityRegions</name>
			<value>0</value>
		</numericStateVariable>
	</timepoint>
	<timepoint>
		<numericStateVariable>
			<name>avgClusterednessRegions</name>
			<value>0</value>
		</numericStateVariable>
		<numericStateVariable>
			<name>avgDensityRegions</name>
			<value>0</value>
		</numericStateVariable>
	</timepoint>
	<timepoint>
		<numericStateVariable>
			<name>avgClusterednessRegions</name>
			<value>0</value>
		</numericStateVariable>
		<numericStateVariable>
			<name>avgDensityRegions</name>
			<value>0</value>
		</numericStateVariable>
	</timepoint>
	<timepoint>
		<numericStateVariable>
			<name>avgClusterednessRegions</name>
			<value>0</value>
		</numericStateVariable>
		<numericStateVariable>
			<name>avgDensityRegions</name>
			<value>0</value>
		</numericStateVariable>
	</timepoint>
	<timepoint>
		<numericStateVariable>
			<name>avgClusterednessRegions</name>
			<value>0</value>
		</numericStateVariable>
		<numericStateVariable>
			<name>avgDensityRegions</name>
			<value>0</value>
		</numericStateVariable>
	</timepoint>
	<timepoint>
		<numericStateVariable>
			<name>avgClusterednessRegions</name>
			<value>0</value>
		</numericStateVariable>
		<numericStateVariable>
			<name>avgDensityRegions</name>
			<value>0</value>
		</numericStateVariable>
	</timepoint>
	<timepoint>
		<numericStateVariable>
			<name>avgClusterednessRegions</name>
			<value>0</value>
		</numericStateVariable>
		<numericStateVariable>
			<name>avgDensityRegions</name>
			<value>0</value>
		</numericStateVariable>
	</timepoint>
	<timepoint>
		<numericStateVariable>
			<name>avgClusterednessRegions</name>
			<value>0</value>
		</numericStateVariable>
		<numericStateVariable>
			<name>avgDensityRegions</name>
			<value>0</value>
		</numericStateVariable>
	</timepoint>
	<timepoint>
		<spatialEntity>
			<pseudo3D type="region">
				<clusteredness>1</clusteredness>
				<density>0.5907089102922275</density>
				<area>20908</area>
				<perimeter>784.5415675640106</perimeter>
				<distanceFromOrigin>339.2020047110571</distanceFromOrigin>
				<angle>47.92378490034696</angle>
				<shape>triangular</shape>
				<triangleMeasure>0.7763399736368194</triangleMeasure>
				<rectangleMeasure>0.5170668495441122</rectangleMeasure>
				<circleMeasure>0.3774478650488488</circleMeasure>
				<centroid>
					<x>934.574</x>
					<y>1124.193</y>
				</centroid>
			</pseudo3D>
		</spatialEntity>
		<numericStateVariable>
			<name>avgClusterednessRegions</name>
			<value>0</value>
		</numericStateVariable>
		<numericStateVariable>
			<name>avgDensityRegions</name>
			<value>0.5907089102922275</value>
		</numericStateVariable>
	</timepoint>
	<timepoint>
		<spatialEntity>
			<pseudo3D type="region">
				<clusteredness>1</clusteredness>
				<density>0.6005803218148246</density>
				<area>24369</area>
				<perimeter>851.5839018821716</perimeter>
				<distanceFromOrigin>339.2020047110571</distanceFromOrigin>
				<angle>50.26368982718603</angle>
				<shape>triangular</shape>
				<triangleMeasure>0.7505717299740507</triangleMeasure>
				<rectangleMeasure>0.4936441905138107</rectangleMeasure>
				<circleMeasure>0.382146519970662</circleMeasure>
				<centroid>
					<x>938.8274</x>
					<y>1136.305</y>
				</centroid>
			</pseudo3D>
		</spatialEntity>
		<numericStateVariable>
			<name>avgClusterednessRegions</name>
			<value>0</value>
		</numericStateVariable>
		<numericStateVariable>
			<name>avgDensityRegions</name>
			<value>0.6005803218148246</value>
		</numericStateVariable>
	</timepoint>
	<timepoint>
		<spatialEntity>
			<pseudo3D type="region">
				<clusteredness>1</clusteredness>
				<density>0.602677130411426</density>
				<area>24784.5</area>
				<perimeter>867.8139142990112</perimeter>
				<distanceFromOrigin>339.2020047110571</distanceFromOrigin>
				<angle>50.54823715642748</angle>
				<shape>triangular</shape>
				<triangleMeasure>0.7518656716417911</triangleMeasure>
				<rectangleMeasure>0.4933359780055745</rectangleMeasure>
				<circleMeasure>0.373062707044463</circleMeasure>
				<centroid>
					<x>940.3989</x>
					<y>1137.187</y>
				</centroid>
			</pseudo3D>
		</spatialEntity>
		<numericStateVariable>
			<name>avgClusterednessRegions</name>
			<value>0</value>
		</numericStateVariable>
		<numericStateVariable>
			<name>avgDensityRegions</name>
			<value>0.602677130411426</value>
		</numericStateVariable>
	</timepoint>
	<timepoint>
		<spatialEntity>
			<pseudo3D type="region">
				<clusteredness>1</clusteredness>
				<density>0.602677130411426</density>
				<area>24784.5</area>
				<perimeter>867.8139142990112</perimeter>
				<distanceFromOrigin>339.2020047110571</distanceFromOrigin>
				<angle>50.54823715642748</angle>
				<shape>triangular</shape>
				<triangleMeasure>0.7518656716417911</triangleMeasure>
				<rectangleMeasure>0.4933359780055745</rectangleMeasure>
				<circleMeasure>0.373062707044463</circleMeasure>
				<centroid>
					<x>940.3989</x>
					<y>1137.187</y>
				</centroid>
			</pseudo3D>
		</spatialEntity>
		<numericStateVariable>
			<name>avgClusterednessRegions</name>
			<value>0</value>
		</numericStateVariable>
		<numericStateVariable>
			<name>avgDensityRegions</name>
			<value>0.602677130411426</value>
		</numericStateVariable>
	</timepoint>
	<timepoint>
		<spatialEntity>
			<pseudo3D type="region">
				<clusteredness>1</clusteredness>
				<density>0.602677130411426</density>
				<area>24784.5</area>
				<perimeter>867.8139142990112</perimeter>
				<distanceFromOrigin>339.2020047110571</distanceFromOrigin>
				<angle>50.54823715642748</angle>
				<shape>triangular</shape>
				<triangleMeasure>0.7518656716417911</triangleMeasure>
				<rectangleMeasure>0.4933359780055745</rectangleMeasure>
				<circleMeasure>0.373062707044463</circleMeasure>
				<centroid>
					<x>940.3989</x>
					<y>1137.187</y>
				</centroid>
			</pseudo3D>
		</spatialEntity>
		<numericStateVariable>
			<name>avgClusterednessRegions</name>
			<value>0</value>
		</numericStateVariable>
		<numericStateVariable>
			<name>avgDensityRegions</name>
			<value>0.602677130411426</value>
		</numericStateVariable>
	</timepoint>
	<timepoint>
		<spatialEntity>
			<pseudo3D type="region">
				<clusteredness>1</clusteredness>
				<density>0.602677130411426</density>
				<area>24784.5</area>
				<perimeter>867.8139142990112</perimeter>
				<distanceFromOrigin>339.2020047110571</distanceFromOrigin>
				<angle>50.54823715642748</angle>
				<shape>triangular</shape>
				<triangleMeasure>0.7518656716417911</triangleMeasure>
				<rectangleMeasure>0.4933359780055745</rectangleMeasure>
				<circleMeasure>0.373062707044463</circleMeasure>
				<centroid>
					<x>940.3989</x>
					<y>1137.187</y>
				</centroid>
			</pseudo3D>
		</spatialEntity>
		<numericStateVariable>
			<name>avgClusterednessRegions</name>
			<value>0</value>
		</numericStateVariable>
		<numericStateVariable>
			<name>avgDensityRegions</name>
			<value>0.602677130411426</value>
		</numericStateVariable>
	</timepoint>
	<timepoint>
		<spatialEntity>
			<pseudo3D type="region">
				<clusteredness>1</clusteredness>
				<density>0.602677130411426</density>
				<area>24784.5</area>
				<perimeter>867.8139142990112</perimeter>
				<distanceFromOrigin>339.2020047110571</distanceFromOrigin>
				<angle>50.54823715642748</angle>
				<shape>triangular</shape>
				<triangleMeasure>0.7518656716417911</triangleMeasure>
				<rectangleMeasure>0.4933359780055745</rectangleMeasure>
				<circleMeasure>0.373062707044463</circleMeasure>
				<centroid>
					<x>940.3989</x>
					<y>1137.187</y>
				</centroid>
			</pseudo3D>
		</spatialEntity>
		<numericStateVariable>
			<name>avgClusterednessRegions</name>
			<value>0</value>
		</numericStateVariable>
		<numericStateVariable>
			<name>avgDensityRegions</name>
			<value>0.602677130411426</value>
		</numericStateVariable>
	</timepoint>
	<timepoint>
		<spatialEntity>
			<pseudo3D type="region">
				<clusteredness>1</clusteredness>
				<density>0.602677130411426</density>
				<area>24784.5</area>
				<perimeter>867.8139142990112</perimeter>
				<distanceFromOrigin>339.2020047110571</distanceFromOrigin>
				<angle>50.54823715642748</angle>
				<shape>triangular</shape>
				<triangleMeasure>0.7518656716417911</triangleMeasure>
				<rectangleMeasure>0.4933359780055745</rectangleMeasure>
				<circleMeasure>0.373062707044463</circleMeasure>
				<centroid>
					<x>940.3989</x>
					<y>1137.187</y>
				</centroid>
			</pseudo3D>
		</spatialEntity>
		<numericStateVariable>
			<name>avgClusterednessRegions</name>
			<value>0</value>
		</numericStateVariable>
		<numericStateVariable>
			<name>avgDensityRegions</name>
			<value>0.602677130411426</value>
		</numericStateVariable>
	</timepoint>
	<timepoint>
		<spatialEntity>
			<pseudo3D type="region">
				<clusteredness>1</clusteredness>
				<density>0.602677130411426</density>
				<area>24784.5</area>
				<perimeter>867.8139142990112</perimeter>
				<distanceFromOrigin>339.2020047110571</distanceFromOrigin>
				<angle>50.54823715642748</angle>
				<shape>triangular</shape>
				<triangleMeasure>0.7518656716417911</triangleMeasure>
				<rectangleMeasure>0.4933359780055745</rectangleMeasure>
				<circleMeasure>0.373062707044463</circleMeasure>
				<centroid>
					<x>940.3989</x>
					<y>1137.187</y>
				</centroid>
			</pseudo3D>
		</spatialEntity>
		<numericStateVariable>
			<name>avgClusterednessRegions</name>
			<value>0</value>
		</numericStateVariable>
		<numericStateVariable>
			<name>avgDensityRegions</name>
			<value>0.602677130411426</value>
		</numericStateVariable>
	</timepoint>
	<timepoint>
		<spatialEntity>
			<pseudo3D type="region">
				<clusteredness>1</clusteredness>
				<density>0.602677130411426</density>
				<area>24784.5</area>
				<perimeter>867.8139142990112</perimeter>
				<distanceFromOrigin>339.2020047110571</distanceFromOrigin>
				<angle>50.54823715642748</angle>
				<shape>triangular</shape>
				<triangleMeasure>0.7518656716417911</triangleMeasure>
				<rectangleMeasure>0.4933359780055745</rectangleMeasure>
				<circleMeasure>0.373062707044463</circleMeasure>
				<centroid>
					<x>940.3989</x>
					<y>1137.187</y>
				</centroid>
			</pseudo3D>
		</spatialEntity>
		<numericStateVariable>
			<name>avgClusterednessRegions</name>
			<value>0</value>
		</numericStateVariable>
		<numericStateVariable>
			<name>avgDensityRegions</name>
			<value>0.602677130411426</value>
		</numericStateVariable>
	</timepoint>
	<timepoint>
		<spatialEntity>
			<pseudo3D type="region">
				<clusteredness>1</clusteredness>
				<density>0.602677130411426</density>
				<area>24784.5</area>
				<perimeter>867.8139142990112</perimeter>
				<distanceFromOrigin>339.2020047110571</distanceFromOrigin>
				<angle>50.54823715642748</angle>
				<shape>triangular</shape>
				<triangleMeasure>0.7518656716417911</triangleMeasure>
				<rectangleMeasure>0.4933359780055745</rectangleMeasure>
				<circleMeasure>0.373062707044463</circleMeasure>
				<centroid>
					<x>940.3989</x>
					<y>1137.187</y>
				</centroid>
			</pseudo3D>
		</spatialEntity>
		<numericStateVariable>
			<name>avgClusterednessRegions</name>
			<value>0</value>
		</numericStateVariable>
		<numericStateVariable>
			<name>avgDensityRegions</name>
			<value>0.602677130411426</value>
		</numericStateVariable>
	</timepoint>
	<timepoint>
		<spatialEntity>
			<pseudo3D type="region">
				<clusteredness>1</clusteredness>
				<density>0.602677130411426</density>
				<area>24784.5</area>
				<perimeter>867.8139142990112</perimeter>
				<distanceFromOrigin>339.2020047110571</distanceFromOrigin>
				<angle>50.54823715642748</angle>
				<shape>triangular</shape>
				<triangleMeasure>0.7518656716417911</triangleMeasure>
				<rectangleMeasure>0.4933359780055745</rectangleMeasure>
				<circleMeasure>0.373062707044463</circleMeasure>
				<centroid>
					<x>940.3989</x>
					<y>1137.187</y>
				</centroid>
			</pseudo3D>
		</spatialEntity>
		<numericStateVariable>
			<name>avgClusterednessRegions</name>
			<value>0</value>
		</numericStateVariable>
		<numericStateVariable>
			<name>avgDensityRegions</name>
			<value>0.602677130411426</value>
		</numericStateVariable>
	</timepoint>
	<timepoint>
		<spatialEntity>
			<pseudo3D type="region">
				<clusteredness>1</clusteredness>
				<density>0.602677130411426</density>
				<area>24784.5</area>
				<perimeter>867.8139142990112</perimeter>
				<distanceFromOrigin>339.2020047110571</distanceFromOrigin>
				<angle>50.54823715642748</angle>
				<shape>triangular</shape>
				<triangleMeasure>0.7518656716417911</triangleMeasure>
				<rectangleMeasure>0.4933359780055745</rectangleMeasure>
				<circleMeasure>0.373062707044463</circleMeasure>
				<centroid>
					<x>940.3989</x>
					<y>1137.187</y>
				</centroid>
			</pseudo3D>
		</spatialEntity>
		<numericStateVariable>
			<name>avgClusterednessRegions</name>
			<value>0</value>
		</numericStateVariable>
		<numericStateVariable>
			<name>avgDensityRegions</name>
			<value>0.602677130411426</value>
		</numericStateVariable>
	</timepoint>
	<timepoint>
		<spatialEntity>
			<pseudo3D type="region">
				<clusteredness>1</clusteredness>
				<density>0.602677130411426</density>
				<area>24784.5</area>
				<perimeter>867.8139142990112</perimeter>
				<distanceFromOrigin>339.2020047110571</distanceFromOrigin>
				<angle>50.54823715642748</angle>
				<shape>triangular</shape>
				<triangleMeasure>0.7518656716417911</triangleMeasure>
				<rectangleMeasure>0.4933359780055745</rectangleMeasure>
				<circleMeasure>0.373062707044463</circleMeasure>
				<centroid>
					<x>940.3989</x>
					<y>1137.187</y>
				</centroid>
			</pseudo3D>
		</spatialEntity>
		<numericStateVariable>
			<name>avgClusterednessRegions</name>
			<value>0</value>
		</numericStateVariable>
		<numericStateVariable>
			<name>avgDensityRegions</name>
			<value>0.602677130411426</value>
		</numericStateVariable>
	</timepoint>
	<timepoint>
		<spatialEntity>
			<pseudo3D type="region">
				<clusteredness>1</clusteredness>
				<density>0.602677130411426</density>
				<area>24784.5</area>
				<perimeter>867.8139142990112</perimeter>
				<distanceFromOrigin>339.2020047110571</distanceFromOrigin>
				<angle>50.54823715642748</angle>
				<shape>triangular</shape>
				<triangleMeasure>0.7518656716417911</triangleMeasure>
				<rectangleMeasure>0.4933359780055745</rectangleMeasure>
				<circleMeasure>0.373062707044463</circleMeasure>
				<centroid>
					<x>940.3989</x>
					<y>1137.187</y>
				</centroid>
			</pseudo3D>
		</spatialEntity>
		<numericStateVariable>
			<name>avgClusterednessRegions</name>
			<value>0</value>
		</numericStateVariable>
		<numericStateVariable>
			<name>avgDensityRegions</name>
			<value>0.602677130411426</value>
		</numericStateVariable>
	</timepoint>
	<timepoint>
		<spatialEntity>
			<pseudo3D type="region">
				<clusteredness>1</clusteredness>
				<density>0.602677130411426</density>
				<area>24784.5</area>
				<perimeter>867.8139142990112</perimeter>
				<distanceFromOrigin>339.2020047110571</distanceFromOrigin>
				<angle>50.54823715642748</angle>
				<shape>triangular</shape>
				<triangleMeasure>0.7518656716417911</triangleMeasure>
				<rectangleMeasure>0.4933359780055745</rectangleMeasure>
				<circleMeasure>0.373062707044463</circleMeasure>
				<centroid>
					<x>940.3989</x>
					<y>1137.187</y>
				</centroid>
			</pseudo3D>
		</spatialEntity>
		<numericStateVariable>
			<name>avgClusterednessRegions</name>
			<value>0</value>
		</numericStateVariable>
		<numericStateVariable>
			<name>avgDensityRegions</name>
			<value>0.602677130411426</value>
		</numericStateVariable>
	</timepoint>
	<timepoint>
		<spatialEntity>
			<pseudo3D type="region">
				<clusteredness>1</clusteredness>
				<density>0.602677130411426</density>
				<area>24784.5</area>
				<perimeter>867.8139142990112</perimeter>
				<distanceFromOrigin>339.2020047110571</distanceFromOrigin>
				<angle>50.54823715642748</angle>
				<shape>triangular</shape>
				<triangleMeasure>0.7518656716417911</triangleMeasure>
				<rectangleMeasure>0.4933359780055745</rectangleMeasure>
				<circleMeasure>0.373062707044463</circleMeasure>
				<centroid>
					<x>940.3989</x>
					<y>1137.187</y>
				</centroid>
			</pseudo3D>
		</spatialEntity>
		<numericStateVariable>
			<name>avgClusterednessRegions</name>
			<value>0</value>
		</numericStateVariable>
		<numericStateVariable>
			<name>avgDensityRegions</name>
			<value>0.602677130411426</value>
		</numericStateVariable>
	</timepoint>
	<timepoint>
		<spatialEntity>
			<pseudo3D type="region">
				<clusteredness>1</clusteredness>
				<density>0.602677130411426</density>
				<area>24784.5</area>
				<perimeter>867.8139142990112</perimeter>
				<distanceFromOrigin>339.2020047110571</distanceFromOrigin>
				<angle>50.54823715642748</angle>
				<shape>triangular</shape>
				<triangleMeasure>0.7518656716417911</triangleMeasure>
				<rectangleMeasure>0.4933359780055745</rectangleMeasure>
				<circleMeasure>0.373062707044463</circleMeasure>
				<centroid>
					<x>940.3989</x>
					<y>1137.187</y>
				</centroid>
			</pseudo3D>
		</spatialEntity>
		<numericStateVariable>
			<name>avgClusterednessRegions</name>
			<value>0</value>
		</numericStateVariable>
		<numericStateVariable>
			<name>avgDensityRegions</name>
			<value>0.602677130411426</value>
		</numericStateVariable>
	</timepoint>
	<timepoint>
		<spatialEntity>
			<pseudo3D type="region">
				<clusteredness>1</clusteredness>
				<density>0.602677130411426</density>
				<area>24784.5</area>
				<perimeter>867.8139142990112</perimeter>
				<distanceFromOrigin>339.2020047110571</distanceFromOrigin>
				<angle>50.54823715642748</angle>
				<shape>triangular</shape>
				<triangleMeasure>0.7518656716417911</triangleMeasure>
				<rectangleMeasure>0.4933359780055745</rectangleMeasure>
				<circleMeasure>0.373062707044463</circleMeasure>
				<centroid>
					<x>940.3989</x>
					<y>1137.187</y>
				</centroid>
			</pseudo3D>
		</spatialEntity>
		<numericStateVariable>
			<name>avgClusterednessRegions</name>
			<value>0</value>
		</numericStateVariable>
		<numericStateVariable>
			<name>avgDensityRegions</name>
			<value>0.602677130411426</value>
		</numericStateVariable>
	</timepoint>
	<timepoint>
		<spatialEntity>
			<pseudo3D type="region">
				<clusteredness>1</clusteredness>
				<density>0.602677130411426</density>
				<area>24784.5</area>
				<perimeter>867.8139142990112</perimeter>
				<distanceFromOrigin>339.2020047110571</distanceFromOrigin>
				<angle>50.54823715642748</angle>
				<shape>triangular</shape>
				<triangleMeasure>0.7518656716417911</triangleMeasure>
				<rectangleMeasure>0.4933359780055745</rectangleMeasure>
				<circleMeasure>0.373062707044463</circleMeasure>
				<centroid>
					<x>940.3989</x>
					<y>1137.187</y>
				</centroid>
			</pseudo3D>
		</spatialEntity>
		<numericStateVariable>
			<name>avgClusterednessRegions</name>
			<value>0</value>
		</numericStateVariable>
		<numericStateVariable>
			<name>avgDensityRegions</name>
			<value>0.602677130411426</value>
		</numericStateVariable>
	</timepoint>
	<timepoint>
		<spatialEntity>
			<pseudo3D type="region">
				<clusteredness>1</clusteredness>
				<density>0.602677130411426</density>
				<area>24784.5</area>
				<perimeter>867.8139142990112</perimeter>
				<distanceFromOrigin>339.2020047110571</distanceFromOrigin>
				<angle>50.54823715642748</angle>
				<shape>triangular</shape>
				<triangleMeasure>0.7518656716417911</triangleMeasure>
				<rectangleMeasure>0.4933359780055745</rectangleMeasure>
				<circleMeasure>0.373062707044463</circleMeasure>
				<centroid>
					<x>940.3989</x>
					<y>1137.187</y>
				</centroid>
			</pseudo3D>
		</spatialEntity>
		<numericStateVariable>
			<name>avgClusterednessRegions</name>
			<value>0</value>
		</numericStateVariable>
		<numericStateVariable>
			<name>avgDensityRegions</name>
			<value>0.602677130411426</value>
		</numericStateVariable>
	</timepoint>
	<timepoint>
		<spatialEntity>
			<pseudo3D type="region">
				<clusteredness>1</clusteredness>
				<density>0.602677130411426</density>
				<area>24784.5</area>
				<perimeter>867.8139142990112</perimeter>
				<distanceFromOrigin>339.2020047110571</distanceFromOrigin>
				<angle>50.54823715642748</angle>
				<shape>triangular</shape>
				<triangleMeasure>0.7518656716417911</triangleMeasure>
				<rectangleMeasure>0.4933359780055745</rectangleMeasure>
				<circleMeasure>0.373062707044463</circleMeasure>
				<centroid>
					<x>940.3989</x>
					<y>1137.187</y>
				</centroid>
			</pseudo3D>
		</spatialEntity>
		<numericStateVariable>
			<name>avgClusterednessRegions</name>
			<value>0</value>
		</numericStateVariable>
		<numericStateVariable>
			<name>avgDensityRegions</name>
			<value>0.602677130411426</value>
		</numericStateVariable>
	</timepoint>
	<timepoint>
		<spatialEntity>
			<pseudo3D type="region">
				<clusteredness>1</clusteredness>
				<density>0.602677130411426</density>
				<area>24784.5</area>
				<perimeter>867.8139142990112</perimeter>
				<distanceFromOrigin>339.2020047110571</distanceFromOrigin>
				<angle>50.54823715642748</angle>
				<shape>triangular</shape>
				<triangleMeasure>0.7518656716417911</triangleMeasure>
				<rectangleMeasure>0.4933359780055745</rectangleMeasure>
				<circleMeasure>0.373062707044463</circleMeasure>
				<centroid>
					<x>940.3989</x>
					<y>1137.187</y>
				</centroid>
			</pseudo3D>
		</spatialEntity>
		<numericStateVariable>
			<name>avgClusterednessRegions</name>
			<value>0</value>
		</numericStateVariable>
		<numericStateVariable>
			<name>avgDensityRegions</name>
			<value>0.602677130411426</value>
		</numericStateVariable>
	</timepoint>
	<timepoint>
		<spatialEntity>
			<pseudo3D type="region">
				<clusteredness>1</clusteredness>
				<density>0.602677130411426</density>
				<area>24784.5</area>
				<perimeter>867.8139142990112</perimeter>
				<distanceFromOrigin>339.2020047110571</distanceFromOrigin>
				<angle>50.54823715642748</angle>
				<shape>triangular</shape>
				<triangleMeasure>0.7518656716417911</triangleMeasure>
				<rectangleMeasure>0.4933359780055745</rectangleMeasure>
				<circleMeasure>0.373062707044463</circleMeasure>
				<centroid>
					<x>940.3989</x>
					<y>1137.187</y>
				</centroid>
			</pseudo3D>
		</spatialEntity>
		<numericStateVariable>
			<name>avgClusterednessRegions</name>
			<value>0</value>
		</numericStateVariable>
		<numericStateVariable>
			<name>avgDensityRegions</name>
			<value>0.602677130411426</value>
		</numericStateVariable>
	</timepoint>
	<timepoint>
		<spatialEntity>
			<pseudo3D type="region">
				<clusteredness>1</clusteredness>
				<density>0.602677130411426</density>
				<area>24784.5</area>
				<perimeter>867.8139142990112</perimeter>
				<distanceFromOrigin>339.2020047110571</distanceFromOrigin>
				<angle>50.54823715642748</angle>
				<shape>triangular</shape>
				<triangleMeasure>0.7518656716417911</triangleMeasure>
				<rectangleMeasure>0.4933359780055745</rectangleMeasure>
				<circleMeasure>0.373062707044463</circleMeasure>
				<centroid>
					<x>940.3989</x>
					<y>1137.187</y>
				</centroid>
			</pseudo3D>
		</spatialEntity>
		<numericStateVariable>
			<name>avgClusterednessRegions</name>
			<value>0</value>
		</numericStateVariable>
		<numericStateVariable>
			<name>avgDensityRegions</name>
			<value>0.602677130411426</value>
		</numericStateVariable>
	</timepoint>
	<timepoint>
		<spatialEntity>
			<pseudo3D type="region">
				<clusteredness>1</clusteredness>
				<density>0.602677130411426</density>
				<area>24784.5</area>
				<perimeter>867.8139142990112</perimeter>
				<distanceFromOrigin>339.2020047110571</distanceFromOrigin>
				<angle>50.54823715642748</angle>
				<shape>triangular</shape>
				<triangleMeasure>0.7518656716417911</triangleMeasure>
				<rectangleMeasure>0.4933359780055745</rectangleMeasure>
				<circleMeasure>0.373062707044463</circleMeasure>
				<centroid>
					<x>940.3989</x>
					<y>1137.187</y>
				</centroid>
			</pseudo3D>
		</spatialEntity>
		<numericStateVariable>
			<name>avgClusterednessRegions</name>
			<value>0</value>
		</numericStateVariable>
		<numericStateVariable>
			<name>avgDensityRegions</name>
			<value>0.602677130411426</value>
		</numericStateVariable>
	</timepoint>
	<timepoint>
		<spatialEntity>
			<pseudo3D type="region">
				<clusteredness>1</clusteredness>
				<density>0.602677130411426</density>
				<area>24784.5</area>
				<perimeter>867.8139142990112</perimeter>
				<distanceFromOrigin>339.2020047110571</distanceFromOrigin>
				<angle>50.54823715642748</angle>
				<shape>triangular</shape>
				<triangleMeasure>0.7518656716417911</triangleMeasure>
				<rectangleMeasure>0.4933359780055745</rectangleMeasure>
				<circleMeasure>0.373062707044463</circleMeasure>
				<centroid>
					<x>940.3989</x>
					<y>1137.187</y>
				</centroid>
			</pseudo3D>
		</spatialEntity>
		<numericStateVariable>
			<name>avgClusterednessRegions</name>
			<value>0</value>
		</numericStateVariable>
		<numericStateVariable>
			<name>avgDensityRegions</name>
			<value>0.602677130411426</value>
		</numericStateVariable>
	</timepoint>
	<timepoint>
		<spatialEntity>
			<pseudo3D type="region">
				<clusteredness>1</clusteredness>
				<density>0.602677130411426</density>
				<area>24784.5</area>
				<perimeter>867.8139142990112</perimeter>
				<distanceFromOrigin>339.2020047110571</distanceFromOrigin>
				<angle>50.54823715642748</angle>
				<shape>triangular</shape>
				<triangleMeasure>0.7518656716417911</triangleMeasure>
				<rectangleMeasure>0.4933359780055745</rectangleMeasure>
				<circleMeasure>0.373062707044463</circleMeasure>
				<centroid>
					<x>940.3989</x>
					<y>1137.187</y>
				</centroid>
			</pseudo3D>
		</spatialEntity>
		<numericStateVariable>
			<name>avgClusterednessRegions</name>
			<value>0</value>
		</numericStateVariable>
		<numericStateVariable>
			<name>avgDensityRegions</name>
			<value>0.602677130411426</value>
		</numericStateVariable>
	</timepoint>
	<timepoint>
		<spatialEntity>
			<pseudo3D type="region">
				<clusteredness>1</clusteredness>
				<density>0.602677130411426</density>
				<area>24784.5</area>
				<perimeter>867.8139142990112</perimeter>
				<distanceFromOrigin>339.2020047110571</distanceFromOrigin>
				<angle>50.54823715642748</angle>
				<shape>triangular</shape>
				<triangleMeasure>0.7518656716417911</triangleMeasure>
				<rectangleMeasure>0.4933359780055745</rectangleMeasure>
				<circleMeasure>0.373062707044463</circleMeasure>
				<centroid>
					<x>940.3989</x>
					<y>1137.187</y>
				</centroid>
			</pseudo3D>
		</spatialEntity>
		<numericStateVariable>
			<name>avgClusterednessRegions</name>
			<value>0</value>
		</numericStateVariable>
		<numericStateVariable>
			<name>avgDensityRegions</name>
			<value>0.602677130411426</value>
		</numericStateVariable>
	</timepoint>
	<timepoint>
		<spatialEntity>
			<pseudo3D type="region">
				<clusteredness>1</clusteredness>
				<density>0.602677130411426</density>
				<area>24784.5</area>
				<perimeter>867.8139142990112</perimeter>
				<distanceFromOrigin>339.2020047110571</distanceFromOrigin>
				<angle>50.54823715642748</angle>
				<shape>triangular</shape>
				<triangleMeasure>0.7518656716417911</triangleMeasure>
				<rectangleMeasure>0.4933359780055745</rectangleMeasure>
				<circleMeasure>0.373062707044463</circleMeasure>
				<centroid>
					<x>940.3989</x>
					<y>1137.187</y>
				</centroid>
			</pseudo3D>
		</spatialEntity>
		<numericStateVariable>
			<name>avgClusterednessRegions</name>
			<value>0</value>
		</numericStateVariable>
		<numericStateVariable>
			<name>avgDensityRegions</name>
			<value>0.602677130411426</value>
		</numericStateVariable>
	</timepoint>
	<timepoint>
		<spatialEntity>
			<pseudo3D type="region">
				<clusteredness>1</clusteredness>
				<density>0.602677130411426</density>
				<area>24784.5</area>
				<perimeter>867.8139142990112</perimeter>
				<distanceFromOrigin>339.2020047110571</distanceFromOrigin>
				<angle>50.54823715642748</angle>
				<shape>triangular</shape>
				<triangleMeasure>0.7518656716417911</triangleMeasure>
				<rectangleMeasure>0.4933359780055745</rectangleMeasure>
				<circleMeasure>0.373062707044463</circleMeasure>
				<centroid>
					<x>940.3989</x>
					<y>1137.187</y>
				</centroid>
			</pseudo3D>
		</spatialEntity>
		<numericStateVariable>
			<name>avgClusterednessRegions</name>
			<value>0</value>
		</numericStateVariable>
		<numericStateVariable>
			<name>avgDensityRegions</name>
			<value>0.602677130411426</value>
		</numericStateVariable>
	</timepoint>
	<timepoint>
		<spatialEntity>
			<pseudo3D type="region">
				<clusteredness>1</clusteredness>
				<density>0.602677130411426</density>
				<area>24784.5</area>
				<perimeter>867.8139142990112</perimeter>
				<distanceFromOrigin>339.2020047110571</distanceFromOrigin>
				<angle>50.54823715642748</angle>
				<shape>triangular</shape>
				<triangleMeasure>0.7518656716417911</triangleMeasure>
				<rectangleMeasure>0.4933359780055745</rectangleMeasure>
				<circleMeasure>0.373062707044463</circleMeasure>
				<centroid>
					<x>940.3989</x>
					<y>1137.187</y>
				</centroid>
			</pseudo3D>
		</spatialEntity>
		<numericStateVariable>
			<name>avgClusterednessRegions</name>
			<value>0</value>
		</numericStateVariable>
		<numericStateVariable>
			<name>avgDensityRegions</name>
			<value>0.602677130411426</value>
		</numericStateVariable>
	</timepoint>
	<timepoint>
		<spatialEntity>
			<pseudo3D type="region">
				<clusteredness>1</clusteredness>
				<density>0.602677130411426</density>
				<area>24784.5</area>
				<perimeter>867.8139142990112</perimeter>
				<distanceFromOrigin>339.2020047110571</distanceFromOrigin>
				<angle>50.54823715642748</angle>
				<shape>triangular</shape>
				<triangleMeasure>0.7518656716417911</triangleMeasure>
				<rectangleMeasure>0.4933359780055745</rectangleMeasure>
				<circleMeasure>0.373062707044463</circleMeasure>
				<centroid>
					<x>940.3989</x>
					<y>1137.187</y>
				</centroid>
			</pseudo3D>
		</spatialEntity>
		<numericStateVariable>
			<name>avgClusterednessRegions</name>
			<value>0</value>
		</numericStateVariable>
		<numericStateVariable>
			<name>avgDensityRegions</name>
			<value>0.602677130411426</value>
		</numericStateVariable>
	</timepoint>
	<timepoint>
		<spatialEntity>
			<pseudo3D type="region">
				<clusteredness>1</clusteredness>
				<density>0.602677130411426</density>
				<area>24784.5</area>
				<perimeter>867.8139142990112</perimeter>
				<distanceFromOrigin>339.2020047110571</distanceFromOrigin>
				<angle>50.54823715642748</angle>
				<shape>triangular</shape>
				<triangleMeasure>0.7518656716417911</triangleMeasure>
				<rectangleMeasure>0.4933359780055745</rectangleMeasure>
				<circleMeasure>0.373062707044463</circleMeasure>
				<centroid>
					<x>940.3989</x>
					<y>1137.187</y>
				</centroid>
			</pseudo3D>
		</spatialEntity>
		<numericStateVariable>
			<name>avgClusterednessRegions</name>
			<value>0</value>
		</numericStateVariable>
		<numericStateVariable>
			<name>avgDensityRegions</name>
			<value>0.602677130411426</value>
		</numericStateVariable>
	</timepoint>
	<timepoint>
		<spatialEntity>
			<pseudo3D type="region">
				<clusteredness>1</clusteredness>
				<density>0.602677130411426</density>
				<area>24784.5</area>
				<perimeter>867.8139142990112</perimeter>
				<distanceFromOrigin>339.2020047110571</distanceFromOrigin>
				<angle>50.54823715642748</angle>
				<shape>triangular</shape>
				<triangleMeasure>0.7518656716417911</triangleMeasure>
				<rectangleMeasure>0.4933359780055745</rectangleMeasure>
				<circleMeasure>0.373062707044463</circleMeasure>
				<centroid>
					<x>940.3989</x>
					<y>1137.187</y>
				</centroid>
			</pseudo3D>
		</spatialEntity>
		<numericStateVariable>
			<name>avgClusterednessRegions</name>
			<value>0</value>
		</numericStateVariable>
		<numericStateVariable>
			<name>avgDensityRegions</name>
			<value>0.602677130411426</value>
		</numericStateVariable>
	</timepoint>
	<timepoint>
		<spatialEntity>
			<pseudo3D type="region">
				<clusteredness>1</clusteredness>
				<density>0.602677130411426</density>
				<area>24784.5</area>
				<perimeter>867.8139142990112</perimeter>
				<distanceFromOrigin>339.2020047110571</distanceFromOrigin>
				<angle>50.54823715642748</angle>
				<shape>triangular</shape>
				<triangleMeasure>0.7518656716417911</triangleMeasure>
				<rectangleMeasure>0.4933359780055745</rectangleMeasure>
				<circleMeasure>0.373062707044463</circleMeasure>
				<centroid>
					<x>940.3989</x>
					<y>1137.187</y>
				</centroid>
			</pseudo3D>
		</spatialEntity>
		<numericStateVariable>
			<name>avgClusterednessRegions</name>
			<value>0</value>
		</numericStateVariable>
		<numericStateVariable>
			<name>avgDensityRegions</name>
			<value>0.602677130411426</value>
		</numericStateVariable>
	</timepoint>
	<timepoint>
		<spatialEntity>
			<pseudo3D type="region">
				<clusteredness>1</clusteredness>
				<density>0.602677130411426</density>
				<area>24784.5</area>
				<perimeter>867.8139142990112</perimeter>
				<distanceFromOrigin>339.2020047110571</distanceFromOrigin>
				<angle>50.54823715642748</angle>
				<shape>triangular</shape>
				<triangleMeasure>0.7518656716417911</triangleMeasure>
				<rectangleMeasure>0.4933359780055745</rectangleMeasure>
				<circleMeasure>0.373062707044463</circleMeasure>
				<centroid>
					<x>940.3989</x>
					<y>1137.187</y>
				</centroid>
			</pseudo3D>
		</spatialEntity>
		<numericStateVariable>
			<name>avgClusterednessRegions</name>
			<value>0</value>
		</numericStateVariable>
		<numericStateVariable>
			<name>avgDensityRegions</name>
			<value>0.602677130411426</value>
		</numericStateVariable>
	</timepoint>
	<timepoint>
		<spatialEntity>
			<pseudo3D type="region">
				<clusteredness>1</clusteredness>
				<density>0.602677130411426</density>
				<area>24784.5</area>
				<perimeter>867.8139142990112</perimeter>
				<distanceFromOrigin>339.2020047110571</distanceFromOrigin>
				<angle>50.54823715642748</angle>
				<shape>triangular</shape>
				<triangleMeasure>0.7518656716417911</triangleMeasure>
				<rectangleMeasure>0.4933359780055745</rectangleMeasure>
				<circleMeasure>0.373062707044463</circleMeasure>
				<centroid>
					<x>940.3989</x>
					<y>1137.187</y>
				</centroid>
			</pseudo3D>
		</spatialEntity>
		<numericStateVariable>
			<name>avgClusterednessRegions</name>
			<value>0</value>
		</numericStateVariable>
		<numericStateVariable>
			<name>avgDensityRegions</name>
			<value>0.602677130411426</value>
		</numericStateVariable>
	</timepoint>
	<timepoint>
		<spatialEntity>
			<pseudo3D type="region">
				<clusteredness>1</clusteredness>
				<density>0.602677130411426</density>
				<area>24784.5</area>
				<perimeter>867.8139142990112</perimeter>
				<distanceFromOrigin>339.2020047110571</distanceFromOrigin>
				<angle>50.54823715642748</angle>
				<shape>triangular</shape>
				<triangleMeasure>0.7518656716417911</triangleMeasure>
				<rectangleMeasure>0.4933359780055745</rectangleMeasure>
				<circleMeasure>0.373062707044463</circleMeasure>
				<centroid>
					<x>940.3989</x>
					<y>1137.187</y>
				</centroid>
			</pseudo3D>
		</spatialEntity>
		<numericStateVariable>
			<name>avgClusterednessRegions</name>
			<value>0</value>
		</numericStateVariable>
		<numericStateVariable>
			<name>avgDensityRegions</name>
			<value>0.602677130411426</value>
		</numericStateVariable>
	</timepoint>
	<timepoint>
		<spatialEntity>
			<pseudo3D type="region">
				<clusteredness>1</clusteredness>
				<density>0.602677130411426</density>
				<area>24784.5</area>
				<perimeter>867.8139142990112</perimeter>
				<distanceFromOrigin>339.2020047110571</distanceFromOrigin>
				<angle>50.54823715642748</angle>
				<shape>triangular</shape>
				<triangleMeasure>0.7518656716417911</triangleMeasure>
				<rectangleMeasure>0.4933359780055745</rectangleMeasure>
				<circleMeasure>0.373062707044463</circleMeasure>
				<centroid>
					<x>940.3989</x>
					<y>1137.187</y>
				</centroid>
			</pseudo3D>
		</spatialEntity>
		<numericStateVariable>
			<name>avgClusterednessRegions</name>
			<value>0</value>
		</numericStateVariable>
		<numericStateVariable>
			<name>avgDensityRegions</name>
			<value>0.602677130411426</value>
		</numericStateVariable>
	</timepoint>
	<timepoint>
		<spatialEntity>
			<pseudo3D type="region">
				<clusteredness>1</clusteredness>
				<density>0.602677130411426</density>
				<area>24784.5</area>
				<perimeter>867.8139142990112</perimeter>
				<distanceFromOrigin>339.2020047110571</distanceFromOrigin>
				<angle>50.54823715642748</angle>
				<shape>triangular</shape>
				<triangleMeasure>0.7518656716417911</triangleMeasure>
				<rectangleMeasure>0.4933359780055745</rectangleMeasure>
				<circleMeasure>0.373062707044463</circleMeasure>
				<centroid>
					<x>940.3989</x>
					<y>1137.187</y>
				</centroid>
			</pseudo3D>
		</spatialEntity>
		<numericStateVariable>
			<name>avgClusterednessRegions</name>
			<value>0</value>
		</numericStateVariable>
		<numericStateVariable>
			<name>avgDensityRegions</name>
			<value>0.602677130411426</value>
		</numericStateVariable>
	</timepoint>
	<timepoint>
		<spatialEntity>
			<pseudo3D type="region">
				<clusteredness>1</clusteredness>
				<density>0.602677130411426</density>
				<area>24784.5</area>
				<perimeter>867.8139142990112</perimeter>
				<distanceFromOrigin>339.2020047110571</distanceFromOrigin>
				<angle>50.54823715642748</angle>
				<shape>triangular</shape>
				<triangleMeasure>0.7518656716417911</triangleMeasure>
				<rectangleMeasure>0.4933359780055745</rectangleMeasure>
				<circleMeasure>0.373062707044463</circleMeasure>
				<centroid>
					<x>940.3989</x>
					<y>1137.187</y>
				</centroid>
			</pseudo3D>
		</spatialEntity>
		<numericStateVariable>
			<name>avgClusterednessRegions</name>
			<value>0</value>
		</numericStateVariable>
		<numericStateVariable>
			<name>avgDensityRegions</name>
			<value>0.602677130411426</value>
		</numericStateVariable>
	</timepoint>
	<timepoint>
		<spatialEntity>
			<pseudo3D type="region">
				<clusteredness>1</clusteredness>
				<density>0.602677130411426</density>
				<area>24784.5</area>
				<perimeter>867.8139142990112</perimeter>
				<distanceFromOrigin>339.2020047110571</distanceFromOrigin>
				<angle>50.54823715642748</angle>
				<shape>triangular</shape>
				<triangleMeasure>0.7518656716417911</triangleMeasure>
				<rectangleMeasure>0.4933359780055745</rectangleMeasure>
				<circleMeasure>0.373062707044463</circleMeasure>
				<centroid>
					<x>940.3989</x>
					<y>1137.187</y>
				</centroid>
			</pseudo3D>
		</spatialEntity>
		<numericStateVariable>
			<name>avgClusterednessRegions</name>
			<value>0</value>
		</numericStateVariable>
		<numericStateVariable>
			<name>avgDensityRegions</name>
			<value>0.602677130411426</value>
		</numericStateVariable>
	</timepoint>
	<timepoint>
		<spatialEntity>
			<pseudo3D type="region">
				<clusteredness>1</clusteredness>
				<density>0.602677130411426</density>
				<area>24784.5</area>
				<perimeter>867.8139142990112</perimeter>
				<distanceFromOrigin>339.2020047110571</distanceFromOrigin>
				<angle>50.54823715642748</angle>
				<shape>triangular</shape>
				<triangleMeasure>0.7518656716417911</triangleMeasure>
				<rectangleMeasure>0.4933359780055745</rectangleMeasure>
				<circleMeasure>0.373062707044463</circleMeasure>
				<centroid>
					<x>940.3989</x>
					<y>1137.187</y>
				</centroid>
			</pseudo3D>
		</spatialEntity>
		<numericStateVariable>
			<name>avgClusterednessRegions</name>
			<value>0</value>
		</numericStateVariable>
		<numericStateVariable>
			<name>avgDensityRegions</name>
			<value>0.602677130411426</value>
		</numericStateVariable>
	</timepoint>
	<timepoint>
		<spatialEntity>
			<pseudo3D type="region">
				<clusteredness>1</clusteredness>
				<density>0.602677130411426</density>
				<area>24784.5</area>
				<perimeter>867.8139142990112</perimeter>
				<distanceFromOrigin>339.2020047110571</distanceFromOrigin>
				<angle>50.54823715642748</angle>
				<shape>triangular</shape>
				<triangleMeasure>0.7518656716417911</triangleMeasure>
				<rectangleMeasure>0.4933359780055745</rectangleMeasure>
				<circleMeasure>0.373062707044463</circleMeasure>
				<centroid>
					<x>940.3989</x>
					<y>1137.187</y>
				</centroid>
			</pseudo3D>
		</spatialEntity>
		<numericStateVariable>
			<name>avgClusterednessRegions</name>
			<value>0</value>
		</numericStateVariable>
		<numericStateVariable>
			<name>avgDensityRegions</name>
			<value>0.602677130411426</value>
		</numericStateVariable>
	</timepoint>
	<timepoint>
		<spatialEntity>
			<pseudo3D type="region">
				<clusteredness>1</clusteredness>
				<density>0.602677130411426</density>
				<area>24784.5</area>
				<perimeter>867.8139142990112</perimeter>
				<distanceFromOrigin>339.2020047110571</distanceFromOrigin>
				<angle>50.54823715642748</angle>
				<shape>triangular</shape>
				<triangleMeasure>0.7518656716417911</triangleMeasure>
				<rectangleMeasure>0.4933359780055745</rectangleMeasure>
				<circleMeasure>0.373062707044463</circleMeasure>
				<centroid>
					<x>940.3989</x>
					<y>1137.187</y>
				</centroid>
			</pseudo3D>
		</spatialEntity>
		<numericStateVariable>
			<name>avgClusterednessRegions</name>
			<value>0</value>
		</numericStateVariable>
		<numericStateVariable>
			<name>avgDensityRegions</name>
			<value>0.602677130411426</value>
		</numericStateVariable>
	</timepoint>
	<timepoint>
		<spatialEntity>
			<pseudo3D type="region">
				<clusteredness>1</clusteredness>
				<density>0.602677130411426</density>
				<area>24784.5</area>
				<perimeter>867.8139142990112</perimeter>
				<distanceFromOrigin>339.2020047110571</distanceFromOrigin>
				<angle>50.54823715642748</angle>
				<shape>triangular</shape>
				<triangleMeasure>0.7518656716417911</triangleMeasure>
				<rectangleMeasure>0.4933359780055745</rectangleMeasure>
				<circleMeasure>0.373062707044463</circleMeasure>
				<centroid>
					<x>940.3989</x>
					<y>1137.187</y>
				</centroid>
			</pseudo3D>
		</spatialEntity>
		<numericStateVariable>
			<name>avgClusterednessRegions</name>
			<value>0</value>
		</numericStateVariable>
		<numericStateVariable>
			<name>avgDensityRegions</name>
			<value>0.602677130411426</value>
		</numericStateVariable>
	</timepoint>
	<timepoint>
		<spatialEntity>
			<pseudo3D type="region">
				<clusteredness>1</clusteredness>
				<density>0.602677130411426</density>
				<area>24784.5</area>
				<perimeter>867.8139142990112</perimeter>
				<distanceFromOrigin>339.2020047110571</distanceFromOrigin>
				<angle>50.54823715642748</angle>
				<shape>triangular</shape>
				<triangleMeasure>0.7518656716417911</triangleMeasure>
				<rectangleMeasure>0.4933359780055745</rectangleMeasure>
				<circleMeasure>0.373062707044463</circleMeasure>
				<centroid>
					<x>940.3989</x>
					<y>1137.187</y>
				</centroid>
			</pseudo3D>
		</spatialEntity>
		<numericStateVariable>
			<name>avgClusterednessRegions</name>
			<value>0</value>
		</numericStateVariable>
		<numericStateVariable>
			<name>avgDensityRegions</name>
			<value>0.602677130411426</value>
		</numericStateVariable>
	</timepoint>
	<timepoint>
		<spatialEntity>
			<pseudo3D type="region">
				<clusteredness>1</clusteredness>
				<density>0.602677130411426</density>
				<area>24784.5</area>
				<perimeter>867.8139142990112</perimeter>
				<distanceFromOrigin>339.2020047110571</distanceFromOrigin>
				<angle>50.54823715642748</angle>
				<shape>triangular</shape>
				<triangleMeasure>0.7518656716417911</triangleMeasure>
				<rectangleMeasure>0.4933359780055745</rectangleMeasure>
				<circleMeasure>0.373062707044463</circleMeasure>
				<centroid>
					<x>940.3989</x>
					<y>1137.187</y>
				</centroid>
			</pseudo3D>
		</spatialEntity>
		<numericStateVariable>
			<name>avgClusterednessRegions</name>
			<value>0</value>
		</numericStateVariable>
		<numericStateVariable>
			<name>avgDensityRegions</name>
			<value>0.602677130411426</value>
		</numericStateVariable>
	</timepoint>
	<timepoint>
		<spatialEntity>
			<pseudo3D type="region">
				<clusteredness>1</clusteredness>
				<density>0.602677130411426</density>
				<area>24784.5</area>
				<perimeter>867.8139142990112</perimeter>
				<distanceFromOrigin>339.2020047110571</distanceFromOrigin>
				<angle>50.54823715642748</angle>
				<shape>triangular</shape>
				<triangleMeasure>0.7518656716417911</triangleMeasure>
				<rectangleMeasure>0.4933359780055745</rectangleMeasure>
				<circleMeasure>0.373062707044463</circleMeasure>
				<centroid>
					<x>940.3989</x>
					<y>1137.187</y>
				</centroid>
			</pseudo3D>
		</spatialEntity>
		<numericStateVariable>
			<name>avgClusterednessRegions</name>
			<value>0</value>
		</numericStateVariable>
		<numericStateVariable>
			<name>avgDensityRegions</name>
			<value>0.602677130411426</value>
		</numericStateVariable>
	</timepoint>
	<timepoint>
		<spatialEntity>
			<pseudo3D type="region">
				<clusteredness>1</clusteredness>
				<density>0.602677130411426</density>
				<area>24784.5</area>
				<perimeter>867.8139142990112</perimeter>
				<distanceFromOrigin>339.2020047110571</distanceFromOrigin>
				<angle>50.54823715642748</angle>
				<shape>triangular</shape>
				<triangleMeasure>0.7518656716417911</triangleMeasure>
				<rectangleMeasure>0.4933359780055745</rectangleMeasure>
				<circleMeasure>0.373062707044463</circleMeasure>
				<centroid>
					<x>940.3989</x>
					<y>1137.187</y>
				</centroid>
			</pseudo3D>
		</spatialEntity>
		<numericStateVariable>
			<name>avgClusterednessRegions</name>
			<value>0</value>
		</numericStateVariable>
		<numericStateVariable>
			<name>avgDensityRegions</name>
			<value>0.602677130411426</value>
		</numericStateVariable>
	</timepoint>
	<timepoint>
		<spatialEntity>
			<pseudo3D type="region">
				<clusteredness>1</clusteredness>
				<density>0.602677130411426</density>
				<area>24784.5</area>
				<perimeter>867.8139142990112</perimeter>
				<distanceFromOrigin>339.2020047110571</distanceFromOrigin>
				<angle>50.54823715642748</angle>
				<shape>triangular</shape>
				<triangleMeasure>0.7518656716417911</triangleMeasure>
				<rectangleMeasure>0.4933359780055745</rectangleMeasure>
				<circleMeasure>0.373062707044463</circleMeasure>
				<centroid>
					<x>940.3989</x>
					<y>1137.187</y>
				</centroid>
			</pseudo3D>
		</spatialEntity>
		<numericStateVariable>
			<name>avgClusterednessRegions</name>
			<value>0</value>
		</numericStateVariable>
		<numericStateVariable>
			<name>avgDensityRegions</name>
			<value>0.602677130411426</value>
		</numericStateVariable>
	</timepoint>
	<timepoint>
		<spatialEntity>
			<pseudo3D type="region">
				<clusteredness>1</clusteredness>
				<density>0.602677130411426</density>
				<area>24784.5</area>
				<perimeter>867.8139142990112</perimeter>
				<distanceFromOrigin>339.2020047110571</distanceFromOrigin>
				<angle>50.54823715642748</angle>
				<shape>triangular</shape>
				<triangleMeasure>0.7518656716417911</triangleMeasure>
				<rectangleMeasure>0.4933359780055745</rectangleMeasure>
				<circleMeasure>0.373062707044463</circleMeasure>
				<centroid>
					<x>940.3989</x>
					<y>1137.187</y>
				</centroid>
			</pseudo3D>
		</spatialEntity>
		<numericStateVariable>
			<name>avgClusterednessRegions</name>
			<value>0</value>
		</numericStateVariable>
		<numericStateVariable>
			<name>avgDensityRegions</name>
			<value>0.602677130411426</value>
		</numericStateVariable>
	</timepoint>
	<timepoint>
		<spatialEntity>
			<pseudo3D type="region">
				<clusteredness>1</clusteredness>
				<density>0.602677130411426</density>
				<area>24784.5</area>
				<perimeter>867.8139142990112</perimeter>
				<distanceFromOrigin>339.2020047110571</distanceFromOrigin>
				<angle>50.54823715642748</angle>
				<shape>triangular</shape>
				<triangleMeasure>0.7518656716417911</triangleMeasure>
				<rectangleMeasure>0.4933359780055745</rectangleMeasure>
				<circleMeasure>0.373062707044463</circleMeasure>
				<centroid>
					<x>940.3989</x>
					<y>1137.187</y>
				</centroid>
			</pseudo3D>
		</spatialEntity>
		<numericStateVariable>
			<name>avgClusterednessRegions</name>
			<value>0</value>
		</numericStateVariable>
		<numericStateVariable>
			<name>avgDensityRegions</name>
			<value>0.602677130411426</value>
		</numericStateVariable>
	</timepoint>
	<timepoint>
		<spatialEntity>
			<pseudo3D type="region">
				<clusteredness>1</clusteredness>
				<density>0.602677130411426</density>
				<area>24784.5</area>
				<perimeter>867.8139142990112</perimeter>
				<distanceFromOrigin>339.2020047110571</distanceFromOrigin>
				<angle>50.54823715642748</angle>
				<shape>triangular</shape>
				<triangleMeasure>0.7518656716417911</triangleMeasure>
				<rectangleMeasure>0.4933359780055745</rectangleMeasure>
				<circleMeasure>0.373062707044463</circleMeasure>
				<centroid>
					<x>940.3989</x>
					<y>1137.187</y>
				</centroid>
			</pseudo3D>
		</spatialEntity>
		<numericStateVariable>
			<name>avgClusterednessRegions</name>
			<value>0</value>
		</numericStateVariable>
		<numericStateVariable>
			<name>avgDensityRegions</name>
			<value>0.602677130411426</value>
		</numericStateVariable>
	</timepoint>
	<timepoint>
		<spatialEntity>
			<pseudo3D type="region">
				<clusteredness>1</clusteredness>
				<density>0.602677130411426</density>
				<area>24784.5</area>
				<perimeter>867.8139142990112</perimeter>
				<distanceFromOrigin>339.2020047110571</distanceFromOrigin>
				<angle>50.54823715642748</angle>
				<shape>triangular</shape>
				<triangleMeasure>0.7518656716417911</triangleMeasure>
				<rectangleMeasure>0.4933359780055745</rectangleMeasure>
				<circleMeasure>0.373062707044463</circleMeasure>
				<centroid>
					<x>940.3989</x>
					<y>1137.187</y>
				</centroid>
			</pseudo3D>
		</spatialEntity>
		<numericStateVariable>
			<name>avgClusterednessRegions</name>
			<value>0</value>
		</numericStateVariable>
		<numericStateVariable>
			<name>avgDensityRegions</name>
			<value>0.602677130411426</value>
		</numericStateVariable>
	</timepoint>
	<timepoint>
		<spatialEntity>
			<pseudo3D type="region">
				<clusteredness>1</clusteredness>
				<density>0.602677130411426</density>
				<area>24784.5</area>
				<perimeter>867.8139142990112</perimeter>
				<distanceFromOrigin>339.2020047110571</distanceFromOrigin>
				<angle>50.54823715642748</angle>
				<shape>triangular</shape>
				<triangleMeasure>0.7518656716417911</triangleMeasure>
				<rectangleMeasure>0.4933359780055745</rectangleMeasure>
				<circleMeasure>0.373062707044463</circleMeasure>
				<centroid>
					<x>940.3989</x>
					<y>1137.187</y>
				</centroid>
			</pseudo3D>
		</spatialEntity>
		<numericStateVariable>
			<name>avgClusterednessRegions</name>
			<value>0</value>
		</numericStateVariable>
		<numericStateVariable>
			<name>avgDensityRegions</name>
			<value>0.602677130411426</value>
		</numericStateVariable>
	</timepoint>
	<timepoint>
		<spatialEntity>
			<pseudo3D type="region">
				<clusteredness>1</clusteredness>
				<density>0.602677130411426</density>
				<area>24784.5</area>
				<perimeter>867.8139142990112</perimeter>
				<distanceFromOrigin>339.2020047110571</distanceFromOrigin>
				<angle>50.54823715642748</angle>
				<shape>triangular</shape>
				<triangleMeasure>0.7518656716417911</triangleMeasure>
				<rectangleMeasure>0.4933359780055745</rectangleMeasure>
				<circleMeasure>0.373062707044463</circleMeasure>
				<centroid>
					<x>940.3989</x>
					<y>1137.187</y>
				</centroid>
			</pseudo3D>
		</spatialEntity>
		<numericStateVariable>
			<name>avgClusterednessRegions</name>
			<value>0</value>
		</numericStateVariable>
		<numericStateVariable>
			<name>avgDensityRegions</name>
			<value>0.602677130411426</value>
		</numericStateVariable>
	</timepoint>
	<timepoint>
		<spatialEntity>
			<pseudo3D type="region">
				<clusteredness>1</clusteredness>
				<density>0.602677130411426</density>
				<area>24784.5</area>
				<perimeter>867.8139142990112</perimeter>
				<distanceFromOrigin>339.2020047110571</distanceFromOrigin>
				<angle>50.54823715642748</angle>
				<shape>triangular</shape>
				<triangleMeasure>0.7518656716417911</triangleMeasure>
				<rectangleMeasure>0.4933359780055745</rectangleMeasure>
				<circleMeasure>0.373062707044463</circleMeasure>
				<centroid>
					<x>940.3989</x>
					<y>1137.187</y>
				</centroid>
			</pseudo3D>
		</spatialEntity>
		<numericStateVariable>
			<name>avgClusterednessRegions</name>
			<value>0</value>
		</numericStateVariable>
		<numericStateVariable>
			<name>avgDensityRegions</name>
			<value>0.602677130411426</value>
		</numericStateVariable>
	</timepoint>
	<timepoint>
		<spatialEntity>
			<pseudo3D type="region">
				<clusteredness>1</clusteredness>
				<density>0.602677130411426</density>
				<area>24784.5</area>
				<perimeter>867.8139142990112</perimeter>
				<distanceFromOrigin>339.2020047110571</distanceFromOrigin>
				<angle>50.54823715642748</angle>
				<shape>triangular</shape>
				<triangleMeasure>0.7518656716417911</triangleMeasure>
				<rectangleMeasure>0.4933359780055745</rectangleMeasure>
				<circleMeasure>0.373062707044463</circleMeasure>
				<centroid>
					<x>940.3989</x>
					<y>1137.187</y>
				</centroid>
			</pseudo3D>
		</spatialEntity>
		<numericStateVariable>
			<name>avgClusterednessRegions</name>
			<value>0</value>
		</numericStateVariable>
		<numericStateVariable>
			<name>avgDensityRegions</name>
			<value>0.602677130411426</value>
		</numericStateVariable>
	</timepoint>
	<timepoint>
		<spatialEntity>
			<pseudo3D type="region">
				<clusteredness>1</clusteredness>
				<density>0.602677130411426</density>
				<area>24784.5</area>
				<perimeter>867.8139142990112</perimeter>
				<distanceFromOrigin>339.2020047110571</distanceFromOrigin>
				<angle>50.54823715642748</angle>
				<shape>triangular</shape>
				<triangleMeasure>0.7518656716417911</triangleMeasure>
				<rectangleMeasure>0.4933359780055745</rectangleMeasure>
				<circleMeasure>0.373062707044463</circleMeasure>
				<centroid>
					<x>940.3989</x>
					<y>1137.187</y>
				</centroid>
			</pseudo3D>
		</spatialEntity>
		<numericStateVariable>
			<name>avgClusterednessRegions</name>
			<value>0</value>
		</numericStateVariable>
		<numericStateVariable>
			<name>avgDensityRegions</name>
			<value>0.602677130411426</value>
		</numericStateVariable>
	</timepoint>
	<timepoint>
		<spatialEntity>
			<pseudo3D type="region">
				<clusteredness>1</clusteredness>
				<density>0.602677130411426</density>
				<area>24784.5</area>
				<perimeter>867.8139142990112</perimeter>
				<distanceFromOrigin>339.2020047110571</distanceFromOrigin>
				<angle>50.54823715642748</angle>
				<shape>triangular</shape>
				<triangleMeasure>0.7518656716417911</triangleMeasure>
				<rectangleMeasure>0.4933359780055745</rectangleMeasure>
				<circleMeasure>0.373062707044463</circleMeasure>
				<centroid>
					<x>940.3989</x>
					<y>1137.187</y>
				</centroid>
			</pseudo3D>
		</spatialEntity>
		<numericStateVariable>
			<name>avgClusterednessRegions</name>
			<value>0</value>
		</numericStateVariable>
		<numericStateVariable>
			<name>avgDensityRegions</name>
			<value>0.602677130411426</value>
		</numericStateVariable>
	</timepoint>
	<timepoint>
		<spatialEntity>
			<pseudo3D type="region">
				<clusteredness>1</clusteredness>
				<density>0.602677130411426</density>
				<area>24784.5</area>
				<perimeter>867.8139142990112</perimeter>
				<distanceFromOrigin>339.2020047110571</distanceFromOrigin>
				<angle>50.54823715642748</angle>
				<shape>triangular</shape>
				<triangleMeasure>0.7518656716417911</triangleMeasure>
				<rectangleMeasure>0.4933359780055745</rectangleMeasure>
				<circleMeasure>0.373062707044463</circleMeasure>
				<centroid>
					<x>940.3989</x>
					<y>1137.187</y>
				</centroid>
			</pseudo3D>
		</spatialEntity>
		<numericStateVariable>
			<name>avgClusterednessRegions</name>
			<value>0</value>
		</numericStateVariable>
		<numericStateVariable>
			<name>avgDensityRegions</name>
			<value>0.602677130411426</value>
		</numericStateVariable>
	</timepoint>
	<timepoint>
		<spatialEntity>
			<pseudo3D type="region">
				<clusteredness>1</clusteredness>
				<density>0.602677130411426</density>
				<area>24784.5</area>
				<perimeter>867.8139142990112</perimeter>
				<distanceFromOrigin>339.2020047110571</distanceFromOrigin>
				<angle>50.54823715642748</angle>
				<shape>triangular</shape>
				<triangleMeasure>0.7518656716417911</triangleMeasure>
				<rectangleMeasure>0.4933359780055745</rectangleMeasure>
				<circleMeasure>0.373062707044463</circleMeasure>
				<centroid>
					<x>940.3989</x>
					<y>1137.187</y>
				</centroid>
			</pseudo3D>
		</spatialEntity>
		<numericStateVariable>
			<name>avgClusterednessRegions</name>
			<value>0</value>
		</numericStateVariable>
		<numericStateVariable>
			<name>avgDensityRegions</name>
			<value>0.602677130411426</value>
		</numericStateVariable>
	</timepoint>
	<timepoint>
		<spatialEntity>
			<pseudo3D type="region">
				<clusteredness>1</clusteredness>
				<density>0.602677130411426</density>
				<area>24784.5</area>
				<perimeter>867.8139142990112</perimeter>
				<distanceFromOrigin>339.2020047110571</distanceFromOrigin>
				<angle>50.54823715642748</angle>
				<shape>triangular</shape>
				<triangleMeasure>0.7518656716417911</triangleMeasure>
				<rectangleMeasure>0.4933359780055745</rectangleMeasure>
				<circleMeasure>0.373062707044463</circleMeasure>
				<centroid>
					<x>940.3989</x>
					<y>1137.187</y>
				</centroid>
			</pseudo3D>
		</spatialEntity>
		<numericStateVariable>
			<name>avgClusterednessRegions</name>
			<value>0</value>
		</numericStateVariable>
		<numericStateVariable>
			<name>avgDensityRegions</name>
			<value>0.602677130411426</value>
		</numericStateVariable>
	</timepoint>
	<timepoint>
		<spatialEntity>
			<pseudo3D type="region">
				<clusteredness>1</clusteredness>
				<density>0.602677130411426</density>
				<area>24784.5</area>
				<perimeter>867.8139142990112</perimeter>
				<distanceFromOrigin>339.2020047110571</distanceFromOrigin>
				<angle>50.54823715642748</angle>
				<shape>triangular</shape>
				<triangleMeasure>0.7518656716417911</triangleMeasure>
				<rectangleMeasure>0.4933359780055745</rectangleMeasure>
				<circleMeasure>0.373062707044463</circleMeasure>
				<centroid>
					<x>940.3989</x>
					<y>1137.187</y>
				</centroid>
			</pseudo3D>
		</spatialEntity>
		<numericStateVariable>
			<name>avgClusterednessRegions</name>
			<value>0</value>
		</numericStateVariable>
		<numericStateVariable>
			<name>avgDensityRegions</name>
			<value>0.602677130411426</value>
		</numericStateVariable>
	</timepoint>
	<timepoint>
		<spatialEntity>
			<pseudo3D type="region">
				<clusteredness>1</clusteredness>
				<density>0.602677130411426</density>
				<area>24784.5</area>
				<perimeter>867.8139142990112</perimeter>
				<distanceFromOrigin>339.2020047110571</distanceFromOrigin>
				<angle>50.54823715642748</angle>
				<shape>triangular</shape>
				<triangleMeasure>0.7518656716417911</triangleMeasure>
				<rectangleMeasure>0.4933359780055745</rectangleMeasure>
				<circleMeasure>0.373062707044463</circleMeasure>
				<centroid>
					<x>940.3989</x>
					<y>1137.187</y>
				</centroid>
			</pseudo3D>
		</spatialEntity>
		<numericStateVariable>
			<name>avgClusterednessRegions</name>
			<value>0</value>
		</numericStateVariable>
		<numericStateVariable>
			<name>avgDensityRegions</name>
			<value>0.602677130411426</value>
		</numericStateVariable>
	</timepoint>
</experiment>
