# Supplementary material for: Automatic validation of computational models using pseudo-3D spatio-temporal model checking
Source: BMC Syst Biol. 2014 Dec 2;8:124. doi: 10.1186/s12918-014-0124-0 (PMC4272535; doi:10.1186/s12918-014-0124-0)
Supplement: Additional file 8 — Dataset of STML files for the phase variation case study. The dataset of one thousand STML files corresponding to the stochastic simulations of the rectangular model for the phase variation case study. We recommend using the freely available 7zip software (Download link: http://www.7-zip.org/download.html) to extract this archive. [file 12918_2014_124_MOESM8_ESM.zip › phase_variation_stml_254.xml]

<?xml version="1.0" encoding="utf-8"?>
<!--Warning! This xml file was automatically generated by a C++ program using the Boost PropertyTree library.-->
<experiment>
	<timepoint>
		<numericStateVariable>
			<name>avgClusterednessRegions</name>
			<value>0</value>
		</numericStateVariable>
		<numericStateVariable>
			<name>avgDensityRegions</name>
			<value>0</value>
		</numericStateVariable>
	</timepoint>
	<timepoint>
		<numericStateVariable>
			<name>avgClusterednessRegions</name>
			<value>0</value>
		</numericStateVariable>
		<numericStateVariable>
			<name>avgDensityRegions</name>
			<value>0</value>
		</numericStateVariable>
	</timepoint>
	<timepoint>
		<numericStateVariable>
			<name>avgClusterednessRegions</name>
			<value>0</value>
		</numericStateVariable>
		<numericStateVariable>
			<name>avgDensityRegions</name>
			<value>0</value>
		</numericStateVariable>
	</timepoint>
	<timepoint>
		<numericStateVariable>
			<name>avgClusterednessRegions</name>
			<value>0</value>
		</numericStateVariable>
		<numericStateVariable>
			<name>avgDensityRegions</name>
			<value>0</value>
		</numericStateVariable>
	</timepoint>
	<timepoint>
		<numericStateVariable>
			<name>avgClusterednessRegions</name>
			<value>0</value>
		</numericStateVariable>
		<numericStateVariable>
			<name>avgDensityRegions</name>
			<value>0</value>
		</numericStateVariable>
	</timepoint>
	<timepoint>
		<numericStateVariable>
			<name>avgClusterednessRegions</name>
			<value>0</value>
		</numericStateVariable>
		<numericStateVariable>
			<name>avgDensityRegions</name>
			<value>0</value>
		</numericStateVariable>
	</timepoint>
	<timepoint>
		<numericStateVariable>
			<name>avgClusterednessRegions</name>
			<value>0</value>
		</numericStateVariable>
		<numericStateVariable>
			<name>avgDensityRegions</name>
			<value>0</value>
		</numericStateVariable>
	</timepoint>
	<timepoint>
		<numericStateVariable>
			<name>avgClusterednessRegions</name>
			<value>0</value>
		</numericStateVariable>
		<numericStateVariable>
			<name>avgDensityRegions</name>
			<value>0</value>
		</numericStateVariable>
	</timepoint>
	<timepoint>
		<numericStateVariable>
			<name>avgClusterednessRegions</name>
			<value>0</value>
		</numericStateVariable>
		<numericStateVariable>
			<name>avgDensityRegions</name>
			<value>0</value>
		</numericStateVariable>
	</timepoint>
	<timepoint>
		<numericStateVariable>
			<name>avgClusterednessRegions</name>
			<value>0</value>
		</numericStateVariable>
		<numericStateVariable>
			<name>avgDensityRegions</name>
			<value>0</value>
		</numericStateVariable>
	</timepoint>
	<timepoint>
		<numericStateVariable>
			<name>avgClusterednessRegions</name>
			<value>0</value>
		</numericStateVariable>
		<numericStateVariable>
			<name>avgDensityRegions</name>
			<value>0</value>
		</numericStateVariable>
	</timepoint>
	<timepoint>
		<numericStateVariable>
			<name>avgClusterednessRegions</name>
			<value>0</value>
		</numericStateVariable>
		<numericStateVariable>
			<name>avgDensityRegions</name>
			<value>0</value>
		</numericStateVariable>
	</timepoint>
	<timepoint>
		<numericStateVariable>
			<name>avgClusterednessRegions</name>
			<value>0</value>
		</numericStateVariable>
		<numericStateVariable>
			<name>avgDensityRegions</name>
			<value>0</value>
		</numericStateVariable>
	</timepoint>
	<timepoint>
		<numericStateVariable>
			<name>avgClusterednessRegions</name>
			<value>0</value>
		</numericStateVariable>
		<numericStateVariable>
			<name>avgDensityRegions</name>
			<value>0</value>
		</numericStateVariable>
	</timepoint>
	<timepoint>
		<numericStateVariable>
			<name>avgClusterednessRegions</name>
			<value>0</value>
		</numericStateVariable>
		<numericStateVariable>
			<name>avgDensityRegions</name>
			<value>0</value>
		</numericStateVariable>
	</timepoint>
	<timepoint>
		<numericStateVariable>
			<name>avgClusterednessRegions</name>
			<value>0</value>
		</numericStateVariable>
		<numericStateVariable>
			<name>avgDensityRegions</name>
			<value>0</value>
		</numericStateVariable>
	</timepoint>
	<timepoint>
		<numericStateVariable>
			<name>avgClusterednessRegions</name>
			<value>0</value>
		</numericStateVariable>
		<numericStateVariable>
			<name>avgDensityRegions</name>
			<value>0</value>
		</numericStateVariable>
	</timepoint>
	<timepoint>
		<numericStateVariable>
			<name>avgClusterednessRegions</name>
			<value>0</value>
		</numericStateVariable>
		<numericStateVariable>
			<name>avgDensityRegions</name>
			<value>0</value>
		</numericStateVariable>
	</timepoint>
	<timepoint>
		<numericStateVariable>
			<name>avgClusterednessRegions</name>
			<value>0</value>
		</numericStateVariable>
		<numericStateVariable>
			<name>avgDensityRegions</name>
			<value>0</value>
		</numericStateVariable>
	</timepoint>
	<timepoint>
		<numericStateVariable>
			<name>avgClusterednessRegions</name>
			<value>0</value>
		</numericStateVariable>
		<numericStateVariable>
			<name>avgDensityRegions</name>
			<value>0</value>
		</numericStateVariable>
	</timepoint>
	<timepoint>
		<numericStateVariable>
			<name>avgClusterednessRegions</name>
			<value>0</value>
		</numericStateVariable>
		<numericStateVariable>
			<name>avgDensityRegions</name>
			<value>0</value>
		</numericStateVariable>
	</timepoint>
	<timepoint>
		<numericStateVariable>
			<name>avgClusterednessRegions</name>
			<value>0</value>
		</numericStateVariable>
		<numericStateVariable>
			<name>avgDensityRegions</name>
			<value>0</value>
		</numericStateVariable>
	</timepoint>
	<timepoint>
		<spatialEntity>
			<pseudo3D type="region">
				<clusteredness>1</clusteredness>
				<density>0.5705336004370788</density>
				<area>22947</area>
				<perimeter>678.5905604362488</perimeter>
				<distanceFromOrigin>171.2921480979207</distanceFromOrigin>
				<angle>61.80128216009063</angle>
				<shape>triangular</shape>
				<triangleMeasure>0.7922815815766134</triangleMeasure>
				<rectangleMeasure>0.5900606500375013</rectangleMeasure>
				<circleMeasure>0.4708951960241257</circleMeasure>
				<centroid>
					<x>782.6308</x>
					<y>415.9792</y>
				</centroid>
			</pseudo3D>
		</spatialEntity>
		<numericStateVariable>
			<name>avgClusterednessRegions</name>
			<value>0</value>
		</numericStateVariable>
		<numericStateVariable>
			<name>avgDensityRegions</name>
			<value>0.5705336004370788</value>
		</numericStateVariable>
	</timepoint>
	<timepoint>
		<spatialEntity>
			<pseudo3D type="region">
				<clusteredness>1</clusteredness>
				<density>0.5744117793582835</density>
				<area>26405</area>
				<perimeter>787.8547601699829</perimeter>
				<distanceFromOrigin>171.2921480979207</distanceFromOrigin>
				<angle>64.76185488049784</angle>
				<shape>triangular</shape>
				<triangleMeasure>0.7098929313160778</triangleMeasure>
				<rectangleMeasure>0.5292921478611592</rectangleMeasure>
				<circleMeasure>0.4109016705910583</circleMeasure>
				<centroid>
					<x>787.1443</x>
					<y>406.1968</y>
				</centroid>
			</pseudo3D>
		</spatialEntity>
		<numericStateVariable>
			<name>avgClusterednessRegions</name>
			<value>0</value>
		</numericStateVariable>
		<numericStateVariable>
			<name>avgDensityRegions</name>
			<value>0.5744117793582835</value>
		</numericStateVariable>
	</timepoint>
	<timepoint>
		<spatialEntity>
			<pseudo3D type="region">
				<clusteredness>1</clusteredness>
				<density>0.5750400622727572</density>
				<area>29254</area>
				<perimeter>820.5015754699707</perimeter>
				<distanceFromOrigin>171.2921480979207</distanceFromOrigin>
				<angle>62.21858198698977</angle>
				<shape>triangular</shape>
				<triangleMeasure>0.7308281430291182</triangleMeasure>
				<rectangleMeasure>0.5434880090847624</rectangleMeasure>
				<circleMeasure>0.4071931213019412</circleMeasure>
				<centroid>
					<x>794.0187</x>
					<y>398.7522</y>
				</centroid>
			</pseudo3D>
		</spatialEntity>
		<numericStateVariable>
			<name>avgClusterednessRegions</name>
			<value>0</value>
		</numericStateVariable>
		<numericStateVariable>
			<name>avgDensityRegions</name>
			<value>0.5750400622727572</value>
		</numericStateVariable>
	</timepoint>
	<timepoint>
		<spatialEntity>
			<pseudo3D type="region">
				<clusteredness>1</clusteredness>
				<density>0.571662518013887</density>
				<area>32824</area>
				<perimeter>873.522114276886</perimeter>
				<distanceFromOrigin>171.2921480979207</distanceFromOrigin>
				<angle>60.47262492918925</angle>
				<shape>triangular</shape>
				<triangleMeasure>0.7144437113570354</triangleMeasure>
				<rectangleMeasure>0.5608464746796453</rectangleMeasure>
				<circleMeasure>0.4232851599391187</circleMeasure>
				<centroid>
					<x>795.7292</x>
					<y>388.6211</y>
				</centroid>
			</pseudo3D>
		</spatialEntity>
		<numericStateVariable>
			<name>avgClusterednessRegions</name>
			<value>0</value>
		</numericStateVariable>
		<numericStateVariable>
			<name>avgDensityRegions</name>
			<value>0.571662518013887</value>
		</numericStateVariable>
	</timepoint>
	<timepoint>
		<spatialEntity>
			<pseudo3D type="region">
				<clusteredness>1</clusteredness>
				<density>0.5684085505540781</density>
				<area>35780.5</area>
				<perimeter>901.5878369808197</perimeter>
				<distanceFromOrigin>171.2921480979207</distanceFromOrigin>
				<angle>58.47746028651779</angle>
				<shape>triangular</shape>
				<triangleMeasure>0.7181590156561947</triangleMeasure>
				<rectangleMeasure>0.574142355312937</rectangleMeasure>
				<circleMeasure>0.423455034765387</circleMeasure>
				<centroid>
					<x>801.556</x>
					<y>381.4139</y>
				</centroid>
			</pseudo3D>
		</spatialEntity>
		<numericStateVariable>
			<name>avgClusterednessRegions</name>
			<value>0</value>
		</numericStateVariable>
		<numericStateVariable>
			<name>avgDensityRegions</name>
			<value>0.5684085505540781</value>
		</numericStateVariable>
	</timepoint>
	<timepoint>
		<spatialEntity>
			<pseudo3D type="region">
				<clusteredness>1</clusteredness>
				<density>0.5657588470786229</density>
				<area>38764</area>
				<perimeter>1044.077443599701</perimeter>
				<distanceFromOrigin>171.2921480979207</distanceFromOrigin>
				<angle>56.1315255941926</angle>
				<shape>triangular</shape>
				<triangleMeasure>0.6632344205558357</triangleMeasure>
				<rectangleMeasure>0.5222664070312089</rectangleMeasure>
				<circleMeasure>0.3579815423995807</circleMeasure>
				<centroid>
					<x>808.1579</x>
					<y>373.9261</y>
				</centroid>
			</pseudo3D>
		</spatialEntity>
		<numericStateVariable>
			<name>avgClusterednessRegions</name>
			<value>0</value>
		</numericStateVariable>
		<numericStateVariable>
			<name>avgDensityRegions</name>
			<value>0.5657588470786229</value>
		</numericStateVariable>
	</timepoint>
	<timepoint>
		<spatialEntity>
			<pseudo3D type="region">
				<clusteredness>1</clusteredness>
				<density>0.560332997307057</density>
				<area>40956</area>
				<perimeter>1069.251514434814</perimeter>
				<distanceFromOrigin>171.2921480979207</distanceFromOrigin>
				<angle>55.85518701080795</angle>
				<shape>triangular</shape>
				<triangleMeasure>0.6596025450164121</triangleMeasure>
				<rectangleMeasure>0.495892994522763</rectangleMeasure>
				<circleMeasure>0.3620258280408559</circleMeasure>
				<centroid>
					<x>811.5981</x>
					<y>368.3948</y>
				</centroid>
			</pseudo3D>
		</spatialEntity>
		<numericStateVariable>
			<name>avgClusterednessRegions</name>
			<value>0</value>
		</numericStateVariable>
		<numericStateVariable>
			<name>avgDensityRegions</name>
			<value>0.560332997307057</value>
		</numericStateVariable>
	</timepoint>
	<timepoint>
		<spatialEntity>
			<pseudo3D type="region">
				<clusteredness>1</clusteredness>
				<density>0.5652444169806181</density>
				<area>46641</area>
				<perimeter>1297.012054920197</perimeter>
				<distanceFromOrigin>171.2921480979207</distanceFromOrigin>
				<angle>59.7121955581335</angle>
				<shape>triangular</shape>
				<triangleMeasure>0.6280291908145631</triangleMeasure>
				<rectangleMeasure>0.4454322299337005</rectangleMeasure>
				<circleMeasure>0.3536091397035126</circleMeasure>
				<centroid>
					<x>813.8552</x>
					<y>353.6577</y>
				</centroid>
			</pseudo3D>
		</spatialEntity>
		<numericStateVariable>
			<name>avgClusterednessRegions</name>
			<value>0</value>
		</numericStateVariable>
		<numericStateVariable>
			<name>avgDensityRegions</name>
			<value>0.5652444169806181</value>
		</numericStateVariable>
	</timepoint>
	<timepoint>
		<spatialEntity>
			<pseudo3D type="region">
				<clusteredness>1</clusteredness>
				<density>0.5593107616034243</density>
				<area>50332.5</area>
				<perimeter>1357.572994709015</perimeter>
				<distanceFromOrigin>171.2921480979207</distanceFromOrigin>
				<angle>59.6699119176564</angle>
				<shape>triangular</shape>
				<triangleMeasure>0.6297889911270229</triangleMeasure>
				<rectangleMeasure>0.4434096518490647</rectangleMeasure>
				<circleMeasure>0.3505334955320379</circleMeasure>
				<centroid>
					<x>818.7701</x>
					<y>345.1083</y>
				</centroid>
			</pseudo3D>
		</spatialEntity>
		<numericStateVariable>
			<name>avgClusterednessRegions</name>
			<value>0</value>
		</numericStateVariable>
		<numericStateVariable>
			<name>avgDensityRegions</name>
			<value>0.5593107616034243</value>
		</numericStateVariable>
	</timepoint>
	<timepoint>
		<spatialEntity>
			<pseudo3D type="region">
				<clusteredness>1</clusteredness>
				<density>0.5556230275282807</density>
				<area>54530.5</area>
				<perimeter>1482.828485250473</perimeter>
				<distanceFromOrigin>171.2921480979207</distanceFromOrigin>
				<angle>60.17135300321623</angle>
				<shape>triangular</shape>
				<triangleMeasure>0.6205577059035231</triangleMeasure>
				<rectangleMeasure>0.4347019491730523</rectangleMeasure>
				<circleMeasure>0.346297063955763</circleMeasure>
				<centroid>
					<x>822.6478</x>
					<y>335.5452</y>
				</centroid>
			</pseudo3D>
		</spatialEntity>
		<numericStateVariable>
			<name>avgClusterednessRegions</name>
			<value>0</value>
		</numericStateVariable>
		<numericStateVariable>
			<name>avgDensityRegions</name>
			<value>0.5556230275282807</value>
		</numericStateVariable>
	</timepoint>
	<timepoint>
		<spatialEntity>
			<pseudo3D type="region">
				<clusteredness>1</clusteredness>
				<density>0.5548270230257359</density>
				<area>59396.5</area>
				<perimeter>1523.974009275436</perimeter>
				<distanceFromOrigin>171.2921480979207</distanceFromOrigin>
				<angle>59.03762789983549</angle>
				<shape>triangular</shape>
				<triangleMeasure>0.6184651087421263</triangleMeasure>
				<rectangleMeasure>0.4397787695441272</rectangleMeasure>
				<circleMeasure>0.3478562399909044</circleMeasure>
				<centroid>
					<x>830.5165</x>
					<y>325.5373</y>
				</centroid>
			</pseudo3D>
		</spatialEntity>
		<numericStateVariable>
			<name>avgClusterednessRegions</name>
			<value>0</value>
		</numericStateVariable>
		<numericStateVariable>
			<name>avgDensityRegions</name>
			<value>0.5548270230257359</value>
		</numericStateVariable>
	</timepoint>
	<timepoint>
		<spatialEntity>
			<pseudo3D type="region">
				<clusteredness>1</clusteredness>
				<density>0.5545734328214044</density>
				<area>64245.5</area>
				<perimeter>1600.559910774231</perimeter>
				<distanceFromOrigin>171.2921480979207</distanceFromOrigin>
				<angle>59.08836369325989</angle>
				<shape>triangular</shape>
				<triangleMeasure>0.6193792517519177</triangleMeasure>
				<rectangleMeasure>0.4132066975126169</rectangleMeasure>
				<circleMeasure>0.3306474333217577</circleMeasure>
				<centroid>
					<x>838.2156</x>
					<y>315.5204</y>
				</centroid>
			</pseudo3D>
		</spatialEntity>
		<numericStateVariable>
			<name>avgClusterednessRegions</name>
			<value>0</value>
		</numericStateVariable>
		<numericStateVariable>
			<name>avgDensityRegions</name>
			<value>0.5545734328214044</value>
		</numericStateVariable>
	</timepoint>
	<timepoint>
		<spatialEntity>
			<pseudo3D type="region">
				<clusteredness>1</clusteredness>
				<density>0.5560132387962214</density>
				<area>68971.5</area>
				<perimeter>1674.063984394073</perimeter>
				<distanceFromOrigin>171.2921480979207</distanceFromOrigin>
				<angle>59.07030314003561</angle>
				<shape>triangular</shape>
				<triangleMeasure>0.6178645024261482</triangleMeasure>
				<rectangleMeasure>0.413726357076599</rectangleMeasure>
				<circleMeasure>0.3341805396308156</circleMeasure>
				<centroid>
					<x>843.3803</x>
					<y>305.8133</y>
				</centroid>
			</pseudo3D>
		</spatialEntity>
		<numericStateVariable>
			<name>avgClusterednessRegions</name>
			<value>0</value>
		</numericStateVariable>
		<numericStateVariable>
			<name>avgDensityRegions</name>
			<value>0.5560132387962214</value>
		</numericStateVariable>
	</timepoint>
	<timepoint>
		<spatialEntity>
			<pseudo3D type="region">
				<clusteredness>1</clusteredness>
				<density>0.5572508155987632</density>
				<area>72445</area>
				<perimeter>1730.827703475952</perimeter>
				<distanceFromOrigin>171.2921480979207</distanceFromOrigin>
				<angle>57.89609562802948</angle>
				<shape>triangular</shape>
				<triangleMeasure>0.6176495193862723</triangleMeasure>
				<rectangleMeasure>0.4114556345260732</rectangleMeasure>
				<circleMeasure>0.3242758094920768</circleMeasure>
				<centroid>
					<x>846.0129</x>
					<y>298.5062</y>
				</centroid>
			</pseudo3D>
		</spatialEntity>
		<numericStateVariable>
			<name>avgClusterednessRegions</name>
			<value>0</value>
		</numericStateVariable>
		<numericStateVariable>
			<name>avgDensityRegions</name>
			<value>0.5572508155987632</value>
		</numericStateVariable>
	</timepoint>
	<timepoint>
		<spatialEntity>
			<pseudo3D type="region">
				<clusteredness>1</clusteredness>
				<density>0.5572508155987632</density>
				<area>72445</area>
				<perimeter>1730.827703475952</perimeter>
				<distanceFromOrigin>171.2921480979207</distanceFromOrigin>
				<angle>57.89609562802948</angle>
				<shape>triangular</shape>
				<triangleMeasure>0.6176495193862723</triangleMeasure>
				<rectangleMeasure>0.4114556345260732</rectangleMeasure>
				<circleMeasure>0.3242758094920768</circleMeasure>
				<centroid>
					<x>846.0129</x>
					<y>298.5062</y>
				</centroid>
			</pseudo3D>
		</spatialEntity>
		<numericStateVariable>
			<name>avgClusterednessRegions</name>
			<value>0</value>
		</numericStateVariable>
		<numericStateVariable>
			<name>avgDensityRegions</name>
			<value>0.5572508155987632</value>
		</numericStateVariable>
	</timepoint>
	<timepoint>
		<spatialEntity>
			<pseudo3D type="region">
				<clusteredness>1</clusteredness>
				<density>0.5572508155987632</density>
				<area>72445</area>
				<perimeter>1730.827703475952</perimeter>
				<distanceFromOrigin>171.2921480979207</distanceFromOrigin>
				<angle>57.89609562802948</angle>
				<shape>triangular</shape>
				<triangleMeasure>0.6176495193862723</triangleMeasure>
				<rectangleMeasure>0.4114556345260732</rectangleMeasure>
				<circleMeasure>0.3242758094920768</circleMeasure>
				<centroid>
					<x>846.0129</x>
					<y>298.5062</y>
				</centroid>
			</pseudo3D>
		</spatialEntity>
		<numericStateVariable>
			<name>avgClusterednessRegions</name>
			<value>0</value>
		</numericStateVariable>
		<numericStateVariable>
			<name>avgDensityRegions</name>
			<value>0.5572508155987632</value>
		</numericStateVariable>
	</timepoint>
	<timepoint>
		<spatialEntity>
			<pseudo3D type="region">
				<clusteredness>1</clusteredness>
				<density>0.5572508155987632</density>
				<area>72445</area>
				<perimeter>1730.827703475952</perimeter>
				<distanceFromOrigin>171.2921480979207</distanceFromOrigin>
				<angle>57.89609562802948</angle>
				<shape>triangular</shape>
				<triangleMeasure>0.6176495193862723</triangleMeasure>
				<rectangleMeasure>0.4114556345260732</rectangleMeasure>
				<circleMeasure>0.3242758094920768</circleMeasure>
				<centroid>
					<x>846.0129</x>
					<y>298.5062</y>
				</centroid>
			</pseudo3D>
		</spatialEntity>
		<numericStateVariable>
			<name>avgClusterednessRegions</name>
			<value>0</value>
		</numericStateVariable>
		<numericStateVariable>
			<name>avgDensityRegions</name>
			<value>0.5572508155987632</value>
		</numericStateVariable>
	</timepoint>
	<timepoint>
		<spatialEntity>
			<pseudo3D type="region">
				<clusteredness>1</clusteredness>
				<density>0.5572508155987632</density>
				<area>72445</area>
				<perimeter>1730.827703475952</perimeter>
				<distanceFromOrigin>171.2921480979207</distanceFromOrigin>
				<angle>57.89609562802948</angle>
				<shape>triangular</shape>
				<triangleMeasure>0.6176495193862723</triangleMeasure>
				<rectangleMeasure>0.4114556345260732</rectangleMeasure>
				<circleMeasure>0.3242758094920768</circleMeasure>
				<centroid>
					<x>846.0129</x>
					<y>298.5062</y>
				</centroid>
			</pseudo3D>
		</spatialEntity>
		<numericStateVariable>
			<name>avgClusterednessRegions</name>
			<value>0</value>
		</numericStateVariable>
		<numericStateVariable>
			<name>avgDensityRegions</name>
			<value>0.5572508155987632</value>
		</numericStateVariable>
	</timepoint>
	<timepoint>
		<spatialEntity>
			<pseudo3D type="region">
				<clusteredness>1</clusteredness>
				<density>0.5572508155987632</density>
				<area>72445</area>
				<perimeter>1730.827703475952</perimeter>
				<distanceFromOrigin>171.2921480979207</distanceFromOrigin>
				<angle>57.89609562802948</angle>
				<shape>triangular</shape>
				<triangleMeasure>0.6176495193862723</triangleMeasure>
				<rectangleMeasure>0.4114556345260732</rectangleMeasure>
				<circleMeasure>0.3242758094920768</circleMeasure>
				<centroid>
					<x>846.0129</x>
					<y>298.5062</y>
				</centroid>
			</pseudo3D>
		</spatialEntity>
		<numericStateVariable>
			<name>avgClusterednessRegions</name>
			<value>0</value>
		</numericStateVariable>
		<numericStateVariable>
			<name>avgDensityRegions</name>
			<value>0.5572508155987632</value>
		</numericStateVariable>
	</timepoint>
	<timepoint>
		<spatialEntity>
			<pseudo3D type="region">
				<clusteredness>1</clusteredness>
				<density>0.5572508155987632</density>
				<area>72445</area>
				<perimeter>1730.827703475952</perimeter>
				<distanceFromOrigin>171.2921480979207</distanceFromOrigin>
				<angle>57.89609562802948</angle>
				<shape>triangular</shape>
				<triangleMeasure>0.6176495193862723</triangleMeasure>
				<rectangleMeasure>0.4114556345260732</rectangleMeasure>
				<circleMeasure>0.3242758094920768</circleMeasure>
				<centroid>
					<x>846.0129</x>
					<y>298.5062</y>
				</centroid>
			</pseudo3D>
		</spatialEntity>
		<numericStateVariable>
			<name>avgClusterednessRegions</name>
			<value>0</value>
		</numericStateVariable>
		<numericStateVariable>
			<name>avgDensityRegions</name>
			<value>0.5572508155987632</value>
		</numericStateVariable>
	</timepoint>
	<timepoint>
		<spatialEntity>
			<pseudo3D type="region">
				<clusteredness>1</clusteredness>
				<density>0.5572508155987632</density>
				<area>72445</area>
				<perimeter>1730.827703475952</perimeter>
				<distanceFromOrigin>171.2921480979207</distanceFromOrigin>
				<angle>57.89609562802948</angle>
				<shape>triangular</shape>
				<triangleMeasure>0.6176495193862723</triangleMeasure>
				<rectangleMeasure>0.4114556345260732</rectangleMeasure>
				<circleMeasure>0.3242758094920768</circleMeasure>
				<centroid>
					<x>846.0129</x>
					<y>298.5062</y>
				</centroid>
			</pseudo3D>
		</spatialEntity>
		<numericStateVariable>
			<name>avgClusterednessRegions</name>
			<value>0</value>
		</numericStateVariable>
		<numericStateVariable>
			<name>avgDensityRegions</name>
			<value>0.5572508155987632</value>
		</numericStateVariable>
	</timepoint>
	<timepoint>
		<spatialEntity>
			<pseudo3D type="region">
				<clusteredness>1</clusteredness>
				<density>0.5572508155987632</density>
				<area>72445</area>
				<perimeter>1730.827703475952</perimeter>
				<distanceFromOrigin>171.2921480979207</distanceFromOrigin>
				<angle>57.89609562802948</angle>
				<shape>triangular</shape>
				<triangleMeasure>0.6176495193862723</triangleMeasure>
				<rectangleMeasure>0.4114556345260732</rectangleMeasure>
				<circleMeasure>0.3242758094920768</circleMeasure>
				<centroid>
					<x>846.0129</x>
					<y>298.5062</y>
				</centroid>
			</pseudo3D>
		</spatialEntity>
		<numericStateVariable>
			<name>avgClusterednessRegions</name>
			<value>0</value>
		</numericStateVariable>
		<numericStateVariable>
			<name>avgDensityRegions</name>
			<value>0.5572508155987632</value>
		</numericStateVariable>
	</timepoint>
	<timepoint>
		<spatialEntity>
			<pseudo3D type="region">
				<clusteredness>1</clusteredness>
				<density>0.5572508155987632</density>
				<area>72445</area>
				<perimeter>1730.827703475952</perimeter>
				<distanceFromOrigin>171.2921480979207</distanceFromOrigin>
				<angle>57.89609562802948</angle>
				<shape>triangular</shape>
				<triangleMeasure>0.6176495193862723</triangleMeasure>
				<rectangleMeasure>0.4114556345260732</rectangleMeasure>
				<circleMeasure>0.3242758094920768</circleMeasure>
				<centroid>
					<x>846.0129</x>
					<y>298.5062</y>
				</centroid>
			</pseudo3D>
		</spatialEntity>
		<numericStateVariable>
			<name>avgClusterednessRegions</name>
			<value>0</value>
		</numericStateVariable>
		<numericStateVariable>
			<name>avgDensityRegions</name>
			<value>0.5572508155987632</value>
		</numericStateVariable>
	</timepoint>
	<timepoint>
		<spatialEntity>
			<pseudo3D type="region">
				<clusteredness>1</clusteredness>
				<density>0.5572508155987632</density>
				<area>72445</area>
				<perimeter>1730.827703475952</perimeter>
				<distanceFromOrigin>171.2921480979207</distanceFromOrigin>
				<angle>57.89609562802948</angle>
				<shape>triangular</shape>
				<triangleMeasure>0.6176495193862723</triangleMeasure>
				<rectangleMeasure>0.4114556345260732</rectangleMeasure>
				<circleMeasure>0.3242758094920768</circleMeasure>
				<centroid>
					<x>846.0129</x>
					<y>298.5062</y>
				</centroid>
			</pseudo3D>
		</spatialEntity>
		<numericStateVariable>
			<name>avgClusterednessRegions</name>
			<value>0</value>
		</numericStateVariable>
		<numericStateVariable>
			<name>avgDensityRegions</name>
			<value>0.5572508155987632</value>
		</numericStateVariable>
	</timepoint>
	<timepoint>
		<spatialEntity>
			<pseudo3D type="region">
				<clusteredness>1</clusteredness>
				<density>0.5572508155987632</density>
				<area>72445</area>
				<perimeter>1730.827703475952</perimeter>
				<distanceFromOrigin>171.2921480979207</distanceFromOrigin>
				<angle>57.89609562802948</angle>
				<shape>triangular</shape>
				<triangleMeasure>0.6176495193862723</triangleMeasure>
				<rectangleMeasure>0.4114556345260732</rectangleMeasure>
				<circleMeasure>0.3242758094920768</circleMeasure>
				<centroid>
					<x>846.0129</x>
					<y>298.5062</y>
				</centroid>
			</pseudo3D>
		</spatialEntity>
		<numericStateVariable>
			<name>avgClusterednessRegions</name>
			<value>0</value>
		</numericStateVariable>
		<numericStateVariable>
			<name>avgDensityRegions</name>
			<value>0.5572508155987632</value>
		</numericStateVariable>
	</timepoint>
	<timepoint>
		<spatialEntity>
			<pseudo3D type="region">
				<clusteredness>1</clusteredness>
				<density>0.5572508155987632</density>
				<area>72445</area>
				<perimeter>1730.827703475952</perimeter>
				<distanceFromOrigin>171.2921480979207</distanceFromOrigin>
				<angle>57.89609562802948</angle>
				<shape>triangular</shape>
				<triangleMeasure>0.6176495193862723</triangleMeasure>
				<rectangleMeasure>0.4114556345260732</rectangleMeasure>
				<circleMeasure>0.3242758094920768</circleMeasure>
				<centroid>
					<x>846.0129</x>
					<y>298.5062</y>
				</centroid>
			</pseudo3D>
		</spatialEntity>
		<numericStateVariable>
			<name>avgClusterednessRegions</name>
			<value>0</value>
		</numericStateVariable>
		<numericStateVariable>
			<name>avgDensityRegions</name>
			<value>0.5572508155987632</value>
		</numericStateVariable>
	</timepoint>
	<timepoint>
		<spatialEntity>
			<pseudo3D type="region">
				<clusteredness>1</clusteredness>
				<density>0.5572508155987632</density>
				<area>72445</area>
				<perimeter>1730.827703475952</perimeter>
				<distanceFromOrigin>171.2921480979207</distanceFromOrigin>
				<angle>57.89609562802948</angle>
				<shape>triangular</shape>
				<triangleMeasure>0.6176495193862723</triangleMeasure>
				<rectangleMeasure>0.4114556345260732</rectangleMeasure>
				<circleMeasure>0.3242758094920768</circleMeasure>
				<centroid>
					<x>846.0129</x>
					<y>298.5062</y>
				</centroid>
			</pseudo3D>
		</spatialEntity>
		<numericStateVariable>
			<name>avgClusterednessRegions</name>
			<value>0</value>
		</numericStateVariable>
		<numericStateVariable>
			<name>avgDensityRegions</name>
			<value>0.5572508155987632</value>
		</numericStateVariable>
	</timepoint>
	<timepoint>
		<spatialEntity>
			<pseudo3D type="region">
				<clusteredness>1</clusteredness>
				<density>0.5572508155987632</density>
				<area>72445</area>
				<perimeter>1730.827703475952</perimeter>
				<distanceFromOrigin>171.2921480979207</distanceFromOrigin>
				<angle>57.89609562802948</angle>
				<shape>triangular</shape>
				<triangleMeasure>0.6176495193862723</triangleMeasure>
				<rectangleMeasure>0.4114556345260732</rectangleMeasure>
				<circleMeasure>0.3242758094920768</circleMeasure>
				<centroid>
					<x>846.0129</x>
					<y>298.5062</y>
				</centroid>
			</pseudo3D>
		</spatialEntity>
		<numericStateVariable>
			<name>avgClusterednessRegions</name>
			<value>0</value>
		</numericStateVariable>
		<numericStateVariable>
			<name>avgDensityRegions</name>
			<value>0.5572508155987632</value>
		</numericStateVariable>
	</timepoint>
	<timepoint>
		<spatialEntity>
			<pseudo3D type="region">
				<clusteredness>1</clusteredness>
				<density>0.5572508155987632</density>
				<area>72445</area>
				<perimeter>1730.827703475952</perimeter>
				<distanceFromOrigin>171.2921480979207</distanceFromOrigin>
				<angle>57.89609562802948</angle>
				<shape>triangular</shape>
				<triangleMeasure>0.6176495193862723</triangleMeasure>
				<rectangleMeasure>0.4114556345260732</rectangleMeasure>
				<circleMeasure>0.3242758094920768</circleMeasure>
				<centroid>
					<x>846.0129</x>
					<y>298.5062</y>
				</centroid>
			</pseudo3D>
		</spatialEntity>
		<numericStateVariable>
			<name>avgClusterednessRegions</name>
			<value>0</value>
		</numericStateVariable>
		<numericStateVariable>
			<name>avgDensityRegions</name>
			<value>0.5572508155987632</value>
		</numericStateVariable>
	</timepoint>
	<timepoint>
		<spatialEntity>
			<pseudo3D type="region">
				<clusteredness>1</clusteredness>
				<density>0.5572508155987632</density>
				<area>72445</area>
				<perimeter>1730.827703475952</perimeter>
				<distanceFromOrigin>171.2921480979207</distanceFromOrigin>
				<angle>57.89609562802948</angle>
				<shape>triangular</shape>
				<triangleMeasure>0.6176495193862723</triangleMeasure>
				<rectangleMeasure>0.4114556345260732</rectangleMeasure>
				<circleMeasure>0.3242758094920768</circleMeasure>
				<centroid>
					<x>846.0129</x>
					<y>298.5062</y>
				</centroid>
			</pseudo3D>
		</spatialEntity>
		<numericStateVariable>
			<name>avgClusterednessRegions</name>
			<value>0</value>
		</numericStateVariable>
		<numericStateVariable>
			<name>avgDensityRegions</name>
			<value>0.5572508155987632</value>
		</numericStateVariable>
	</timepoint>
	<timepoint>
		<spatialEntity>
			<pseudo3D type="region">
				<clusteredness>1</clusteredness>
				<density>0.5572508155987632</density>
				<area>72445</area>
				<perimeter>1730.827703475952</perimeter>
				<distanceFromOrigin>171.2921480979207</distanceFromOrigin>
				<angle>57.89609562802948</angle>
				<shape>triangular</shape>
				<triangleMeasure>0.6176495193862723</triangleMeasure>
				<rectangleMeasure>0.4114556345260732</rectangleMeasure>
				<circleMeasure>0.3242758094920768</circleMeasure>
				<centroid>
					<x>846.0129</x>
					<y>298.5062</y>
				</centroid>
			</pseudo3D>
		</spatialEntity>
		<numericStateVariable>
			<name>avgClusterednessRegions</name>
			<value>0</value>
		</numericStateVariable>
		<numericStateVariable>
			<name>avgDensityRegions</name>
			<value>0.5572508155987632</value>
		</numericStateVariable>
	</timepoint>
	<timepoint>
		<spatialEntity>
			<pseudo3D type="region">
				<clusteredness>1</clusteredness>
				<density>0.5572508155987632</density>
				<area>72445</area>
				<perimeter>1730.827703475952</perimeter>
				<distanceFromOrigin>171.2921480979207</distanceFromOrigin>
				<angle>57.89609562802948</angle>
				<shape>triangular</shape>
				<triangleMeasure>0.6176495193862723</triangleMeasure>
				<rectangleMeasure>0.4114556345260732</rectangleMeasure>
				<circleMeasure>0.3242758094920768</circleMeasure>
				<centroid>
					<x>846.0129</x>
					<y>298.5062</y>
				</centroid>
			</pseudo3D>
		</spatialEntity>
		<numericStateVariable>
			<name>avgClusterednessRegions</name>
			<value>0</value>
		</numericStateVariable>
		<numericStateVariable>
			<name>avgDensityRegions</name>
			<value>0.5572508155987632</value>
		</numericStateVariable>
	</timepoint>
	<timepoint>
		<spatialEntity>
			<pseudo3D type="region">
				<clusteredness>1</clusteredness>
				<density>0.5572508155987632</density>
				<area>72445</area>
				<perimeter>1730.827703475952</perimeter>
				<distanceFromOrigin>171.2921480979207</distanceFromOrigin>
				<angle>57.89609562802948</angle>
				<shape>triangular</shape>
				<triangleMeasure>0.6176495193862723</triangleMeasure>
				<rectangleMeasure>0.4114556345260732</rectangleMeasure>
				<circleMeasure>0.3242758094920768</circleMeasure>
				<centroid>
					<x>846.0129</x>
					<y>298.5062</y>
				</centroid>
			</pseudo3D>
		</spatialEntity>
		<numericStateVariable>
			<name>avgClusterednessRegions</name>
			<value>0</value>
		</numericStateVariable>
		<numericStateVariable>
			<name>avgDensityRegions</name>
			<value>0.5572508155987632</value>
		</numericStateVariable>
	</timepoint>
	<timepoint>
		<spatialEntity>
			<pseudo3D type="region">
				<clusteredness>1</clusteredness>
				<density>0.5572508155987632</density>
				<area>72445</area>
				<perimeter>1730.827703475952</perimeter>
				<distanceFromOrigin>171.2921480979207</distanceFromOrigin>
				<angle>57.89609562802948</angle>
				<shape>triangular</shape>
				<triangleMeasure>0.6176495193862723</triangleMeasure>
				<rectangleMeasure>0.4114556345260732</rectangleMeasure>
				<circleMeasure>0.3242758094920768</circleMeasure>
				<centroid>
					<x>846.0129</x>
					<y>298.5062</y>
				</centroid>
			</pseudo3D>
		</spatialEntity>
		<numericStateVariable>
			<name>avgClusterednessRegions</name>
			<value>0</value>
		</numericStateVariable>
		<numericStateVariable>
			<name>avgDensityRegions</name>
			<value>0.5572508155987632</value>
		</numericStateVariable>
	</timepoint>
	<timepoint>
		<spatialEntity>
			<pseudo3D type="region">
				<clusteredness>1</clusteredness>
				<density>0.5572508155987632</density>
				<area>72445</area>
				<perimeter>1730.827703475952</perimeter>
				<distanceFromOrigin>171.2921480979207</distanceFromOrigin>
				<angle>57.89609562802948</angle>
				<shape>triangular</shape>
				<triangleMeasure>0.6176495193862723</triangleMeasure>
				<rectangleMeasure>0.4114556345260732</rectangleMeasure>
				<circleMeasure>0.3242758094920768</circleMeasure>
				<centroid>
					<x>846.0129</x>
					<y>298.5062</y>
				</centroid>
			</pseudo3D>
		</spatialEntity>
		<numericStateVariable>
			<name>avgClusterednessRegions</name>
			<value>0</value>
		</numericStateVariable>
		<numericStateVariable>
			<name>avgDensityRegions</name>
			<value>0.5572508155987632</value>
		</numericStateVariable>
	</timepoint>
	<timepoint>
		<spatialEntity>
			<pseudo3D type="region">
				<clusteredness>1</clusteredness>
				<density>0.5572508155987632</density>
				<area>72445</area>
				<perimeter>1730.827703475952</perimeter>
				<distanceFromOrigin>171.2921480979207</distanceFromOrigin>
				<angle>57.89609562802948</angle>
				<shape>triangular</shape>
				<triangleMeasure>0.6176495193862723</triangleMeasure>
				<rectangleMeasure>0.4114556345260732</rectangleMeasure>
				<circleMeasure>0.3242758094920768</circleMeasure>
				<centroid>
					<x>846.0129</x>
					<y>298.5062</y>
				</centroid>
			</pseudo3D>
		</spatialEntity>
		<numericStateVariable>
			<name>avgClusterednessRegions</name>
			<value>0</value>
		</numericStateVariable>
		<numericStateVariable>
			<name>avgDensityRegions</name>
			<value>0.5572508155987632</value>
		</numericStateVariable>
	</timepoint>
	<timepoint>
		<spatialEntity>
			<pseudo3D type="region">
				<clusteredness>1</clusteredness>
				<density>0.5572508155987632</density>
				<area>72445</area>
				<perimeter>1730.827703475952</perimeter>
				<distanceFromOrigin>171.2921480979207</distanceFromOrigin>
				<angle>57.89609562802948</angle>
				<shape>triangular</shape>
				<triangleMeasure>0.6176495193862723</triangleMeasure>
				<rectangleMeasure>0.4114556345260732</rectangleMeasure>
				<circleMeasure>0.3242758094920768</circleMeasure>
				<centroid>
					<x>846.0129</x>
					<y>298.5062</y>
				</centroid>
			</pseudo3D>
		</spatialEntity>
		<numericStateVariable>
			<name>avgClusterednessRegions</name>
			<value>0</value>
		</numericStateVariable>
		<numericStateVariable>
			<name>avgDensityRegions</name>
			<value>0.5572508155987632</value>
		</numericStateVariable>
	</timepoint>
	<timepoint>
		<spatialEntity>
			<pseudo3D type="region">
				<clusteredness>1</clusteredness>
				<density>0.5572508155987632</density>
				<area>72445</area>
				<perimeter>1730.827703475952</perimeter>
				<distanceFromOrigin>171.2921480979207</distanceFromOrigin>
				<angle>57.89609562802948</angle>
				<shape>triangular</shape>
				<triangleMeasure>0.6176495193862723</triangleMeasure>
				<rectangleMeasure>0.4114556345260732</rectangleMeasure>
				<circleMeasure>0.3242758094920768</circleMeasure>
				<centroid>
					<x>846.0129</x>
					<y>298.5062</y>
				</centroid>
			</pseudo3D>
		</spatialEntity>
		<numericStateVariable>
			<name>avgClusterednessRegions</name>
			<value>0</value>
		</numericStateVariable>
		<numericStateVariable>
			<name>avgDensityRegions</name>
			<value>0.5572508155987632</value>
		</numericStateVariable>
	</timepoint>
	<timepoint>
		<spatialEntity>
			<pseudo3D type="region">
				<clusteredness>1</clusteredness>
				<density>0.5572508155987632</density>
				<area>72445</area>
				<perimeter>1730.827703475952</perimeter>
				<distanceFromOrigin>171.2921480979207</distanceFromOrigin>
				<angle>57.89609562802948</angle>
				<shape>triangular</shape>
				<triangleMeasure>0.6176495193862723</triangleMeasure>
				<rectangleMeasure>0.4114556345260732</rectangleMeasure>
				<circleMeasure>0.3242758094920768</circleMeasure>
				<centroid>
					<x>846.0129</x>
					<y>298.5062</y>
				</centroid>
			</pseudo3D>
		</spatialEntity>
		<numericStateVariable>
			<name>avgClusterednessRegions</name>
			<value>0</value>
		</numericStateVariable>
		<numericStateVariable>
			<name>avgDensityRegions</name>
			<value>0.5572508155987632</value>
		</numericStateVariable>
	</timepoint>
	<timepoint>
		<spatialEntity>
			<pseudo3D type="region">
				<clusteredness>1</clusteredness>
				<density>0.5572508155987632</density>
				<area>72445</area>
				<perimeter>1730.827703475952</perimeter>
				<distanceFromOrigin>171.2921480979207</distanceFromOrigin>
				<angle>57.89609562802948</angle>
				<shape>triangular</shape>
				<triangleMeasure>0.6176495193862723</triangleMeasure>
				<rectangleMeasure>0.4114556345260732</rectangleMeasure>
				<circleMeasure>0.3242758094920768</circleMeasure>
				<centroid>
					<x>846.0129</x>
					<y>298.5062</y>
				</centroid>
			</pseudo3D>
		</spatialEntity>
		<numericStateVariable>
			<name>avgClusterednessRegions</name>
			<value>0</value>
		</numericStateVariable>
		<numericStateVariable>
			<name>avgDensityRegions</name>
			<value>0.5572508155987632</value>
		</numericStateVariable>
	</timepoint>
	<timepoint>
		<spatialEntity>
			<pseudo3D type="region">
				<clusteredness>1</clusteredness>
				<density>0.5572508155987632</density>
				<area>72445</area>
				<perimeter>1730.827703475952</perimeter>
				<distanceFromOrigin>171.2921480979207</distanceFromOrigin>
				<angle>57.89609562802948</angle>
				<shape>triangular</shape>
				<triangleMeasure>0.6176495193862723</triangleMeasure>
				<rectangleMeasure>0.4114556345260732</rectangleMeasure>
				<circleMeasure>0.3242758094920768</circleMeasure>
				<centroid>
					<x>846.0129</x>
					<y>298.5062</y>
				</centroid>
			</pseudo3D>
		</spatialEntity>
		<numericStateVariable>
			<name>avgClusterednessRegions</name>
			<value>0</value>
		</numericStateVariable>
		<numericStateVariable>
			<name>avgDensityRegions</name>
			<value>0.5572508155987632</value>
		</numericStateVariable>
	</timepoint>
	<timepoint>
		<spatialEntity>
			<pseudo3D type="region">
				<clusteredness>1</clusteredness>
				<density>0.5572508155987632</density>
				<area>72445</area>
				<perimeter>1730.827703475952</perimeter>
				<distanceFromOrigin>171.2921480979207</distanceFromOrigin>
				<angle>57.89609562802948</angle>
				<shape>triangular</shape>
				<triangleMeasure>0.6176495193862723</triangleMeasure>
				<rectangleMeasure>0.4114556345260732</rectangleMeasure>
				<circleMeasure>0.3242758094920768</circleMeasure>
				<centroid>
					<x>846.0129</x>
					<y>298.5062</y>
				</centroid>
			</pseudo3D>
		</spatialEntity>
		<numericStateVariable>
			<name>avgClusterednessRegions</name>
			<value>0</value>
		</numericStateVariable>
		<numericStateVariable>
			<name>avgDensityRegions</name>
			<value>0.5572508155987632</value>
		</numericStateVariable>
	</timepoint>
	<timepoint>
		<spatialEntity>
			<pseudo3D type="region">
				<clusteredness>1</clusteredness>
				<density>0.5572508155987632</density>
				<area>72445</area>
				<perimeter>1730.827703475952</perimeter>
				<distanceFromOrigin>171.2921480979207</distanceFromOrigin>
				<angle>57.89609562802948</angle>
				<shape>triangular</shape>
				<triangleMeasure>0.6176495193862723</triangleMeasure>
				<rectangleMeasure>0.4114556345260732</rectangleMeasure>
				<circleMeasure>0.3242758094920768</circleMeasure>
				<centroid>
					<x>846.0129</x>
					<y>298.5062</y>
				</centroid>
			</pseudo3D>
		</spatialEntity>
		<numericStateVariable>
			<name>avgClusterednessRegions</name>
			<value>0</value>
		</numericStateVariable>
		<numericStateVariable>
			<name>avgDensityRegions</name>
			<value>0.5572508155987632</value>
		</numericStateVariable>
	</timepoint>
	<timepoint>
		<spatialEntity>
			<pseudo3D type="region">
				<clusteredness>1</clusteredness>
				<density>0.5572508155987632</density>
				<area>72445</area>
				<perimeter>1730.827703475952</perimeter>
				<distanceFromOrigin>171.2921480979207</distanceFromOrigin>
				<angle>57.89609562802948</angle>
				<shape>triangular</shape>
				<triangleMeasure>0.6176495193862723</triangleMeasure>
				<rectangleMeasure>0.4114556345260732</rectangleMeasure>
				<circleMeasure>0.3242758094920768</circleMeasure>
				<centroid>
					<x>846.0129</x>
					<y>298.5062</y>
				</centroid>
			</pseudo3D>
		</spatialEntity>
		<numericStateVariable>
			<name>avgClusterednessRegions</name>
			<value>0</value>
		</numericStateVariable>
		<numericStateVariable>
			<name>avgDensityRegions</name>
			<value>0.5572508155987632</value>
		</numericStateVariable>
	</timepoint>
	<timepoint>
		<spatialEntity>
			<pseudo3D type="region">
				<clusteredness>1</clusteredness>
				<density>0.5572508155987632</density>
				<area>72445</area>
				<perimeter>1730.827703475952</perimeter>
				<distanceFromOrigin>171.2921480979207</distanceFromOrigin>
				<angle>57.89609562802948</angle>
				<shape>triangular</shape>
				<triangleMeasure>0.6176495193862723</triangleMeasure>
				<rectangleMeasure>0.4114556345260732</rectangleMeasure>
				<circleMeasure>0.3242758094920768</circleMeasure>
				<centroid>
					<x>846.0129</x>
					<y>298.5062</y>
				</centroid>
			</pseudo3D>
		</spatialEntity>
		<numericStateVariable>
			<name>avgClusterednessRegions</name>
			<value>0</value>
		</numericStateVariable>
		<numericStateVariable>
			<name>avgDensityRegions</name>
			<value>0.5572508155987632</value>
		</numericStateVariable>
	</timepoint>
	<timepoint>
		<spatialEntity>
			<pseudo3D type="region">
				<clusteredness>1</clusteredness>
				<density>0.5572508155987632</density>
				<area>72445</area>
				<perimeter>1730.827703475952</perimeter>
				<distanceFromOrigin>171.2921480979207</distanceFromOrigin>
				<angle>57.89609562802948</angle>
				<shape>triangular</shape>
				<triangleMeasure>0.6176495193862723</triangleMeasure>
				<rectangleMeasure>0.4114556345260732</rectangleMeasure>
				<circleMeasure>0.3242758094920768</circleMeasure>
				<centroid>
					<x>846.0129</x>
					<y>298.5062</y>
				</centroid>
			</pseudo3D>
		</spatialEntity>
		<numericStateVariable>
			<name>avgClusterednessRegions</name>
			<value>0</value>
		</numericStateVariable>
		<numericStateVariable>
			<name>avgDensityRegions</name>
			<value>0.5572508155987632</value>
		</numericStateVariable>
	</timepoint>
	<timepoint>
		<spatialEntity>
			<pseudo3D type="region">
				<clusteredness>1</clusteredness>
				<density>0.5572508155987632</density>
				<area>72445</area>
				<perimeter>1730.827703475952</perimeter>
				<distanceFromOrigin>171.2921480979207</distanceFromOrigin>
				<angle>57.89609562802948</angle>
				<shape>triangular</shape>
				<triangleMeasure>0.6176495193862723</triangleMeasure>
				<rectangleMeasure>0.4114556345260732</rectangleMeasure>
				<circleMeasure>0.3242758094920768</circleMeasure>
				<centroid>
					<x>846.0129</x>
					<y>298.5062</y>
				</centroid>
			</pseudo3D>
		</spatialEntity>
		<numericStateVariable>
			<name>avgClusterednessRegions</name>
			<value>0</value>
		</numericStateVariable>
		<numericStateVariable>
			<name>avgDensityRegions</name>
			<value>0.5572508155987632</value>
		</numericStateVariable>
	</timepoint>
	<timepoint>
		<spatialEntity>
			<pseudo3D type="region">
				<clusteredness>1</clusteredness>
				<density>0.5572508155987632</density>
				<area>72445</area>
				<perimeter>1730.827703475952</perimeter>
				<distanceFromOrigin>171.2921480979207</distanceFromOrigin>
				<angle>57.89609562802948</angle>
				<shape>triangular</shape>
				<triangleMeasure>0.6176495193862723</triangleMeasure>
				<rectangleMeasure>0.4114556345260732</rectangleMeasure>
				<circleMeasure>0.3242758094920768</circleMeasure>
				<centroid>
					<x>846.0129</x>
					<y>298.5062</y>
				</centroid>
			</pseudo3D>
		</spatialEntity>
		<numericStateVariable>
			<name>avgClusterednessRegions</name>
			<value>0</value>
		</numericStateVariable>
		<numericStateVariable>
			<name>avgDensityRegions</name>
			<value>0.5572508155987632</value>
		</numericStateVariable>
	</timepoint>
	<timepoint>
		<spatialEntity>
			<pseudo3D type="region">
				<clusteredness>1</clusteredness>
				<density>0.5572508155987632</density>
				<area>72445</area>
				<perimeter>1730.827703475952</perimeter>
				<distanceFromOrigin>171.2921480979207</distanceFromOrigin>
				<angle>57.89609562802948</angle>
				<shape>triangular</shape>
				<triangleMeasure>0.6176495193862723</triangleMeasure>
				<rectangleMeasure>0.4114556345260732</rectangleMeasure>
				<circleMeasure>0.3242758094920768</circleMeasure>
				<centroid>
					<x>846.0129</x>
					<y>298.5062</y>
				</centroid>
			</pseudo3D>
		</spatialEntity>
		<numericStateVariable>
			<name>avgClusterednessRegions</name>
			<value>0</value>
		</numericStateVariable>
		<numericStateVariable>
			<name>avgDensityRegions</name>
			<value>0.5572508155987632</value>
		</numericStateVariable>
	</timepoint>
	<timepoint>
		<spatialEntity>
			<pseudo3D type="region">
				<clusteredness>1</clusteredness>
				<density>0.5572508155987632</density>
				<area>72445</area>
				<perimeter>1730.827703475952</perimeter>
				<distanceFromOrigin>171.2921480979207</distanceFromOrigin>
				<angle>57.89609562802948</angle>
				<shape>triangular</shape>
				<triangleMeasure>0.6176495193862723</triangleMeasure>
				<rectangleMeasure>0.4114556345260732</rectangleMeasure>
				<circleMeasure>0.3242758094920768</circleMeasure>
				<centroid>
					<x>846.0129</x>
					<y>298.5062</y>
				</centroid>
			</pseudo3D>
		</spatialEntity>
		<numericStateVariable>
			<name>avgClusterednessRegions</name>
			<value>0</value>
		</numericStateVariable>
		<numericStateVariable>
			<name>avgDensityRegions</name>
			<value>0.5572508155987632</value>
		</numericStateVariable>
	</timepoint>
	<timepoint>
		<spatialEntity>
			<pseudo3D type="region">
				<clusteredness>1</clusteredness>
				<density>0.5572508155987632</density>
				<area>72445</area>
				<perimeter>1730.827703475952</perimeter>
				<distanceFromOrigin>171.2921480979207</distanceFromOrigin>
				<angle>57.89609562802948</angle>
				<shape>triangular</shape>
				<triangleMeasure>0.6176495193862723</triangleMeasure>
				<rectangleMeasure>0.4114556345260732</rectangleMeasure>
				<circleMeasure>0.3242758094920768</circleMeasure>
				<centroid>
					<x>846.0129</x>
					<y>298.5062</y>
				</centroid>
			</pseudo3D>
		</spatialEntity>
		<numericStateVariable>
			<name>avgClusterednessRegions</name>
			<value>0</value>
		</numericStateVariable>
		<numericStateVariable>
			<name>avgDensityRegions</name>
			<value>0.5572508155987632</value>
		</numericStateVariable>
	</timepoint>
	<timepoint>
		<spatialEntity>
			<pseudo3D type="region">
				<clusteredness>1</clusteredness>
				<density>0.5572508155987632</density>
				<area>72445</area>
				<perimeter>1730.827703475952</perimeter>
				<distanceFromOrigin>171.2921480979207</distanceFromOrigin>
				<angle>57.89609562802948</angle>
				<shape>triangular</shape>
				<triangleMeasure>0.6176495193862723</triangleMeasure>
				<rectangleMeasure>0.4114556345260732</rectangleMeasure>
				<circleMeasure>0.3242758094920768</circleMeasure>
				<centroid>
					<x>846.0129</x>
					<y>298.5062</y>
				</centroid>
			</pseudo3D>
		</spatialEntity>
		<numericStateVariable>
			<name>avgClusterednessRegions</name>
			<value>0</value>
		</numericStateVariable>
		<numericStateVariable>
			<name>avgDensityRegions</name>
			<value>0.5572508155987632</value>
		</numericStateVariable>
	</timepoint>
	<timepoint>
		<spatialEntity>
			<pseudo3D type="region">
				<clusteredness>1</clusteredness>
				<density>0.5572508155987632</density>
				<area>72445</area>
				<perimeter>1730.827703475952</perimeter>
				<distanceFromOrigin>171.2921480979207</distanceFromOrigin>
				<angle>57.89609562802948</angle>
				<shape>triangular</shape>
				<triangleMeasure>0.6176495193862723</triangleMeasure>
				<rectangleMeasure>0.4114556345260732</rectangleMeasure>
				<circleMeasure>0.3242758094920768</circleMeasure>
				<centroid>
					<x>846.0129</x>
					<y>298.5062</y>
				</centroid>
			</pseudo3D>
		</spatialEntity>
		<numericStateVariable>
			<name>avgClusterednessRegions</name>
			<value>0</value>
		</numericStateVariable>
		<numericStateVariable>
			<name>avgDensityRegions</name>
			<value>0.5572508155987632</value>
		</numericStateVariable>
	</timepoint>
	<timepoint>
		<spatialEntity>
			<pseudo3D type="region">
				<clusteredness>1</clusteredness>
				<density>0.5572508155987632</density>
				<area>72445</area>
				<perimeter>1730.827703475952</perimeter>
				<distanceFromOrigin>171.2921480979207</distanceFromOrigin>
				<angle>57.89609562802948</angle>
				<shape>triangular</shape>
				<triangleMeasure>0.6176495193862723</triangleMeasure>
				<rectangleMeasure>0.4114556345260732</rectangleMeasure>
				<circleMeasure>0.3242758094920768</circleMeasure>
				<centroid>
					<x>846.0129</x>
					<y>298.5062</y>
				</centroid>
			</pseudo3D>
		</spatialEntity>
		<numericStateVariable>
			<name>avgClusterednessRegions</name>
			<value>0</value>
		</numericStateVariable>
		<numericStateVariable>
			<name>avgDensityRegions</name>
			<value>0.5572508155987632</value>
		</numericStateVariable>
	</timepoint>
	<timepoint>
		<spatialEntity>
			<pseudo3D type="region">
				<clusteredness>1</clusteredness>
				<density>0.5572508155987632</density>
				<area>72445</area>
				<perimeter>1730.827703475952</perimeter>
				<distanceFromOrigin>171.2921480979207</distanceFromOrigin>
				<angle>57.89609562802948</angle>
				<shape>triangular</shape>
				<triangleMeasure>0.6176495193862723</triangleMeasure>
				<rectangleMeasure>0.4114556345260732</rectangleMeasure>
				<circleMeasure>0.3242758094920768</circleMeasure>
				<centroid>
					<x>846.0129</x>
					<y>298.5062</y>
				</centroid>
			</pseudo3D>
		</spatialEntity>
		<numericStateVariable>
			<name>avgClusterednessRegions</name>
			<value>0</value>
		</numericStateVariable>
		<numericStateVariable>
			<name>avgDensityRegions</name>
			<value>0.5572508155987632</value>
		</numericStateVariable>
	</timepoint>
	<timepoint>
		<spatialEntity>
			<pseudo3D type="region">
				<clusteredness>1</clusteredness>
				<density>0.5572508155987632</density>
				<area>72445</area>
				<perimeter>1730.827703475952</perimeter>
				<distanceFromOrigin>171.2921480979207</distanceFromOrigin>
				<angle>57.89609562802948</angle>
				<shape>triangular</shape>
				<triangleMeasure>0.6176495193862723</triangleMeasure>
				<rectangleMeasure>0.4114556345260732</rectangleMeasure>
				<circleMeasure>0.3242758094920768</circleMeasure>
				<centroid>
					<x>846.0129</x>
					<y>298.5062</y>
				</centroid>
			</pseudo3D>
		</spatialEntity>
		<numericStateVariable>
			<name>avgClusterednessRegions</name>
			<value>0</value>
		</numericStateVariable>
		<numericStateVariable>
			<name>avgDensityRegions</name>
			<value>0.5572508155987632</value>
		</numericStateVariable>
	</timepoint>
	<timepoint>
		<spatialEntity>
			<pseudo3D type="region">
				<clusteredness>1</clusteredness>
				<density>0.5572508155987632</density>
				<area>72445</area>
				<perimeter>1730.827703475952</perimeter>
				<distanceFromOrigin>171.2921480979207</distanceFromOrigin>
				<angle>57.89609562802948</angle>
				<shape>triangular</shape>
				<triangleMeasure>0.6176495193862723</triangleMeasure>
				<rectangleMeasure>0.4114556345260732</rectangleMeasure>
				<circleMeasure>0.3242758094920768</circleMeasure>
				<centroid>
					<x>846.0129</x>
					<y>298.5062</y>
				</centroid>
			</pseudo3D>
		</spatialEntity>
		<numericStateVariable>
			<name>avgClusterednessRegions</name>
			<value>0</value>
		</numericStateVariable>
		<numericStateVariable>
			<name>avgDensityRegions</name>
			<value>0.5572508155987632</value>
		</numericStateVariable>
	</timepoint>
	<timepoint>
		<spatialEntity>
			<pseudo3D type="region">
				<clusteredness>1</clusteredness>
				<density>0.5572508155987632</density>
				<area>72445</area>
				<perimeter>1730.827703475952</perimeter>
				<distanceFromOrigin>171.2921480979207</distanceFromOrigin>
				<angle>57.89609562802948</angle>
				<shape>triangular</shape>
				<triangleMeasure>0.6176495193862723</triangleMeasure>
				<rectangleMeasure>0.4114556345260732</rectangleMeasure>
				<circleMeasure>0.3242758094920768</circleMeasure>
				<centroid>
					<x>846.0129</x>
					<y>298.5062</y>
				</centroid>
			</pseudo3D>
		</spatialEntity>
		<numericStateVariable>
			<name>avgClusterednessRegions</name>
			<value>0</value>
		</numericStateVariable>
		<numericStateVariable>
			<name>avgDensityRegions</name>
			<value>0.5572508155987632</value>
		</numericStateVariable>
	</timepoint>
	<timepoint>
		<spatialEntity>
			<pseudo3D type="region">
				<clusteredness>1</clusteredness>
				<density>0.5572508155987632</density>
				<area>72445</area>
				<perimeter>1730.827703475952</perimeter>
				<distanceFromOrigin>171.2921480979207</distanceFromOrigin>
				<angle>57.89609562802948</angle>
				<shape>triangular</shape>
				<triangleMeasure>0.6176495193862723</triangleMeasure>
				<rectangleMeasure>0.4114556345260732</rectangleMeasure>
				<circleMeasure>0.3242758094920768</circleMeasure>
				<centroid>
					<x>846.0129</x>
					<y>298.5062</y>
				</centroid>
			</pseudo3D>
		</spatialEntity>
		<numericStateVariable>
			<name>avgClusterednessRegions</name>
			<value>0</value>
		</numericStateVariable>
		<numericStateVariable>
			<name>avgDensityRegions</name>
			<value>0.5572508155987632</value>
		</numericStateVariable>
	</timepoint>
	<timepoint>
		<spatialEntity>
			<pseudo3D type="region">
				<clusteredness>1</clusteredness>
				<density>0.5572508155987632</density>
				<area>72445</area>
				<perimeter>1730.827703475952</perimeter>
				<distanceFromOrigin>171.2921480979207</distanceFromOrigin>
				<angle>57.89609562802948</angle>
				<shape>triangular</shape>
				<triangleMeasure>0.6176495193862723</triangleMeasure>
				<rectangleMeasure>0.4114556345260732</rectangleMeasure>
				<circleMeasure>0.3242758094920768</circleMeasure>
				<centroid>
					<x>846.0129</x>
					<y>298.5062</y>
				</centroid>
			</pseudo3D>
		</spatialEntity>
		<numericStateVariable>
			<name>avgClusterednessRegions</name>
			<value>0</value>
		</numericStateVariable>
		<numericStateVariable>
			<name>avgDensityRegions</name>
			<value>0.5572508155987632</value>
		</numericStateVariable>
	</timepoint>
	<timepoint>
		<spatialEntity>
			<pseudo3D type="region">
				<clusteredness>1</clusteredness>
				<density>0.5572508155987632</density>
				<area>72445</area>
				<perimeter>1730.827703475952</perimeter>
				<distanceFromOrigin>171.2921480979207</distanceFromOrigin>
				<angle>57.89609562802948</angle>
				<shape>triangular</shape>
				<triangleMeasure>0.6176495193862723</triangleMeasure>
				<rectangleMeasure>0.4114556345260732</rectangleMeasure>
				<circleMeasure>0.3242758094920768</circleMeasure>
				<centroid>
					<x>846.0129</x>
					<y>298.5062</y>
				</centroid>
			</pseudo3D>
		</spatialEntity>
		<numericStateVariable>
			<name>avgClusterednessRegions</name>
			<value>0</value>
		</numericStateVariable>
		<numericStateVariable>
			<name>avgDensityRegions</name>
			<value>0.5572508155987632</value>
		</numericStateVariable>
	</timepoint>
	<timepoint>
		<spatialEntity>
			<pseudo3D type="region">
				<clusteredness>1</clusteredness>
				<density>0.5572508155987632</density>
				<area>72445</area>
				<perimeter>1730.827703475952</perimeter>
				<distanceFromOrigin>171.2921480979207</distanceFromOrigin>
				<angle>57.89609562802948</angle>
				<shape>triangular</shape>
				<triangleMeasure>0.6176495193862723</triangleMeasure>
				<rectangleMeasure>0.4114556345260732</rectangleMeasure>
				<circleMeasure>0.3242758094920768</circleMeasure>
				<centroid>
					<x>846.0129</x>
					<y>298.5062</y>
				</centroid>
			</pseudo3D>
		</spatialEntity>
		<numericStateVariable>
			<name>avgClusterednessRegions</name>
			<value>0</value>
		</numericStateVariable>
		<numericStateVariable>
			<name>avgDensityRegions</name>
			<value>0.5572508155987632</value>
		</numericStateVariable>
	</timepoint>
	<timepoint>
		<spatialEntity>
			<pseudo3D type="region">
				<clusteredness>1</clusteredness>
				<density>0.5572508155987632</density>
				<area>72445</area>
				<perimeter>1730.827703475952</perimeter>
				<distanceFromOrigin>171.2921480979207</distanceFromOrigin>
				<angle>57.89609562802948</angle>
				<shape>triangular</shape>
				<triangleMeasure>0.6176495193862723</triangleMeasure>
				<rectangleMeasure>0.4114556345260732</rectangleMeasure>
				<circleMeasure>0.3242758094920768</circleMeasure>
				<centroid>
					<x>846.0129</x>
					<y>298.5062</y>
				</centroid>
			</pseudo3D>
		</spatialEntity>
		<numericStateVariable>
			<name>avgClusterednessRegions</name>
			<value>0</value>
		</numericStateVariable>
		<numericStateVariable>
			<name>avgDensityRegions</name>
			<value>0.5572508155987632</value>
		</numericStateVariable>
	</timepoint>
	<timepoint>
		<spatialEntity>
			<pseudo3D type="region">
				<clusteredness>1</clusteredness>
				<density>0.5572508155987632</density>
				<area>72445</area>
				<perimeter>1730.827703475952</perimeter>
				<distanceFromOrigin>171.2921480979207</distanceFromOrigin>
				<angle>57.89609562802948</angle>
				<shape>triangular</shape>
				<triangleMeasure>0.6176495193862723</triangleMeasure>
				<rectangleMeasure>0.4114556345260732</rectangleMeasure>
				<circleMeasure>0.3242758094920768</circleMeasure>
				<centroid>
					<x>846.0129</x>
					<y>298.5062</y>
				</centroid>
			</pseudo3D>
		</spatialEntity>
		<numericStateVariable>
			<name>avgClusterednessRegions</name>
			<value>0</value>
		</numericStateVariable>
		<numericStateVariable>
			<name>avgDensityRegions</name>
			<value>0.5572508155987632</value>
		</numericStateVariable>
	</timepoint>
	<timepoint>
		<spatialEntity>
			<pseudo3D type="region">
				<clusteredness>1</clusteredness>
				<density>0.5572508155987632</density>
				<area>72445</area>
				<perimeter>1730.827703475952</perimeter>
				<distanceFromOrigin>171.2921480979207</distanceFromOrigin>
				<angle>57.89609562802948</angle>
				<shape>triangular</shape>
				<triangleMeasure>0.6176495193862723</triangleMeasure>
				<rectangleMeasure>0.4114556345260732</rectangleMeasure>
				<circleMeasure>0.3242758094920768</circleMeasure>
				<centroid>
					<x>846.0129</x>
					<y>298.5062</y>
				</centroid>
			</pseudo3D>
		</spatialEntity>
		<numericStateVariable>
			<name>avgClusterednessRegions</name>
			<value>0</value>
		</numericStateVariable>
		<numericStateVariable>
			<name>avgDensityRegions</name>
			<value>0.5572508155987632</value>
		</numericStateVariable>
	</timepoint>
	<timepoint>
		<spatialEntity>
			<pseudo3D type="region">
				<clusteredness>1</clusteredness>
				<density>0.5572508155987632</density>
				<area>72445</area>
				<perimeter>1730.827703475952</perimeter>
				<distanceFromOrigin>171.2921480979207</distanceFromOrigin>
				<angle>57.89609562802948</angle>
				<shape>triangular</shape>
				<triangleMeasure>0.6176495193862723</triangleMeasure>
				<rectangleMeasure>0.4114556345260732</rectangleMeasure>
				<circleMeasure>0.3242758094920768</circleMeasure>
				<centroid>
					<x>846.0129</x>
					<y>298.5062</y>
				</centroid>
			</pseudo3D>
		</spatialEntity>
		<numericStateVariable>
			<name>avgClusterednessRegions</name>
			<value>0</value>
		</numericStateVariable>
		<numericStateVariable>
			<name>avgDensityRegions</name>
			<value>0.5572508155987632</value>
		</numericStateVariable>
	</timepoint>
	<timepoint>
		<spatialEntity>
			<pseudo3D type="region">
				<clusteredness>1</clusteredness>
				<density>0.5572508155987632</density>
				<area>72445</area>
				<perimeter>1730.827703475952</perimeter>
				<distanceFromOrigin>171.2921480979207</distanceFromOrigin>
				<angle>57.89609562802948</angle>
				<shape>triangular</shape>
				<triangleMeasure>0.6176495193862723</triangleMeasure>
				<rectangleMeasure>0.4114556345260732</rectangleMeasure>
				<circleMeasure>0.3242758094920768</circleMeasure>
				<centroid>
					<x>846.0129</x>
					<y>298.5062</y>
				</centroid>
			</pseudo3D>
		</spatialEntity>
		<numericStateVariable>
			<name>avgClusterednessRegions</name>
			<value>0</value>
		</numericStateVariable>
		<numericStateVariable>
			<name>avgDensityRegions</name>
			<value>0.5572508155987632</value>
		</numericStateVariable>
	</timepoint>
	<timepoint>
		<spatialEntity>
			<pseudo3D type="region">
				<clusteredness>1</clusteredness>
				<density>0.5572508155987632</density>
				<area>72445</area>
				<perimeter>1730.827703475952</perimeter>
				<distanceFromOrigin>171.2921480979207</distanceFromOrigin>
				<angle>57.89609562802948</angle>
				<shape>triangular</shape>
				<triangleMeasure>0.6176495193862723</triangleMeasure>
				<rectangleMeasure>0.4114556345260732</rectangleMeasure>
				<circleMeasure>0.3242758094920768</circleMeasure>
				<centroid>
					<x>846.0129</x>
					<y>298.5062</y>
				</centroid>
			</pseudo3D>
		</spatialEntity>
		<numericStateVariable>
			<name>avgClusterednessRegions</name>
			<value>0</value>
		</numericStateVariable>
		<numericStateVariable>
			<name>avgDensityRegions</name>
			<value>0.5572508155987632</value>
		</numericStateVariable>
	</timepoint>
	<timepoint>
		<spatialEntity>
			<pseudo3D type="region">
				<clusteredness>1</clusteredness>
				<density>0.5572508155987632</density>
				<area>72445</area>
				<perimeter>1730.827703475952</perimeter>
				<distanceFromOrigin>171.2921480979207</distanceFromOrigin>
				<angle>57.89609562802948</angle>
				<shape>triangular</shape>
				<triangleMeasure>0.6176495193862723</triangleMeasure>
				<rectangleMeasure>0.4114556345260732</rectangleMeasure>
				<circleMeasure>0.3242758094920768</circleMeasure>
				<centroid>
					<x>846.0129</x>
					<y>298.5062</y>
				</centroid>
			</pseudo3D>
		</spatialEntity>
		<numericStateVariable>
			<name>avgClusterednessRegions</name>
			<value>0</value>
		</numericStateVariable>
		<numericStateVariable>
			<name>avgDensityRegions</name>
			<value>0.5572508155987632</value>
		</numericStateVariable>
	</timepoint>
	<timepoint>
		<spatialEntity>
			<pseudo3D type="region">
				<clusteredness>1</clusteredness>
				<density>0.5572508155987632</density>
				<area>72445</area>
				<perimeter>1730.827703475952</perimeter>
				<distanceFromOrigin>171.2921480979207</distanceFromOrigin>
				<angle>57.89609562802948</angle>
				<shape>triangular</shape>
				<triangleMeasure>0.6176495193862723</triangleMeasure>
				<rectangleMeasure>0.4114556345260732</rectangleMeasure>
				<circleMeasure>0.3242758094920768</circleMeasure>
				<centroid>
					<x>846.0129</x>
					<y>298.5062</y>
				</centroid>
			</pseudo3D>
		</spatialEntity>
		<numericStateVariable>
			<name>avgClusterednessRegions</name>
			<value>0</value>
		</numericStateVariable>
		<numericStateVariable>
			<name>avgDensityRegions</name>
			<value>0.5572508155987632</value>
		</numericStateVariable>
	</timepoint>
	<timepoint>
		<spatialEntity>
			<pseudo3D type="region">
				<clusteredness>1</clusteredness>
				<density>0.5572508155987632</density>
				<area>72445</area>
				<perimeter>1730.827703475952</perimeter>
				<distanceFromOrigin>171.2921480979207</distanceFromOrigin>
				<angle>57.89609562802948</angle>
				<shape>triangular</shape>
				<triangleMeasure>0.6176495193862723</triangleMeasure>
				<rectangleMeasure>0.4114556345260732</rectangleMeasure>
				<circleMeasure>0.3242758094920768</circleMeasure>
				<centroid>
					<x>846.0129</x>
					<y>298.5062</y>
				</centroid>
			</pseudo3D>
		</spatialEntity>
		<numericStateVariable>
			<name>avgClusterednessRegions</name>
			<value>0</value>
		</numericStateVariable>
		<numericStateVariable>
			<name>avgDensityRegions</name>
			<value>0.5572508155987632</value>
		</numericStateVariable>
	</timepoint>
	<timepoint>
		<spatialEntity>
			<pseudo3D type="region">
				<clusteredness>1</clusteredness>
				<density>0.5572508155987632</density>
				<area>72445</area>
				<perimeter>1730.827703475952</perimeter>
				<distanceFromOrigin>171.2921480979207</distanceFromOrigin>
				<angle>57.89609562802948</angle>
				<shape>triangular</shape>
				<triangleMeasure>0.6176495193862723</triangleMeasure>
				<rectangleMeasure>0.4114556345260732</rectangleMeasure>
				<circleMeasure>0.3242758094920768</circleMeasure>
				<centroid>
					<x>846.0129</x>
					<y>298.5062</y>
				</centroid>
			</pseudo3D>
		</spatialEntity>
		<numericStateVariable>
			<name>avgClusterednessRegions</name>
			<value>0</value>
		</numericStateVariable>
		<numericStateVariable>
			<name>avgDensityRegions</name>
			<value>0.5572508155987632</value>
		</numericStateVariable>
	</timepoint>
	<timepoint>
		<spatialEntity>
			<pseudo3D type="region">
				<clusteredness>1</clusteredness>
				<density>0.5572508155987632</density>
				<area>72445</area>
				<perimeter>1730.827703475952</perimeter>
				<distanceFromOrigin>171.2921480979207</distanceFromOrigin>
				<angle>57.89609562802948</angle>
				<shape>triangular</shape>
				<triangleMeasure>0.6176495193862723</triangleMeasure>
				<rectangleMeasure>0.4114556345260732</rectangleMeasure>
				<circleMeasure>0.3242758094920768</circleMeasure>
				<centroid>
					<x>846.0129</x>
					<y>298.5062</y>
				</centroid>
			</pseudo3D>
		</spatialEntity>
		<numericStateVariable>
			<name>avgClusterednessRegions</name>
			<value>0</value>
		</numericStateVariable>
		<numericStateVariable>
			<name>avgDensityRegions</name>
			<value>0.5572508155987632</value>
		</numericStateVariable>
	</timepoint>
	<timepoint>
		<spatialEntity>
			<pseudo3D type="region">
				<clusteredness>1</clusteredness>
				<density>0.5572508155987632</density>
				<area>72445</area>
				<perimeter>1730.827703475952</perimeter>
				<distanceFromOrigin>171.2921480979207</distanceFromOrigin>
				<angle>57.89609562802948</angle>
				<shape>triangular</shape>
				<triangleMeasure>0.6176495193862723</triangleMeasure>
				<rectangleMeasure>0.4114556345260732</rectangleMeasure>
				<circleMeasure>0.3242758094920768</circleMeasure>
				<centroid>
					<x>846.0129</x>
					<y>298.5062</y>
				</centroid>
			</pseudo3D>
		</spatialEntity>
		<numericStateVariable>
			<name>avgClusterednessRegions</name>
			<value>0</value>
		</numericStateVariable>
		<numericStateVariable>
			<name>avgDensityRegions</name>
			<value>0.5572508155987632</value>
		</numericStateVariable>
	</timepoint>
	<timepoint>
		<spatialEntity>
			<pseudo3D type="region">
				<clusteredness>1</clusteredness>
				<density>0.5572508155987632</density>
				<area>72445</area>
				<perimeter>1730.827703475952</perimeter>
				<distanceFromOrigin>171.2921480979207</distanceFromOrigin>
				<angle>57.89609562802948</angle>
				<shape>triangular</shape>
				<triangleMeasure>0.6176495193862723</triangleMeasure>
				<rectangleMeasure>0.4114556345260732</rectangleMeasure>
				<circleMeasure>0.3242758094920768</circleMeasure>
				<centroid>
					<x>846.0129</x>
					<y>298.5062</y>
				</centroid>
			</pseudo3D>
		</spatialEntity>
		<numericStateVariable>
			<name>avgClusterednessRegions</name>
			<value>0</value>
		</numericStateVariable>
		<numericStateVariable>
			<name>avgDensityRegions</name>
			<value>0.5572508155987632</value>
		</numericStateVariable>
	</timepoint>
	<timepoint>
		<spatialEntity>
			<pseudo3D type="region">
				<clusteredness>1</clusteredness>
				<density>0.5572508155987632</density>
				<area>72445</area>
				<perimeter>1730.827703475952</perimeter>
				<distanceFromOrigin>171.2921480979207</distanceFromOrigin>
				<angle>57.89609562802948</angle>
				<shape>triangular</shape>
				<triangleMeasure>0.6176495193862723</triangleMeasure>
				<rectangleMeasure>0.4114556345260732</rectangleMeasure>
				<circleMeasure>0.3242758094920768</circleMeasure>
				<centroid>
					<x>846.0129</x>
					<y>298.5062</y>
				</centroid>
			</pseudo3D>
		</spatialEntity>
		<numericStateVariable>
			<name>avgClusterednessRegions</name>
			<value>0</value>
		</numericStateVariable>
		<numericStateVariable>
			<name>avgDensityRegions</name>
			<value>0.5572508155987632</value>
		</numericStateVariable>
	</timepoint>
	<timepoint>
		<spatialEntity>
			<pseudo3D type="region">
				<clusteredness>1</clusteredness>
				<density>0.5572508155987632</density>
				<area>72445</area>
				<perimeter>1730.827703475952</perimeter>
				<distanceFromOrigin>171.2921480979207</distanceFromOrigin>
				<angle>57.89609562802948</angle>
				<shape>triangular</shape>
				<triangleMeasure>0.6176495193862723</triangleMeasure>
				<rectangleMeasure>0.4114556345260732</rectangleMeasure>
				<circleMeasure>0.3242758094920768</circleMeasure>
				<centroid>
					<x>846.0129</x>
					<y>298.5062</y>
				</centroid>
			</pseudo3D>
		</spatialEntity>
		<numericStateVariable>
			<name>avgClusterednessRegions</name>
			<value>0</value>
		</numericStateVariable>
		<numericStateVariable>
			<name>avgDensityRegions</name>
			<value>0.5572508155987632</value>
		</numericStateVariable>
	</timepoint>
	<timepoint>
		<spatialEntity>
			<pseudo3D type="region">
				<clusteredness>1</clusteredness>
				<density>0.5572508155987632</density>
				<area>72445</area>
				<perimeter>1730.827703475952</perimeter>
				<distanceFromOrigin>171.2921480979207</distanceFromOrigin>
				<angle>57.89609562802948</angle>
				<shape>triangular</shape>
				<triangleMeasure>0.6176495193862723</triangleMeasure>
				<rectangleMeasure>0.4114556345260732</rectangleMeasure>
				<circleMeasure>0.3242758094920768</circleMeasure>
				<centroid>
					<x>846.0129</x>
					<y>298.5062</y>
				</centroid>
			</pseudo3D>
		</spatialEntity>
		<numericStateVariable>
			<name>avgClusterednessRegions</name>
			<value>0</value>
		</numericStateVariable>
		<numericStateVariable>
			<name>avgDensityRegions</name>
			<value>0.5572508155987632</value>
		</numericStateVariable>
	</timepoint>
	<timepoint>
		<spatialEntity>
			<pseudo3D type="region">
				<clusteredness>1</clusteredness>
				<density>0.5572508155987632</density>
				<area>72445</area>
				<perimeter>1730.827703475952</perimeter>
				<distanceFromOrigin>171.2921480979207</distanceFromOrigin>
				<angle>57.89609562802948</angle>
				<shape>triangular</shape>
				<triangleMeasure>0.6176495193862723</triangleMeasure>
				<rectangleMeasure>0.4114556345260732</rectangleMeasure>
				<circleMeasure>0.3242758094920768</circleMeasure>
				<centroid>
					<x>846.0129</x>
					<y>298.5062</y>
				</centroid>
			</pseudo3D>
		</spatialEntity>
		<numericStateVariable>
			<name>avgClusterednessRegions</name>
			<value>0</value>
		</numericStateVariable>
		<numericStateVariable>
			<name>avgDensityRegions</name>
			<value>0.5572508155987632</value>
		</numericStateVariable>
	</timepoint>
</experiment>
