# Supplementary material for: Automatic validation of computational models using pseudo-3D spatio-temporal model checking
Source: BMC Syst Biol. 2014 Dec 2;8:124. doi: 10.1186/s12918-014-0124-0 (PMC4272535; doi:10.1186/s12918-014-0124-0)
Supplement: Additional file 8 — Dataset of STML files for the phase variation case study. The dataset of one thousand STML files corresponding to the stochastic simulations of the rectangular model for the phase variation case study. We recommend using the freely available 7zip software (Download link: http://www.7-zip.org/download.html) to extract this archive. [file 12918_2014_124_MOESM8_ESM.zip › phase_variation_stml_256.xml]

<?xml version="1.0" encoding="utf-8"?>
<!--Warning! This xml file was automatically generated by a C++ program using the Boost PropertyTree library.-->
<experiment>
	<timepoint>
		<numericStateVariable>
			<name>avgClusterednessRegions</name>
			<value>0</value>
		</numericStateVariable>
		<numericStateVariable>
			<name>avgDensityRegions</name>
			<value>0</value>
		</numericStateVariable>
	</timepoint>
	<timepoint>
		<numericStateVariable>
			<name>avgClusterednessRegions</name>
			<value>0</value>
		</numericStateVariable>
		<numericStateVariable>
			<name>avgDensityRegions</name>
			<value>0</value>
		</numericStateVariable>
	</timepoint>
	<timepoint>
		<numericStateVariable>
			<name>avgClusterednessRegions</name>
			<value>0</value>
		</numericStateVariable>
		<numericStateVariable>
			<name>avgDensityRegions</name>
			<value>0</value>
		</numericStateVariable>
	</timepoint>
	<timepoint>
		<numericStateVariable>
			<name>avgClusterednessRegions</name>
			<value>0</value>
		</numericStateVariable>
		<numericStateVariable>
			<name>avgDensityRegions</name>
			<value>0</value>
		</numericStateVariable>
	</timepoint>
	<timepoint>
		<numericStateVariable>
			<name>avgClusterednessRegions</name>
			<value>0</value>
		</numericStateVariable>
		<numericStateVariable>
			<name>avgDensityRegions</name>
			<value>0</value>
		</numericStateVariable>
	</timepoint>
	<timepoint>
		<numericStateVariable>
			<name>avgClusterednessRegions</name>
			<value>0</value>
		</numericStateVariable>
		<numericStateVariable>
			<name>avgDensityRegions</name>
			<value>0</value>
		</numericStateVariable>
	</timepoint>
	<timepoint>
		<numericStateVariable>
			<name>avgClusterednessRegions</name>
			<value>0</value>
		</numericStateVariable>
		<numericStateVariable>
			<name>avgDensityRegions</name>
			<value>0</value>
		</numericStateVariable>
	</timepoint>
	<timepoint>
		<numericStateVariable>
			<name>avgClusterednessRegions</name>
			<value>0</value>
		</numericStateVariable>
		<numericStateVariable>
			<name>avgDensityRegions</name>
			<value>0</value>
		</numericStateVariable>
	</timepoint>
	<timepoint>
		<numericStateVariable>
			<name>avgClusterednessRegions</name>
			<value>0</value>
		</numericStateVariable>
		<numericStateVariable>
			<name>avgDensityRegions</name>
			<value>0</value>
		</numericStateVariable>
	</timepoint>
	<timepoint>
		<numericStateVariable>
			<name>avgClusterednessRegions</name>
			<value>0</value>
		</numericStateVariable>
		<numericStateVariable>
			<name>avgDensityRegions</name>
			<value>0</value>
		</numericStateVariable>
	</timepoint>
	<timepoint>
		<numericStateVariable>
			<name>avgClusterednessRegions</name>
			<value>0</value>
		</numericStateVariable>
		<numericStateVariable>
			<name>avgDensityRegions</name>
			<value>0</value>
		</numericStateVariable>
	</timepoint>
	<timepoint>
		<numericStateVariable>
			<name>avgClusterednessRegions</name>
			<value>0</value>
		</numericStateVariable>
		<numericStateVariable>
			<name>avgDensityRegions</name>
			<value>0</value>
		</numericStateVariable>
	</timepoint>
	<timepoint>
		<numericStateVariable>
			<name>avgClusterednessRegions</name>
			<value>0</value>
		</numericStateVariable>
		<numericStateVariable>
			<name>avgDensityRegions</name>
			<value>0</value>
		</numericStateVariable>
	</timepoint>
	<timepoint>
		<numericStateVariable>
			<name>avgClusterednessRegions</name>
			<value>0</value>
		</numericStateVariable>
		<numericStateVariable>
			<name>avgDensityRegions</name>
			<value>0</value>
		</numericStateVariable>
	</timepoint>
	<timepoint>
		<numericStateVariable>
			<name>avgClusterednessRegions</name>
			<value>0</value>
		</numericStateVariable>
		<numericStateVariable>
			<name>avgDensityRegions</name>
			<value>0</value>
		</numericStateVariable>
	</timepoint>
	<timepoint>
		<numericStateVariable>
			<name>avgClusterednessRegions</name>
			<value>0</value>
		</numericStateVariable>
		<numericStateVariable>
			<name>avgDensityRegions</name>
			<value>0</value>
		</numericStateVariable>
	</timepoint>
	<timepoint>
		<numericStateVariable>
			<name>avgClusterednessRegions</name>
			<value>0</value>
		</numericStateVariable>
		<numericStateVariable>
			<name>avgDensityRegions</name>
			<value>0</value>
		</numericStateVariable>
	</timepoint>
	<timepoint>
		<numericStateVariable>
			<name>avgClusterednessRegions</name>
			<value>0</value>
		</numericStateVariable>
		<numericStateVariable>
			<name>avgDensityRegions</name>
			<value>0</value>
		</numericStateVariable>
	</timepoint>
	<timepoint>
		<numericStateVariable>
			<name>avgClusterednessRegions</name>
			<value>0</value>
		</numericStateVariable>
		<numericStateVariable>
			<name>avgDensityRegions</name>
			<value>0</value>
		</numericStateVariable>
	</timepoint>
	<timepoint>
		<numericStateVariable>
			<name>avgClusterednessRegions</name>
			<value>0</value>
		</numericStateVariable>
		<numericStateVariable>
			<name>avgDensityRegions</name>
			<value>0</value>
		</numericStateVariable>
	</timepoint>
	<timepoint>
		<numericStateVariable>
			<name>avgClusterednessRegions</name>
			<value>0</value>
		</numericStateVariable>
		<numericStateVariable>
			<name>avgDensityRegions</name>
			<value>0</value>
		</numericStateVariable>
	</timepoint>
	<timepoint>
		<numericStateVariable>
			<name>avgClusterednessRegions</name>
			<value>0</value>
		</numericStateVariable>
		<numericStateVariable>
			<name>avgDensityRegions</name>
			<value>0</value>
		</numericStateVariable>
	</timepoint>
	<timepoint>
		<numericStateVariable>
			<name>avgClusterednessRegions</name>
			<value>0</value>
		</numericStateVariable>
		<numericStateVariable>
			<name>avgDensityRegions</name>
			<value>0</value>
		</numericStateVariable>
	</timepoint>
	<timepoint>
		<numericStateVariable>
			<name>avgClusterednessRegions</name>
			<value>0</value>
		</numericStateVariable>
		<numericStateVariable>
			<name>avgDensityRegions</name>
			<value>0</value>
		</numericStateVariable>
	</timepoint>
	<timepoint>
		<spatialEntity>
			<pseudo3D type="region">
				<clusteredness>1</clusteredness>
				<density>0.5481366347025428</density>
				<area>20211.5</area>
				<perimeter>753.3859915733337</perimeter>
				<distanceFromOrigin>267.5911059807482</distanceFromOrigin>
				<angle>75.51814839179686</angle>
				<shape>triangular</shape>
				<triangleMeasure>0.6717524903744987</triangleMeasure>
				<rectangleMeasure>0.5017810598341259</rectangleMeasure>
				<circleMeasure>0.3591542419362924</circleMeasure>
				<centroid>
					<x>785.2614</x>
					<y>345.7039</y>
				</centroid>
			</pseudo3D>
		</spatialEntity>
		<numericStateVariable>
			<name>avgClusterednessRegions</name>
			<value>0</value>
		</numericStateVariable>
		<numericStateVariable>
			<name>avgDensityRegions</name>
			<value>0.5481366347025428</value>
		</numericStateVariable>
	</timepoint>
	<timepoint>
		<spatialEntity>
			<pseudo3D type="region">
				<clusteredness>1</clusteredness>
				<density>0.5621053467329932</density>
				<area>25325</area>
				<perimeter>813.5881175994873</perimeter>
				<distanceFromOrigin>267.5911059807482</distanceFromOrigin>
				<angle>79.25915704428428</angle>
				<shape>triangular</shape>
				<triangleMeasure>0.6648650333827224</triangleMeasure>
				<rectangleMeasure>0.5283409115820278</rectangleMeasure>
				<circleMeasure>0.3907549828550401</circleMeasure>
				<centroid>
					<x>787.4885</x>
					<y>334.4355</y>
				</centroid>
			</pseudo3D>
		</spatialEntity>
		<numericStateVariable>
			<name>avgClusterednessRegions</name>
			<value>0</value>
		</numericStateVariable>
		<numericStateVariable>
			<name>avgDensityRegions</name>
			<value>0.5621053467329932</value>
		</numericStateVariable>
	</timepoint>
	<timepoint>
		<spatialEntity>
			<pseudo3D type="region">
				<clusteredness>1</clusteredness>
				<density>0.5663305358826355</density>
				<area>30144.5</area>
				<perimeter>860.2897458076477</perimeter>
				<distanceFromOrigin>267.5911059807482</distanceFromOrigin>
				<angle>80.11030885123085</angle>
				<shape>triangular</shape>
				<triangleMeasure>0.69603566823462</triangleMeasure>
				<rectangleMeasure>0.5614421475355378</rectangleMeasure>
				<circleMeasure>0.4088498890358864</circleMeasure>
				<centroid>
					<x>790.1988</x>
					<y>325.0953</y>
				</centroid>
			</pseudo3D>
		</spatialEntity>
		<numericStateVariable>
			<name>avgClusterednessRegions</name>
			<value>0</value>
		</numericStateVariable>
		<numericStateVariable>
			<name>avgDensityRegions</name>
			<value>0.5663305358826355</value>
		</numericStateVariable>
	</timepoint>
	<timepoint>
		<spatialEntity>
			<pseudo3D type="region">
				<clusteredness>1</clusteredness>
				<density>0.5769102957291266</density>
				<area>36364</area>
				<perimeter>1003.727618694305</perimeter>
				<distanceFromOrigin>267.5911059807482</distanceFromOrigin>
				<angle>83.98078012459048</angle>
				<shape>triangular</shape>
				<triangleMeasure>0.6911213926388748</triangleMeasure>
				<rectangleMeasure>0.5493600486170197</rectangleMeasure>
				<circleMeasure>0.3846906883115471</circleMeasure>
				<centroid>
					<x>790.7358</x>
					<y>313.3339</y>
				</centroid>
			</pseudo3D>
		</spatialEntity>
		<numericStateVariable>
			<name>avgClusterednessRegions</name>
			<value>0</value>
		</numericStateVariable>
		<numericStateVariable>
			<name>avgDensityRegions</name>
			<value>0.5769102957291266</value>
		</numericStateVariable>
	</timepoint>
	<timepoint>
		<spatialEntity>
			<pseudo3D type="region">
				<clusteredness>1</clusteredness>
				<density>0.562493824684586</density>
				<area>52665.5</area>
				<perimeter>1614.738146305084</perimeter>
				<distanceFromOrigin>267.5911059807482</distanceFromOrigin>
				<angle>119.5037642373618</angle>
				<shape>triangular</shape>
				<triangleMeasure>0.4911098502829724</triangleMeasure>
				<rectangleMeasure>0.4733010651124711</rectangleMeasure>
				<circleMeasure>0.2697248618070396</circleMeasure>
				<centroid>
					<x>745.8367</x>
					<y>303.617</y>
				</centroid>
			</pseudo3D>
		</spatialEntity>
		<numericStateVariable>
			<name>avgClusterednessRegions</name>
			<value>0</value>
		</numericStateVariable>
		<numericStateVariable>
			<name>avgDensityRegions</name>
			<value>0.562493824684586</value>
		</numericStateVariable>
	</timepoint>
	<timepoint>
		<spatialEntity>
			<pseudo3D type="region">
				<clusteredness>1</clusteredness>
				<density>0.5690422665439455</density>
				<area>59768.5</area>
				<perimeter>1688.929633140564</perimeter>
				<distanceFromOrigin>267.5911059807482</distanceFromOrigin>
				<angle>107.4164644752089</angle>
				<shape>triangular</shape>
				<triangleMeasure>0.4942754670775395</triangleMeasure>
				<rectangleMeasure>0.4791202547770063</rectangleMeasure>
				<circleMeasure>0.2682211983764111</circleMeasure>
				<centroid>
					<x>742.3624</x>
					<y>294.6499</y>
				</centroid>
			</pseudo3D>
		</spatialEntity>
		<numericStateVariable>
			<name>avgClusterednessRegions</name>
			<value>0</value>
		</numericStateVariable>
		<numericStateVariable>
			<name>avgDensityRegions</name>
			<value>0.5690422665439455</value>
		</numericStateVariable>
	</timepoint>
	<timepoint>
		<spatialEntity>
			<pseudo3D type="region">
				<clusteredness>1</clusteredness>
				<density>0.5726980994975207</density>
				<area>69180.5</area>
				<perimeter>1837.369226694107</perimeter>
				<distanceFromOrigin>267.5911059807482</distanceFromOrigin>
				<angle>111.7994087795569</angle>
				<shape>triangular</shape>
				<triangleMeasure>0.5263536938777136</triangleMeasure>
				<rectangleMeasure>0.4871274976199522</rectangleMeasure>
				<circleMeasure>0.2834876664286222</circleMeasure>
				<centroid>
					<x>742.546</x>
					<y>283.6942</y>
				</centroid>
			</pseudo3D>
		</spatialEntity>
		<numericStateVariable>
			<name>avgClusterednessRegions</name>
			<value>0</value>
		</numericStateVariable>
		<numericStateVariable>
			<name>avgDensityRegions</name>
			<value>0.5726980994975207</value>
		</numericStateVariable>
	</timepoint>
	<timepoint>
		<spatialEntity>
			<pseudo3D type="region">
				<clusteredness>1</clusteredness>
				<density>0.5770418907493112</density>
				<area>77265</area>
				<perimeter>1927.555690765381</perimeter>
				<distanceFromOrigin>268.2461556108493</distanceFromOrigin>
				<angle>113.4286928087454</angle>
				<shape>triangular</shape>
				<triangleMeasure>0.537445062236533</triangleMeasure>
				<rectangleMeasure>0.4818374085220139</rectangleMeasure>
				<circleMeasure>0.2853666706743312</circleMeasure>
				<centroid>
					<x>744.3253</x>
					<y>274.1612</y>
				</centroid>
			</pseudo3D>
		</spatialEntity>
		<numericStateVariable>
			<name>avgClusterednessRegions</name>
			<value>0</value>
		</numericStateVariable>
		<numericStateVariable>
			<name>avgDensityRegions</name>
			<value>0.5770418907493112</value>
		</numericStateVariable>
	</timepoint>
	<timepoint>
		<spatialEntity>
			<pseudo3D type="region">
				<clusteredness>0.9847491390174635</clusteredness>
				<density>0.5740860864658528</density>
				<area>84780.5</area>
				<perimeter>1954.138790607452</perimeter>
				<distanceFromOrigin>267.5911059807482</distanceFromOrigin>
				<angle>103.2398808741594</angle>
				<shape>triangular</shape>
				<triangleMeasure>0.5532910349845978</triangleMeasure>
				<rectangleMeasure>0.4998920698966957</rectangleMeasure>
				<circleMeasure>0.300333360765955</circleMeasure>
				<centroid>
					<x>737.6286</x>
					<y>264.6364</y>
				</centroid>
			</pseudo3D>
		</spatialEntity>
		<numericStateVariable>
			<name>avgClusterednessRegions</name>
			<value>0</value>
		</numericStateVariable>
		<numericStateVariable>
			<name>avgDensityRegions</name>
			<value>0.5740860864658528</value>
		</numericStateVariable>
	</timepoint>
	<timepoint>
		<spatialEntity>
			<pseudo3D type="region">
				<clusteredness>0.9841357414250768</clusteredness>
				<density>0.5708029107153526</density>
				<area>94541</area>
				<perimeter>2273.092926025391</perimeter>
				<distanceFromOrigin>268.2461556108493</distanceFromOrigin>
				<angle>105.2844494091497</angle>
				<shape>triangular</shape>
				<triangleMeasure>0.5454314192527892</triangleMeasure>
				<rectangleMeasure>0.4862292774180722</rectangleMeasure>
				<circleMeasure>0.275075518482203</circleMeasure>
				<centroid>
					<x>733.5548</x>
					<y>255.0809</y>
				</centroid>
			</pseudo3D>
		</spatialEntity>
		<numericStateVariable>
			<name>avgClusterednessRegions</name>
			<value>0</value>
		</numericStateVariable>
		<numericStateVariable>
			<name>avgDensityRegions</name>
			<value>0.5708029107153526</value>
		</numericStateVariable>
	</timepoint>
	<timepoint>
		<spatialEntity>
			<pseudo3D type="region">
				<clusteredness>0.98161377990795</clusteredness>
				<density>0.5670736809255457</density>
				<area>103120</area>
				<perimeter>2264.502217292786</perimeter>
				<distanceFromOrigin>268.2461556108493</distanceFromOrigin>
				<angle>102.5608093331307</angle>
				<shape>triangular</shape>
				<triangleMeasure>0.5425280847936883</triangleMeasure>
				<rectangleMeasure>0.5044437920328106</rectangleMeasure>
				<circleMeasure>0.307376212640984</circleMeasure>
				<centroid>
					<x>725.6234</x>
					<y>246.0693</y>
				</centroid>
			</pseudo3D>
		</spatialEntity>
		<numericStateVariable>
			<name>avgClusterednessRegions</name>
			<value>0</value>
		</numericStateVariable>
		<numericStateVariable>
			<name>avgDensityRegions</name>
			<value>0.5670736809255457</value>
		</numericStateVariable>
	</timepoint>
	<timepoint>
		<spatialEntity>
			<pseudo3D type="region">
				<clusteredness>0.9834017074068422</clusteredness>
				<density>0.5675102824039651</density>
				<area>109548</area>
				<perimeter>2384.27521944046</perimeter>
				<distanceFromOrigin>268.2461556108493</distanceFromOrigin>
				<angle>106.3736460570314</angle>
				<shape>triangular</shape>
				<triangleMeasure>0.5559599107142786</triangleMeasure>
				<rectangleMeasure>0.5099843078327068</rectangleMeasure>
				<circleMeasure>0.3181442739865197</circleMeasure>
				<centroid>
					<x>726.616</x>
					<y>239.4755</y>
				</centroid>
			</pseudo3D>
		</spatialEntity>
		<numericStateVariable>
			<name>avgClusterednessRegions</name>
			<value>0</value>
		</numericStateVariable>
		<numericStateVariable>
			<name>avgDensityRegions</name>
			<value>0.5675102824039651</value>
		</numericStateVariable>
	</timepoint>
	<timepoint>
		<spatialEntity>
			<pseudo3D type="region">
				<clusteredness>0.9834017074068422</clusteredness>
				<density>0.5675102824039651</density>
				<area>109548</area>
				<perimeter>2384.27521944046</perimeter>
				<distanceFromOrigin>268.2461556108493</distanceFromOrigin>
				<angle>106.3736460570314</angle>
				<shape>triangular</shape>
				<triangleMeasure>0.5559599107142786</triangleMeasure>
				<rectangleMeasure>0.5099843078327068</rectangleMeasure>
				<circleMeasure>0.3181442739865197</circleMeasure>
				<centroid>
					<x>726.616</x>
					<y>239.4755</y>
				</centroid>
			</pseudo3D>
		</spatialEntity>
		<numericStateVariable>
			<name>avgClusterednessRegions</name>
			<value>0</value>
		</numericStateVariable>
		<numericStateVariable>
			<name>avgDensityRegions</name>
			<value>0.5675102824039651</value>
		</numericStateVariable>
	</timepoint>
	<timepoint>
		<spatialEntity>
			<pseudo3D type="region">
				<clusteredness>0.9834017074068422</clusteredness>
				<density>0.5675102824039651</density>
				<area>109548</area>
				<perimeter>2384.27521944046</perimeter>
				<distanceFromOrigin>268.2461556108493</distanceFromOrigin>
				<angle>106.3736460570314</angle>
				<shape>triangular</shape>
				<triangleMeasure>0.5559599107142786</triangleMeasure>
				<rectangleMeasure>0.5099843078327068</rectangleMeasure>
				<circleMeasure>0.3181442739865197</circleMeasure>
				<centroid>
					<x>726.616</x>
					<y>239.4755</y>
				</centroid>
			</pseudo3D>
		</spatialEntity>
		<numericStateVariable>
			<name>avgClusterednessRegions</name>
			<value>0</value>
		</numericStateVariable>
		<numericStateVariable>
			<name>avgDensityRegions</name>
			<value>0.5675102824039651</value>
		</numericStateVariable>
	</timepoint>
	<timepoint>
		<spatialEntity>
			<pseudo3D type="region">
				<clusteredness>0.9834017074068422</clusteredness>
				<density>0.5675102824039651</density>
				<area>109548</area>
				<perimeter>2384.27521944046</perimeter>
				<distanceFromOrigin>268.2461556108493</distanceFromOrigin>
				<angle>106.3736460570314</angle>
				<shape>triangular</shape>
				<triangleMeasure>0.5559599107142786</triangleMeasure>
				<rectangleMeasure>0.5099843078327068</rectangleMeasure>
				<circleMeasure>0.3181442739865197</circleMeasure>
				<centroid>
					<x>726.616</x>
					<y>239.4755</y>
				</centroid>
			</pseudo3D>
		</spatialEntity>
		<numericStateVariable>
			<name>avgClusterednessRegions</name>
			<value>0</value>
		</numericStateVariable>
		<numericStateVariable>
			<name>avgDensityRegions</name>
			<value>0.5675102824039651</value>
		</numericStateVariable>
	</timepoint>
	<timepoint>
		<spatialEntity>
			<pseudo3D type="region">
				<clusteredness>0.9834017074068422</clusteredness>
				<density>0.5675102824039651</density>
				<area>109548</area>
				<perimeter>2384.27521944046</perimeter>
				<distanceFromOrigin>268.2461556108493</distanceFromOrigin>
				<angle>106.3736460570314</angle>
				<shape>triangular</shape>
				<triangleMeasure>0.5559599107142786</triangleMeasure>
				<rectangleMeasure>0.5099843078327068</rectangleMeasure>
				<circleMeasure>0.3181442739865197</circleMeasure>
				<centroid>
					<x>726.616</x>
					<y>239.4755</y>
				</centroid>
			</pseudo3D>
		</spatialEntity>
		<numericStateVariable>
			<name>avgClusterednessRegions</name>
			<value>0</value>
		</numericStateVariable>
		<numericStateVariable>
			<name>avgDensityRegions</name>
			<value>0.5675102824039651</value>
		</numericStateVariable>
	</timepoint>
	<timepoint>
		<spatialEntity>
			<pseudo3D type="region">
				<clusteredness>0.9834017074068422</clusteredness>
				<density>0.5675102824039651</density>
				<area>109548</area>
				<perimeter>2384.27521944046</perimeter>
				<distanceFromOrigin>268.2461556108493</distanceFromOrigin>
				<angle>106.3736460570314</angle>
				<shape>triangular</shape>
				<triangleMeasure>0.5559599107142786</triangleMeasure>
				<rectangleMeasure>0.5099843078327068</rectangleMeasure>
				<circleMeasure>0.3181442739865197</circleMeasure>
				<centroid>
					<x>726.616</x>
					<y>239.4755</y>
				</centroid>
			</pseudo3D>
		</spatialEntity>
		<numericStateVariable>
			<name>avgClusterednessRegions</name>
			<value>0</value>
		</numericStateVariable>
		<numericStateVariable>
			<name>avgDensityRegions</name>
			<value>0.5675102824039651</value>
		</numericStateVariable>
	</timepoint>
	<timepoint>
		<spatialEntity>
			<pseudo3D type="region">
				<clusteredness>0.9834017074068422</clusteredness>
				<density>0.5675102824039651</density>
				<area>109548</area>
				<perimeter>2384.27521944046</perimeter>
				<distanceFromOrigin>268.2461556108493</distanceFromOrigin>
				<angle>106.3736460570314</angle>
				<shape>triangular</shape>
				<triangleMeasure>0.5559599107142786</triangleMeasure>
				<rectangleMeasure>0.5099843078327068</rectangleMeasure>
				<circleMeasure>0.3181442739865197</circleMeasure>
				<centroid>
					<x>726.616</x>
					<y>239.4755</y>
				</centroid>
			</pseudo3D>
		</spatialEntity>
		<numericStateVariable>
			<name>avgClusterednessRegions</name>
			<value>0</value>
		</numericStateVariable>
		<numericStateVariable>
			<name>avgDensityRegions</name>
			<value>0.5675102824039651</value>
		</numericStateVariable>
	</timepoint>
	<timepoint>
		<spatialEntity>
			<pseudo3D type="region">
				<clusteredness>0.9834017074068422</clusteredness>
				<density>0.5675102824039651</density>
				<area>109548</area>
				<perimeter>2384.27521944046</perimeter>
				<distanceFromOrigin>268.2461556108493</distanceFromOrigin>
				<angle>106.3736460570314</angle>
				<shape>triangular</shape>
				<triangleMeasure>0.5559599107142786</triangleMeasure>
				<rectangleMeasure>0.5099843078327068</rectangleMeasure>
				<circleMeasure>0.3181442739865197</circleMeasure>
				<centroid>
					<x>726.616</x>
					<y>239.4755</y>
				</centroid>
			</pseudo3D>
		</spatialEntity>
		<numericStateVariable>
			<name>avgClusterednessRegions</name>
			<value>0</value>
		</numericStateVariable>
		<numericStateVariable>
			<name>avgDensityRegions</name>
			<value>0.5675102824039651</value>
		</numericStateVariable>
	</timepoint>
	<timepoint>
		<spatialEntity>
			<pseudo3D type="region">
				<clusteredness>0.9834017074068422</clusteredness>
				<density>0.5675102824039651</density>
				<area>109548</area>
				<perimeter>2384.27521944046</perimeter>
				<distanceFromOrigin>268.2461556108493</distanceFromOrigin>
				<angle>106.3736460570314</angle>
				<shape>triangular</shape>
				<triangleMeasure>0.5559599107142786</triangleMeasure>
				<rectangleMeasure>0.5099843078327068</rectangleMeasure>
				<circleMeasure>0.3181442739865197</circleMeasure>
				<centroid>
					<x>726.616</x>
					<y>239.4755</y>
				</centroid>
			</pseudo3D>
		</spatialEntity>
		<numericStateVariable>
			<name>avgClusterednessRegions</name>
			<value>0</value>
		</numericStateVariable>
		<numericStateVariable>
			<name>avgDensityRegions</name>
			<value>0.5675102824039651</value>
		</numericStateVariable>
	</timepoint>
	<timepoint>
		<spatialEntity>
			<pseudo3D type="region">
				<clusteredness>0.9834017074068422</clusteredness>
				<density>0.5675102824039651</density>
				<area>109548</area>
				<perimeter>2384.27521944046</perimeter>
				<distanceFromOrigin>268.2461556108493</distanceFromOrigin>
				<angle>106.3736460570314</angle>
				<shape>triangular</shape>
				<triangleMeasure>0.5559599107142786</triangleMeasure>
				<rectangleMeasure>0.5099843078327068</rectangleMeasure>
				<circleMeasure>0.3181442739865197</circleMeasure>
				<centroid>
					<x>726.616</x>
					<y>239.4755</y>
				</centroid>
			</pseudo3D>
		</spatialEntity>
		<numericStateVariable>
			<name>avgClusterednessRegions</name>
			<value>0</value>
		</numericStateVariable>
		<numericStateVariable>
			<name>avgDensityRegions</name>
			<value>0.5675102824039651</value>
		</numericStateVariable>
	</timepoint>
	<timepoint>
		<spatialEntity>
			<pseudo3D type="region">
				<clusteredness>0.9834017074068422</clusteredness>
				<density>0.5675102824039651</density>
				<area>109548</area>
				<perimeter>2384.27521944046</perimeter>
				<distanceFromOrigin>268.2461556108493</distanceFromOrigin>
				<angle>106.3736460570314</angle>
				<shape>triangular</shape>
				<triangleMeasure>0.5559599107142786</triangleMeasure>
				<rectangleMeasure>0.5099843078327068</rectangleMeasure>
				<circleMeasure>0.3181442739865197</circleMeasure>
				<centroid>
					<x>726.616</x>
					<y>239.4755</y>
				</centroid>
			</pseudo3D>
		</spatialEntity>
		<numericStateVariable>
			<name>avgClusterednessRegions</name>
			<value>0</value>
		</numericStateVariable>
		<numericStateVariable>
			<name>avgDensityRegions</name>
			<value>0.5675102824039651</value>
		</numericStateVariable>
	</timepoint>
	<timepoint>
		<spatialEntity>
			<pseudo3D type="region">
				<clusteredness>0.9834017074068422</clusteredness>
				<density>0.5675102824039651</density>
				<area>109548</area>
				<perimeter>2384.27521944046</perimeter>
				<distanceFromOrigin>268.2461556108493</distanceFromOrigin>
				<angle>106.3736460570314</angle>
				<shape>triangular</shape>
				<triangleMeasure>0.5559599107142786</triangleMeasure>
				<rectangleMeasure>0.5099843078327068</rectangleMeasure>
				<circleMeasure>0.3181442739865197</circleMeasure>
				<centroid>
					<x>726.616</x>
					<y>239.4755</y>
				</centroid>
			</pseudo3D>
		</spatialEntity>
		<numericStateVariable>
			<name>avgClusterednessRegions</name>
			<value>0</value>
		</numericStateVariable>
		<numericStateVariable>
			<name>avgDensityRegions</name>
			<value>0.5675102824039651</value>
		</numericStateVariable>
	</timepoint>
	<timepoint>
		<spatialEntity>
			<pseudo3D type="region">
				<clusteredness>0.9834017074068422</clusteredness>
				<density>0.5675102824039651</density>
				<area>109548</area>
				<perimeter>2384.27521944046</perimeter>
				<distanceFromOrigin>268.2461556108493</distanceFromOrigin>
				<angle>106.3736460570314</angle>
				<shape>triangular</shape>
				<triangleMeasure>0.5559599107142786</triangleMeasure>
				<rectangleMeasure>0.5099843078327068</rectangleMeasure>
				<circleMeasure>0.3181442739865197</circleMeasure>
				<centroid>
					<x>726.616</x>
					<y>239.4755</y>
				</centroid>
			</pseudo3D>
		</spatialEntity>
		<numericStateVariable>
			<name>avgClusterednessRegions</name>
			<value>0</value>
		</numericStateVariable>
		<numericStateVariable>
			<name>avgDensityRegions</name>
			<value>0.5675102824039651</value>
		</numericStateVariable>
	</timepoint>
	<timepoint>
		<spatialEntity>
			<pseudo3D type="region">
				<clusteredness>0.9834017074068422</clusteredness>
				<density>0.5675102824039651</density>
				<area>109548</area>
				<perimeter>2384.27521944046</perimeter>
				<distanceFromOrigin>268.2461556108493</distanceFromOrigin>
				<angle>106.3736460570314</angle>
				<shape>triangular</shape>
				<triangleMeasure>0.5559599107142786</triangleMeasure>
				<rectangleMeasure>0.5099843078327068</rectangleMeasure>
				<circleMeasure>0.3181442739865197</circleMeasure>
				<centroid>
					<x>726.616</x>
					<y>239.4755</y>
				</centroid>
			</pseudo3D>
		</spatialEntity>
		<numericStateVariable>
			<name>avgClusterednessRegions</name>
			<value>0</value>
		</numericStateVariable>
		<numericStateVariable>
			<name>avgDensityRegions</name>
			<value>0.5675102824039651</value>
		</numericStateVariable>
	</timepoint>
	<timepoint>
		<spatialEntity>
			<pseudo3D type="region">
				<clusteredness>0.9834017074068422</clusteredness>
				<density>0.5675102824039651</density>
				<area>109548</area>
				<perimeter>2384.27521944046</perimeter>
				<distanceFromOrigin>268.2461556108493</distanceFromOrigin>
				<angle>106.3736460570314</angle>
				<shape>triangular</shape>
				<triangleMeasure>0.5559599107142786</triangleMeasure>
				<rectangleMeasure>0.5099843078327068</rectangleMeasure>
				<circleMeasure>0.3181442739865197</circleMeasure>
				<centroid>
					<x>726.616</x>
					<y>239.4755</y>
				</centroid>
			</pseudo3D>
		</spatialEntity>
		<numericStateVariable>
			<name>avgClusterednessRegions</name>
			<value>0</value>
		</numericStateVariable>
		<numericStateVariable>
			<name>avgDensityRegions</name>
			<value>0.5675102824039651</value>
		</numericStateVariable>
	</timepoint>
	<timepoint>
		<spatialEntity>
			<pseudo3D type="region">
				<clusteredness>0.9834017074068422</clusteredness>
				<density>0.5675102824039651</density>
				<area>109548</area>
				<perimeter>2384.27521944046</perimeter>
				<distanceFromOrigin>268.2461556108493</distanceFromOrigin>
				<angle>106.3736460570314</angle>
				<shape>triangular</shape>
				<triangleMeasure>0.5559599107142786</triangleMeasure>
				<rectangleMeasure>0.5099843078327068</rectangleMeasure>
				<circleMeasure>0.3181442739865197</circleMeasure>
				<centroid>
					<x>726.616</x>
					<y>239.4755</y>
				</centroid>
			</pseudo3D>
		</spatialEntity>
		<numericStateVariable>
			<name>avgClusterednessRegions</name>
			<value>0</value>
		</numericStateVariable>
		<numericStateVariable>
			<name>avgDensityRegions</name>
			<value>0.5675102824039651</value>
		</numericStateVariable>
	</timepoint>
	<timepoint>
		<spatialEntity>
			<pseudo3D type="region">
				<clusteredness>0.9834017074068422</clusteredness>
				<density>0.5675102824039651</density>
				<area>109548</area>
				<perimeter>2384.27521944046</perimeter>
				<distanceFromOrigin>268.2461556108493</distanceFromOrigin>
				<angle>106.3736460570314</angle>
				<shape>triangular</shape>
				<triangleMeasure>0.5559599107142786</triangleMeasure>
				<rectangleMeasure>0.5099843078327068</rectangleMeasure>
				<circleMeasure>0.3181442739865197</circleMeasure>
				<centroid>
					<x>726.616</x>
					<y>239.4755</y>
				</centroid>
			</pseudo3D>
		</spatialEntity>
		<numericStateVariable>
			<name>avgClusterednessRegions</name>
			<value>0</value>
		</numericStateVariable>
		<numericStateVariable>
			<name>avgDensityRegions</name>
			<value>0.5675102824039651</value>
		</numericStateVariable>
	</timepoint>
	<timepoint>
		<spatialEntity>
			<pseudo3D type="region">
				<clusteredness>0.9834017074068422</clusteredness>
				<density>0.5675102824039651</density>
				<area>109548</area>
				<perimeter>2384.27521944046</perimeter>
				<distanceFromOrigin>268.2461556108493</distanceFromOrigin>
				<angle>106.3736460570314</angle>
				<shape>triangular</shape>
				<triangleMeasure>0.5559599107142786</triangleMeasure>
				<rectangleMeasure>0.5099843078327068</rectangleMeasure>
				<circleMeasure>0.3181442739865197</circleMeasure>
				<centroid>
					<x>726.616</x>
					<y>239.4755</y>
				</centroid>
			</pseudo3D>
		</spatialEntity>
		<numericStateVariable>
			<name>avgClusterednessRegions</name>
			<value>0</value>
		</numericStateVariable>
		<numericStateVariable>
			<name>avgDensityRegions</name>
			<value>0.5675102824039651</value>
		</numericStateVariable>
	</timepoint>
	<timepoint>
		<spatialEntity>
			<pseudo3D type="region">
				<clusteredness>0.9834017074068422</clusteredness>
				<density>0.5675102824039651</density>
				<area>109548</area>
				<perimeter>2384.27521944046</perimeter>
				<distanceFromOrigin>268.2461556108493</distanceFromOrigin>
				<angle>106.3736460570314</angle>
				<shape>triangular</shape>
				<triangleMeasure>0.5559599107142786</triangleMeasure>
				<rectangleMeasure>0.5099843078327068</rectangleMeasure>
				<circleMeasure>0.3181442739865197</circleMeasure>
				<centroid>
					<x>726.616</x>
					<y>239.4755</y>
				</centroid>
			</pseudo3D>
		</spatialEntity>
		<numericStateVariable>
			<name>avgClusterednessRegions</name>
			<value>0</value>
		</numericStateVariable>
		<numericStateVariable>
			<name>avgDensityRegions</name>
			<value>0.5675102824039651</value>
		</numericStateVariable>
	</timepoint>
	<timepoint>
		<spatialEntity>
			<pseudo3D type="region">
				<clusteredness>0.9834017074068422</clusteredness>
				<density>0.5675102824039651</density>
				<area>109548</area>
				<perimeter>2384.27521944046</perimeter>
				<distanceFromOrigin>268.2461556108493</distanceFromOrigin>
				<angle>106.3736460570314</angle>
				<shape>triangular</shape>
				<triangleMeasure>0.5559599107142786</triangleMeasure>
				<rectangleMeasure>0.5099843078327068</rectangleMeasure>
				<circleMeasure>0.3181442739865197</circleMeasure>
				<centroid>
					<x>726.616</x>
					<y>239.4755</y>
				</centroid>
			</pseudo3D>
		</spatialEntity>
		<numericStateVariable>
			<name>avgClusterednessRegions</name>
			<value>0</value>
		</numericStateVariable>
		<numericStateVariable>
			<name>avgDensityRegions</name>
			<value>0.5675102824039651</value>
		</numericStateVariable>
	</timepoint>
	<timepoint>
		<spatialEntity>
			<pseudo3D type="region">
				<clusteredness>0.9834017074068422</clusteredness>
				<density>0.5675102824039651</density>
				<area>109548</area>
				<perimeter>2384.27521944046</perimeter>
				<distanceFromOrigin>268.2461556108493</distanceFromOrigin>
				<angle>106.3736460570314</angle>
				<shape>triangular</shape>
				<triangleMeasure>0.5559599107142786</triangleMeasure>
				<rectangleMeasure>0.5099843078327068</rectangleMeasure>
				<circleMeasure>0.3181442739865197</circleMeasure>
				<centroid>
					<x>726.616</x>
					<y>239.4755</y>
				</centroid>
			</pseudo3D>
		</spatialEntity>
		<numericStateVariable>
			<name>avgClusterednessRegions</name>
			<value>0</value>
		</numericStateVariable>
		<numericStateVariable>
			<name>avgDensityRegions</name>
			<value>0.5675102824039651</value>
		</numericStateVariable>
	</timepoint>
	<timepoint>
		<spatialEntity>
			<pseudo3D type="region">
				<clusteredness>0.9834017074068422</clusteredness>
				<density>0.5675102824039651</density>
				<area>109548</area>
				<perimeter>2384.27521944046</perimeter>
				<distanceFromOrigin>268.2461556108493</distanceFromOrigin>
				<angle>106.3736460570314</angle>
				<shape>triangular</shape>
				<triangleMeasure>0.5559599107142786</triangleMeasure>
				<rectangleMeasure>0.5099843078327068</rectangleMeasure>
				<circleMeasure>0.3181442739865197</circleMeasure>
				<centroid>
					<x>726.616</x>
					<y>239.4755</y>
				</centroid>
			</pseudo3D>
		</spatialEntity>
		<numericStateVariable>
			<name>avgClusterednessRegions</name>
			<value>0</value>
		</numericStateVariable>
		<numericStateVariable>
			<name>avgDensityRegions</name>
			<value>0.5675102824039651</value>
		</numericStateVariable>
	</timepoint>
	<timepoint>
		<spatialEntity>
			<pseudo3D type="region">
				<clusteredness>0.9834017074068422</clusteredness>
				<density>0.5675102824039651</density>
				<area>109548</area>
				<perimeter>2384.27521944046</perimeter>
				<distanceFromOrigin>268.2461556108493</distanceFromOrigin>
				<angle>106.3736460570314</angle>
				<shape>triangular</shape>
				<triangleMeasure>0.5559599107142786</triangleMeasure>
				<rectangleMeasure>0.5099843078327068</rectangleMeasure>
				<circleMeasure>0.3181442739865197</circleMeasure>
				<centroid>
					<x>726.616</x>
					<y>239.4755</y>
				</centroid>
			</pseudo3D>
		</spatialEntity>
		<numericStateVariable>
			<name>avgClusterednessRegions</name>
			<value>0</value>
		</numericStateVariable>
		<numericStateVariable>
			<name>avgDensityRegions</name>
			<value>0.5675102824039651</value>
		</numericStateVariable>
	</timepoint>
	<timepoint>
		<spatialEntity>
			<pseudo3D type="region">
				<clusteredness>0.9834017074068422</clusteredness>
				<density>0.5675102824039651</density>
				<area>109548</area>
				<perimeter>2384.27521944046</perimeter>
				<distanceFromOrigin>268.2461556108493</distanceFromOrigin>
				<angle>106.3736460570314</angle>
				<shape>triangular</shape>
				<triangleMeasure>0.5559599107142786</triangleMeasure>
				<rectangleMeasure>0.5099843078327068</rectangleMeasure>
				<circleMeasure>0.3181442739865197</circleMeasure>
				<centroid>
					<x>726.616</x>
					<y>239.4755</y>
				</centroid>
			</pseudo3D>
		</spatialEntity>
		<numericStateVariable>
			<name>avgClusterednessRegions</name>
			<value>0</value>
		</numericStateVariable>
		<numericStateVariable>
			<name>avgDensityRegions</name>
			<value>0.5675102824039651</value>
		</numericStateVariable>
	</timepoint>
	<timepoint>
		<spatialEntity>
			<pseudo3D type="region">
				<clusteredness>0.9834017074068422</clusteredness>
				<density>0.5675102824039651</density>
				<area>109548</area>
				<perimeter>2384.27521944046</perimeter>
				<distanceFromOrigin>268.2461556108493</distanceFromOrigin>
				<angle>106.3736460570314</angle>
				<shape>triangular</shape>
				<triangleMeasure>0.5559599107142786</triangleMeasure>
				<rectangleMeasure>0.5099843078327068</rectangleMeasure>
				<circleMeasure>0.3181442739865197</circleMeasure>
				<centroid>
					<x>726.616</x>
					<y>239.4755</y>
				</centroid>
			</pseudo3D>
		</spatialEntity>
		<numericStateVariable>
			<name>avgClusterednessRegions</name>
			<value>0</value>
		</numericStateVariable>
		<numericStateVariable>
			<name>avgDensityRegions</name>
			<value>0.5675102824039651</value>
		</numericStateVariable>
	</timepoint>
	<timepoint>
		<spatialEntity>
			<pseudo3D type="region">
				<clusteredness>0.9834017074068422</clusteredness>
				<density>0.5675102824039651</density>
				<area>109548</area>
				<perimeter>2384.27521944046</perimeter>
				<distanceFromOrigin>268.2461556108493</distanceFromOrigin>
				<angle>106.3736460570314</angle>
				<shape>triangular</shape>
				<triangleMeasure>0.5559599107142786</triangleMeasure>
				<rectangleMeasure>0.5099843078327068</rectangleMeasure>
				<circleMeasure>0.3181442739865197</circleMeasure>
				<centroid>
					<x>726.616</x>
					<y>239.4755</y>
				</centroid>
			</pseudo3D>
		</spatialEntity>
		<numericStateVariable>
			<name>avgClusterednessRegions</name>
			<value>0</value>
		</numericStateVariable>
		<numericStateVariable>
			<name>avgDensityRegions</name>
			<value>0.5675102824039651</value>
		</numericStateVariable>
	</timepoint>
	<timepoint>
		<spatialEntity>
			<pseudo3D type="region">
				<clusteredness>0.9834017074068422</clusteredness>
				<density>0.5675102824039651</density>
				<area>109548</area>
				<perimeter>2384.27521944046</perimeter>
				<distanceFromOrigin>268.2461556108493</distanceFromOrigin>
				<angle>106.3736460570314</angle>
				<shape>triangular</shape>
				<triangleMeasure>0.5559599107142786</triangleMeasure>
				<rectangleMeasure>0.5099843078327068</rectangleMeasure>
				<circleMeasure>0.3181442739865197</circleMeasure>
				<centroid>
					<x>726.616</x>
					<y>239.4755</y>
				</centroid>
			</pseudo3D>
		</spatialEntity>
		<numericStateVariable>
			<name>avgClusterednessRegions</name>
			<value>0</value>
		</numericStateVariable>
		<numericStateVariable>
			<name>avgDensityRegions</name>
			<value>0.5675102824039651</value>
		</numericStateVariable>
	</timepoint>
	<timepoint>
		<spatialEntity>
			<pseudo3D type="region">
				<clusteredness>0.9834017074068422</clusteredness>
				<density>0.5675102824039651</density>
				<area>109548</area>
				<perimeter>2384.27521944046</perimeter>
				<distanceFromOrigin>268.2461556108493</distanceFromOrigin>
				<angle>106.3736460570314</angle>
				<shape>triangular</shape>
				<triangleMeasure>0.5559599107142786</triangleMeasure>
				<rectangleMeasure>0.5099843078327068</rectangleMeasure>
				<circleMeasure>0.3181442739865197</circleMeasure>
				<centroid>
					<x>726.616</x>
					<y>239.4755</y>
				</centroid>
			</pseudo3D>
		</spatialEntity>
		<numericStateVariable>
			<name>avgClusterednessRegions</name>
			<value>0</value>
		</numericStateVariable>
		<numericStateVariable>
			<name>avgDensityRegions</name>
			<value>0.5675102824039651</value>
		</numericStateVariable>
	</timepoint>
	<timepoint>
		<spatialEntity>
			<pseudo3D type="region">
				<clusteredness>0.9834017074068422</clusteredness>
				<density>0.5675102824039651</density>
				<area>109548</area>
				<perimeter>2384.27521944046</perimeter>
				<distanceFromOrigin>268.2461556108493</distanceFromOrigin>
				<angle>106.3736460570314</angle>
				<shape>triangular</shape>
				<triangleMeasure>0.5559599107142786</triangleMeasure>
				<rectangleMeasure>0.5099843078327068</rectangleMeasure>
				<circleMeasure>0.3181442739865197</circleMeasure>
				<centroid>
					<x>726.616</x>
					<y>239.4755</y>
				</centroid>
			</pseudo3D>
		</spatialEntity>
		<numericStateVariable>
			<name>avgClusterednessRegions</name>
			<value>0</value>
		</numericStateVariable>
		<numericStateVariable>
			<name>avgDensityRegions</name>
			<value>0.5675102824039651</value>
		</numericStateVariable>
	</timepoint>
	<timepoint>
		<spatialEntity>
			<pseudo3D type="region">
				<clusteredness>0.9834017074068422</clusteredness>
				<density>0.5675102824039651</density>
				<area>109548</area>
				<perimeter>2384.27521944046</perimeter>
				<distanceFromOrigin>268.2461556108493</distanceFromOrigin>
				<angle>106.3736460570314</angle>
				<shape>triangular</shape>
				<triangleMeasure>0.5559599107142786</triangleMeasure>
				<rectangleMeasure>0.5099843078327068</rectangleMeasure>
				<circleMeasure>0.3181442739865197</circleMeasure>
				<centroid>
					<x>726.616</x>
					<y>239.4755</y>
				</centroid>
			</pseudo3D>
		</spatialEntity>
		<numericStateVariable>
			<name>avgClusterednessRegions</name>
			<value>0</value>
		</numericStateVariable>
		<numericStateVariable>
			<name>avgDensityRegions</name>
			<value>0.5675102824039651</value>
		</numericStateVariable>
	</timepoint>
	<timepoint>
		<spatialEntity>
			<pseudo3D type="region">
				<clusteredness>0.9834017074068422</clusteredness>
				<density>0.5675102824039651</density>
				<area>109548</area>
				<perimeter>2384.27521944046</perimeter>
				<distanceFromOrigin>268.2461556108493</distanceFromOrigin>
				<angle>106.3736460570314</angle>
				<shape>triangular</shape>
				<triangleMeasure>0.5559599107142786</triangleMeasure>
				<rectangleMeasure>0.5099843078327068</rectangleMeasure>
				<circleMeasure>0.3181442739865197</circleMeasure>
				<centroid>
					<x>726.616</x>
					<y>239.4755</y>
				</centroid>
			</pseudo3D>
		</spatialEntity>
		<numericStateVariable>
			<name>avgClusterednessRegions</name>
			<value>0</value>
		</numericStateVariable>
		<numericStateVariable>
			<name>avgDensityRegions</name>
			<value>0.5675102824039651</value>
		</numericStateVariable>
	</timepoint>
	<timepoint>
		<spatialEntity>
			<pseudo3D type="region">
				<clusteredness>0.9834017074068422</clusteredness>
				<density>0.5675102824039651</density>
				<area>109548</area>
				<perimeter>2384.27521944046</perimeter>
				<distanceFromOrigin>268.2461556108493</distanceFromOrigin>
				<angle>106.3736460570314</angle>
				<shape>triangular</shape>
				<triangleMeasure>0.5559599107142786</triangleMeasure>
				<rectangleMeasure>0.5099843078327068</rectangleMeasure>
				<circleMeasure>0.3181442739865197</circleMeasure>
				<centroid>
					<x>726.616</x>
					<y>239.4755</y>
				</centroid>
			</pseudo3D>
		</spatialEntity>
		<numericStateVariable>
			<name>avgClusterednessRegions</name>
			<value>0</value>
		</numericStateVariable>
		<numericStateVariable>
			<name>avgDensityRegions</name>
			<value>0.5675102824039651</value>
		</numericStateVariable>
	</timepoint>
	<timepoint>
		<spatialEntity>
			<pseudo3D type="region">
				<clusteredness>0.9834017074068422</clusteredness>
				<density>0.5675102824039651</density>
				<area>109548</area>
				<perimeter>2384.27521944046</perimeter>
				<distanceFromOrigin>268.2461556108493</distanceFromOrigin>
				<angle>106.3736460570314</angle>
				<shape>triangular</shape>
				<triangleMeasure>0.5559599107142786</triangleMeasure>
				<rectangleMeasure>0.5099843078327068</rectangleMeasure>
				<circleMeasure>0.3181442739865197</circleMeasure>
				<centroid>
					<x>726.616</x>
					<y>239.4755</y>
				</centroid>
			</pseudo3D>
		</spatialEntity>
		<numericStateVariable>
			<name>avgClusterednessRegions</name>
			<value>0</value>
		</numericStateVariable>
		<numericStateVariable>
			<name>avgDensityRegions</name>
			<value>0.5675102824039651</value>
		</numericStateVariable>
	</timepoint>
	<timepoint>
		<spatialEntity>
			<pseudo3D type="region">
				<clusteredness>0.9834017074068422</clusteredness>
				<density>0.5675102824039651</density>
				<area>109548</area>
				<perimeter>2384.27521944046</perimeter>
				<distanceFromOrigin>268.2461556108493</distanceFromOrigin>
				<angle>106.3736460570314</angle>
				<shape>triangular</shape>
				<triangleMeasure>0.5559599107142786</triangleMeasure>
				<rectangleMeasure>0.5099843078327068</rectangleMeasure>
				<circleMeasure>0.3181442739865197</circleMeasure>
				<centroid>
					<x>726.616</x>
					<y>239.4755</y>
				</centroid>
			</pseudo3D>
		</spatialEntity>
		<numericStateVariable>
			<name>avgClusterednessRegions</name>
			<value>0</value>
		</numericStateVariable>
		<numericStateVariable>
			<name>avgDensityRegions</name>
			<value>0.5675102824039651</value>
		</numericStateVariable>
	</timepoint>
	<timepoint>
		<spatialEntity>
			<pseudo3D type="region">
				<clusteredness>0.9834017074068422</clusteredness>
				<density>0.5675102824039651</density>
				<area>109548</area>
				<perimeter>2384.27521944046</perimeter>
				<distanceFromOrigin>268.2461556108493</distanceFromOrigin>
				<angle>106.3736460570314</angle>
				<shape>triangular</shape>
				<triangleMeasure>0.5559599107142786</triangleMeasure>
				<rectangleMeasure>0.5099843078327068</rectangleMeasure>
				<circleMeasure>0.3181442739865197</circleMeasure>
				<centroid>
					<x>726.616</x>
					<y>239.4755</y>
				</centroid>
			</pseudo3D>
		</spatialEntity>
		<numericStateVariable>
			<name>avgClusterednessRegions</name>
			<value>0</value>
		</numericStateVariable>
		<numericStateVariable>
			<name>avgDensityRegions</name>
			<value>0.5675102824039651</value>
		</numericStateVariable>
	</timepoint>
	<timepoint>
		<spatialEntity>
			<pseudo3D type="region">
				<clusteredness>0.9834017074068422</clusteredness>
				<density>0.5675102824039651</density>
				<area>109548</area>
				<perimeter>2384.27521944046</perimeter>
				<distanceFromOrigin>268.2461556108493</distanceFromOrigin>
				<angle>106.3736460570314</angle>
				<shape>triangular</shape>
				<triangleMeasure>0.5559599107142786</triangleMeasure>
				<rectangleMeasure>0.5099843078327068</rectangleMeasure>
				<circleMeasure>0.3181442739865197</circleMeasure>
				<centroid>
					<x>726.616</x>
					<y>239.4755</y>
				</centroid>
			</pseudo3D>
		</spatialEntity>
		<numericStateVariable>
			<name>avgClusterednessRegions</name>
			<value>0</value>
		</numericStateVariable>
		<numericStateVariable>
			<name>avgDensityRegions</name>
			<value>0.5675102824039651</value>
		</numericStateVariable>
	</timepoint>
	<timepoint>
		<spatialEntity>
			<pseudo3D type="region">
				<clusteredness>0.9834017074068422</clusteredness>
				<density>0.5675102824039651</density>
				<area>109548</area>
				<perimeter>2384.27521944046</perimeter>
				<distanceFromOrigin>268.2461556108493</distanceFromOrigin>
				<angle>106.3736460570314</angle>
				<shape>triangular</shape>
				<triangleMeasure>0.5559599107142786</triangleMeasure>
				<rectangleMeasure>0.5099843078327068</rectangleMeasure>
				<circleMeasure>0.3181442739865197</circleMeasure>
				<centroid>
					<x>726.616</x>
					<y>239.4755</y>
				</centroid>
			</pseudo3D>
		</spatialEntity>
		<numericStateVariable>
			<name>avgClusterednessRegions</name>
			<value>0</value>
		</numericStateVariable>
		<numericStateVariable>
			<name>avgDensityRegions</name>
			<value>0.5675102824039651</value>
		</numericStateVariable>
	</timepoint>
	<timepoint>
		<spatialEntity>
			<pseudo3D type="region">
				<clusteredness>0.9834017074068422</clusteredness>
				<density>0.5675102824039651</density>
				<area>109548</area>
				<perimeter>2384.27521944046</perimeter>
				<distanceFromOrigin>268.2461556108493</distanceFromOrigin>
				<angle>106.3736460570314</angle>
				<shape>triangular</shape>
				<triangleMeasure>0.5559599107142786</triangleMeasure>
				<rectangleMeasure>0.5099843078327068</rectangleMeasure>
				<circleMeasure>0.3181442739865197</circleMeasure>
				<centroid>
					<x>726.616</x>
					<y>239.4755</y>
				</centroid>
			</pseudo3D>
		</spatialEntity>
		<numericStateVariable>
			<name>avgClusterednessRegions</name>
			<value>0</value>
		</numericStateVariable>
		<numericStateVariable>
			<name>avgDensityRegions</name>
			<value>0.5675102824039651</value>
		</numericStateVariable>
	</timepoint>
	<timepoint>
		<spatialEntity>
			<pseudo3D type="region">
				<clusteredness>0.9834017074068422</clusteredness>
				<density>0.5675102824039651</density>
				<area>109548</area>
				<perimeter>2384.27521944046</perimeter>
				<distanceFromOrigin>268.2461556108493</distanceFromOrigin>
				<angle>106.3736460570314</angle>
				<shape>triangular</shape>
				<triangleMeasure>0.5559599107142786</triangleMeasure>
				<rectangleMeasure>0.5099843078327068</rectangleMeasure>
				<circleMeasure>0.3181442739865197</circleMeasure>
				<centroid>
					<x>726.616</x>
					<y>239.4755</y>
				</centroid>
			</pseudo3D>
		</spatialEntity>
		<numericStateVariable>
			<name>avgClusterednessRegions</name>
			<value>0</value>
		</numericStateVariable>
		<numericStateVariable>
			<name>avgDensityRegions</name>
			<value>0.5675102824039651</value>
		</numericStateVariable>
	</timepoint>
	<timepoint>
		<spatialEntity>
			<pseudo3D type="region">
				<clusteredness>0.9834017074068422</clusteredness>
				<density>0.5675102824039651</density>
				<area>109548</area>
				<perimeter>2384.27521944046</perimeter>
				<distanceFromOrigin>268.2461556108493</distanceFromOrigin>
				<angle>106.3736460570314</angle>
				<shape>triangular</shape>
				<triangleMeasure>0.5559599107142786</triangleMeasure>
				<rectangleMeasure>0.5099843078327068</rectangleMeasure>
				<circleMeasure>0.3181442739865197</circleMeasure>
				<centroid>
					<x>726.616</x>
					<y>239.4755</y>
				</centroid>
			</pseudo3D>
		</spatialEntity>
		<numericStateVariable>
			<name>avgClusterednessRegions</name>
			<value>0</value>
		</numericStateVariable>
		<numericStateVariable>
			<name>avgDensityRegions</name>
			<value>0.5675102824039651</value>
		</numericStateVariable>
	</timepoint>
	<timepoint>
		<spatialEntity>
			<pseudo3D type="region">
				<clusteredness>0.9834017074068422</clusteredness>
				<density>0.5675102824039651</density>
				<area>109548</area>
				<perimeter>2384.27521944046</perimeter>
				<distanceFromOrigin>268.2461556108493</distanceFromOrigin>
				<angle>106.3736460570314</angle>
				<shape>triangular</shape>
				<triangleMeasure>0.5559599107142786</triangleMeasure>
				<rectangleMeasure>0.5099843078327068</rectangleMeasure>
				<circleMeasure>0.3181442739865197</circleMeasure>
				<centroid>
					<x>726.616</x>
					<y>239.4755</y>
				</centroid>
			</pseudo3D>
		</spatialEntity>
		<numericStateVariable>
			<name>avgClusterednessRegions</name>
			<value>0</value>
		</numericStateVariable>
		<numericStateVariable>
			<name>avgDensityRegions</name>
			<value>0.5675102824039651</value>
		</numericStateVariable>
	</timepoint>
	<timepoint>
		<spatialEntity>
			<pseudo3D type="region">
				<clusteredness>0.9834017074068422</clusteredness>
				<density>0.5675102824039651</density>
				<area>109548</area>
				<perimeter>2384.27521944046</perimeter>
				<distanceFromOrigin>268.2461556108493</distanceFromOrigin>
				<angle>106.3736460570314</angle>
				<shape>triangular</shape>
				<triangleMeasure>0.5559599107142786</triangleMeasure>
				<rectangleMeasure>0.5099843078327068</rectangleMeasure>
				<circleMeasure>0.3181442739865197</circleMeasure>
				<centroid>
					<x>726.616</x>
					<y>239.4755</y>
				</centroid>
			</pseudo3D>
		</spatialEntity>
		<numericStateVariable>
			<name>avgClusterednessRegions</name>
			<value>0</value>
		</numericStateVariable>
		<numericStateVariable>
			<name>avgDensityRegions</name>
			<value>0.5675102824039651</value>
		</numericStateVariable>
	</timepoint>
	<timepoint>
		<spatialEntity>
			<pseudo3D type="region">
				<clusteredness>0.9834017074068422</clusteredness>
				<density>0.5675102824039651</density>
				<area>109548</area>
				<perimeter>2384.27521944046</perimeter>
				<distanceFromOrigin>268.2461556108493</distanceFromOrigin>
				<angle>106.3736460570314</angle>
				<shape>triangular</shape>
				<triangleMeasure>0.5559599107142786</triangleMeasure>
				<rectangleMeasure>0.5099843078327068</rectangleMeasure>
				<circleMeasure>0.3181442739865197</circleMeasure>
				<centroid>
					<x>726.616</x>
					<y>239.4755</y>
				</centroid>
			</pseudo3D>
		</spatialEntity>
		<numericStateVariable>
			<name>avgClusterednessRegions</name>
			<value>0</value>
		</numericStateVariable>
		<numericStateVariable>
			<name>avgDensityRegions</name>
			<value>0.5675102824039651</value>
		</numericStateVariable>
	</timepoint>
	<timepoint>
		<spatialEntity>
			<pseudo3D type="region">
				<clusteredness>0.9834017074068422</clusteredness>
				<density>0.5675102824039651</density>
				<area>109548</area>
				<perimeter>2384.27521944046</perimeter>
				<distanceFromOrigin>268.2461556108493</distanceFromOrigin>
				<angle>106.3736460570314</angle>
				<shape>triangular</shape>
				<triangleMeasure>0.5559599107142786</triangleMeasure>
				<rectangleMeasure>0.5099843078327068</rectangleMeasure>
				<circleMeasure>0.3181442739865197</circleMeasure>
				<centroid>
					<x>726.616</x>
					<y>239.4755</y>
				</centroid>
			</pseudo3D>
		</spatialEntity>
		<numericStateVariable>
			<name>avgClusterednessRegions</name>
			<value>0</value>
		</numericStateVariable>
		<numericStateVariable>
			<name>avgDensityRegions</name>
			<value>0.5675102824039651</value>
		</numericStateVariable>
	</timepoint>
	<timepoint>
		<spatialEntity>
			<pseudo3D type="region">
				<clusteredness>0.9834017074068422</clusteredness>
				<density>0.5675102824039651</density>
				<area>109548</area>
				<perimeter>2384.27521944046</perimeter>
				<distanceFromOrigin>268.2461556108493</distanceFromOrigin>
				<angle>106.3736460570314</angle>
				<shape>triangular</shape>
				<triangleMeasure>0.5559599107142786</triangleMeasure>
				<rectangleMeasure>0.5099843078327068</rectangleMeasure>
				<circleMeasure>0.3181442739865197</circleMeasure>
				<centroid>
					<x>726.616</x>
					<y>239.4755</y>
				</centroid>
			</pseudo3D>
		</spatialEntity>
		<numericStateVariable>
			<name>avgClusterednessRegions</name>
			<value>0</value>
		</numericStateVariable>
		<numericStateVariable>
			<name>avgDensityRegions</name>
			<value>0.5675102824039651</value>
		</numericStateVariable>
	</timepoint>
	<timepoint>
		<spatialEntity>
			<pseudo3D type="region">
				<clusteredness>0.9834017074068422</clusteredness>
				<density>0.5675102824039651</density>
				<area>109548</area>
				<perimeter>2384.27521944046</perimeter>
				<distanceFromOrigin>268.2461556108493</distanceFromOrigin>
				<angle>106.3736460570314</angle>
				<shape>triangular</shape>
				<triangleMeasure>0.5559599107142786</triangleMeasure>
				<rectangleMeasure>0.5099843078327068</rectangleMeasure>
				<circleMeasure>0.3181442739865197</circleMeasure>
				<centroid>
					<x>726.616</x>
					<y>239.4755</y>
				</centroid>
			</pseudo3D>
		</spatialEntity>
		<numericStateVariable>
			<name>avgClusterednessRegions</name>
			<value>0</value>
		</numericStateVariable>
		<numericStateVariable>
			<name>avgDensityRegions</name>
			<value>0.5675102824039651</value>
		</numericStateVariable>
	</timepoint>
	<timepoint>
		<spatialEntity>
			<pseudo3D type="region">
				<clusteredness>0.9834017074068422</clusteredness>
				<density>0.5675102824039651</density>
				<area>109548</area>
				<perimeter>2384.27521944046</perimeter>
				<distanceFromOrigin>268.2461556108493</distanceFromOrigin>
				<angle>106.3736460570314</angle>
				<shape>triangular</shape>
				<triangleMeasure>0.5559599107142786</triangleMeasure>
				<rectangleMeasure>0.5099843078327068</rectangleMeasure>
				<circleMeasure>0.3181442739865197</circleMeasure>
				<centroid>
					<x>726.616</x>
					<y>239.4755</y>
				</centroid>
			</pseudo3D>
		</spatialEntity>
		<numericStateVariable>
			<name>avgClusterednessRegions</name>
			<value>0</value>
		</numericStateVariable>
		<numericStateVariable>
			<name>avgDensityRegions</name>
			<value>0.5675102824039651</value>
		</numericStateVariable>
	</timepoint>
	<timepoint>
		<spatialEntity>
			<pseudo3D type="region">
				<clusteredness>0.9834017074068422</clusteredness>
				<density>0.5675102824039651</density>
				<area>109548</area>
				<perimeter>2384.27521944046</perimeter>
				<distanceFromOrigin>268.2461556108493</distanceFromOrigin>
				<angle>106.3736460570314</angle>
				<shape>triangular</shape>
				<triangleMeasure>0.5559599107142786</triangleMeasure>
				<rectangleMeasure>0.5099843078327068</rectangleMeasure>
				<circleMeasure>0.3181442739865197</circleMeasure>
				<centroid>
					<x>726.616</x>
					<y>239.4755</y>
				</centroid>
			</pseudo3D>
		</spatialEntity>
		<numericStateVariable>
			<name>avgClusterednessRegions</name>
			<value>0</value>
		</numericStateVariable>
		<numericStateVariable>
			<name>avgDensityRegions</name>
			<value>0.5675102824039651</value>
		</numericStateVariable>
	</timepoint>
	<timepoint>
		<spatialEntity>
			<pseudo3D type="region">
				<clusteredness>0.9834017074068422</clusteredness>
				<density>0.5675102824039651</density>
				<area>109548</area>
				<perimeter>2384.27521944046</perimeter>
				<distanceFromOrigin>268.2461556108493</distanceFromOrigin>
				<angle>106.3736460570314</angle>
				<shape>triangular</shape>
				<triangleMeasure>0.5559599107142786</triangleMeasure>
				<rectangleMeasure>0.5099843078327068</rectangleMeasure>
				<circleMeasure>0.3181442739865197</circleMeasure>
				<centroid>
					<x>726.616</x>
					<y>239.4755</y>
				</centroid>
			</pseudo3D>
		</spatialEntity>
		<numericStateVariable>
			<name>avgClusterednessRegions</name>
			<value>0</value>
		</numericStateVariable>
		<numericStateVariable>
			<name>avgDensityRegions</name>
			<value>0.5675102824039651</value>
		</numericStateVariable>
	</timepoint>
	<timepoint>
		<spatialEntity>
			<pseudo3D type="region">
				<clusteredness>0.9834017074068422</clusteredness>
				<density>0.5675102824039651</density>
				<area>109548</area>
				<perimeter>2384.27521944046</perimeter>
				<distanceFromOrigin>268.2461556108493</distanceFromOrigin>
				<angle>106.3736460570314</angle>
				<shape>triangular</shape>
				<triangleMeasure>0.5559599107142786</triangleMeasure>
				<rectangleMeasure>0.5099843078327068</rectangleMeasure>
				<circleMeasure>0.3181442739865197</circleMeasure>
				<centroid>
					<x>726.616</x>
					<y>239.4755</y>
				</centroid>
			</pseudo3D>
		</spatialEntity>
		<numericStateVariable>
			<name>avgClusterednessRegions</name>
			<value>0</value>
		</numericStateVariable>
		<numericStateVariable>
			<name>avgDensityRegions</name>
			<value>0.5675102824039651</value>
		</numericStateVariable>
	</timepoint>
	<timepoint>
		<spatialEntity>
			<pseudo3D type="region">
				<clusteredness>0.9834017074068422</clusteredness>
				<density>0.5675102824039651</density>
				<area>109548</area>
				<perimeter>2384.27521944046</perimeter>
				<distanceFromOrigin>268.2461556108493</distanceFromOrigin>
				<angle>106.3736460570314</angle>
				<shape>triangular</shape>
				<triangleMeasure>0.5559599107142786</triangleMeasure>
				<rectangleMeasure>0.5099843078327068</rectangleMeasure>
				<circleMeasure>0.3181442739865197</circleMeasure>
				<centroid>
					<x>726.616</x>
					<y>239.4755</y>
				</centroid>
			</pseudo3D>
		</spatialEntity>
		<numericStateVariable>
			<name>avgClusterednessRegions</name>
			<value>0</value>
		</numericStateVariable>
		<numericStateVariable>
			<name>avgDensityRegions</name>
			<value>0.5675102824039651</value>
		</numericStateVariable>
	</timepoint>
	<timepoint>
		<spatialEntity>
			<pseudo3D type="region">
				<clusteredness>0.9834017074068422</clusteredness>
				<density>0.5675102824039651</density>
				<area>109548</area>
				<perimeter>2384.27521944046</perimeter>
				<distanceFromOrigin>268.2461556108493</distanceFromOrigin>
				<angle>106.3736460570314</angle>
				<shape>triangular</shape>
				<triangleMeasure>0.5559599107142786</triangleMeasure>
				<rectangleMeasure>0.5099843078327068</rectangleMeasure>
				<circleMeasure>0.3181442739865197</circleMeasure>
				<centroid>
					<x>726.616</x>
					<y>239.4755</y>
				</centroid>
			</pseudo3D>
		</spatialEntity>
		<numericStateVariable>
			<name>avgClusterednessRegions</name>
			<value>0</value>
		</numericStateVariable>
		<numericStateVariable>
			<name>avgDensityRegions</name>
			<value>0.5675102824039651</value>
		</numericStateVariable>
	</timepoint>
	<timepoint>
		<spatialEntity>
			<pseudo3D type="region">
				<clusteredness>0.9834017074068422</clusteredness>
				<density>0.5675102824039651</density>
				<area>109548</area>
				<perimeter>2384.27521944046</perimeter>
				<distanceFromOrigin>268.2461556108493</distanceFromOrigin>
				<angle>106.3736460570314</angle>
				<shape>triangular</shape>
				<triangleMeasure>0.5559599107142786</triangleMeasure>
				<rectangleMeasure>0.5099843078327068</rectangleMeasure>
				<circleMeasure>0.3181442739865197</circleMeasure>
				<centroid>
					<x>726.616</x>
					<y>239.4755</y>
				</centroid>
			</pseudo3D>
		</spatialEntity>
		<numericStateVariable>
			<name>avgClusterednessRegions</name>
			<value>0</value>
		</numericStateVariable>
		<numericStateVariable>
			<name>avgDensityRegions</name>
			<value>0.5675102824039651</value>
		</numericStateVariable>
	</timepoint>
	<timepoint>
		<spatialEntity>
			<pseudo3D type="region">
				<clusteredness>0.9834017074068422</clusteredness>
				<density>0.5675102824039651</density>
				<area>109548</area>
				<perimeter>2384.27521944046</perimeter>
				<distanceFromOrigin>268.2461556108493</distanceFromOrigin>
				<angle>106.3736460570314</angle>
				<shape>triangular</shape>
				<triangleMeasure>0.5559599107142786</triangleMeasure>
				<rectangleMeasure>0.5099843078327068</rectangleMeasure>
				<circleMeasure>0.3181442739865197</circleMeasure>
				<centroid>
					<x>726.616</x>
					<y>239.4755</y>
				</centroid>
			</pseudo3D>
		</spatialEntity>
		<numericStateVariable>
			<name>avgClusterednessRegions</name>
			<value>0</value>
		</numericStateVariable>
		<numericStateVariable>
			<name>avgDensityRegions</name>
			<value>0.5675102824039651</value>
		</numericStateVariable>
	</timepoint>
	<timepoint>
		<spatialEntity>
			<pseudo3D type="region">
				<clusteredness>0.9834017074068422</clusteredness>
				<density>0.5675102824039651</density>
				<area>109548</area>
				<perimeter>2384.27521944046</perimeter>
				<distanceFromOrigin>268.2461556108493</distanceFromOrigin>
				<angle>106.3736460570314</angle>
				<shape>triangular</shape>
				<triangleMeasure>0.5559599107142786</triangleMeasure>
				<rectangleMeasure>0.5099843078327068</rectangleMeasure>
				<circleMeasure>0.3181442739865197</circleMeasure>
				<centroid>
					<x>726.616</x>
					<y>239.4755</y>
				</centroid>
			</pseudo3D>
		</spatialEntity>
		<numericStateVariable>
			<name>avgClusterednessRegions</name>
			<value>0</value>
		</numericStateVariable>
		<numericStateVariable>
			<name>avgDensityRegions</name>
			<value>0.5675102824039651</value>
		</numericStateVariable>
	</timepoint>
	<timepoint>
		<spatialEntity>
			<pseudo3D type="region">
				<clusteredness>0.9834017074068422</clusteredness>
				<density>0.5675102824039651</density>
				<area>109548</area>
				<perimeter>2384.27521944046</perimeter>
				<distanceFromOrigin>268.2461556108493</distanceFromOrigin>
				<angle>106.3736460570314</angle>
				<shape>triangular</shape>
				<triangleMeasure>0.5559599107142786</triangleMeasure>
				<rectangleMeasure>0.5099843078327068</rectangleMeasure>
				<circleMeasure>0.3181442739865197</circleMeasure>
				<centroid>
					<x>726.616</x>
					<y>239.4755</y>
				</centroid>
			</pseudo3D>
		</spatialEntity>
		<numericStateVariable>
			<name>avgClusterednessRegions</name>
			<value>0</value>
		</numericStateVariable>
		<numericStateVariable>
			<name>avgDensityRegions</name>
			<value>0.5675102824039651</value>
		</numericStateVariable>
	</timepoint>
	<timepoint>
		<spatialEntity>
			<pseudo3D type="region">
				<clusteredness>0.9834017074068422</clusteredness>
				<density>0.5675102824039651</density>
				<area>109548</area>
				<perimeter>2384.27521944046</perimeter>
				<distanceFromOrigin>268.2461556108493</distanceFromOrigin>
				<angle>106.3736460570314</angle>
				<shape>triangular</shape>
				<triangleMeasure>0.5559599107142786</triangleMeasure>
				<rectangleMeasure>0.5099843078327068</rectangleMeasure>
				<circleMeasure>0.3181442739865197</circleMeasure>
				<centroid>
					<x>726.616</x>
					<y>239.4755</y>
				</centroid>
			</pseudo3D>
		</spatialEntity>
		<numericStateVariable>
			<name>avgClusterednessRegions</name>
			<value>0</value>
		</numericStateVariable>
		<numericStateVariable>
			<name>avgDensityRegions</name>
			<value>0.5675102824039651</value>
		</numericStateVariable>
	</timepoint>
	<timepoint>
		<spatialEntity>
			<pseudo3D type="region">
				<clusteredness>0.9834017074068422</clusteredness>
				<density>0.5675102824039651</density>
				<area>109548</area>
				<perimeter>2384.27521944046</perimeter>
				<distanceFromOrigin>268.2461556108493</distanceFromOrigin>
				<angle>106.3736460570314</angle>
				<shape>triangular</shape>
				<triangleMeasure>0.5559599107142786</triangleMeasure>
				<rectangleMeasure>0.5099843078327068</rectangleMeasure>
				<circleMeasure>0.3181442739865197</circleMeasure>
				<centroid>
					<x>726.616</x>
					<y>239.4755</y>
				</centroid>
			</pseudo3D>
		</spatialEntity>
		<numericStateVariable>
			<name>avgClusterednessRegions</name>
			<value>0</value>
		</numericStateVariable>
		<numericStateVariable>
			<name>avgDensityRegions</name>
			<value>0.5675102824039651</value>
		</numericStateVariable>
	</timepoint>
	<timepoint>
		<spatialEntity>
			<pseudo3D type="region">
				<clusteredness>0.9834017074068422</clusteredness>
				<density>0.5675102824039651</density>
				<area>109548</area>
				<perimeter>2384.27521944046</perimeter>
				<distanceFromOrigin>268.2461556108493</distanceFromOrigin>
				<angle>106.3736460570314</angle>
				<shape>triangular</shape>
				<triangleMeasure>0.5559599107142786</triangleMeasure>
				<rectangleMeasure>0.5099843078327068</rectangleMeasure>
				<circleMeasure>0.3181442739865197</circleMeasure>
				<centroid>
					<x>726.616</x>
					<y>239.4755</y>
				</centroid>
			</pseudo3D>
		</spatialEntity>
		<numericStateVariable>
			<name>avgClusterednessRegions</name>
			<value>0</value>
		</numericStateVariable>
		<numericStateVariable>
			<name>avgDensityRegions</name>
			<value>0.5675102824039651</value>
		</numericStateVariable>
	</timepoint>
	<timepoint>
		<spatialEntity>
			<pseudo3D type="region">
				<clusteredness>0.9834017074068422</clusteredness>
				<density>0.5675102824039651</density>
				<area>109548</area>
				<perimeter>2384.27521944046</perimeter>
				<distanceFromOrigin>268.2461556108493</distanceFromOrigin>
				<angle>106.3736460570314</angle>
				<shape>triangular</shape>
				<triangleMeasure>0.5559599107142786</triangleMeasure>
				<rectangleMeasure>0.5099843078327068</rectangleMeasure>
				<circleMeasure>0.3181442739865197</circleMeasure>
				<centroid>
					<x>726.616</x>
					<y>239.4755</y>
				</centroid>
			</pseudo3D>
		</spatialEntity>
		<numericStateVariable>
			<name>avgClusterednessRegions</name>
			<value>0</value>
		</numericStateVariable>
		<numericStateVariable>
			<name>avgDensityRegions</name>
			<value>0.5675102824039651</value>
		</numericStateVariable>
	</timepoint>
	<timepoint>
		<spatialEntity>
			<pseudo3D type="region">
				<clusteredness>0.9834017074068422</clusteredness>
				<density>0.5675102824039651</density>
				<area>109548</area>
				<perimeter>2384.27521944046</perimeter>
				<distanceFromOrigin>268.2461556108493</distanceFromOrigin>
				<angle>106.3736460570314</angle>
				<shape>triangular</shape>
				<triangleMeasure>0.5559599107142786</triangleMeasure>
				<rectangleMeasure>0.5099843078327068</rectangleMeasure>
				<circleMeasure>0.3181442739865197</circleMeasure>
				<centroid>
					<x>726.616</x>
					<y>239.4755</y>
				</centroid>
			</pseudo3D>
		</spatialEntity>
		<numericStateVariable>
			<name>avgClusterednessRegions</name>
			<value>0</value>
		</numericStateVariable>
		<numericStateVariable>
			<name>avgDensityRegions</name>
			<value>0.5675102824039651</value>
		</numericStateVariable>
	</timepoint>
	<timepoint>
		<spatialEntity>
			<pseudo3D type="region">
				<clusteredness>0.9834017074068422</clusteredness>
				<density>0.5675102824039651</density>
				<area>109548</area>
				<perimeter>2384.27521944046</perimeter>
				<distanceFromOrigin>268.2461556108493</distanceFromOrigin>
				<angle>106.3736460570314</angle>
				<shape>triangular</shape>
				<triangleMeasure>0.5559599107142786</triangleMeasure>
				<rectangleMeasure>0.5099843078327068</rectangleMeasure>
				<circleMeasure>0.3181442739865197</circleMeasure>
				<centroid>
					<x>726.616</x>
					<y>239.4755</y>
				</centroid>
			</pseudo3D>
		</spatialEntity>
		<numericStateVariable>
			<name>avgClusterednessRegions</name>
			<value>0</value>
		</numericStateVariable>
		<numericStateVariable>
			<name>avgDensityRegions</name>
			<value>0.5675102824039651</value>
		</numericStateVariable>
	</timepoint>
	<timepoint>
		<spatialEntity>
			<pseudo3D type="region">
				<clusteredness>0.9834017074068422</clusteredness>
				<density>0.5675102824039651</density>
				<area>109548</area>
				<perimeter>2384.27521944046</perimeter>
				<distanceFromOrigin>268.2461556108493</distanceFromOrigin>
				<angle>106.3736460570314</angle>
				<shape>triangular</shape>
				<triangleMeasure>0.5559599107142786</triangleMeasure>
				<rectangleMeasure>0.5099843078327068</rectangleMeasure>
				<circleMeasure>0.3181442739865197</circleMeasure>
				<centroid>
					<x>726.616</x>
					<y>239.4755</y>
				</centroid>
			</pseudo3D>
		</spatialEntity>
		<numericStateVariable>
			<name>avgClusterednessRegions</name>
			<value>0</value>
		</numericStateVariable>
		<numericStateVariable>
			<name>avgDensityRegions</name>
			<value>0.5675102824039651</value>
		</numericStateVariable>
	</timepoint>
	<timepoint>
		<spatialEntity>
			<pseudo3D type="region">
				<clusteredness>0.9834017074068422</clusteredness>
				<density>0.5675102824039651</density>
				<area>109548</area>
				<perimeter>2384.27521944046</perimeter>
				<distanceFromOrigin>268.2461556108493</distanceFromOrigin>
				<angle>106.3736460570314</angle>
				<shape>triangular</shape>
				<triangleMeasure>0.5559599107142786</triangleMeasure>
				<rectangleMeasure>0.5099843078327068</rectangleMeasure>
				<circleMeasure>0.3181442739865197</circleMeasure>
				<centroid>
					<x>726.616</x>
					<y>239.4755</y>
				</centroid>
			</pseudo3D>
		</spatialEntity>
		<numericStateVariable>
			<name>avgClusterednessRegions</name>
			<value>0</value>
		</numericStateVariable>
		<numericStateVariable>
			<name>avgDensityRegions</name>
			<value>0.5675102824039651</value>
		</numericStateVariable>
	</timepoint>
	<timepoint>
		<spatialEntity>
			<pseudo3D type="region">
				<clusteredness>0.9834017074068422</clusteredness>
				<density>0.5675102824039651</density>
				<area>109548</area>
				<perimeter>2384.27521944046</perimeter>
				<distanceFromOrigin>268.2461556108493</distanceFromOrigin>
				<angle>106.3736460570314</angle>
				<shape>triangular</shape>
				<triangleMeasure>0.5559599107142786</triangleMeasure>
				<rectangleMeasure>0.5099843078327068</rectangleMeasure>
				<circleMeasure>0.3181442739865197</circleMeasure>
				<centroid>
					<x>726.616</x>
					<y>239.4755</y>
				</centroid>
			</pseudo3D>
		</spatialEntity>
		<numericStateVariable>
			<name>avgClusterednessRegions</name>
			<value>0</value>
		</numericStateVariable>
		<numericStateVariable>
			<name>avgDensityRegions</name>
			<value>0.5675102824039651</value>
		</numericStateVariable>
	</timepoint>
	<timepoint>
		<spatialEntity>
			<pseudo3D type="region">
				<clusteredness>0.9834017074068422</clusteredness>
				<density>0.5675102824039651</density>
				<area>109548</area>
				<perimeter>2384.27521944046</perimeter>
				<distanceFromOrigin>268.2461556108493</distanceFromOrigin>
				<angle>106.3736460570314</angle>
				<shape>triangular</shape>
				<triangleMeasure>0.5559599107142786</triangleMeasure>
				<rectangleMeasure>0.5099843078327068</rectangleMeasure>
				<circleMeasure>0.3181442739865197</circleMeasure>
				<centroid>
					<x>726.616</x>
					<y>239.4755</y>
				</centroid>
			</pseudo3D>
		</spatialEntity>
		<numericStateVariable>
			<name>avgClusterednessRegions</name>
			<value>0</value>
		</numericStateVariable>
		<numericStateVariable>
			<name>avgDensityRegions</name>
			<value>0.5675102824039651</value>
		</numericStateVariable>
	</timepoint>
</experiment>
