# Supplementary material for: Automatic validation of computational models using pseudo-3D spatio-temporal model checking
Source: BMC Syst Biol. 2014 Dec 2;8:124. doi: 10.1186/s12918-014-0124-0 (PMC4272535; doi:10.1186/s12918-014-0124-0)
Supplement: Additional file 8 — Dataset of STML files for the phase variation case study. The dataset of one thousand STML files corresponding to the stochastic simulations of the rectangular model for the phase variation case study. We recommend using the freely available 7zip software (Download link: http://www.7-zip.org/download.html) to extract this archive. [file 12918_2014_124_MOESM8_ESM.zip › phase_variation_stml_257.xml]

<?xml version="1.0" encoding="utf-8"?>
<!--Warning! This xml file was automatically generated by a C++ program using the Boost PropertyTree library.-->
<experiment>
	<timepoint>
		<numericStateVariable>
			<name>avgClusterednessRegions</name>
			<value>0</value>
		</numericStateVariable>
		<numericStateVariable>
			<name>avgDensityRegions</name>
			<value>0</value>
		</numericStateVariable>
	</timepoint>
	<timepoint>
		<numericStateVariable>
			<name>avgClusterednessRegions</name>
			<value>0</value>
		</numericStateVariable>
		<numericStateVariable>
			<name>avgDensityRegions</name>
			<value>0</value>
		</numericStateVariable>
	</timepoint>
	<timepoint>
		<numericStateVariable>
			<name>avgClusterednessRegions</name>
			<value>0</value>
		</numericStateVariable>
		<numericStateVariable>
			<name>avgDensityRegions</name>
			<value>0</value>
		</numericStateVariable>
	</timepoint>
	<timepoint>
		<numericStateVariable>
			<name>avgClusterednessRegions</name>
			<value>0</value>
		</numericStateVariable>
		<numericStateVariable>
			<name>avgDensityRegions</name>
			<value>0</value>
		</numericStateVariable>
	</timepoint>
	<timepoint>
		<numericStateVariable>
			<name>avgClusterednessRegions</name>
			<value>0</value>
		</numericStateVariable>
		<numericStateVariable>
			<name>avgDensityRegions</name>
			<value>0</value>
		</numericStateVariable>
	</timepoint>
	<timepoint>
		<numericStateVariable>
			<name>avgClusterednessRegions</name>
			<value>0</value>
		</numericStateVariable>
		<numericStateVariable>
			<name>avgDensityRegions</name>
			<value>0</value>
		</numericStateVariable>
	</timepoint>
	<timepoint>
		<numericStateVariable>
			<name>avgClusterednessRegions</name>
			<value>0</value>
		</numericStateVariable>
		<numericStateVariable>
			<name>avgDensityRegions</name>
			<value>0</value>
		</numericStateVariable>
	</timepoint>
	<timepoint>
		<numericStateVariable>
			<name>avgClusterednessRegions</name>
			<value>0</value>
		</numericStateVariable>
		<numericStateVariable>
			<name>avgDensityRegions</name>
			<value>0</value>
		</numericStateVariable>
	</timepoint>
	<timepoint>
		<numericStateVariable>
			<name>avgClusterednessRegions</name>
			<value>0</value>
		</numericStateVariable>
		<numericStateVariable>
			<name>avgDensityRegions</name>
			<value>0</value>
		</numericStateVariable>
	</timepoint>
	<timepoint>
		<numericStateVariable>
			<name>avgClusterednessRegions</name>
			<value>0</value>
		</numericStateVariable>
		<numericStateVariable>
			<name>avgDensityRegions</name>
			<value>0</value>
		</numericStateVariable>
	</timepoint>
	<timepoint>
		<numericStateVariable>
			<name>avgClusterednessRegions</name>
			<value>0</value>
		</numericStateVariable>
		<numericStateVariable>
			<name>avgDensityRegions</name>
			<value>0</value>
		</numericStateVariable>
	</timepoint>
	<timepoint>
		<numericStateVariable>
			<name>avgClusterednessRegions</name>
			<value>0</value>
		</numericStateVariable>
		<numericStateVariable>
			<name>avgDensityRegions</name>
			<value>0</value>
		</numericStateVariable>
	</timepoint>
	<timepoint>
		<numericStateVariable>
			<name>avgClusterednessRegions</name>
			<value>0</value>
		</numericStateVariable>
		<numericStateVariable>
			<name>avgDensityRegions</name>
			<value>0</value>
		</numericStateVariable>
	</timepoint>
	<timepoint>
		<numericStateVariable>
			<name>avgClusterednessRegions</name>
			<value>0</value>
		</numericStateVariable>
		<numericStateVariable>
			<name>avgDensityRegions</name>
			<value>0</value>
		</numericStateVariable>
	</timepoint>
	<timepoint>
		<numericStateVariable>
			<name>avgClusterednessRegions</name>
			<value>0</value>
		</numericStateVariable>
		<numericStateVariable>
			<name>avgDensityRegions</name>
			<value>0</value>
		</numericStateVariable>
	</timepoint>
	<timepoint>
		<numericStateVariable>
			<name>avgClusterednessRegions</name>
			<value>0</value>
		</numericStateVariable>
		<numericStateVariable>
			<name>avgDensityRegions</name>
			<value>0</value>
		</numericStateVariable>
	</timepoint>
	<timepoint>
		<numericStateVariable>
			<name>avgClusterednessRegions</name>
			<value>0</value>
		</numericStateVariable>
		<numericStateVariable>
			<name>avgDensityRegions</name>
			<value>0</value>
		</numericStateVariable>
	</timepoint>
	<timepoint>
		<numericStateVariable>
			<name>avgClusterednessRegions</name>
			<value>0</value>
		</numericStateVariable>
		<numericStateVariable>
			<name>avgDensityRegions</name>
			<value>0</value>
		</numericStateVariable>
	</timepoint>
	<timepoint>
		<numericStateVariable>
			<name>avgClusterednessRegions</name>
			<value>0</value>
		</numericStateVariable>
		<numericStateVariable>
			<name>avgDensityRegions</name>
			<value>0</value>
		</numericStateVariable>
	</timepoint>
	<timepoint>
		<numericStateVariable>
			<name>avgClusterednessRegions</name>
			<value>0</value>
		</numericStateVariable>
		<numericStateVariable>
			<name>avgDensityRegions</name>
			<value>0</value>
		</numericStateVariable>
	</timepoint>
	<timepoint>
		<numericStateVariable>
			<name>avgClusterednessRegions</name>
			<value>0</value>
		</numericStateVariable>
		<numericStateVariable>
			<name>avgDensityRegions</name>
			<value>0</value>
		</numericStateVariable>
	</timepoint>
	<timepoint>
		<numericStateVariable>
			<name>avgClusterednessRegions</name>
			<value>0</value>
		</numericStateVariable>
		<numericStateVariable>
			<name>avgDensityRegions</name>
			<value>0</value>
		</numericStateVariable>
	</timepoint>
	<timepoint>
		<numericStateVariable>
			<name>avgClusterednessRegions</name>
			<value>0</value>
		</numericStateVariable>
		<numericStateVariable>
			<name>avgDensityRegions</name>
			<value>0</value>
		</numericStateVariable>
	</timepoint>
	<timepoint>
		<numericStateVariable>
			<name>avgClusterednessRegions</name>
			<value>0</value>
		</numericStateVariable>
		<numericStateVariable>
			<name>avgDensityRegions</name>
			<value>0</value>
		</numericStateVariable>
	</timepoint>
	<timepoint>
		<numericStateVariable>
			<name>avgClusterednessRegions</name>
			<value>0</value>
		</numericStateVariable>
		<numericStateVariable>
			<name>avgDensityRegions</name>
			<value>0</value>
		</numericStateVariable>
	</timepoint>
	<timepoint>
		<numericStateVariable>
			<name>avgClusterednessRegions</name>
			<value>0</value>
		</numericStateVariable>
		<numericStateVariable>
			<name>avgDensityRegions</name>
			<value>0</value>
		</numericStateVariable>
	</timepoint>
	<timepoint>
		<spatialEntity>
			<pseudo3D type="region">
				<clusteredness>1</clusteredness>
				<density>0.5754653910859461</density>
				<area>20984</area>
				<perimeter>964.9264481067657</perimeter>
				<distanceFromOrigin>314.8412298286233</distanceFromOrigin>
				<angle>85.30420609784734</angle>
				<shape>rectangular</shape>
				<triangleMeasure>0.4992564923091564</triangleMeasure>
				<rectangleMeasure>0.5074239950851159</rectangleMeasure>
				<circleMeasure>0.3992636796911998</circleMeasure>
				<centroid>
					<x>1075.174</x>
					<y>533.0786</y>
				</centroid>
			</pseudo3D>
		</spatialEntity>
		<numericStateVariable>
			<name>avgClusterednessRegions</name>
			<value>0</value>
		</numericStateVariable>
		<numericStateVariable>
			<name>avgDensityRegions</name>
			<value>0.5754653910859461</value>
		</numericStateVariable>
	</timepoint>
	<timepoint>
		<spatialEntity>
			<pseudo3D type="region">
				<clusteredness>1</clusteredness>
				<density>0.5628457566861395</density>
				<area>23378</area>
				<perimeter>961.5500438213348</perimeter>
				<distanceFromOrigin>314.8412298286233</distanceFromOrigin>
				<angle>82.07140800638068</angle>
				<shape>rectangular</shape>
				<triangleMeasure>0.5104380743397225</triangleMeasure>
				<rectangleMeasure>0.5590873099356423</rectangleMeasure>
				<circleMeasure>0.4570009359900892</circleMeasure>
				<centroid>
					<x>1081.812</x>
					<y>532.1115</y>
				</centroid>
			</pseudo3D>
		</spatialEntity>
		<numericStateVariable>
			<name>avgClusterednessRegions</name>
			<value>0</value>
		</numericStateVariable>
		<numericStateVariable>
			<name>avgDensityRegions</name>
			<value>0.5628457566861395</value>
		</numericStateVariable>
	</timepoint>
	<timepoint>
		<spatialEntity>
			<pseudo3D type="region">
				<clusteredness>1</clusteredness>
				<density>0.580740388439477</density>
				<area>28237</area>
				<perimeter>1039.916996955872</perimeter>
				<distanceFromOrigin>314.8412298286233</distanceFromOrigin>
				<angle>83.04947537032461</angle>
				<shape>rectangular</shape>
				<triangleMeasure>0.535657798950481</triangleMeasure>
				<rectangleMeasure>0.5436260729750909</rectangleMeasure>
				<circleMeasure>0.479876040618202</circleMeasure>
				<centroid>
					<x>1094.282</x>
					<y>529.9047</y>
				</centroid>
			</pseudo3D>
		</spatialEntity>
		<numericStateVariable>
			<name>avgClusterednessRegions</name>
			<value>0</value>
		</numericStateVariable>
		<numericStateVariable>
			<name>avgDensityRegions</name>
			<value>0.580740388439477</value>
		</numericStateVariable>
	</timepoint>
	<timepoint>
		<spatialEntity>
			<pseudo3D type="region">
				<clusteredness>1</clusteredness>
				<density>0.5918462146614043</density>
				<area>34534.5</area>
				<perimeter>1190.763358592987</perimeter>
				<distanceFromOrigin>314.8412298286233</distanceFromOrigin>
				<angle>76.30466897227096</angle>
				<shape>triangular</shape>
				<triangleMeasure>0.5778641848907704</triangleMeasure>
				<rectangleMeasure>0.5152312861888233</rectangleMeasure>
				<circleMeasure>0.4472827798608921</circleMeasure>
				<centroid>
					<x>1108.676</x>
					<y>526.7711</y>
				</centroid>
			</pseudo3D>
		</spatialEntity>
		<numericStateVariable>
			<name>avgClusterednessRegions</name>
			<value>0</value>
		</numericStateVariable>
		<numericStateVariable>
			<name>avgDensityRegions</name>
			<value>0.5918462146614043</value>
		</numericStateVariable>
	</timepoint>
	<timepoint>
		<spatialEntity>
			<pseudo3D type="region">
				<clusteredness>1</clusteredness>
				<density>0.5954534606148855</density>
				<area>40974</area>
				<perimeter>1153.845280170441</perimeter>
				<distanceFromOrigin>314.8412298286233</distanceFromOrigin>
				<angle>74.50971321601517</angle>
				<shape>triangular</shape>
				<triangleMeasure>0.6060553394907938</triangleMeasure>
				<rectangleMeasure>0.560722867762053</rectangleMeasure>
				<circleMeasure>0.4954759414372186</circleMeasure>
				<centroid>
					<x>1120.963</x>
					<y>519.9307</y>
				</centroid>
			</pseudo3D>
		</spatialEntity>
		<numericStateVariable>
			<name>avgClusterednessRegions</name>
			<value>0</value>
		</numericStateVariable>
		<numericStateVariable>
			<name>avgDensityRegions</name>
			<value>0.5954534606148855</value>
		</numericStateVariable>
	</timepoint>
	<timepoint>
		<spatialEntity>
			<pseudo3D type="region">
				<clusteredness>1</clusteredness>
				<density>0.5972231313136399</density>
				<area>46199</area>
				<perimeter>1210.18216753006</perimeter>
				<distanceFromOrigin>314.8412298286233</distanceFromOrigin>
				<angle>75.73941624108313</angle>
				<shape>triangular</shape>
				<triangleMeasure>0.6220710398287248</triangleMeasure>
				<rectangleMeasure>0.5734599518731627</rectangleMeasure>
				<circleMeasure>0.4850932374726185</circleMeasure>
				<centroid>
					<x>1131.616</x>
					<y>520.0026</y>
				</centroid>
			</pseudo3D>
		</spatialEntity>
		<numericStateVariable>
			<name>avgClusterednessRegions</name>
			<value>0</value>
		</numericStateVariable>
		<numericStateVariable>
			<name>avgDensityRegions</name>
			<value>0.5972231313136399</value>
		</numericStateVariable>
	</timepoint>
	<timepoint>
		<spatialEntity>
			<pseudo3D type="region">
				<clusteredness>1</clusteredness>
				<density>0.6000024461621939</density>
				<area>52342</area>
				<perimeter>1278.009514331818</perimeter>
				<distanceFromOrigin>314.8412298286233</distanceFromOrigin>
				<angle>74.88946612577691</angle>
				<shape>triangular</shape>
				<triangleMeasure>0.6329332809335227</triangleMeasure>
				<rectangleMeasure>0.5576507834090182</rectangleMeasure>
				<circleMeasure>0.4939277988631203</circleMeasure>
				<centroid>
					<x>1142.989</x>
					<y>518.7786</y>
				</centroid>
			</pseudo3D>
		</spatialEntity>
		<numericStateVariable>
			<name>avgClusterednessRegions</name>
			<value>0</value>
		</numericStateVariable>
		<numericStateVariable>
			<name>avgDensityRegions</name>
			<value>0.6000024461621939</value>
		</numericStateVariable>
	</timepoint>
	<timepoint>
		<spatialEntity>
			<pseudo3D type="region">
				<clusteredness>1</clusteredness>
				<density>0.6035860170504712</density>
				<area>58622</area>
				<perimeter>1360.897498130798</perimeter>
				<distanceFromOrigin>314.8412298286233</distanceFromOrigin>
				<angle>74.34125791192174</angle>
				<shape>triangular</shape>
				<triangleMeasure>0.6424804026599228</triangleMeasure>
				<rectangleMeasure>0.5519755652981744</rectangleMeasure>
				<circleMeasure>0.4714247280839923</circleMeasure>
				<centroid>
					<x>1154.039</x>
					<y>517.867</y>
				</centroid>
			</pseudo3D>
		</spatialEntity>
		<numericStateVariable>
			<name>avgClusterednessRegions</name>
			<value>0</value>
		</numericStateVariable>
		<numericStateVariable>
			<name>avgDensityRegions</name>
			<value>0.6035860170504712</value>
		</numericStateVariable>
	</timepoint>
	<timepoint>
		<spatialEntity>
			<pseudo3D type="region">
				<clusteredness>1</clusteredness>
				<density>0.604959907574568</density>
				<area>64444</area>
				<perimeter>1370.813788890839</perimeter>
				<distanceFromOrigin>314.8412298286233</distanceFromOrigin>
				<angle>72.66118319007163</angle>
				<shape>triangular</shape>
				<triangleMeasure>0.6498540969451745</triangleMeasure>
				<rectangleMeasure>0.5669767563663838</rectangleMeasure>
				<circleMeasure>0.5041801519455332</circleMeasure>
				<centroid>
					<x>1163.545</x>
					<y>514.4498</y>
				</centroid>
			</pseudo3D>
		</spatialEntity>
		<numericStateVariable>
			<name>avgClusterednessRegions</name>
			<value>0</value>
		</numericStateVariable>
		<numericStateVariable>
			<name>avgDensityRegions</name>
			<value>0.604959907574568</value>
		</numericStateVariable>
	</timepoint>
	<timepoint>
		<spatialEntity>
			<pseudo3D type="region">
				<clusteredness>1</clusteredness>
				<density>0.6003416169812614</density>
				<area>67209</area>
				<perimeter>1385.999670028687</perimeter>
				<distanceFromOrigin>314.8412298286233</distanceFromOrigin>
				<angle>72.43459606662006</angle>
				<shape>triangular</shape>
				<triangleMeasure>0.6621115648972701</triangleMeasure>
				<rectangleMeasure>0.5796729264792092</rectangleMeasure>
				<circleMeasure>0.4979209507848879</circleMeasure>
				<centroid>
					<x>1167.696</x>
					<y>512.8557</y>
				</centroid>
			</pseudo3D>
		</spatialEntity>
		<numericStateVariable>
			<name>avgClusterednessRegions</name>
			<value>0</value>
		</numericStateVariable>
		<numericStateVariable>
			<name>avgDensityRegions</name>
			<value>0.6003416169812614</value>
		</numericStateVariable>
	</timepoint>
	<timepoint>
		<spatialEntity>
			<pseudo3D type="region">
				<clusteredness>1</clusteredness>
				<density>0.6003416169812614</density>
				<area>67209</area>
				<perimeter>1385.999670028687</perimeter>
				<distanceFromOrigin>314.8412298286233</distanceFromOrigin>
				<angle>72.43459606662006</angle>
				<shape>triangular</shape>
				<triangleMeasure>0.6621115648972701</triangleMeasure>
				<rectangleMeasure>0.5796729264792092</rectangleMeasure>
				<circleMeasure>0.4979209507848879</circleMeasure>
				<centroid>
					<x>1167.696</x>
					<y>512.8557</y>
				</centroid>
			</pseudo3D>
		</spatialEntity>
		<numericStateVariable>
			<name>avgClusterednessRegions</name>
			<value>0</value>
		</numericStateVariable>
		<numericStateVariable>
			<name>avgDensityRegions</name>
			<value>0.6003416169812614</value>
		</numericStateVariable>
	</timepoint>
	<timepoint>
		<spatialEntity>
			<pseudo3D type="region">
				<clusteredness>1</clusteredness>
				<density>0.6003416169812614</density>
				<area>67209</area>
				<perimeter>1385.999670028687</perimeter>
				<distanceFromOrigin>314.8412298286233</distanceFromOrigin>
				<angle>72.43459606662006</angle>
				<shape>triangular</shape>
				<triangleMeasure>0.6621115648972701</triangleMeasure>
				<rectangleMeasure>0.5796729264792092</rectangleMeasure>
				<circleMeasure>0.4979209507848879</circleMeasure>
				<centroid>
					<x>1167.696</x>
					<y>512.8557</y>
				</centroid>
			</pseudo3D>
		</spatialEntity>
		<numericStateVariable>
			<name>avgClusterednessRegions</name>
			<value>0</value>
		</numericStateVariable>
		<numericStateVariable>
			<name>avgDensityRegions</name>
			<value>0.6003416169812614</value>
		</numericStateVariable>
	</timepoint>
	<timepoint>
		<spatialEntity>
			<pseudo3D type="region">
				<clusteredness>1</clusteredness>
				<density>0.6003416169812614</density>
				<area>67209</area>
				<perimeter>1385.999670028687</perimeter>
				<distanceFromOrigin>314.8412298286233</distanceFromOrigin>
				<angle>72.43459606662006</angle>
				<shape>triangular</shape>
				<triangleMeasure>0.6621115648972701</triangleMeasure>
				<rectangleMeasure>0.5796729264792092</rectangleMeasure>
				<circleMeasure>0.4979209507848879</circleMeasure>
				<centroid>
					<x>1167.696</x>
					<y>512.8557</y>
				</centroid>
			</pseudo3D>
		</spatialEntity>
		<numericStateVariable>
			<name>avgClusterednessRegions</name>
			<value>0</value>
		</numericStateVariable>
		<numericStateVariable>
			<name>avgDensityRegions</name>
			<value>0.6003416169812614</value>
		</numericStateVariable>
	</timepoint>
	<timepoint>
		<spatialEntity>
			<pseudo3D type="region">
				<clusteredness>1</clusteredness>
				<density>0.6003416169812614</density>
				<area>67209</area>
				<perimeter>1385.999670028687</perimeter>
				<distanceFromOrigin>314.8412298286233</distanceFromOrigin>
				<angle>72.43459606662006</angle>
				<shape>triangular</shape>
				<triangleMeasure>0.6621115648972701</triangleMeasure>
				<rectangleMeasure>0.5796729264792092</rectangleMeasure>
				<circleMeasure>0.4979209507848879</circleMeasure>
				<centroid>
					<x>1167.696</x>
					<y>512.8557</y>
				</centroid>
			</pseudo3D>
		</spatialEntity>
		<numericStateVariable>
			<name>avgClusterednessRegions</name>
			<value>0</value>
		</numericStateVariable>
		<numericStateVariable>
			<name>avgDensityRegions</name>
			<value>0.6003416169812614</value>
		</numericStateVariable>
	</timepoint>
	<timepoint>
		<spatialEntity>
			<pseudo3D type="region">
				<clusteredness>1</clusteredness>
				<density>0.6003416169812614</density>
				<area>67209</area>
				<perimeter>1385.999670028687</perimeter>
				<distanceFromOrigin>314.8412298286233</distanceFromOrigin>
				<angle>72.43459606662006</angle>
				<shape>triangular</shape>
				<triangleMeasure>0.6621115648972701</triangleMeasure>
				<rectangleMeasure>0.5796729264792092</rectangleMeasure>
				<circleMeasure>0.4979209507848879</circleMeasure>
				<centroid>
					<x>1167.696</x>
					<y>512.8557</y>
				</centroid>
			</pseudo3D>
		</spatialEntity>
		<numericStateVariable>
			<name>avgClusterednessRegions</name>
			<value>0</value>
		</numericStateVariable>
		<numericStateVariable>
			<name>avgDensityRegions</name>
			<value>0.6003416169812614</value>
		</numericStateVariable>
	</timepoint>
	<timepoint>
		<spatialEntity>
			<pseudo3D type="region">
				<clusteredness>1</clusteredness>
				<density>0.6003416169812614</density>
				<area>67209</area>
				<perimeter>1385.999670028687</perimeter>
				<distanceFromOrigin>314.8412298286233</distanceFromOrigin>
				<angle>72.43459606662006</angle>
				<shape>triangular</shape>
				<triangleMeasure>0.6621115648972701</triangleMeasure>
				<rectangleMeasure>0.5796729264792092</rectangleMeasure>
				<circleMeasure>0.4979209507848879</circleMeasure>
				<centroid>
					<x>1167.696</x>
					<y>512.8557</y>
				</centroid>
			</pseudo3D>
		</spatialEntity>
		<numericStateVariable>
			<name>avgClusterednessRegions</name>
			<value>0</value>
		</numericStateVariable>
		<numericStateVariable>
			<name>avgDensityRegions</name>
			<value>0.6003416169812614</value>
		</numericStateVariable>
	</timepoint>
	<timepoint>
		<spatialEntity>
			<pseudo3D type="region">
				<clusteredness>1</clusteredness>
				<density>0.6003416169812614</density>
				<area>67209</area>
				<perimeter>1385.999670028687</perimeter>
				<distanceFromOrigin>314.8412298286233</distanceFromOrigin>
				<angle>72.43459606662006</angle>
				<shape>triangular</shape>
				<triangleMeasure>0.6621115648972701</triangleMeasure>
				<rectangleMeasure>0.5796729264792092</rectangleMeasure>
				<circleMeasure>0.4979209507848879</circleMeasure>
				<centroid>
					<x>1167.696</x>
					<y>512.8557</y>
				</centroid>
			</pseudo3D>
		</spatialEntity>
		<numericStateVariable>
			<name>avgClusterednessRegions</name>
			<value>0</value>
		</numericStateVariable>
		<numericStateVariable>
			<name>avgDensityRegions</name>
			<value>0.6003416169812614</value>
		</numericStateVariable>
	</timepoint>
	<timepoint>
		<spatialEntity>
			<pseudo3D type="region">
				<clusteredness>1</clusteredness>
				<density>0.6003416169812614</density>
				<area>67209</area>
				<perimeter>1385.999670028687</perimeter>
				<distanceFromOrigin>314.8412298286233</distanceFromOrigin>
				<angle>72.43459606662006</angle>
				<shape>triangular</shape>
				<triangleMeasure>0.6621115648972701</triangleMeasure>
				<rectangleMeasure>0.5796729264792092</rectangleMeasure>
				<circleMeasure>0.4979209507848879</circleMeasure>
				<centroid>
					<x>1167.696</x>
					<y>512.8557</y>
				</centroid>
			</pseudo3D>
		</spatialEntity>
		<numericStateVariable>
			<name>avgClusterednessRegions</name>
			<value>0</value>
		</numericStateVariable>
		<numericStateVariable>
			<name>avgDensityRegions</name>
			<value>0.6003416169812614</value>
		</numericStateVariable>
	</timepoint>
	<timepoint>
		<spatialEntity>
			<pseudo3D type="region">
				<clusteredness>1</clusteredness>
				<density>0.6003416169812614</density>
				<area>67209</area>
				<perimeter>1385.999670028687</perimeter>
				<distanceFromOrigin>314.8412298286233</distanceFromOrigin>
				<angle>72.43459606662006</angle>
				<shape>triangular</shape>
				<triangleMeasure>0.6621115648972701</triangleMeasure>
				<rectangleMeasure>0.5796729264792092</rectangleMeasure>
				<circleMeasure>0.4979209507848879</circleMeasure>
				<centroid>
					<x>1167.696</x>
					<y>512.8557</y>
				</centroid>
			</pseudo3D>
		</spatialEntity>
		<numericStateVariable>
			<name>avgClusterednessRegions</name>
			<value>0</value>
		</numericStateVariable>
		<numericStateVariable>
			<name>avgDensityRegions</name>
			<value>0.6003416169812614</value>
		</numericStateVariable>
	</timepoint>
	<timepoint>
		<spatialEntity>
			<pseudo3D type="region">
				<clusteredness>1</clusteredness>
				<density>0.6003416169812614</density>
				<area>67209</area>
				<perimeter>1385.999670028687</perimeter>
				<distanceFromOrigin>314.8412298286233</distanceFromOrigin>
				<angle>72.43459606662006</angle>
				<shape>triangular</shape>
				<triangleMeasure>0.6621115648972701</triangleMeasure>
				<rectangleMeasure>0.5796729264792092</rectangleMeasure>
				<circleMeasure>0.4979209507848879</circleMeasure>
				<centroid>
					<x>1167.696</x>
					<y>512.8557</y>
				</centroid>
			</pseudo3D>
		</spatialEntity>
		<numericStateVariable>
			<name>avgClusterednessRegions</name>
			<value>0</value>
		</numericStateVariable>
		<numericStateVariable>
			<name>avgDensityRegions</name>
			<value>0.6003416169812614</value>
		</numericStateVariable>
	</timepoint>
	<timepoint>
		<spatialEntity>
			<pseudo3D type="region">
				<clusteredness>1</clusteredness>
				<density>0.6003416169812614</density>
				<area>67209</area>
				<perimeter>1385.999670028687</perimeter>
				<distanceFromOrigin>314.8412298286233</distanceFromOrigin>
				<angle>72.43459606662006</angle>
				<shape>triangular</shape>
				<triangleMeasure>0.6621115648972701</triangleMeasure>
				<rectangleMeasure>0.5796729264792092</rectangleMeasure>
				<circleMeasure>0.4979209507848879</circleMeasure>
				<centroid>
					<x>1167.696</x>
					<y>512.8557</y>
				</centroid>
			</pseudo3D>
		</spatialEntity>
		<numericStateVariable>
			<name>avgClusterednessRegions</name>
			<value>0</value>
		</numericStateVariable>
		<numericStateVariable>
			<name>avgDensityRegions</name>
			<value>0.6003416169812614</value>
		</numericStateVariable>
	</timepoint>
	<timepoint>
		<spatialEntity>
			<pseudo3D type="region">
				<clusteredness>1</clusteredness>
				<density>0.6003416169812614</density>
				<area>67209</area>
				<perimeter>1385.999670028687</perimeter>
				<distanceFromOrigin>314.8412298286233</distanceFromOrigin>
				<angle>72.43459606662006</angle>
				<shape>triangular</shape>
				<triangleMeasure>0.6621115648972701</triangleMeasure>
				<rectangleMeasure>0.5796729264792092</rectangleMeasure>
				<circleMeasure>0.4979209507848879</circleMeasure>
				<centroid>
					<x>1167.696</x>
					<y>512.8557</y>
				</centroid>
			</pseudo3D>
		</spatialEntity>
		<numericStateVariable>
			<name>avgClusterednessRegions</name>
			<value>0</value>
		</numericStateVariable>
		<numericStateVariable>
			<name>avgDensityRegions</name>
			<value>0.6003416169812614</value>
		</numericStateVariable>
	</timepoint>
	<timepoint>
		<spatialEntity>
			<pseudo3D type="region">
				<clusteredness>1</clusteredness>
				<density>0.6003416169812614</density>
				<area>67209</area>
				<perimeter>1385.999670028687</perimeter>
				<distanceFromOrigin>314.8412298286233</distanceFromOrigin>
				<angle>72.43459606662006</angle>
				<shape>triangular</shape>
				<triangleMeasure>0.6621115648972701</triangleMeasure>
				<rectangleMeasure>0.5796729264792092</rectangleMeasure>
				<circleMeasure>0.4979209507848879</circleMeasure>
				<centroid>
					<x>1167.696</x>
					<y>512.8557</y>
				</centroid>
			</pseudo3D>
		</spatialEntity>
		<numericStateVariable>
			<name>avgClusterednessRegions</name>
			<value>0</value>
		</numericStateVariable>
		<numericStateVariable>
			<name>avgDensityRegions</name>
			<value>0.6003416169812614</value>
		</numericStateVariable>
	</timepoint>
	<timepoint>
		<spatialEntity>
			<pseudo3D type="region">
				<clusteredness>1</clusteredness>
				<density>0.6003416169812614</density>
				<area>67209</area>
				<perimeter>1385.999670028687</perimeter>
				<distanceFromOrigin>314.8412298286233</distanceFromOrigin>
				<angle>72.43459606662006</angle>
				<shape>triangular</shape>
				<triangleMeasure>0.6621115648972701</triangleMeasure>
				<rectangleMeasure>0.5796729264792092</rectangleMeasure>
				<circleMeasure>0.4979209507848879</circleMeasure>
				<centroid>
					<x>1167.696</x>
					<y>512.8557</y>
				</centroid>
			</pseudo3D>
		</spatialEntity>
		<numericStateVariable>
			<name>avgClusterednessRegions</name>
			<value>0</value>
		</numericStateVariable>
		<numericStateVariable>
			<name>avgDensityRegions</name>
			<value>0.6003416169812614</value>
		</numericStateVariable>
	</timepoint>
	<timepoint>
		<spatialEntity>
			<pseudo3D type="region">
				<clusteredness>1</clusteredness>
				<density>0.6003416169812614</density>
				<area>67209</area>
				<perimeter>1385.999670028687</perimeter>
				<distanceFromOrigin>314.8412298286233</distanceFromOrigin>
				<angle>72.43459606662006</angle>
				<shape>triangular</shape>
				<triangleMeasure>0.6621115648972701</triangleMeasure>
				<rectangleMeasure>0.5796729264792092</rectangleMeasure>
				<circleMeasure>0.4979209507848879</circleMeasure>
				<centroid>
					<x>1167.696</x>
					<y>512.8557</y>
				</centroid>
			</pseudo3D>
		</spatialEntity>
		<numericStateVariable>
			<name>avgClusterednessRegions</name>
			<value>0</value>
		</numericStateVariable>
		<numericStateVariable>
			<name>avgDensityRegions</name>
			<value>0.6003416169812614</value>
		</numericStateVariable>
	</timepoint>
	<timepoint>
		<spatialEntity>
			<pseudo3D type="region">
				<clusteredness>1</clusteredness>
				<density>0.6003416169812614</density>
				<area>67209</area>
				<perimeter>1385.999670028687</perimeter>
				<distanceFromOrigin>314.8412298286233</distanceFromOrigin>
				<angle>72.43459606662006</angle>
				<shape>triangular</shape>
				<triangleMeasure>0.6621115648972701</triangleMeasure>
				<rectangleMeasure>0.5796729264792092</rectangleMeasure>
				<circleMeasure>0.4979209507848879</circleMeasure>
				<centroid>
					<x>1167.696</x>
					<y>512.8557</y>
				</centroid>
			</pseudo3D>
		</spatialEntity>
		<numericStateVariable>
			<name>avgClusterednessRegions</name>
			<value>0</value>
		</numericStateVariable>
		<numericStateVariable>
			<name>avgDensityRegions</name>
			<value>0.6003416169812614</value>
		</numericStateVariable>
	</timepoint>
	<timepoint>
		<spatialEntity>
			<pseudo3D type="region">
				<clusteredness>1</clusteredness>
				<density>0.6003416169812614</density>
				<area>67209</area>
				<perimeter>1385.999670028687</perimeter>
				<distanceFromOrigin>314.8412298286233</distanceFromOrigin>
				<angle>72.43459606662006</angle>
				<shape>triangular</shape>
				<triangleMeasure>0.6621115648972701</triangleMeasure>
				<rectangleMeasure>0.5796729264792092</rectangleMeasure>
				<circleMeasure>0.4979209507848879</circleMeasure>
				<centroid>
					<x>1167.696</x>
					<y>512.8557</y>
				</centroid>
			</pseudo3D>
		</spatialEntity>
		<numericStateVariable>
			<name>avgClusterednessRegions</name>
			<value>0</value>
		</numericStateVariable>
		<numericStateVariable>
			<name>avgDensityRegions</name>
			<value>0.6003416169812614</value>
		</numericStateVariable>
	</timepoint>
	<timepoint>
		<spatialEntity>
			<pseudo3D type="region">
				<clusteredness>1</clusteredness>
				<density>0.6003416169812614</density>
				<area>67209</area>
				<perimeter>1385.999670028687</perimeter>
				<distanceFromOrigin>314.8412298286233</distanceFromOrigin>
				<angle>72.43459606662006</angle>
				<shape>triangular</shape>
				<triangleMeasure>0.6621115648972701</triangleMeasure>
				<rectangleMeasure>0.5796729264792092</rectangleMeasure>
				<circleMeasure>0.4979209507848879</circleMeasure>
				<centroid>
					<x>1167.696</x>
					<y>512.8557</y>
				</centroid>
			</pseudo3D>
		</spatialEntity>
		<numericStateVariable>
			<name>avgClusterednessRegions</name>
			<value>0</value>
		</numericStateVariable>
		<numericStateVariable>
			<name>avgDensityRegions</name>
			<value>0.6003416169812614</value>
		</numericStateVariable>
	</timepoint>
	<timepoint>
		<spatialEntity>
			<pseudo3D type="region">
				<clusteredness>1</clusteredness>
				<density>0.6003416169812614</density>
				<area>67209</area>
				<perimeter>1385.999670028687</perimeter>
				<distanceFromOrigin>314.8412298286233</distanceFromOrigin>
				<angle>72.43459606662006</angle>
				<shape>triangular</shape>
				<triangleMeasure>0.6621115648972701</triangleMeasure>
				<rectangleMeasure>0.5796729264792092</rectangleMeasure>
				<circleMeasure>0.4979209507848879</circleMeasure>
				<centroid>
					<x>1167.696</x>
					<y>512.8557</y>
				</centroid>
			</pseudo3D>
		</spatialEntity>
		<numericStateVariable>
			<name>avgClusterednessRegions</name>
			<value>0</value>
		</numericStateVariable>
		<numericStateVariable>
			<name>avgDensityRegions</name>
			<value>0.6003416169812614</value>
		</numericStateVariable>
	</timepoint>
	<timepoint>
		<spatialEntity>
			<pseudo3D type="region">
				<clusteredness>1</clusteredness>
				<density>0.6003416169812614</density>
				<area>67209</area>
				<perimeter>1385.999670028687</perimeter>
				<distanceFromOrigin>314.8412298286233</distanceFromOrigin>
				<angle>72.43459606662006</angle>
				<shape>triangular</shape>
				<triangleMeasure>0.6621115648972701</triangleMeasure>
				<rectangleMeasure>0.5796729264792092</rectangleMeasure>
				<circleMeasure>0.4979209507848879</circleMeasure>
				<centroid>
					<x>1167.696</x>
					<y>512.8557</y>
				</centroid>
			</pseudo3D>
		</spatialEntity>
		<numericStateVariable>
			<name>avgClusterednessRegions</name>
			<value>0</value>
		</numericStateVariable>
		<numericStateVariable>
			<name>avgDensityRegions</name>
			<value>0.6003416169812614</value>
		</numericStateVariable>
	</timepoint>
	<timepoint>
		<spatialEntity>
			<pseudo3D type="region">
				<clusteredness>1</clusteredness>
				<density>0.6003416169812614</density>
				<area>67209</area>
				<perimeter>1385.999670028687</perimeter>
				<distanceFromOrigin>314.8412298286233</distanceFromOrigin>
				<angle>72.43459606662006</angle>
				<shape>triangular</shape>
				<triangleMeasure>0.6621115648972701</triangleMeasure>
				<rectangleMeasure>0.5796729264792092</rectangleMeasure>
				<circleMeasure>0.4979209507848879</circleMeasure>
				<centroid>
					<x>1167.696</x>
					<y>512.8557</y>
				</centroid>
			</pseudo3D>
		</spatialEntity>
		<numericStateVariable>
			<name>avgClusterednessRegions</name>
			<value>0</value>
		</numericStateVariable>
		<numericStateVariable>
			<name>avgDensityRegions</name>
			<value>0.6003416169812614</value>
		</numericStateVariable>
	</timepoint>
	<timepoint>
		<spatialEntity>
			<pseudo3D type="region">
				<clusteredness>1</clusteredness>
				<density>0.6003416169812614</density>
				<area>67209</area>
				<perimeter>1385.999670028687</perimeter>
				<distanceFromOrigin>314.8412298286233</distanceFromOrigin>
				<angle>72.43459606662006</angle>
				<shape>triangular</shape>
				<triangleMeasure>0.6621115648972701</triangleMeasure>
				<rectangleMeasure>0.5796729264792092</rectangleMeasure>
				<circleMeasure>0.4979209507848879</circleMeasure>
				<centroid>
					<x>1167.696</x>
					<y>512.8557</y>
				</centroid>
			</pseudo3D>
		</spatialEntity>
		<numericStateVariable>
			<name>avgClusterednessRegions</name>
			<value>0</value>
		</numericStateVariable>
		<numericStateVariable>
			<name>avgDensityRegions</name>
			<value>0.6003416169812614</value>
		</numericStateVariable>
	</timepoint>
	<timepoint>
		<spatialEntity>
			<pseudo3D type="region">
				<clusteredness>1</clusteredness>
				<density>0.6003416169812614</density>
				<area>67209</area>
				<perimeter>1385.999670028687</perimeter>
				<distanceFromOrigin>314.8412298286233</distanceFromOrigin>
				<angle>72.43459606662006</angle>
				<shape>triangular</shape>
				<triangleMeasure>0.6621115648972701</triangleMeasure>
				<rectangleMeasure>0.5796729264792092</rectangleMeasure>
				<circleMeasure>0.4979209507848879</circleMeasure>
				<centroid>
					<x>1167.696</x>
					<y>512.8557</y>
				</centroid>
			</pseudo3D>
		</spatialEntity>
		<numericStateVariable>
			<name>avgClusterednessRegions</name>
			<value>0</value>
		</numericStateVariable>
		<numericStateVariable>
			<name>avgDensityRegions</name>
			<value>0.6003416169812614</value>
		</numericStateVariable>
	</timepoint>
	<timepoint>
		<spatialEntity>
			<pseudo3D type="region">
				<clusteredness>1</clusteredness>
				<density>0.6003416169812614</density>
				<area>67209</area>
				<perimeter>1385.999670028687</perimeter>
				<distanceFromOrigin>314.8412298286233</distanceFromOrigin>
				<angle>72.43459606662006</angle>
				<shape>triangular</shape>
				<triangleMeasure>0.6621115648972701</triangleMeasure>
				<rectangleMeasure>0.5796729264792092</rectangleMeasure>
				<circleMeasure>0.4979209507848879</circleMeasure>
				<centroid>
					<x>1167.696</x>
					<y>512.8557</y>
				</centroid>
			</pseudo3D>
		</spatialEntity>
		<numericStateVariable>
			<name>avgClusterednessRegions</name>
			<value>0</value>
		</numericStateVariable>
		<numericStateVariable>
			<name>avgDensityRegions</name>
			<value>0.6003416169812614</value>
		</numericStateVariable>
	</timepoint>
	<timepoint>
		<spatialEntity>
			<pseudo3D type="region">
				<clusteredness>1</clusteredness>
				<density>0.6003416169812614</density>
				<area>67209</area>
				<perimeter>1385.999670028687</perimeter>
				<distanceFromOrigin>314.8412298286233</distanceFromOrigin>
				<angle>72.43459606662006</angle>
				<shape>triangular</shape>
				<triangleMeasure>0.6621115648972701</triangleMeasure>
				<rectangleMeasure>0.5796729264792092</rectangleMeasure>
				<circleMeasure>0.4979209507848879</circleMeasure>
				<centroid>
					<x>1167.696</x>
					<y>512.8557</y>
				</centroid>
			</pseudo3D>
		</spatialEntity>
		<numericStateVariable>
			<name>avgClusterednessRegions</name>
			<value>0</value>
		</numericStateVariable>
		<numericStateVariable>
			<name>avgDensityRegions</name>
			<value>0.6003416169812614</value>
		</numericStateVariable>
	</timepoint>
	<timepoint>
		<spatialEntity>
			<pseudo3D type="region">
				<clusteredness>1</clusteredness>
				<density>0.6003416169812614</density>
				<area>67209</area>
				<perimeter>1385.999670028687</perimeter>
				<distanceFromOrigin>314.8412298286233</distanceFromOrigin>
				<angle>72.43459606662006</angle>
				<shape>triangular</shape>
				<triangleMeasure>0.6621115648972701</triangleMeasure>
				<rectangleMeasure>0.5796729264792092</rectangleMeasure>
				<circleMeasure>0.4979209507848879</circleMeasure>
				<centroid>
					<x>1167.696</x>
					<y>512.8557</y>
				</centroid>
			</pseudo3D>
		</spatialEntity>
		<numericStateVariable>
			<name>avgClusterednessRegions</name>
			<value>0</value>
		</numericStateVariable>
		<numericStateVariable>
			<name>avgDensityRegions</name>
			<value>0.6003416169812614</value>
		</numericStateVariable>
	</timepoint>
	<timepoint>
		<spatialEntity>
			<pseudo3D type="region">
				<clusteredness>1</clusteredness>
				<density>0.6003416169812614</density>
				<area>67209</area>
				<perimeter>1385.999670028687</perimeter>
				<distanceFromOrigin>314.8412298286233</distanceFromOrigin>
				<angle>72.43459606662006</angle>
				<shape>triangular</shape>
				<triangleMeasure>0.6621115648972701</triangleMeasure>
				<rectangleMeasure>0.5796729264792092</rectangleMeasure>
				<circleMeasure>0.4979209507848879</circleMeasure>
				<centroid>
					<x>1167.696</x>
					<y>512.8557</y>
				</centroid>
			</pseudo3D>
		</spatialEntity>
		<numericStateVariable>
			<name>avgClusterednessRegions</name>
			<value>0</value>
		</numericStateVariable>
		<numericStateVariable>
			<name>avgDensityRegions</name>
			<value>0.6003416169812614</value>
		</numericStateVariable>
	</timepoint>
	<timepoint>
		<spatialEntity>
			<pseudo3D type="region">
				<clusteredness>1</clusteredness>
				<density>0.6003416169812614</density>
				<area>67209</area>
				<perimeter>1385.999670028687</perimeter>
				<distanceFromOrigin>314.8412298286233</distanceFromOrigin>
				<angle>72.43459606662006</angle>
				<shape>triangular</shape>
				<triangleMeasure>0.6621115648972701</triangleMeasure>
				<rectangleMeasure>0.5796729264792092</rectangleMeasure>
				<circleMeasure>0.4979209507848879</circleMeasure>
				<centroid>
					<x>1167.696</x>
					<y>512.8557</y>
				</centroid>
			</pseudo3D>
		</spatialEntity>
		<numericStateVariable>
			<name>avgClusterednessRegions</name>
			<value>0</value>
		</numericStateVariable>
		<numericStateVariable>
			<name>avgDensityRegions</name>
			<value>0.6003416169812614</value>
		</numericStateVariable>
	</timepoint>
	<timepoint>
		<spatialEntity>
			<pseudo3D type="region">
				<clusteredness>1</clusteredness>
				<density>0.6003416169812614</density>
				<area>67209</area>
				<perimeter>1385.999670028687</perimeter>
				<distanceFromOrigin>314.8412298286233</distanceFromOrigin>
				<angle>72.43459606662006</angle>
				<shape>triangular</shape>
				<triangleMeasure>0.6621115648972701</triangleMeasure>
				<rectangleMeasure>0.5796729264792092</rectangleMeasure>
				<circleMeasure>0.4979209507848879</circleMeasure>
				<centroid>
					<x>1167.696</x>
					<y>512.8557</y>
				</centroid>
			</pseudo3D>
		</spatialEntity>
		<numericStateVariable>
			<name>avgClusterednessRegions</name>
			<value>0</value>
		</numericStateVariable>
		<numericStateVariable>
			<name>avgDensityRegions</name>
			<value>0.6003416169812614</value>
		</numericStateVariable>
	</timepoint>
	<timepoint>
		<spatialEntity>
			<pseudo3D type="region">
				<clusteredness>1</clusteredness>
				<density>0.6003416169812614</density>
				<area>67209</area>
				<perimeter>1385.999670028687</perimeter>
				<distanceFromOrigin>314.8412298286233</distanceFromOrigin>
				<angle>72.43459606662006</angle>
				<shape>triangular</shape>
				<triangleMeasure>0.6621115648972701</triangleMeasure>
				<rectangleMeasure>0.5796729264792092</rectangleMeasure>
				<circleMeasure>0.4979209507848879</circleMeasure>
				<centroid>
					<x>1167.696</x>
					<y>512.8557</y>
				</centroid>
			</pseudo3D>
		</spatialEntity>
		<numericStateVariable>
			<name>avgClusterednessRegions</name>
			<value>0</value>
		</numericStateVariable>
		<numericStateVariable>
			<name>avgDensityRegions</name>
			<value>0.6003416169812614</value>
		</numericStateVariable>
	</timepoint>
	<timepoint>
		<spatialEntity>
			<pseudo3D type="region">
				<clusteredness>1</clusteredness>
				<density>0.6003416169812614</density>
				<area>67209</area>
				<perimeter>1385.999670028687</perimeter>
				<distanceFromOrigin>314.8412298286233</distanceFromOrigin>
				<angle>72.43459606662006</angle>
				<shape>triangular</shape>
				<triangleMeasure>0.6621115648972701</triangleMeasure>
				<rectangleMeasure>0.5796729264792092</rectangleMeasure>
				<circleMeasure>0.4979209507848879</circleMeasure>
				<centroid>
					<x>1167.696</x>
					<y>512.8557</y>
				</centroid>
			</pseudo3D>
		</spatialEntity>
		<numericStateVariable>
			<name>avgClusterednessRegions</name>
			<value>0</value>
		</numericStateVariable>
		<numericStateVariable>
			<name>avgDensityRegions</name>
			<value>0.6003416169812614</value>
		</numericStateVariable>
	</timepoint>
	<timepoint>
		<spatialEntity>
			<pseudo3D type="region">
				<clusteredness>1</clusteredness>
				<density>0.6003416169812614</density>
				<area>67209</area>
				<perimeter>1385.999670028687</perimeter>
				<distanceFromOrigin>314.8412298286233</distanceFromOrigin>
				<angle>72.43459606662006</angle>
				<shape>triangular</shape>
				<triangleMeasure>0.6621115648972701</triangleMeasure>
				<rectangleMeasure>0.5796729264792092</rectangleMeasure>
				<circleMeasure>0.4979209507848879</circleMeasure>
				<centroid>
					<x>1167.696</x>
					<y>512.8557</y>
				</centroid>
			</pseudo3D>
		</spatialEntity>
		<numericStateVariable>
			<name>avgClusterednessRegions</name>
			<value>0</value>
		</numericStateVariable>
		<numericStateVariable>
			<name>avgDensityRegions</name>
			<value>0.6003416169812614</value>
		</numericStateVariable>
	</timepoint>
	<timepoint>
		<spatialEntity>
			<pseudo3D type="region">
				<clusteredness>1</clusteredness>
				<density>0.6003416169812614</density>
				<area>67209</area>
				<perimeter>1385.999670028687</perimeter>
				<distanceFromOrigin>314.8412298286233</distanceFromOrigin>
				<angle>72.43459606662006</angle>
				<shape>triangular</shape>
				<triangleMeasure>0.6621115648972701</triangleMeasure>
				<rectangleMeasure>0.5796729264792092</rectangleMeasure>
				<circleMeasure>0.4979209507848879</circleMeasure>
				<centroid>
					<x>1167.696</x>
					<y>512.8557</y>
				</centroid>
			</pseudo3D>
		</spatialEntity>
		<numericStateVariable>
			<name>avgClusterednessRegions</name>
			<value>0</value>
		</numericStateVariable>
		<numericStateVariable>
			<name>avgDensityRegions</name>
			<value>0.6003416169812614</value>
		</numericStateVariable>
	</timepoint>
	<timepoint>
		<spatialEntity>
			<pseudo3D type="region">
				<clusteredness>1</clusteredness>
				<density>0.6003416169812614</density>
				<area>67209</area>
				<perimeter>1385.999670028687</perimeter>
				<distanceFromOrigin>314.8412298286233</distanceFromOrigin>
				<angle>72.43459606662006</angle>
				<shape>triangular</shape>
				<triangleMeasure>0.6621115648972701</triangleMeasure>
				<rectangleMeasure>0.5796729264792092</rectangleMeasure>
				<circleMeasure>0.4979209507848879</circleMeasure>
				<centroid>
					<x>1167.696</x>
					<y>512.8557</y>
				</centroid>
			</pseudo3D>
		</spatialEntity>
		<numericStateVariable>
			<name>avgClusterednessRegions</name>
			<value>0</value>
		</numericStateVariable>
		<numericStateVariable>
			<name>avgDensityRegions</name>
			<value>0.6003416169812614</value>
		</numericStateVariable>
	</timepoint>
	<timepoint>
		<spatialEntity>
			<pseudo3D type="region">
				<clusteredness>1</clusteredness>
				<density>0.6003416169812614</density>
				<area>67209</area>
				<perimeter>1385.999670028687</perimeter>
				<distanceFromOrigin>314.8412298286233</distanceFromOrigin>
				<angle>72.43459606662006</angle>
				<shape>triangular</shape>
				<triangleMeasure>0.6621115648972701</triangleMeasure>
				<rectangleMeasure>0.5796729264792092</rectangleMeasure>
				<circleMeasure>0.4979209507848879</circleMeasure>
				<centroid>
					<x>1167.696</x>
					<y>512.8557</y>
				</centroid>
			</pseudo3D>
		</spatialEntity>
		<numericStateVariable>
			<name>avgClusterednessRegions</name>
			<value>0</value>
		</numericStateVariable>
		<numericStateVariable>
			<name>avgDensityRegions</name>
			<value>0.6003416169812614</value>
		</numericStateVariable>
	</timepoint>
	<timepoint>
		<spatialEntity>
			<pseudo3D type="region">
				<clusteredness>1</clusteredness>
				<density>0.6003416169812614</density>
				<area>67209</area>
				<perimeter>1385.999670028687</perimeter>
				<distanceFromOrigin>314.8412298286233</distanceFromOrigin>
				<angle>72.43459606662006</angle>
				<shape>triangular</shape>
				<triangleMeasure>0.6621115648972701</triangleMeasure>
				<rectangleMeasure>0.5796729264792092</rectangleMeasure>
				<circleMeasure>0.4979209507848879</circleMeasure>
				<centroid>
					<x>1167.696</x>
					<y>512.8557</y>
				</centroid>
			</pseudo3D>
		</spatialEntity>
		<numericStateVariable>
			<name>avgClusterednessRegions</name>
			<value>0</value>
		</numericStateVariable>
		<numericStateVariable>
			<name>avgDensityRegions</name>
			<value>0.6003416169812614</value>
		</numericStateVariable>
	</timepoint>
	<timepoint>
		<spatialEntity>
			<pseudo3D type="region">
				<clusteredness>1</clusteredness>
				<density>0.6003416169812614</density>
				<area>67209</area>
				<perimeter>1385.999670028687</perimeter>
				<distanceFromOrigin>314.8412298286233</distanceFromOrigin>
				<angle>72.43459606662006</angle>
				<shape>triangular</shape>
				<triangleMeasure>0.6621115648972701</triangleMeasure>
				<rectangleMeasure>0.5796729264792092</rectangleMeasure>
				<circleMeasure>0.4979209507848879</circleMeasure>
				<centroid>
					<x>1167.696</x>
					<y>512.8557</y>
				</centroid>
			</pseudo3D>
		</spatialEntity>
		<numericStateVariable>
			<name>avgClusterednessRegions</name>
			<value>0</value>
		</numericStateVariable>
		<numericStateVariable>
			<name>avgDensityRegions</name>
			<value>0.6003416169812614</value>
		</numericStateVariable>
	</timepoint>
	<timepoint>
		<spatialEntity>
			<pseudo3D type="region">
				<clusteredness>1</clusteredness>
				<density>0.6003416169812614</density>
				<area>67209</area>
				<perimeter>1385.999670028687</perimeter>
				<distanceFromOrigin>314.8412298286233</distanceFromOrigin>
				<angle>72.43459606662006</angle>
				<shape>triangular</shape>
				<triangleMeasure>0.6621115648972701</triangleMeasure>
				<rectangleMeasure>0.5796729264792092</rectangleMeasure>
				<circleMeasure>0.4979209507848879</circleMeasure>
				<centroid>
					<x>1167.696</x>
					<y>512.8557</y>
				</centroid>
			</pseudo3D>
		</spatialEntity>
		<numericStateVariable>
			<name>avgClusterednessRegions</name>
			<value>0</value>
		</numericStateVariable>
		<numericStateVariable>
			<name>avgDensityRegions</name>
			<value>0.6003416169812614</value>
		</numericStateVariable>
	</timepoint>
	<timepoint>
		<spatialEntity>
			<pseudo3D type="region">
				<clusteredness>1</clusteredness>
				<density>0.6003416169812614</density>
				<area>67209</area>
				<perimeter>1385.999670028687</perimeter>
				<distanceFromOrigin>314.8412298286233</distanceFromOrigin>
				<angle>72.43459606662006</angle>
				<shape>triangular</shape>
				<triangleMeasure>0.6621115648972701</triangleMeasure>
				<rectangleMeasure>0.5796729264792092</rectangleMeasure>
				<circleMeasure>0.4979209507848879</circleMeasure>
				<centroid>
					<x>1167.696</x>
					<y>512.8557</y>
				</centroid>
			</pseudo3D>
		</spatialEntity>
		<numericStateVariable>
			<name>avgClusterednessRegions</name>
			<value>0</value>
		</numericStateVariable>
		<numericStateVariable>
			<name>avgDensityRegions</name>
			<value>0.6003416169812614</value>
		</numericStateVariable>
	</timepoint>
	<timepoint>
		<spatialEntity>
			<pseudo3D type="region">
				<clusteredness>1</clusteredness>
				<density>0.6003416169812614</density>
				<area>67209</area>
				<perimeter>1385.999670028687</perimeter>
				<distanceFromOrigin>314.8412298286233</distanceFromOrigin>
				<angle>72.43459606662006</angle>
				<shape>triangular</shape>
				<triangleMeasure>0.6621115648972701</triangleMeasure>
				<rectangleMeasure>0.5796729264792092</rectangleMeasure>
				<circleMeasure>0.4979209507848879</circleMeasure>
				<centroid>
					<x>1167.696</x>
					<y>512.8557</y>
				</centroid>
			</pseudo3D>
		</spatialEntity>
		<numericStateVariable>
			<name>avgClusterednessRegions</name>
			<value>0</value>
		</numericStateVariable>
		<numericStateVariable>
			<name>avgDensityRegions</name>
			<value>0.6003416169812614</value>
		</numericStateVariable>
	</timepoint>
	<timepoint>
		<spatialEntity>
			<pseudo3D type="region">
				<clusteredness>1</clusteredness>
				<density>0.6003416169812614</density>
				<area>67209</area>
				<perimeter>1385.999670028687</perimeter>
				<distanceFromOrigin>314.8412298286233</distanceFromOrigin>
				<angle>72.43459606662006</angle>
				<shape>triangular</shape>
				<triangleMeasure>0.6621115648972701</triangleMeasure>
				<rectangleMeasure>0.5796729264792092</rectangleMeasure>
				<circleMeasure>0.4979209507848879</circleMeasure>
				<centroid>
					<x>1167.696</x>
					<y>512.8557</y>
				</centroid>
			</pseudo3D>
		</spatialEntity>
		<numericStateVariable>
			<name>avgClusterednessRegions</name>
			<value>0</value>
		</numericStateVariable>
		<numericStateVariable>
			<name>avgDensityRegions</name>
			<value>0.6003416169812614</value>
		</numericStateVariable>
	</timepoint>
	<timepoint>
		<spatialEntity>
			<pseudo3D type="region">
				<clusteredness>1</clusteredness>
				<density>0.6003416169812614</density>
				<area>67209</area>
				<perimeter>1385.999670028687</perimeter>
				<distanceFromOrigin>314.8412298286233</distanceFromOrigin>
				<angle>72.43459606662006</angle>
				<shape>triangular</shape>
				<triangleMeasure>0.6621115648972701</triangleMeasure>
				<rectangleMeasure>0.5796729264792092</rectangleMeasure>
				<circleMeasure>0.4979209507848879</circleMeasure>
				<centroid>
					<x>1167.696</x>
					<y>512.8557</y>
				</centroid>
			</pseudo3D>
		</spatialEntity>
		<numericStateVariable>
			<name>avgClusterednessRegions</name>
			<value>0</value>
		</numericStateVariable>
		<numericStateVariable>
			<name>avgDensityRegions</name>
			<value>0.6003416169812614</value>
		</numericStateVariable>
	</timepoint>
	<timepoint>
		<spatialEntity>
			<pseudo3D type="region">
				<clusteredness>1</clusteredness>
				<density>0.6003416169812614</density>
				<area>67209</area>
				<perimeter>1385.999670028687</perimeter>
				<distanceFromOrigin>314.8412298286233</distanceFromOrigin>
				<angle>72.43459606662006</angle>
				<shape>triangular</shape>
				<triangleMeasure>0.6621115648972701</triangleMeasure>
				<rectangleMeasure>0.5796729264792092</rectangleMeasure>
				<circleMeasure>0.4979209507848879</circleMeasure>
				<centroid>
					<x>1167.696</x>
					<y>512.8557</y>
				</centroid>
			</pseudo3D>
		</spatialEntity>
		<numericStateVariable>
			<name>avgClusterednessRegions</name>
			<value>0</value>
		</numericStateVariable>
		<numericStateVariable>
			<name>avgDensityRegions</name>
			<value>0.6003416169812614</value>
		</numericStateVariable>
	</timepoint>
	<timepoint>
		<spatialEntity>
			<pseudo3D type="region">
				<clusteredness>1</clusteredness>
				<density>0.6003416169812614</density>
				<area>67209</area>
				<perimeter>1385.999670028687</perimeter>
				<distanceFromOrigin>314.8412298286233</distanceFromOrigin>
				<angle>72.43459606662006</angle>
				<shape>triangular</shape>
				<triangleMeasure>0.6621115648972701</triangleMeasure>
				<rectangleMeasure>0.5796729264792092</rectangleMeasure>
				<circleMeasure>0.4979209507848879</circleMeasure>
				<centroid>
					<x>1167.696</x>
					<y>512.8557</y>
				</centroid>
			</pseudo3D>
		</spatialEntity>
		<numericStateVariable>
			<name>avgClusterednessRegions</name>
			<value>0</value>
		</numericStateVariable>
		<numericStateVariable>
			<name>avgDensityRegions</name>
			<value>0.6003416169812614</value>
		</numericStateVariable>
	</timepoint>
	<timepoint>
		<spatialEntity>
			<pseudo3D type="region">
				<clusteredness>1</clusteredness>
				<density>0.6003416169812614</density>
				<area>67209</area>
				<perimeter>1385.999670028687</perimeter>
				<distanceFromOrigin>314.8412298286233</distanceFromOrigin>
				<angle>72.43459606662006</angle>
				<shape>triangular</shape>
				<triangleMeasure>0.6621115648972701</triangleMeasure>
				<rectangleMeasure>0.5796729264792092</rectangleMeasure>
				<circleMeasure>0.4979209507848879</circleMeasure>
				<centroid>
					<x>1167.696</x>
					<y>512.8557</y>
				</centroid>
			</pseudo3D>
		</spatialEntity>
		<numericStateVariable>
			<name>avgClusterednessRegions</name>
			<value>0</value>
		</numericStateVariable>
		<numericStateVariable>
			<name>avgDensityRegions</name>
			<value>0.6003416169812614</value>
		</numericStateVariable>
	</timepoint>
	<timepoint>
		<spatialEntity>
			<pseudo3D type="region">
				<clusteredness>1</clusteredness>
				<density>0.6003416169812614</density>
				<area>67209</area>
				<perimeter>1385.999670028687</perimeter>
				<distanceFromOrigin>314.8412298286233</distanceFromOrigin>
				<angle>72.43459606662006</angle>
				<shape>triangular</shape>
				<triangleMeasure>0.6621115648972701</triangleMeasure>
				<rectangleMeasure>0.5796729264792092</rectangleMeasure>
				<circleMeasure>0.4979209507848879</circleMeasure>
				<centroid>
					<x>1167.696</x>
					<y>512.8557</y>
				</centroid>
			</pseudo3D>
		</spatialEntity>
		<numericStateVariable>
			<name>avgClusterednessRegions</name>
			<value>0</value>
		</numericStateVariable>
		<numericStateVariable>
			<name>avgDensityRegions</name>
			<value>0.6003416169812614</value>
		</numericStateVariable>
	</timepoint>
	<timepoint>
		<spatialEntity>
			<pseudo3D type="region">
				<clusteredness>1</clusteredness>
				<density>0.6003416169812614</density>
				<area>67209</area>
				<perimeter>1385.999670028687</perimeter>
				<distanceFromOrigin>314.8412298286233</distanceFromOrigin>
				<angle>72.43459606662006</angle>
				<shape>triangular</shape>
				<triangleMeasure>0.6621115648972701</triangleMeasure>
				<rectangleMeasure>0.5796729264792092</rectangleMeasure>
				<circleMeasure>0.4979209507848879</circleMeasure>
				<centroid>
					<x>1167.696</x>
					<y>512.8557</y>
				</centroid>
			</pseudo3D>
		</spatialEntity>
		<numericStateVariable>
			<name>avgClusterednessRegions</name>
			<value>0</value>
		</numericStateVariable>
		<numericStateVariable>
			<name>avgDensityRegions</name>
			<value>0.6003416169812614</value>
		</numericStateVariable>
	</timepoint>
	<timepoint>
		<spatialEntity>
			<pseudo3D type="region">
				<clusteredness>1</clusteredness>
				<density>0.6003416169812614</density>
				<area>67209</area>
				<perimeter>1385.999670028687</perimeter>
				<distanceFromOrigin>314.8412298286233</distanceFromOrigin>
				<angle>72.43459606662006</angle>
				<shape>triangular</shape>
				<triangleMeasure>0.6621115648972701</triangleMeasure>
				<rectangleMeasure>0.5796729264792092</rectangleMeasure>
				<circleMeasure>0.4979209507848879</circleMeasure>
				<centroid>
					<x>1167.696</x>
					<y>512.8557</y>
				</centroid>
			</pseudo3D>
		</spatialEntity>
		<numericStateVariable>
			<name>avgClusterednessRegions</name>
			<value>0</value>
		</numericStateVariable>
		<numericStateVariable>
			<name>avgDensityRegions</name>
			<value>0.6003416169812614</value>
		</numericStateVariable>
	</timepoint>
	<timepoint>
		<spatialEntity>
			<pseudo3D type="region">
				<clusteredness>1</clusteredness>
				<density>0.6003416169812614</density>
				<area>67209</area>
				<perimeter>1385.999670028687</perimeter>
				<distanceFromOrigin>314.8412298286233</distanceFromOrigin>
				<angle>72.43459606662006</angle>
				<shape>triangular</shape>
				<triangleMeasure>0.6621115648972701</triangleMeasure>
				<rectangleMeasure>0.5796729264792092</rectangleMeasure>
				<circleMeasure>0.4979209507848879</circleMeasure>
				<centroid>
					<x>1167.696</x>
					<y>512.8557</y>
				</centroid>
			</pseudo3D>
		</spatialEntity>
		<numericStateVariable>
			<name>avgClusterednessRegions</name>
			<value>0</value>
		</numericStateVariable>
		<numericStateVariable>
			<name>avgDensityRegions</name>
			<value>0.6003416169812614</value>
		</numericStateVariable>
	</timepoint>
	<timepoint>
		<spatialEntity>
			<pseudo3D type="region">
				<clusteredness>1</clusteredness>
				<density>0.6003416169812614</density>
				<area>67209</area>
				<perimeter>1385.999670028687</perimeter>
				<distanceFromOrigin>314.8412298286233</distanceFromOrigin>
				<angle>72.43459606662006</angle>
				<shape>triangular</shape>
				<triangleMeasure>0.6621115648972701</triangleMeasure>
				<rectangleMeasure>0.5796729264792092</rectangleMeasure>
				<circleMeasure>0.4979209507848879</circleMeasure>
				<centroid>
					<x>1167.696</x>
					<y>512.8557</y>
				</centroid>
			</pseudo3D>
		</spatialEntity>
		<numericStateVariable>
			<name>avgClusterednessRegions</name>
			<value>0</value>
		</numericStateVariable>
		<numericStateVariable>
			<name>avgDensityRegions</name>
			<value>0.6003416169812614</value>
		</numericStateVariable>
	</timepoint>
	<timepoint>
		<spatialEntity>
			<pseudo3D type="region">
				<clusteredness>1</clusteredness>
				<density>0.6003416169812614</density>
				<area>67209</area>
				<perimeter>1385.999670028687</perimeter>
				<distanceFromOrigin>314.8412298286233</distanceFromOrigin>
				<angle>72.43459606662006</angle>
				<shape>triangular</shape>
				<triangleMeasure>0.6621115648972701</triangleMeasure>
				<rectangleMeasure>0.5796729264792092</rectangleMeasure>
				<circleMeasure>0.4979209507848879</circleMeasure>
				<centroid>
					<x>1167.696</x>
					<y>512.8557</y>
				</centroid>
			</pseudo3D>
		</spatialEntity>
		<numericStateVariable>
			<name>avgClusterednessRegions</name>
			<value>0</value>
		</numericStateVariable>
		<numericStateVariable>
			<name>avgDensityRegions</name>
			<value>0.6003416169812614</value>
		</numericStateVariable>
	</timepoint>
	<timepoint>
		<spatialEntity>
			<pseudo3D type="region">
				<clusteredness>1</clusteredness>
				<density>0.6003416169812614</density>
				<area>67209</area>
				<perimeter>1385.999670028687</perimeter>
				<distanceFromOrigin>314.8412298286233</distanceFromOrigin>
				<angle>72.43459606662006</angle>
				<shape>triangular</shape>
				<triangleMeasure>0.6621115648972701</triangleMeasure>
				<rectangleMeasure>0.5796729264792092</rectangleMeasure>
				<circleMeasure>0.4979209507848879</circleMeasure>
				<centroid>
					<x>1167.696</x>
					<y>512.8557</y>
				</centroid>
			</pseudo3D>
		</spatialEntity>
		<numericStateVariable>
			<name>avgClusterednessRegions</name>
			<value>0</value>
		</numericStateVariable>
		<numericStateVariable>
			<name>avgDensityRegions</name>
			<value>0.6003416169812614</value>
		</numericStateVariable>
	</timepoint>
	<timepoint>
		<spatialEntity>
			<pseudo3D type="region">
				<clusteredness>1</clusteredness>
				<density>0.6003416169812614</density>
				<area>67209</area>
				<perimeter>1385.999670028687</perimeter>
				<distanceFromOrigin>314.8412298286233</distanceFromOrigin>
				<angle>72.43459606662006</angle>
				<shape>triangular</shape>
				<triangleMeasure>0.6621115648972701</triangleMeasure>
				<rectangleMeasure>0.5796729264792092</rectangleMeasure>
				<circleMeasure>0.4979209507848879</circleMeasure>
				<centroid>
					<x>1167.696</x>
					<y>512.8557</y>
				</centroid>
			</pseudo3D>
		</spatialEntity>
		<numericStateVariable>
			<name>avgClusterednessRegions</name>
			<value>0</value>
		</numericStateVariable>
		<numericStateVariable>
			<name>avgDensityRegions</name>
			<value>0.6003416169812614</value>
		</numericStateVariable>
	</timepoint>
	<timepoint>
		<spatialEntity>
			<pseudo3D type="region">
				<clusteredness>1</clusteredness>
				<density>0.6003416169812614</density>
				<area>67209</area>
				<perimeter>1385.999670028687</perimeter>
				<distanceFromOrigin>314.8412298286233</distanceFromOrigin>
				<angle>72.43459606662006</angle>
				<shape>triangular</shape>
				<triangleMeasure>0.6621115648972701</triangleMeasure>
				<rectangleMeasure>0.5796729264792092</rectangleMeasure>
				<circleMeasure>0.4979209507848879</circleMeasure>
				<centroid>
					<x>1167.696</x>
					<y>512.8557</y>
				</centroid>
			</pseudo3D>
		</spatialEntity>
		<numericStateVariable>
			<name>avgClusterednessRegions</name>
			<value>0</value>
		</numericStateVariable>
		<numericStateVariable>
			<name>avgDensityRegions</name>
			<value>0.6003416169812614</value>
		</numericStateVariable>
	</timepoint>
	<timepoint>
		<spatialEntity>
			<pseudo3D type="region">
				<clusteredness>1</clusteredness>
				<density>0.6003416169812614</density>
				<area>67209</area>
				<perimeter>1385.999670028687</perimeter>
				<distanceFromOrigin>314.8412298286233</distanceFromOrigin>
				<angle>72.43459606662006</angle>
				<shape>triangular</shape>
				<triangleMeasure>0.6621115648972701</triangleMeasure>
				<rectangleMeasure>0.5796729264792092</rectangleMeasure>
				<circleMeasure>0.4979209507848879</circleMeasure>
				<centroid>
					<x>1167.696</x>
					<y>512.8557</y>
				</centroid>
			</pseudo3D>
		</spatialEntity>
		<numericStateVariable>
			<name>avgClusterednessRegions</name>
			<value>0</value>
		</numericStateVariable>
		<numericStateVariable>
			<name>avgDensityRegions</name>
			<value>0.6003416169812614</value>
		</numericStateVariable>
	</timepoint>
	<timepoint>
		<spatialEntity>
			<pseudo3D type="region">
				<clusteredness>1</clusteredness>
				<density>0.6003416169812614</density>
				<area>67209</area>
				<perimeter>1385.999670028687</perimeter>
				<distanceFromOrigin>314.8412298286233</distanceFromOrigin>
				<angle>72.43459606662006</angle>
				<shape>triangular</shape>
				<triangleMeasure>0.6621115648972701</triangleMeasure>
				<rectangleMeasure>0.5796729264792092</rectangleMeasure>
				<circleMeasure>0.4979209507848879</circleMeasure>
				<centroid>
					<x>1167.696</x>
					<y>512.8557</y>
				</centroid>
			</pseudo3D>
		</spatialEntity>
		<numericStateVariable>
			<name>avgClusterednessRegions</name>
			<value>0</value>
		</numericStateVariable>
		<numericStateVariable>
			<name>avgDensityRegions</name>
			<value>0.6003416169812614</value>
		</numericStateVariable>
	</timepoint>
	<timepoint>
		<spatialEntity>
			<pseudo3D type="region">
				<clusteredness>1</clusteredness>
				<density>0.6003416169812614</density>
				<area>67209</area>
				<perimeter>1385.999670028687</perimeter>
				<distanceFromOrigin>314.8412298286233</distanceFromOrigin>
				<angle>72.43459606662006</angle>
				<shape>triangular</shape>
				<triangleMeasure>0.6621115648972701</triangleMeasure>
				<rectangleMeasure>0.5796729264792092</rectangleMeasure>
				<circleMeasure>0.4979209507848879</circleMeasure>
				<centroid>
					<x>1167.696</x>
					<y>512.8557</y>
				</centroid>
			</pseudo3D>
		</spatialEntity>
		<numericStateVariable>
			<name>avgClusterednessRegions</name>
			<value>0</value>
		</numericStateVariable>
		<numericStateVariable>
			<name>avgDensityRegions</name>
			<value>0.6003416169812614</value>
		</numericStateVariable>
	</timepoint>
	<timepoint>
		<spatialEntity>
			<pseudo3D type="region">
				<clusteredness>1</clusteredness>
				<density>0.6003416169812614</density>
				<area>67209</area>
				<perimeter>1385.999670028687</perimeter>
				<distanceFromOrigin>314.8412298286233</distanceFromOrigin>
				<angle>72.43459606662006</angle>
				<shape>triangular</shape>
				<triangleMeasure>0.6621115648972701</triangleMeasure>
				<rectangleMeasure>0.5796729264792092</rectangleMeasure>
				<circleMeasure>0.4979209507848879</circleMeasure>
				<centroid>
					<x>1167.696</x>
					<y>512.8557</y>
				</centroid>
			</pseudo3D>
		</spatialEntity>
		<numericStateVariable>
			<name>avgClusterednessRegions</name>
			<value>0</value>
		</numericStateVariable>
		<numericStateVariable>
			<name>avgDensityRegions</name>
			<value>0.6003416169812614</value>
		</numericStateVariable>
	</timepoint>
	<timepoint>
		<spatialEntity>
			<pseudo3D type="region">
				<clusteredness>1</clusteredness>
				<density>0.6003416169812614</density>
				<area>67209</area>
				<perimeter>1385.999670028687</perimeter>
				<distanceFromOrigin>314.8412298286233</distanceFromOrigin>
				<angle>72.43459606662006</angle>
				<shape>triangular</shape>
				<triangleMeasure>0.6621115648972701</triangleMeasure>
				<rectangleMeasure>0.5796729264792092</rectangleMeasure>
				<circleMeasure>0.4979209507848879</circleMeasure>
				<centroid>
					<x>1167.696</x>
					<y>512.8557</y>
				</centroid>
			</pseudo3D>
		</spatialEntity>
		<numericStateVariable>
			<name>avgClusterednessRegions</name>
			<value>0</value>
		</numericStateVariable>
		<numericStateVariable>
			<name>avgDensityRegions</name>
			<value>0.6003416169812614</value>
		</numericStateVariable>
	</timepoint>
	<timepoint>
		<spatialEntity>
			<pseudo3D type="region">
				<clusteredness>1</clusteredness>
				<density>0.6003416169812614</density>
				<area>67209</area>
				<perimeter>1385.999670028687</perimeter>
				<distanceFromOrigin>314.8412298286233</distanceFromOrigin>
				<angle>72.43459606662006</angle>
				<shape>triangular</shape>
				<triangleMeasure>0.6621115648972701</triangleMeasure>
				<rectangleMeasure>0.5796729264792092</rectangleMeasure>
				<circleMeasure>0.4979209507848879</circleMeasure>
				<centroid>
					<x>1167.696</x>
					<y>512.8557</y>
				</centroid>
			</pseudo3D>
		</spatialEntity>
		<numericStateVariable>
			<name>avgClusterednessRegions</name>
			<value>0</value>
		</numericStateVariable>
		<numericStateVariable>
			<name>avgDensityRegions</name>
			<value>0.6003416169812614</value>
		</numericStateVariable>
	</timepoint>
	<timepoint>
		<spatialEntity>
			<pseudo3D type="region">
				<clusteredness>1</clusteredness>
				<density>0.6003416169812614</density>
				<area>67209</area>
				<perimeter>1385.999670028687</perimeter>
				<distanceFromOrigin>314.8412298286233</distanceFromOrigin>
				<angle>72.43459606662006</angle>
				<shape>triangular</shape>
				<triangleMeasure>0.6621115648972701</triangleMeasure>
				<rectangleMeasure>0.5796729264792092</rectangleMeasure>
				<circleMeasure>0.4979209507848879</circleMeasure>
				<centroid>
					<x>1167.696</x>
					<y>512.8557</y>
				</centroid>
			</pseudo3D>
		</spatialEntity>
		<numericStateVariable>
			<name>avgClusterednessRegions</name>
			<value>0</value>
		</numericStateVariable>
		<numericStateVariable>
			<name>avgDensityRegions</name>
			<value>0.6003416169812614</value>
		</numericStateVariable>
	</timepoint>
	<timepoint>
		<spatialEntity>
			<pseudo3D type="region">
				<clusteredness>1</clusteredness>
				<density>0.6003416169812614</density>
				<area>67209</area>
				<perimeter>1385.999670028687</perimeter>
				<distanceFromOrigin>314.8412298286233</distanceFromOrigin>
				<angle>72.43459606662006</angle>
				<shape>triangular</shape>
				<triangleMeasure>0.6621115648972701</triangleMeasure>
				<rectangleMeasure>0.5796729264792092</rectangleMeasure>
				<circleMeasure>0.4979209507848879</circleMeasure>
				<centroid>
					<x>1167.696</x>
					<y>512.8557</y>
				</centroid>
			</pseudo3D>
		</spatialEntity>
		<numericStateVariable>
			<name>avgClusterednessRegions</name>
			<value>0</value>
		</numericStateVariable>
		<numericStateVariable>
			<name>avgDensityRegions</name>
			<value>0.6003416169812614</value>
		</numericStateVariable>
	</timepoint>
	<timepoint>
		<spatialEntity>
			<pseudo3D type="region">
				<clusteredness>1</clusteredness>
				<density>0.6003416169812614</density>
				<area>67209</area>
				<perimeter>1385.999670028687</perimeter>
				<distanceFromOrigin>314.8412298286233</distanceFromOrigin>
				<angle>72.43459606662006</angle>
				<shape>triangular</shape>
				<triangleMeasure>0.6621115648972701</triangleMeasure>
				<rectangleMeasure>0.5796729264792092</rectangleMeasure>
				<circleMeasure>0.4979209507848879</circleMeasure>
				<centroid>
					<x>1167.696</x>
					<y>512.8557</y>
				</centroid>
			</pseudo3D>
		</spatialEntity>
		<numericStateVariable>
			<name>avgClusterednessRegions</name>
			<value>0</value>
		</numericStateVariable>
		<numericStateVariable>
			<name>avgDensityRegions</name>
			<value>0.6003416169812614</value>
		</numericStateVariable>
	</timepoint>
	<timepoint>
		<spatialEntity>
			<pseudo3D type="region">
				<clusteredness>1</clusteredness>
				<density>0.6003416169812614</density>
				<area>67209</area>
				<perimeter>1385.999670028687</perimeter>
				<distanceFromOrigin>314.8412298286233</distanceFromOrigin>
				<angle>72.43459606662006</angle>
				<shape>triangular</shape>
				<triangleMeasure>0.6621115648972701</triangleMeasure>
				<rectangleMeasure>0.5796729264792092</rectangleMeasure>
				<circleMeasure>0.4979209507848879</circleMeasure>
				<centroid>
					<x>1167.696</x>
					<y>512.8557</y>
				</centroid>
			</pseudo3D>
		</spatialEntity>
		<numericStateVariable>
			<name>avgClusterednessRegions</name>
			<value>0</value>
		</numericStateVariable>
		<numericStateVariable>
			<name>avgDensityRegions</name>
			<value>0.6003416169812614</value>
		</numericStateVariable>
	</timepoint>
	<timepoint>
		<spatialEntity>
			<pseudo3D type="region">
				<clusteredness>1</clusteredness>
				<density>0.6003416169812614</density>
				<area>67209</area>
				<perimeter>1385.999670028687</perimeter>
				<distanceFromOrigin>314.8412298286233</distanceFromOrigin>
				<angle>72.43459606662006</angle>
				<shape>triangular</shape>
				<triangleMeasure>0.6621115648972701</triangleMeasure>
				<rectangleMeasure>0.5796729264792092</rectangleMeasure>
				<circleMeasure>0.4979209507848879</circleMeasure>
				<centroid>
					<x>1167.696</x>
					<y>512.8557</y>
				</centroid>
			</pseudo3D>
		</spatialEntity>
		<numericStateVariable>
			<name>avgClusterednessRegions</name>
			<value>0</value>
		</numericStateVariable>
		<numericStateVariable>
			<name>avgDensityRegions</name>
			<value>0.6003416169812614</value>
		</numericStateVariable>
	</timepoint>
</experiment>
