# Supplementary material for: Automatic validation of computational models using pseudo-3D spatio-temporal model checking
Source: BMC Syst Biol. 2014 Dec 2;8:124. doi: 10.1186/s12918-014-0124-0 (PMC4272535; doi:10.1186/s12918-014-0124-0)
Supplement: Additional file 8 — Dataset of STML files for the phase variation case study. The dataset of one thousand STML files corresponding to the stochastic simulations of the rectangular model for the phase variation case study. We recommend using the freely available 7zip software (Download link: http://www.7-zip.org/download.html) to extract this archive. [file 12918_2014_124_MOESM8_ESM.zip › phase_variation_stml_258.xml]

<?xml version="1.0" encoding="utf-8"?>
<!--Warning! This xml file was automatically generated by a C++ program using the Boost PropertyTree library.-->
<experiment>
	<timepoint>
		<numericStateVariable>
			<name>avgClusterednessRegions</name>
			<value>0</value>
		</numericStateVariable>
		<numericStateVariable>
			<name>avgDensityRegions</name>
			<value>0</value>
		</numericStateVariable>
	</timepoint>
	<timepoint>
		<numericStateVariable>
			<name>avgClusterednessRegions</name>
			<value>0</value>
		</numericStateVariable>
		<numericStateVariable>
			<name>avgDensityRegions</name>
			<value>0</value>
		</numericStateVariable>
	</timepoint>
	<timepoint>
		<numericStateVariable>
			<name>avgClusterednessRegions</name>
			<value>0</value>
		</numericStateVariable>
		<numericStateVariable>
			<name>avgDensityRegions</name>
			<value>0</value>
		</numericStateVariable>
	</timepoint>
	<timepoint>
		<numericStateVariable>
			<name>avgClusterednessRegions</name>
			<value>0</value>
		</numericStateVariable>
		<numericStateVariable>
			<name>avgDensityRegions</name>
			<value>0</value>
		</numericStateVariable>
	</timepoint>
	<timepoint>
		<numericStateVariable>
			<name>avgClusterednessRegions</name>
			<value>0</value>
		</numericStateVariable>
		<numericStateVariable>
			<name>avgDensityRegions</name>
			<value>0</value>
		</numericStateVariable>
	</timepoint>
	<timepoint>
		<numericStateVariable>
			<name>avgClusterednessRegions</name>
			<value>0</value>
		</numericStateVariable>
		<numericStateVariable>
			<name>avgDensityRegions</name>
			<value>0</value>
		</numericStateVariable>
	</timepoint>
	<timepoint>
		<numericStateVariable>
			<name>avgClusterednessRegions</name>
			<value>0</value>
		</numericStateVariable>
		<numericStateVariable>
			<name>avgDensityRegions</name>
			<value>0</value>
		</numericStateVariable>
	</timepoint>
	<timepoint>
		<numericStateVariable>
			<name>avgClusterednessRegions</name>
			<value>0</value>
		</numericStateVariable>
		<numericStateVariable>
			<name>avgDensityRegions</name>
			<value>0</value>
		</numericStateVariable>
	</timepoint>
	<timepoint>
		<numericStateVariable>
			<name>avgClusterednessRegions</name>
			<value>0</value>
		</numericStateVariable>
		<numericStateVariable>
			<name>avgDensityRegions</name>
			<value>0</value>
		</numericStateVariable>
	</timepoint>
	<timepoint>
		<numericStateVariable>
			<name>avgClusterednessRegions</name>
			<value>0</value>
		</numericStateVariable>
		<numericStateVariable>
			<name>avgDensityRegions</name>
			<value>0</value>
		</numericStateVariable>
	</timepoint>
	<timepoint>
		<numericStateVariable>
			<name>avgClusterednessRegions</name>
			<value>0</value>
		</numericStateVariable>
		<numericStateVariable>
			<name>avgDensityRegions</name>
			<value>0</value>
		</numericStateVariable>
	</timepoint>
	<timepoint>
		<numericStateVariable>
			<name>avgClusterednessRegions</name>
			<value>0</value>
		</numericStateVariable>
		<numericStateVariable>
			<name>avgDensityRegions</name>
			<value>0</value>
		</numericStateVariable>
	</timepoint>
	<timepoint>
		<numericStateVariable>
			<name>avgClusterednessRegions</name>
			<value>0</value>
		</numericStateVariable>
		<numericStateVariable>
			<name>avgDensityRegions</name>
			<value>0</value>
		</numericStateVariable>
	</timepoint>
	<timepoint>
		<numericStateVariable>
			<name>avgClusterednessRegions</name>
			<value>0</value>
		</numericStateVariable>
		<numericStateVariable>
			<name>avgDensityRegions</name>
			<value>0</value>
		</numericStateVariable>
	</timepoint>
	<timepoint>
		<numericStateVariable>
			<name>avgClusterednessRegions</name>
			<value>0</value>
		</numericStateVariable>
		<numericStateVariable>
			<name>avgDensityRegions</name>
			<value>0</value>
		</numericStateVariable>
	</timepoint>
	<timepoint>
		<numericStateVariable>
			<name>avgClusterednessRegions</name>
			<value>0</value>
		</numericStateVariable>
		<numericStateVariable>
			<name>avgDensityRegions</name>
			<value>0</value>
		</numericStateVariable>
	</timepoint>
	<timepoint>
		<numericStateVariable>
			<name>avgClusterednessRegions</name>
			<value>0</value>
		</numericStateVariable>
		<numericStateVariable>
			<name>avgDensityRegions</name>
			<value>0</value>
		</numericStateVariable>
	</timepoint>
	<timepoint>
		<numericStateVariable>
			<name>avgClusterednessRegions</name>
			<value>0</value>
		</numericStateVariable>
		<numericStateVariable>
			<name>avgDensityRegions</name>
			<value>0</value>
		</numericStateVariable>
	</timepoint>
	<timepoint>
		<numericStateVariable>
			<name>avgClusterednessRegions</name>
			<value>0</value>
		</numericStateVariable>
		<numericStateVariable>
			<name>avgDensityRegions</name>
			<value>0</value>
		</numericStateVariable>
	</timepoint>
	<timepoint>
		<numericStateVariable>
			<name>avgClusterednessRegions</name>
			<value>0</value>
		</numericStateVariable>
		<numericStateVariable>
			<name>avgDensityRegions</name>
			<value>0</value>
		</numericStateVariable>
	</timepoint>
	<timepoint>
		<numericStateVariable>
			<name>avgClusterednessRegions</name>
			<value>0</value>
		</numericStateVariable>
		<numericStateVariable>
			<name>avgDensityRegions</name>
			<value>0</value>
		</numericStateVariable>
	</timepoint>
	<timepoint>
		<numericStateVariable>
			<name>avgClusterednessRegions</name>
			<value>0</value>
		</numericStateVariable>
		<numericStateVariable>
			<name>avgDensityRegions</name>
			<value>0</value>
		</numericStateVariable>
	</timepoint>
	<timepoint>
		<numericStateVariable>
			<name>avgClusterednessRegions</name>
			<value>0</value>
		</numericStateVariable>
		<numericStateVariable>
			<name>avgDensityRegions</name>
			<value>0</value>
		</numericStateVariable>
	</timepoint>
	<timepoint>
		<numericStateVariable>
			<name>avgClusterednessRegions</name>
			<value>0</value>
		</numericStateVariable>
		<numericStateVariable>
			<name>avgDensityRegions</name>
			<value>0</value>
		</numericStateVariable>
	</timepoint>
	<timepoint>
		<numericStateVariable>
			<name>avgClusterednessRegions</name>
			<value>0</value>
		</numericStateVariable>
		<numericStateVariable>
			<name>avgDensityRegions</name>
			<value>0</value>
		</numericStateVariable>
	</timepoint>
	<timepoint>
		<numericStateVariable>
			<name>avgClusterednessRegions</name>
			<value>0</value>
		</numericStateVariable>
		<numericStateVariable>
			<name>avgDensityRegions</name>
			<value>0</value>
		</numericStateVariable>
	</timepoint>
	<timepoint>
		<spatialEntity>
			<pseudo3D type="region">
				<clusteredness>1</clusteredness>
				<density>0.5521868330629564</density>
				<area>22842</area>
				<perimeter>650.9616866111755</perimeter>
				<distanceFromOrigin>260.6472712306806</distanceFromOrigin>
				<angle>55.81731250369116</angle>
				<shape>triangular</shape>
				<triangleMeasure>0.7534588575822735</triangleMeasure>
				<rectangleMeasure>0.6621637291280148</rectangleMeasure>
				<circleMeasure>0.4723798815937096</circleMeasure>
				<centroid>
					<x>1047.268</x>
					<y>570.8942</y>
				</centroid>
			</pseudo3D>
		</spatialEntity>
		<numericStateVariable>
			<name>avgClusterednessRegions</name>
			<value>0</value>
		</numericStateVariable>
		<numericStateVariable>
			<name>avgDensityRegions</name>
			<value>0.5521868330629564</value>
		</numericStateVariable>
	</timepoint>
	<timepoint>
		<spatialEntity>
			<pseudo3D type="region">
				<clusteredness>1</clusteredness>
				<density>0.5564834779716188</density>
				<area>26095</area>
				<perimeter>716.559522151947</perimeter>
				<distanceFromOrigin>260.6472712306806</distanceFromOrigin>
				<angle>52.32846403859919</angle>
				<shape>triangular</shape>
				<triangleMeasure>0.7662337423999677</triangleMeasure>
				<rectangleMeasure>0.6216434143152595</rectangleMeasure>
				<circleMeasure>0.4620043904907765</circleMeasure>
				<centroid>
					<x>1059.579</x>
					<y>568.1506</y>
				</centroid>
			</pseudo3D>
		</spatialEntity>
		<numericStateVariable>
			<name>avgClusterednessRegions</name>
			<value>0</value>
		</numericStateVariable>
		<numericStateVariable>
			<name>avgDensityRegions</name>
			<value>0.5564834779716188</value>
		</numericStateVariable>
	</timepoint>
	<timepoint>
		<spatialEntity>
			<pseudo3D type="region">
				<clusteredness>1</clusteredness>
				<density>0.5627762319384304</density>
				<area>29750.5</area>
				<perimeter>801.5632648468018</perimeter>
				<distanceFromOrigin>260.6472712306806</distanceFromOrigin>
				<angle>51.90713600011414</angle>
				<shape>triangular</shape>
				<triangleMeasure>0.7545609749524841</triangleMeasure>
				<rectangleMeasure>0.5713311364159941</rectangleMeasure>
				<circleMeasure>0.4331419633878318</circleMeasure>
				<centroid>
					<x>1071.935</x>
					<y>564.0093</y>
				</centroid>
			</pseudo3D>
		</spatialEntity>
		<numericStateVariable>
			<name>avgClusterednessRegions</name>
			<value>0</value>
		</numericStateVariable>
		<numericStateVariable>
			<name>avgDensityRegions</name>
			<value>0.5627762319384304</value>
		</numericStateVariable>
	</timepoint>
	<timepoint>
		<spatialEntity>
			<pseudo3D type="region">
				<clusteredness>1</clusteredness>
				<density>0.5553958475929728</density>
				<area>31772.5</area>
				<perimeter>837.9383449554443</perimeter>
				<distanceFromOrigin>260.6472712306806</distanceFromOrigin>
				<angle>50.54630565643449</angle>
				<shape>triangular</shape>
				<triangleMeasure>0.7640122516088502</triangleMeasure>
				<rectangleMeasure>0.5628163903002577</rectangleMeasure>
				<circleMeasure>0.4174215438746212</circleMeasure>
				<centroid>
					<x>1078.526</x>
					<y>560.4974</y>
				</centroid>
			</pseudo3D>
		</spatialEntity>
		<numericStateVariable>
			<name>avgClusterednessRegions</name>
			<value>0</value>
		</numericStateVariable>
		<numericStateVariable>
			<name>avgDensityRegions</name>
			<value>0.5553958475929728</value>
		</numericStateVariable>
	</timepoint>
	<timepoint>
		<spatialEntity>
			<pseudo3D type="region">
				<clusteredness>1</clusteredness>
				<density>0.5493645776457564</density>
				<area>34829.5</area>
				<perimeter>902.7054445743561</perimeter>
				<distanceFromOrigin>260.6472712306806</distanceFromOrigin>
				<angle>50.47389035301497</angle>
				<shape>triangular</shape>
				<triangleMeasure>0.773277902817132</triangleMeasure>
				<rectangleMeasure>0.5315831131607295</rectangleMeasure>
				<circleMeasure>0.3959595705083137</circleMeasure>
				<centroid>
					<x>1087.912</x>
					<y>556.4081</y>
				</centroid>
			</pseudo3D>
		</spatialEntity>
		<numericStateVariable>
			<name>avgClusterednessRegions</name>
			<value>0</value>
		</numericStateVariable>
		<numericStateVariable>
			<name>avgDensityRegions</name>
			<value>0.5493645776457564</value>
		</numericStateVariable>
	</timepoint>
	<timepoint>
		<spatialEntity>
			<pseudo3D type="region">
				<clusteredness>1</clusteredness>
				<density>0.5540259172351178</density>
				<area>38425.5</area>
				<perimeter>931.4718804359436</perimeter>
				<distanceFromOrigin>260.6472712306806</distanceFromOrigin>
				<angle>49.94518810589073</angle>
				<shape>triangular</shape>
				<triangleMeasure>0.7492331671506721</triangleMeasure>
				<rectangleMeasure>0.5948339949299963</rectangleMeasure>
				<circleMeasure>0.41551172597593</circleMeasure>
				<centroid>
					<x>1098.992</x>
					<y>552.7452</y>
				</centroid>
			</pseudo3D>
		</spatialEntity>
		<numericStateVariable>
			<name>avgClusterednessRegions</name>
			<value>0</value>
		</numericStateVariable>
		<numericStateVariable>
			<name>avgDensityRegions</name>
			<value>0.5540259172351178</value>
		</numericStateVariable>
	</timepoint>
	<timepoint>
		<spatialEntity>
			<pseudo3D type="region">
				<clusteredness>1</clusteredness>
				<density>0.560583760407378</density>
				<area>41620.5</area>
				<perimeter>916.9396290779114</perimeter>
				<distanceFromOrigin>260.5379051117131</distanceFromOrigin>
				<angle>48.30052553334554</angle>
				<shape>triangular</shape>
				<triangleMeasure>0.763371624495186</triangleMeasure>
				<rectangleMeasure>0.6432433013298875</rectangleMeasure>
				<circleMeasure>0.4400861332506096</circleMeasure>
				<centroid>
					<x>1108.649</x>
					<y>549.7097</y>
				</centroid>
			</pseudo3D>
		</spatialEntity>
		<numericStateVariable>
			<name>avgClusterednessRegions</name>
			<value>0</value>
		</numericStateVariable>
		<numericStateVariable>
			<name>avgDensityRegions</name>
			<value>0.560583760407378</value>
		</numericStateVariable>
	</timepoint>
	<timepoint>
		<spatialEntity>
			<pseudo3D type="region">
				<clusteredness>1</clusteredness>
				<density>0.5619156519233615</density>
				<area>44898.5</area>
				<perimeter>963.7661967277527</perimeter>
				<distanceFromOrigin>260.5379051117131</distanceFromOrigin>
				<angle>47.82680408485083</angle>
				<shape>triangular</shape>
				<triangleMeasure>0.7445252145867146</triangleMeasure>
				<rectangleMeasure>0.6607930102983304</rectangleMeasure>
				<circleMeasure>0.4190055734115311</circleMeasure>
				<centroid>
					<x>1118.53</x>
					<y>547.1379</y>
				</centroid>
			</pseudo3D>
		</spatialEntity>
		<spatialEntity>
			<pseudo3D type="region">
				<clusteredness>1</clusteredness>
				<density>0.7100744327318508</density>
				<area>22946.5</area>
				<perimeter>677.5860416889191</perimeter>
				<distanceFromOrigin>440.2022262551611</distanceFromOrigin>
				<angle>75.06858282186244</angle>
				<shape>triangular</shape>
				<triangleMeasure>0.689604393705461</triangleMeasure>
				<rectangleMeasure>0.6324137360820197</rectangleMeasure>
				<circleMeasure>0.5676302795519702</circleMeasure>
				<centroid>
					<x>947.8212</x>
					<y>227.1695</y>
				</centroid>
			</pseudo3D>
		</spatialEntity>
		<numericStateVariable>
			<name>avgClusterednessRegions</name>
			<value>725.3170348177608</value>
		</numericStateVariable>
		<numericStateVariable>
			<name>avgDensityRegions</name>
			<value>0.6359950423276062</value>
		</numericStateVariable>
	</timepoint>
	<timepoint>
		<spatialEntity>
			<pseudo3D type="region">
				<clusteredness>1</clusteredness>
				<density>0.5604006554670692</density>
				<area>47721.5</area>
				<perimeter>1018.309981822968</perimeter>
				<distanceFromOrigin>260.6472712306806</distanceFromOrigin>
				<angle>47.42837156346041</angle>
				<shape>triangular</shape>
				<triangleMeasure>0.741477625854568</triangleMeasure>
				<rectangleMeasure>0.6214113730039785</rectangleMeasure>
				<circleMeasure>0.3983537514827445</circleMeasure>
				<centroid>
					<x>1126.721</x>
					<y>544.2476</y>
				</centroid>
			</pseudo3D>
		</spatialEntity>
		<spatialEntity>
			<pseudo3D type="region">
				<clusteredness>1</clusteredness>
				<density>0.7110937747728124</density>
				<area>26156</area>
				<perimeter>691.0262553691864</perimeter>
				<distanceFromOrigin>440.2022262551611</distanceFromOrigin>
				<angle>72.37604139066383</angle>
				<shape>triangular</shape>
				<triangleMeasure>0.7207445526002163</triangleMeasure>
				<rectangleMeasure>0.6651661873404433</rectangleMeasure>
				<circleMeasure>0.6041026051324475</circleMeasure>
				<centroid>
					<x>952.0295</x>
					<y>218.23</y>
				</centroid>
			</pseudo3D>
		</spatialEntity>
		<numericStateVariable>
			<name>avgClusterednessRegions</name>
			<value>739.7416901622171</value>
		</numericStateVariable>
		<numericStateVariable>
			<name>avgDensityRegions</name>
			<value>0.6357472151199408</value>
		</numericStateVariable>
	</timepoint>
	<timepoint>
		<spatialEntity>
			<pseudo3D type="region">
				<clusteredness>1</clusteredness>
				<density>0.5626694580853958</density>
				<area>49786</area>
				<perimeter>1043.129313468933</perimeter>
				<distanceFromOrigin>260.5379051117131</distanceFromOrigin>
				<angle>46.25138462815347</angle>
				<shape>triangular</shape>
				<triangleMeasure>0.7130072699215723</triangleMeasure>
				<rectangleMeasure>0.6355964905893917</rectangleMeasure>
				<circleMeasure>0.392536245586349</circleMeasure>
				<centroid>
					<x>1133.033</x>
					<y>542.7823</y>
				</centroid>
			</pseudo3D>
		</spatialEntity>
		<spatialEntity>
			<pseudo3D type="region">
				<clusteredness>1</clusteredness>
				<density>0.7102891964902728</density>
				<area>27766</area>
				<perimeter>724.9340302944183</perimeter>
				<distanceFromOrigin>440.2022262551611</distanceFromOrigin>
				<angle>71.75619568734918</angle>
				<shape>triangular</shape>
				<triangleMeasure>0.712158142658939</triangleMeasure>
				<rectangleMeasure>0.6500578578431924</rectangleMeasure>
				<circleMeasure>0.5863540171430499</circleMeasure>
				<centroid>
					<x>954.1925</x>
					<y>213.934</y>
				</centroid>
			</pseudo3D>
		</spatialEntity>
		<numericStateVariable>
			<name>avgClusterednessRegions</name>
			<value>748.6661151902892</value>
		</numericStateVariable>
		<numericStateVariable>
			<name>avgDensityRegions</name>
			<value>0.6364793272878343</value>
		</numericStateVariable>
	</timepoint>
	<timepoint>
		<spatialEntity>
			<pseudo3D type="region">
				<clusteredness>1</clusteredness>
				<density>0.5626694580853958</density>
				<area>49786</area>
				<perimeter>1043.129313468933</perimeter>
				<distanceFromOrigin>260.5379051117131</distanceFromOrigin>
				<angle>46.25138462815347</angle>
				<shape>triangular</shape>
				<triangleMeasure>0.7130072699215723</triangleMeasure>
				<rectangleMeasure>0.6355964905893917</rectangleMeasure>
				<circleMeasure>0.392536245586349</circleMeasure>
				<centroid>
					<x>1133.033</x>
					<y>542.7823</y>
				</centroid>
			</pseudo3D>
		</spatialEntity>
		<spatialEntity>
			<pseudo3D type="region">
				<clusteredness>1</clusteredness>
				<density>0.7102891964902728</density>
				<area>27766</area>
				<perimeter>724.9340302944183</perimeter>
				<distanceFromOrigin>440.2022262551611</distanceFromOrigin>
				<angle>71.75619568734918</angle>
				<shape>triangular</shape>
				<triangleMeasure>0.712158142658939</triangleMeasure>
				<rectangleMeasure>0.6500578578431924</rectangleMeasure>
				<circleMeasure>0.5863540171430499</circleMeasure>
				<centroid>
					<x>954.1925</x>
					<y>213.934</y>
				</centroid>
			</pseudo3D>
		</spatialEntity>
		<numericStateVariable>
			<name>avgClusterednessRegions</name>
			<value>748.6661151902892</value>
		</numericStateVariable>
		<numericStateVariable>
			<name>avgDensityRegions</name>
			<value>0.6364793272878343</value>
		</numericStateVariable>
	</timepoint>
	<timepoint>
		<spatialEntity>
			<pseudo3D type="region">
				<clusteredness>1</clusteredness>
				<density>0.5626694580853958</density>
				<area>49786</area>
				<perimeter>1043.129313468933</perimeter>
				<distanceFromOrigin>260.5379051117131</distanceFromOrigin>
				<angle>46.25138462815347</angle>
				<shape>triangular</shape>
				<triangleMeasure>0.7130072699215723</triangleMeasure>
				<rectangleMeasure>0.6355964905893917</rectangleMeasure>
				<circleMeasure>0.392536245586349</circleMeasure>
				<centroid>
					<x>1133.033</x>
					<y>542.7823</y>
				</centroid>
			</pseudo3D>
		</spatialEntity>
		<spatialEntity>
			<pseudo3D type="region">
				<clusteredness>1</clusteredness>
				<density>0.7102891964902728</density>
				<area>27766</area>
				<perimeter>724.9340302944183</perimeter>
				<distanceFromOrigin>440.2022262551611</distanceFromOrigin>
				<angle>71.75619568734918</angle>
				<shape>triangular</shape>
				<triangleMeasure>0.712158142658939</triangleMeasure>
				<rectangleMeasure>0.6500578578431924</rectangleMeasure>
				<circleMeasure>0.5863540171430499</circleMeasure>
				<centroid>
					<x>954.1925</x>
					<y>213.934</y>
				</centroid>
			</pseudo3D>
		</spatialEntity>
		<numericStateVariable>
			<name>avgClusterednessRegions</name>
			<value>748.6661151902892</value>
		</numericStateVariable>
		<numericStateVariable>
			<name>avgDensityRegions</name>
			<value>0.6364793272878343</value>
		</numericStateVariable>
	</timepoint>
	<timepoint>
		<spatialEntity>
			<pseudo3D type="region">
				<clusteredness>1</clusteredness>
				<density>0.5626694580853958</density>
				<area>49786</area>
				<perimeter>1043.129313468933</perimeter>
				<distanceFromOrigin>260.5379051117131</distanceFromOrigin>
				<angle>46.25138462815347</angle>
				<shape>triangular</shape>
				<triangleMeasure>0.7130072699215723</triangleMeasure>
				<rectangleMeasure>0.6355964905893917</rectangleMeasure>
				<circleMeasure>0.392536245586349</circleMeasure>
				<centroid>
					<x>1133.033</x>
					<y>542.7823</y>
				</centroid>
			</pseudo3D>
		</spatialEntity>
		<spatialEntity>
			<pseudo3D type="region">
				<clusteredness>1</clusteredness>
				<density>0.7102891964902728</density>
				<area>27766</area>
				<perimeter>724.9340302944183</perimeter>
				<distanceFromOrigin>440.2022262551611</distanceFromOrigin>
				<angle>71.75619568734918</angle>
				<shape>triangular</shape>
				<triangleMeasure>0.712158142658939</triangleMeasure>
				<rectangleMeasure>0.6500578578431924</rectangleMeasure>
				<circleMeasure>0.5863540171430499</circleMeasure>
				<centroid>
					<x>954.1925</x>
					<y>213.934</y>
				</centroid>
			</pseudo3D>
		</spatialEntity>
		<numericStateVariable>
			<name>avgClusterednessRegions</name>
			<value>748.6661151902892</value>
		</numericStateVariable>
		<numericStateVariable>
			<name>avgDensityRegions</name>
			<value>0.6364793272878343</value>
		</numericStateVariable>
	</timepoint>
	<timepoint>
		<spatialEntity>
			<pseudo3D type="region">
				<clusteredness>1</clusteredness>
				<density>0.5626694580853958</density>
				<area>49786</area>
				<perimeter>1043.129313468933</perimeter>
				<distanceFromOrigin>260.5379051117131</distanceFromOrigin>
				<angle>46.25138462815347</angle>
				<shape>triangular</shape>
				<triangleMeasure>0.7130072699215723</triangleMeasure>
				<rectangleMeasure>0.6355964905893917</rectangleMeasure>
				<circleMeasure>0.392536245586349</circleMeasure>
				<centroid>
					<x>1133.033</x>
					<y>542.7823</y>
				</centroid>
			</pseudo3D>
		</spatialEntity>
		<spatialEntity>
			<pseudo3D type="region">
				<clusteredness>1</clusteredness>
				<density>0.7102891964902728</density>
				<area>27766</area>
				<perimeter>724.9340302944183</perimeter>
				<distanceFromOrigin>440.2022262551611</distanceFromOrigin>
				<angle>71.75619568734918</angle>
				<shape>triangular</shape>
				<triangleMeasure>0.712158142658939</triangleMeasure>
				<rectangleMeasure>0.6500578578431924</rectangleMeasure>
				<circleMeasure>0.5863540171430499</circleMeasure>
				<centroid>
					<x>954.1925</x>
					<y>213.934</y>
				</centroid>
			</pseudo3D>
		</spatialEntity>
		<numericStateVariable>
			<name>avgClusterednessRegions</name>
			<value>748.6661151902892</value>
		</numericStateVariable>
		<numericStateVariable>
			<name>avgDensityRegions</name>
			<value>0.6364793272878343</value>
		</numericStateVariable>
	</timepoint>
	<timepoint>
		<spatialEntity>
			<pseudo3D type="region">
				<clusteredness>1</clusteredness>
				<density>0.5626694580853958</density>
				<area>49786</area>
				<perimeter>1043.129313468933</perimeter>
				<distanceFromOrigin>260.5379051117131</distanceFromOrigin>
				<angle>46.25138462815347</angle>
				<shape>triangular</shape>
				<triangleMeasure>0.7130072699215723</triangleMeasure>
				<rectangleMeasure>0.6355964905893917</rectangleMeasure>
				<circleMeasure>0.392536245586349</circleMeasure>
				<centroid>
					<x>1133.033</x>
					<y>542.7823</y>
				</centroid>
			</pseudo3D>
		</spatialEntity>
		<spatialEntity>
			<pseudo3D type="region">
				<clusteredness>1</clusteredness>
				<density>0.7102891964902728</density>
				<area>27766</area>
				<perimeter>724.9340302944183</perimeter>
				<distanceFromOrigin>440.2022262551611</distanceFromOrigin>
				<angle>71.75619568734918</angle>
				<shape>triangular</shape>
				<triangleMeasure>0.712158142658939</triangleMeasure>
				<rectangleMeasure>0.6500578578431924</rectangleMeasure>
				<circleMeasure>0.5863540171430499</circleMeasure>
				<centroid>
					<x>954.1925</x>
					<y>213.934</y>
				</centroid>
			</pseudo3D>
		</spatialEntity>
		<numericStateVariable>
			<name>avgClusterednessRegions</name>
			<value>748.6661151902892</value>
		</numericStateVariable>
		<numericStateVariable>
			<name>avgDensityRegions</name>
			<value>0.6364793272878343</value>
		</numericStateVariable>
	</timepoint>
	<timepoint>
		<spatialEntity>
			<pseudo3D type="region">
				<clusteredness>1</clusteredness>
				<density>0.5626694580853958</density>
				<area>49786</area>
				<perimeter>1043.129313468933</perimeter>
				<distanceFromOrigin>260.5379051117131</distanceFromOrigin>
				<angle>46.25138462815347</angle>
				<shape>triangular</shape>
				<triangleMeasure>0.7130072699215723</triangleMeasure>
				<rectangleMeasure>0.6355964905893917</rectangleMeasure>
				<circleMeasure>0.392536245586349</circleMeasure>
				<centroid>
					<x>1133.033</x>
					<y>542.7823</y>
				</centroid>
			</pseudo3D>
		</spatialEntity>
		<spatialEntity>
			<pseudo3D type="region">
				<clusteredness>1</clusteredness>
				<density>0.7102891964902728</density>
				<area>27766</area>
				<perimeter>724.9340302944183</perimeter>
				<distanceFromOrigin>440.2022262551611</distanceFromOrigin>
				<angle>71.75619568734918</angle>
				<shape>triangular</shape>
				<triangleMeasure>0.712158142658939</triangleMeasure>
				<rectangleMeasure>0.6500578578431924</rectangleMeasure>
				<circleMeasure>0.5863540171430499</circleMeasure>
				<centroid>
					<x>954.1925</x>
					<y>213.934</y>
				</centroid>
			</pseudo3D>
		</spatialEntity>
		<numericStateVariable>
			<name>avgClusterednessRegions</name>
			<value>748.6661151902892</value>
		</numericStateVariable>
		<numericStateVariable>
			<name>avgDensityRegions</name>
			<value>0.6364793272878343</value>
		</numericStateVariable>
	</timepoint>
	<timepoint>
		<spatialEntity>
			<pseudo3D type="region">
				<clusteredness>1</clusteredness>
				<density>0.5626694580853958</density>
				<area>49786</area>
				<perimeter>1043.129313468933</perimeter>
				<distanceFromOrigin>260.5379051117131</distanceFromOrigin>
				<angle>46.25138462815347</angle>
				<shape>triangular</shape>
				<triangleMeasure>0.7130072699215723</triangleMeasure>
				<rectangleMeasure>0.6355964905893917</rectangleMeasure>
				<circleMeasure>0.392536245586349</circleMeasure>
				<centroid>
					<x>1133.033</x>
					<y>542.7823</y>
				</centroid>
			</pseudo3D>
		</spatialEntity>
		<spatialEntity>
			<pseudo3D type="region">
				<clusteredness>1</clusteredness>
				<density>0.7102891964902728</density>
				<area>27766</area>
				<perimeter>724.9340302944183</perimeter>
				<distanceFromOrigin>440.2022262551611</distanceFromOrigin>
				<angle>71.75619568734918</angle>
				<shape>triangular</shape>
				<triangleMeasure>0.712158142658939</triangleMeasure>
				<rectangleMeasure>0.6500578578431924</rectangleMeasure>
				<circleMeasure>0.5863540171430499</circleMeasure>
				<centroid>
					<x>954.1925</x>
					<y>213.934</y>
				</centroid>
			</pseudo3D>
		</spatialEntity>
		<numericStateVariable>
			<name>avgClusterednessRegions</name>
			<value>748.6661151902892</value>
		</numericStateVariable>
		<numericStateVariable>
			<name>avgDensityRegions</name>
			<value>0.6364793272878343</value>
		</numericStateVariable>
	</timepoint>
	<timepoint>
		<spatialEntity>
			<pseudo3D type="region">
				<clusteredness>1</clusteredness>
				<density>0.5626694580853958</density>
				<area>49786</area>
				<perimeter>1043.129313468933</perimeter>
				<distanceFromOrigin>260.5379051117131</distanceFromOrigin>
				<angle>46.25138462815347</angle>
				<shape>triangular</shape>
				<triangleMeasure>0.7130072699215723</triangleMeasure>
				<rectangleMeasure>0.6355964905893917</rectangleMeasure>
				<circleMeasure>0.392536245586349</circleMeasure>
				<centroid>
					<x>1133.033</x>
					<y>542.7823</y>
				</centroid>
			</pseudo3D>
		</spatialEntity>
		<spatialEntity>
			<pseudo3D type="region">
				<clusteredness>1</clusteredness>
				<density>0.7102891964902728</density>
				<area>27766</area>
				<perimeter>724.9340302944183</perimeter>
				<distanceFromOrigin>440.2022262551611</distanceFromOrigin>
				<angle>71.75619568734918</angle>
				<shape>triangular</shape>
				<triangleMeasure>0.712158142658939</triangleMeasure>
				<rectangleMeasure>0.6500578578431924</rectangleMeasure>
				<circleMeasure>0.5863540171430499</circleMeasure>
				<centroid>
					<x>954.1925</x>
					<y>213.934</y>
				</centroid>
			</pseudo3D>
		</spatialEntity>
		<numericStateVariable>
			<name>avgClusterednessRegions</name>
			<value>748.6661151902892</value>
		</numericStateVariable>
		<numericStateVariable>
			<name>avgDensityRegions</name>
			<value>0.6364793272878343</value>
		</numericStateVariable>
	</timepoint>
	<timepoint>
		<spatialEntity>
			<pseudo3D type="region">
				<clusteredness>1</clusteredness>
				<density>0.5626694580853958</density>
				<area>49786</area>
				<perimeter>1043.129313468933</perimeter>
				<distanceFromOrigin>260.5379051117131</distanceFromOrigin>
				<angle>46.25138462815347</angle>
				<shape>triangular</shape>
				<triangleMeasure>0.7130072699215723</triangleMeasure>
				<rectangleMeasure>0.6355964905893917</rectangleMeasure>
				<circleMeasure>0.392536245586349</circleMeasure>
				<centroid>
					<x>1133.033</x>
					<y>542.7823</y>
				</centroid>
			</pseudo3D>
		</spatialEntity>
		<spatialEntity>
			<pseudo3D type="region">
				<clusteredness>1</clusteredness>
				<density>0.7102891964902728</density>
				<area>27766</area>
				<perimeter>724.9340302944183</perimeter>
				<distanceFromOrigin>440.2022262551611</distanceFromOrigin>
				<angle>71.75619568734918</angle>
				<shape>triangular</shape>
				<triangleMeasure>0.712158142658939</triangleMeasure>
				<rectangleMeasure>0.6500578578431924</rectangleMeasure>
				<circleMeasure>0.5863540171430499</circleMeasure>
				<centroid>
					<x>954.1925</x>
					<y>213.934</y>
				</centroid>
			</pseudo3D>
		</spatialEntity>
		<numericStateVariable>
			<name>avgClusterednessRegions</name>
			<value>748.6661151902892</value>
		</numericStateVariable>
		<numericStateVariable>
			<name>avgDensityRegions</name>
			<value>0.6364793272878343</value>
		</numericStateVariable>
	</timepoint>
	<timepoint>
		<spatialEntity>
			<pseudo3D type="region">
				<clusteredness>1</clusteredness>
				<density>0.5626694580853958</density>
				<area>49786</area>
				<perimeter>1043.129313468933</perimeter>
				<distanceFromOrigin>260.5379051117131</distanceFromOrigin>
				<angle>46.25138462815347</angle>
				<shape>triangular</shape>
				<triangleMeasure>0.7130072699215723</triangleMeasure>
				<rectangleMeasure>0.6355964905893917</rectangleMeasure>
				<circleMeasure>0.392536245586349</circleMeasure>
				<centroid>
					<x>1133.033</x>
					<y>542.7823</y>
				</centroid>
			</pseudo3D>
		</spatialEntity>
		<spatialEntity>
			<pseudo3D type="region">
				<clusteredness>1</clusteredness>
				<density>0.7102891964902728</density>
				<area>27766</area>
				<perimeter>724.9340302944183</perimeter>
				<distanceFromOrigin>440.2022262551611</distanceFromOrigin>
				<angle>71.75619568734918</angle>
				<shape>triangular</shape>
				<triangleMeasure>0.712158142658939</triangleMeasure>
				<rectangleMeasure>0.6500578578431924</rectangleMeasure>
				<circleMeasure>0.5863540171430499</circleMeasure>
				<centroid>
					<x>954.1925</x>
					<y>213.934</y>
				</centroid>
			</pseudo3D>
		</spatialEntity>
		<numericStateVariable>
			<name>avgClusterednessRegions</name>
			<value>748.6661151902892</value>
		</numericStateVariable>
		<numericStateVariable>
			<name>avgDensityRegions</name>
			<value>0.6364793272878343</value>
		</numericStateVariable>
	</timepoint>
	<timepoint>
		<spatialEntity>
			<pseudo3D type="region">
				<clusteredness>1</clusteredness>
				<density>0.5626694580853958</density>
				<area>49786</area>
				<perimeter>1043.129313468933</perimeter>
				<distanceFromOrigin>260.5379051117131</distanceFromOrigin>
				<angle>46.25138462815347</angle>
				<shape>triangular</shape>
				<triangleMeasure>0.7130072699215723</triangleMeasure>
				<rectangleMeasure>0.6355964905893917</rectangleMeasure>
				<circleMeasure>0.392536245586349</circleMeasure>
				<centroid>
					<x>1133.033</x>
					<y>542.7823</y>
				</centroid>
			</pseudo3D>
		</spatialEntity>
		<spatialEntity>
			<pseudo3D type="region">
				<clusteredness>1</clusteredness>
				<density>0.7102891964902728</density>
				<area>27766</area>
				<perimeter>724.9340302944183</perimeter>
				<distanceFromOrigin>440.2022262551611</distanceFromOrigin>
				<angle>71.75619568734918</angle>
				<shape>triangular</shape>
				<triangleMeasure>0.712158142658939</triangleMeasure>
				<rectangleMeasure>0.6500578578431924</rectangleMeasure>
				<circleMeasure>0.5863540171430499</circleMeasure>
				<centroid>
					<x>954.1925</x>
					<y>213.934</y>
				</centroid>
			</pseudo3D>
		</spatialEntity>
		<numericStateVariable>
			<name>avgClusterednessRegions</name>
			<value>748.6661151902892</value>
		</numericStateVariable>
		<numericStateVariable>
			<name>avgDensityRegions</name>
			<value>0.6364793272878343</value>
		</numericStateVariable>
	</timepoint>
	<timepoint>
		<spatialEntity>
			<pseudo3D type="region">
				<clusteredness>1</clusteredness>
				<density>0.5626694580853958</density>
				<area>49786</area>
				<perimeter>1043.129313468933</perimeter>
				<distanceFromOrigin>260.5379051117131</distanceFromOrigin>
				<angle>46.25138462815347</angle>
				<shape>triangular</shape>
				<triangleMeasure>0.7130072699215723</triangleMeasure>
				<rectangleMeasure>0.6355964905893917</rectangleMeasure>
				<circleMeasure>0.392536245586349</circleMeasure>
				<centroid>
					<x>1133.033</x>
					<y>542.7823</y>
				</centroid>
			</pseudo3D>
		</spatialEntity>
		<spatialEntity>
			<pseudo3D type="region">
				<clusteredness>1</clusteredness>
				<density>0.7102891964902728</density>
				<area>27766</area>
				<perimeter>724.9340302944183</perimeter>
				<distanceFromOrigin>440.2022262551611</distanceFromOrigin>
				<angle>71.75619568734918</angle>
				<shape>triangular</shape>
				<triangleMeasure>0.712158142658939</triangleMeasure>
				<rectangleMeasure>0.6500578578431924</rectangleMeasure>
				<circleMeasure>0.5863540171430499</circleMeasure>
				<centroid>
					<x>954.1925</x>
					<y>213.934</y>
				</centroid>
			</pseudo3D>
		</spatialEntity>
		<numericStateVariable>
			<name>avgClusterednessRegions</name>
			<value>748.6661151902892</value>
		</numericStateVariable>
		<numericStateVariable>
			<name>avgDensityRegions</name>
			<value>0.6364793272878343</value>
		</numericStateVariable>
	</timepoint>
	<timepoint>
		<spatialEntity>
			<pseudo3D type="region">
				<clusteredness>1</clusteredness>
				<density>0.5626694580853958</density>
				<area>49786</area>
				<perimeter>1043.129313468933</perimeter>
				<distanceFromOrigin>260.5379051117131</distanceFromOrigin>
				<angle>46.25138462815347</angle>
				<shape>triangular</shape>
				<triangleMeasure>0.7130072699215723</triangleMeasure>
				<rectangleMeasure>0.6355964905893917</rectangleMeasure>
				<circleMeasure>0.392536245586349</circleMeasure>
				<centroid>
					<x>1133.033</x>
					<y>542.7823</y>
				</centroid>
			</pseudo3D>
		</spatialEntity>
		<spatialEntity>
			<pseudo3D type="region">
				<clusteredness>1</clusteredness>
				<density>0.7102891964902728</density>
				<area>27766</area>
				<perimeter>724.9340302944183</perimeter>
				<distanceFromOrigin>440.2022262551611</distanceFromOrigin>
				<angle>71.75619568734918</angle>
				<shape>triangular</shape>
				<triangleMeasure>0.712158142658939</triangleMeasure>
				<rectangleMeasure>0.6500578578431924</rectangleMeasure>
				<circleMeasure>0.5863540171430499</circleMeasure>
				<centroid>
					<x>954.1925</x>
					<y>213.934</y>
				</centroid>
			</pseudo3D>
		</spatialEntity>
		<numericStateVariable>
			<name>avgClusterednessRegions</name>
			<value>748.6661151902892</value>
		</numericStateVariable>
		<numericStateVariable>
			<name>avgDensityRegions</name>
			<value>0.6364793272878343</value>
		</numericStateVariable>
	</timepoint>
	<timepoint>
		<spatialEntity>
			<pseudo3D type="region">
				<clusteredness>1</clusteredness>
				<density>0.5626694580853958</density>
				<area>49786</area>
				<perimeter>1043.129313468933</perimeter>
				<distanceFromOrigin>260.5379051117131</distanceFromOrigin>
				<angle>46.25138462815347</angle>
				<shape>triangular</shape>
				<triangleMeasure>0.7130072699215723</triangleMeasure>
				<rectangleMeasure>0.6355964905893917</rectangleMeasure>
				<circleMeasure>0.392536245586349</circleMeasure>
				<centroid>
					<x>1133.033</x>
					<y>542.7823</y>
				</centroid>
			</pseudo3D>
		</spatialEntity>
		<spatialEntity>
			<pseudo3D type="region">
				<clusteredness>1</clusteredness>
				<density>0.7102891964902728</density>
				<area>27766</area>
				<perimeter>724.9340302944183</perimeter>
				<distanceFromOrigin>440.2022262551611</distanceFromOrigin>
				<angle>71.75619568734918</angle>
				<shape>triangular</shape>
				<triangleMeasure>0.712158142658939</triangleMeasure>
				<rectangleMeasure>0.6500578578431924</rectangleMeasure>
				<circleMeasure>0.5863540171430499</circleMeasure>
				<centroid>
					<x>954.1925</x>
					<y>213.934</y>
				</centroid>
			</pseudo3D>
		</spatialEntity>
		<numericStateVariable>
			<name>avgClusterednessRegions</name>
			<value>748.6661151902892</value>
		</numericStateVariable>
		<numericStateVariable>
			<name>avgDensityRegions</name>
			<value>0.6364793272878343</value>
		</numericStateVariable>
	</timepoint>
	<timepoint>
		<spatialEntity>
			<pseudo3D type="region">
				<clusteredness>1</clusteredness>
				<density>0.5626694580853958</density>
				<area>49786</area>
				<perimeter>1043.129313468933</perimeter>
				<distanceFromOrigin>260.5379051117131</distanceFromOrigin>
				<angle>46.25138462815347</angle>
				<shape>triangular</shape>
				<triangleMeasure>0.7130072699215723</triangleMeasure>
				<rectangleMeasure>0.6355964905893917</rectangleMeasure>
				<circleMeasure>0.392536245586349</circleMeasure>
				<centroid>
					<x>1133.033</x>
					<y>542.7823</y>
				</centroid>
			</pseudo3D>
		</spatialEntity>
		<spatialEntity>
			<pseudo3D type="region">
				<clusteredness>1</clusteredness>
				<density>0.7102891964902728</density>
				<area>27766</area>
				<perimeter>724.9340302944183</perimeter>
				<distanceFromOrigin>440.2022262551611</distanceFromOrigin>
				<angle>71.75619568734918</angle>
				<shape>triangular</shape>
				<triangleMeasure>0.712158142658939</triangleMeasure>
				<rectangleMeasure>0.6500578578431924</rectangleMeasure>
				<circleMeasure>0.5863540171430499</circleMeasure>
				<centroid>
					<x>954.1925</x>
					<y>213.934</y>
				</centroid>
			</pseudo3D>
		</spatialEntity>
		<numericStateVariable>
			<name>avgClusterednessRegions</name>
			<value>748.6661151902892</value>
		</numericStateVariable>
		<numericStateVariable>
			<name>avgDensityRegions</name>
			<value>0.6364793272878343</value>
		</numericStateVariable>
	</timepoint>
	<timepoint>
		<spatialEntity>
			<pseudo3D type="region">
				<clusteredness>1</clusteredness>
				<density>0.5626694580853958</density>
				<area>49786</area>
				<perimeter>1043.129313468933</perimeter>
				<distanceFromOrigin>260.5379051117131</distanceFromOrigin>
				<angle>46.25138462815347</angle>
				<shape>triangular</shape>
				<triangleMeasure>0.7130072699215723</triangleMeasure>
				<rectangleMeasure>0.6355964905893917</rectangleMeasure>
				<circleMeasure>0.392536245586349</circleMeasure>
				<centroid>
					<x>1133.033</x>
					<y>542.7823</y>
				</centroid>
			</pseudo3D>
		</spatialEntity>
		<spatialEntity>
			<pseudo3D type="region">
				<clusteredness>1</clusteredness>
				<density>0.7102891964902728</density>
				<area>27766</area>
				<perimeter>724.9340302944183</perimeter>
				<distanceFromOrigin>440.2022262551611</distanceFromOrigin>
				<angle>71.75619568734918</angle>
				<shape>triangular</shape>
				<triangleMeasure>0.712158142658939</triangleMeasure>
				<rectangleMeasure>0.6500578578431924</rectangleMeasure>
				<circleMeasure>0.5863540171430499</circleMeasure>
				<centroid>
					<x>954.1925</x>
					<y>213.934</y>
				</centroid>
			</pseudo3D>
		</spatialEntity>
		<numericStateVariable>
			<name>avgClusterednessRegions</name>
			<value>748.6661151902892</value>
		</numericStateVariable>
		<numericStateVariable>
			<name>avgDensityRegions</name>
			<value>0.6364793272878343</value>
		</numericStateVariable>
	</timepoint>
	<timepoint>
		<spatialEntity>
			<pseudo3D type="region">
				<clusteredness>1</clusteredness>
				<density>0.5626694580853958</density>
				<area>49786</area>
				<perimeter>1043.129313468933</perimeter>
				<distanceFromOrigin>260.5379051117131</distanceFromOrigin>
				<angle>46.25138462815347</angle>
				<shape>triangular</shape>
				<triangleMeasure>0.7130072699215723</triangleMeasure>
				<rectangleMeasure>0.6355964905893917</rectangleMeasure>
				<circleMeasure>0.392536245586349</circleMeasure>
				<centroid>
					<x>1133.033</x>
					<y>542.7823</y>
				</centroid>
			</pseudo3D>
		</spatialEntity>
		<spatialEntity>
			<pseudo3D type="region">
				<clusteredness>1</clusteredness>
				<density>0.7102891964902728</density>
				<area>27766</area>
				<perimeter>724.9340302944183</perimeter>
				<distanceFromOrigin>440.2022262551611</distanceFromOrigin>
				<angle>71.75619568734918</angle>
				<shape>triangular</shape>
				<triangleMeasure>0.712158142658939</triangleMeasure>
				<rectangleMeasure>0.6500578578431924</rectangleMeasure>
				<circleMeasure>0.5863540171430499</circleMeasure>
				<centroid>
					<x>954.1925</x>
					<y>213.934</y>
				</centroid>
			</pseudo3D>
		</spatialEntity>
		<numericStateVariable>
			<name>avgClusterednessRegions</name>
			<value>748.6661151902892</value>
		</numericStateVariable>
		<numericStateVariable>
			<name>avgDensityRegions</name>
			<value>0.6364793272878343</value>
		</numericStateVariable>
	</timepoint>
	<timepoint>
		<spatialEntity>
			<pseudo3D type="region">
				<clusteredness>1</clusteredness>
				<density>0.5626694580853958</density>
				<area>49786</area>
				<perimeter>1043.129313468933</perimeter>
				<distanceFromOrigin>260.5379051117131</distanceFromOrigin>
				<angle>46.25138462815347</angle>
				<shape>triangular</shape>
				<triangleMeasure>0.7130072699215723</triangleMeasure>
				<rectangleMeasure>0.6355964905893917</rectangleMeasure>
				<circleMeasure>0.392536245586349</circleMeasure>
				<centroid>
					<x>1133.033</x>
					<y>542.7823</y>
				</centroid>
			</pseudo3D>
		</spatialEntity>
		<spatialEntity>
			<pseudo3D type="region">
				<clusteredness>1</clusteredness>
				<density>0.7102891964902728</density>
				<area>27766</area>
				<perimeter>724.9340302944183</perimeter>
				<distanceFromOrigin>440.2022262551611</distanceFromOrigin>
				<angle>71.75619568734918</angle>
				<shape>triangular</shape>
				<triangleMeasure>0.712158142658939</triangleMeasure>
				<rectangleMeasure>0.6500578578431924</rectangleMeasure>
				<circleMeasure>0.5863540171430499</circleMeasure>
				<centroid>
					<x>954.1925</x>
					<y>213.934</y>
				</centroid>
			</pseudo3D>
		</spatialEntity>
		<numericStateVariable>
			<name>avgClusterednessRegions</name>
			<value>748.6661151902892</value>
		</numericStateVariable>
		<numericStateVariable>
			<name>avgDensityRegions</name>
			<value>0.6364793272878343</value>
		</numericStateVariable>
	</timepoint>
	<timepoint>
		<spatialEntity>
			<pseudo3D type="region">
				<clusteredness>1</clusteredness>
				<density>0.5626694580853958</density>
				<area>49786</area>
				<perimeter>1043.129313468933</perimeter>
				<distanceFromOrigin>260.5379051117131</distanceFromOrigin>
				<angle>46.25138462815347</angle>
				<shape>triangular</shape>
				<triangleMeasure>0.7130072699215723</triangleMeasure>
				<rectangleMeasure>0.6355964905893917</rectangleMeasure>
				<circleMeasure>0.392536245586349</circleMeasure>
				<centroid>
					<x>1133.033</x>
					<y>542.7823</y>
				</centroid>
			</pseudo3D>
		</spatialEntity>
		<spatialEntity>
			<pseudo3D type="region">
				<clusteredness>1</clusteredness>
				<density>0.7102891964902728</density>
				<area>27766</area>
				<perimeter>724.9340302944183</perimeter>
				<distanceFromOrigin>440.2022262551611</distanceFromOrigin>
				<angle>71.75619568734918</angle>
				<shape>triangular</shape>
				<triangleMeasure>0.712158142658939</triangleMeasure>
				<rectangleMeasure>0.6500578578431924</rectangleMeasure>
				<circleMeasure>0.5863540171430499</circleMeasure>
				<centroid>
					<x>954.1925</x>
					<y>213.934</y>
				</centroid>
			</pseudo3D>
		</spatialEntity>
		<numericStateVariable>
			<name>avgClusterednessRegions</name>
			<value>748.6661151902892</value>
		</numericStateVariable>
		<numericStateVariable>
			<name>avgDensityRegions</name>
			<value>0.6364793272878343</value>
		</numericStateVariable>
	</timepoint>
	<timepoint>
		<spatialEntity>
			<pseudo3D type="region">
				<clusteredness>1</clusteredness>
				<density>0.5626694580853958</density>
				<area>49786</area>
				<perimeter>1043.129313468933</perimeter>
				<distanceFromOrigin>260.5379051117131</distanceFromOrigin>
				<angle>46.25138462815347</angle>
				<shape>triangular</shape>
				<triangleMeasure>0.7130072699215723</triangleMeasure>
				<rectangleMeasure>0.6355964905893917</rectangleMeasure>
				<circleMeasure>0.392536245586349</circleMeasure>
				<centroid>
					<x>1133.033</x>
					<y>542.7823</y>
				</centroid>
			</pseudo3D>
		</spatialEntity>
		<spatialEntity>
			<pseudo3D type="region">
				<clusteredness>1</clusteredness>
				<density>0.7102891964902728</density>
				<area>27766</area>
				<perimeter>724.9340302944183</perimeter>
				<distanceFromOrigin>440.2022262551611</distanceFromOrigin>
				<angle>71.75619568734918</angle>
				<shape>triangular</shape>
				<triangleMeasure>0.712158142658939</triangleMeasure>
				<rectangleMeasure>0.6500578578431924</rectangleMeasure>
				<circleMeasure>0.5863540171430499</circleMeasure>
				<centroid>
					<x>954.1925</x>
					<y>213.934</y>
				</centroid>
			</pseudo3D>
		</spatialEntity>
		<numericStateVariable>
			<name>avgClusterednessRegions</name>
			<value>748.6661151902892</value>
		</numericStateVariable>
		<numericStateVariable>
			<name>avgDensityRegions</name>
			<value>0.6364793272878343</value>
		</numericStateVariable>
	</timepoint>
	<timepoint>
		<spatialEntity>
			<pseudo3D type="region">
				<clusteredness>1</clusteredness>
				<density>0.5626694580853958</density>
				<area>49786</area>
				<perimeter>1043.129313468933</perimeter>
				<distanceFromOrigin>260.5379051117131</distanceFromOrigin>
				<angle>46.25138462815347</angle>
				<shape>triangular</shape>
				<triangleMeasure>0.7130072699215723</triangleMeasure>
				<rectangleMeasure>0.6355964905893917</rectangleMeasure>
				<circleMeasure>0.392536245586349</circleMeasure>
				<centroid>
					<x>1133.033</x>
					<y>542.7823</y>
				</centroid>
			</pseudo3D>
		</spatialEntity>
		<spatialEntity>
			<pseudo3D type="region">
				<clusteredness>1</clusteredness>
				<density>0.7102891964902728</density>
				<area>27766</area>
				<perimeter>724.9340302944183</perimeter>
				<distanceFromOrigin>440.2022262551611</distanceFromOrigin>
				<angle>71.75619568734918</angle>
				<shape>triangular</shape>
				<triangleMeasure>0.712158142658939</triangleMeasure>
				<rectangleMeasure>0.6500578578431924</rectangleMeasure>
				<circleMeasure>0.5863540171430499</circleMeasure>
				<centroid>
					<x>954.1925</x>
					<y>213.934</y>
				</centroid>
			</pseudo3D>
		</spatialEntity>
		<numericStateVariable>
			<name>avgClusterednessRegions</name>
			<value>748.6661151902892</value>
		</numericStateVariable>
		<numericStateVariable>
			<name>avgDensityRegions</name>
			<value>0.6364793272878343</value>
		</numericStateVariable>
	</timepoint>
	<timepoint>
		<spatialEntity>
			<pseudo3D type="region">
				<clusteredness>1</clusteredness>
				<density>0.5626694580853958</density>
				<area>49786</area>
				<perimeter>1043.129313468933</perimeter>
				<distanceFromOrigin>260.5379051117131</distanceFromOrigin>
				<angle>46.25138462815347</angle>
				<shape>triangular</shape>
				<triangleMeasure>0.7130072699215723</triangleMeasure>
				<rectangleMeasure>0.6355964905893917</rectangleMeasure>
				<circleMeasure>0.392536245586349</circleMeasure>
				<centroid>
					<x>1133.033</x>
					<y>542.7823</y>
				</centroid>
			</pseudo3D>
		</spatialEntity>
		<spatialEntity>
			<pseudo3D type="region">
				<clusteredness>1</clusteredness>
				<density>0.7102891964902728</density>
				<area>27766</area>
				<perimeter>724.9340302944183</perimeter>
				<distanceFromOrigin>440.2022262551611</distanceFromOrigin>
				<angle>71.75619568734918</angle>
				<shape>triangular</shape>
				<triangleMeasure>0.712158142658939</triangleMeasure>
				<rectangleMeasure>0.6500578578431924</rectangleMeasure>
				<circleMeasure>0.5863540171430499</circleMeasure>
				<centroid>
					<x>954.1925</x>
					<y>213.934</y>
				</centroid>
			</pseudo3D>
		</spatialEntity>
		<numericStateVariable>
			<name>avgClusterednessRegions</name>
			<value>748.6661151902892</value>
		</numericStateVariable>
		<numericStateVariable>
			<name>avgDensityRegions</name>
			<value>0.6364793272878343</value>
		</numericStateVariable>
	</timepoint>
	<timepoint>
		<spatialEntity>
			<pseudo3D type="region">
				<clusteredness>1</clusteredness>
				<density>0.5626694580853958</density>
				<area>49786</area>
				<perimeter>1043.129313468933</perimeter>
				<distanceFromOrigin>260.5379051117131</distanceFromOrigin>
				<angle>46.25138462815347</angle>
				<shape>triangular</shape>
				<triangleMeasure>0.7130072699215723</triangleMeasure>
				<rectangleMeasure>0.6355964905893917</rectangleMeasure>
				<circleMeasure>0.392536245586349</circleMeasure>
				<centroid>
					<x>1133.033</x>
					<y>542.7823</y>
				</centroid>
			</pseudo3D>
		</spatialEntity>
		<spatialEntity>
			<pseudo3D type="region">
				<clusteredness>1</clusteredness>
				<density>0.7102891964902728</density>
				<area>27766</area>
				<perimeter>724.9340302944183</perimeter>
				<distanceFromOrigin>440.2022262551611</distanceFromOrigin>
				<angle>71.75619568734918</angle>
				<shape>triangular</shape>
				<triangleMeasure>0.712158142658939</triangleMeasure>
				<rectangleMeasure>0.6500578578431924</rectangleMeasure>
				<circleMeasure>0.5863540171430499</circleMeasure>
				<centroid>
					<x>954.1925</x>
					<y>213.934</y>
				</centroid>
			</pseudo3D>
		</spatialEntity>
		<numericStateVariable>
			<name>avgClusterednessRegions</name>
			<value>748.6661151902892</value>
		</numericStateVariable>
		<numericStateVariable>
			<name>avgDensityRegions</name>
			<value>0.6364793272878343</value>
		</numericStateVariable>
	</timepoint>
	<timepoint>
		<spatialEntity>
			<pseudo3D type="region">
				<clusteredness>1</clusteredness>
				<density>0.5626694580853958</density>
				<area>49786</area>
				<perimeter>1043.129313468933</perimeter>
				<distanceFromOrigin>260.5379051117131</distanceFromOrigin>
				<angle>46.25138462815347</angle>
				<shape>triangular</shape>
				<triangleMeasure>0.7130072699215723</triangleMeasure>
				<rectangleMeasure>0.6355964905893917</rectangleMeasure>
				<circleMeasure>0.392536245586349</circleMeasure>
				<centroid>
					<x>1133.033</x>
					<y>542.7823</y>
				</centroid>
			</pseudo3D>
		</spatialEntity>
		<spatialEntity>
			<pseudo3D type="region">
				<clusteredness>1</clusteredness>
				<density>0.7102891964902728</density>
				<area>27766</area>
				<perimeter>724.9340302944183</perimeter>
				<distanceFromOrigin>440.2022262551611</distanceFromOrigin>
				<angle>71.75619568734918</angle>
				<shape>triangular</shape>
				<triangleMeasure>0.712158142658939</triangleMeasure>
				<rectangleMeasure>0.6500578578431924</rectangleMeasure>
				<circleMeasure>0.5863540171430499</circleMeasure>
				<centroid>
					<x>954.1925</x>
					<y>213.934</y>
				</centroid>
			</pseudo3D>
		</spatialEntity>
		<numericStateVariable>
			<name>avgClusterednessRegions</name>
			<value>748.6661151902892</value>
		</numericStateVariable>
		<numericStateVariable>
			<name>avgDensityRegions</name>
			<value>0.6364793272878343</value>
		</numericStateVariable>
	</timepoint>
	<timepoint>
		<spatialEntity>
			<pseudo3D type="region">
				<clusteredness>1</clusteredness>
				<density>0.5626694580853958</density>
				<area>49786</area>
				<perimeter>1043.129313468933</perimeter>
				<distanceFromOrigin>260.5379051117131</distanceFromOrigin>
				<angle>46.25138462815347</angle>
				<shape>triangular</shape>
				<triangleMeasure>0.7130072699215723</triangleMeasure>
				<rectangleMeasure>0.6355964905893917</rectangleMeasure>
				<circleMeasure>0.392536245586349</circleMeasure>
				<centroid>
					<x>1133.033</x>
					<y>542.7823</y>
				</centroid>
			</pseudo3D>
		</spatialEntity>
		<spatialEntity>
			<pseudo3D type="region">
				<clusteredness>1</clusteredness>
				<density>0.7102891964902728</density>
				<area>27766</area>
				<perimeter>724.9340302944183</perimeter>
				<distanceFromOrigin>440.2022262551611</distanceFromOrigin>
				<angle>71.75619568734918</angle>
				<shape>triangular</shape>
				<triangleMeasure>0.712158142658939</triangleMeasure>
				<rectangleMeasure>0.6500578578431924</rectangleMeasure>
				<circleMeasure>0.5863540171430499</circleMeasure>
				<centroid>
					<x>954.1925</x>
					<y>213.934</y>
				</centroid>
			</pseudo3D>
		</spatialEntity>
		<numericStateVariable>
			<name>avgClusterednessRegions</name>
			<value>748.6661151902892</value>
		</numericStateVariable>
		<numericStateVariable>
			<name>avgDensityRegions</name>
			<value>0.6364793272878343</value>
		</numericStateVariable>
	</timepoint>
	<timepoint>
		<spatialEntity>
			<pseudo3D type="region">
				<clusteredness>1</clusteredness>
				<density>0.5626694580853958</density>
				<area>49786</area>
				<perimeter>1043.129313468933</perimeter>
				<distanceFromOrigin>260.5379051117131</distanceFromOrigin>
				<angle>46.25138462815347</angle>
				<shape>triangular</shape>
				<triangleMeasure>0.7130072699215723</triangleMeasure>
				<rectangleMeasure>0.6355964905893917</rectangleMeasure>
				<circleMeasure>0.392536245586349</circleMeasure>
				<centroid>
					<x>1133.033</x>
					<y>542.7823</y>
				</centroid>
			</pseudo3D>
		</spatialEntity>
		<spatialEntity>
			<pseudo3D type="region">
				<clusteredness>1</clusteredness>
				<density>0.7102891964902728</density>
				<area>27766</area>
				<perimeter>724.9340302944183</perimeter>
				<distanceFromOrigin>440.2022262551611</distanceFromOrigin>
				<angle>71.75619568734918</angle>
				<shape>triangular</shape>
				<triangleMeasure>0.712158142658939</triangleMeasure>
				<rectangleMeasure>0.6500578578431924</rectangleMeasure>
				<circleMeasure>0.5863540171430499</circleMeasure>
				<centroid>
					<x>954.1925</x>
					<y>213.934</y>
				</centroid>
			</pseudo3D>
		</spatialEntity>
		<numericStateVariable>
			<name>avgClusterednessRegions</name>
			<value>748.6661151902892</value>
		</numericStateVariable>
		<numericStateVariable>
			<name>avgDensityRegions</name>
			<value>0.6364793272878343</value>
		</numericStateVariable>
	</timepoint>
	<timepoint>
		<spatialEntity>
			<pseudo3D type="region">
				<clusteredness>1</clusteredness>
				<density>0.5626694580853958</density>
				<area>49786</area>
				<perimeter>1043.129313468933</perimeter>
				<distanceFromOrigin>260.5379051117131</distanceFromOrigin>
				<angle>46.25138462815347</angle>
				<shape>triangular</shape>
				<triangleMeasure>0.7130072699215723</triangleMeasure>
				<rectangleMeasure>0.6355964905893917</rectangleMeasure>
				<circleMeasure>0.392536245586349</circleMeasure>
				<centroid>
					<x>1133.033</x>
					<y>542.7823</y>
				</centroid>
			</pseudo3D>
		</spatialEntity>
		<spatialEntity>
			<pseudo3D type="region">
				<clusteredness>1</clusteredness>
				<density>0.7102891964902728</density>
				<area>27766</area>
				<perimeter>724.9340302944183</perimeter>
				<distanceFromOrigin>440.2022262551611</distanceFromOrigin>
				<angle>71.75619568734918</angle>
				<shape>triangular</shape>
				<triangleMeasure>0.712158142658939</triangleMeasure>
				<rectangleMeasure>0.6500578578431924</rectangleMeasure>
				<circleMeasure>0.5863540171430499</circleMeasure>
				<centroid>
					<x>954.1925</x>
					<y>213.934</y>
				</centroid>
			</pseudo3D>
		</spatialEntity>
		<numericStateVariable>
			<name>avgClusterednessRegions</name>
			<value>748.6661151902892</value>
		</numericStateVariable>
		<numericStateVariable>
			<name>avgDensityRegions</name>
			<value>0.6364793272878343</value>
		</numericStateVariable>
	</timepoint>
	<timepoint>
		<spatialEntity>
			<pseudo3D type="region">
				<clusteredness>1</clusteredness>
				<density>0.5626694580853958</density>
				<area>49786</area>
				<perimeter>1043.129313468933</perimeter>
				<distanceFromOrigin>260.5379051117131</distanceFromOrigin>
				<angle>46.25138462815347</angle>
				<shape>triangular</shape>
				<triangleMeasure>0.7130072699215723</triangleMeasure>
				<rectangleMeasure>0.6355964905893917</rectangleMeasure>
				<circleMeasure>0.392536245586349</circleMeasure>
				<centroid>
					<x>1133.033</x>
					<y>542.7823</y>
				</centroid>
			</pseudo3D>
		</spatialEntity>
		<spatialEntity>
			<pseudo3D type="region">
				<clusteredness>1</clusteredness>
				<density>0.7102891964902728</density>
				<area>27766</area>
				<perimeter>724.9340302944183</perimeter>
				<distanceFromOrigin>440.2022262551611</distanceFromOrigin>
				<angle>71.75619568734918</angle>
				<shape>triangular</shape>
				<triangleMeasure>0.712158142658939</triangleMeasure>
				<rectangleMeasure>0.6500578578431924</rectangleMeasure>
				<circleMeasure>0.5863540171430499</circleMeasure>
				<centroid>
					<x>954.1925</x>
					<y>213.934</y>
				</centroid>
			</pseudo3D>
		</spatialEntity>
		<numericStateVariable>
			<name>avgClusterednessRegions</name>
			<value>748.6661151902892</value>
		</numericStateVariable>
		<numericStateVariable>
			<name>avgDensityRegions</name>
			<value>0.6364793272878343</value>
		</numericStateVariable>
	</timepoint>
	<timepoint>
		<spatialEntity>
			<pseudo3D type="region">
				<clusteredness>1</clusteredness>
				<density>0.5626694580853958</density>
				<area>49786</area>
				<perimeter>1043.129313468933</perimeter>
				<distanceFromOrigin>260.5379051117131</distanceFromOrigin>
				<angle>46.25138462815347</angle>
				<shape>triangular</shape>
				<triangleMeasure>0.7130072699215723</triangleMeasure>
				<rectangleMeasure>0.6355964905893917</rectangleMeasure>
				<circleMeasure>0.392536245586349</circleMeasure>
				<centroid>
					<x>1133.033</x>
					<y>542.7823</y>
				</centroid>
			</pseudo3D>
		</spatialEntity>
		<spatialEntity>
			<pseudo3D type="region">
				<clusteredness>1</clusteredness>
				<density>0.7102891964902728</density>
				<area>27766</area>
				<perimeter>724.9340302944183</perimeter>
				<distanceFromOrigin>440.2022262551611</distanceFromOrigin>
				<angle>71.75619568734918</angle>
				<shape>triangular</shape>
				<triangleMeasure>0.712158142658939</triangleMeasure>
				<rectangleMeasure>0.6500578578431924</rectangleMeasure>
				<circleMeasure>0.5863540171430499</circleMeasure>
				<centroid>
					<x>954.1925</x>
					<y>213.934</y>
				</centroid>
			</pseudo3D>
		</spatialEntity>
		<numericStateVariable>
			<name>avgClusterednessRegions</name>
			<value>748.6661151902892</value>
		</numericStateVariable>
		<numericStateVariable>
			<name>avgDensityRegions</name>
			<value>0.6364793272878343</value>
		</numericStateVariable>
	</timepoint>
	<timepoint>
		<spatialEntity>
			<pseudo3D type="region">
				<clusteredness>1</clusteredness>
				<density>0.5626694580853958</density>
				<area>49786</area>
				<perimeter>1043.129313468933</perimeter>
				<distanceFromOrigin>260.5379051117131</distanceFromOrigin>
				<angle>46.25138462815347</angle>
				<shape>triangular</shape>
				<triangleMeasure>0.7130072699215723</triangleMeasure>
				<rectangleMeasure>0.6355964905893917</rectangleMeasure>
				<circleMeasure>0.392536245586349</circleMeasure>
				<centroid>
					<x>1133.033</x>
					<y>542.7823</y>
				</centroid>
			</pseudo3D>
		</spatialEntity>
		<spatialEntity>
			<pseudo3D type="region">
				<clusteredness>1</clusteredness>
				<density>0.7102891964902728</density>
				<area>27766</area>
				<perimeter>724.9340302944183</perimeter>
				<distanceFromOrigin>440.2022262551611</distanceFromOrigin>
				<angle>71.75619568734918</angle>
				<shape>triangular</shape>
				<triangleMeasure>0.712158142658939</triangleMeasure>
				<rectangleMeasure>0.6500578578431924</rectangleMeasure>
				<circleMeasure>0.5863540171430499</circleMeasure>
				<centroid>
					<x>954.1925</x>
					<y>213.934</y>
				</centroid>
			</pseudo3D>
		</spatialEntity>
		<numericStateVariable>
			<name>avgClusterednessRegions</name>
			<value>748.6661151902892</value>
		</numericStateVariable>
		<numericStateVariable>
			<name>avgDensityRegions</name>
			<value>0.6364793272878343</value>
		</numericStateVariable>
	</timepoint>
	<timepoint>
		<spatialEntity>
			<pseudo3D type="region">
				<clusteredness>1</clusteredness>
				<density>0.5626694580853958</density>
				<area>49786</area>
				<perimeter>1043.129313468933</perimeter>
				<distanceFromOrigin>260.5379051117131</distanceFromOrigin>
				<angle>46.25138462815347</angle>
				<shape>triangular</shape>
				<triangleMeasure>0.7130072699215723</triangleMeasure>
				<rectangleMeasure>0.6355964905893917</rectangleMeasure>
				<circleMeasure>0.392536245586349</circleMeasure>
				<centroid>
					<x>1133.033</x>
					<y>542.7823</y>
				</centroid>
			</pseudo3D>
		</spatialEntity>
		<spatialEntity>
			<pseudo3D type="region">
				<clusteredness>1</clusteredness>
				<density>0.7102891964902728</density>
				<area>27766</area>
				<perimeter>724.9340302944183</perimeter>
				<distanceFromOrigin>440.2022262551611</distanceFromOrigin>
				<angle>71.75619568734918</angle>
				<shape>triangular</shape>
				<triangleMeasure>0.712158142658939</triangleMeasure>
				<rectangleMeasure>0.6500578578431924</rectangleMeasure>
				<circleMeasure>0.5863540171430499</circleMeasure>
				<centroid>
					<x>954.1925</x>
					<y>213.934</y>
				</centroid>
			</pseudo3D>
		</spatialEntity>
		<numericStateVariable>
			<name>avgClusterednessRegions</name>
			<value>748.6661151902892</value>
		</numericStateVariable>
		<numericStateVariable>
			<name>avgDensityRegions</name>
			<value>0.6364793272878343</value>
		</numericStateVariable>
	</timepoint>
	<timepoint>
		<spatialEntity>
			<pseudo3D type="region">
				<clusteredness>1</clusteredness>
				<density>0.5626694580853958</density>
				<area>49786</area>
				<perimeter>1043.129313468933</perimeter>
				<distanceFromOrigin>260.5379051117131</distanceFromOrigin>
				<angle>46.25138462815347</angle>
				<shape>triangular</shape>
				<triangleMeasure>0.7130072699215723</triangleMeasure>
				<rectangleMeasure>0.6355964905893917</rectangleMeasure>
				<circleMeasure>0.392536245586349</circleMeasure>
				<centroid>
					<x>1133.033</x>
					<y>542.7823</y>
				</centroid>
			</pseudo3D>
		</spatialEntity>
		<spatialEntity>
			<pseudo3D type="region">
				<clusteredness>1</clusteredness>
				<density>0.7102891964902728</density>
				<area>27766</area>
				<perimeter>724.9340302944183</perimeter>
				<distanceFromOrigin>440.2022262551611</distanceFromOrigin>
				<angle>71.75619568734918</angle>
				<shape>triangular</shape>
				<triangleMeasure>0.712158142658939</triangleMeasure>
				<rectangleMeasure>0.6500578578431924</rectangleMeasure>
				<circleMeasure>0.5863540171430499</circleMeasure>
				<centroid>
					<x>954.1925</x>
					<y>213.934</y>
				</centroid>
			</pseudo3D>
		</spatialEntity>
		<numericStateVariable>
			<name>avgClusterednessRegions</name>
			<value>748.6661151902892</value>
		</numericStateVariable>
		<numericStateVariable>
			<name>avgDensityRegions</name>
			<value>0.6364793272878343</value>
		</numericStateVariable>
	</timepoint>
	<timepoint>
		<spatialEntity>
			<pseudo3D type="region">
				<clusteredness>1</clusteredness>
				<density>0.5626694580853958</density>
				<area>49786</area>
				<perimeter>1043.129313468933</perimeter>
				<distanceFromOrigin>260.5379051117131</distanceFromOrigin>
				<angle>46.25138462815347</angle>
				<shape>triangular</shape>
				<triangleMeasure>0.7130072699215723</triangleMeasure>
				<rectangleMeasure>0.6355964905893917</rectangleMeasure>
				<circleMeasure>0.392536245586349</circleMeasure>
				<centroid>
					<x>1133.033</x>
					<y>542.7823</y>
				</centroid>
			</pseudo3D>
		</spatialEntity>
		<spatialEntity>
			<pseudo3D type="region">
				<clusteredness>1</clusteredness>
				<density>0.7102891964902728</density>
				<area>27766</area>
				<perimeter>724.9340302944183</perimeter>
				<distanceFromOrigin>440.2022262551611</distanceFromOrigin>
				<angle>71.75619568734918</angle>
				<shape>triangular</shape>
				<triangleMeasure>0.712158142658939</triangleMeasure>
				<rectangleMeasure>0.6500578578431924</rectangleMeasure>
				<circleMeasure>0.5863540171430499</circleMeasure>
				<centroid>
					<x>954.1925</x>
					<y>213.934</y>
				</centroid>
			</pseudo3D>
		</spatialEntity>
		<numericStateVariable>
			<name>avgClusterednessRegions</name>
			<value>748.6661151902892</value>
		</numericStateVariable>
		<numericStateVariable>
			<name>avgDensityRegions</name>
			<value>0.6364793272878343</value>
		</numericStateVariable>
	</timepoint>
	<timepoint>
		<spatialEntity>
			<pseudo3D type="region">
				<clusteredness>1</clusteredness>
				<density>0.5626694580853958</density>
				<area>49786</area>
				<perimeter>1043.129313468933</perimeter>
				<distanceFromOrigin>260.5379051117131</distanceFromOrigin>
				<angle>46.25138462815347</angle>
				<shape>triangular</shape>
				<triangleMeasure>0.7130072699215723</triangleMeasure>
				<rectangleMeasure>0.6355964905893917</rectangleMeasure>
				<circleMeasure>0.392536245586349</circleMeasure>
				<centroid>
					<x>1133.033</x>
					<y>542.7823</y>
				</centroid>
			</pseudo3D>
		</spatialEntity>
		<spatialEntity>
			<pseudo3D type="region">
				<clusteredness>1</clusteredness>
				<density>0.7102891964902728</density>
				<area>27766</area>
				<perimeter>724.9340302944183</perimeter>
				<distanceFromOrigin>440.2022262551611</distanceFromOrigin>
				<angle>71.75619568734918</angle>
				<shape>triangular</shape>
				<triangleMeasure>0.712158142658939</triangleMeasure>
				<rectangleMeasure>0.6500578578431924</rectangleMeasure>
				<circleMeasure>0.5863540171430499</circleMeasure>
				<centroid>
					<x>954.1925</x>
					<y>213.934</y>
				</centroid>
			</pseudo3D>
		</spatialEntity>
		<numericStateVariable>
			<name>avgClusterednessRegions</name>
			<value>748.6661151902892</value>
		</numericStateVariable>
		<numericStateVariable>
			<name>avgDensityRegions</name>
			<value>0.6364793272878343</value>
		</numericStateVariable>
	</timepoint>
	<timepoint>
		<spatialEntity>
			<pseudo3D type="region">
				<clusteredness>1</clusteredness>
				<density>0.5626694580853958</density>
				<area>49786</area>
				<perimeter>1043.129313468933</perimeter>
				<distanceFromOrigin>260.5379051117131</distanceFromOrigin>
				<angle>46.25138462815347</angle>
				<shape>triangular</shape>
				<triangleMeasure>0.7130072699215723</triangleMeasure>
				<rectangleMeasure>0.6355964905893917</rectangleMeasure>
				<circleMeasure>0.392536245586349</circleMeasure>
				<centroid>
					<x>1133.033</x>
					<y>542.7823</y>
				</centroid>
			</pseudo3D>
		</spatialEntity>
		<spatialEntity>
			<pseudo3D type="region">
				<clusteredness>1</clusteredness>
				<density>0.7102891964902728</density>
				<area>27766</area>
				<perimeter>724.9340302944183</perimeter>
				<distanceFromOrigin>440.2022262551611</distanceFromOrigin>
				<angle>71.75619568734918</angle>
				<shape>triangular</shape>
				<triangleMeasure>0.712158142658939</triangleMeasure>
				<rectangleMeasure>0.6500578578431924</rectangleMeasure>
				<circleMeasure>0.5863540171430499</circleMeasure>
				<centroid>
					<x>954.1925</x>
					<y>213.934</y>
				</centroid>
			</pseudo3D>
		</spatialEntity>
		<numericStateVariable>
			<name>avgClusterednessRegions</name>
			<value>748.6661151902892</value>
		</numericStateVariable>
		<numericStateVariable>
			<name>avgDensityRegions</name>
			<value>0.6364793272878343</value>
		</numericStateVariable>
	</timepoint>
	<timepoint>
		<spatialEntity>
			<pseudo3D type="region">
				<clusteredness>1</clusteredness>
				<density>0.5626694580853958</density>
				<area>49786</area>
				<perimeter>1043.129313468933</perimeter>
				<distanceFromOrigin>260.5379051117131</distanceFromOrigin>
				<angle>46.25138462815347</angle>
				<shape>triangular</shape>
				<triangleMeasure>0.7130072699215723</triangleMeasure>
				<rectangleMeasure>0.6355964905893917</rectangleMeasure>
				<circleMeasure>0.392536245586349</circleMeasure>
				<centroid>
					<x>1133.033</x>
					<y>542.7823</y>
				</centroid>
			</pseudo3D>
		</spatialEntity>
		<spatialEntity>
			<pseudo3D type="region">
				<clusteredness>1</clusteredness>
				<density>0.7102891964902728</density>
				<area>27766</area>
				<perimeter>724.9340302944183</perimeter>
				<distanceFromOrigin>440.2022262551611</distanceFromOrigin>
				<angle>71.75619568734918</angle>
				<shape>triangular</shape>
				<triangleMeasure>0.712158142658939</triangleMeasure>
				<rectangleMeasure>0.6500578578431924</rectangleMeasure>
				<circleMeasure>0.5863540171430499</circleMeasure>
				<centroid>
					<x>954.1925</x>
					<y>213.934</y>
				</centroid>
			</pseudo3D>
		</spatialEntity>
		<numericStateVariable>
			<name>avgClusterednessRegions</name>
			<value>748.6661151902892</value>
		</numericStateVariable>
		<numericStateVariable>
			<name>avgDensityRegions</name>
			<value>0.6364793272878343</value>
		</numericStateVariable>
	</timepoint>
	<timepoint>
		<spatialEntity>
			<pseudo3D type="region">
				<clusteredness>1</clusteredness>
				<density>0.5626694580853958</density>
				<area>49786</area>
				<perimeter>1043.129313468933</perimeter>
				<distanceFromOrigin>260.5379051117131</distanceFromOrigin>
				<angle>46.25138462815347</angle>
				<shape>triangular</shape>
				<triangleMeasure>0.7130072699215723</triangleMeasure>
				<rectangleMeasure>0.6355964905893917</rectangleMeasure>
				<circleMeasure>0.392536245586349</circleMeasure>
				<centroid>
					<x>1133.033</x>
					<y>542.7823</y>
				</centroid>
			</pseudo3D>
		</spatialEntity>
		<spatialEntity>
			<pseudo3D type="region">
				<clusteredness>1</clusteredness>
				<density>0.7102891964902728</density>
				<area>27766</area>
				<perimeter>724.9340302944183</perimeter>
				<distanceFromOrigin>440.2022262551611</distanceFromOrigin>
				<angle>71.75619568734918</angle>
				<shape>triangular</shape>
				<triangleMeasure>0.712158142658939</triangleMeasure>
				<rectangleMeasure>0.6500578578431924</rectangleMeasure>
				<circleMeasure>0.5863540171430499</circleMeasure>
				<centroid>
					<x>954.1925</x>
					<y>213.934</y>
				</centroid>
			</pseudo3D>
		</spatialEntity>
		<numericStateVariable>
			<name>avgClusterednessRegions</name>
			<value>748.6661151902892</value>
		</numericStateVariable>
		<numericStateVariable>
			<name>avgDensityRegions</name>
			<value>0.6364793272878343</value>
		</numericStateVariable>
	</timepoint>
	<timepoint>
		<spatialEntity>
			<pseudo3D type="region">
				<clusteredness>1</clusteredness>
				<density>0.5626694580853958</density>
				<area>49786</area>
				<perimeter>1043.129313468933</perimeter>
				<distanceFromOrigin>260.5379051117131</distanceFromOrigin>
				<angle>46.25138462815347</angle>
				<shape>triangular</shape>
				<triangleMeasure>0.7130072699215723</triangleMeasure>
				<rectangleMeasure>0.6355964905893917</rectangleMeasure>
				<circleMeasure>0.392536245586349</circleMeasure>
				<centroid>
					<x>1133.033</x>
					<y>542.7823</y>
				</centroid>
			</pseudo3D>
		</spatialEntity>
		<spatialEntity>
			<pseudo3D type="region">
				<clusteredness>1</clusteredness>
				<density>0.7102891964902728</density>
				<area>27766</area>
				<perimeter>724.9340302944183</perimeter>
				<distanceFromOrigin>440.2022262551611</distanceFromOrigin>
				<angle>71.75619568734918</angle>
				<shape>triangular</shape>
				<triangleMeasure>0.712158142658939</triangleMeasure>
				<rectangleMeasure>0.6500578578431924</rectangleMeasure>
				<circleMeasure>0.5863540171430499</circleMeasure>
				<centroid>
					<x>954.1925</x>
					<y>213.934</y>
				</centroid>
			</pseudo3D>
		</spatialEntity>
		<numericStateVariable>
			<name>avgClusterednessRegions</name>
			<value>748.6661151902892</value>
		</numericStateVariable>
		<numericStateVariable>
			<name>avgDensityRegions</name>
			<value>0.6364793272878343</value>
		</numericStateVariable>
	</timepoint>
	<timepoint>
		<spatialEntity>
			<pseudo3D type="region">
				<clusteredness>1</clusteredness>
				<density>0.5626694580853958</density>
				<area>49786</area>
				<perimeter>1043.129313468933</perimeter>
				<distanceFromOrigin>260.5379051117131</distanceFromOrigin>
				<angle>46.25138462815347</angle>
				<shape>triangular</shape>
				<triangleMeasure>0.7130072699215723</triangleMeasure>
				<rectangleMeasure>0.6355964905893917</rectangleMeasure>
				<circleMeasure>0.392536245586349</circleMeasure>
				<centroid>
					<x>1133.033</x>
					<y>542.7823</y>
				</centroid>
			</pseudo3D>
		</spatialEntity>
		<spatialEntity>
			<pseudo3D type="region">
				<clusteredness>1</clusteredness>
				<density>0.7102891964902728</density>
				<area>27766</area>
				<perimeter>724.9340302944183</perimeter>
				<distanceFromOrigin>440.2022262551611</distanceFromOrigin>
				<angle>71.75619568734918</angle>
				<shape>triangular</shape>
				<triangleMeasure>0.712158142658939</triangleMeasure>
				<rectangleMeasure>0.6500578578431924</rectangleMeasure>
				<circleMeasure>0.5863540171430499</circleMeasure>
				<centroid>
					<x>954.1925</x>
					<y>213.934</y>
				</centroid>
			</pseudo3D>
		</spatialEntity>
		<numericStateVariable>
			<name>avgClusterednessRegions</name>
			<value>748.6661151902892</value>
		</numericStateVariable>
		<numericStateVariable>
			<name>avgDensityRegions</name>
			<value>0.6364793272878343</value>
		</numericStateVariable>
	</timepoint>
	<timepoint>
		<spatialEntity>
			<pseudo3D type="region">
				<clusteredness>1</clusteredness>
				<density>0.5626694580853958</density>
				<area>49786</area>
				<perimeter>1043.129313468933</perimeter>
				<distanceFromOrigin>260.5379051117131</distanceFromOrigin>
				<angle>46.25138462815347</angle>
				<shape>triangular</shape>
				<triangleMeasure>0.7130072699215723</triangleMeasure>
				<rectangleMeasure>0.6355964905893917</rectangleMeasure>
				<circleMeasure>0.392536245586349</circleMeasure>
				<centroid>
					<x>1133.033</x>
					<y>542.7823</y>
				</centroid>
			</pseudo3D>
		</spatialEntity>
		<spatialEntity>
			<pseudo3D type="region">
				<clusteredness>1</clusteredness>
				<density>0.7102891964902728</density>
				<area>27766</area>
				<perimeter>724.9340302944183</perimeter>
				<distanceFromOrigin>440.2022262551611</distanceFromOrigin>
				<angle>71.75619568734918</angle>
				<shape>triangular</shape>
				<triangleMeasure>0.712158142658939</triangleMeasure>
				<rectangleMeasure>0.6500578578431924</rectangleMeasure>
				<circleMeasure>0.5863540171430499</circleMeasure>
				<centroid>
					<x>954.1925</x>
					<y>213.934</y>
				</centroid>
			</pseudo3D>
		</spatialEntity>
		<numericStateVariable>
			<name>avgClusterednessRegions</name>
			<value>748.6661151902892</value>
		</numericStateVariable>
		<numericStateVariable>
			<name>avgDensityRegions</name>
			<value>0.6364793272878343</value>
		</numericStateVariable>
	</timepoint>
	<timepoint>
		<spatialEntity>
			<pseudo3D type="region">
				<clusteredness>1</clusteredness>
				<density>0.5626694580853958</density>
				<area>49786</area>
				<perimeter>1043.129313468933</perimeter>
				<distanceFromOrigin>260.5379051117131</distanceFromOrigin>
				<angle>46.25138462815347</angle>
				<shape>triangular</shape>
				<triangleMeasure>0.7130072699215723</triangleMeasure>
				<rectangleMeasure>0.6355964905893917</rectangleMeasure>
				<circleMeasure>0.392536245586349</circleMeasure>
				<centroid>
					<x>1133.033</x>
					<y>542.7823</y>
				</centroid>
			</pseudo3D>
		</spatialEntity>
		<spatialEntity>
			<pseudo3D type="region">
				<clusteredness>1</clusteredness>
				<density>0.7102891964902728</density>
				<area>27766</area>
				<perimeter>724.9340302944183</perimeter>
				<distanceFromOrigin>440.2022262551611</distanceFromOrigin>
				<angle>71.75619568734918</angle>
				<shape>triangular</shape>
				<triangleMeasure>0.712158142658939</triangleMeasure>
				<rectangleMeasure>0.6500578578431924</rectangleMeasure>
				<circleMeasure>0.5863540171430499</circleMeasure>
				<centroid>
					<x>954.1925</x>
					<y>213.934</y>
				</centroid>
			</pseudo3D>
		</spatialEntity>
		<numericStateVariable>
			<name>avgClusterednessRegions</name>
			<value>748.6661151902892</value>
		</numericStateVariable>
		<numericStateVariable>
			<name>avgDensityRegions</name>
			<value>0.6364793272878343</value>
		</numericStateVariable>
	</timepoint>
	<timepoint>
		<spatialEntity>
			<pseudo3D type="region">
				<clusteredness>1</clusteredness>
				<density>0.5626694580853958</density>
				<area>49786</area>
				<perimeter>1043.129313468933</perimeter>
				<distanceFromOrigin>260.5379051117131</distanceFromOrigin>
				<angle>46.25138462815347</angle>
				<shape>triangular</shape>
				<triangleMeasure>0.7130072699215723</triangleMeasure>
				<rectangleMeasure>0.6355964905893917</rectangleMeasure>
				<circleMeasure>0.392536245586349</circleMeasure>
				<centroid>
					<x>1133.033</x>
					<y>542.7823</y>
				</centroid>
			</pseudo3D>
		</spatialEntity>
		<spatialEntity>
			<pseudo3D type="region">
				<clusteredness>1</clusteredness>
				<density>0.7102891964902728</density>
				<area>27766</area>
				<perimeter>724.9340302944183</perimeter>
				<distanceFromOrigin>440.2022262551611</distanceFromOrigin>
				<angle>71.75619568734918</angle>
				<shape>triangular</shape>
				<triangleMeasure>0.712158142658939</triangleMeasure>
				<rectangleMeasure>0.6500578578431924</rectangleMeasure>
				<circleMeasure>0.5863540171430499</circleMeasure>
				<centroid>
					<x>954.1925</x>
					<y>213.934</y>
				</centroid>
			</pseudo3D>
		</spatialEntity>
		<numericStateVariable>
			<name>avgClusterednessRegions</name>
			<value>748.6661151902892</value>
		</numericStateVariable>
		<numericStateVariable>
			<name>avgDensityRegions</name>
			<value>0.6364793272878343</value>
		</numericStateVariable>
	</timepoint>
	<timepoint>
		<spatialEntity>
			<pseudo3D type="region">
				<clusteredness>1</clusteredness>
				<density>0.5626694580853958</density>
				<area>49786</area>
				<perimeter>1043.129313468933</perimeter>
				<distanceFromOrigin>260.5379051117131</distanceFromOrigin>
				<angle>46.25138462815347</angle>
				<shape>triangular</shape>
				<triangleMeasure>0.7130072699215723</triangleMeasure>
				<rectangleMeasure>0.6355964905893917</rectangleMeasure>
				<circleMeasure>0.392536245586349</circleMeasure>
				<centroid>
					<x>1133.033</x>
					<y>542.7823</y>
				</centroid>
			</pseudo3D>
		</spatialEntity>
		<spatialEntity>
			<pseudo3D type="region">
				<clusteredness>1</clusteredness>
				<density>0.7102891964902728</density>
				<area>27766</area>
				<perimeter>724.9340302944183</perimeter>
				<distanceFromOrigin>440.2022262551611</distanceFromOrigin>
				<angle>71.75619568734918</angle>
				<shape>triangular</shape>
				<triangleMeasure>0.712158142658939</triangleMeasure>
				<rectangleMeasure>0.6500578578431924</rectangleMeasure>
				<circleMeasure>0.5863540171430499</circleMeasure>
				<centroid>
					<x>954.1925</x>
					<y>213.934</y>
				</centroid>
			</pseudo3D>
		</spatialEntity>
		<numericStateVariable>
			<name>avgClusterednessRegions</name>
			<value>748.6661151902892</value>
		</numericStateVariable>
		<numericStateVariable>
			<name>avgDensityRegions</name>
			<value>0.6364793272878343</value>
		</numericStateVariable>
	</timepoint>
	<timepoint>
		<spatialEntity>
			<pseudo3D type="region">
				<clusteredness>1</clusteredness>
				<density>0.5626694580853958</density>
				<area>49786</area>
				<perimeter>1043.129313468933</perimeter>
				<distanceFromOrigin>260.5379051117131</distanceFromOrigin>
				<angle>46.25138462815347</angle>
				<shape>triangular</shape>
				<triangleMeasure>0.7130072699215723</triangleMeasure>
				<rectangleMeasure>0.6355964905893917</rectangleMeasure>
				<circleMeasure>0.392536245586349</circleMeasure>
				<centroid>
					<x>1133.033</x>
					<y>542.7823</y>
				</centroid>
			</pseudo3D>
		</spatialEntity>
		<spatialEntity>
			<pseudo3D type="region">
				<clusteredness>1</clusteredness>
				<density>0.7102891964902728</density>
				<area>27766</area>
				<perimeter>724.9340302944183</perimeter>
				<distanceFromOrigin>440.2022262551611</distanceFromOrigin>
				<angle>71.75619568734918</angle>
				<shape>triangular</shape>
				<triangleMeasure>0.712158142658939</triangleMeasure>
				<rectangleMeasure>0.6500578578431924</rectangleMeasure>
				<circleMeasure>0.5863540171430499</circleMeasure>
				<centroid>
					<x>954.1925</x>
					<y>213.934</y>
				</centroid>
			</pseudo3D>
		</spatialEntity>
		<numericStateVariable>
			<name>avgClusterednessRegions</name>
			<value>748.6661151902892</value>
		</numericStateVariable>
		<numericStateVariable>
			<name>avgDensityRegions</name>
			<value>0.6364793272878343</value>
		</numericStateVariable>
	</timepoint>
	<timepoint>
		<spatialEntity>
			<pseudo3D type="region">
				<clusteredness>1</clusteredness>
				<density>0.5626694580853958</density>
				<area>49786</area>
				<perimeter>1043.129313468933</perimeter>
				<distanceFromOrigin>260.5379051117131</distanceFromOrigin>
				<angle>46.25138462815347</angle>
				<shape>triangular</shape>
				<triangleMeasure>0.7130072699215723</triangleMeasure>
				<rectangleMeasure>0.6355964905893917</rectangleMeasure>
				<circleMeasure>0.392536245586349</circleMeasure>
				<centroid>
					<x>1133.033</x>
					<y>542.7823</y>
				</centroid>
			</pseudo3D>
		</spatialEntity>
		<spatialEntity>
			<pseudo3D type="region">
				<clusteredness>1</clusteredness>
				<density>0.7102891964902728</density>
				<area>27766</area>
				<perimeter>724.9340302944183</perimeter>
				<distanceFromOrigin>440.2022262551611</distanceFromOrigin>
				<angle>71.75619568734918</angle>
				<shape>triangular</shape>
				<triangleMeasure>0.712158142658939</triangleMeasure>
				<rectangleMeasure>0.6500578578431924</rectangleMeasure>
				<circleMeasure>0.5863540171430499</circleMeasure>
				<centroid>
					<x>954.1925</x>
					<y>213.934</y>
				</centroid>
			</pseudo3D>
		</spatialEntity>
		<numericStateVariable>
			<name>avgClusterednessRegions</name>
			<value>748.6661151902892</value>
		</numericStateVariable>
		<numericStateVariable>
			<name>avgDensityRegions</name>
			<value>0.6364793272878343</value>
		</numericStateVariable>
	</timepoint>
	<timepoint>
		<spatialEntity>
			<pseudo3D type="region">
				<clusteredness>1</clusteredness>
				<density>0.5626694580853958</density>
				<area>49786</area>
				<perimeter>1043.129313468933</perimeter>
				<distanceFromOrigin>260.5379051117131</distanceFromOrigin>
				<angle>46.25138462815347</angle>
				<shape>triangular</shape>
				<triangleMeasure>0.7130072699215723</triangleMeasure>
				<rectangleMeasure>0.6355964905893917</rectangleMeasure>
				<circleMeasure>0.392536245586349</circleMeasure>
				<centroid>
					<x>1133.033</x>
					<y>542.7823</y>
				</centroid>
			</pseudo3D>
		</spatialEntity>
		<spatialEntity>
			<pseudo3D type="region">
				<clusteredness>1</clusteredness>
				<density>0.7102891964902728</density>
				<area>27766</area>
				<perimeter>724.9340302944183</perimeter>
				<distanceFromOrigin>440.2022262551611</distanceFromOrigin>
				<angle>71.75619568734918</angle>
				<shape>triangular</shape>
				<triangleMeasure>0.712158142658939</triangleMeasure>
				<rectangleMeasure>0.6500578578431924</rectangleMeasure>
				<circleMeasure>0.5863540171430499</circleMeasure>
				<centroid>
					<x>954.1925</x>
					<y>213.934</y>
				</centroid>
			</pseudo3D>
		</spatialEntity>
		<numericStateVariable>
			<name>avgClusterednessRegions</name>
			<value>748.6661151902892</value>
		</numericStateVariable>
		<numericStateVariable>
			<name>avgDensityRegions</name>
			<value>0.6364793272878343</value>
		</numericStateVariable>
	</timepoint>
	<timepoint>
		<spatialEntity>
			<pseudo3D type="region">
				<clusteredness>1</clusteredness>
				<density>0.5626694580853958</density>
				<area>49786</area>
				<perimeter>1043.129313468933</perimeter>
				<distanceFromOrigin>260.5379051117131</distanceFromOrigin>
				<angle>46.25138462815347</angle>
				<shape>triangular</shape>
				<triangleMeasure>0.7130072699215723</triangleMeasure>
				<rectangleMeasure>0.6355964905893917</rectangleMeasure>
				<circleMeasure>0.392536245586349</circleMeasure>
				<centroid>
					<x>1133.033</x>
					<y>542.7823</y>
				</centroid>
			</pseudo3D>
		</spatialEntity>
		<spatialEntity>
			<pseudo3D type="region">
				<clusteredness>1</clusteredness>
				<density>0.7102891964902728</density>
				<area>27766</area>
				<perimeter>724.9340302944183</perimeter>
				<distanceFromOrigin>440.2022262551611</distanceFromOrigin>
				<angle>71.75619568734918</angle>
				<shape>triangular</shape>
				<triangleMeasure>0.712158142658939</triangleMeasure>
				<rectangleMeasure>0.6500578578431924</rectangleMeasure>
				<circleMeasure>0.5863540171430499</circleMeasure>
				<centroid>
					<x>954.1925</x>
					<y>213.934</y>
				</centroid>
			</pseudo3D>
		</spatialEntity>
		<numericStateVariable>
			<name>avgClusterednessRegions</name>
			<value>748.6661151902892</value>
		</numericStateVariable>
		<numericStateVariable>
			<name>avgDensityRegions</name>
			<value>0.6364793272878343</value>
		</numericStateVariable>
	</timepoint>
	<timepoint>
		<spatialEntity>
			<pseudo3D type="region">
				<clusteredness>1</clusteredness>
				<density>0.5626694580853958</density>
				<area>49786</area>
				<perimeter>1043.129313468933</perimeter>
				<distanceFromOrigin>260.5379051117131</distanceFromOrigin>
				<angle>46.25138462815347</angle>
				<shape>triangular</shape>
				<triangleMeasure>0.7130072699215723</triangleMeasure>
				<rectangleMeasure>0.6355964905893917</rectangleMeasure>
				<circleMeasure>0.392536245586349</circleMeasure>
				<centroid>
					<x>1133.033</x>
					<y>542.7823</y>
				</centroid>
			</pseudo3D>
		</spatialEntity>
		<spatialEntity>
			<pseudo3D type="region">
				<clusteredness>1</clusteredness>
				<density>0.7102891964902728</density>
				<area>27766</area>
				<perimeter>724.9340302944183</perimeter>
				<distanceFromOrigin>440.2022262551611</distanceFromOrigin>
				<angle>71.75619568734918</angle>
				<shape>triangular</shape>
				<triangleMeasure>0.712158142658939</triangleMeasure>
				<rectangleMeasure>0.6500578578431924</rectangleMeasure>
				<circleMeasure>0.5863540171430499</circleMeasure>
				<centroid>
					<x>954.1925</x>
					<y>213.934</y>
				</centroid>
			</pseudo3D>
		</spatialEntity>
		<numericStateVariable>
			<name>avgClusterednessRegions</name>
			<value>748.6661151902892</value>
		</numericStateVariable>
		<numericStateVariable>
			<name>avgDensityRegions</name>
			<value>0.6364793272878343</value>
		</numericStateVariable>
	</timepoint>
	<timepoint>
		<spatialEntity>
			<pseudo3D type="region">
				<clusteredness>1</clusteredness>
				<density>0.5626694580853958</density>
				<area>49786</area>
				<perimeter>1043.129313468933</perimeter>
				<distanceFromOrigin>260.5379051117131</distanceFromOrigin>
				<angle>46.25138462815347</angle>
				<shape>triangular</shape>
				<triangleMeasure>0.7130072699215723</triangleMeasure>
				<rectangleMeasure>0.6355964905893917</rectangleMeasure>
				<circleMeasure>0.392536245586349</circleMeasure>
				<centroid>
					<x>1133.033</x>
					<y>542.7823</y>
				</centroid>
			</pseudo3D>
		</spatialEntity>
		<spatialEntity>
			<pseudo3D type="region">
				<clusteredness>1</clusteredness>
				<density>0.7102891964902728</density>
				<area>27766</area>
				<perimeter>724.9340302944183</perimeter>
				<distanceFromOrigin>440.2022262551611</distanceFromOrigin>
				<angle>71.75619568734918</angle>
				<shape>triangular</shape>
				<triangleMeasure>0.712158142658939</triangleMeasure>
				<rectangleMeasure>0.6500578578431924</rectangleMeasure>
				<circleMeasure>0.5863540171430499</circleMeasure>
				<centroid>
					<x>954.1925</x>
					<y>213.934</y>
				</centroid>
			</pseudo3D>
		</spatialEntity>
		<numericStateVariable>
			<name>avgClusterednessRegions</name>
			<value>748.6661151902892</value>
		</numericStateVariable>
		<numericStateVariable>
			<name>avgDensityRegions</name>
			<value>0.6364793272878343</value>
		</numericStateVariable>
	</timepoint>
	<timepoint>
		<spatialEntity>
			<pseudo3D type="region">
				<clusteredness>1</clusteredness>
				<density>0.5626694580853958</density>
				<area>49786</area>
				<perimeter>1043.129313468933</perimeter>
				<distanceFromOrigin>260.5379051117131</distanceFromOrigin>
				<angle>46.25138462815347</angle>
				<shape>triangular</shape>
				<triangleMeasure>0.7130072699215723</triangleMeasure>
				<rectangleMeasure>0.6355964905893917</rectangleMeasure>
				<circleMeasure>0.392536245586349</circleMeasure>
				<centroid>
					<x>1133.033</x>
					<y>542.7823</y>
				</centroid>
			</pseudo3D>
		</spatialEntity>
		<spatialEntity>
			<pseudo3D type="region">
				<clusteredness>1</clusteredness>
				<density>0.7102891964902728</density>
				<area>27766</area>
				<perimeter>724.9340302944183</perimeter>
				<distanceFromOrigin>440.2022262551611</distanceFromOrigin>
				<angle>71.75619568734918</angle>
				<shape>triangular</shape>
				<triangleMeasure>0.712158142658939</triangleMeasure>
				<rectangleMeasure>0.6500578578431924</rectangleMeasure>
				<circleMeasure>0.5863540171430499</circleMeasure>
				<centroid>
					<x>954.1925</x>
					<y>213.934</y>
				</centroid>
			</pseudo3D>
		</spatialEntity>
		<numericStateVariable>
			<name>avgClusterednessRegions</name>
			<value>748.6661151902892</value>
		</numericStateVariable>
		<numericStateVariable>
			<name>avgDensityRegions</name>
			<value>0.6364793272878343</value>
		</numericStateVariable>
	</timepoint>
	<timepoint>
		<spatialEntity>
			<pseudo3D type="region">
				<clusteredness>1</clusteredness>
				<density>0.5626694580853958</density>
				<area>49786</area>
				<perimeter>1043.129313468933</perimeter>
				<distanceFromOrigin>260.5379051117131</distanceFromOrigin>
				<angle>46.25138462815347</angle>
				<shape>triangular</shape>
				<triangleMeasure>0.7130072699215723</triangleMeasure>
				<rectangleMeasure>0.6355964905893917</rectangleMeasure>
				<circleMeasure>0.392536245586349</circleMeasure>
				<centroid>
					<x>1133.033</x>
					<y>542.7823</y>
				</centroid>
			</pseudo3D>
		</spatialEntity>
		<spatialEntity>
			<pseudo3D type="region">
				<clusteredness>1</clusteredness>
				<density>0.7102891964902728</density>
				<area>27766</area>
				<perimeter>724.9340302944183</perimeter>
				<distanceFromOrigin>440.2022262551611</distanceFromOrigin>
				<angle>71.75619568734918</angle>
				<shape>triangular</shape>
				<triangleMeasure>0.712158142658939</triangleMeasure>
				<rectangleMeasure>0.6500578578431924</rectangleMeasure>
				<circleMeasure>0.5863540171430499</circleMeasure>
				<centroid>
					<x>954.1925</x>
					<y>213.934</y>
				</centroid>
			</pseudo3D>
		</spatialEntity>
		<numericStateVariable>
			<name>avgClusterednessRegions</name>
			<value>748.6661151902892</value>
		</numericStateVariable>
		<numericStateVariable>
			<name>avgDensityRegions</name>
			<value>0.6364793272878343</value>
		</numericStateVariable>
	</timepoint>
	<timepoint>
		<spatialEntity>
			<pseudo3D type="region">
				<clusteredness>1</clusteredness>
				<density>0.5626694580853958</density>
				<area>49786</area>
				<perimeter>1043.129313468933</perimeter>
				<distanceFromOrigin>260.5379051117131</distanceFromOrigin>
				<angle>46.25138462815347</angle>
				<shape>triangular</shape>
				<triangleMeasure>0.7130072699215723</triangleMeasure>
				<rectangleMeasure>0.6355964905893917</rectangleMeasure>
				<circleMeasure>0.392536245586349</circleMeasure>
				<centroid>
					<x>1133.033</x>
					<y>542.7823</y>
				</centroid>
			</pseudo3D>
		</spatialEntity>
		<spatialEntity>
			<pseudo3D type="region">
				<clusteredness>1</clusteredness>
				<density>0.7102891964902728</density>
				<area>27766</area>
				<perimeter>724.9340302944183</perimeter>
				<distanceFromOrigin>440.2022262551611</distanceFromOrigin>
				<angle>71.75619568734918</angle>
				<shape>triangular</shape>
				<triangleMeasure>0.712158142658939</triangleMeasure>
				<rectangleMeasure>0.6500578578431924</rectangleMeasure>
				<circleMeasure>0.5863540171430499</circleMeasure>
				<centroid>
					<x>954.1925</x>
					<y>213.934</y>
				</centroid>
			</pseudo3D>
		</spatialEntity>
		<numericStateVariable>
			<name>avgClusterednessRegions</name>
			<value>748.6661151902892</value>
		</numericStateVariable>
		<numericStateVariable>
			<name>avgDensityRegions</name>
			<value>0.6364793272878343</value>
		</numericStateVariable>
	</timepoint>
	<timepoint>
		<spatialEntity>
			<pseudo3D type="region">
				<clusteredness>1</clusteredness>
				<density>0.5626694580853958</density>
				<area>49786</area>
				<perimeter>1043.129313468933</perimeter>
				<distanceFromOrigin>260.5379051117131</distanceFromOrigin>
				<angle>46.25138462815347</angle>
				<shape>triangular</shape>
				<triangleMeasure>0.7130072699215723</triangleMeasure>
				<rectangleMeasure>0.6355964905893917</rectangleMeasure>
				<circleMeasure>0.392536245586349</circleMeasure>
				<centroid>
					<x>1133.033</x>
					<y>542.7823</y>
				</centroid>
			</pseudo3D>
		</spatialEntity>
		<spatialEntity>
			<pseudo3D type="region">
				<clusteredness>1</clusteredness>
				<density>0.7102891964902728</density>
				<area>27766</area>
				<perimeter>724.9340302944183</perimeter>
				<distanceFromOrigin>440.2022262551611</distanceFromOrigin>
				<angle>71.75619568734918</angle>
				<shape>triangular</shape>
				<triangleMeasure>0.712158142658939</triangleMeasure>
				<rectangleMeasure>0.6500578578431924</rectangleMeasure>
				<circleMeasure>0.5863540171430499</circleMeasure>
				<centroid>
					<x>954.1925</x>
					<y>213.934</y>
				</centroid>
			</pseudo3D>
		</spatialEntity>
		<numericStateVariable>
			<name>avgClusterednessRegions</name>
			<value>748.6661151902892</value>
		</numericStateVariable>
		<numericStateVariable>
			<name>avgDensityRegions</name>
			<value>0.6364793272878343</value>
		</numericStateVariable>
	</timepoint>
	<timepoint>
		<spatialEntity>
			<pseudo3D type="region">
				<clusteredness>1</clusteredness>
				<density>0.5626694580853958</density>
				<area>49786</area>
				<perimeter>1043.129313468933</perimeter>
				<distanceFromOrigin>260.5379051117131</distanceFromOrigin>
				<angle>46.25138462815347</angle>
				<shape>triangular</shape>
				<triangleMeasure>0.7130072699215723</triangleMeasure>
				<rectangleMeasure>0.6355964905893917</rectangleMeasure>
				<circleMeasure>0.392536245586349</circleMeasure>
				<centroid>
					<x>1133.033</x>
					<y>542.7823</y>
				</centroid>
			</pseudo3D>
		</spatialEntity>
		<spatialEntity>
			<pseudo3D type="region">
				<clusteredness>1</clusteredness>
				<density>0.7102891964902728</density>
				<area>27766</area>
				<perimeter>724.9340302944183</perimeter>
				<distanceFromOrigin>440.2022262551611</distanceFromOrigin>
				<angle>71.75619568734918</angle>
				<shape>triangular</shape>
				<triangleMeasure>0.712158142658939</triangleMeasure>
				<rectangleMeasure>0.6500578578431924</rectangleMeasure>
				<circleMeasure>0.5863540171430499</circleMeasure>
				<centroid>
					<x>954.1925</x>
					<y>213.934</y>
				</centroid>
			</pseudo3D>
		</spatialEntity>
		<numericStateVariable>
			<name>avgClusterednessRegions</name>
			<value>748.6661151902892</value>
		</numericStateVariable>
		<numericStateVariable>
			<name>avgDensityRegions</name>
			<value>0.6364793272878343</value>
		</numericStateVariable>
	</timepoint>
	<timepoint>
		<spatialEntity>
			<pseudo3D type="region">
				<clusteredness>1</clusteredness>
				<density>0.5626694580853958</density>
				<area>49786</area>
				<perimeter>1043.129313468933</perimeter>
				<distanceFromOrigin>260.5379051117131</distanceFromOrigin>
				<angle>46.25138462815347</angle>
				<shape>triangular</shape>
				<triangleMeasure>0.7130072699215723</triangleMeasure>
				<rectangleMeasure>0.6355964905893917</rectangleMeasure>
				<circleMeasure>0.392536245586349</circleMeasure>
				<centroid>
					<x>1133.033</x>
					<y>542.7823</y>
				</centroid>
			</pseudo3D>
		</spatialEntity>
		<spatialEntity>
			<pseudo3D type="region">
				<clusteredness>1</clusteredness>
				<density>0.7102891964902728</density>
				<area>27766</area>
				<perimeter>724.9340302944183</perimeter>
				<distanceFromOrigin>440.2022262551611</distanceFromOrigin>
				<angle>71.75619568734918</angle>
				<shape>triangular</shape>
				<triangleMeasure>0.712158142658939</triangleMeasure>
				<rectangleMeasure>0.6500578578431924</rectangleMeasure>
				<circleMeasure>0.5863540171430499</circleMeasure>
				<centroid>
					<x>954.1925</x>
					<y>213.934</y>
				</centroid>
			</pseudo3D>
		</spatialEntity>
		<numericStateVariable>
			<name>avgClusterednessRegions</name>
			<value>748.6661151902892</value>
		</numericStateVariable>
		<numericStateVariable>
			<name>avgDensityRegions</name>
			<value>0.6364793272878343</value>
		</numericStateVariable>
	</timepoint>
	<timepoint>
		<spatialEntity>
			<pseudo3D type="region">
				<clusteredness>1</clusteredness>
				<density>0.5626694580853958</density>
				<area>49786</area>
				<perimeter>1043.129313468933</perimeter>
				<distanceFromOrigin>260.5379051117131</distanceFromOrigin>
				<angle>46.25138462815347</angle>
				<shape>triangular</shape>
				<triangleMeasure>0.7130072699215723</triangleMeasure>
				<rectangleMeasure>0.6355964905893917</rectangleMeasure>
				<circleMeasure>0.392536245586349</circleMeasure>
				<centroid>
					<x>1133.033</x>
					<y>542.7823</y>
				</centroid>
			</pseudo3D>
		</spatialEntity>
		<spatialEntity>
			<pseudo3D type="region">
				<clusteredness>1</clusteredness>
				<density>0.7102891964902728</density>
				<area>27766</area>
				<perimeter>724.9340302944183</perimeter>
				<distanceFromOrigin>440.2022262551611</distanceFromOrigin>
				<angle>71.75619568734918</angle>
				<shape>triangular</shape>
				<triangleMeasure>0.712158142658939</triangleMeasure>
				<rectangleMeasure>0.6500578578431924</rectangleMeasure>
				<circleMeasure>0.5863540171430499</circleMeasure>
				<centroid>
					<x>954.1925</x>
					<y>213.934</y>
				</centroid>
			</pseudo3D>
		</spatialEntity>
		<numericStateVariable>
			<name>avgClusterednessRegions</name>
			<value>748.6661151902892</value>
		</numericStateVariable>
		<numericStateVariable>
			<name>avgDensityRegions</name>
			<value>0.6364793272878343</value>
		</numericStateVariable>
	</timepoint>
	<timepoint>
		<spatialEntity>
			<pseudo3D type="region">
				<clusteredness>1</clusteredness>
				<density>0.5626694580853958</density>
				<area>49786</area>
				<perimeter>1043.129313468933</perimeter>
				<distanceFromOrigin>260.5379051117131</distanceFromOrigin>
				<angle>46.25138462815347</angle>
				<shape>triangular</shape>
				<triangleMeasure>0.7130072699215723</triangleMeasure>
				<rectangleMeasure>0.6355964905893917</rectangleMeasure>
				<circleMeasure>0.392536245586349</circleMeasure>
				<centroid>
					<x>1133.033</x>
					<y>542.7823</y>
				</centroid>
			</pseudo3D>
		</spatialEntity>
		<spatialEntity>
			<pseudo3D type="region">
				<clusteredness>1</clusteredness>
				<density>0.7102891964902728</density>
				<area>27766</area>
				<perimeter>724.9340302944183</perimeter>
				<distanceFromOrigin>440.2022262551611</distanceFromOrigin>
				<angle>71.75619568734918</angle>
				<shape>triangular</shape>
				<triangleMeasure>0.712158142658939</triangleMeasure>
				<rectangleMeasure>0.6500578578431924</rectangleMeasure>
				<circleMeasure>0.5863540171430499</circleMeasure>
				<centroid>
					<x>954.1925</x>
					<y>213.934</y>
				</centroid>
			</pseudo3D>
		</spatialEntity>
		<numericStateVariable>
			<name>avgClusterednessRegions</name>
			<value>748.6661151902892</value>
		</numericStateVariable>
		<numericStateVariable>
			<name>avgDensityRegions</name>
			<value>0.6364793272878343</value>
		</numericStateVariable>
	</timepoint>
	<timepoint>
		<spatialEntity>
			<pseudo3D type="region">
				<clusteredness>1</clusteredness>
				<density>0.5626694580853958</density>
				<area>49786</area>
				<perimeter>1043.129313468933</perimeter>
				<distanceFromOrigin>260.5379051117131</distanceFromOrigin>
				<angle>46.25138462815347</angle>
				<shape>triangular</shape>
				<triangleMeasure>0.7130072699215723</triangleMeasure>
				<rectangleMeasure>0.6355964905893917</rectangleMeasure>
				<circleMeasure>0.392536245586349</circleMeasure>
				<centroid>
					<x>1133.033</x>
					<y>542.7823</y>
				</centroid>
			</pseudo3D>
		</spatialEntity>
		<spatialEntity>
			<pseudo3D type="region">
				<clusteredness>1</clusteredness>
				<density>0.7102891964902728</density>
				<area>27766</area>
				<perimeter>724.9340302944183</perimeter>
				<distanceFromOrigin>440.2022262551611</distanceFromOrigin>
				<angle>71.75619568734918</angle>
				<shape>triangular</shape>
				<triangleMeasure>0.712158142658939</triangleMeasure>
				<rectangleMeasure>0.6500578578431924</rectangleMeasure>
				<circleMeasure>0.5863540171430499</circleMeasure>
				<centroid>
					<x>954.1925</x>
					<y>213.934</y>
				</centroid>
			</pseudo3D>
		</spatialEntity>
		<numericStateVariable>
			<name>avgClusterednessRegions</name>
			<value>748.6661151902892</value>
		</numericStateVariable>
		<numericStateVariable>
			<name>avgDensityRegions</name>
			<value>0.6364793272878343</value>
		</numericStateVariable>
	</timepoint>
	<timepoint>
		<spatialEntity>
			<pseudo3D type="region">
				<clusteredness>1</clusteredness>
				<density>0.5626694580853958</density>
				<area>49786</area>
				<perimeter>1043.129313468933</perimeter>
				<distanceFromOrigin>260.5379051117131</distanceFromOrigin>
				<angle>46.25138462815347</angle>
				<shape>triangular</shape>
				<triangleMeasure>0.7130072699215723</triangleMeasure>
				<rectangleMeasure>0.6355964905893917</rectangleMeasure>
				<circleMeasure>0.392536245586349</circleMeasure>
				<centroid>
					<x>1133.033</x>
					<y>542.7823</y>
				</centroid>
			</pseudo3D>
		</spatialEntity>
		<spatialEntity>
			<pseudo3D type="region">
				<clusteredness>1</clusteredness>
				<density>0.7102891964902728</density>
				<area>27766</area>
				<perimeter>724.9340302944183</perimeter>
				<distanceFromOrigin>440.2022262551611</distanceFromOrigin>
				<angle>71.75619568734918</angle>
				<shape>triangular</shape>
				<triangleMeasure>0.712158142658939</triangleMeasure>
				<rectangleMeasure>0.6500578578431924</rectangleMeasure>
				<circleMeasure>0.5863540171430499</circleMeasure>
				<centroid>
					<x>954.1925</x>
					<y>213.934</y>
				</centroid>
			</pseudo3D>
		</spatialEntity>
		<numericStateVariable>
			<name>avgClusterednessRegions</name>
			<value>748.6661151902892</value>
		</numericStateVariable>
		<numericStateVariable>
			<name>avgDensityRegions</name>
			<value>0.6364793272878343</value>
		</numericStateVariable>
	</timepoint>
	<timepoint>
		<spatialEntity>
			<pseudo3D type="region">
				<clusteredness>1</clusteredness>
				<density>0.5626694580853958</density>
				<area>49786</area>
				<perimeter>1043.129313468933</perimeter>
				<distanceFromOrigin>260.5379051117131</distanceFromOrigin>
				<angle>46.25138462815347</angle>
				<shape>triangular</shape>
				<triangleMeasure>0.7130072699215723</triangleMeasure>
				<rectangleMeasure>0.6355964905893917</rectangleMeasure>
				<circleMeasure>0.392536245586349</circleMeasure>
				<centroid>
					<x>1133.033</x>
					<y>542.7823</y>
				</centroid>
			</pseudo3D>
		</spatialEntity>
		<spatialEntity>
			<pseudo3D type="region">
				<clusteredness>1</clusteredness>
				<density>0.7102891964902728</density>
				<area>27766</area>
				<perimeter>724.9340302944183</perimeter>
				<distanceFromOrigin>440.2022262551611</distanceFromOrigin>
				<angle>71.75619568734918</angle>
				<shape>triangular</shape>
				<triangleMeasure>0.712158142658939</triangleMeasure>
				<rectangleMeasure>0.6500578578431924</rectangleMeasure>
				<circleMeasure>0.5863540171430499</circleMeasure>
				<centroid>
					<x>954.1925</x>
					<y>213.934</y>
				</centroid>
			</pseudo3D>
		</spatialEntity>
		<numericStateVariable>
			<name>avgClusterednessRegions</name>
			<value>748.6661151902892</value>
		</numericStateVariable>
		<numericStateVariable>
			<name>avgDensityRegions</name>
			<value>0.6364793272878343</value>
		</numericStateVariable>
	</timepoint>
	<timepoint>
		<spatialEntity>
			<pseudo3D type="region">
				<clusteredness>1</clusteredness>
				<density>0.5626694580853958</density>
				<area>49786</area>
				<perimeter>1043.129313468933</perimeter>
				<distanceFromOrigin>260.5379051117131</distanceFromOrigin>
				<angle>46.25138462815347</angle>
				<shape>triangular</shape>
				<triangleMeasure>0.7130072699215723</triangleMeasure>
				<rectangleMeasure>0.6355964905893917</rectangleMeasure>
				<circleMeasure>0.392536245586349</circleMeasure>
				<centroid>
					<x>1133.033</x>
					<y>542.7823</y>
				</centroid>
			</pseudo3D>
		</spatialEntity>
		<spatialEntity>
			<pseudo3D type="region">
				<clusteredness>1</clusteredness>
				<density>0.7102891964902728</density>
				<area>27766</area>
				<perimeter>724.9340302944183</perimeter>
				<distanceFromOrigin>440.2022262551611</distanceFromOrigin>
				<angle>71.75619568734918</angle>
				<shape>triangular</shape>
				<triangleMeasure>0.712158142658939</triangleMeasure>
				<rectangleMeasure>0.6500578578431924</rectangleMeasure>
				<circleMeasure>0.5863540171430499</circleMeasure>
				<centroid>
					<x>954.1925</x>
					<y>213.934</y>
				</centroid>
			</pseudo3D>
		</spatialEntity>
		<numericStateVariable>
			<name>avgClusterednessRegions</name>
			<value>748.6661151902892</value>
		</numericStateVariable>
		<numericStateVariable>
			<name>avgDensityRegions</name>
			<value>0.6364793272878343</value>
		</numericStateVariable>
	</timepoint>
	<timepoint>
		<spatialEntity>
			<pseudo3D type="region">
				<clusteredness>1</clusteredness>
				<density>0.5626694580853958</density>
				<area>49786</area>
				<perimeter>1043.129313468933</perimeter>
				<distanceFromOrigin>260.5379051117131</distanceFromOrigin>
				<angle>46.25138462815347</angle>
				<shape>triangular</shape>
				<triangleMeasure>0.7130072699215723</triangleMeasure>
				<rectangleMeasure>0.6355964905893917</rectangleMeasure>
				<circleMeasure>0.392536245586349</circleMeasure>
				<centroid>
					<x>1133.033</x>
					<y>542.7823</y>
				</centroid>
			</pseudo3D>
		</spatialEntity>
		<spatialEntity>
			<pseudo3D type="region">
				<clusteredness>1</clusteredness>
				<density>0.7102891964902728</density>
				<area>27766</area>
				<perimeter>724.9340302944183</perimeter>
				<distanceFromOrigin>440.2022262551611</distanceFromOrigin>
				<angle>71.75619568734918</angle>
				<shape>triangular</shape>
				<triangleMeasure>0.712158142658939</triangleMeasure>
				<rectangleMeasure>0.6500578578431924</rectangleMeasure>
				<circleMeasure>0.5863540171430499</circleMeasure>
				<centroid>
					<x>954.1925</x>
					<y>213.934</y>
				</centroid>
			</pseudo3D>
		</spatialEntity>
		<numericStateVariable>
			<name>avgClusterednessRegions</name>
			<value>748.6661151902892</value>
		</numericStateVariable>
		<numericStateVariable>
			<name>avgDensityRegions</name>
			<value>0.6364793272878343</value>
		</numericStateVariable>
	</timepoint>
	<timepoint>
		<spatialEntity>
			<pseudo3D type="region">
				<clusteredness>1</clusteredness>
				<density>0.5626694580853958</density>
				<area>49786</area>
				<perimeter>1043.129313468933</perimeter>
				<distanceFromOrigin>260.5379051117131</distanceFromOrigin>
				<angle>46.25138462815347</angle>
				<shape>triangular</shape>
				<triangleMeasure>0.7130072699215723</triangleMeasure>
				<rectangleMeasure>0.6355964905893917</rectangleMeasure>
				<circleMeasure>0.392536245586349</circleMeasure>
				<centroid>
					<x>1133.033</x>
					<y>542.7823</y>
				</centroid>
			</pseudo3D>
		</spatialEntity>
		<spatialEntity>
			<pseudo3D type="region">
				<clusteredness>1</clusteredness>
				<density>0.7102891964902728</density>
				<area>27766</area>
				<perimeter>724.9340302944183</perimeter>
				<distanceFromOrigin>440.2022262551611</distanceFromOrigin>
				<angle>71.75619568734918</angle>
				<shape>triangular</shape>
				<triangleMeasure>0.712158142658939</triangleMeasure>
				<rectangleMeasure>0.6500578578431924</rectangleMeasure>
				<circleMeasure>0.5863540171430499</circleMeasure>
				<centroid>
					<x>954.1925</x>
					<y>213.934</y>
				</centroid>
			</pseudo3D>
		</spatialEntity>
		<numericStateVariable>
			<name>avgClusterednessRegions</name>
			<value>748.6661151902892</value>
		</numericStateVariable>
		<numericStateVariable>
			<name>avgDensityRegions</name>
			<value>0.6364793272878343</value>
		</numericStateVariable>
	</timepoint>
	<timepoint>
		<spatialEntity>
			<pseudo3D type="region">
				<clusteredness>1</clusteredness>
				<density>0.5626694580853958</density>
				<area>49786</area>
				<perimeter>1043.129313468933</perimeter>
				<distanceFromOrigin>260.5379051117131</distanceFromOrigin>
				<angle>46.25138462815347</angle>
				<shape>triangular</shape>
				<triangleMeasure>0.7130072699215723</triangleMeasure>
				<rectangleMeasure>0.6355964905893917</rectangleMeasure>
				<circleMeasure>0.392536245586349</circleMeasure>
				<centroid>
					<x>1133.033</x>
					<y>542.7823</y>
				</centroid>
			</pseudo3D>
		</spatialEntity>
		<spatialEntity>
			<pseudo3D type="region">
				<clusteredness>1</clusteredness>
				<density>0.7102891964902728</density>
				<area>27766</area>
				<perimeter>724.9340302944183</perimeter>
				<distanceFromOrigin>440.2022262551611</distanceFromOrigin>
				<angle>71.75619568734918</angle>
				<shape>triangular</shape>
				<triangleMeasure>0.712158142658939</triangleMeasure>
				<rectangleMeasure>0.6500578578431924</rectangleMeasure>
				<circleMeasure>0.5863540171430499</circleMeasure>
				<centroid>
					<x>954.1925</x>
					<y>213.934</y>
				</centroid>
			</pseudo3D>
		</spatialEntity>
		<numericStateVariable>
			<name>avgClusterednessRegions</name>
			<value>748.6661151902892</value>
		</numericStateVariable>
		<numericStateVariable>
			<name>avgDensityRegions</name>
			<value>0.6364793272878343</value>
		</numericStateVariable>
	</timepoint>
	<timepoint>
		<spatialEntity>
			<pseudo3D type="region">
				<clusteredness>1</clusteredness>
				<density>0.5626694580853958</density>
				<area>49786</area>
				<perimeter>1043.129313468933</perimeter>
				<distanceFromOrigin>260.5379051117131</distanceFromOrigin>
				<angle>46.25138462815347</angle>
				<shape>triangular</shape>
				<triangleMeasure>0.7130072699215723</triangleMeasure>
				<rectangleMeasure>0.6355964905893917</rectangleMeasure>
				<circleMeasure>0.392536245586349</circleMeasure>
				<centroid>
					<x>1133.033</x>
					<y>542.7823</y>
				</centroid>
			</pseudo3D>
		</spatialEntity>
		<spatialEntity>
			<pseudo3D type="region">
				<clusteredness>1</clusteredness>
				<density>0.7102891964902728</density>
				<area>27766</area>
				<perimeter>724.9340302944183</perimeter>
				<distanceFromOrigin>440.2022262551611</distanceFromOrigin>
				<angle>71.75619568734918</angle>
				<shape>triangular</shape>
				<triangleMeasure>0.712158142658939</triangleMeasure>
				<rectangleMeasure>0.6500578578431924</rectangleMeasure>
				<circleMeasure>0.5863540171430499</circleMeasure>
				<centroid>
					<x>954.1925</x>
					<y>213.934</y>
				</centroid>
			</pseudo3D>
		</spatialEntity>
		<numericStateVariable>
			<name>avgClusterednessRegions</name>
			<value>748.6661151902892</value>
		</numericStateVariable>
		<numericStateVariable>
			<name>avgDensityRegions</name>
			<value>0.6364793272878343</value>
		</numericStateVariable>
	</timepoint>
</experiment>
