# Supplementary material for: Automatic validation of computational models using pseudo-3D spatio-temporal model checking
Source: BMC Syst Biol. 2014 Dec 2;8:124. doi: 10.1186/s12918-014-0124-0 (PMC4272535; doi:10.1186/s12918-014-0124-0)
Supplement: Additional file 8 — Dataset of STML files for the phase variation case study. The dataset of one thousand STML files corresponding to the stochastic simulations of the rectangular model for the phase variation case study. We recommend using the freely available 7zip software (Download link: http://www.7-zip.org/download.html) to extract this archive. [file 12918_2014_124_MOESM8_ESM.zip › phase_variation_stml_259.xml]

<?xml version="1.0" encoding="utf-8"?>
<!--Warning! This xml file was automatically generated by a C++ program using the Boost PropertyTree library.-->
<experiment>
	<timepoint>
		<numericStateVariable>
			<name>avgClusterednessRegions</name>
			<value>0</value>
		</numericStateVariable>
		<numericStateVariable>
			<name>avgDensityRegions</name>
			<value>0</value>
		</numericStateVariable>
	</timepoint>
	<timepoint>
		<numericStateVariable>
			<name>avgClusterednessRegions</name>
			<value>0</value>
		</numericStateVariable>
		<numericStateVariable>
			<name>avgDensityRegions</name>
			<value>0</value>
		</numericStateVariable>
	</timepoint>
	<timepoint>
		<numericStateVariable>
			<name>avgClusterednessRegions</name>
			<value>0</value>
		</numericStateVariable>
		<numericStateVariable>
			<name>avgDensityRegions</name>
			<value>0</value>
		</numericStateVariable>
	</timepoint>
	<timepoint>
		<numericStateVariable>
			<name>avgClusterednessRegions</name>
			<value>0</value>
		</numericStateVariable>
		<numericStateVariable>
			<name>avgDensityRegions</name>
			<value>0</value>
		</numericStateVariable>
	</timepoint>
	<timepoint>
		<numericStateVariable>
			<name>avgClusterednessRegions</name>
			<value>0</value>
		</numericStateVariable>
		<numericStateVariable>
			<name>avgDensityRegions</name>
			<value>0</value>
		</numericStateVariable>
	</timepoint>
	<timepoint>
		<numericStateVariable>
			<name>avgClusterednessRegions</name>
			<value>0</value>
		</numericStateVariable>
		<numericStateVariable>
			<name>avgDensityRegions</name>
			<value>0</value>
		</numericStateVariable>
	</timepoint>
	<timepoint>
		<numericStateVariable>
			<name>avgClusterednessRegions</name>
			<value>0</value>
		</numericStateVariable>
		<numericStateVariable>
			<name>avgDensityRegions</name>
			<value>0</value>
		</numericStateVariable>
	</timepoint>
	<timepoint>
		<numericStateVariable>
			<name>avgClusterednessRegions</name>
			<value>0</value>
		</numericStateVariable>
		<numericStateVariable>
			<name>avgDensityRegions</name>
			<value>0</value>
		</numericStateVariable>
	</timepoint>
	<timepoint>
		<numericStateVariable>
			<name>avgClusterednessRegions</name>
			<value>0</value>
		</numericStateVariable>
		<numericStateVariable>
			<name>avgDensityRegions</name>
			<value>0</value>
		</numericStateVariable>
	</timepoint>
	<timepoint>
		<numericStateVariable>
			<name>avgClusterednessRegions</name>
			<value>0</value>
		</numericStateVariable>
		<numericStateVariable>
			<name>avgDensityRegions</name>
			<value>0</value>
		</numericStateVariable>
	</timepoint>
	<timepoint>
		<numericStateVariable>
			<name>avgClusterednessRegions</name>
			<value>0</value>
		</numericStateVariable>
		<numericStateVariable>
			<name>avgDensityRegions</name>
			<value>0</value>
		</numericStateVariable>
	</timepoint>
	<timepoint>
		<numericStateVariable>
			<name>avgClusterednessRegions</name>
			<value>0</value>
		</numericStateVariable>
		<numericStateVariable>
			<name>avgDensityRegions</name>
			<value>0</value>
		</numericStateVariable>
	</timepoint>
	<timepoint>
		<numericStateVariable>
			<name>avgClusterednessRegions</name>
			<value>0</value>
		</numericStateVariable>
		<numericStateVariable>
			<name>avgDensityRegions</name>
			<value>0</value>
		</numericStateVariable>
	</timepoint>
	<timepoint>
		<numericStateVariable>
			<name>avgClusterednessRegions</name>
			<value>0</value>
		</numericStateVariable>
		<numericStateVariable>
			<name>avgDensityRegions</name>
			<value>0</value>
		</numericStateVariable>
	</timepoint>
	<timepoint>
		<numericStateVariable>
			<name>avgClusterednessRegions</name>
			<value>0</value>
		</numericStateVariable>
		<numericStateVariable>
			<name>avgDensityRegions</name>
			<value>0</value>
		</numericStateVariable>
	</timepoint>
	<timepoint>
		<numericStateVariable>
			<name>avgClusterednessRegions</name>
			<value>0</value>
		</numericStateVariable>
		<numericStateVariable>
			<name>avgDensityRegions</name>
			<value>0</value>
		</numericStateVariable>
	</timepoint>
	<timepoint>
		<numericStateVariable>
			<name>avgClusterednessRegions</name>
			<value>0</value>
		</numericStateVariable>
		<numericStateVariable>
			<name>avgDensityRegions</name>
			<value>0</value>
		</numericStateVariable>
	</timepoint>
	<timepoint>
		<numericStateVariable>
			<name>avgClusterednessRegions</name>
			<value>0</value>
		</numericStateVariable>
		<numericStateVariable>
			<name>avgDensityRegions</name>
			<value>0</value>
		</numericStateVariable>
	</timepoint>
	<timepoint>
		<numericStateVariable>
			<name>avgClusterednessRegions</name>
			<value>0</value>
		</numericStateVariable>
		<numericStateVariable>
			<name>avgDensityRegions</name>
			<value>0</value>
		</numericStateVariable>
	</timepoint>
	<timepoint>
		<numericStateVariable>
			<name>avgClusterednessRegions</name>
			<value>0</value>
		</numericStateVariable>
		<numericStateVariable>
			<name>avgDensityRegions</name>
			<value>0</value>
		</numericStateVariable>
	</timepoint>
	<timepoint>
		<numericStateVariable>
			<name>avgClusterednessRegions</name>
			<value>0</value>
		</numericStateVariable>
		<numericStateVariable>
			<name>avgDensityRegions</name>
			<value>0</value>
		</numericStateVariable>
	</timepoint>
	<timepoint>
		<numericStateVariable>
			<name>avgClusterednessRegions</name>
			<value>0</value>
		</numericStateVariable>
		<numericStateVariable>
			<name>avgDensityRegions</name>
			<value>0</value>
		</numericStateVariable>
	</timepoint>
	<timepoint>
		<numericStateVariable>
			<name>avgClusterednessRegions</name>
			<value>0</value>
		</numericStateVariable>
		<numericStateVariable>
			<name>avgDensityRegions</name>
			<value>0</value>
		</numericStateVariable>
	</timepoint>
	<timepoint>
		<numericStateVariable>
			<name>avgClusterednessRegions</name>
			<value>0</value>
		</numericStateVariable>
		<numericStateVariable>
			<name>avgDensityRegions</name>
			<value>0</value>
		</numericStateVariable>
	</timepoint>
	<timepoint>
		<numericStateVariable>
			<name>avgClusterednessRegions</name>
			<value>0</value>
		</numericStateVariable>
		<numericStateVariable>
			<name>avgDensityRegions</name>
			<value>0</value>
		</numericStateVariable>
	</timepoint>
	<timepoint>
		<numericStateVariable>
			<name>avgClusterednessRegions</name>
			<value>0</value>
		</numericStateVariable>
		<numericStateVariable>
			<name>avgDensityRegions</name>
			<value>0</value>
		</numericStateVariable>
	</timepoint>
	<timepoint>
		<numericStateVariable>
			<name>avgClusterednessRegions</name>
			<value>0</value>
		</numericStateVariable>
		<numericStateVariable>
			<name>avgDensityRegions</name>
			<value>0</value>
		</numericStateVariable>
	</timepoint>
	<timepoint>
		<numericStateVariable>
			<name>avgClusterednessRegions</name>
			<value>0</value>
		</numericStateVariable>
		<numericStateVariable>
			<name>avgDensityRegions</name>
			<value>0</value>
		</numericStateVariable>
	</timepoint>
	<timepoint>
		<numericStateVariable>
			<name>avgClusterednessRegions</name>
			<value>0</value>
		</numericStateVariable>
		<numericStateVariable>
			<name>avgDensityRegions</name>
			<value>0</value>
		</numericStateVariable>
	</timepoint>
	<timepoint>
		<numericStateVariable>
			<name>avgClusterednessRegions</name>
			<value>0</value>
		</numericStateVariable>
		<numericStateVariable>
			<name>avgDensityRegions</name>
			<value>0</value>
		</numericStateVariable>
	</timepoint>
	<timepoint>
		<numericStateVariable>
			<name>avgClusterednessRegions</name>
			<value>0</value>
		</numericStateVariable>
		<numericStateVariable>
			<name>avgDensityRegions</name>
			<value>0</value>
		</numericStateVariable>
	</timepoint>
	<timepoint>
		<numericStateVariable>
			<name>avgClusterednessRegions</name>
			<value>0</value>
		</numericStateVariable>
		<numericStateVariable>
			<name>avgDensityRegions</name>
			<value>0</value>
		</numericStateVariable>
	</timepoint>
	<timepoint>
		<numericStateVariable>
			<name>avgClusterednessRegions</name>
			<value>0</value>
		</numericStateVariable>
		<numericStateVariable>
			<name>avgDensityRegions</name>
			<value>0</value>
		</numericStateVariable>
	</timepoint>
	<timepoint>
		<numericStateVariable>
			<name>avgClusterednessRegions</name>
			<value>0</value>
		</numericStateVariable>
		<numericStateVariable>
			<name>avgDensityRegions</name>
			<value>0</value>
		</numericStateVariable>
	</timepoint>
	<timepoint>
		<spatialEntity>
			<pseudo3D type="region">
				<clusteredness>1</clusteredness>
				<density>0.5976407089915809</density>
				<area>21148</area>
				<perimeter>826.4907097816467</perimeter>
				<distanceFromOrigin>266.3324989557227</distanceFromOrigin>
				<angle>35.6873202189166</angle>
				<shape>triangular</shape>
				<triangleMeasure>0.6804649479145719</triangleMeasure>
				<rectangleMeasure>0.4608733893146329</rectangleMeasure>
				<circleMeasure>0.2568670806068551</circleMeasure>
				<centroid>
					<x>404.8046</x>
					<y>1083.514</y>
				</centroid>
			</pseudo3D>
		</spatialEntity>
		<numericStateVariable>
			<name>avgClusterednessRegions</name>
			<value>0</value>
		</numericStateVariable>
		<numericStateVariable>
			<name>avgDensityRegions</name>
			<value>0.5976407089915809</value>
		</numericStateVariable>
	</timepoint>
	<timepoint>
		<spatialEntity>
			<pseudo3D type="region">
				<clusteredness>1</clusteredness>
				<density>0.5912388971124998</density>
				<area>23818.5</area>
				<perimeter>889.3133091926575</perimeter>
				<distanceFromOrigin>266.3324989557227</distanceFromOrigin>
				<angle>36.13434622239446</angle>
				<shape>triangular</shape>
				<triangleMeasure>0.6535856693277996</triangleMeasure>
				<rectangleMeasure>0.4637451540913946</rectangleMeasure>
				<circleMeasure>0.2559615049649513</circleMeasure>
				<centroid>
					<x>399.591</x>
					<y>1093.693</y>
				</centroid>
			</pseudo3D>
		</spatialEntity>
		<numericStateVariable>
			<name>avgClusterednessRegions</name>
			<value>0</value>
		</numericStateVariable>
		<numericStateVariable>
			<name>avgDensityRegions</name>
			<value>0.5912388971124998</value>
		</numericStateVariable>
	</timepoint>
	<timepoint>
		<spatialEntity>
			<pseudo3D type="region">
				<clusteredness>1</clusteredness>
				<density>0.630629670736219</density>
				<area>20908</area>
				<perimeter>683.7268629074097</perimeter>
				<distanceFromOrigin>381.7603960601466</distanceFromOrigin>
				<angle>41.39064987727279</angle>
				<shape>triangular</shape>
				<triangleMeasure>0.7331799154009687</triangleMeasure>
				<rectangleMeasure>0.5985508944858305</rectangleMeasure>
				<circleMeasure>0.3819091263441515</circleMeasure>
				<centroid>
					<x>1075.154</x>
					<y>1052.195</y>
				</centroid>
			</pseudo3D>
		</spatialEntity>
		<spatialEntity>
			<pseudo3D type="region">
				<clusteredness>1</clusteredness>
				<density>0.5994888250222108</density>
				<area>26655</area>
				<perimeter>938.0244574546814</perimeter>
				<distanceFromOrigin>266.3324989557227</distanceFromOrigin>
				<angle>37.91641975272487</angle>
				<shape>triangular</shape>
				<triangleMeasure>0.6702993934802665</triangleMeasure>
				<rectangleMeasure>0.4541875405935838</rectangleMeasure>
				<circleMeasure>0.2633777833986171</circleMeasure>
				<centroid>
					<x>394.6343</x>
					<y>1103.701</y>
				</centroid>
			</pseudo3D>
		</spatialEntity>
		<numericStateVariable>
			<name>avgClusterednessRegions</name>
			<value>1364.93179102454</value>
		</numericStateVariable>
		<numericStateVariable>
			<name>avgDensityRegions</name>
			<value>0.615059247879215</value>
		</numericStateVariable>
	</timepoint>
	<timepoint>
		<spatialEntity>
			<pseudo3D type="region">
				<clusteredness>1</clusteredness>
				<density>0.630629670736219</density>
				<area>20908</area>
				<perimeter>683.7268629074097</perimeter>
				<distanceFromOrigin>381.7603960601466</distanceFromOrigin>
				<angle>41.39064987727279</angle>
				<shape>triangular</shape>
				<triangleMeasure>0.7331799154009687</triangleMeasure>
				<rectangleMeasure>0.5985508944858305</rectangleMeasure>
				<circleMeasure>0.3819091263441515</circleMeasure>
				<centroid>
					<x>1075.154</x>
					<y>1052.195</y>
				</centroid>
			</pseudo3D>
		</spatialEntity>
		<spatialEntity>
			<pseudo3D type="region">
				<clusteredness>1</clusteredness>
				<density>0.5994888250222108</density>
				<area>26655</area>
				<perimeter>938.0244574546814</perimeter>
				<distanceFromOrigin>266.3324989557227</distanceFromOrigin>
				<angle>37.91641975272487</angle>
				<shape>triangular</shape>
				<triangleMeasure>0.6702993934802665</triangleMeasure>
				<rectangleMeasure>0.4541875405935838</rectangleMeasure>
				<circleMeasure>0.2633777833986171</circleMeasure>
				<centroid>
					<x>394.6343</x>
					<y>1103.701</y>
				</centroid>
			</pseudo3D>
		</spatialEntity>
		<numericStateVariable>
			<name>avgClusterednessRegions</name>
			<value>1364.93179102454</value>
		</numericStateVariable>
		<numericStateVariable>
			<name>avgDensityRegions</name>
			<value>0.615059247879215</value>
		</numericStateVariable>
	</timepoint>
	<timepoint>
		<spatialEntity>
			<pseudo3D type="region">
				<clusteredness>1</clusteredness>
				<density>0.630629670736219</density>
				<area>20908</area>
				<perimeter>683.7268629074097</perimeter>
				<distanceFromOrigin>381.7603960601466</distanceFromOrigin>
				<angle>41.39064987727279</angle>
				<shape>triangular</shape>
				<triangleMeasure>0.7331799154009687</triangleMeasure>
				<rectangleMeasure>0.5985508944858305</rectangleMeasure>
				<circleMeasure>0.3819091263441515</circleMeasure>
				<centroid>
					<x>1075.154</x>
					<y>1052.195</y>
				</centroid>
			</pseudo3D>
		</spatialEntity>
		<spatialEntity>
			<pseudo3D type="region">
				<clusteredness>1</clusteredness>
				<density>0.5994888250222108</density>
				<area>26655</area>
				<perimeter>938.0244574546814</perimeter>
				<distanceFromOrigin>266.3324989557227</distanceFromOrigin>
				<angle>37.91641975272487</angle>
				<shape>triangular</shape>
				<triangleMeasure>0.6702993934802665</triangleMeasure>
				<rectangleMeasure>0.4541875405935838</rectangleMeasure>
				<circleMeasure>0.2633777833986171</circleMeasure>
				<centroid>
					<x>394.6343</x>
					<y>1103.701</y>
				</centroid>
			</pseudo3D>
		</spatialEntity>
		<numericStateVariable>
			<name>avgClusterednessRegions</name>
			<value>1364.93179102454</value>
		</numericStateVariable>
		<numericStateVariable>
			<name>avgDensityRegions</name>
			<value>0.615059247879215</value>
		</numericStateVariable>
	</timepoint>
	<timepoint>
		<spatialEntity>
			<pseudo3D type="region">
				<clusteredness>1</clusteredness>
				<density>0.630629670736219</density>
				<area>20908</area>
				<perimeter>683.7268629074097</perimeter>
				<distanceFromOrigin>381.7603960601466</distanceFromOrigin>
				<angle>41.39064987727279</angle>
				<shape>triangular</shape>
				<triangleMeasure>0.7331799154009687</triangleMeasure>
				<rectangleMeasure>0.5985508944858305</rectangleMeasure>
				<circleMeasure>0.3819091263441515</circleMeasure>
				<centroid>
					<x>1075.154</x>
					<y>1052.195</y>
				</centroid>
			</pseudo3D>
		</spatialEntity>
		<spatialEntity>
			<pseudo3D type="region">
				<clusteredness>1</clusteredness>
				<density>0.5994888250222108</density>
				<area>26655</area>
				<perimeter>938.0244574546814</perimeter>
				<distanceFromOrigin>266.3324989557227</distanceFromOrigin>
				<angle>37.91641975272487</angle>
				<shape>triangular</shape>
				<triangleMeasure>0.6702993934802665</triangleMeasure>
				<rectangleMeasure>0.4541875405935838</rectangleMeasure>
				<circleMeasure>0.2633777833986171</circleMeasure>
				<centroid>
					<x>394.6343</x>
					<y>1103.701</y>
				</centroid>
			</pseudo3D>
		</spatialEntity>
		<numericStateVariable>
			<name>avgClusterednessRegions</name>
			<value>1364.93179102454</value>
		</numericStateVariable>
		<numericStateVariable>
			<name>avgDensityRegions</name>
			<value>0.615059247879215</value>
		</numericStateVariable>
	</timepoint>
	<timepoint>
		<spatialEntity>
			<pseudo3D type="region">
				<clusteredness>1</clusteredness>
				<density>0.630629670736219</density>
				<area>20908</area>
				<perimeter>683.7268629074097</perimeter>
				<distanceFromOrigin>381.7603960601466</distanceFromOrigin>
				<angle>41.39064987727279</angle>
				<shape>triangular</shape>
				<triangleMeasure>0.7331799154009687</triangleMeasure>
				<rectangleMeasure>0.5985508944858305</rectangleMeasure>
				<circleMeasure>0.3819091263441515</circleMeasure>
				<centroid>
					<x>1075.154</x>
					<y>1052.195</y>
				</centroid>
			</pseudo3D>
		</spatialEntity>
		<spatialEntity>
			<pseudo3D type="region">
				<clusteredness>1</clusteredness>
				<density>0.5994888250222108</density>
				<area>26655</area>
				<perimeter>938.0244574546814</perimeter>
				<distanceFromOrigin>266.3324989557227</distanceFromOrigin>
				<angle>37.91641975272487</angle>
				<shape>triangular</shape>
				<triangleMeasure>0.6702993934802665</triangleMeasure>
				<rectangleMeasure>0.4541875405935838</rectangleMeasure>
				<circleMeasure>0.2633777833986171</circleMeasure>
				<centroid>
					<x>394.6343</x>
					<y>1103.701</y>
				</centroid>
			</pseudo3D>
		</spatialEntity>
		<numericStateVariable>
			<name>avgClusterednessRegions</name>
			<value>1364.93179102454</value>
		</numericStateVariable>
		<numericStateVariable>
			<name>avgDensityRegions</name>
			<value>0.615059247879215</value>
		</numericStateVariable>
	</timepoint>
	<timepoint>
		<spatialEntity>
			<pseudo3D type="region">
				<clusteredness>1</clusteredness>
				<density>0.630629670736219</density>
				<area>20908</area>
				<perimeter>683.7268629074097</perimeter>
				<distanceFromOrigin>381.7603960601466</distanceFromOrigin>
				<angle>41.39064987727279</angle>
				<shape>triangular</shape>
				<triangleMeasure>0.7331799154009687</triangleMeasure>
				<rectangleMeasure>0.5985508944858305</rectangleMeasure>
				<circleMeasure>0.3819091263441515</circleMeasure>
				<centroid>
					<x>1075.154</x>
					<y>1052.195</y>
				</centroid>
			</pseudo3D>
		</spatialEntity>
		<spatialEntity>
			<pseudo3D type="region">
				<clusteredness>1</clusteredness>
				<density>0.5994888250222108</density>
				<area>26655</area>
				<perimeter>938.0244574546814</perimeter>
				<distanceFromOrigin>266.3324989557227</distanceFromOrigin>
				<angle>37.91641975272487</angle>
				<shape>triangular</shape>
				<triangleMeasure>0.6702993934802665</triangleMeasure>
				<rectangleMeasure>0.4541875405935838</rectangleMeasure>
				<circleMeasure>0.2633777833986171</circleMeasure>
				<centroid>
					<x>394.6343</x>
					<y>1103.701</y>
				</centroid>
			</pseudo3D>
		</spatialEntity>
		<numericStateVariable>
			<name>avgClusterednessRegions</name>
			<value>1364.93179102454</value>
		</numericStateVariable>
		<numericStateVariable>
			<name>avgDensityRegions</name>
			<value>0.615059247879215</value>
		</numericStateVariable>
	</timepoint>
	<timepoint>
		<spatialEntity>
			<pseudo3D type="region">
				<clusteredness>1</clusteredness>
				<density>0.630629670736219</density>
				<area>20908</area>
				<perimeter>683.7268629074097</perimeter>
				<distanceFromOrigin>381.7603960601466</distanceFromOrigin>
				<angle>41.39064987727279</angle>
				<shape>triangular</shape>
				<triangleMeasure>0.7331799154009687</triangleMeasure>
				<rectangleMeasure>0.5985508944858305</rectangleMeasure>
				<circleMeasure>0.3819091263441515</circleMeasure>
				<centroid>
					<x>1075.154</x>
					<y>1052.195</y>
				</centroid>
			</pseudo3D>
		</spatialEntity>
		<spatialEntity>
			<pseudo3D type="region">
				<clusteredness>1</clusteredness>
				<density>0.5994888250222108</density>
				<area>26655</area>
				<perimeter>938.0244574546814</perimeter>
				<distanceFromOrigin>266.3324989557227</distanceFromOrigin>
				<angle>37.91641975272487</angle>
				<shape>triangular</shape>
				<triangleMeasure>0.6702993934802665</triangleMeasure>
				<rectangleMeasure>0.4541875405935838</rectangleMeasure>
				<circleMeasure>0.2633777833986171</circleMeasure>
				<centroid>
					<x>394.6343</x>
					<y>1103.701</y>
				</centroid>
			</pseudo3D>
		</spatialEntity>
		<numericStateVariable>
			<name>avgClusterednessRegions</name>
			<value>1364.93179102454</value>
		</numericStateVariable>
		<numericStateVariable>
			<name>avgDensityRegions</name>
			<value>0.615059247879215</value>
		</numericStateVariable>
	</timepoint>
	<timepoint>
		<spatialEntity>
			<pseudo3D type="region">
				<clusteredness>1</clusteredness>
				<density>0.630629670736219</density>
				<area>20908</area>
				<perimeter>683.7268629074097</perimeter>
				<distanceFromOrigin>381.7603960601466</distanceFromOrigin>
				<angle>41.39064987727279</angle>
				<shape>triangular</shape>
				<triangleMeasure>0.7331799154009687</triangleMeasure>
				<rectangleMeasure>0.5985508944858305</rectangleMeasure>
				<circleMeasure>0.3819091263441515</circleMeasure>
				<centroid>
					<x>1075.154</x>
					<y>1052.195</y>
				</centroid>
			</pseudo3D>
		</spatialEntity>
		<spatialEntity>
			<pseudo3D type="region">
				<clusteredness>1</clusteredness>
				<density>0.5994888250222108</density>
				<area>26655</area>
				<perimeter>938.0244574546814</perimeter>
				<distanceFromOrigin>266.3324989557227</distanceFromOrigin>
				<angle>37.91641975272487</angle>
				<shape>triangular</shape>
				<triangleMeasure>0.6702993934802665</triangleMeasure>
				<rectangleMeasure>0.4541875405935838</rectangleMeasure>
				<circleMeasure>0.2633777833986171</circleMeasure>
				<centroid>
					<x>394.6343</x>
					<y>1103.701</y>
				</centroid>
			</pseudo3D>
		</spatialEntity>
		<numericStateVariable>
			<name>avgClusterednessRegions</name>
			<value>1364.93179102454</value>
		</numericStateVariable>
		<numericStateVariable>
			<name>avgDensityRegions</name>
			<value>0.615059247879215</value>
		</numericStateVariable>
	</timepoint>
	<timepoint>
		<spatialEntity>
			<pseudo3D type="region">
				<clusteredness>1</clusteredness>
				<density>0.630629670736219</density>
				<area>20908</area>
				<perimeter>683.7268629074097</perimeter>
				<distanceFromOrigin>381.7603960601466</distanceFromOrigin>
				<angle>41.39064987727279</angle>
				<shape>triangular</shape>
				<triangleMeasure>0.7331799154009687</triangleMeasure>
				<rectangleMeasure>0.5985508944858305</rectangleMeasure>
				<circleMeasure>0.3819091263441515</circleMeasure>
				<centroid>
					<x>1075.154</x>
					<y>1052.195</y>
				</centroid>
			</pseudo3D>
		</spatialEntity>
		<spatialEntity>
			<pseudo3D type="region">
				<clusteredness>1</clusteredness>
				<density>0.5994888250222108</density>
				<area>26655</area>
				<perimeter>938.0244574546814</perimeter>
				<distanceFromOrigin>266.3324989557227</distanceFromOrigin>
				<angle>37.91641975272487</angle>
				<shape>triangular</shape>
				<triangleMeasure>0.6702993934802665</triangleMeasure>
				<rectangleMeasure>0.4541875405935838</rectangleMeasure>
				<circleMeasure>0.2633777833986171</circleMeasure>
				<centroid>
					<x>394.6343</x>
					<y>1103.701</y>
				</centroid>
			</pseudo3D>
		</spatialEntity>
		<numericStateVariable>
			<name>avgClusterednessRegions</name>
			<value>1364.93179102454</value>
		</numericStateVariable>
		<numericStateVariable>
			<name>avgDensityRegions</name>
			<value>0.615059247879215</value>
		</numericStateVariable>
	</timepoint>
	<timepoint>
		<spatialEntity>
			<pseudo3D type="region">
				<clusteredness>1</clusteredness>
				<density>0.630629670736219</density>
				<area>20908</area>
				<perimeter>683.7268629074097</perimeter>
				<distanceFromOrigin>381.7603960601466</distanceFromOrigin>
				<angle>41.39064987727279</angle>
				<shape>triangular</shape>
				<triangleMeasure>0.7331799154009687</triangleMeasure>
				<rectangleMeasure>0.5985508944858305</rectangleMeasure>
				<circleMeasure>0.3819091263441515</circleMeasure>
				<centroid>
					<x>1075.154</x>
					<y>1052.195</y>
				</centroid>
			</pseudo3D>
		</spatialEntity>
		<spatialEntity>
			<pseudo3D type="region">
				<clusteredness>1</clusteredness>
				<density>0.5994888250222108</density>
				<area>26655</area>
				<perimeter>938.0244574546814</perimeter>
				<distanceFromOrigin>266.3324989557227</distanceFromOrigin>
				<angle>37.91641975272487</angle>
				<shape>triangular</shape>
				<triangleMeasure>0.6702993934802665</triangleMeasure>
				<rectangleMeasure>0.4541875405935838</rectangleMeasure>
				<circleMeasure>0.2633777833986171</circleMeasure>
				<centroid>
					<x>394.6343</x>
					<y>1103.701</y>
				</centroid>
			</pseudo3D>
		</spatialEntity>
		<numericStateVariable>
			<name>avgClusterednessRegions</name>
			<value>1364.93179102454</value>
		</numericStateVariable>
		<numericStateVariable>
			<name>avgDensityRegions</name>
			<value>0.615059247879215</value>
		</numericStateVariable>
	</timepoint>
	<timepoint>
		<spatialEntity>
			<pseudo3D type="region">
				<clusteredness>1</clusteredness>
				<density>0.630629670736219</density>
				<area>20908</area>
				<perimeter>683.7268629074097</perimeter>
				<distanceFromOrigin>381.7603960601466</distanceFromOrigin>
				<angle>41.39064987727279</angle>
				<shape>triangular</shape>
				<triangleMeasure>0.7331799154009687</triangleMeasure>
				<rectangleMeasure>0.5985508944858305</rectangleMeasure>
				<circleMeasure>0.3819091263441515</circleMeasure>
				<centroid>
					<x>1075.154</x>
					<y>1052.195</y>
				</centroid>
			</pseudo3D>
		</spatialEntity>
		<spatialEntity>
			<pseudo3D type="region">
				<clusteredness>1</clusteredness>
				<density>0.5994888250222108</density>
				<area>26655</area>
				<perimeter>938.0244574546814</perimeter>
				<distanceFromOrigin>266.3324989557227</distanceFromOrigin>
				<angle>37.91641975272487</angle>
				<shape>triangular</shape>
				<triangleMeasure>0.6702993934802665</triangleMeasure>
				<rectangleMeasure>0.4541875405935838</rectangleMeasure>
				<circleMeasure>0.2633777833986171</circleMeasure>
				<centroid>
					<x>394.6343</x>
					<y>1103.701</y>
				</centroid>
			</pseudo3D>
		</spatialEntity>
		<numericStateVariable>
			<name>avgClusterednessRegions</name>
			<value>1364.93179102454</value>
		</numericStateVariable>
		<numericStateVariable>
			<name>avgDensityRegions</name>
			<value>0.615059247879215</value>
		</numericStateVariable>
	</timepoint>
	<timepoint>
		<spatialEntity>
			<pseudo3D type="region">
				<clusteredness>1</clusteredness>
				<density>0.630629670736219</density>
				<area>20908</area>
				<perimeter>683.7268629074097</perimeter>
				<distanceFromOrigin>381.7603960601466</distanceFromOrigin>
				<angle>41.39064987727279</angle>
				<shape>triangular</shape>
				<triangleMeasure>0.7331799154009687</triangleMeasure>
				<rectangleMeasure>0.5985508944858305</rectangleMeasure>
				<circleMeasure>0.3819091263441515</circleMeasure>
				<centroid>
					<x>1075.154</x>
					<y>1052.195</y>
				</centroid>
			</pseudo3D>
		</spatialEntity>
		<spatialEntity>
			<pseudo3D type="region">
				<clusteredness>1</clusteredness>
				<density>0.5994888250222108</density>
				<area>26655</area>
				<perimeter>938.0244574546814</perimeter>
				<distanceFromOrigin>266.3324989557227</distanceFromOrigin>
				<angle>37.91641975272487</angle>
				<shape>triangular</shape>
				<triangleMeasure>0.6702993934802665</triangleMeasure>
				<rectangleMeasure>0.4541875405935838</rectangleMeasure>
				<circleMeasure>0.2633777833986171</circleMeasure>
				<centroid>
					<x>394.6343</x>
					<y>1103.701</y>
				</centroid>
			</pseudo3D>
		</spatialEntity>
		<numericStateVariable>
			<name>avgClusterednessRegions</name>
			<value>1364.93179102454</value>
		</numericStateVariable>
		<numericStateVariable>
			<name>avgDensityRegions</name>
			<value>0.615059247879215</value>
		</numericStateVariable>
	</timepoint>
	<timepoint>
		<spatialEntity>
			<pseudo3D type="region">
				<clusteredness>1</clusteredness>
				<density>0.630629670736219</density>
				<area>20908</area>
				<perimeter>683.7268629074097</perimeter>
				<distanceFromOrigin>381.7603960601466</distanceFromOrigin>
				<angle>41.39064987727279</angle>
				<shape>triangular</shape>
				<triangleMeasure>0.7331799154009687</triangleMeasure>
				<rectangleMeasure>0.5985508944858305</rectangleMeasure>
				<circleMeasure>0.3819091263441515</circleMeasure>
				<centroid>
					<x>1075.154</x>
					<y>1052.195</y>
				</centroid>
			</pseudo3D>
		</spatialEntity>
		<spatialEntity>
			<pseudo3D type="region">
				<clusteredness>1</clusteredness>
				<density>0.5994888250222108</density>
				<area>26655</area>
				<perimeter>938.0244574546814</perimeter>
				<distanceFromOrigin>266.3324989557227</distanceFromOrigin>
				<angle>37.91641975272487</angle>
				<shape>triangular</shape>
				<triangleMeasure>0.6702993934802665</triangleMeasure>
				<rectangleMeasure>0.4541875405935838</rectangleMeasure>
				<circleMeasure>0.2633777833986171</circleMeasure>
				<centroid>
					<x>394.6343</x>
					<y>1103.701</y>
				</centroid>
			</pseudo3D>
		</spatialEntity>
		<numericStateVariable>
			<name>avgClusterednessRegions</name>
			<value>1364.93179102454</value>
		</numericStateVariable>
		<numericStateVariable>
			<name>avgDensityRegions</name>
			<value>0.615059247879215</value>
		</numericStateVariable>
	</timepoint>
	<timepoint>
		<spatialEntity>
			<pseudo3D type="region">
				<clusteredness>1</clusteredness>
				<density>0.630629670736219</density>
				<area>20908</area>
				<perimeter>683.7268629074097</perimeter>
				<distanceFromOrigin>381.7603960601466</distanceFromOrigin>
				<angle>41.39064987727279</angle>
				<shape>triangular</shape>
				<triangleMeasure>0.7331799154009687</triangleMeasure>
				<rectangleMeasure>0.5985508944858305</rectangleMeasure>
				<circleMeasure>0.3819091263441515</circleMeasure>
				<centroid>
					<x>1075.154</x>
					<y>1052.195</y>
				</centroid>
			</pseudo3D>
		</spatialEntity>
		<spatialEntity>
			<pseudo3D type="region">
				<clusteredness>1</clusteredness>
				<density>0.5994888250222108</density>
				<area>26655</area>
				<perimeter>938.0244574546814</perimeter>
				<distanceFromOrigin>266.3324989557227</distanceFromOrigin>
				<angle>37.91641975272487</angle>
				<shape>triangular</shape>
				<triangleMeasure>0.6702993934802665</triangleMeasure>
				<rectangleMeasure>0.4541875405935838</rectangleMeasure>
				<circleMeasure>0.2633777833986171</circleMeasure>
				<centroid>
					<x>394.6343</x>
					<y>1103.701</y>
				</centroid>
			</pseudo3D>
		</spatialEntity>
		<numericStateVariable>
			<name>avgClusterednessRegions</name>
			<value>1364.93179102454</value>
		</numericStateVariable>
		<numericStateVariable>
			<name>avgDensityRegions</name>
			<value>0.615059247879215</value>
		</numericStateVariable>
	</timepoint>
	<timepoint>
		<spatialEntity>
			<pseudo3D type="region">
				<clusteredness>1</clusteredness>
				<density>0.630629670736219</density>
				<area>20908</area>
				<perimeter>683.7268629074097</perimeter>
				<distanceFromOrigin>381.7603960601466</distanceFromOrigin>
				<angle>41.39064987727279</angle>
				<shape>triangular</shape>
				<triangleMeasure>0.7331799154009687</triangleMeasure>
				<rectangleMeasure>0.5985508944858305</rectangleMeasure>
				<circleMeasure>0.3819091263441515</circleMeasure>
				<centroid>
					<x>1075.154</x>
					<y>1052.195</y>
				</centroid>
			</pseudo3D>
		</spatialEntity>
		<spatialEntity>
			<pseudo3D type="region">
				<clusteredness>1</clusteredness>
				<density>0.5994888250222108</density>
				<area>26655</area>
				<perimeter>938.0244574546814</perimeter>
				<distanceFromOrigin>266.3324989557227</distanceFromOrigin>
				<angle>37.91641975272487</angle>
				<shape>triangular</shape>
				<triangleMeasure>0.6702993934802665</triangleMeasure>
				<rectangleMeasure>0.4541875405935838</rectangleMeasure>
				<circleMeasure>0.2633777833986171</circleMeasure>
				<centroid>
					<x>394.6343</x>
					<y>1103.701</y>
				</centroid>
			</pseudo3D>
		</spatialEntity>
		<numericStateVariable>
			<name>avgClusterednessRegions</name>
			<value>1364.93179102454</value>
		</numericStateVariable>
		<numericStateVariable>
			<name>avgDensityRegions</name>
			<value>0.615059247879215</value>
		</numericStateVariable>
	</timepoint>
	<timepoint>
		<spatialEntity>
			<pseudo3D type="region">
				<clusteredness>1</clusteredness>
				<density>0.630629670736219</density>
				<area>20908</area>
				<perimeter>683.7268629074097</perimeter>
				<distanceFromOrigin>381.7603960601466</distanceFromOrigin>
				<angle>41.39064987727279</angle>
				<shape>triangular</shape>
				<triangleMeasure>0.7331799154009687</triangleMeasure>
				<rectangleMeasure>0.5985508944858305</rectangleMeasure>
				<circleMeasure>0.3819091263441515</circleMeasure>
				<centroid>
					<x>1075.154</x>
					<y>1052.195</y>
				</centroid>
			</pseudo3D>
		</spatialEntity>
		<spatialEntity>
			<pseudo3D type="region">
				<clusteredness>1</clusteredness>
				<density>0.5994888250222108</density>
				<area>26655</area>
				<perimeter>938.0244574546814</perimeter>
				<distanceFromOrigin>266.3324989557227</distanceFromOrigin>
				<angle>37.91641975272487</angle>
				<shape>triangular</shape>
				<triangleMeasure>0.6702993934802665</triangleMeasure>
				<rectangleMeasure>0.4541875405935838</rectangleMeasure>
				<circleMeasure>0.2633777833986171</circleMeasure>
				<centroid>
					<x>394.6343</x>
					<y>1103.701</y>
				</centroid>
			</pseudo3D>
		</spatialEntity>
		<numericStateVariable>
			<name>avgClusterednessRegions</name>
			<value>1364.93179102454</value>
		</numericStateVariable>
		<numericStateVariable>
			<name>avgDensityRegions</name>
			<value>0.615059247879215</value>
		</numericStateVariable>
	</timepoint>
	<timepoint>
		<spatialEntity>
			<pseudo3D type="region">
				<clusteredness>1</clusteredness>
				<density>0.630629670736219</density>
				<area>20908</area>
				<perimeter>683.7268629074097</perimeter>
				<distanceFromOrigin>381.7603960601466</distanceFromOrigin>
				<angle>41.39064987727279</angle>
				<shape>triangular</shape>
				<triangleMeasure>0.7331799154009687</triangleMeasure>
				<rectangleMeasure>0.5985508944858305</rectangleMeasure>
				<circleMeasure>0.3819091263441515</circleMeasure>
				<centroid>
					<x>1075.154</x>
					<y>1052.195</y>
				</centroid>
			</pseudo3D>
		</spatialEntity>
		<spatialEntity>
			<pseudo3D type="region">
				<clusteredness>1</clusteredness>
				<density>0.5994888250222108</density>
				<area>26655</area>
				<perimeter>938.0244574546814</perimeter>
				<distanceFromOrigin>266.3324989557227</distanceFromOrigin>
				<angle>37.91641975272487</angle>
				<shape>triangular</shape>
				<triangleMeasure>0.6702993934802665</triangleMeasure>
				<rectangleMeasure>0.4541875405935838</rectangleMeasure>
				<circleMeasure>0.2633777833986171</circleMeasure>
				<centroid>
					<x>394.6343</x>
					<y>1103.701</y>
				</centroid>
			</pseudo3D>
		</spatialEntity>
		<numericStateVariable>
			<name>avgClusterednessRegions</name>
			<value>1364.93179102454</value>
		</numericStateVariable>
		<numericStateVariable>
			<name>avgDensityRegions</name>
			<value>0.615059247879215</value>
		</numericStateVariable>
	</timepoint>
	<timepoint>
		<spatialEntity>
			<pseudo3D type="region">
				<clusteredness>1</clusteredness>
				<density>0.630629670736219</density>
				<area>20908</area>
				<perimeter>683.7268629074097</perimeter>
				<distanceFromOrigin>381.7603960601466</distanceFromOrigin>
				<angle>41.39064987727279</angle>
				<shape>triangular</shape>
				<triangleMeasure>0.7331799154009687</triangleMeasure>
				<rectangleMeasure>0.5985508944858305</rectangleMeasure>
				<circleMeasure>0.3819091263441515</circleMeasure>
				<centroid>
					<x>1075.154</x>
					<y>1052.195</y>
				</centroid>
			</pseudo3D>
		</spatialEntity>
		<spatialEntity>
			<pseudo3D type="region">
				<clusteredness>1</clusteredness>
				<density>0.5994888250222108</density>
				<area>26655</area>
				<perimeter>938.0244574546814</perimeter>
				<distanceFromOrigin>266.3324989557227</distanceFromOrigin>
				<angle>37.91641975272487</angle>
				<shape>triangular</shape>
				<triangleMeasure>0.6702993934802665</triangleMeasure>
				<rectangleMeasure>0.4541875405935838</rectangleMeasure>
				<circleMeasure>0.2633777833986171</circleMeasure>
				<centroid>
					<x>394.6343</x>
					<y>1103.701</y>
				</centroid>
			</pseudo3D>
		</spatialEntity>
		<numericStateVariable>
			<name>avgClusterednessRegions</name>
			<value>1364.93179102454</value>
		</numericStateVariable>
		<numericStateVariable>
			<name>avgDensityRegions</name>
			<value>0.615059247879215</value>
		</numericStateVariable>
	</timepoint>
	<timepoint>
		<spatialEntity>
			<pseudo3D type="region">
				<clusteredness>1</clusteredness>
				<density>0.630629670736219</density>
				<area>20908</area>
				<perimeter>683.7268629074097</perimeter>
				<distanceFromOrigin>381.7603960601466</distanceFromOrigin>
				<angle>41.39064987727279</angle>
				<shape>triangular</shape>
				<triangleMeasure>0.7331799154009687</triangleMeasure>
				<rectangleMeasure>0.5985508944858305</rectangleMeasure>
				<circleMeasure>0.3819091263441515</circleMeasure>
				<centroid>
					<x>1075.154</x>
					<y>1052.195</y>
				</centroid>
			</pseudo3D>
		</spatialEntity>
		<spatialEntity>
			<pseudo3D type="region">
				<clusteredness>1</clusteredness>
				<density>0.5994888250222108</density>
				<area>26655</area>
				<perimeter>938.0244574546814</perimeter>
				<distanceFromOrigin>266.3324989557227</distanceFromOrigin>
				<angle>37.91641975272487</angle>
				<shape>triangular</shape>
				<triangleMeasure>0.6702993934802665</triangleMeasure>
				<rectangleMeasure>0.4541875405935838</rectangleMeasure>
				<circleMeasure>0.2633777833986171</circleMeasure>
				<centroid>
					<x>394.6343</x>
					<y>1103.701</y>
				</centroid>
			</pseudo3D>
		</spatialEntity>
		<numericStateVariable>
			<name>avgClusterednessRegions</name>
			<value>1364.93179102454</value>
		</numericStateVariable>
		<numericStateVariable>
			<name>avgDensityRegions</name>
			<value>0.615059247879215</value>
		</numericStateVariable>
	</timepoint>
	<timepoint>
		<spatialEntity>
			<pseudo3D type="region">
				<clusteredness>1</clusteredness>
				<density>0.630629670736219</density>
				<area>20908</area>
				<perimeter>683.7268629074097</perimeter>
				<distanceFromOrigin>381.7603960601466</distanceFromOrigin>
				<angle>41.39064987727279</angle>
				<shape>triangular</shape>
				<triangleMeasure>0.7331799154009687</triangleMeasure>
				<rectangleMeasure>0.5985508944858305</rectangleMeasure>
				<circleMeasure>0.3819091263441515</circleMeasure>
				<centroid>
					<x>1075.154</x>
					<y>1052.195</y>
				</centroid>
			</pseudo3D>
		</spatialEntity>
		<spatialEntity>
			<pseudo3D type="region">
				<clusteredness>1</clusteredness>
				<density>0.5994888250222108</density>
				<area>26655</area>
				<perimeter>938.0244574546814</perimeter>
				<distanceFromOrigin>266.3324989557227</distanceFromOrigin>
				<angle>37.91641975272487</angle>
				<shape>triangular</shape>
				<triangleMeasure>0.6702993934802665</triangleMeasure>
				<rectangleMeasure>0.4541875405935838</rectangleMeasure>
				<circleMeasure>0.2633777833986171</circleMeasure>
				<centroid>
					<x>394.6343</x>
					<y>1103.701</y>
				</centroid>
			</pseudo3D>
		</spatialEntity>
		<numericStateVariable>
			<name>avgClusterednessRegions</name>
			<value>1364.93179102454</value>
		</numericStateVariable>
		<numericStateVariable>
			<name>avgDensityRegions</name>
			<value>0.615059247879215</value>
		</numericStateVariable>
	</timepoint>
	<timepoint>
		<spatialEntity>
			<pseudo3D type="region">
				<clusteredness>1</clusteredness>
				<density>0.630629670736219</density>
				<area>20908</area>
				<perimeter>683.7268629074097</perimeter>
				<distanceFromOrigin>381.7603960601466</distanceFromOrigin>
				<angle>41.39064987727279</angle>
				<shape>triangular</shape>
				<triangleMeasure>0.7331799154009687</triangleMeasure>
				<rectangleMeasure>0.5985508944858305</rectangleMeasure>
				<circleMeasure>0.3819091263441515</circleMeasure>
				<centroid>
					<x>1075.154</x>
					<y>1052.195</y>
				</centroid>
			</pseudo3D>
		</spatialEntity>
		<spatialEntity>
			<pseudo3D type="region">
				<clusteredness>1</clusteredness>
				<density>0.5994888250222108</density>
				<area>26655</area>
				<perimeter>938.0244574546814</perimeter>
				<distanceFromOrigin>266.3324989557227</distanceFromOrigin>
				<angle>37.91641975272487</angle>
				<shape>triangular</shape>
				<triangleMeasure>0.6702993934802665</triangleMeasure>
				<rectangleMeasure>0.4541875405935838</rectangleMeasure>
				<circleMeasure>0.2633777833986171</circleMeasure>
				<centroid>
					<x>394.6343</x>
					<y>1103.701</y>
				</centroid>
			</pseudo3D>
		</spatialEntity>
		<numericStateVariable>
			<name>avgClusterednessRegions</name>
			<value>1364.93179102454</value>
		</numericStateVariable>
		<numericStateVariable>
			<name>avgDensityRegions</name>
			<value>0.615059247879215</value>
		</numericStateVariable>
	</timepoint>
	<timepoint>
		<spatialEntity>
			<pseudo3D type="region">
				<clusteredness>1</clusteredness>
				<density>0.630629670736219</density>
				<area>20908</area>
				<perimeter>683.7268629074097</perimeter>
				<distanceFromOrigin>381.7603960601466</distanceFromOrigin>
				<angle>41.39064987727279</angle>
				<shape>triangular</shape>
				<triangleMeasure>0.7331799154009687</triangleMeasure>
				<rectangleMeasure>0.5985508944858305</rectangleMeasure>
				<circleMeasure>0.3819091263441515</circleMeasure>
				<centroid>
					<x>1075.154</x>
					<y>1052.195</y>
				</centroid>
			</pseudo3D>
		</spatialEntity>
		<spatialEntity>
			<pseudo3D type="region">
				<clusteredness>1</clusteredness>
				<density>0.5994888250222108</density>
				<area>26655</area>
				<perimeter>938.0244574546814</perimeter>
				<distanceFromOrigin>266.3324989557227</distanceFromOrigin>
				<angle>37.91641975272487</angle>
				<shape>triangular</shape>
				<triangleMeasure>0.6702993934802665</triangleMeasure>
				<rectangleMeasure>0.4541875405935838</rectangleMeasure>
				<circleMeasure>0.2633777833986171</circleMeasure>
				<centroid>
					<x>394.6343</x>
					<y>1103.701</y>
				</centroid>
			</pseudo3D>
		</spatialEntity>
		<numericStateVariable>
			<name>avgClusterednessRegions</name>
			<value>1364.93179102454</value>
		</numericStateVariable>
		<numericStateVariable>
			<name>avgDensityRegions</name>
			<value>0.615059247879215</value>
		</numericStateVariable>
	</timepoint>
	<timepoint>
		<spatialEntity>
			<pseudo3D type="region">
				<clusteredness>1</clusteredness>
				<density>0.630629670736219</density>
				<area>20908</area>
				<perimeter>683.7268629074097</perimeter>
				<distanceFromOrigin>381.7603960601466</distanceFromOrigin>
				<angle>41.39064987727279</angle>
				<shape>triangular</shape>
				<triangleMeasure>0.7331799154009687</triangleMeasure>
				<rectangleMeasure>0.5985508944858305</rectangleMeasure>
				<circleMeasure>0.3819091263441515</circleMeasure>
				<centroid>
					<x>1075.154</x>
					<y>1052.195</y>
				</centroid>
			</pseudo3D>
		</spatialEntity>
		<spatialEntity>
			<pseudo3D type="region">
				<clusteredness>1</clusteredness>
				<density>0.5994888250222108</density>
				<area>26655</area>
				<perimeter>938.0244574546814</perimeter>
				<distanceFromOrigin>266.3324989557227</distanceFromOrigin>
				<angle>37.91641975272487</angle>
				<shape>triangular</shape>
				<triangleMeasure>0.6702993934802665</triangleMeasure>
				<rectangleMeasure>0.4541875405935838</rectangleMeasure>
				<circleMeasure>0.2633777833986171</circleMeasure>
				<centroid>
					<x>394.6343</x>
					<y>1103.701</y>
				</centroid>
			</pseudo3D>
		</spatialEntity>
		<numericStateVariable>
			<name>avgClusterednessRegions</name>
			<value>1364.93179102454</value>
		</numericStateVariable>
		<numericStateVariable>
			<name>avgDensityRegions</name>
			<value>0.615059247879215</value>
		</numericStateVariable>
	</timepoint>
	<timepoint>
		<spatialEntity>
			<pseudo3D type="region">
				<clusteredness>1</clusteredness>
				<density>0.630629670736219</density>
				<area>20908</area>
				<perimeter>683.7268629074097</perimeter>
				<distanceFromOrigin>381.7603960601466</distanceFromOrigin>
				<angle>41.39064987727279</angle>
				<shape>triangular</shape>
				<triangleMeasure>0.7331799154009687</triangleMeasure>
				<rectangleMeasure>0.5985508944858305</rectangleMeasure>
				<circleMeasure>0.3819091263441515</circleMeasure>
				<centroid>
					<x>1075.154</x>
					<y>1052.195</y>
				</centroid>
			</pseudo3D>
		</spatialEntity>
		<spatialEntity>
			<pseudo3D type="region">
				<clusteredness>1</clusteredness>
				<density>0.5994888250222108</density>
				<area>26655</area>
				<perimeter>938.0244574546814</perimeter>
				<distanceFromOrigin>266.3324989557227</distanceFromOrigin>
				<angle>37.91641975272487</angle>
				<shape>triangular</shape>
				<triangleMeasure>0.6702993934802665</triangleMeasure>
				<rectangleMeasure>0.4541875405935838</rectangleMeasure>
				<circleMeasure>0.2633777833986171</circleMeasure>
				<centroid>
					<x>394.6343</x>
					<y>1103.701</y>
				</centroid>
			</pseudo3D>
		</spatialEntity>
		<numericStateVariable>
			<name>avgClusterednessRegions</name>
			<value>1364.93179102454</value>
		</numericStateVariable>
		<numericStateVariable>
			<name>avgDensityRegions</name>
			<value>0.615059247879215</value>
		</numericStateVariable>
	</timepoint>
	<timepoint>
		<spatialEntity>
			<pseudo3D type="region">
				<clusteredness>1</clusteredness>
				<density>0.630629670736219</density>
				<area>20908</area>
				<perimeter>683.7268629074097</perimeter>
				<distanceFromOrigin>381.7603960601466</distanceFromOrigin>
				<angle>41.39064987727279</angle>
				<shape>triangular</shape>
				<triangleMeasure>0.7331799154009687</triangleMeasure>
				<rectangleMeasure>0.5985508944858305</rectangleMeasure>
				<circleMeasure>0.3819091263441515</circleMeasure>
				<centroid>
					<x>1075.154</x>
					<y>1052.195</y>
				</centroid>
			</pseudo3D>
		</spatialEntity>
		<spatialEntity>
			<pseudo3D type="region">
				<clusteredness>1</clusteredness>
				<density>0.5994888250222108</density>
				<area>26655</area>
				<perimeter>938.0244574546814</perimeter>
				<distanceFromOrigin>266.3324989557227</distanceFromOrigin>
				<angle>37.91641975272487</angle>
				<shape>triangular</shape>
				<triangleMeasure>0.6702993934802665</triangleMeasure>
				<rectangleMeasure>0.4541875405935838</rectangleMeasure>
				<circleMeasure>0.2633777833986171</circleMeasure>
				<centroid>
					<x>394.6343</x>
					<y>1103.701</y>
				</centroid>
			</pseudo3D>
		</spatialEntity>
		<numericStateVariable>
			<name>avgClusterednessRegions</name>
			<value>1364.93179102454</value>
		</numericStateVariable>
		<numericStateVariable>
			<name>avgDensityRegions</name>
			<value>0.615059247879215</value>
		</numericStateVariable>
	</timepoint>
	<timepoint>
		<spatialEntity>
			<pseudo3D type="region">
				<clusteredness>1</clusteredness>
				<density>0.630629670736219</density>
				<area>20908</area>
				<perimeter>683.7268629074097</perimeter>
				<distanceFromOrigin>381.7603960601466</distanceFromOrigin>
				<angle>41.39064987727279</angle>
				<shape>triangular</shape>
				<triangleMeasure>0.7331799154009687</triangleMeasure>
				<rectangleMeasure>0.5985508944858305</rectangleMeasure>
				<circleMeasure>0.3819091263441515</circleMeasure>
				<centroid>
					<x>1075.154</x>
					<y>1052.195</y>
				</centroid>
			</pseudo3D>
		</spatialEntity>
		<spatialEntity>
			<pseudo3D type="region">
				<clusteredness>1</clusteredness>
				<density>0.5994888250222108</density>
				<area>26655</area>
				<perimeter>938.0244574546814</perimeter>
				<distanceFromOrigin>266.3324989557227</distanceFromOrigin>
				<angle>37.91641975272487</angle>
				<shape>triangular</shape>
				<triangleMeasure>0.6702993934802665</triangleMeasure>
				<rectangleMeasure>0.4541875405935838</rectangleMeasure>
				<circleMeasure>0.2633777833986171</circleMeasure>
				<centroid>
					<x>394.6343</x>
					<y>1103.701</y>
				</centroid>
			</pseudo3D>
		</spatialEntity>
		<numericStateVariable>
			<name>avgClusterednessRegions</name>
			<value>1364.93179102454</value>
		</numericStateVariable>
		<numericStateVariable>
			<name>avgDensityRegions</name>
			<value>0.615059247879215</value>
		</numericStateVariable>
	</timepoint>
	<timepoint>
		<spatialEntity>
			<pseudo3D type="region">
				<clusteredness>1</clusteredness>
				<density>0.630629670736219</density>
				<area>20908</area>
				<perimeter>683.7268629074097</perimeter>
				<distanceFromOrigin>381.7603960601466</distanceFromOrigin>
				<angle>41.39064987727279</angle>
				<shape>triangular</shape>
				<triangleMeasure>0.7331799154009687</triangleMeasure>
				<rectangleMeasure>0.5985508944858305</rectangleMeasure>
				<circleMeasure>0.3819091263441515</circleMeasure>
				<centroid>
					<x>1075.154</x>
					<y>1052.195</y>
				</centroid>
			</pseudo3D>
		</spatialEntity>
		<spatialEntity>
			<pseudo3D type="region">
				<clusteredness>1</clusteredness>
				<density>0.5994888250222108</density>
				<area>26655</area>
				<perimeter>938.0244574546814</perimeter>
				<distanceFromOrigin>266.3324989557227</distanceFromOrigin>
				<angle>37.91641975272487</angle>
				<shape>triangular</shape>
				<triangleMeasure>0.6702993934802665</triangleMeasure>
				<rectangleMeasure>0.4541875405935838</rectangleMeasure>
				<circleMeasure>0.2633777833986171</circleMeasure>
				<centroid>
					<x>394.6343</x>
					<y>1103.701</y>
				</centroid>
			</pseudo3D>
		</spatialEntity>
		<numericStateVariable>
			<name>avgClusterednessRegions</name>
			<value>1364.93179102454</value>
		</numericStateVariable>
		<numericStateVariable>
			<name>avgDensityRegions</name>
			<value>0.615059247879215</value>
		</numericStateVariable>
	</timepoint>
	<timepoint>
		<spatialEntity>
			<pseudo3D type="region">
				<clusteredness>1</clusteredness>
				<density>0.630629670736219</density>
				<area>20908</area>
				<perimeter>683.7268629074097</perimeter>
				<distanceFromOrigin>381.7603960601466</distanceFromOrigin>
				<angle>41.39064987727279</angle>
				<shape>triangular</shape>
				<triangleMeasure>0.7331799154009687</triangleMeasure>
				<rectangleMeasure>0.5985508944858305</rectangleMeasure>
				<circleMeasure>0.3819091263441515</circleMeasure>
				<centroid>
					<x>1075.154</x>
					<y>1052.195</y>
				</centroid>
			</pseudo3D>
		</spatialEntity>
		<spatialEntity>
			<pseudo3D type="region">
				<clusteredness>1</clusteredness>
				<density>0.5994888250222108</density>
				<area>26655</area>
				<perimeter>938.0244574546814</perimeter>
				<distanceFromOrigin>266.3324989557227</distanceFromOrigin>
				<angle>37.91641975272487</angle>
				<shape>triangular</shape>
				<triangleMeasure>0.6702993934802665</triangleMeasure>
				<rectangleMeasure>0.4541875405935838</rectangleMeasure>
				<circleMeasure>0.2633777833986171</circleMeasure>
				<centroid>
					<x>394.6343</x>
					<y>1103.701</y>
				</centroid>
			</pseudo3D>
		</spatialEntity>
		<numericStateVariable>
			<name>avgClusterednessRegions</name>
			<value>1364.93179102454</value>
		</numericStateVariable>
		<numericStateVariable>
			<name>avgDensityRegions</name>
			<value>0.615059247879215</value>
		</numericStateVariable>
	</timepoint>
	<timepoint>
		<spatialEntity>
			<pseudo3D type="region">
				<clusteredness>1</clusteredness>
				<density>0.630629670736219</density>
				<area>20908</area>
				<perimeter>683.7268629074097</perimeter>
				<distanceFromOrigin>381.7603960601466</distanceFromOrigin>
				<angle>41.39064987727279</angle>
				<shape>triangular</shape>
				<triangleMeasure>0.7331799154009687</triangleMeasure>
				<rectangleMeasure>0.5985508944858305</rectangleMeasure>
				<circleMeasure>0.3819091263441515</circleMeasure>
				<centroid>
					<x>1075.154</x>
					<y>1052.195</y>
				</centroid>
			</pseudo3D>
		</spatialEntity>
		<spatialEntity>
			<pseudo3D type="region">
				<clusteredness>1</clusteredness>
				<density>0.5994888250222108</density>
				<area>26655</area>
				<perimeter>938.0244574546814</perimeter>
				<distanceFromOrigin>266.3324989557227</distanceFromOrigin>
				<angle>37.91641975272487</angle>
				<shape>triangular</shape>
				<triangleMeasure>0.6702993934802665</triangleMeasure>
				<rectangleMeasure>0.4541875405935838</rectangleMeasure>
				<circleMeasure>0.2633777833986171</circleMeasure>
				<centroid>
					<x>394.6343</x>
					<y>1103.701</y>
				</centroid>
			</pseudo3D>
		</spatialEntity>
		<numericStateVariable>
			<name>avgClusterednessRegions</name>
			<value>1364.93179102454</value>
		</numericStateVariable>
		<numericStateVariable>
			<name>avgDensityRegions</name>
			<value>0.615059247879215</value>
		</numericStateVariable>
	</timepoint>
	<timepoint>
		<spatialEntity>
			<pseudo3D type="region">
				<clusteredness>1</clusteredness>
				<density>0.630629670736219</density>
				<area>20908</area>
				<perimeter>683.7268629074097</perimeter>
				<distanceFromOrigin>381.7603960601466</distanceFromOrigin>
				<angle>41.39064987727279</angle>
				<shape>triangular</shape>
				<triangleMeasure>0.7331799154009687</triangleMeasure>
				<rectangleMeasure>0.5985508944858305</rectangleMeasure>
				<circleMeasure>0.3819091263441515</circleMeasure>
				<centroid>
					<x>1075.154</x>
					<y>1052.195</y>
				</centroid>
			</pseudo3D>
		</spatialEntity>
		<spatialEntity>
			<pseudo3D type="region">
				<clusteredness>1</clusteredness>
				<density>0.5994888250222108</density>
				<area>26655</area>
				<perimeter>938.0244574546814</perimeter>
				<distanceFromOrigin>266.3324989557227</distanceFromOrigin>
				<angle>37.91641975272487</angle>
				<shape>triangular</shape>
				<triangleMeasure>0.6702993934802665</triangleMeasure>
				<rectangleMeasure>0.4541875405935838</rectangleMeasure>
				<circleMeasure>0.2633777833986171</circleMeasure>
				<centroid>
					<x>394.6343</x>
					<y>1103.701</y>
				</centroid>
			</pseudo3D>
		</spatialEntity>
		<numericStateVariable>
			<name>avgClusterednessRegions</name>
			<value>1364.93179102454</value>
		</numericStateVariable>
		<numericStateVariable>
			<name>avgDensityRegions</name>
			<value>0.615059247879215</value>
		</numericStateVariable>
	</timepoint>
	<timepoint>
		<spatialEntity>
			<pseudo3D type="region">
				<clusteredness>1</clusteredness>
				<density>0.630629670736219</density>
				<area>20908</area>
				<perimeter>683.7268629074097</perimeter>
				<distanceFromOrigin>381.7603960601466</distanceFromOrigin>
				<angle>41.39064987727279</angle>
				<shape>triangular</shape>
				<triangleMeasure>0.7331799154009687</triangleMeasure>
				<rectangleMeasure>0.5985508944858305</rectangleMeasure>
				<circleMeasure>0.3819091263441515</circleMeasure>
				<centroid>
					<x>1075.154</x>
					<y>1052.195</y>
				</centroid>
			</pseudo3D>
		</spatialEntity>
		<spatialEntity>
			<pseudo3D type="region">
				<clusteredness>1</clusteredness>
				<density>0.5994888250222108</density>
				<area>26655</area>
				<perimeter>938.0244574546814</perimeter>
				<distanceFromOrigin>266.3324989557227</distanceFromOrigin>
				<angle>37.91641975272487</angle>
				<shape>triangular</shape>
				<triangleMeasure>0.6702993934802665</triangleMeasure>
				<rectangleMeasure>0.4541875405935838</rectangleMeasure>
				<circleMeasure>0.2633777833986171</circleMeasure>
				<centroid>
					<x>394.6343</x>
					<y>1103.701</y>
				</centroid>
			</pseudo3D>
		</spatialEntity>
		<numericStateVariable>
			<name>avgClusterednessRegions</name>
			<value>1364.93179102454</value>
		</numericStateVariable>
		<numericStateVariable>
			<name>avgDensityRegions</name>
			<value>0.615059247879215</value>
		</numericStateVariable>
	</timepoint>
	<timepoint>
		<spatialEntity>
			<pseudo3D type="region">
				<clusteredness>1</clusteredness>
				<density>0.630629670736219</density>
				<area>20908</area>
				<perimeter>683.7268629074097</perimeter>
				<distanceFromOrigin>381.7603960601466</distanceFromOrigin>
				<angle>41.39064987727279</angle>
				<shape>triangular</shape>
				<triangleMeasure>0.7331799154009687</triangleMeasure>
				<rectangleMeasure>0.5985508944858305</rectangleMeasure>
				<circleMeasure>0.3819091263441515</circleMeasure>
				<centroid>
					<x>1075.154</x>
					<y>1052.195</y>
				</centroid>
			</pseudo3D>
		</spatialEntity>
		<spatialEntity>
			<pseudo3D type="region">
				<clusteredness>1</clusteredness>
				<density>0.5994888250222108</density>
				<area>26655</area>
				<perimeter>938.0244574546814</perimeter>
				<distanceFromOrigin>266.3324989557227</distanceFromOrigin>
				<angle>37.91641975272487</angle>
				<shape>triangular</shape>
				<triangleMeasure>0.6702993934802665</triangleMeasure>
				<rectangleMeasure>0.4541875405935838</rectangleMeasure>
				<circleMeasure>0.2633777833986171</circleMeasure>
				<centroid>
					<x>394.6343</x>
					<y>1103.701</y>
				</centroid>
			</pseudo3D>
		</spatialEntity>
		<numericStateVariable>
			<name>avgClusterednessRegions</name>
			<value>1364.93179102454</value>
		</numericStateVariable>
		<numericStateVariable>
			<name>avgDensityRegions</name>
			<value>0.615059247879215</value>
		</numericStateVariable>
	</timepoint>
	<timepoint>
		<spatialEntity>
			<pseudo3D type="region">
				<clusteredness>1</clusteredness>
				<density>0.630629670736219</density>
				<area>20908</area>
				<perimeter>683.7268629074097</perimeter>
				<distanceFromOrigin>381.7603960601466</distanceFromOrigin>
				<angle>41.39064987727279</angle>
				<shape>triangular</shape>
				<triangleMeasure>0.7331799154009687</triangleMeasure>
				<rectangleMeasure>0.5985508944858305</rectangleMeasure>
				<circleMeasure>0.3819091263441515</circleMeasure>
				<centroid>
					<x>1075.154</x>
					<y>1052.195</y>
				</centroid>
			</pseudo3D>
		</spatialEntity>
		<spatialEntity>
			<pseudo3D type="region">
				<clusteredness>1</clusteredness>
				<density>0.5994888250222108</density>
				<area>26655</area>
				<perimeter>938.0244574546814</perimeter>
				<distanceFromOrigin>266.3324989557227</distanceFromOrigin>
				<angle>37.91641975272487</angle>
				<shape>triangular</shape>
				<triangleMeasure>0.6702993934802665</triangleMeasure>
				<rectangleMeasure>0.4541875405935838</rectangleMeasure>
				<circleMeasure>0.2633777833986171</circleMeasure>
				<centroid>
					<x>394.6343</x>
					<y>1103.701</y>
				</centroid>
			</pseudo3D>
		</spatialEntity>
		<numericStateVariable>
			<name>avgClusterednessRegions</name>
			<value>1364.93179102454</value>
		</numericStateVariable>
		<numericStateVariable>
			<name>avgDensityRegions</name>
			<value>0.615059247879215</value>
		</numericStateVariable>
	</timepoint>
	<timepoint>
		<spatialEntity>
			<pseudo3D type="region">
				<clusteredness>1</clusteredness>
				<density>0.630629670736219</density>
				<area>20908</area>
				<perimeter>683.7268629074097</perimeter>
				<distanceFromOrigin>381.7603960601466</distanceFromOrigin>
				<angle>41.39064987727279</angle>
				<shape>triangular</shape>
				<triangleMeasure>0.7331799154009687</triangleMeasure>
				<rectangleMeasure>0.5985508944858305</rectangleMeasure>
				<circleMeasure>0.3819091263441515</circleMeasure>
				<centroid>
					<x>1075.154</x>
					<y>1052.195</y>
				</centroid>
			</pseudo3D>
		</spatialEntity>
		<spatialEntity>
			<pseudo3D type="region">
				<clusteredness>1</clusteredness>
				<density>0.5994888250222108</density>
				<area>26655</area>
				<perimeter>938.0244574546814</perimeter>
				<distanceFromOrigin>266.3324989557227</distanceFromOrigin>
				<angle>37.91641975272487</angle>
				<shape>triangular</shape>
				<triangleMeasure>0.6702993934802665</triangleMeasure>
				<rectangleMeasure>0.4541875405935838</rectangleMeasure>
				<circleMeasure>0.2633777833986171</circleMeasure>
				<centroid>
					<x>394.6343</x>
					<y>1103.701</y>
				</centroid>
			</pseudo3D>
		</spatialEntity>
		<numericStateVariable>
			<name>avgClusterednessRegions</name>
			<value>1364.93179102454</value>
		</numericStateVariable>
		<numericStateVariable>
			<name>avgDensityRegions</name>
			<value>0.615059247879215</value>
		</numericStateVariable>
	</timepoint>
	<timepoint>
		<spatialEntity>
			<pseudo3D type="region">
				<clusteredness>1</clusteredness>
				<density>0.630629670736219</density>
				<area>20908</area>
				<perimeter>683.7268629074097</perimeter>
				<distanceFromOrigin>381.7603960601466</distanceFromOrigin>
				<angle>41.39064987727279</angle>
				<shape>triangular</shape>
				<triangleMeasure>0.7331799154009687</triangleMeasure>
				<rectangleMeasure>0.5985508944858305</rectangleMeasure>
				<circleMeasure>0.3819091263441515</circleMeasure>
				<centroid>
					<x>1075.154</x>
					<y>1052.195</y>
				</centroid>
			</pseudo3D>
		</spatialEntity>
		<spatialEntity>
			<pseudo3D type="region">
				<clusteredness>1</clusteredness>
				<density>0.5994888250222108</density>
				<area>26655</area>
				<perimeter>938.0244574546814</perimeter>
				<distanceFromOrigin>266.3324989557227</distanceFromOrigin>
				<angle>37.91641975272487</angle>
				<shape>triangular</shape>
				<triangleMeasure>0.6702993934802665</triangleMeasure>
				<rectangleMeasure>0.4541875405935838</rectangleMeasure>
				<circleMeasure>0.2633777833986171</circleMeasure>
				<centroid>
					<x>394.6343</x>
					<y>1103.701</y>
				</centroid>
			</pseudo3D>
		</spatialEntity>
		<numericStateVariable>
			<name>avgClusterednessRegions</name>
			<value>1364.93179102454</value>
		</numericStateVariable>
		<numericStateVariable>
			<name>avgDensityRegions</name>
			<value>0.615059247879215</value>
		</numericStateVariable>
	</timepoint>
	<timepoint>
		<spatialEntity>
			<pseudo3D type="region">
				<clusteredness>1</clusteredness>
				<density>0.630629670736219</density>
				<area>20908</area>
				<perimeter>683.7268629074097</perimeter>
				<distanceFromOrigin>381.7603960601466</distanceFromOrigin>
				<angle>41.39064987727279</angle>
				<shape>triangular</shape>
				<triangleMeasure>0.7331799154009687</triangleMeasure>
				<rectangleMeasure>0.5985508944858305</rectangleMeasure>
				<circleMeasure>0.3819091263441515</circleMeasure>
				<centroid>
					<x>1075.154</x>
					<y>1052.195</y>
				</centroid>
			</pseudo3D>
		</spatialEntity>
		<spatialEntity>
			<pseudo3D type="region">
				<clusteredness>1</clusteredness>
				<density>0.5994888250222108</density>
				<area>26655</area>
				<perimeter>938.0244574546814</perimeter>
				<distanceFromOrigin>266.3324989557227</distanceFromOrigin>
				<angle>37.91641975272487</angle>
				<shape>triangular</shape>
				<triangleMeasure>0.6702993934802665</triangleMeasure>
				<rectangleMeasure>0.4541875405935838</rectangleMeasure>
				<circleMeasure>0.2633777833986171</circleMeasure>
				<centroid>
					<x>394.6343</x>
					<y>1103.701</y>
				</centroid>
			</pseudo3D>
		</spatialEntity>
		<numericStateVariable>
			<name>avgClusterednessRegions</name>
			<value>1364.93179102454</value>
		</numericStateVariable>
		<numericStateVariable>
			<name>avgDensityRegions</name>
			<value>0.615059247879215</value>
		</numericStateVariable>
	</timepoint>
	<timepoint>
		<spatialEntity>
			<pseudo3D type="region">
				<clusteredness>1</clusteredness>
				<density>0.630629670736219</density>
				<area>20908</area>
				<perimeter>683.7268629074097</perimeter>
				<distanceFromOrigin>381.7603960601466</distanceFromOrigin>
				<angle>41.39064987727279</angle>
				<shape>triangular</shape>
				<triangleMeasure>0.7331799154009687</triangleMeasure>
				<rectangleMeasure>0.5985508944858305</rectangleMeasure>
				<circleMeasure>0.3819091263441515</circleMeasure>
				<centroid>
					<x>1075.154</x>
					<y>1052.195</y>
				</centroid>
			</pseudo3D>
		</spatialEntity>
		<spatialEntity>
			<pseudo3D type="region">
				<clusteredness>1</clusteredness>
				<density>0.5994888250222108</density>
				<area>26655</area>
				<perimeter>938.0244574546814</perimeter>
				<distanceFromOrigin>266.3324989557227</distanceFromOrigin>
				<angle>37.91641975272487</angle>
				<shape>triangular</shape>
				<triangleMeasure>0.6702993934802665</triangleMeasure>
				<rectangleMeasure>0.4541875405935838</rectangleMeasure>
				<circleMeasure>0.2633777833986171</circleMeasure>
				<centroid>
					<x>394.6343</x>
					<y>1103.701</y>
				</centroid>
			</pseudo3D>
		</spatialEntity>
		<numericStateVariable>
			<name>avgClusterednessRegions</name>
			<value>1364.93179102454</value>
		</numericStateVariable>
		<numericStateVariable>
			<name>avgDensityRegions</name>
			<value>0.615059247879215</value>
		</numericStateVariable>
	</timepoint>
	<timepoint>
		<spatialEntity>
			<pseudo3D type="region">
				<clusteredness>1</clusteredness>
				<density>0.630629670736219</density>
				<area>20908</area>
				<perimeter>683.7268629074097</perimeter>
				<distanceFromOrigin>381.7603960601466</distanceFromOrigin>
				<angle>41.39064987727279</angle>
				<shape>triangular</shape>
				<triangleMeasure>0.7331799154009687</triangleMeasure>
				<rectangleMeasure>0.5985508944858305</rectangleMeasure>
				<circleMeasure>0.3819091263441515</circleMeasure>
				<centroid>
					<x>1075.154</x>
					<y>1052.195</y>
				</centroid>
			</pseudo3D>
		</spatialEntity>
		<spatialEntity>
			<pseudo3D type="region">
				<clusteredness>1</clusteredness>
				<density>0.5994888250222108</density>
				<area>26655</area>
				<perimeter>938.0244574546814</perimeter>
				<distanceFromOrigin>266.3324989557227</distanceFromOrigin>
				<angle>37.91641975272487</angle>
				<shape>triangular</shape>
				<triangleMeasure>0.6702993934802665</triangleMeasure>
				<rectangleMeasure>0.4541875405935838</rectangleMeasure>
				<circleMeasure>0.2633777833986171</circleMeasure>
				<centroid>
					<x>394.6343</x>
					<y>1103.701</y>
				</centroid>
			</pseudo3D>
		</spatialEntity>
		<numericStateVariable>
			<name>avgClusterednessRegions</name>
			<value>1364.93179102454</value>
		</numericStateVariable>
		<numericStateVariable>
			<name>avgDensityRegions</name>
			<value>0.615059247879215</value>
		</numericStateVariable>
	</timepoint>
	<timepoint>
		<spatialEntity>
			<pseudo3D type="region">
				<clusteredness>1</clusteredness>
				<density>0.630629670736219</density>
				<area>20908</area>
				<perimeter>683.7268629074097</perimeter>
				<distanceFromOrigin>381.7603960601466</distanceFromOrigin>
				<angle>41.39064987727279</angle>
				<shape>triangular</shape>
				<triangleMeasure>0.7331799154009687</triangleMeasure>
				<rectangleMeasure>0.5985508944858305</rectangleMeasure>
				<circleMeasure>0.3819091263441515</circleMeasure>
				<centroid>
					<x>1075.154</x>
					<y>1052.195</y>
				</centroid>
			</pseudo3D>
		</spatialEntity>
		<spatialEntity>
			<pseudo3D type="region">
				<clusteredness>1</clusteredness>
				<density>0.5994888250222108</density>
				<area>26655</area>
				<perimeter>938.0244574546814</perimeter>
				<distanceFromOrigin>266.3324989557227</distanceFromOrigin>
				<angle>37.91641975272487</angle>
				<shape>triangular</shape>
				<triangleMeasure>0.6702993934802665</triangleMeasure>
				<rectangleMeasure>0.4541875405935838</rectangleMeasure>
				<circleMeasure>0.2633777833986171</circleMeasure>
				<centroid>
					<x>394.6343</x>
					<y>1103.701</y>
				</centroid>
			</pseudo3D>
		</spatialEntity>
		<numericStateVariable>
			<name>avgClusterednessRegions</name>
			<value>1364.93179102454</value>
		</numericStateVariable>
		<numericStateVariable>
			<name>avgDensityRegions</name>
			<value>0.615059247879215</value>
		</numericStateVariable>
	</timepoint>
	<timepoint>
		<spatialEntity>
			<pseudo3D type="region">
				<clusteredness>1</clusteredness>
				<density>0.630629670736219</density>
				<area>20908</area>
				<perimeter>683.7268629074097</perimeter>
				<distanceFromOrigin>381.7603960601466</distanceFromOrigin>
				<angle>41.39064987727279</angle>
				<shape>triangular</shape>
				<triangleMeasure>0.7331799154009687</triangleMeasure>
				<rectangleMeasure>0.5985508944858305</rectangleMeasure>
				<circleMeasure>0.3819091263441515</circleMeasure>
				<centroid>
					<x>1075.154</x>
					<y>1052.195</y>
				</centroid>
			</pseudo3D>
		</spatialEntity>
		<spatialEntity>
			<pseudo3D type="region">
				<clusteredness>1</clusteredness>
				<density>0.5994888250222108</density>
				<area>26655</area>
				<perimeter>938.0244574546814</perimeter>
				<distanceFromOrigin>266.3324989557227</distanceFromOrigin>
				<angle>37.91641975272487</angle>
				<shape>triangular</shape>
				<triangleMeasure>0.6702993934802665</triangleMeasure>
				<rectangleMeasure>0.4541875405935838</rectangleMeasure>
				<circleMeasure>0.2633777833986171</circleMeasure>
				<centroid>
					<x>394.6343</x>
					<y>1103.701</y>
				</centroid>
			</pseudo3D>
		</spatialEntity>
		<numericStateVariable>
			<name>avgClusterednessRegions</name>
			<value>1364.93179102454</value>
		</numericStateVariable>
		<numericStateVariable>
			<name>avgDensityRegions</name>
			<value>0.615059247879215</value>
		</numericStateVariable>
	</timepoint>
	<timepoint>
		<spatialEntity>
			<pseudo3D type="region">
				<clusteredness>1</clusteredness>
				<density>0.630629670736219</density>
				<area>20908</area>
				<perimeter>683.7268629074097</perimeter>
				<distanceFromOrigin>381.7603960601466</distanceFromOrigin>
				<angle>41.39064987727279</angle>
				<shape>triangular</shape>
				<triangleMeasure>0.7331799154009687</triangleMeasure>
				<rectangleMeasure>0.5985508944858305</rectangleMeasure>
				<circleMeasure>0.3819091263441515</circleMeasure>
				<centroid>
					<x>1075.154</x>
					<y>1052.195</y>
				</centroid>
			</pseudo3D>
		</spatialEntity>
		<spatialEntity>
			<pseudo3D type="region">
				<clusteredness>1</clusteredness>
				<density>0.5994888250222108</density>
				<area>26655</area>
				<perimeter>938.0244574546814</perimeter>
				<distanceFromOrigin>266.3324989557227</distanceFromOrigin>
				<angle>37.91641975272487</angle>
				<shape>triangular</shape>
				<triangleMeasure>0.6702993934802665</triangleMeasure>
				<rectangleMeasure>0.4541875405935838</rectangleMeasure>
				<circleMeasure>0.2633777833986171</circleMeasure>
				<centroid>
					<x>394.6343</x>
					<y>1103.701</y>
				</centroid>
			</pseudo3D>
		</spatialEntity>
		<numericStateVariable>
			<name>avgClusterednessRegions</name>
			<value>1364.93179102454</value>
		</numericStateVariable>
		<numericStateVariable>
			<name>avgDensityRegions</name>
			<value>0.615059247879215</value>
		</numericStateVariable>
	</timepoint>
	<timepoint>
		<spatialEntity>
			<pseudo3D type="region">
				<clusteredness>1</clusteredness>
				<density>0.630629670736219</density>
				<area>20908</area>
				<perimeter>683.7268629074097</perimeter>
				<distanceFromOrigin>381.7603960601466</distanceFromOrigin>
				<angle>41.39064987727279</angle>
				<shape>triangular</shape>
				<triangleMeasure>0.7331799154009687</triangleMeasure>
				<rectangleMeasure>0.5985508944858305</rectangleMeasure>
				<circleMeasure>0.3819091263441515</circleMeasure>
				<centroid>
					<x>1075.154</x>
					<y>1052.195</y>
				</centroid>
			</pseudo3D>
		</spatialEntity>
		<spatialEntity>
			<pseudo3D type="region">
				<clusteredness>1</clusteredness>
				<density>0.5994888250222108</density>
				<area>26655</area>
				<perimeter>938.0244574546814</perimeter>
				<distanceFromOrigin>266.3324989557227</distanceFromOrigin>
				<angle>37.91641975272487</angle>
				<shape>triangular</shape>
				<triangleMeasure>0.6702993934802665</triangleMeasure>
				<rectangleMeasure>0.4541875405935838</rectangleMeasure>
				<circleMeasure>0.2633777833986171</circleMeasure>
				<centroid>
					<x>394.6343</x>
					<y>1103.701</y>
				</centroid>
			</pseudo3D>
		</spatialEntity>
		<numericStateVariable>
			<name>avgClusterednessRegions</name>
			<value>1364.93179102454</value>
		</numericStateVariable>
		<numericStateVariable>
			<name>avgDensityRegions</name>
			<value>0.615059247879215</value>
		</numericStateVariable>
	</timepoint>
	<timepoint>
		<spatialEntity>
			<pseudo3D type="region">
				<clusteredness>1</clusteredness>
				<density>0.630629670736219</density>
				<area>20908</area>
				<perimeter>683.7268629074097</perimeter>
				<distanceFromOrigin>381.7603960601466</distanceFromOrigin>
				<angle>41.39064987727279</angle>
				<shape>triangular</shape>
				<triangleMeasure>0.7331799154009687</triangleMeasure>
				<rectangleMeasure>0.5985508944858305</rectangleMeasure>
				<circleMeasure>0.3819091263441515</circleMeasure>
				<centroid>
					<x>1075.154</x>
					<y>1052.195</y>
				</centroid>
			</pseudo3D>
		</spatialEntity>
		<spatialEntity>
			<pseudo3D type="region">
				<clusteredness>1</clusteredness>
				<density>0.5994888250222108</density>
				<area>26655</area>
				<perimeter>938.0244574546814</perimeter>
				<distanceFromOrigin>266.3324989557227</distanceFromOrigin>
				<angle>37.91641975272487</angle>
				<shape>triangular</shape>
				<triangleMeasure>0.6702993934802665</triangleMeasure>
				<rectangleMeasure>0.4541875405935838</rectangleMeasure>
				<circleMeasure>0.2633777833986171</circleMeasure>
				<centroid>
					<x>394.6343</x>
					<y>1103.701</y>
				</centroid>
			</pseudo3D>
		</spatialEntity>
		<numericStateVariable>
			<name>avgClusterednessRegions</name>
			<value>1364.93179102454</value>
		</numericStateVariable>
		<numericStateVariable>
			<name>avgDensityRegions</name>
			<value>0.615059247879215</value>
		</numericStateVariable>
	</timepoint>
	<timepoint>
		<spatialEntity>
			<pseudo3D type="region">
				<clusteredness>1</clusteredness>
				<density>0.630629670736219</density>
				<area>20908</area>
				<perimeter>683.7268629074097</perimeter>
				<distanceFromOrigin>381.7603960601466</distanceFromOrigin>
				<angle>41.39064987727279</angle>
				<shape>triangular</shape>
				<triangleMeasure>0.7331799154009687</triangleMeasure>
				<rectangleMeasure>0.5985508944858305</rectangleMeasure>
				<circleMeasure>0.3819091263441515</circleMeasure>
				<centroid>
					<x>1075.154</x>
					<y>1052.195</y>
				</centroid>
			</pseudo3D>
		</spatialEntity>
		<spatialEntity>
			<pseudo3D type="region">
				<clusteredness>1</clusteredness>
				<density>0.5994888250222108</density>
				<area>26655</area>
				<perimeter>938.0244574546814</perimeter>
				<distanceFromOrigin>266.3324989557227</distanceFromOrigin>
				<angle>37.91641975272487</angle>
				<shape>triangular</shape>
				<triangleMeasure>0.6702993934802665</triangleMeasure>
				<rectangleMeasure>0.4541875405935838</rectangleMeasure>
				<circleMeasure>0.2633777833986171</circleMeasure>
				<centroid>
					<x>394.6343</x>
					<y>1103.701</y>
				</centroid>
			</pseudo3D>
		</spatialEntity>
		<numericStateVariable>
			<name>avgClusterednessRegions</name>
			<value>1364.93179102454</value>
		</numericStateVariable>
		<numericStateVariable>
			<name>avgDensityRegions</name>
			<value>0.615059247879215</value>
		</numericStateVariable>
	</timepoint>
	<timepoint>
		<spatialEntity>
			<pseudo3D type="region">
				<clusteredness>1</clusteredness>
				<density>0.630629670736219</density>
				<area>20908</area>
				<perimeter>683.7268629074097</perimeter>
				<distanceFromOrigin>381.7603960601466</distanceFromOrigin>
				<angle>41.39064987727279</angle>
				<shape>triangular</shape>
				<triangleMeasure>0.7331799154009687</triangleMeasure>
				<rectangleMeasure>0.5985508944858305</rectangleMeasure>
				<circleMeasure>0.3819091263441515</circleMeasure>
				<centroid>
					<x>1075.154</x>
					<y>1052.195</y>
				</centroid>
			</pseudo3D>
		</spatialEntity>
		<spatialEntity>
			<pseudo3D type="region">
				<clusteredness>1</clusteredness>
				<density>0.5994888250222108</density>
				<area>26655</area>
				<perimeter>938.0244574546814</perimeter>
				<distanceFromOrigin>266.3324989557227</distanceFromOrigin>
				<angle>37.91641975272487</angle>
				<shape>triangular</shape>
				<triangleMeasure>0.6702993934802665</triangleMeasure>
				<rectangleMeasure>0.4541875405935838</rectangleMeasure>
				<circleMeasure>0.2633777833986171</circleMeasure>
				<centroid>
					<x>394.6343</x>
					<y>1103.701</y>
				</centroid>
			</pseudo3D>
		</spatialEntity>
		<numericStateVariable>
			<name>avgClusterednessRegions</name>
			<value>1364.93179102454</value>
		</numericStateVariable>
		<numericStateVariable>
			<name>avgDensityRegions</name>
			<value>0.615059247879215</value>
		</numericStateVariable>
	</timepoint>
	<timepoint>
		<spatialEntity>
			<pseudo3D type="region">
				<clusteredness>1</clusteredness>
				<density>0.630629670736219</density>
				<area>20908</area>
				<perimeter>683.7268629074097</perimeter>
				<distanceFromOrigin>381.7603960601466</distanceFromOrigin>
				<angle>41.39064987727279</angle>
				<shape>triangular</shape>
				<triangleMeasure>0.7331799154009687</triangleMeasure>
				<rectangleMeasure>0.5985508944858305</rectangleMeasure>
				<circleMeasure>0.3819091263441515</circleMeasure>
				<centroid>
					<x>1075.154</x>
					<y>1052.195</y>
				</centroid>
			</pseudo3D>
		</spatialEntity>
		<spatialEntity>
			<pseudo3D type="region">
				<clusteredness>1</clusteredness>
				<density>0.5994888250222108</density>
				<area>26655</area>
				<perimeter>938.0244574546814</perimeter>
				<distanceFromOrigin>266.3324989557227</distanceFromOrigin>
				<angle>37.91641975272487</angle>
				<shape>triangular</shape>
				<triangleMeasure>0.6702993934802665</triangleMeasure>
				<rectangleMeasure>0.4541875405935838</rectangleMeasure>
				<circleMeasure>0.2633777833986171</circleMeasure>
				<centroid>
					<x>394.6343</x>
					<y>1103.701</y>
				</centroid>
			</pseudo3D>
		</spatialEntity>
		<numericStateVariable>
			<name>avgClusterednessRegions</name>
			<value>1364.93179102454</value>
		</numericStateVariable>
		<numericStateVariable>
			<name>avgDensityRegions</name>
			<value>0.615059247879215</value>
		</numericStateVariable>
	</timepoint>
	<timepoint>
		<spatialEntity>
			<pseudo3D type="region">
				<clusteredness>1</clusteredness>
				<density>0.630629670736219</density>
				<area>20908</area>
				<perimeter>683.7268629074097</perimeter>
				<distanceFromOrigin>381.7603960601466</distanceFromOrigin>
				<angle>41.39064987727279</angle>
				<shape>triangular</shape>
				<triangleMeasure>0.7331799154009687</triangleMeasure>
				<rectangleMeasure>0.5985508944858305</rectangleMeasure>
				<circleMeasure>0.3819091263441515</circleMeasure>
				<centroid>
					<x>1075.154</x>
					<y>1052.195</y>
				</centroid>
			</pseudo3D>
		</spatialEntity>
		<spatialEntity>
			<pseudo3D type="region">
				<clusteredness>1</clusteredness>
				<density>0.5994888250222108</density>
				<area>26655</area>
				<perimeter>938.0244574546814</perimeter>
				<distanceFromOrigin>266.3324989557227</distanceFromOrigin>
				<angle>37.91641975272487</angle>
				<shape>triangular</shape>
				<triangleMeasure>0.6702993934802665</triangleMeasure>
				<rectangleMeasure>0.4541875405935838</rectangleMeasure>
				<circleMeasure>0.2633777833986171</circleMeasure>
				<centroid>
					<x>394.6343</x>
					<y>1103.701</y>
				</centroid>
			</pseudo3D>
		</spatialEntity>
		<numericStateVariable>
			<name>avgClusterednessRegions</name>
			<value>1364.93179102454</value>
		</numericStateVariable>
		<numericStateVariable>
			<name>avgDensityRegions</name>
			<value>0.615059247879215</value>
		</numericStateVariable>
	</timepoint>
	<timepoint>
		<spatialEntity>
			<pseudo3D type="region">
				<clusteredness>1</clusteredness>
				<density>0.630629670736219</density>
				<area>20908</area>
				<perimeter>683.7268629074097</perimeter>
				<distanceFromOrigin>381.7603960601466</distanceFromOrigin>
				<angle>41.39064987727279</angle>
				<shape>triangular</shape>
				<triangleMeasure>0.7331799154009687</triangleMeasure>
				<rectangleMeasure>0.5985508944858305</rectangleMeasure>
				<circleMeasure>0.3819091263441515</circleMeasure>
				<centroid>
					<x>1075.154</x>
					<y>1052.195</y>
				</centroid>
			</pseudo3D>
		</spatialEntity>
		<spatialEntity>
			<pseudo3D type="region">
				<clusteredness>1</clusteredness>
				<density>0.5994888250222108</density>
				<area>26655</area>
				<perimeter>938.0244574546814</perimeter>
				<distanceFromOrigin>266.3324989557227</distanceFromOrigin>
				<angle>37.91641975272487</angle>
				<shape>triangular</shape>
				<triangleMeasure>0.6702993934802665</triangleMeasure>
				<rectangleMeasure>0.4541875405935838</rectangleMeasure>
				<circleMeasure>0.2633777833986171</circleMeasure>
				<centroid>
					<x>394.6343</x>
					<y>1103.701</y>
				</centroid>
			</pseudo3D>
		</spatialEntity>
		<numericStateVariable>
			<name>avgClusterednessRegions</name>
			<value>1364.93179102454</value>
		</numericStateVariable>
		<numericStateVariable>
			<name>avgDensityRegions</name>
			<value>0.615059247879215</value>
		</numericStateVariable>
	</timepoint>
	<timepoint>
		<spatialEntity>
			<pseudo3D type="region">
				<clusteredness>1</clusteredness>
				<density>0.630629670736219</density>
				<area>20908</area>
				<perimeter>683.7268629074097</perimeter>
				<distanceFromOrigin>381.7603960601466</distanceFromOrigin>
				<angle>41.39064987727279</angle>
				<shape>triangular</shape>
				<triangleMeasure>0.7331799154009687</triangleMeasure>
				<rectangleMeasure>0.5985508944858305</rectangleMeasure>
				<circleMeasure>0.3819091263441515</circleMeasure>
				<centroid>
					<x>1075.154</x>
					<y>1052.195</y>
				</centroid>
			</pseudo3D>
		</spatialEntity>
		<spatialEntity>
			<pseudo3D type="region">
				<clusteredness>1</clusteredness>
				<density>0.5994888250222108</density>
				<area>26655</area>
				<perimeter>938.0244574546814</perimeter>
				<distanceFromOrigin>266.3324989557227</distanceFromOrigin>
				<angle>37.91641975272487</angle>
				<shape>triangular</shape>
				<triangleMeasure>0.6702993934802665</triangleMeasure>
				<rectangleMeasure>0.4541875405935838</rectangleMeasure>
				<circleMeasure>0.2633777833986171</circleMeasure>
				<centroid>
					<x>394.6343</x>
					<y>1103.701</y>
				</centroid>
			</pseudo3D>
		</spatialEntity>
		<numericStateVariable>
			<name>avgClusterednessRegions</name>
			<value>1364.93179102454</value>
		</numericStateVariable>
		<numericStateVariable>
			<name>avgDensityRegions</name>
			<value>0.615059247879215</value>
		</numericStateVariable>
	</timepoint>
	<timepoint>
		<spatialEntity>
			<pseudo3D type="region">
				<clusteredness>1</clusteredness>
				<density>0.630629670736219</density>
				<area>20908</area>
				<perimeter>683.7268629074097</perimeter>
				<distanceFromOrigin>381.7603960601466</distanceFromOrigin>
				<angle>41.39064987727279</angle>
				<shape>triangular</shape>
				<triangleMeasure>0.7331799154009687</triangleMeasure>
				<rectangleMeasure>0.5985508944858305</rectangleMeasure>
				<circleMeasure>0.3819091263441515</circleMeasure>
				<centroid>
					<x>1075.154</x>
					<y>1052.195</y>
				</centroid>
			</pseudo3D>
		</spatialEntity>
		<spatialEntity>
			<pseudo3D type="region">
				<clusteredness>1</clusteredness>
				<density>0.5994888250222108</density>
				<area>26655</area>
				<perimeter>938.0244574546814</perimeter>
				<distanceFromOrigin>266.3324989557227</distanceFromOrigin>
				<angle>37.91641975272487</angle>
				<shape>triangular</shape>
				<triangleMeasure>0.6702993934802665</triangleMeasure>
				<rectangleMeasure>0.4541875405935838</rectangleMeasure>
				<circleMeasure>0.2633777833986171</circleMeasure>
				<centroid>
					<x>394.6343</x>
					<y>1103.701</y>
				</centroid>
			</pseudo3D>
		</spatialEntity>
		<numericStateVariable>
			<name>avgClusterednessRegions</name>
			<value>1364.93179102454</value>
		</numericStateVariable>
		<numericStateVariable>
			<name>avgDensityRegions</name>
			<value>0.615059247879215</value>
		</numericStateVariable>
	</timepoint>
	<timepoint>
		<spatialEntity>
			<pseudo3D type="region">
				<clusteredness>1</clusteredness>
				<density>0.630629670736219</density>
				<area>20908</area>
				<perimeter>683.7268629074097</perimeter>
				<distanceFromOrigin>381.7603960601466</distanceFromOrigin>
				<angle>41.39064987727279</angle>
				<shape>triangular</shape>
				<triangleMeasure>0.7331799154009687</triangleMeasure>
				<rectangleMeasure>0.5985508944858305</rectangleMeasure>
				<circleMeasure>0.3819091263441515</circleMeasure>
				<centroid>
					<x>1075.154</x>
					<y>1052.195</y>
				</centroid>
			</pseudo3D>
		</spatialEntity>
		<spatialEntity>
			<pseudo3D type="region">
				<clusteredness>1</clusteredness>
				<density>0.5994888250222108</density>
				<area>26655</area>
				<perimeter>938.0244574546814</perimeter>
				<distanceFromOrigin>266.3324989557227</distanceFromOrigin>
				<angle>37.91641975272487</angle>
				<shape>triangular</shape>
				<triangleMeasure>0.6702993934802665</triangleMeasure>
				<rectangleMeasure>0.4541875405935838</rectangleMeasure>
				<circleMeasure>0.2633777833986171</circleMeasure>
				<centroid>
					<x>394.6343</x>
					<y>1103.701</y>
				</centroid>
			</pseudo3D>
		</spatialEntity>
		<numericStateVariable>
			<name>avgClusterednessRegions</name>
			<value>1364.93179102454</value>
		</numericStateVariable>
		<numericStateVariable>
			<name>avgDensityRegions</name>
			<value>0.615059247879215</value>
		</numericStateVariable>
	</timepoint>
	<timepoint>
		<spatialEntity>
			<pseudo3D type="region">
				<clusteredness>1</clusteredness>
				<density>0.630629670736219</density>
				<area>20908</area>
				<perimeter>683.7268629074097</perimeter>
				<distanceFromOrigin>381.7603960601466</distanceFromOrigin>
				<angle>41.39064987727279</angle>
				<shape>triangular</shape>
				<triangleMeasure>0.7331799154009687</triangleMeasure>
				<rectangleMeasure>0.5985508944858305</rectangleMeasure>
				<circleMeasure>0.3819091263441515</circleMeasure>
				<centroid>
					<x>1075.154</x>
					<y>1052.195</y>
				</centroid>
			</pseudo3D>
		</spatialEntity>
		<spatialEntity>
			<pseudo3D type="region">
				<clusteredness>1</clusteredness>
				<density>0.5994888250222108</density>
				<area>26655</area>
				<perimeter>938.0244574546814</perimeter>
				<distanceFromOrigin>266.3324989557227</distanceFromOrigin>
				<angle>37.91641975272487</angle>
				<shape>triangular</shape>
				<triangleMeasure>0.6702993934802665</triangleMeasure>
				<rectangleMeasure>0.4541875405935838</rectangleMeasure>
				<circleMeasure>0.2633777833986171</circleMeasure>
				<centroid>
					<x>394.6343</x>
					<y>1103.701</y>
				</centroid>
			</pseudo3D>
		</spatialEntity>
		<numericStateVariable>
			<name>avgClusterednessRegions</name>
			<value>1364.93179102454</value>
		</numericStateVariable>
		<numericStateVariable>
			<name>avgDensityRegions</name>
			<value>0.615059247879215</value>
		</numericStateVariable>
	</timepoint>
	<timepoint>
		<spatialEntity>
			<pseudo3D type="region">
				<clusteredness>1</clusteredness>
				<density>0.630629670736219</density>
				<area>20908</area>
				<perimeter>683.7268629074097</perimeter>
				<distanceFromOrigin>381.7603960601466</distanceFromOrigin>
				<angle>41.39064987727279</angle>
				<shape>triangular</shape>
				<triangleMeasure>0.7331799154009687</triangleMeasure>
				<rectangleMeasure>0.5985508944858305</rectangleMeasure>
				<circleMeasure>0.3819091263441515</circleMeasure>
				<centroid>
					<x>1075.154</x>
					<y>1052.195</y>
				</centroid>
			</pseudo3D>
		</spatialEntity>
		<spatialEntity>
			<pseudo3D type="region">
				<clusteredness>1</clusteredness>
				<density>0.5994888250222108</density>
				<area>26655</area>
				<perimeter>938.0244574546814</perimeter>
				<distanceFromOrigin>266.3324989557227</distanceFromOrigin>
				<angle>37.91641975272487</angle>
				<shape>triangular</shape>
				<triangleMeasure>0.6702993934802665</triangleMeasure>
				<rectangleMeasure>0.4541875405935838</rectangleMeasure>
				<circleMeasure>0.2633777833986171</circleMeasure>
				<centroid>
					<x>394.6343</x>
					<y>1103.701</y>
				</centroid>
			</pseudo3D>
		</spatialEntity>
		<numericStateVariable>
			<name>avgClusterednessRegions</name>
			<value>1364.93179102454</value>
		</numericStateVariable>
		<numericStateVariable>
			<name>avgDensityRegions</name>
			<value>0.615059247879215</value>
		</numericStateVariable>
	</timepoint>
	<timepoint>
		<spatialEntity>
			<pseudo3D type="region">
				<clusteredness>1</clusteredness>
				<density>0.630629670736219</density>
				<area>20908</area>
				<perimeter>683.7268629074097</perimeter>
				<distanceFromOrigin>381.7603960601466</distanceFromOrigin>
				<angle>41.39064987727279</angle>
				<shape>triangular</shape>
				<triangleMeasure>0.7331799154009687</triangleMeasure>
				<rectangleMeasure>0.5985508944858305</rectangleMeasure>
				<circleMeasure>0.3819091263441515</circleMeasure>
				<centroid>
					<x>1075.154</x>
					<y>1052.195</y>
				</centroid>
			</pseudo3D>
		</spatialEntity>
		<spatialEntity>
			<pseudo3D type="region">
				<clusteredness>1</clusteredness>
				<density>0.5994888250222108</density>
				<area>26655</area>
				<perimeter>938.0244574546814</perimeter>
				<distanceFromOrigin>266.3324989557227</distanceFromOrigin>
				<angle>37.91641975272487</angle>
				<shape>triangular</shape>
				<triangleMeasure>0.6702993934802665</triangleMeasure>
				<rectangleMeasure>0.4541875405935838</rectangleMeasure>
				<circleMeasure>0.2633777833986171</circleMeasure>
				<centroid>
					<x>394.6343</x>
					<y>1103.701</y>
				</centroid>
			</pseudo3D>
		</spatialEntity>
		<numericStateVariable>
			<name>avgClusterednessRegions</name>
			<value>1364.93179102454</value>
		</numericStateVariable>
		<numericStateVariable>
			<name>avgDensityRegions</name>
			<value>0.615059247879215</value>
		</numericStateVariable>
	</timepoint>
	<timepoint>
		<spatialEntity>
			<pseudo3D type="region">
				<clusteredness>1</clusteredness>
				<density>0.630629670736219</density>
				<area>20908</area>
				<perimeter>683.7268629074097</perimeter>
				<distanceFromOrigin>381.7603960601466</distanceFromOrigin>
				<angle>41.39064987727279</angle>
				<shape>triangular</shape>
				<triangleMeasure>0.7331799154009687</triangleMeasure>
				<rectangleMeasure>0.5985508944858305</rectangleMeasure>
				<circleMeasure>0.3819091263441515</circleMeasure>
				<centroid>
					<x>1075.154</x>
					<y>1052.195</y>
				</centroid>
			</pseudo3D>
		</spatialEntity>
		<spatialEntity>
			<pseudo3D type="region">
				<clusteredness>1</clusteredness>
				<density>0.5994888250222108</density>
				<area>26655</area>
				<perimeter>938.0244574546814</perimeter>
				<distanceFromOrigin>266.3324989557227</distanceFromOrigin>
				<angle>37.91641975272487</angle>
				<shape>triangular</shape>
				<triangleMeasure>0.6702993934802665</triangleMeasure>
				<rectangleMeasure>0.4541875405935838</rectangleMeasure>
				<circleMeasure>0.2633777833986171</circleMeasure>
				<centroid>
					<x>394.6343</x>
					<y>1103.701</y>
				</centroid>
			</pseudo3D>
		</spatialEntity>
		<numericStateVariable>
			<name>avgClusterednessRegions</name>
			<value>1364.93179102454</value>
		</numericStateVariable>
		<numericStateVariable>
			<name>avgDensityRegions</name>
			<value>0.615059247879215</value>
		</numericStateVariable>
	</timepoint>
	<timepoint>
		<spatialEntity>
			<pseudo3D type="region">
				<clusteredness>1</clusteredness>
				<density>0.630629670736219</density>
				<area>20908</area>
				<perimeter>683.7268629074097</perimeter>
				<distanceFromOrigin>381.7603960601466</distanceFromOrigin>
				<angle>41.39064987727279</angle>
				<shape>triangular</shape>
				<triangleMeasure>0.7331799154009687</triangleMeasure>
				<rectangleMeasure>0.5985508944858305</rectangleMeasure>
				<circleMeasure>0.3819091263441515</circleMeasure>
				<centroid>
					<x>1075.154</x>
					<y>1052.195</y>
				</centroid>
			</pseudo3D>
		</spatialEntity>
		<spatialEntity>
			<pseudo3D type="region">
				<clusteredness>1</clusteredness>
				<density>0.5994888250222108</density>
				<area>26655</area>
				<perimeter>938.0244574546814</perimeter>
				<distanceFromOrigin>266.3324989557227</distanceFromOrigin>
				<angle>37.91641975272487</angle>
				<shape>triangular</shape>
				<triangleMeasure>0.6702993934802665</triangleMeasure>
				<rectangleMeasure>0.4541875405935838</rectangleMeasure>
				<circleMeasure>0.2633777833986171</circleMeasure>
				<centroid>
					<x>394.6343</x>
					<y>1103.701</y>
				</centroid>
			</pseudo3D>
		</spatialEntity>
		<numericStateVariable>
			<name>avgClusterednessRegions</name>
			<value>1364.93179102454</value>
		</numericStateVariable>
		<numericStateVariable>
			<name>avgDensityRegions</name>
			<value>0.615059247879215</value>
		</numericStateVariable>
	</timepoint>
	<timepoint>
		<spatialEntity>
			<pseudo3D type="region">
				<clusteredness>1</clusteredness>
				<density>0.630629670736219</density>
				<area>20908</area>
				<perimeter>683.7268629074097</perimeter>
				<distanceFromOrigin>381.7603960601466</distanceFromOrigin>
				<angle>41.39064987727279</angle>
				<shape>triangular</shape>
				<triangleMeasure>0.7331799154009687</triangleMeasure>
				<rectangleMeasure>0.5985508944858305</rectangleMeasure>
				<circleMeasure>0.3819091263441515</circleMeasure>
				<centroid>
					<x>1075.154</x>
					<y>1052.195</y>
				</centroid>
			</pseudo3D>
		</spatialEntity>
		<spatialEntity>
			<pseudo3D type="region">
				<clusteredness>1</clusteredness>
				<density>0.5994888250222108</density>
				<area>26655</area>
				<perimeter>938.0244574546814</perimeter>
				<distanceFromOrigin>266.3324989557227</distanceFromOrigin>
				<angle>37.91641975272487</angle>
				<shape>triangular</shape>
				<triangleMeasure>0.6702993934802665</triangleMeasure>
				<rectangleMeasure>0.4541875405935838</rectangleMeasure>
				<circleMeasure>0.2633777833986171</circleMeasure>
				<centroid>
					<x>394.6343</x>
					<y>1103.701</y>
				</centroid>
			</pseudo3D>
		</spatialEntity>
		<numericStateVariable>
			<name>avgClusterednessRegions</name>
			<value>1364.93179102454</value>
		</numericStateVariable>
		<numericStateVariable>
			<name>avgDensityRegions</name>
			<value>0.615059247879215</value>
		</numericStateVariable>
	</timepoint>
	<timepoint>
		<spatialEntity>
			<pseudo3D type="region">
				<clusteredness>1</clusteredness>
				<density>0.630629670736219</density>
				<area>20908</area>
				<perimeter>683.7268629074097</perimeter>
				<distanceFromOrigin>381.7603960601466</distanceFromOrigin>
				<angle>41.39064987727279</angle>
				<shape>triangular</shape>
				<triangleMeasure>0.7331799154009687</triangleMeasure>
				<rectangleMeasure>0.5985508944858305</rectangleMeasure>
				<circleMeasure>0.3819091263441515</circleMeasure>
				<centroid>
					<x>1075.154</x>
					<y>1052.195</y>
				</centroid>
			</pseudo3D>
		</spatialEntity>
		<spatialEntity>
			<pseudo3D type="region">
				<clusteredness>1</clusteredness>
				<density>0.5994888250222108</density>
				<area>26655</area>
				<perimeter>938.0244574546814</perimeter>
				<distanceFromOrigin>266.3324989557227</distanceFromOrigin>
				<angle>37.91641975272487</angle>
				<shape>triangular</shape>
				<triangleMeasure>0.6702993934802665</triangleMeasure>
				<rectangleMeasure>0.4541875405935838</rectangleMeasure>
				<circleMeasure>0.2633777833986171</circleMeasure>
				<centroid>
					<x>394.6343</x>
					<y>1103.701</y>
				</centroid>
			</pseudo3D>
		</spatialEntity>
		<numericStateVariable>
			<name>avgClusterednessRegions</name>
			<value>1364.93179102454</value>
		</numericStateVariable>
		<numericStateVariable>
			<name>avgDensityRegions</name>
			<value>0.615059247879215</value>
		</numericStateVariable>
	</timepoint>
	<timepoint>
		<spatialEntity>
			<pseudo3D type="region">
				<clusteredness>1</clusteredness>
				<density>0.630629670736219</density>
				<area>20908</area>
				<perimeter>683.7268629074097</perimeter>
				<distanceFromOrigin>381.7603960601466</distanceFromOrigin>
				<angle>41.39064987727279</angle>
				<shape>triangular</shape>
				<triangleMeasure>0.7331799154009687</triangleMeasure>
				<rectangleMeasure>0.5985508944858305</rectangleMeasure>
				<circleMeasure>0.3819091263441515</circleMeasure>
				<centroid>
					<x>1075.154</x>
					<y>1052.195</y>
				</centroid>
			</pseudo3D>
		</spatialEntity>
		<spatialEntity>
			<pseudo3D type="region">
				<clusteredness>1</clusteredness>
				<density>0.5994888250222108</density>
				<area>26655</area>
				<perimeter>938.0244574546814</perimeter>
				<distanceFromOrigin>266.3324989557227</distanceFromOrigin>
				<angle>37.91641975272487</angle>
				<shape>triangular</shape>
				<triangleMeasure>0.6702993934802665</triangleMeasure>
				<rectangleMeasure>0.4541875405935838</rectangleMeasure>
				<circleMeasure>0.2633777833986171</circleMeasure>
				<centroid>
					<x>394.6343</x>
					<y>1103.701</y>
				</centroid>
			</pseudo3D>
		</spatialEntity>
		<numericStateVariable>
			<name>avgClusterednessRegions</name>
			<value>1364.93179102454</value>
		</numericStateVariable>
		<numericStateVariable>
			<name>avgDensityRegions</name>
			<value>0.615059247879215</value>
		</numericStateVariable>
	</timepoint>
	<timepoint>
		<spatialEntity>
			<pseudo3D type="region">
				<clusteredness>1</clusteredness>
				<density>0.630629670736219</density>
				<area>20908</area>
				<perimeter>683.7268629074097</perimeter>
				<distanceFromOrigin>381.7603960601466</distanceFromOrigin>
				<angle>41.39064987727279</angle>
				<shape>triangular</shape>
				<triangleMeasure>0.7331799154009687</triangleMeasure>
				<rectangleMeasure>0.5985508944858305</rectangleMeasure>
				<circleMeasure>0.3819091263441515</circleMeasure>
				<centroid>
					<x>1075.154</x>
					<y>1052.195</y>
				</centroid>
			</pseudo3D>
		</spatialEntity>
		<spatialEntity>
			<pseudo3D type="region">
				<clusteredness>1</clusteredness>
				<density>0.5994888250222108</density>
				<area>26655</area>
				<perimeter>938.0244574546814</perimeter>
				<distanceFromOrigin>266.3324989557227</distanceFromOrigin>
				<angle>37.91641975272487</angle>
				<shape>triangular</shape>
				<triangleMeasure>0.6702993934802665</triangleMeasure>
				<rectangleMeasure>0.4541875405935838</rectangleMeasure>
				<circleMeasure>0.2633777833986171</circleMeasure>
				<centroid>
					<x>394.6343</x>
					<y>1103.701</y>
				</centroid>
			</pseudo3D>
		</spatialEntity>
		<numericStateVariable>
			<name>avgClusterednessRegions</name>
			<value>1364.93179102454</value>
		</numericStateVariable>
		<numericStateVariable>
			<name>avgDensityRegions</name>
			<value>0.615059247879215</value>
		</numericStateVariable>
	</timepoint>
	<timepoint>
		<spatialEntity>
			<pseudo3D type="region">
				<clusteredness>1</clusteredness>
				<density>0.630629670736219</density>
				<area>20908</area>
				<perimeter>683.7268629074097</perimeter>
				<distanceFromOrigin>381.7603960601466</distanceFromOrigin>
				<angle>41.39064987727279</angle>
				<shape>triangular</shape>
				<triangleMeasure>0.7331799154009687</triangleMeasure>
				<rectangleMeasure>0.5985508944858305</rectangleMeasure>
				<circleMeasure>0.3819091263441515</circleMeasure>
				<centroid>
					<x>1075.154</x>
					<y>1052.195</y>
				</centroid>
			</pseudo3D>
		</spatialEntity>
		<spatialEntity>
			<pseudo3D type="region">
				<clusteredness>1</clusteredness>
				<density>0.5994888250222108</density>
				<area>26655</area>
				<perimeter>938.0244574546814</perimeter>
				<distanceFromOrigin>266.3324989557227</distanceFromOrigin>
				<angle>37.91641975272487</angle>
				<shape>triangular</shape>
				<triangleMeasure>0.6702993934802665</triangleMeasure>
				<rectangleMeasure>0.4541875405935838</rectangleMeasure>
				<circleMeasure>0.2633777833986171</circleMeasure>
				<centroid>
					<x>394.6343</x>
					<y>1103.701</y>
				</centroid>
			</pseudo3D>
		</spatialEntity>
		<numericStateVariable>
			<name>avgClusterednessRegions</name>
			<value>1364.93179102454</value>
		</numericStateVariable>
		<numericStateVariable>
			<name>avgDensityRegions</name>
			<value>0.615059247879215</value>
		</numericStateVariable>
	</timepoint>
	<timepoint>
		<spatialEntity>
			<pseudo3D type="region">
				<clusteredness>1</clusteredness>
				<density>0.630629670736219</density>
				<area>20908</area>
				<perimeter>683.7268629074097</perimeter>
				<distanceFromOrigin>381.7603960601466</distanceFromOrigin>
				<angle>41.39064987727279</angle>
				<shape>triangular</shape>
				<triangleMeasure>0.7331799154009687</triangleMeasure>
				<rectangleMeasure>0.5985508944858305</rectangleMeasure>
				<circleMeasure>0.3819091263441515</circleMeasure>
				<centroid>
					<x>1075.154</x>
					<y>1052.195</y>
				</centroid>
			</pseudo3D>
		</spatialEntity>
		<spatialEntity>
			<pseudo3D type="region">
				<clusteredness>1</clusteredness>
				<density>0.5994888250222108</density>
				<area>26655</area>
				<perimeter>938.0244574546814</perimeter>
				<distanceFromOrigin>266.3324989557227</distanceFromOrigin>
				<angle>37.91641975272487</angle>
				<shape>triangular</shape>
				<triangleMeasure>0.6702993934802665</triangleMeasure>
				<rectangleMeasure>0.4541875405935838</rectangleMeasure>
				<circleMeasure>0.2633777833986171</circleMeasure>
				<centroid>
					<x>394.6343</x>
					<y>1103.701</y>
				</centroid>
			</pseudo3D>
		</spatialEntity>
		<numericStateVariable>
			<name>avgClusterednessRegions</name>
			<value>1364.93179102454</value>
		</numericStateVariable>
		<numericStateVariable>
			<name>avgDensityRegions</name>
			<value>0.615059247879215</value>
		</numericStateVariable>
	</timepoint>
	<timepoint>
		<spatialEntity>
			<pseudo3D type="region">
				<clusteredness>1</clusteredness>
				<density>0.630629670736219</density>
				<area>20908</area>
				<perimeter>683.7268629074097</perimeter>
				<distanceFromOrigin>381.7603960601466</distanceFromOrigin>
				<angle>41.39064987727279</angle>
				<shape>triangular</shape>
				<triangleMeasure>0.7331799154009687</triangleMeasure>
				<rectangleMeasure>0.5985508944858305</rectangleMeasure>
				<circleMeasure>0.3819091263441515</circleMeasure>
				<centroid>
					<x>1075.154</x>
					<y>1052.195</y>
				</centroid>
			</pseudo3D>
		</spatialEntity>
		<spatialEntity>
			<pseudo3D type="region">
				<clusteredness>1</clusteredness>
				<density>0.5994888250222108</density>
				<area>26655</area>
				<perimeter>938.0244574546814</perimeter>
				<distanceFromOrigin>266.3324989557227</distanceFromOrigin>
				<angle>37.91641975272487</angle>
				<shape>triangular</shape>
				<triangleMeasure>0.6702993934802665</triangleMeasure>
				<rectangleMeasure>0.4541875405935838</rectangleMeasure>
				<circleMeasure>0.2633777833986171</circleMeasure>
				<centroid>
					<x>394.6343</x>
					<y>1103.701</y>
				</centroid>
			</pseudo3D>
		</spatialEntity>
		<numericStateVariable>
			<name>avgClusterednessRegions</name>
			<value>1364.93179102454</value>
		</numericStateVariable>
		<numericStateVariable>
			<name>avgDensityRegions</name>
			<value>0.615059247879215</value>
		</numericStateVariable>
	</timepoint>
	<timepoint>
		<spatialEntity>
			<pseudo3D type="region">
				<clusteredness>1</clusteredness>
				<density>0.630629670736219</density>
				<area>20908</area>
				<perimeter>683.7268629074097</perimeter>
				<distanceFromOrigin>381.7603960601466</distanceFromOrigin>
				<angle>41.39064987727279</angle>
				<shape>triangular</shape>
				<triangleMeasure>0.7331799154009687</triangleMeasure>
				<rectangleMeasure>0.5985508944858305</rectangleMeasure>
				<circleMeasure>0.3819091263441515</circleMeasure>
				<centroid>
					<x>1075.154</x>
					<y>1052.195</y>
				</centroid>
			</pseudo3D>
		</spatialEntity>
		<spatialEntity>
			<pseudo3D type="region">
				<clusteredness>1</clusteredness>
				<density>0.5994888250222108</density>
				<area>26655</area>
				<perimeter>938.0244574546814</perimeter>
				<distanceFromOrigin>266.3324989557227</distanceFromOrigin>
				<angle>37.91641975272487</angle>
				<shape>triangular</shape>
				<triangleMeasure>0.6702993934802665</triangleMeasure>
				<rectangleMeasure>0.4541875405935838</rectangleMeasure>
				<circleMeasure>0.2633777833986171</circleMeasure>
				<centroid>
					<x>394.6343</x>
					<y>1103.701</y>
				</centroid>
			</pseudo3D>
		</spatialEntity>
		<numericStateVariable>
			<name>avgClusterednessRegions</name>
			<value>1364.93179102454</value>
		</numericStateVariable>
		<numericStateVariable>
			<name>avgDensityRegions</name>
			<value>0.615059247879215</value>
		</numericStateVariable>
	</timepoint>
	<timepoint>
		<spatialEntity>
			<pseudo3D type="region">
				<clusteredness>1</clusteredness>
				<density>0.630629670736219</density>
				<area>20908</area>
				<perimeter>683.7268629074097</perimeter>
				<distanceFromOrigin>381.7603960601466</distanceFromOrigin>
				<angle>41.39064987727279</angle>
				<shape>triangular</shape>
				<triangleMeasure>0.7331799154009687</triangleMeasure>
				<rectangleMeasure>0.5985508944858305</rectangleMeasure>
				<circleMeasure>0.3819091263441515</circleMeasure>
				<centroid>
					<x>1075.154</x>
					<y>1052.195</y>
				</centroid>
			</pseudo3D>
		</spatialEntity>
		<spatialEntity>
			<pseudo3D type="region">
				<clusteredness>1</clusteredness>
				<density>0.5994888250222108</density>
				<area>26655</area>
				<perimeter>938.0244574546814</perimeter>
				<distanceFromOrigin>266.3324989557227</distanceFromOrigin>
				<angle>37.91641975272487</angle>
				<shape>triangular</shape>
				<triangleMeasure>0.6702993934802665</triangleMeasure>
				<rectangleMeasure>0.4541875405935838</rectangleMeasure>
				<circleMeasure>0.2633777833986171</circleMeasure>
				<centroid>
					<x>394.6343</x>
					<y>1103.701</y>
				</centroid>
			</pseudo3D>
		</spatialEntity>
		<numericStateVariable>
			<name>avgClusterednessRegions</name>
			<value>1364.93179102454</value>
		</numericStateVariable>
		<numericStateVariable>
			<name>avgDensityRegions</name>
			<value>0.615059247879215</value>
		</numericStateVariable>
	</timepoint>
</experiment>
