# Supplementary material for: Automatic validation of computational models using pseudo-3D spatio-temporal model checking
Source: BMC Syst Biol. 2014 Dec 2;8:124. doi: 10.1186/s12918-014-0124-0 (PMC4272535; doi:10.1186/s12918-014-0124-0)
Supplement: Additional file 8 — Dataset of STML files for the phase variation case study. The dataset of one thousand STML files corresponding to the stochastic simulations of the rectangular model for the phase variation case study. We recommend using the freely available 7zip software (Download link: http://www.7-zip.org/download.html) to extract this archive. [file 12918_2014_124_MOESM8_ESM.zip › phase_variation_stml_260.xml]

<?xml version="1.0" encoding="utf-8"?>
<!--Warning! This xml file was automatically generated by a C++ program using the Boost PropertyTree library.-->
<experiment>
	<timepoint>
		<numericStateVariable>
			<name>avgClusterednessRegions</name>
			<value>0</value>
		</numericStateVariable>
		<numericStateVariable>
			<name>avgDensityRegions</name>
			<value>0</value>
		</numericStateVariable>
	</timepoint>
	<timepoint>
		<numericStateVariable>
			<name>avgClusterednessRegions</name>
			<value>0</value>
		</numericStateVariable>
		<numericStateVariable>
			<name>avgDensityRegions</name>
			<value>0</value>
		</numericStateVariable>
	</timepoint>
	<timepoint>
		<numericStateVariable>
			<name>avgClusterednessRegions</name>
			<value>0</value>
		</numericStateVariable>
		<numericStateVariable>
			<name>avgDensityRegions</name>
			<value>0</value>
		</numericStateVariable>
	</timepoint>
	<timepoint>
		<numericStateVariable>
			<name>avgClusterednessRegions</name>
			<value>0</value>
		</numericStateVariable>
		<numericStateVariable>
			<name>avgDensityRegions</name>
			<value>0</value>
		</numericStateVariable>
	</timepoint>
	<timepoint>
		<numericStateVariable>
			<name>avgClusterednessRegions</name>
			<value>0</value>
		</numericStateVariable>
		<numericStateVariable>
			<name>avgDensityRegions</name>
			<value>0</value>
		</numericStateVariable>
	</timepoint>
	<timepoint>
		<numericStateVariable>
			<name>avgClusterednessRegions</name>
			<value>0</value>
		</numericStateVariable>
		<numericStateVariable>
			<name>avgDensityRegions</name>
			<value>0</value>
		</numericStateVariable>
	</timepoint>
	<timepoint>
		<numericStateVariable>
			<name>avgClusterednessRegions</name>
			<value>0</value>
		</numericStateVariable>
		<numericStateVariable>
			<name>avgDensityRegions</name>
			<value>0</value>
		</numericStateVariable>
	</timepoint>
	<timepoint>
		<numericStateVariable>
			<name>avgClusterednessRegions</name>
			<value>0</value>
		</numericStateVariable>
		<numericStateVariable>
			<name>avgDensityRegions</name>
			<value>0</value>
		</numericStateVariable>
	</timepoint>
	<timepoint>
		<numericStateVariable>
			<name>avgClusterednessRegions</name>
			<value>0</value>
		</numericStateVariable>
		<numericStateVariable>
			<name>avgDensityRegions</name>
			<value>0</value>
		</numericStateVariable>
	</timepoint>
	<timepoint>
		<numericStateVariable>
			<name>avgClusterednessRegions</name>
			<value>0</value>
		</numericStateVariable>
		<numericStateVariable>
			<name>avgDensityRegions</name>
			<value>0</value>
		</numericStateVariable>
	</timepoint>
	<timepoint>
		<numericStateVariable>
			<name>avgClusterednessRegions</name>
			<value>0</value>
		</numericStateVariable>
		<numericStateVariable>
			<name>avgDensityRegions</name>
			<value>0</value>
		</numericStateVariable>
	</timepoint>
	<timepoint>
		<numericStateVariable>
			<name>avgClusterednessRegions</name>
			<value>0</value>
		</numericStateVariable>
		<numericStateVariable>
			<name>avgDensityRegions</name>
			<value>0</value>
		</numericStateVariable>
	</timepoint>
	<timepoint>
		<numericStateVariable>
			<name>avgClusterednessRegions</name>
			<value>0</value>
		</numericStateVariable>
		<numericStateVariable>
			<name>avgDensityRegions</name>
			<value>0</value>
		</numericStateVariable>
	</timepoint>
	<timepoint>
		<numericStateVariable>
			<name>avgClusterednessRegions</name>
			<value>0</value>
		</numericStateVariable>
		<numericStateVariable>
			<name>avgDensityRegions</name>
			<value>0</value>
		</numericStateVariable>
	</timepoint>
	<timepoint>
		<numericStateVariable>
			<name>avgClusterednessRegions</name>
			<value>0</value>
		</numericStateVariable>
		<numericStateVariable>
			<name>avgDensityRegions</name>
			<value>0</value>
		</numericStateVariable>
	</timepoint>
	<timepoint>
		<numericStateVariable>
			<name>avgClusterednessRegions</name>
			<value>0</value>
		</numericStateVariable>
		<numericStateVariable>
			<name>avgDensityRegions</name>
			<value>0</value>
		</numericStateVariable>
	</timepoint>
	<timepoint>
		<numericStateVariable>
			<name>avgClusterednessRegions</name>
			<value>0</value>
		</numericStateVariable>
		<numericStateVariable>
			<name>avgDensityRegions</name>
			<value>0</value>
		</numericStateVariable>
	</timepoint>
	<timepoint>
		<numericStateVariable>
			<name>avgClusterednessRegions</name>
			<value>0</value>
		</numericStateVariable>
		<numericStateVariable>
			<name>avgDensityRegions</name>
			<value>0</value>
		</numericStateVariable>
	</timepoint>
	<timepoint>
		<numericStateVariable>
			<name>avgClusterednessRegions</name>
			<value>0</value>
		</numericStateVariable>
		<numericStateVariable>
			<name>avgDensityRegions</name>
			<value>0</value>
		</numericStateVariable>
	</timepoint>
	<timepoint>
		<numericStateVariable>
			<name>avgClusterednessRegions</name>
			<value>0</value>
		</numericStateVariable>
		<numericStateVariable>
			<name>avgDensityRegions</name>
			<value>0</value>
		</numericStateVariable>
	</timepoint>
	<timepoint>
		<numericStateVariable>
			<name>avgClusterednessRegions</name>
			<value>0</value>
		</numericStateVariable>
		<numericStateVariable>
			<name>avgDensityRegions</name>
			<value>0</value>
		</numericStateVariable>
	</timepoint>
	<timepoint>
		<numericStateVariable>
			<name>avgClusterednessRegions</name>
			<value>0</value>
		</numericStateVariable>
		<numericStateVariable>
			<name>avgDensityRegions</name>
			<value>0</value>
		</numericStateVariable>
	</timepoint>
	<timepoint>
		<numericStateVariable>
			<name>avgClusterednessRegions</name>
			<value>0</value>
		</numericStateVariable>
		<numericStateVariable>
			<name>avgDensityRegions</name>
			<value>0</value>
		</numericStateVariable>
	</timepoint>
	<timepoint>
		<numericStateVariable>
			<name>avgClusterednessRegions</name>
			<value>0</value>
		</numericStateVariable>
		<numericStateVariable>
			<name>avgDensityRegions</name>
			<value>0</value>
		</numericStateVariable>
	</timepoint>
	<timepoint>
		<numericStateVariable>
			<name>avgClusterednessRegions</name>
			<value>0</value>
		</numericStateVariable>
		<numericStateVariable>
			<name>avgDensityRegions</name>
			<value>0</value>
		</numericStateVariable>
	</timepoint>
	<timepoint>
		<numericStateVariable>
			<name>avgClusterednessRegions</name>
			<value>0</value>
		</numericStateVariable>
		<numericStateVariable>
			<name>avgDensityRegions</name>
			<value>0</value>
		</numericStateVariable>
	</timepoint>
	<timepoint>
		<numericStateVariable>
			<name>avgClusterednessRegions</name>
			<value>0</value>
		</numericStateVariable>
		<numericStateVariable>
			<name>avgDensityRegions</name>
			<value>0</value>
		</numericStateVariable>
	</timepoint>
	<timepoint>
		<numericStateVariable>
			<name>avgClusterednessRegions</name>
			<value>0</value>
		</numericStateVariable>
		<numericStateVariable>
			<name>avgDensityRegions</name>
			<value>0</value>
		</numericStateVariable>
	</timepoint>
	<timepoint>
		<numericStateVariable>
			<name>avgClusterednessRegions</name>
			<value>0</value>
		</numericStateVariable>
		<numericStateVariable>
			<name>avgDensityRegions</name>
			<value>0</value>
		</numericStateVariable>
	</timepoint>
	<timepoint>
		<numericStateVariable>
			<name>avgClusterednessRegions</name>
			<value>0</value>
		</numericStateVariable>
		<numericStateVariable>
			<name>avgDensityRegions</name>
			<value>0</value>
		</numericStateVariable>
	</timepoint>
	<timepoint>
		<numericStateVariable>
			<name>avgClusterednessRegions</name>
			<value>0</value>
		</numericStateVariable>
		<numericStateVariable>
			<name>avgDensityRegions</name>
			<value>0</value>
		</numericStateVariable>
	</timepoint>
	<timepoint>
		<numericStateVariable>
			<name>avgClusterednessRegions</name>
			<value>0</value>
		</numericStateVariable>
		<numericStateVariable>
			<name>avgDensityRegions</name>
			<value>0</value>
		</numericStateVariable>
	</timepoint>
	<timepoint>
		<numericStateVariable>
			<name>avgClusterednessRegions</name>
			<value>0</value>
		</numericStateVariable>
		<numericStateVariable>
			<name>avgDensityRegions</name>
			<value>0</value>
		</numericStateVariable>
	</timepoint>
	<timepoint>
		<numericStateVariable>
			<name>avgClusterednessRegions</name>
			<value>0</value>
		</numericStateVariable>
		<numericStateVariable>
			<name>avgDensityRegions</name>
			<value>0</value>
		</numericStateVariable>
	</timepoint>
	<timepoint>
		<numericStateVariable>
			<name>avgClusterednessRegions</name>
			<value>0</value>
		</numericStateVariable>
		<numericStateVariable>
			<name>avgDensityRegions</name>
			<value>0</value>
		</numericStateVariable>
	</timepoint>
	<timepoint>
		<spatialEntity>
			<pseudo3D type="region">
				<clusteredness>1</clusteredness>
				<density>0.5567916083469486</density>
				<area>21747</area>
				<perimeter>800.5003232955933</perimeter>
				<distanceFromOrigin>305.1376738457577</distanceFromOrigin>
				<angle>49.12927796099505</angle>
				<shape>triangular</shape>
				<triangleMeasure>0.7350746583966402</triangleMeasure>
				<rectangleMeasure>0.5355649565986318</rectangleMeasure>
				<circleMeasure>0.3718895993928323</circleMeasure>
				<centroid>
					<x>561.8463</x>
					<y>1139.275</y>
				</centroid>
			</pseudo3D>
		</spatialEntity>
		<numericStateVariable>
			<name>avgClusterednessRegions</name>
			<value>0</value>
		</numericStateVariable>
		<numericStateVariable>
			<name>avgDensityRegions</name>
			<value>0.5567916083469486</value>
		</numericStateVariable>
	</timepoint>
	<timepoint>
		<spatialEntity>
			<pseudo3D type="region">
				<clusteredness>1</clusteredness>
				<density>0.5566883218303468</density>
				<area>22859.5</area>
				<perimeter>821.7938408851624</perimeter>
				<distanceFromOrigin>305.1376738457577</distanceFromOrigin>
				<angle>49.73500198612834</angle>
				<shape>triangular</shape>
				<triangleMeasure>0.7195281730871377</triangleMeasure>
				<rectangleMeasure>0.4807961125069897</rectangleMeasure>
				<circleMeasure>0.3589215094791803</circleMeasure>
				<centroid>
					<x>561.295</x>
					<y>1143.871</y>
				</centroid>
			</pseudo3D>
		</spatialEntity>
		<numericStateVariable>
			<name>avgClusterednessRegions</name>
			<value>0</value>
		</numericStateVariable>
		<numericStateVariable>
			<name>avgDensityRegions</name>
			<value>0.5566883218303468</value>
		</numericStateVariable>
	</timepoint>
	<timepoint>
		<spatialEntity>
			<pseudo3D type="region">
				<clusteredness>1</clusteredness>
				<density>0.5566883218303468</density>
				<area>22859.5</area>
				<perimeter>821.7938408851624</perimeter>
				<distanceFromOrigin>305.1376738457577</distanceFromOrigin>
				<angle>49.73500198612834</angle>
				<shape>triangular</shape>
				<triangleMeasure>0.7195281730871377</triangleMeasure>
				<rectangleMeasure>0.4807961125069897</rectangleMeasure>
				<circleMeasure>0.3589215094791803</circleMeasure>
				<centroid>
					<x>561.295</x>
					<y>1143.871</y>
				</centroid>
			</pseudo3D>
		</spatialEntity>
		<numericStateVariable>
			<name>avgClusterednessRegions</name>
			<value>0</value>
		</numericStateVariable>
		<numericStateVariable>
			<name>avgDensityRegions</name>
			<value>0.5566883218303468</value>
		</numericStateVariable>
	</timepoint>
	<timepoint>
		<spatialEntity>
			<pseudo3D type="region">
				<clusteredness>1</clusteredness>
				<density>0.5566883218303468</density>
				<area>22859.5</area>
				<perimeter>821.7938408851624</perimeter>
				<distanceFromOrigin>305.1376738457577</distanceFromOrigin>
				<angle>49.73500198612834</angle>
				<shape>triangular</shape>
				<triangleMeasure>0.7195281730871377</triangleMeasure>
				<rectangleMeasure>0.4807961125069897</rectangleMeasure>
				<circleMeasure>0.3589215094791803</circleMeasure>
				<centroid>
					<x>561.295</x>
					<y>1143.871</y>
				</centroid>
			</pseudo3D>
		</spatialEntity>
		<numericStateVariable>
			<name>avgClusterednessRegions</name>
			<value>0</value>
		</numericStateVariable>
		<numericStateVariable>
			<name>avgDensityRegions</name>
			<value>0.5566883218303468</value>
		</numericStateVariable>
	</timepoint>
	<timepoint>
		<spatialEntity>
			<pseudo3D type="region">
				<clusteredness>1</clusteredness>
				<density>0.5566883218303468</density>
				<area>22859.5</area>
				<perimeter>821.7938408851624</perimeter>
				<distanceFromOrigin>305.1376738457577</distanceFromOrigin>
				<angle>49.73500198612834</angle>
				<shape>triangular</shape>
				<triangleMeasure>0.7195281730871377</triangleMeasure>
				<rectangleMeasure>0.4807961125069897</rectangleMeasure>
				<circleMeasure>0.3589215094791803</circleMeasure>
				<centroid>
					<x>561.295</x>
					<y>1143.871</y>
				</centroid>
			</pseudo3D>
		</spatialEntity>
		<numericStateVariable>
			<name>avgClusterednessRegions</name>
			<value>0</value>
		</numericStateVariable>
		<numericStateVariable>
			<name>avgDensityRegions</name>
			<value>0.5566883218303468</value>
		</numericStateVariable>
	</timepoint>
	<timepoint>
		<spatialEntity>
			<pseudo3D type="region">
				<clusteredness>1</clusteredness>
				<density>0.5566883218303468</density>
				<area>22859.5</area>
				<perimeter>821.7938408851624</perimeter>
				<distanceFromOrigin>305.1376738457577</distanceFromOrigin>
				<angle>49.73500198612834</angle>
				<shape>triangular</shape>
				<triangleMeasure>0.7195281730871377</triangleMeasure>
				<rectangleMeasure>0.4807961125069897</rectangleMeasure>
				<circleMeasure>0.3589215094791803</circleMeasure>
				<centroid>
					<x>561.295</x>
					<y>1143.871</y>
				</centroid>
			</pseudo3D>
		</spatialEntity>
		<numericStateVariable>
			<name>avgClusterednessRegions</name>
			<value>0</value>
		</numericStateVariable>
		<numericStateVariable>
			<name>avgDensityRegions</name>
			<value>0.5566883218303468</value>
		</numericStateVariable>
	</timepoint>
	<timepoint>
		<spatialEntity>
			<pseudo3D type="region">
				<clusteredness>1</clusteredness>
				<density>0.5566883218303468</density>
				<area>22859.5</area>
				<perimeter>821.7938408851624</perimeter>
				<distanceFromOrigin>305.1376738457577</distanceFromOrigin>
				<angle>49.73500198612834</angle>
				<shape>triangular</shape>
				<triangleMeasure>0.7195281730871377</triangleMeasure>
				<rectangleMeasure>0.4807961125069897</rectangleMeasure>
				<circleMeasure>0.3589215094791803</circleMeasure>
				<centroid>
					<x>561.295</x>
					<y>1143.871</y>
				</centroid>
			</pseudo3D>
		</spatialEntity>
		<numericStateVariable>
			<name>avgClusterednessRegions</name>
			<value>0</value>
		</numericStateVariable>
		<numericStateVariable>
			<name>avgDensityRegions</name>
			<value>0.5566883218303468</value>
		</numericStateVariable>
	</timepoint>
	<timepoint>
		<spatialEntity>
			<pseudo3D type="region">
				<clusteredness>1</clusteredness>
				<density>0.5566883218303468</density>
				<area>22859.5</area>
				<perimeter>821.7938408851624</perimeter>
				<distanceFromOrigin>305.1376738457577</distanceFromOrigin>
				<angle>49.73500198612834</angle>
				<shape>triangular</shape>
				<triangleMeasure>0.7195281730871377</triangleMeasure>
				<rectangleMeasure>0.4807961125069897</rectangleMeasure>
				<circleMeasure>0.3589215094791803</circleMeasure>
				<centroid>
					<x>561.295</x>
					<y>1143.871</y>
				</centroid>
			</pseudo3D>
		</spatialEntity>
		<numericStateVariable>
			<name>avgClusterednessRegions</name>
			<value>0</value>
		</numericStateVariable>
		<numericStateVariable>
			<name>avgDensityRegions</name>
			<value>0.5566883218303468</value>
		</numericStateVariable>
	</timepoint>
	<timepoint>
		<spatialEntity>
			<pseudo3D type="region">
				<clusteredness>1</clusteredness>
				<density>0.5566883218303468</density>
				<area>22859.5</area>
				<perimeter>821.7938408851624</perimeter>
				<distanceFromOrigin>305.1376738457577</distanceFromOrigin>
				<angle>49.73500198612834</angle>
				<shape>triangular</shape>
				<triangleMeasure>0.7195281730871377</triangleMeasure>
				<rectangleMeasure>0.4807961125069897</rectangleMeasure>
				<circleMeasure>0.3589215094791803</circleMeasure>
				<centroid>
					<x>561.295</x>
					<y>1143.871</y>
				</centroid>
			</pseudo3D>
		</spatialEntity>
		<numericStateVariable>
			<name>avgClusterednessRegions</name>
			<value>0</value>
		</numericStateVariable>
		<numericStateVariable>
			<name>avgDensityRegions</name>
			<value>0.5566883218303468</value>
		</numericStateVariable>
	</timepoint>
	<timepoint>
		<spatialEntity>
			<pseudo3D type="region">
				<clusteredness>1</clusteredness>
				<density>0.5566883218303468</density>
				<area>22859.5</area>
				<perimeter>821.7938408851624</perimeter>
				<distanceFromOrigin>305.1376738457577</distanceFromOrigin>
				<angle>49.73500198612834</angle>
				<shape>triangular</shape>
				<triangleMeasure>0.7195281730871377</triangleMeasure>
				<rectangleMeasure>0.4807961125069897</rectangleMeasure>
				<circleMeasure>0.3589215094791803</circleMeasure>
				<centroid>
					<x>561.295</x>
					<y>1143.871</y>
				</centroid>
			</pseudo3D>
		</spatialEntity>
		<numericStateVariable>
			<name>avgClusterednessRegions</name>
			<value>0</value>
		</numericStateVariable>
		<numericStateVariable>
			<name>avgDensityRegions</name>
			<value>0.5566883218303468</value>
		</numericStateVariable>
	</timepoint>
	<timepoint>
		<spatialEntity>
			<pseudo3D type="region">
				<clusteredness>1</clusteredness>
				<density>0.5566883218303468</density>
				<area>22859.5</area>
				<perimeter>821.7938408851624</perimeter>
				<distanceFromOrigin>305.1376738457577</distanceFromOrigin>
				<angle>49.73500198612834</angle>
				<shape>triangular</shape>
				<triangleMeasure>0.7195281730871377</triangleMeasure>
				<rectangleMeasure>0.4807961125069897</rectangleMeasure>
				<circleMeasure>0.3589215094791803</circleMeasure>
				<centroid>
					<x>561.295</x>
					<y>1143.871</y>
				</centroid>
			</pseudo3D>
		</spatialEntity>
		<numericStateVariable>
			<name>avgClusterednessRegions</name>
			<value>0</value>
		</numericStateVariable>
		<numericStateVariable>
			<name>avgDensityRegions</name>
			<value>0.5566883218303468</value>
		</numericStateVariable>
	</timepoint>
	<timepoint>
		<spatialEntity>
			<pseudo3D type="region">
				<clusteredness>1</clusteredness>
				<density>0.5566883218303468</density>
				<area>22859.5</area>
				<perimeter>821.7938408851624</perimeter>
				<distanceFromOrigin>305.1376738457577</distanceFromOrigin>
				<angle>49.73500198612834</angle>
				<shape>triangular</shape>
				<triangleMeasure>0.7195281730871377</triangleMeasure>
				<rectangleMeasure>0.4807961125069897</rectangleMeasure>
				<circleMeasure>0.3589215094791803</circleMeasure>
				<centroid>
					<x>561.295</x>
					<y>1143.871</y>
				</centroid>
			</pseudo3D>
		</spatialEntity>
		<numericStateVariable>
			<name>avgClusterednessRegions</name>
			<value>0</value>
		</numericStateVariable>
		<numericStateVariable>
			<name>avgDensityRegions</name>
			<value>0.5566883218303468</value>
		</numericStateVariable>
	</timepoint>
	<timepoint>
		<spatialEntity>
			<pseudo3D type="region">
				<clusteredness>1</clusteredness>
				<density>0.5566883218303468</density>
				<area>22859.5</area>
				<perimeter>821.7938408851624</perimeter>
				<distanceFromOrigin>305.1376738457577</distanceFromOrigin>
				<angle>49.73500198612834</angle>
				<shape>triangular</shape>
				<triangleMeasure>0.7195281730871377</triangleMeasure>
				<rectangleMeasure>0.4807961125069897</rectangleMeasure>
				<circleMeasure>0.3589215094791803</circleMeasure>
				<centroid>
					<x>561.295</x>
					<y>1143.871</y>
				</centroid>
			</pseudo3D>
		</spatialEntity>
		<numericStateVariable>
			<name>avgClusterednessRegions</name>
			<value>0</value>
		</numericStateVariable>
		<numericStateVariable>
			<name>avgDensityRegions</name>
			<value>0.5566883218303468</value>
		</numericStateVariable>
	</timepoint>
	<timepoint>
		<spatialEntity>
			<pseudo3D type="region">
				<clusteredness>1</clusteredness>
				<density>0.5566883218303468</density>
				<area>22859.5</area>
				<perimeter>821.7938408851624</perimeter>
				<distanceFromOrigin>305.1376738457577</distanceFromOrigin>
				<angle>49.73500198612834</angle>
				<shape>triangular</shape>
				<triangleMeasure>0.7195281730871377</triangleMeasure>
				<rectangleMeasure>0.4807961125069897</rectangleMeasure>
				<circleMeasure>0.3589215094791803</circleMeasure>
				<centroid>
					<x>561.295</x>
					<y>1143.871</y>
				</centroid>
			</pseudo3D>
		</spatialEntity>
		<numericStateVariable>
			<name>avgClusterednessRegions</name>
			<value>0</value>
		</numericStateVariable>
		<numericStateVariable>
			<name>avgDensityRegions</name>
			<value>0.5566883218303468</value>
		</numericStateVariable>
	</timepoint>
	<timepoint>
		<spatialEntity>
			<pseudo3D type="region">
				<clusteredness>1</clusteredness>
				<density>0.5566883218303468</density>
				<area>22859.5</area>
				<perimeter>821.7938408851624</perimeter>
				<distanceFromOrigin>305.1376738457577</distanceFromOrigin>
				<angle>49.73500198612834</angle>
				<shape>triangular</shape>
				<triangleMeasure>0.7195281730871377</triangleMeasure>
				<rectangleMeasure>0.4807961125069897</rectangleMeasure>
				<circleMeasure>0.3589215094791803</circleMeasure>
				<centroid>
					<x>561.295</x>
					<y>1143.871</y>
				</centroid>
			</pseudo3D>
		</spatialEntity>
		<numericStateVariable>
			<name>avgClusterednessRegions</name>
			<value>0</value>
		</numericStateVariable>
		<numericStateVariable>
			<name>avgDensityRegions</name>
			<value>0.5566883218303468</value>
		</numericStateVariable>
	</timepoint>
	<timepoint>
		<spatialEntity>
			<pseudo3D type="region">
				<clusteredness>1</clusteredness>
				<density>0.5566883218303468</density>
				<area>22859.5</area>
				<perimeter>821.7938408851624</perimeter>
				<distanceFromOrigin>305.1376738457577</distanceFromOrigin>
				<angle>49.73500198612834</angle>
				<shape>triangular</shape>
				<triangleMeasure>0.7195281730871377</triangleMeasure>
				<rectangleMeasure>0.4807961125069897</rectangleMeasure>
				<circleMeasure>0.3589215094791803</circleMeasure>
				<centroid>
					<x>561.295</x>
					<y>1143.871</y>
				</centroid>
			</pseudo3D>
		</spatialEntity>
		<numericStateVariable>
			<name>avgClusterednessRegions</name>
			<value>0</value>
		</numericStateVariable>
		<numericStateVariable>
			<name>avgDensityRegions</name>
			<value>0.5566883218303468</value>
		</numericStateVariable>
	</timepoint>
	<timepoint>
		<spatialEntity>
			<pseudo3D type="region">
				<clusteredness>1</clusteredness>
				<density>0.5566883218303468</density>
				<area>22859.5</area>
				<perimeter>821.7938408851624</perimeter>
				<distanceFromOrigin>305.1376738457577</distanceFromOrigin>
				<angle>49.73500198612834</angle>
				<shape>triangular</shape>
				<triangleMeasure>0.7195281730871377</triangleMeasure>
				<rectangleMeasure>0.4807961125069897</rectangleMeasure>
				<circleMeasure>0.3589215094791803</circleMeasure>
				<centroid>
					<x>561.295</x>
					<y>1143.871</y>
				</centroid>
			</pseudo3D>
		</spatialEntity>
		<numericStateVariable>
			<name>avgClusterednessRegions</name>
			<value>0</value>
		</numericStateVariable>
		<numericStateVariable>
			<name>avgDensityRegions</name>
			<value>0.5566883218303468</value>
		</numericStateVariable>
	</timepoint>
	<timepoint>
		<spatialEntity>
			<pseudo3D type="region">
				<clusteredness>1</clusteredness>
				<density>0.5566883218303468</density>
				<area>22859.5</area>
				<perimeter>821.7938408851624</perimeter>
				<distanceFromOrigin>305.1376738457577</distanceFromOrigin>
				<angle>49.73500198612834</angle>
				<shape>triangular</shape>
				<triangleMeasure>0.7195281730871377</triangleMeasure>
				<rectangleMeasure>0.4807961125069897</rectangleMeasure>
				<circleMeasure>0.3589215094791803</circleMeasure>
				<centroid>
					<x>561.295</x>
					<y>1143.871</y>
				</centroid>
			</pseudo3D>
		</spatialEntity>
		<numericStateVariable>
			<name>avgClusterednessRegions</name>
			<value>0</value>
		</numericStateVariable>
		<numericStateVariable>
			<name>avgDensityRegions</name>
			<value>0.5566883218303468</value>
		</numericStateVariable>
	</timepoint>
	<timepoint>
		<spatialEntity>
			<pseudo3D type="region">
				<clusteredness>1</clusteredness>
				<density>0.5566883218303468</density>
				<area>22859.5</area>
				<perimeter>821.7938408851624</perimeter>
				<distanceFromOrigin>305.1376738457577</distanceFromOrigin>
				<angle>49.73500198612834</angle>
				<shape>triangular</shape>
				<triangleMeasure>0.7195281730871377</triangleMeasure>
				<rectangleMeasure>0.4807961125069897</rectangleMeasure>
				<circleMeasure>0.3589215094791803</circleMeasure>
				<centroid>
					<x>561.295</x>
					<y>1143.871</y>
				</centroid>
			</pseudo3D>
		</spatialEntity>
		<numericStateVariable>
			<name>avgClusterednessRegions</name>
			<value>0</value>
		</numericStateVariable>
		<numericStateVariable>
			<name>avgDensityRegions</name>
			<value>0.5566883218303468</value>
		</numericStateVariable>
	</timepoint>
	<timepoint>
		<spatialEntity>
			<pseudo3D type="region">
				<clusteredness>1</clusteredness>
				<density>0.5566883218303468</density>
				<area>22859.5</area>
				<perimeter>821.7938408851624</perimeter>
				<distanceFromOrigin>305.1376738457577</distanceFromOrigin>
				<angle>49.73500198612834</angle>
				<shape>triangular</shape>
				<triangleMeasure>0.7195281730871377</triangleMeasure>
				<rectangleMeasure>0.4807961125069897</rectangleMeasure>
				<circleMeasure>0.3589215094791803</circleMeasure>
				<centroid>
					<x>561.295</x>
					<y>1143.871</y>
				</centroid>
			</pseudo3D>
		</spatialEntity>
		<numericStateVariable>
			<name>avgClusterednessRegions</name>
			<value>0</value>
		</numericStateVariable>
		<numericStateVariable>
			<name>avgDensityRegions</name>
			<value>0.5566883218303468</value>
		</numericStateVariable>
	</timepoint>
	<timepoint>
		<spatialEntity>
			<pseudo3D type="region">
				<clusteredness>1</clusteredness>
				<density>0.5566883218303468</density>
				<area>22859.5</area>
				<perimeter>821.7938408851624</perimeter>
				<distanceFromOrigin>305.1376738457577</distanceFromOrigin>
				<angle>49.73500198612834</angle>
				<shape>triangular</shape>
				<triangleMeasure>0.7195281730871377</triangleMeasure>
				<rectangleMeasure>0.4807961125069897</rectangleMeasure>
				<circleMeasure>0.3589215094791803</circleMeasure>
				<centroid>
					<x>561.295</x>
					<y>1143.871</y>
				</centroid>
			</pseudo3D>
		</spatialEntity>
		<numericStateVariable>
			<name>avgClusterednessRegions</name>
			<value>0</value>
		</numericStateVariable>
		<numericStateVariable>
			<name>avgDensityRegions</name>
			<value>0.5566883218303468</value>
		</numericStateVariable>
	</timepoint>
	<timepoint>
		<spatialEntity>
			<pseudo3D type="region">
				<clusteredness>1</clusteredness>
				<density>0.5566883218303468</density>
				<area>22859.5</area>
				<perimeter>821.7938408851624</perimeter>
				<distanceFromOrigin>305.1376738457577</distanceFromOrigin>
				<angle>49.73500198612834</angle>
				<shape>triangular</shape>
				<triangleMeasure>0.7195281730871377</triangleMeasure>
				<rectangleMeasure>0.4807961125069897</rectangleMeasure>
				<circleMeasure>0.3589215094791803</circleMeasure>
				<centroid>
					<x>561.295</x>
					<y>1143.871</y>
				</centroid>
			</pseudo3D>
		</spatialEntity>
		<numericStateVariable>
			<name>avgClusterednessRegions</name>
			<value>0</value>
		</numericStateVariable>
		<numericStateVariable>
			<name>avgDensityRegions</name>
			<value>0.5566883218303468</value>
		</numericStateVariable>
	</timepoint>
	<timepoint>
		<spatialEntity>
			<pseudo3D type="region">
				<clusteredness>1</clusteredness>
				<density>0.5566883218303468</density>
				<area>22859.5</area>
				<perimeter>821.7938408851624</perimeter>
				<distanceFromOrigin>305.1376738457577</distanceFromOrigin>
				<angle>49.73500198612834</angle>
				<shape>triangular</shape>
				<triangleMeasure>0.7195281730871377</triangleMeasure>
				<rectangleMeasure>0.4807961125069897</rectangleMeasure>
				<circleMeasure>0.3589215094791803</circleMeasure>
				<centroid>
					<x>561.295</x>
					<y>1143.871</y>
				</centroid>
			</pseudo3D>
		</spatialEntity>
		<numericStateVariable>
			<name>avgClusterednessRegions</name>
			<value>0</value>
		</numericStateVariable>
		<numericStateVariable>
			<name>avgDensityRegions</name>
			<value>0.5566883218303468</value>
		</numericStateVariable>
	</timepoint>
	<timepoint>
		<spatialEntity>
			<pseudo3D type="region">
				<clusteredness>1</clusteredness>
				<density>0.5566883218303468</density>
				<area>22859.5</area>
				<perimeter>821.7938408851624</perimeter>
				<distanceFromOrigin>305.1376738457577</distanceFromOrigin>
				<angle>49.73500198612834</angle>
				<shape>triangular</shape>
				<triangleMeasure>0.7195281730871377</triangleMeasure>
				<rectangleMeasure>0.4807961125069897</rectangleMeasure>
				<circleMeasure>0.3589215094791803</circleMeasure>
				<centroid>
					<x>561.295</x>
					<y>1143.871</y>
				</centroid>
			</pseudo3D>
		</spatialEntity>
		<numericStateVariable>
			<name>avgClusterednessRegions</name>
			<value>0</value>
		</numericStateVariable>
		<numericStateVariable>
			<name>avgDensityRegions</name>
			<value>0.5566883218303468</value>
		</numericStateVariable>
	</timepoint>
	<timepoint>
		<spatialEntity>
			<pseudo3D type="region">
				<clusteredness>1</clusteredness>
				<density>0.5566883218303468</density>
				<area>22859.5</area>
				<perimeter>821.7938408851624</perimeter>
				<distanceFromOrigin>305.1376738457577</distanceFromOrigin>
				<angle>49.73500198612834</angle>
				<shape>triangular</shape>
				<triangleMeasure>0.7195281730871377</triangleMeasure>
				<rectangleMeasure>0.4807961125069897</rectangleMeasure>
				<circleMeasure>0.3589215094791803</circleMeasure>
				<centroid>
					<x>561.295</x>
					<y>1143.871</y>
				</centroid>
			</pseudo3D>
		</spatialEntity>
		<numericStateVariable>
			<name>avgClusterednessRegions</name>
			<value>0</value>
		</numericStateVariable>
		<numericStateVariable>
			<name>avgDensityRegions</name>
			<value>0.5566883218303468</value>
		</numericStateVariable>
	</timepoint>
	<timepoint>
		<spatialEntity>
			<pseudo3D type="region">
				<clusteredness>1</clusteredness>
				<density>0.5566883218303468</density>
				<area>22859.5</area>
				<perimeter>821.7938408851624</perimeter>
				<distanceFromOrigin>305.1376738457577</distanceFromOrigin>
				<angle>49.73500198612834</angle>
				<shape>triangular</shape>
				<triangleMeasure>0.7195281730871377</triangleMeasure>
				<rectangleMeasure>0.4807961125069897</rectangleMeasure>
				<circleMeasure>0.3589215094791803</circleMeasure>
				<centroid>
					<x>561.295</x>
					<y>1143.871</y>
				</centroid>
			</pseudo3D>
		</spatialEntity>
		<numericStateVariable>
			<name>avgClusterednessRegions</name>
			<value>0</value>
		</numericStateVariable>
		<numericStateVariable>
			<name>avgDensityRegions</name>
			<value>0.5566883218303468</value>
		</numericStateVariable>
	</timepoint>
	<timepoint>
		<spatialEntity>
			<pseudo3D type="region">
				<clusteredness>1</clusteredness>
				<density>0.5566883218303468</density>
				<area>22859.5</area>
				<perimeter>821.7938408851624</perimeter>
				<distanceFromOrigin>305.1376738457577</distanceFromOrigin>
				<angle>49.73500198612834</angle>
				<shape>triangular</shape>
				<triangleMeasure>0.7195281730871377</triangleMeasure>
				<rectangleMeasure>0.4807961125069897</rectangleMeasure>
				<circleMeasure>0.3589215094791803</circleMeasure>
				<centroid>
					<x>561.295</x>
					<y>1143.871</y>
				</centroid>
			</pseudo3D>
		</spatialEntity>
		<numericStateVariable>
			<name>avgClusterednessRegions</name>
			<value>0</value>
		</numericStateVariable>
		<numericStateVariable>
			<name>avgDensityRegions</name>
			<value>0.5566883218303468</value>
		</numericStateVariable>
	</timepoint>
	<timepoint>
		<spatialEntity>
			<pseudo3D type="region">
				<clusteredness>1</clusteredness>
				<density>0.5566883218303468</density>
				<area>22859.5</area>
				<perimeter>821.7938408851624</perimeter>
				<distanceFromOrigin>305.1376738457577</distanceFromOrigin>
				<angle>49.73500198612834</angle>
				<shape>triangular</shape>
				<triangleMeasure>0.7195281730871377</triangleMeasure>
				<rectangleMeasure>0.4807961125069897</rectangleMeasure>
				<circleMeasure>0.3589215094791803</circleMeasure>
				<centroid>
					<x>561.295</x>
					<y>1143.871</y>
				</centroid>
			</pseudo3D>
		</spatialEntity>
		<numericStateVariable>
			<name>avgClusterednessRegions</name>
			<value>0</value>
		</numericStateVariable>
		<numericStateVariable>
			<name>avgDensityRegions</name>
			<value>0.5566883218303468</value>
		</numericStateVariable>
	</timepoint>
	<timepoint>
		<spatialEntity>
			<pseudo3D type="region">
				<clusteredness>1</clusteredness>
				<density>0.5566883218303468</density>
				<area>22859.5</area>
				<perimeter>821.7938408851624</perimeter>
				<distanceFromOrigin>305.1376738457577</distanceFromOrigin>
				<angle>49.73500198612834</angle>
				<shape>triangular</shape>
				<triangleMeasure>0.7195281730871377</triangleMeasure>
				<rectangleMeasure>0.4807961125069897</rectangleMeasure>
				<circleMeasure>0.3589215094791803</circleMeasure>
				<centroid>
					<x>561.295</x>
					<y>1143.871</y>
				</centroid>
			</pseudo3D>
		</spatialEntity>
		<numericStateVariable>
			<name>avgClusterednessRegions</name>
			<value>0</value>
		</numericStateVariable>
		<numericStateVariable>
			<name>avgDensityRegions</name>
			<value>0.5566883218303468</value>
		</numericStateVariable>
	</timepoint>
	<timepoint>
		<spatialEntity>
			<pseudo3D type="region">
				<clusteredness>1</clusteredness>
				<density>0.5566883218303468</density>
				<area>22859.5</area>
				<perimeter>821.7938408851624</perimeter>
				<distanceFromOrigin>305.1376738457577</distanceFromOrigin>
				<angle>49.73500198612834</angle>
				<shape>triangular</shape>
				<triangleMeasure>0.7195281730871377</triangleMeasure>
				<rectangleMeasure>0.4807961125069897</rectangleMeasure>
				<circleMeasure>0.3589215094791803</circleMeasure>
				<centroid>
					<x>561.295</x>
					<y>1143.871</y>
				</centroid>
			</pseudo3D>
		</spatialEntity>
		<numericStateVariable>
			<name>avgClusterednessRegions</name>
			<value>0</value>
		</numericStateVariable>
		<numericStateVariable>
			<name>avgDensityRegions</name>
			<value>0.5566883218303468</value>
		</numericStateVariable>
	</timepoint>
	<timepoint>
		<spatialEntity>
			<pseudo3D type="region">
				<clusteredness>1</clusteredness>
				<density>0.5566883218303468</density>
				<area>22859.5</area>
				<perimeter>821.7938408851624</perimeter>
				<distanceFromOrigin>305.1376738457577</distanceFromOrigin>
				<angle>49.73500198612834</angle>
				<shape>triangular</shape>
				<triangleMeasure>0.7195281730871377</triangleMeasure>
				<rectangleMeasure>0.4807961125069897</rectangleMeasure>
				<circleMeasure>0.3589215094791803</circleMeasure>
				<centroid>
					<x>561.295</x>
					<y>1143.871</y>
				</centroid>
			</pseudo3D>
		</spatialEntity>
		<numericStateVariable>
			<name>avgClusterednessRegions</name>
			<value>0</value>
		</numericStateVariable>
		<numericStateVariable>
			<name>avgDensityRegions</name>
			<value>0.5566883218303468</value>
		</numericStateVariable>
	</timepoint>
	<timepoint>
		<spatialEntity>
			<pseudo3D type="region">
				<clusteredness>1</clusteredness>
				<density>0.5566883218303468</density>
				<area>22859.5</area>
				<perimeter>821.7938408851624</perimeter>
				<distanceFromOrigin>305.1376738457577</distanceFromOrigin>
				<angle>49.73500198612834</angle>
				<shape>triangular</shape>
				<triangleMeasure>0.7195281730871377</triangleMeasure>
				<rectangleMeasure>0.4807961125069897</rectangleMeasure>
				<circleMeasure>0.3589215094791803</circleMeasure>
				<centroid>
					<x>561.295</x>
					<y>1143.871</y>
				</centroid>
			</pseudo3D>
		</spatialEntity>
		<numericStateVariable>
			<name>avgClusterednessRegions</name>
			<value>0</value>
		</numericStateVariable>
		<numericStateVariable>
			<name>avgDensityRegions</name>
			<value>0.5566883218303468</value>
		</numericStateVariable>
	</timepoint>
	<timepoint>
		<spatialEntity>
			<pseudo3D type="region">
				<clusteredness>1</clusteredness>
				<density>0.5566883218303468</density>
				<area>22859.5</area>
				<perimeter>821.7938408851624</perimeter>
				<distanceFromOrigin>305.1376738457577</distanceFromOrigin>
				<angle>49.73500198612834</angle>
				<shape>triangular</shape>
				<triangleMeasure>0.7195281730871377</triangleMeasure>
				<rectangleMeasure>0.4807961125069897</rectangleMeasure>
				<circleMeasure>0.3589215094791803</circleMeasure>
				<centroid>
					<x>561.295</x>
					<y>1143.871</y>
				</centroid>
			</pseudo3D>
		</spatialEntity>
		<numericStateVariable>
			<name>avgClusterednessRegions</name>
			<value>0</value>
		</numericStateVariable>
		<numericStateVariable>
			<name>avgDensityRegions</name>
			<value>0.5566883218303468</value>
		</numericStateVariable>
	</timepoint>
	<timepoint>
		<spatialEntity>
			<pseudo3D type="region">
				<clusteredness>1</clusteredness>
				<density>0.5566883218303468</density>
				<area>22859.5</area>
				<perimeter>821.7938408851624</perimeter>
				<distanceFromOrigin>305.1376738457577</distanceFromOrigin>
				<angle>49.73500198612834</angle>
				<shape>triangular</shape>
				<triangleMeasure>0.7195281730871377</triangleMeasure>
				<rectangleMeasure>0.4807961125069897</rectangleMeasure>
				<circleMeasure>0.3589215094791803</circleMeasure>
				<centroid>
					<x>561.295</x>
					<y>1143.871</y>
				</centroid>
			</pseudo3D>
		</spatialEntity>
		<numericStateVariable>
			<name>avgClusterednessRegions</name>
			<value>0</value>
		</numericStateVariable>
		<numericStateVariable>
			<name>avgDensityRegions</name>
			<value>0.5566883218303468</value>
		</numericStateVariable>
	</timepoint>
	<timepoint>
		<spatialEntity>
			<pseudo3D type="region">
				<clusteredness>1</clusteredness>
				<density>0.5566883218303468</density>
				<area>22859.5</area>
				<perimeter>821.7938408851624</perimeter>
				<distanceFromOrigin>305.1376738457577</distanceFromOrigin>
				<angle>49.73500198612834</angle>
				<shape>triangular</shape>
				<triangleMeasure>0.7195281730871377</triangleMeasure>
				<rectangleMeasure>0.4807961125069897</rectangleMeasure>
				<circleMeasure>0.3589215094791803</circleMeasure>
				<centroid>
					<x>561.295</x>
					<y>1143.871</y>
				</centroid>
			</pseudo3D>
		</spatialEntity>
		<numericStateVariable>
			<name>avgClusterednessRegions</name>
			<value>0</value>
		</numericStateVariable>
		<numericStateVariable>
			<name>avgDensityRegions</name>
			<value>0.5566883218303468</value>
		</numericStateVariable>
	</timepoint>
	<timepoint>
		<spatialEntity>
			<pseudo3D type="region">
				<clusteredness>1</clusteredness>
				<density>0.5566883218303468</density>
				<area>22859.5</area>
				<perimeter>821.7938408851624</perimeter>
				<distanceFromOrigin>305.1376738457577</distanceFromOrigin>
				<angle>49.73500198612834</angle>
				<shape>triangular</shape>
				<triangleMeasure>0.7195281730871377</triangleMeasure>
				<rectangleMeasure>0.4807961125069897</rectangleMeasure>
				<circleMeasure>0.3589215094791803</circleMeasure>
				<centroid>
					<x>561.295</x>
					<y>1143.871</y>
				</centroid>
			</pseudo3D>
		</spatialEntity>
		<numericStateVariable>
			<name>avgClusterednessRegions</name>
			<value>0</value>
		</numericStateVariable>
		<numericStateVariable>
			<name>avgDensityRegions</name>
			<value>0.5566883218303468</value>
		</numericStateVariable>
	</timepoint>
	<timepoint>
		<spatialEntity>
			<pseudo3D type="region">
				<clusteredness>1</clusteredness>
				<density>0.5566883218303468</density>
				<area>22859.5</area>
				<perimeter>821.7938408851624</perimeter>
				<distanceFromOrigin>305.1376738457577</distanceFromOrigin>
				<angle>49.73500198612834</angle>
				<shape>triangular</shape>
				<triangleMeasure>0.7195281730871377</triangleMeasure>
				<rectangleMeasure>0.4807961125069897</rectangleMeasure>
				<circleMeasure>0.3589215094791803</circleMeasure>
				<centroid>
					<x>561.295</x>
					<y>1143.871</y>
				</centroid>
			</pseudo3D>
		</spatialEntity>
		<numericStateVariable>
			<name>avgClusterednessRegions</name>
			<value>0</value>
		</numericStateVariable>
		<numericStateVariable>
			<name>avgDensityRegions</name>
			<value>0.5566883218303468</value>
		</numericStateVariable>
	</timepoint>
	<timepoint>
		<spatialEntity>
			<pseudo3D type="region">
				<clusteredness>1</clusteredness>
				<density>0.5566883218303468</density>
				<area>22859.5</area>
				<perimeter>821.7938408851624</perimeter>
				<distanceFromOrigin>305.1376738457577</distanceFromOrigin>
				<angle>49.73500198612834</angle>
				<shape>triangular</shape>
				<triangleMeasure>0.7195281730871377</triangleMeasure>
				<rectangleMeasure>0.4807961125069897</rectangleMeasure>
				<circleMeasure>0.3589215094791803</circleMeasure>
				<centroid>
					<x>561.295</x>
					<y>1143.871</y>
				</centroid>
			</pseudo3D>
		</spatialEntity>
		<numericStateVariable>
			<name>avgClusterednessRegions</name>
			<value>0</value>
		</numericStateVariable>
		<numericStateVariable>
			<name>avgDensityRegions</name>
			<value>0.5566883218303468</value>
		</numericStateVariable>
	</timepoint>
	<timepoint>
		<spatialEntity>
			<pseudo3D type="region">
				<clusteredness>1</clusteredness>
				<density>0.5566883218303468</density>
				<area>22859.5</area>
				<perimeter>821.7938408851624</perimeter>
				<distanceFromOrigin>305.1376738457577</distanceFromOrigin>
				<angle>49.73500198612834</angle>
				<shape>triangular</shape>
				<triangleMeasure>0.7195281730871377</triangleMeasure>
				<rectangleMeasure>0.4807961125069897</rectangleMeasure>
				<circleMeasure>0.3589215094791803</circleMeasure>
				<centroid>
					<x>561.295</x>
					<y>1143.871</y>
				</centroid>
			</pseudo3D>
		</spatialEntity>
		<numericStateVariable>
			<name>avgClusterednessRegions</name>
			<value>0</value>
		</numericStateVariable>
		<numericStateVariable>
			<name>avgDensityRegions</name>
			<value>0.5566883218303468</value>
		</numericStateVariable>
	</timepoint>
	<timepoint>
		<spatialEntity>
			<pseudo3D type="region">
				<clusteredness>1</clusteredness>
				<density>0.5566883218303468</density>
				<area>22859.5</area>
				<perimeter>821.7938408851624</perimeter>
				<distanceFromOrigin>305.1376738457577</distanceFromOrigin>
				<angle>49.73500198612834</angle>
				<shape>triangular</shape>
				<triangleMeasure>0.7195281730871377</triangleMeasure>
				<rectangleMeasure>0.4807961125069897</rectangleMeasure>
				<circleMeasure>0.3589215094791803</circleMeasure>
				<centroid>
					<x>561.295</x>
					<y>1143.871</y>
				</centroid>
			</pseudo3D>
		</spatialEntity>
		<numericStateVariable>
			<name>avgClusterednessRegions</name>
			<value>0</value>
		</numericStateVariable>
		<numericStateVariable>
			<name>avgDensityRegions</name>
			<value>0.5566883218303468</value>
		</numericStateVariable>
	</timepoint>
	<timepoint>
		<spatialEntity>
			<pseudo3D type="region">
				<clusteredness>1</clusteredness>
				<density>0.5566883218303468</density>
				<area>22859.5</area>
				<perimeter>821.7938408851624</perimeter>
				<distanceFromOrigin>305.1376738457577</distanceFromOrigin>
				<angle>49.73500198612834</angle>
				<shape>triangular</shape>
				<triangleMeasure>0.7195281730871377</triangleMeasure>
				<rectangleMeasure>0.4807961125069897</rectangleMeasure>
				<circleMeasure>0.3589215094791803</circleMeasure>
				<centroid>
					<x>561.295</x>
					<y>1143.871</y>
				</centroid>
			</pseudo3D>
		</spatialEntity>
		<numericStateVariable>
			<name>avgClusterednessRegions</name>
			<value>0</value>
		</numericStateVariable>
		<numericStateVariable>
			<name>avgDensityRegions</name>
			<value>0.5566883218303468</value>
		</numericStateVariable>
	</timepoint>
	<timepoint>
		<spatialEntity>
			<pseudo3D type="region">
				<clusteredness>1</clusteredness>
				<density>0.5566883218303468</density>
				<area>22859.5</area>
				<perimeter>821.7938408851624</perimeter>
				<distanceFromOrigin>305.1376738457577</distanceFromOrigin>
				<angle>49.73500198612834</angle>
				<shape>triangular</shape>
				<triangleMeasure>0.7195281730871377</triangleMeasure>
				<rectangleMeasure>0.4807961125069897</rectangleMeasure>
				<circleMeasure>0.3589215094791803</circleMeasure>
				<centroid>
					<x>561.295</x>
					<y>1143.871</y>
				</centroid>
			</pseudo3D>
		</spatialEntity>
		<numericStateVariable>
			<name>avgClusterednessRegions</name>
			<value>0</value>
		</numericStateVariable>
		<numericStateVariable>
			<name>avgDensityRegions</name>
			<value>0.5566883218303468</value>
		</numericStateVariable>
	</timepoint>
	<timepoint>
		<spatialEntity>
			<pseudo3D type="region">
				<clusteredness>1</clusteredness>
				<density>0.5566883218303468</density>
				<area>22859.5</area>
				<perimeter>821.7938408851624</perimeter>
				<distanceFromOrigin>305.1376738457577</distanceFromOrigin>
				<angle>49.73500198612834</angle>
				<shape>triangular</shape>
				<triangleMeasure>0.7195281730871377</triangleMeasure>
				<rectangleMeasure>0.4807961125069897</rectangleMeasure>
				<circleMeasure>0.3589215094791803</circleMeasure>
				<centroid>
					<x>561.295</x>
					<y>1143.871</y>
				</centroid>
			</pseudo3D>
		</spatialEntity>
		<numericStateVariable>
			<name>avgClusterednessRegions</name>
			<value>0</value>
		</numericStateVariable>
		<numericStateVariable>
			<name>avgDensityRegions</name>
			<value>0.5566883218303468</value>
		</numericStateVariable>
	</timepoint>
	<timepoint>
		<spatialEntity>
			<pseudo3D type="region">
				<clusteredness>1</clusteredness>
				<density>0.5566883218303468</density>
				<area>22859.5</area>
				<perimeter>821.7938408851624</perimeter>
				<distanceFromOrigin>305.1376738457577</distanceFromOrigin>
				<angle>49.73500198612834</angle>
				<shape>triangular</shape>
				<triangleMeasure>0.7195281730871377</triangleMeasure>
				<rectangleMeasure>0.4807961125069897</rectangleMeasure>
				<circleMeasure>0.3589215094791803</circleMeasure>
				<centroid>
					<x>561.295</x>
					<y>1143.871</y>
				</centroid>
			</pseudo3D>
		</spatialEntity>
		<numericStateVariable>
			<name>avgClusterednessRegions</name>
			<value>0</value>
		</numericStateVariable>
		<numericStateVariable>
			<name>avgDensityRegions</name>
			<value>0.5566883218303468</value>
		</numericStateVariable>
	</timepoint>
	<timepoint>
		<spatialEntity>
			<pseudo3D type="region">
				<clusteredness>1</clusteredness>
				<density>0.5566883218303468</density>
				<area>22859.5</area>
				<perimeter>821.7938408851624</perimeter>
				<distanceFromOrigin>305.1376738457577</distanceFromOrigin>
				<angle>49.73500198612834</angle>
				<shape>triangular</shape>
				<triangleMeasure>0.7195281730871377</triangleMeasure>
				<rectangleMeasure>0.4807961125069897</rectangleMeasure>
				<circleMeasure>0.3589215094791803</circleMeasure>
				<centroid>
					<x>561.295</x>
					<y>1143.871</y>
				</centroid>
			</pseudo3D>
		</spatialEntity>
		<numericStateVariable>
			<name>avgClusterednessRegions</name>
			<value>0</value>
		</numericStateVariable>
		<numericStateVariable>
			<name>avgDensityRegions</name>
			<value>0.5566883218303468</value>
		</numericStateVariable>
	</timepoint>
	<timepoint>
		<spatialEntity>
			<pseudo3D type="region">
				<clusteredness>1</clusteredness>
				<density>0.5566883218303468</density>
				<area>22859.5</area>
				<perimeter>821.7938408851624</perimeter>
				<distanceFromOrigin>305.1376738457577</distanceFromOrigin>
				<angle>49.73500198612834</angle>
				<shape>triangular</shape>
				<triangleMeasure>0.7195281730871377</triangleMeasure>
				<rectangleMeasure>0.4807961125069897</rectangleMeasure>
				<circleMeasure>0.3589215094791803</circleMeasure>
				<centroid>
					<x>561.295</x>
					<y>1143.871</y>
				</centroid>
			</pseudo3D>
		</spatialEntity>
		<numericStateVariable>
			<name>avgClusterednessRegions</name>
			<value>0</value>
		</numericStateVariable>
		<numericStateVariable>
			<name>avgDensityRegions</name>
			<value>0.5566883218303468</value>
		</numericStateVariable>
	</timepoint>
	<timepoint>
		<spatialEntity>
			<pseudo3D type="region">
				<clusteredness>1</clusteredness>
				<density>0.5566883218303468</density>
				<area>22859.5</area>
				<perimeter>821.7938408851624</perimeter>
				<distanceFromOrigin>305.1376738457577</distanceFromOrigin>
				<angle>49.73500198612834</angle>
				<shape>triangular</shape>
				<triangleMeasure>0.7195281730871377</triangleMeasure>
				<rectangleMeasure>0.4807961125069897</rectangleMeasure>
				<circleMeasure>0.3589215094791803</circleMeasure>
				<centroid>
					<x>561.295</x>
					<y>1143.871</y>
				</centroid>
			</pseudo3D>
		</spatialEntity>
		<numericStateVariable>
			<name>avgClusterednessRegions</name>
			<value>0</value>
		</numericStateVariable>
		<numericStateVariable>
			<name>avgDensityRegions</name>
			<value>0.5566883218303468</value>
		</numericStateVariable>
	</timepoint>
	<timepoint>
		<spatialEntity>
			<pseudo3D type="region">
				<clusteredness>1</clusteredness>
				<density>0.5566883218303468</density>
				<area>22859.5</area>
				<perimeter>821.7938408851624</perimeter>
				<distanceFromOrigin>305.1376738457577</distanceFromOrigin>
				<angle>49.73500198612834</angle>
				<shape>triangular</shape>
				<triangleMeasure>0.7195281730871377</triangleMeasure>
				<rectangleMeasure>0.4807961125069897</rectangleMeasure>
				<circleMeasure>0.3589215094791803</circleMeasure>
				<centroid>
					<x>561.295</x>
					<y>1143.871</y>
				</centroid>
			</pseudo3D>
		</spatialEntity>
		<numericStateVariable>
			<name>avgClusterednessRegions</name>
			<value>0</value>
		</numericStateVariable>
		<numericStateVariable>
			<name>avgDensityRegions</name>
			<value>0.5566883218303468</value>
		</numericStateVariable>
	</timepoint>
	<timepoint>
		<spatialEntity>
			<pseudo3D type="region">
				<clusteredness>1</clusteredness>
				<density>0.5566883218303468</density>
				<area>22859.5</area>
				<perimeter>821.7938408851624</perimeter>
				<distanceFromOrigin>305.1376738457577</distanceFromOrigin>
				<angle>49.73500198612834</angle>
				<shape>triangular</shape>
				<triangleMeasure>0.7195281730871377</triangleMeasure>
				<rectangleMeasure>0.4807961125069897</rectangleMeasure>
				<circleMeasure>0.3589215094791803</circleMeasure>
				<centroid>
					<x>561.295</x>
					<y>1143.871</y>
				</centroid>
			</pseudo3D>
		</spatialEntity>
		<numericStateVariable>
			<name>avgClusterednessRegions</name>
			<value>0</value>
		</numericStateVariable>
		<numericStateVariable>
			<name>avgDensityRegions</name>
			<value>0.5566883218303468</value>
		</numericStateVariable>
	</timepoint>
	<timepoint>
		<spatialEntity>
			<pseudo3D type="region">
				<clusteredness>1</clusteredness>
				<density>0.5566883218303468</density>
				<area>22859.5</area>
				<perimeter>821.7938408851624</perimeter>
				<distanceFromOrigin>305.1376738457577</distanceFromOrigin>
				<angle>49.73500198612834</angle>
				<shape>triangular</shape>
				<triangleMeasure>0.7195281730871377</triangleMeasure>
				<rectangleMeasure>0.4807961125069897</rectangleMeasure>
				<circleMeasure>0.3589215094791803</circleMeasure>
				<centroid>
					<x>561.295</x>
					<y>1143.871</y>
				</centroid>
			</pseudo3D>
		</spatialEntity>
		<numericStateVariable>
			<name>avgClusterednessRegions</name>
			<value>0</value>
		</numericStateVariable>
		<numericStateVariable>
			<name>avgDensityRegions</name>
			<value>0.5566883218303468</value>
		</numericStateVariable>
	</timepoint>
	<timepoint>
		<spatialEntity>
			<pseudo3D type="region">
				<clusteredness>1</clusteredness>
				<density>0.5566883218303468</density>
				<area>22859.5</area>
				<perimeter>821.7938408851624</perimeter>
				<distanceFromOrigin>305.1376738457577</distanceFromOrigin>
				<angle>49.73500198612834</angle>
				<shape>triangular</shape>
				<triangleMeasure>0.7195281730871377</triangleMeasure>
				<rectangleMeasure>0.4807961125069897</rectangleMeasure>
				<circleMeasure>0.3589215094791803</circleMeasure>
				<centroid>
					<x>561.295</x>
					<y>1143.871</y>
				</centroid>
			</pseudo3D>
		</spatialEntity>
		<numericStateVariable>
			<name>avgClusterednessRegions</name>
			<value>0</value>
		</numericStateVariable>
		<numericStateVariable>
			<name>avgDensityRegions</name>
			<value>0.5566883218303468</value>
		</numericStateVariable>
	</timepoint>
	<timepoint>
		<spatialEntity>
			<pseudo3D type="region">
				<clusteredness>1</clusteredness>
				<density>0.5566883218303468</density>
				<area>22859.5</area>
				<perimeter>821.7938408851624</perimeter>
				<distanceFromOrigin>305.1376738457577</distanceFromOrigin>
				<angle>49.73500198612834</angle>
				<shape>triangular</shape>
				<triangleMeasure>0.7195281730871377</triangleMeasure>
				<rectangleMeasure>0.4807961125069897</rectangleMeasure>
				<circleMeasure>0.3589215094791803</circleMeasure>
				<centroid>
					<x>561.295</x>
					<y>1143.871</y>
				</centroid>
			</pseudo3D>
		</spatialEntity>
		<numericStateVariable>
			<name>avgClusterednessRegions</name>
			<value>0</value>
		</numericStateVariable>
		<numericStateVariable>
			<name>avgDensityRegions</name>
			<value>0.5566883218303468</value>
		</numericStateVariable>
	</timepoint>
	<timepoint>
		<spatialEntity>
			<pseudo3D type="region">
				<clusteredness>1</clusteredness>
				<density>0.5566883218303468</density>
				<area>22859.5</area>
				<perimeter>821.7938408851624</perimeter>
				<distanceFromOrigin>305.1376738457577</distanceFromOrigin>
				<angle>49.73500198612834</angle>
				<shape>triangular</shape>
				<triangleMeasure>0.7195281730871377</triangleMeasure>
				<rectangleMeasure>0.4807961125069897</rectangleMeasure>
				<circleMeasure>0.3589215094791803</circleMeasure>
				<centroid>
					<x>561.295</x>
					<y>1143.871</y>
				</centroid>
			</pseudo3D>
		</spatialEntity>
		<numericStateVariable>
			<name>avgClusterednessRegions</name>
			<value>0</value>
		</numericStateVariable>
		<numericStateVariable>
			<name>avgDensityRegions</name>
			<value>0.5566883218303468</value>
		</numericStateVariable>
	</timepoint>
	<timepoint>
		<spatialEntity>
			<pseudo3D type="region">
				<clusteredness>1</clusteredness>
				<density>0.5566883218303468</density>
				<area>22859.5</area>
				<perimeter>821.7938408851624</perimeter>
				<distanceFromOrigin>305.1376738457577</distanceFromOrigin>
				<angle>49.73500198612834</angle>
				<shape>triangular</shape>
				<triangleMeasure>0.7195281730871377</triangleMeasure>
				<rectangleMeasure>0.4807961125069897</rectangleMeasure>
				<circleMeasure>0.3589215094791803</circleMeasure>
				<centroid>
					<x>561.295</x>
					<y>1143.871</y>
				</centroid>
			</pseudo3D>
		</spatialEntity>
		<numericStateVariable>
			<name>avgClusterednessRegions</name>
			<value>0</value>
		</numericStateVariable>
		<numericStateVariable>
			<name>avgDensityRegions</name>
			<value>0.5566883218303468</value>
		</numericStateVariable>
	</timepoint>
	<timepoint>
		<spatialEntity>
			<pseudo3D type="region">
				<clusteredness>1</clusteredness>
				<density>0.5566883218303468</density>
				<area>22859.5</area>
				<perimeter>821.7938408851624</perimeter>
				<distanceFromOrigin>305.1376738457577</distanceFromOrigin>
				<angle>49.73500198612834</angle>
				<shape>triangular</shape>
				<triangleMeasure>0.7195281730871377</triangleMeasure>
				<rectangleMeasure>0.4807961125069897</rectangleMeasure>
				<circleMeasure>0.3589215094791803</circleMeasure>
				<centroid>
					<x>561.295</x>
					<y>1143.871</y>
				</centroid>
			</pseudo3D>
		</spatialEntity>
		<numericStateVariable>
			<name>avgClusterednessRegions</name>
			<value>0</value>
		</numericStateVariable>
		<numericStateVariable>
			<name>avgDensityRegions</name>
			<value>0.5566883218303468</value>
		</numericStateVariable>
	</timepoint>
	<timepoint>
		<spatialEntity>
			<pseudo3D type="region">
				<clusteredness>1</clusteredness>
				<density>0.5566883218303468</density>
				<area>22859.5</area>
				<perimeter>821.7938408851624</perimeter>
				<distanceFromOrigin>305.1376738457577</distanceFromOrigin>
				<angle>49.73500198612834</angle>
				<shape>triangular</shape>
				<triangleMeasure>0.7195281730871377</triangleMeasure>
				<rectangleMeasure>0.4807961125069897</rectangleMeasure>
				<circleMeasure>0.3589215094791803</circleMeasure>
				<centroid>
					<x>561.295</x>
					<y>1143.871</y>
				</centroid>
			</pseudo3D>
		</spatialEntity>
		<numericStateVariable>
			<name>avgClusterednessRegions</name>
			<value>0</value>
		</numericStateVariable>
		<numericStateVariable>
			<name>avgDensityRegions</name>
			<value>0.5566883218303468</value>
		</numericStateVariable>
	</timepoint>
	<timepoint>
		<spatialEntity>
			<pseudo3D type="region">
				<clusteredness>1</clusteredness>
				<density>0.5566883218303468</density>
				<area>22859.5</area>
				<perimeter>821.7938408851624</perimeter>
				<distanceFromOrigin>305.1376738457577</distanceFromOrigin>
				<angle>49.73500198612834</angle>
				<shape>triangular</shape>
				<triangleMeasure>0.7195281730871377</triangleMeasure>
				<rectangleMeasure>0.4807961125069897</rectangleMeasure>
				<circleMeasure>0.3589215094791803</circleMeasure>
				<centroid>
					<x>561.295</x>
					<y>1143.871</y>
				</centroid>
			</pseudo3D>
		</spatialEntity>
		<numericStateVariable>
			<name>avgClusterednessRegions</name>
			<value>0</value>
		</numericStateVariable>
		<numericStateVariable>
			<name>avgDensityRegions</name>
			<value>0.5566883218303468</value>
		</numericStateVariable>
	</timepoint>
	<timepoint>
		<spatialEntity>
			<pseudo3D type="region">
				<clusteredness>1</clusteredness>
				<density>0.5566883218303468</density>
				<area>22859.5</area>
				<perimeter>821.7938408851624</perimeter>
				<distanceFromOrigin>305.1376738457577</distanceFromOrigin>
				<angle>49.73500198612834</angle>
				<shape>triangular</shape>
				<triangleMeasure>0.7195281730871377</triangleMeasure>
				<rectangleMeasure>0.4807961125069897</rectangleMeasure>
				<circleMeasure>0.3589215094791803</circleMeasure>
				<centroid>
					<x>561.295</x>
					<y>1143.871</y>
				</centroid>
			</pseudo3D>
		</spatialEntity>
		<numericStateVariable>
			<name>avgClusterednessRegions</name>
			<value>0</value>
		</numericStateVariable>
		<numericStateVariable>
			<name>avgDensityRegions</name>
			<value>0.5566883218303468</value>
		</numericStateVariable>
	</timepoint>
	<timepoint>
		<spatialEntity>
			<pseudo3D type="region">
				<clusteredness>1</clusteredness>
				<density>0.5566883218303468</density>
				<area>22859.5</area>
				<perimeter>821.7938408851624</perimeter>
				<distanceFromOrigin>305.1376738457577</distanceFromOrigin>
				<angle>49.73500198612834</angle>
				<shape>triangular</shape>
				<triangleMeasure>0.7195281730871377</triangleMeasure>
				<rectangleMeasure>0.4807961125069897</rectangleMeasure>
				<circleMeasure>0.3589215094791803</circleMeasure>
				<centroid>
					<x>561.295</x>
					<y>1143.871</y>
				</centroid>
			</pseudo3D>
		</spatialEntity>
		<numericStateVariable>
			<name>avgClusterednessRegions</name>
			<value>0</value>
		</numericStateVariable>
		<numericStateVariable>
			<name>avgDensityRegions</name>
			<value>0.5566883218303468</value>
		</numericStateVariable>
	</timepoint>
	<timepoint>
		<spatialEntity>
			<pseudo3D type="region">
				<clusteredness>1</clusteredness>
				<density>0.5566883218303468</density>
				<area>22859.5</area>
				<perimeter>821.7938408851624</perimeter>
				<distanceFromOrigin>305.1376738457577</distanceFromOrigin>
				<angle>49.73500198612834</angle>
				<shape>triangular</shape>
				<triangleMeasure>0.7195281730871377</triangleMeasure>
				<rectangleMeasure>0.4807961125069897</rectangleMeasure>
				<circleMeasure>0.3589215094791803</circleMeasure>
				<centroid>
					<x>561.295</x>
					<y>1143.871</y>
				</centroid>
			</pseudo3D>
		</spatialEntity>
		<numericStateVariable>
			<name>avgClusterednessRegions</name>
			<value>0</value>
		</numericStateVariable>
		<numericStateVariable>
			<name>avgDensityRegions</name>
			<value>0.5566883218303468</value>
		</numericStateVariable>
	</timepoint>
	<timepoint>
		<spatialEntity>
			<pseudo3D type="region">
				<clusteredness>1</clusteredness>
				<density>0.5566883218303468</density>
				<area>22859.5</area>
				<perimeter>821.7938408851624</perimeter>
				<distanceFromOrigin>305.1376738457577</distanceFromOrigin>
				<angle>49.73500198612834</angle>
				<shape>triangular</shape>
				<triangleMeasure>0.7195281730871377</triangleMeasure>
				<rectangleMeasure>0.4807961125069897</rectangleMeasure>
				<circleMeasure>0.3589215094791803</circleMeasure>
				<centroid>
					<x>561.295</x>
					<y>1143.871</y>
				</centroid>
			</pseudo3D>
		</spatialEntity>
		<numericStateVariable>
			<name>avgClusterednessRegions</name>
			<value>0</value>
		</numericStateVariable>
		<numericStateVariable>
			<name>avgDensityRegions</name>
			<value>0.5566883218303468</value>
		</numericStateVariable>
	</timepoint>
	<timepoint>
		<spatialEntity>
			<pseudo3D type="region">
				<clusteredness>1</clusteredness>
				<density>0.5566883218303468</density>
				<area>22859.5</area>
				<perimeter>821.7938408851624</perimeter>
				<distanceFromOrigin>305.1376738457577</distanceFromOrigin>
				<angle>49.73500198612834</angle>
				<shape>triangular</shape>
				<triangleMeasure>0.7195281730871377</triangleMeasure>
				<rectangleMeasure>0.4807961125069897</rectangleMeasure>
				<circleMeasure>0.3589215094791803</circleMeasure>
				<centroid>
					<x>561.295</x>
					<y>1143.871</y>
				</centroid>
			</pseudo3D>
		</spatialEntity>
		<numericStateVariable>
			<name>avgClusterednessRegions</name>
			<value>0</value>
		</numericStateVariable>
		<numericStateVariable>
			<name>avgDensityRegions</name>
			<value>0.5566883218303468</value>
		</numericStateVariable>
	</timepoint>
	<timepoint>
		<spatialEntity>
			<pseudo3D type="region">
				<clusteredness>1</clusteredness>
				<density>0.5566883218303468</density>
				<area>22859.5</area>
				<perimeter>821.7938408851624</perimeter>
				<distanceFromOrigin>305.1376738457577</distanceFromOrigin>
				<angle>49.73500198612834</angle>
				<shape>triangular</shape>
				<triangleMeasure>0.7195281730871377</triangleMeasure>
				<rectangleMeasure>0.4807961125069897</rectangleMeasure>
				<circleMeasure>0.3589215094791803</circleMeasure>
				<centroid>
					<x>561.295</x>
					<y>1143.871</y>
				</centroid>
			</pseudo3D>
		</spatialEntity>
		<numericStateVariable>
			<name>avgClusterednessRegions</name>
			<value>0</value>
		</numericStateVariable>
		<numericStateVariable>
			<name>avgDensityRegions</name>
			<value>0.5566883218303468</value>
		</numericStateVariable>
	</timepoint>
	<timepoint>
		<spatialEntity>
			<pseudo3D type="region">
				<clusteredness>1</clusteredness>
				<density>0.5566883218303468</density>
				<area>22859.5</area>
				<perimeter>821.7938408851624</perimeter>
				<distanceFromOrigin>305.1376738457577</distanceFromOrigin>
				<angle>49.73500198612834</angle>
				<shape>triangular</shape>
				<triangleMeasure>0.7195281730871377</triangleMeasure>
				<rectangleMeasure>0.4807961125069897</rectangleMeasure>
				<circleMeasure>0.3589215094791803</circleMeasure>
				<centroid>
					<x>561.295</x>
					<y>1143.871</y>
				</centroid>
			</pseudo3D>
		</spatialEntity>
		<numericStateVariable>
			<name>avgClusterednessRegions</name>
			<value>0</value>
		</numericStateVariable>
		<numericStateVariable>
			<name>avgDensityRegions</name>
			<value>0.5566883218303468</value>
		</numericStateVariable>
	</timepoint>
	<timepoint>
		<spatialEntity>
			<pseudo3D type="region">
				<clusteredness>1</clusteredness>
				<density>0.5566883218303468</density>
				<area>22859.5</area>
				<perimeter>821.7938408851624</perimeter>
				<distanceFromOrigin>305.1376738457577</distanceFromOrigin>
				<angle>49.73500198612834</angle>
				<shape>triangular</shape>
				<triangleMeasure>0.7195281730871377</triangleMeasure>
				<rectangleMeasure>0.4807961125069897</rectangleMeasure>
				<circleMeasure>0.3589215094791803</circleMeasure>
				<centroid>
					<x>561.295</x>
					<y>1143.871</y>
				</centroid>
			</pseudo3D>
		</spatialEntity>
		<numericStateVariable>
			<name>avgClusterednessRegions</name>
			<value>0</value>
		</numericStateVariable>
		<numericStateVariable>
			<name>avgDensityRegions</name>
			<value>0.5566883218303468</value>
		</numericStateVariable>
	</timepoint>
	<timepoint>
		<spatialEntity>
			<pseudo3D type="region">
				<clusteredness>1</clusteredness>
				<density>0.5566883218303468</density>
				<area>22859.5</area>
				<perimeter>821.7938408851624</perimeter>
				<distanceFromOrigin>305.1376738457577</distanceFromOrigin>
				<angle>49.73500198612834</angle>
				<shape>triangular</shape>
				<triangleMeasure>0.7195281730871377</triangleMeasure>
				<rectangleMeasure>0.4807961125069897</rectangleMeasure>
				<circleMeasure>0.3589215094791803</circleMeasure>
				<centroid>
					<x>561.295</x>
					<y>1143.871</y>
				</centroid>
			</pseudo3D>
		</spatialEntity>
		<numericStateVariable>
			<name>avgClusterednessRegions</name>
			<value>0</value>
		</numericStateVariable>
		<numericStateVariable>
			<name>avgDensityRegions</name>
			<value>0.5566883218303468</value>
		</numericStateVariable>
	</timepoint>
</experiment>
