# Supplementary material for: Automatic validation of computational models using pseudo-3D spatio-temporal model checking
Source: BMC Syst Biol. 2014 Dec 2;8:124. doi: 10.1186/s12918-014-0124-0 (PMC4272535; doi:10.1186/s12918-014-0124-0)
Supplement: Additional file 8 — Dataset of STML files for the phase variation case study. The dataset of one thousand STML files corresponding to the stochastic simulations of the rectangular model for the phase variation case study. We recommend using the freely available 7zip software (Download link: http://www.7-zip.org/download.html) to extract this archive. [file 12918_2014_124_MOESM8_ESM.zip › phase_variation_stml_261.xml]

<?xml version="1.0" encoding="utf-8"?>
<!--Warning! This xml file was automatically generated by a C++ program using the Boost PropertyTree library.-->
<experiment>
	<timepoint>
		<numericStateVariable>
			<name>avgClusterednessRegions</name>
			<value>0</value>
		</numericStateVariable>
		<numericStateVariable>
			<name>avgDensityRegions</name>
			<value>0</value>
		</numericStateVariable>
	</timepoint>
	<timepoint>
		<numericStateVariable>
			<name>avgClusterednessRegions</name>
			<value>0</value>
		</numericStateVariable>
		<numericStateVariable>
			<name>avgDensityRegions</name>
			<value>0</value>
		</numericStateVariable>
	</timepoint>
	<timepoint>
		<numericStateVariable>
			<name>avgClusterednessRegions</name>
			<value>0</value>
		</numericStateVariable>
		<numericStateVariable>
			<name>avgDensityRegions</name>
			<value>0</value>
		</numericStateVariable>
	</timepoint>
	<timepoint>
		<numericStateVariable>
			<name>avgClusterednessRegions</name>
			<value>0</value>
		</numericStateVariable>
		<numericStateVariable>
			<name>avgDensityRegions</name>
			<value>0</value>
		</numericStateVariable>
	</timepoint>
	<timepoint>
		<numericStateVariable>
			<name>avgClusterednessRegions</name>
			<value>0</value>
		</numericStateVariable>
		<numericStateVariable>
			<name>avgDensityRegions</name>
			<value>0</value>
		</numericStateVariable>
	</timepoint>
	<timepoint>
		<numericStateVariable>
			<name>avgClusterednessRegions</name>
			<value>0</value>
		</numericStateVariable>
		<numericStateVariable>
			<name>avgDensityRegions</name>
			<value>0</value>
		</numericStateVariable>
	</timepoint>
	<timepoint>
		<numericStateVariable>
			<name>avgClusterednessRegions</name>
			<value>0</value>
		</numericStateVariable>
		<numericStateVariable>
			<name>avgDensityRegions</name>
			<value>0</value>
		</numericStateVariable>
	</timepoint>
	<timepoint>
		<numericStateVariable>
			<name>avgClusterednessRegions</name>
			<value>0</value>
		</numericStateVariable>
		<numericStateVariable>
			<name>avgDensityRegions</name>
			<value>0</value>
		</numericStateVariable>
	</timepoint>
	<timepoint>
		<numericStateVariable>
			<name>avgClusterednessRegions</name>
			<value>0</value>
		</numericStateVariable>
		<numericStateVariable>
			<name>avgDensityRegions</name>
			<value>0</value>
		</numericStateVariable>
	</timepoint>
	<timepoint>
		<numericStateVariable>
			<name>avgClusterednessRegions</name>
			<value>0</value>
		</numericStateVariable>
		<numericStateVariable>
			<name>avgDensityRegions</name>
			<value>0</value>
		</numericStateVariable>
	</timepoint>
	<timepoint>
		<numericStateVariable>
			<name>avgClusterednessRegions</name>
			<value>0</value>
		</numericStateVariable>
		<numericStateVariable>
			<name>avgDensityRegions</name>
			<value>0</value>
		</numericStateVariable>
	</timepoint>
	<timepoint>
		<numericStateVariable>
			<name>avgClusterednessRegions</name>
			<value>0</value>
		</numericStateVariable>
		<numericStateVariable>
			<name>avgDensityRegions</name>
			<value>0</value>
		</numericStateVariable>
	</timepoint>
	<timepoint>
		<spatialEntity>
			<pseudo3D type="region">
				<clusteredness>1</clusteredness>
				<density>0.5528167109441923</density>
				<area>21353</area>
				<perimeter>708.4416952133179</perimeter>
				<distanceFromOrigin>10</distanceFromOrigin>
				<angle>90.69446028754976</angle>
				<shape>rectangular</shape>
				<triangleMeasure>0.5948739378743557</triangleMeasure>
				<rectangleMeasure>0.6388890577102617</rectangleMeasure>
				<circleMeasure>0.5393299855824791</circleMeasure>
				<centroid>
					<x>595.4101</x>
					<y>747.5338</y>
				</centroid>
			</pseudo3D>
		</spatialEntity>
		<numericStateVariable>
			<name>avgClusterednessRegions</name>
			<value>0</value>
		</numericStateVariable>
		<numericStateVariable>
			<name>avgDensityRegions</name>
			<value>0.5528167109441923</value>
		</numericStateVariable>
	</timepoint>
	<timepoint>
		<spatialEntity>
			<pseudo3D type="region">
				<clusteredness>1</clusteredness>
				<density>0.5510322872831983</density>
				<area>26323.5</area>
				<perimeter>848.1774079799652</perimeter>
				<distanceFromOrigin>10</distanceFromOrigin>
				<angle>93.20312689714279</angle>
				<shape>triangular</shape>
				<triangleMeasure>0.6244649415309159</triangleMeasure>
				<rectangleMeasure>0.6188522094839326</rectangleMeasure>
				<circleMeasure>0.4650213423694281</circleMeasure>
				<centroid>
					<x>584.2611</x>
					<y>747.7896</y>
				</centroid>
			</pseudo3D>
		</spatialEntity>
		<numericStateVariable>
			<name>avgClusterednessRegions</name>
			<value>0</value>
		</numericStateVariable>
		<numericStateVariable>
			<name>avgDensityRegions</name>
			<value>0.5510322872831983</value>
		</numericStateVariable>
	</timepoint>
	<timepoint>
		<spatialEntity>
			<pseudo3D type="region">
				<clusteredness>1</clusteredness>
				<density>0.5487168427862843</density>
				<area>32025</area>
				<perimeter>968.6185708045959</perimeter>
				<distanceFromOrigin>10</distanceFromOrigin>
				<angle>94.61783682814055</angle>
				<shape>triangular</shape>
				<triangleMeasure>0.6104418436201441</triangleMeasure>
				<rectangleMeasure>0.563419695856174</rectangleMeasure>
				<circleMeasure>0.3873149755906192</circleMeasure>
				<centroid>
					<x>574.117</x>
					<y>748.8565</y>
				</centroid>
			</pseudo3D>
		</spatialEntity>
		<numericStateVariable>
			<name>avgClusterednessRegions</name>
			<value>0</value>
		</numericStateVariable>
		<numericStateVariable>
			<name>avgDensityRegions</name>
			<value>0.5487168427862843</value>
		</numericStateVariable>
	</timepoint>
	<timepoint>
		<spatialEntity>
			<pseudo3D type="region">
				<clusteredness>1</clusteredness>
				<density>0.5525771490030612</density>
				<area>37708.5</area>
				<perimeter>989.8555145263672</perimeter>
				<distanceFromOrigin>10</distanceFromOrigin>
				<angle>95.46804520148453</angle>
				<shape>rectangular</shape>
				<triangleMeasure>0.6194879082313151</triangleMeasure>
				<rectangleMeasure>0.6217675609967706</rectangleMeasure>
				<circleMeasure>0.4378047023863267</circleMeasure>
				<centroid>
					<x>563.8918</x>
					<y>751.6522</y>
				</centroid>
			</pseudo3D>
		</spatialEntity>
		<numericStateVariable>
			<name>avgClusterednessRegions</name>
			<value>0</value>
		</numericStateVariable>
		<numericStateVariable>
			<name>avgDensityRegions</name>
			<value>0.5525771490030612</value>
		</numericStateVariable>
	</timepoint>
	<timepoint>
		<spatialEntity>
			<pseudo3D type="region">
				<clusteredness>1</clusteredness>
				<density>0.5573514225876226</density>
				<area>44025.5</area>
				<perimeter>1152.23551607132</perimeter>
				<distanceFromOrigin>10</distanceFromOrigin>
				<angle>94.92083643724173</angle>
				<shape>rectangular</shape>
				<triangleMeasure>0.5563811309637117</triangleMeasure>
				<rectangleMeasure>0.5926659473676295</rectangleMeasure>
				<circleMeasure>0.3633871868366068</circleMeasure>
				<centroid>
					<x>553.6502</x>
					<y>751.118</y>
				</centroid>
			</pseudo3D>
		</spatialEntity>
		<numericStateVariable>
			<name>avgClusterednessRegions</name>
			<value>0</value>
		</numericStateVariable>
		<numericStateVariable>
			<name>avgDensityRegions</name>
			<value>0.5573514225876226</value>
		</numericStateVariable>
	</timepoint>
	<timepoint>
		<spatialEntity>
			<pseudo3D type="region">
				<clusteredness>1</clusteredness>
				<density>0.5528838664468045</density>
				<area>52113</area>
				<perimeter>1281.700700759888</perimeter>
				<distanceFromOrigin>10</distanceFromOrigin>
				<angle>99.45053014368955</angle>
				<shape>rectangular</shape>
				<triangleMeasure>0.5354540655716229</triangleMeasure>
				<rectangleMeasure>0.6031754844577373</rectangleMeasure>
				<circleMeasure>0.3720055928769289</circleMeasure>
				<centroid>
					<x>542.8431</x>
					<y>756.1984</y>
				</centroid>
			</pseudo3D>
		</spatialEntity>
		<numericStateVariable>
			<name>avgClusterednessRegions</name>
			<value>0</value>
		</numericStateVariable>
		<numericStateVariable>
			<name>avgDensityRegions</name>
			<value>0.5528838664468045</value>
		</numericStateVariable>
	</timepoint>
	<timepoint>
		<spatialEntity>
			<pseudo3D type="region">
				<clusteredness>1</clusteredness>
				<density>0.5521941450779936</density>
				<area>58843</area>
				<perimeter>1416.04686832428</perimeter>
				<distanceFromOrigin>10</distanceFromOrigin>
				<angle>0</angle>
				<shape>rectangular</shape>
				<triangleMeasure>0.5212393197172704</triangleMeasure>
				<rectangleMeasure>0.5722643372202521</rectangleMeasure>
				<circleMeasure>0.3745231120450012</circleMeasure>
				<centroid>
					<x>535.2677</x>
					<y>758.965</y>
				</centroid>
			</pseudo3D>
		</spatialEntity>
		<numericStateVariable>
			<name>avgClusterednessRegions</name>
			<value>0</value>
		</numericStateVariable>
		<numericStateVariable>
			<name>avgDensityRegions</name>
			<value>0.5521941450779936</value>
		</numericStateVariable>
	</timepoint>
	<timepoint>
		<spatialEntity>
			<pseudo3D type="region">
				<clusteredness>1</clusteredness>
				<density>0.558559788308002</density>
				<area>66593</area>
				<perimeter>1605.706717729568</perimeter>
				<distanceFromOrigin>10</distanceFromOrigin>
				<angle>102.5826007620712</angle>
				<shape>rectangular</shape>
				<triangleMeasure>0.5426189872950355</triangleMeasure>
				<rectangleMeasure>0.578191986049435</rectangleMeasure>
				<circleMeasure>0.396033883125786</circleMeasure>
				<centroid>
					<x>526.7386</x>
					<y>763.6185</y>
				</centroid>
			</pseudo3D>
		</spatialEntity>
		<numericStateVariable>
			<name>avgClusterednessRegions</name>
			<value>0</value>
		</numericStateVariable>
		<numericStateVariable>
			<name>avgDensityRegions</name>
			<value>0.558559788308002</value>
		</numericStateVariable>
	</timepoint>
	<timepoint>
		<spatialEntity>
			<pseudo3D type="region">
				<clusteredness>1</clusteredness>
				<density>0.561874043391726</density>
				<area>76594</area>
				<perimeter>1931.152727603912</perimeter>
				<distanceFromOrigin>10</distanceFromOrigin>
				<angle>102.4120635956182</angle>
				<shape>rectangular</shape>
				<triangleMeasure>0.5536071078312902</triangleMeasure>
				<rectangleMeasure>0.5614454963845754</rectangleMeasure>
				<circleMeasure>0.3535278386194322</circleMeasure>
				<centroid>
					<x>515.9937</x>
					<y>766.7878</y>
				</centroid>
			</pseudo3D>
		</spatialEntity>
		<numericStateVariable>
			<name>avgClusterednessRegions</name>
			<value>0</value>
		</numericStateVariable>
		<numericStateVariable>
			<name>avgDensityRegions</name>
			<value>0.561874043391726</value>
		</numericStateVariable>
	</timepoint>
	<timepoint>
		<spatialEntity>
			<pseudo3D type="region">
				<clusteredness>0.9811740448349087</clusteredness>
				<density>0.5685596051541529</density>
				<area>87558.5</area>
				<perimeter>1998.484147310257</perimeter>
				<distanceFromOrigin>10</distanceFromOrigin>
				<angle>100.1933040192925</angle>
				<shape>rectangular</shape>
				<triangleMeasure>0.5552146789456225</triangleMeasure>
				<rectangleMeasure>0.5700676594611801</rectangleMeasure>
				<circleMeasure>0.3736058701775399</circleMeasure>
				<centroid>
					<x>501.0633</x>
					<y>765.3792</y>
				</centroid>
			</pseudo3D>
		</spatialEntity>
		<numericStateVariable>
			<name>avgClusterednessRegions</name>
			<value>0</value>
		</numericStateVariable>
		<numericStateVariable>
			<name>avgDensityRegions</name>
			<value>0.5685596051541529</value>
		</numericStateVariable>
	</timepoint>
	<timepoint>
		<spatialEntity>
			<pseudo3D type="region">
				<clusteredness>0.9813285272914521</clusteredness>
				<density>0.5680424617748601</density>
				<area>95287</area>
				<perimeter>2116.062496423721</perimeter>
				<distanceFromOrigin>10</distanceFromOrigin>
				<angle>99.41262698720602</angle>
				<shape>triangular</shape>
				<triangleMeasure>0.562967711346632</triangleMeasure>
				<rectangleMeasure>0.5622686993540386</rectangleMeasure>
				<circleMeasure>0.3638464184680405</circleMeasure>
				<centroid>
					<x>493.4468</x>
					<y>767.4644</y>
				</centroid>
			</pseudo3D>
		</spatialEntity>
		<numericStateVariable>
			<name>avgClusterednessRegions</name>
			<value>0</value>
		</numericStateVariable>
		<numericStateVariable>
			<name>avgDensityRegions</name>
			<value>0.5680424617748601</value>
		</numericStateVariable>
	</timepoint>
	<timepoint>
		<spatialEntity>
			<pseudo3D type="region">
				<clusteredness>0.9782415036164154</clusteredness>
				<density>0.573330969350448</density>
				<area>105968.5</area>
				<perimeter>2210.149844408035</perimeter>
				<distanceFromOrigin>10</distanceFromOrigin>
				<angle>98.08357988044511</angle>
				<shape>rectangular</shape>
				<triangleMeasure>0.5755160860604788</triangleMeasure>
				<rectangleMeasure>0.5997637551348591</rectangleMeasure>
				<circleMeasure>0.3933944477352823</circleMeasure>
				<centroid>
					<x>480.7973</x>
					<y>766.3332</y>
				</centroid>
			</pseudo3D>
		</spatialEntity>
		<numericStateVariable>
			<name>avgClusterednessRegions</name>
			<value>0</value>
		</numericStateVariable>
		<numericStateVariable>
			<name>avgDensityRegions</name>
			<value>0.573330969350448</value>
		</numericStateVariable>
	</timepoint>
	<timepoint>
		<spatialEntity>
			<pseudo3D type="region">
				<clusteredness>0.9470201899322134</clusteredness>
				<density>0.5800972098965748</density>
				<area>116724.5</area>
				<perimeter>2056.324151039124</perimeter>
				<distanceFromOrigin>10</distanceFromOrigin>
				<angle>96.23832642923956</angle>
				<shape>triangular</shape>
				<triangleMeasure>0.5875635827311693</triangleMeasure>
				<rectangleMeasure>0.5793874493332409</rectangleMeasure>
				<circleMeasure>0.3808014220944905</circleMeasure>
				<centroid>
					<x>470.4326</x>
					<y>773.9018</y>
				</centroid>
			</pseudo3D>
		</spatialEntity>
		<numericStateVariable>
			<name>avgClusterednessRegions</name>
			<value>0</value>
		</numericStateVariable>
		<numericStateVariable>
			<name>avgDensityRegions</name>
			<value>0.5800972098965748</value>
		</numericStateVariable>
	</timepoint>
	<timepoint>
		<spatialEntity>
			<pseudo3D type="region">
				<clusteredness>0.9496885711126672</clusteredness>
				<density>0.5859472105261168</density>
				<area>128839.5</area>
				<perimeter>2223.353644371033</perimeter>
				<distanceFromOrigin>10</distanceFromOrigin>
				<angle>0</angle>
				<shape>triangular</shape>
				<triangleMeasure>0.5929913958036744</triangleMeasure>
				<rectangleMeasure>0.5772221440526867</rectangleMeasure>
				<circleMeasure>0.3867815890057354</circleMeasure>
				<centroid>
					<x>460.6897</x>
					<y>777.2966</y>
				</centroid>
			</pseudo3D>
		</spatialEntity>
		<numericStateVariable>
			<name>avgClusterednessRegions</name>
			<value>0</value>
		</numericStateVariable>
		<numericStateVariable>
			<name>avgDensityRegions</name>
			<value>0.5859472105261168</value>
		</numericStateVariable>
	</timepoint>
	<timepoint>
		<spatialEntity>
			<pseudo3D type="region">
				<clusteredness>0.9515020603257985</clusteredness>
				<density>0.5919743198628988</density>
				<area>140740</area>
				<perimeter>2391.316203355789</perimeter>
				<distanceFromOrigin>10</distanceFromOrigin>
				<angle>97.63294226105727</angle>
				<shape>triangular</shape>
				<triangleMeasure>0.59495999785461</triangleMeasure>
				<rectangleMeasure>0.5799873781967331</rectangleMeasure>
				<circleMeasure>0.3766686413150462</circleMeasure>
				<centroid>
					<x>449.7155</x>
					<y>778.5295</y>
				</centroid>
			</pseudo3D>
		</spatialEntity>
		<numericStateVariable>
			<name>avgClusterednessRegions</name>
			<value>0</value>
		</numericStateVariable>
		<numericStateVariable>
			<name>avgDensityRegions</name>
			<value>0.5919743198628988</value>
		</numericStateVariable>
	</timepoint>
	<timepoint>
		<spatialEntity>
			<pseudo3D type="region">
				<clusteredness>0.9551639125385796</clusteredness>
				<density>0.5980169946893973</density>
				<area>153811</area>
				<perimeter>2571.32640004158</perimeter>
				<distanceFromOrigin>10</distanceFromOrigin>
				<angle>98.60617780455634</angle>
				<shape>rectangular</shape>
				<triangleMeasure>0.5762166989274679</triangleMeasure>
				<rectangleMeasure>0.5780094274468375</rectangleMeasure>
				<circleMeasure>0.373077138032596</circleMeasure>
				<centroid>
					<x>439.8839</x>
					<y>782.2798</y>
				</centroid>
			</pseudo3D>
		</spatialEntity>
		<numericStateVariable>
			<name>avgClusterednessRegions</name>
			<value>0</value>
		</numericStateVariable>
		<numericStateVariable>
			<name>avgDensityRegions</name>
			<value>0.5980169946893973</value>
		</numericStateVariable>
	</timepoint>
	<timepoint>
		<spatialEntity>
			<pseudo3D type="region">
				<clusteredness>0.9581758142965815</clusteredness>
				<density>0.6010876581858785</density>
				<area>166266.5</area>
				<perimeter>2701.657204627991</perimeter>
				<distanceFromOrigin>10</distanceFromOrigin>
				<angle>99.66911849965335</angle>
				<shape>rectangular</shape>
				<triangleMeasure>0.5687989163959261</triangleMeasure>
				<rectangleMeasure>0.5797686277137861</rectangleMeasure>
				<circleMeasure>0.3744647680612063</circleMeasure>
				<centroid>
					<x>430.3317</x>
					<y>784.8218</y>
				</centroid>
			</pseudo3D>
		</spatialEntity>
		<numericStateVariable>
			<name>avgClusterednessRegions</name>
			<value>0</value>
		</numericStateVariable>
		<numericStateVariable>
			<name>avgDensityRegions</name>
			<value>0.6010876581858785</value>
		</numericStateVariable>
	</timepoint>
	<timepoint>
		<spatialEntity>
			<pseudo3D type="region">
				<clusteredness>0.9613551904422178</clusteredness>
				<density>0.6081259996853484</density>
				<area>180567.5</area>
				<perimeter>2851.417075634003</perimeter>
				<distanceFromOrigin>10</distanceFromOrigin>
				<angle>98.63347399306232</angle>
				<shape>triangular</shape>
				<triangleMeasure>0.5841873221920229</triangleMeasure>
				<rectangleMeasure>0.5819041091282697</rectangleMeasure>
				<circleMeasure>0.3759129197288335</circleMeasure>
				<centroid>
					<x>419.8875</x>
					<y>788.2932</y>
				</centroid>
			</pseudo3D>
		</spatialEntity>
		<spatialEntity>
			<pseudo3D type="region">
				<clusteredness>1</clusteredness>
				<density>0.5398979088866054</density>
				<area>23170</area>
				<perimeter>697.3525729179382</perimeter>
				<distanceFromOrigin>344.9072339050023</distanceFromOrigin>
				<angle>63.60616879306954</angle>
				<shape>triangular</shape>
				<triangleMeasure>0.7434040735623517</triangleMeasure>
				<rectangleMeasure>0.5975394332889239</rectangleMeasure>
				<circleMeasure>0.4707302656381233</circleMeasure>
				<centroid>
					<x>1075.722</x>
					<y>450.5459</y>
				</centroid>
			</pseudo3D>
		</spatialEntity>
		<numericStateVariable>
			<name>avgClusterednessRegions</name>
			<value>1475.387736760738</value>
		</numericStateVariable>
		<numericStateVariable>
			<name>avgDensityRegions</name>
			<value>0.574011954285977</value>
		</numericStateVariable>
	</timepoint>
	<timepoint>
		<spatialEntity>
			<pseudo3D type="region">
				<clusteredness>0.9638271417287322</clusteredness>
				<density>0.6121687262428819</density>
				<area>193403</area>
				<perimeter>2957.875482797623</perimeter>
				<distanceFromOrigin>10</distanceFromOrigin>
				<angle>98.42425369031332</angle>
				<shape>triangular</shape>
				<triangleMeasure>0.5895938041023805</triangleMeasure>
				<rectangleMeasure>0.5683876731733408</rectangleMeasure>
				<circleMeasure>0.3752601720402329</circleMeasure>
				<centroid>
					<x>410.7591</x>
					<y>790.0043</y>
				</centroid>
			</pseudo3D>
		</spatialEntity>
		<spatialEntity>
			<pseudo3D type="region">
				<clusteredness>1</clusteredness>
				<density>0.5497731555803727</density>
				<area>28291.5</area>
				<perimeter>841.7210438251495</perimeter>
				<distanceFromOrigin>344.9072339050023</distanceFromOrigin>
				<angle>58.62657427390087</angle>
				<shape>triangular</shape>
				<triangleMeasure>0.7441508739166458</triangleMeasure>
				<rectangleMeasure>0.5609292748642698</rectangleMeasure>
				<circleMeasure>0.4570786719333638</circleMeasure>
				<centroid>
					<x>1093.005</x>
					<y>447.1534</y>
				</centroid>
			</pseudo3D>
		</spatialEntity>
		<numericStateVariable>
			<name>avgClusterednessRegions</name>
			<value>1527.096138533128</value>
		</numericStateVariable>
		<numericStateVariable>
			<name>avgDensityRegions</name>
			<value>0.5809709409116273</value>
		</numericStateVariable>
	</timepoint>
	<timepoint>
		<spatialEntity>
			<pseudo3D type="region">
				<clusteredness>0.9663974667898089</clusteredness>
				<density>0.616260034566087</density>
				<area>208752</area>
				<perimeter>3182.352934122086</perimeter>
				<distanceFromOrigin>10</distanceFromOrigin>
				<angle>99.48611657559813</angle>
				<shape>rectangular</shape>
				<triangleMeasure>0.574868553864022</triangleMeasure>
				<rectangleMeasure>0.5801238448329481</rectangleMeasure>
				<circleMeasure>0.394846688174846</circleMeasure>
				<centroid>
					<x>399.83</x>
					<y>792.1671</y>
				</centroid>
			</pseudo3D>
		</spatialEntity>
		<spatialEntity>
			<pseudo3D type="region">
				<clusteredness>1</clusteredness>
				<density>0.5538399562769047</density>
				<area>31543</area>
				<perimeter>911.2063598632812</perimeter>
				<distanceFromOrigin>344.9072339050023</distanceFromOrigin>
				<angle>57.24012913634689</angle>
				<shape>triangular</shape>
				<triangleMeasure>0.7268998216914253</triangleMeasure>
				<rectangleMeasure>0.5559683295967021</rectangleMeasure>
				<circleMeasure>0.4435314772794202</circleMeasure>
				<centroid>
					<x>1101.953</x>
					<y>440.9064</y>
				</centroid>
			</pseudo3D>
		</spatialEntity>
		<numericStateVariable>
			<name>avgClusterednessRegions</name>
			<value>1570.172433467105</value>
		</numericStateVariable>
		<numericStateVariable>
			<name>avgDensityRegions</name>
			<value>0.5850499954214958</value>
		</numericStateVariable>
	</timepoint>
	<timepoint>
		<spatialEntity>
			<pseudo3D type="region">
				<clusteredness>0.9685643816275842</clusteredness>
				<density>0.6199638278135567</density>
				<area>223642</area>
				<perimeter>3371.37979888916</perimeter>
				<distanceFromOrigin>10</distanceFromOrigin>
				<angle>99.56678331923425</angle>
				<shape>triangular</shape>
				<triangleMeasure>0.5885584416065043</triangleMeasure>
				<rectangleMeasure>0.5670799157400417</rectangleMeasure>
				<circleMeasure>0.3653893157937236</circleMeasure>
				<centroid>
					<x>390.8452</x>
					<y>794.9128</y>
				</centroid>
			</pseudo3D>
		</spatialEntity>
		<spatialEntity>
			<pseudo3D type="region">
				<clusteredness>0.9678215166791805</clusteredness>
				<density>0.5628810677999233</density>
				<area>40603.5</area>
				<perimeter>1131.285170078278</perimeter>
				<distanceFromOrigin>344.9072339050023</distanceFromOrigin>
				<angle>76.16147842733295</angle>
				<shape>triangular</shape>
				<triangleMeasure>0.5668237745324718</triangleMeasure>
				<rectangleMeasure>0.5098682312998047</rectangleMeasure>
				<circleMeasure>0.4402842445503116</circleMeasure>
				<centroid>
					<x>1126.334</x>
					<y>447.9683</y>
				</centroid>
			</pseudo3D>
		</spatialEntity>
		<numericStateVariable>
			<name>avgClusterednessRegions</name>
			<value>1626.425159032134</value>
		</numericStateVariable>
		<numericStateVariable>
			<name>avgDensityRegions</name>
			<value>0.59142244780674</value>
		</numericStateVariable>
	</timepoint>
	<timepoint>
		<spatialEntity>
			<pseudo3D type="region">
				<clusteredness>0.9704170589457982</clusteredness>
				<density>0.6234909293575059</density>
				<area>238102.5</area>
				<perimeter>3468.779856204987</perimeter>
				<distanceFromOrigin>10</distanceFromOrigin>
				<angle>100.6721590660246</angle>
				<shape>triangular</shape>
				<triangleMeasure>0.5895630514860212</triangleMeasure>
				<rectangleMeasure>0.57363483277228</rectangleMeasure>
				<circleMeasure>0.3860869942387731</circleMeasure>
				<centroid>
					<x>381.6252</x>
					<y>797.3362</y>
				</centroid>
			</pseudo3D>
		</spatialEntity>
		<spatialEntity>
			<pseudo3D type="region">
				<clusteredness>1</clusteredness>
				<density>0.570780553103682</density>
				<area>39767</area>
				<perimeter>1123.063584089279</perimeter>
				<distanceFromOrigin>344.9072339050023</distanceFromOrigin>
				<angle>58.57142808773028</angle>
				<shape>triangular</shape>
				<triangleMeasure>0.7413217382388785</triangleMeasure>
				<rectangleMeasure>0.5598308115605355</rectangleMeasure>
				<circleMeasure>0.4420314803589028</circleMeasure>
				<centroid>
					<x>1125.508</x>
					<y>434.6259</y>
				</centroid>
			</pseudo3D>
		</spatialEntity>
		<numericStateVariable>
			<name>avgClusterednessRegions</name>
			<value>1655.199066127452</value>
		</numericStateVariable>
		<numericStateVariable>
			<name>avgDensityRegions</name>
			<value>0.597135741230594</value>
		</numericStateVariable>
	</timepoint>
	<timepoint>
		<spatialEntity>
			<pseudo3D type="region">
				<clusteredness>0.9721377203100799</clusteredness>
				<density>0.625896959810548</density>
				<area>253255</area>
				<perimeter>3697.470180034637</perimeter>
				<distanceFromOrigin>10</distanceFromOrigin>
				<angle>100.2445846184225</angle>
				<shape>rectangular</shape>
				<triangleMeasure>0.5632284613237908</triangleMeasure>
				<rectangleMeasure>0.5736369207630806</rectangleMeasure>
				<circleMeasure>0.3734754972107697</circleMeasure>
				<centroid>
					<x>371.7479</x>
					<y>799.018</y>
				</centroid>
			</pseudo3D>
		</spatialEntity>
		<spatialEntity>
			<pseudo3D type="region">
				<clusteredness>0.9563598719762947</clusteredness>
				<density>0.5720456985296528</density>
				<area>50349</area>
				<perimeter>1306.743246078491</perimeter>
				<distanceFromOrigin>344.9072339050023</distanceFromOrigin>
				<angle>75.97524304661179</angle>
				<shape>triangular</shape>
				<triangleMeasure>0.5890110982833086</triangleMeasure>
				<rectangleMeasure>0.5421916392065645</rectangleMeasure>
				<circleMeasure>0.4539944101715113</circleMeasure>
				<centroid>
					<x>1147.302</x>
					<y>438.8896</y>
				</centroid>
			</pseudo3D>
		</spatialEntity>
		<numericStateVariable>
			<name>avgClusterednessRegions</name>
			<value>1710.178301885155</value>
		</numericStateVariable>
		<numericStateVariable>
			<name>avgDensityRegions</name>
			<value>0.5989713291701004</value>
		</numericStateVariable>
	</timepoint>
	<timepoint>
		<spatialEntity>
			<pseudo3D type="region">
				<clusteredness>0.9735150203786748</clusteredness>
				<density>0.6294402263600527</density>
				<area>266802.5</area>
				<perimeter>3893.833179950714</perimeter>
				<distanceFromOrigin>10</distanceFromOrigin>
				<angle>100.6988571968556</angle>
				<shape>triangular</shape>
				<triangleMeasure>0.5671210286983263</triangleMeasure>
				<rectangleMeasure>0.5624191014645908</rectangleMeasure>
				<circleMeasure>0.360286836991601</circleMeasure>
				<centroid>
					<x>363.7307</x>
					<y>800.5908</y>
				</centroid>
			</pseudo3D>
		</spatialEntity>
		<spatialEntity>
			<pseudo3D type="region">
				<clusteredness>0.9528650321854445</clusteredness>
				<density>0.5730225585815215</density>
				<area>54178</area>
				<perimeter>1326.142697811127</perimeter>
				<distanceFromOrigin>344.9072339050023</distanceFromOrigin>
				<angle>75.13162114965125</angle>
				<shape>triangular</shape>
				<triangleMeasure>0.584681754595649</triangleMeasure>
				<rectangleMeasure>0.5502092050209205</rectangleMeasure>
				<circleMeasure>0.4580931285633618</circleMeasure>
				<centroid>
					<x>1155.047</x>
					<y>435.9918</y>
				</centroid>
			</pseudo3D>
		</spatialEntity>
		<numericStateVariable>
			<name>avgClusterednessRegions</name>
			<value>1742.54237602262</value>
		</numericStateVariable>
		<numericStateVariable>
			<name>avgDensityRegions</name>
			<value>0.6012313924707871</value>
		</numericStateVariable>
	</timepoint>
	<timepoint>
		<spatialEntity>
			<pseudo3D type="region">
				<clusteredness>0.9735150203786748</clusteredness>
				<density>0.6294402263600527</density>
				<area>266802.5</area>
				<perimeter>3893.833179950714</perimeter>
				<distanceFromOrigin>10</distanceFromOrigin>
				<angle>100.6988571968556</angle>
				<shape>triangular</shape>
				<triangleMeasure>0.5671210286983263</triangleMeasure>
				<rectangleMeasure>0.5624191014645908</rectangleMeasure>
				<circleMeasure>0.360286836991601</circleMeasure>
				<centroid>
					<x>363.7307</x>
					<y>800.5908</y>
				</centroid>
			</pseudo3D>
		</spatialEntity>
		<spatialEntity>
			<pseudo3D type="region">
				<clusteredness>0.9528650321854445</clusteredness>
				<density>0.5730225585815215</density>
				<area>54178</area>
				<perimeter>1326.142697811127</perimeter>
				<distanceFromOrigin>344.9072339050023</distanceFromOrigin>
				<angle>75.13162114965125</angle>
				<shape>triangular</shape>
				<triangleMeasure>0.584681754595649</triangleMeasure>
				<rectangleMeasure>0.5502092050209205</rectangleMeasure>
				<circleMeasure>0.4580931285633618</circleMeasure>
				<centroid>
					<x>1155.047</x>
					<y>435.9918</y>
				</centroid>
			</pseudo3D>
		</spatialEntity>
		<numericStateVariable>
			<name>avgClusterednessRegions</name>
			<value>1742.54237602262</value>
		</numericStateVariable>
		<numericStateVariable>
			<name>avgDensityRegions</name>
			<value>0.6012313924707871</value>
		</numericStateVariable>
	</timepoint>
	<timepoint>
		<spatialEntity>
			<pseudo3D type="region">
				<clusteredness>0.9735150203786748</clusteredness>
				<density>0.6294402263600527</density>
				<area>266802.5</area>
				<perimeter>3893.833179950714</perimeter>
				<distanceFromOrigin>10</distanceFromOrigin>
				<angle>100.6988571968556</angle>
				<shape>triangular</shape>
				<triangleMeasure>0.5671210286983263</triangleMeasure>
				<rectangleMeasure>0.5624191014645908</rectangleMeasure>
				<circleMeasure>0.360286836991601</circleMeasure>
				<centroid>
					<x>363.7307</x>
					<y>800.5908</y>
				</centroid>
			</pseudo3D>
		</spatialEntity>
		<spatialEntity>
			<pseudo3D type="region">
				<clusteredness>0.9528650321854445</clusteredness>
				<density>0.5730225585815215</density>
				<area>54178</area>
				<perimeter>1326.142697811127</perimeter>
				<distanceFromOrigin>344.9072339050023</distanceFromOrigin>
				<angle>75.13162114965125</angle>
				<shape>triangular</shape>
				<triangleMeasure>0.584681754595649</triangleMeasure>
				<rectangleMeasure>0.5502092050209205</rectangleMeasure>
				<circleMeasure>0.4580931285633618</circleMeasure>
				<centroid>
					<x>1155.047</x>
					<y>435.9918</y>
				</centroid>
			</pseudo3D>
		</spatialEntity>
		<numericStateVariable>
			<name>avgClusterednessRegions</name>
			<value>1742.54237602262</value>
		</numericStateVariable>
		<numericStateVariable>
			<name>avgDensityRegions</name>
			<value>0.6012313924707871</value>
		</numericStateVariable>
	</timepoint>
	<timepoint>
		<spatialEntity>
			<pseudo3D type="region">
				<clusteredness>0.9735150203786748</clusteredness>
				<density>0.6294402263600527</density>
				<area>266802.5</area>
				<perimeter>3893.833179950714</perimeter>
				<distanceFromOrigin>10</distanceFromOrigin>
				<angle>100.6988571968556</angle>
				<shape>triangular</shape>
				<triangleMeasure>0.5671210286983263</triangleMeasure>
				<rectangleMeasure>0.5624191014645908</rectangleMeasure>
				<circleMeasure>0.360286836991601</circleMeasure>
				<centroid>
					<x>363.7307</x>
					<y>800.5908</y>
				</centroid>
			</pseudo3D>
		</spatialEntity>
		<spatialEntity>
			<pseudo3D type="region">
				<clusteredness>0.9528650321854445</clusteredness>
				<density>0.5730225585815215</density>
				<area>54178</area>
				<perimeter>1326.142697811127</perimeter>
				<distanceFromOrigin>344.9072339050023</distanceFromOrigin>
				<angle>75.13162114965125</angle>
				<shape>triangular</shape>
				<triangleMeasure>0.584681754595649</triangleMeasure>
				<rectangleMeasure>0.5502092050209205</rectangleMeasure>
				<circleMeasure>0.4580931285633618</circleMeasure>
				<centroid>
					<x>1155.047</x>
					<y>435.9918</y>
				</centroid>
			</pseudo3D>
		</spatialEntity>
		<numericStateVariable>
			<name>avgClusterednessRegions</name>
			<value>1742.54237602262</value>
		</numericStateVariable>
		<numericStateVariable>
			<name>avgDensityRegions</name>
			<value>0.6012313924707871</value>
		</numericStateVariable>
	</timepoint>
	<timepoint>
		<spatialEntity>
			<pseudo3D type="region">
				<clusteredness>0.9735150203786748</clusteredness>
				<density>0.6294402263600527</density>
				<area>266802.5</area>
				<perimeter>3893.833179950714</perimeter>
				<distanceFromOrigin>10</distanceFromOrigin>
				<angle>100.6988571968556</angle>
				<shape>triangular</shape>
				<triangleMeasure>0.5671210286983263</triangleMeasure>
				<rectangleMeasure>0.5624191014645908</rectangleMeasure>
				<circleMeasure>0.360286836991601</circleMeasure>
				<centroid>
					<x>363.7307</x>
					<y>800.5908</y>
				</centroid>
			</pseudo3D>
		</spatialEntity>
		<spatialEntity>
			<pseudo3D type="region">
				<clusteredness>0.9528650321854445</clusteredness>
				<density>0.5730225585815215</density>
				<area>54178</area>
				<perimeter>1326.142697811127</perimeter>
				<distanceFromOrigin>344.9072339050023</distanceFromOrigin>
				<angle>75.13162114965125</angle>
				<shape>triangular</shape>
				<triangleMeasure>0.584681754595649</triangleMeasure>
				<rectangleMeasure>0.5502092050209205</rectangleMeasure>
				<circleMeasure>0.4580931285633618</circleMeasure>
				<centroid>
					<x>1155.047</x>
					<y>435.9918</y>
				</centroid>
			</pseudo3D>
		</spatialEntity>
		<numericStateVariable>
			<name>avgClusterednessRegions</name>
			<value>1742.54237602262</value>
		</numericStateVariable>
		<numericStateVariable>
			<name>avgDensityRegions</name>
			<value>0.6012313924707871</value>
		</numericStateVariable>
	</timepoint>
	<timepoint>
		<spatialEntity>
			<pseudo3D type="region">
				<clusteredness>0.9735150203786748</clusteredness>
				<density>0.6294402263600527</density>
				<area>266802.5</area>
				<perimeter>3893.833179950714</perimeter>
				<distanceFromOrigin>10</distanceFromOrigin>
				<angle>100.6988571968556</angle>
				<shape>triangular</shape>
				<triangleMeasure>0.5671210286983263</triangleMeasure>
				<rectangleMeasure>0.5624191014645908</rectangleMeasure>
				<circleMeasure>0.360286836991601</circleMeasure>
				<centroid>
					<x>363.7307</x>
					<y>800.5908</y>
				</centroid>
			</pseudo3D>
		</spatialEntity>
		<spatialEntity>
			<pseudo3D type="region">
				<clusteredness>0.9528650321854445</clusteredness>
				<density>0.5730225585815215</density>
				<area>54178</area>
				<perimeter>1326.142697811127</perimeter>
				<distanceFromOrigin>344.9072339050023</distanceFromOrigin>
				<angle>75.13162114965125</angle>
				<shape>triangular</shape>
				<triangleMeasure>0.584681754595649</triangleMeasure>
				<rectangleMeasure>0.5502092050209205</rectangleMeasure>
				<circleMeasure>0.4580931285633618</circleMeasure>
				<centroid>
					<x>1155.047</x>
					<y>435.9918</y>
				</centroid>
			</pseudo3D>
		</spatialEntity>
		<numericStateVariable>
			<name>avgClusterednessRegions</name>
			<value>1742.54237602262</value>
		</numericStateVariable>
		<numericStateVariable>
			<name>avgDensityRegions</name>
			<value>0.6012313924707871</value>
		</numericStateVariable>
	</timepoint>
	<timepoint>
		<spatialEntity>
			<pseudo3D type="region">
				<clusteredness>0.9735150203786748</clusteredness>
				<density>0.6294402263600527</density>
				<area>266802.5</area>
				<perimeter>3893.833179950714</perimeter>
				<distanceFromOrigin>10</distanceFromOrigin>
				<angle>100.6988571968556</angle>
				<shape>triangular</shape>
				<triangleMeasure>0.5671210286983263</triangleMeasure>
				<rectangleMeasure>0.5624191014645908</rectangleMeasure>
				<circleMeasure>0.360286836991601</circleMeasure>
				<centroid>
					<x>363.7307</x>
					<y>800.5908</y>
				</centroid>
			</pseudo3D>
		</spatialEntity>
		<spatialEntity>
			<pseudo3D type="region">
				<clusteredness>0.9528650321854445</clusteredness>
				<density>0.5730225585815215</density>
				<area>54178</area>
				<perimeter>1326.142697811127</perimeter>
				<distanceFromOrigin>344.9072339050023</distanceFromOrigin>
				<angle>75.13162114965125</angle>
				<shape>triangular</shape>
				<triangleMeasure>0.584681754595649</triangleMeasure>
				<rectangleMeasure>0.5502092050209205</rectangleMeasure>
				<circleMeasure>0.4580931285633618</circleMeasure>
				<centroid>
					<x>1155.047</x>
					<y>435.9918</y>
				</centroid>
			</pseudo3D>
		</spatialEntity>
		<numericStateVariable>
			<name>avgClusterednessRegions</name>
			<value>1742.54237602262</value>
		</numericStateVariable>
		<numericStateVariable>
			<name>avgDensityRegions</name>
			<value>0.6012313924707871</value>
		</numericStateVariable>
	</timepoint>
	<timepoint>
		<spatialEntity>
			<pseudo3D type="region">
				<clusteredness>0.9735150203786748</clusteredness>
				<density>0.6294402263600527</density>
				<area>266802.5</area>
				<perimeter>3893.833179950714</perimeter>
				<distanceFromOrigin>10</distanceFromOrigin>
				<angle>100.6988571968556</angle>
				<shape>triangular</shape>
				<triangleMeasure>0.5671210286983263</triangleMeasure>
				<rectangleMeasure>0.5624191014645908</rectangleMeasure>
				<circleMeasure>0.360286836991601</circleMeasure>
				<centroid>
					<x>363.7307</x>
					<y>800.5908</y>
				</centroid>
			</pseudo3D>
		</spatialEntity>
		<spatialEntity>
			<pseudo3D type="region">
				<clusteredness>0.9528650321854445</clusteredness>
				<density>0.5730225585815215</density>
				<area>54178</area>
				<perimeter>1326.142697811127</perimeter>
				<distanceFromOrigin>344.9072339050023</distanceFromOrigin>
				<angle>75.13162114965125</angle>
				<shape>triangular</shape>
				<triangleMeasure>0.584681754595649</triangleMeasure>
				<rectangleMeasure>0.5502092050209205</rectangleMeasure>
				<circleMeasure>0.4580931285633618</circleMeasure>
				<centroid>
					<x>1155.047</x>
					<y>435.9918</y>
				</centroid>
			</pseudo3D>
		</spatialEntity>
		<numericStateVariable>
			<name>avgClusterednessRegions</name>
			<value>1742.54237602262</value>
		</numericStateVariable>
		<numericStateVariable>
			<name>avgDensityRegions</name>
			<value>0.6012313924707871</value>
		</numericStateVariable>
	</timepoint>
	<timepoint>
		<spatialEntity>
			<pseudo3D type="region">
				<clusteredness>0.9735150203786748</clusteredness>
				<density>0.6294402263600527</density>
				<area>266802.5</area>
				<perimeter>3893.833179950714</perimeter>
				<distanceFromOrigin>10</distanceFromOrigin>
				<angle>100.6988571968556</angle>
				<shape>triangular</shape>
				<triangleMeasure>0.5671210286983263</triangleMeasure>
				<rectangleMeasure>0.5624191014645908</rectangleMeasure>
				<circleMeasure>0.360286836991601</circleMeasure>
				<centroid>
					<x>363.7307</x>
					<y>800.5908</y>
				</centroid>
			</pseudo3D>
		</spatialEntity>
		<spatialEntity>
			<pseudo3D type="region">
				<clusteredness>0.9528650321854445</clusteredness>
				<density>0.5730225585815215</density>
				<area>54178</area>
				<perimeter>1326.142697811127</perimeter>
				<distanceFromOrigin>344.9072339050023</distanceFromOrigin>
				<angle>75.13162114965125</angle>
				<shape>triangular</shape>
				<triangleMeasure>0.584681754595649</triangleMeasure>
				<rectangleMeasure>0.5502092050209205</rectangleMeasure>
				<circleMeasure>0.4580931285633618</circleMeasure>
				<centroid>
					<x>1155.047</x>
					<y>435.9918</y>
				</centroid>
			</pseudo3D>
		</spatialEntity>
		<numericStateVariable>
			<name>avgClusterednessRegions</name>
			<value>1742.54237602262</value>
		</numericStateVariable>
		<numericStateVariable>
			<name>avgDensityRegions</name>
			<value>0.6012313924707871</value>
		</numericStateVariable>
	</timepoint>
	<timepoint>
		<spatialEntity>
			<pseudo3D type="region">
				<clusteredness>0.9735150203786748</clusteredness>
				<density>0.6294402263600527</density>
				<area>266802.5</area>
				<perimeter>3893.833179950714</perimeter>
				<distanceFromOrigin>10</distanceFromOrigin>
				<angle>100.6988571968556</angle>
				<shape>triangular</shape>
				<triangleMeasure>0.5671210286983263</triangleMeasure>
				<rectangleMeasure>0.5624191014645908</rectangleMeasure>
				<circleMeasure>0.360286836991601</circleMeasure>
				<centroid>
					<x>363.7307</x>
					<y>800.5908</y>
				</centroid>
			</pseudo3D>
		</spatialEntity>
		<spatialEntity>
			<pseudo3D type="region">
				<clusteredness>0.9528650321854445</clusteredness>
				<density>0.5730225585815215</density>
				<area>54178</area>
				<perimeter>1326.142697811127</perimeter>
				<distanceFromOrigin>344.9072339050023</distanceFromOrigin>
				<angle>75.13162114965125</angle>
				<shape>triangular</shape>
				<triangleMeasure>0.584681754595649</triangleMeasure>
				<rectangleMeasure>0.5502092050209205</rectangleMeasure>
				<circleMeasure>0.4580931285633618</circleMeasure>
				<centroid>
					<x>1155.047</x>
					<y>435.9918</y>
				</centroid>
			</pseudo3D>
		</spatialEntity>
		<numericStateVariable>
			<name>avgClusterednessRegions</name>
			<value>1742.54237602262</value>
		</numericStateVariable>
		<numericStateVariable>
			<name>avgDensityRegions</name>
			<value>0.6012313924707871</value>
		</numericStateVariable>
	</timepoint>
	<timepoint>
		<spatialEntity>
			<pseudo3D type="region">
				<clusteredness>0.9735150203786748</clusteredness>
				<density>0.6294402263600527</density>
				<area>266802.5</area>
				<perimeter>3893.833179950714</perimeter>
				<distanceFromOrigin>10</distanceFromOrigin>
				<angle>100.6988571968556</angle>
				<shape>triangular</shape>
				<triangleMeasure>0.5671210286983263</triangleMeasure>
				<rectangleMeasure>0.5624191014645908</rectangleMeasure>
				<circleMeasure>0.360286836991601</circleMeasure>
				<centroid>
					<x>363.7307</x>
					<y>800.5908</y>
				</centroid>
			</pseudo3D>
		</spatialEntity>
		<spatialEntity>
			<pseudo3D type="region">
				<clusteredness>0.9528650321854445</clusteredness>
				<density>0.5730225585815215</density>
				<area>54178</area>
				<perimeter>1326.142697811127</perimeter>
				<distanceFromOrigin>344.9072339050023</distanceFromOrigin>
				<angle>75.13162114965125</angle>
				<shape>triangular</shape>
				<triangleMeasure>0.584681754595649</triangleMeasure>
				<rectangleMeasure>0.5502092050209205</rectangleMeasure>
				<circleMeasure>0.4580931285633618</circleMeasure>
				<centroid>
					<x>1155.047</x>
					<y>435.9918</y>
				</centroid>
			</pseudo3D>
		</spatialEntity>
		<numericStateVariable>
			<name>avgClusterednessRegions</name>
			<value>1742.54237602262</value>
		</numericStateVariable>
		<numericStateVariable>
			<name>avgDensityRegions</name>
			<value>0.6012313924707871</value>
		</numericStateVariable>
	</timepoint>
	<timepoint>
		<spatialEntity>
			<pseudo3D type="region">
				<clusteredness>0.9735150203786748</clusteredness>
				<density>0.6294402263600527</density>
				<area>266802.5</area>
				<perimeter>3893.833179950714</perimeter>
				<distanceFromOrigin>10</distanceFromOrigin>
				<angle>100.6988571968556</angle>
				<shape>triangular</shape>
				<triangleMeasure>0.5671210286983263</triangleMeasure>
				<rectangleMeasure>0.5624191014645908</rectangleMeasure>
				<circleMeasure>0.360286836991601</circleMeasure>
				<centroid>
					<x>363.7307</x>
					<y>800.5908</y>
				</centroid>
			</pseudo3D>
		</spatialEntity>
		<spatialEntity>
			<pseudo3D type="region">
				<clusteredness>0.9528650321854445</clusteredness>
				<density>0.5730225585815215</density>
				<area>54178</area>
				<perimeter>1326.142697811127</perimeter>
				<distanceFromOrigin>344.9072339050023</distanceFromOrigin>
				<angle>75.13162114965125</angle>
				<shape>triangular</shape>
				<triangleMeasure>0.584681754595649</triangleMeasure>
				<rectangleMeasure>0.5502092050209205</rectangleMeasure>
				<circleMeasure>0.4580931285633618</circleMeasure>
				<centroid>
					<x>1155.047</x>
					<y>435.9918</y>
				</centroid>
			</pseudo3D>
		</spatialEntity>
		<numericStateVariable>
			<name>avgClusterednessRegions</name>
			<value>1742.54237602262</value>
		</numericStateVariable>
		<numericStateVariable>
			<name>avgDensityRegions</name>
			<value>0.6012313924707871</value>
		</numericStateVariable>
	</timepoint>
	<timepoint>
		<spatialEntity>
			<pseudo3D type="region">
				<clusteredness>0.9735150203786748</clusteredness>
				<density>0.6294402263600527</density>
				<area>266802.5</area>
				<perimeter>3893.833179950714</perimeter>
				<distanceFromOrigin>10</distanceFromOrigin>
				<angle>100.6988571968556</angle>
				<shape>triangular</shape>
				<triangleMeasure>0.5671210286983263</triangleMeasure>
				<rectangleMeasure>0.5624191014645908</rectangleMeasure>
				<circleMeasure>0.360286836991601</circleMeasure>
				<centroid>
					<x>363.7307</x>
					<y>800.5908</y>
				</centroid>
			</pseudo3D>
		</spatialEntity>
		<spatialEntity>
			<pseudo3D type="region">
				<clusteredness>0.9528650321854445</clusteredness>
				<density>0.5730225585815215</density>
				<area>54178</area>
				<perimeter>1326.142697811127</perimeter>
				<distanceFromOrigin>344.9072339050023</distanceFromOrigin>
				<angle>75.13162114965125</angle>
				<shape>triangular</shape>
				<triangleMeasure>0.584681754595649</triangleMeasure>
				<rectangleMeasure>0.5502092050209205</rectangleMeasure>
				<circleMeasure>0.4580931285633618</circleMeasure>
				<centroid>
					<x>1155.047</x>
					<y>435.9918</y>
				</centroid>
			</pseudo3D>
		</spatialEntity>
		<numericStateVariable>
			<name>avgClusterednessRegions</name>
			<value>1742.54237602262</value>
		</numericStateVariable>
		<numericStateVariable>
			<name>avgDensityRegions</name>
			<value>0.6012313924707871</value>
		</numericStateVariable>
	</timepoint>
	<timepoint>
		<spatialEntity>
			<pseudo3D type="region">
				<clusteredness>0.9735150203786748</clusteredness>
				<density>0.6294402263600527</density>
				<area>266802.5</area>
				<perimeter>3893.833179950714</perimeter>
				<distanceFromOrigin>10</distanceFromOrigin>
				<angle>100.6988571968556</angle>
				<shape>triangular</shape>
				<triangleMeasure>0.5671210286983263</triangleMeasure>
				<rectangleMeasure>0.5624191014645908</rectangleMeasure>
				<circleMeasure>0.360286836991601</circleMeasure>
				<centroid>
					<x>363.7307</x>
					<y>800.5908</y>
				</centroid>
			</pseudo3D>
		</spatialEntity>
		<spatialEntity>
			<pseudo3D type="region">
				<clusteredness>0.9528650321854445</clusteredness>
				<density>0.5730225585815215</density>
				<area>54178</area>
				<perimeter>1326.142697811127</perimeter>
				<distanceFromOrigin>344.9072339050023</distanceFromOrigin>
				<angle>75.13162114965125</angle>
				<shape>triangular</shape>
				<triangleMeasure>0.584681754595649</triangleMeasure>
				<rectangleMeasure>0.5502092050209205</rectangleMeasure>
				<circleMeasure>0.4580931285633618</circleMeasure>
				<centroid>
					<x>1155.047</x>
					<y>435.9918</y>
				</centroid>
			</pseudo3D>
		</spatialEntity>
		<numericStateVariable>
			<name>avgClusterednessRegions</name>
			<value>1742.54237602262</value>
		</numericStateVariable>
		<numericStateVariable>
			<name>avgDensityRegions</name>
			<value>0.6012313924707871</value>
		</numericStateVariable>
	</timepoint>
	<timepoint>
		<spatialEntity>
			<pseudo3D type="region">
				<clusteredness>0.9735150203786748</clusteredness>
				<density>0.6294402263600527</density>
				<area>266802.5</area>
				<perimeter>3893.833179950714</perimeter>
				<distanceFromOrigin>10</distanceFromOrigin>
				<angle>100.6988571968556</angle>
				<shape>triangular</shape>
				<triangleMeasure>0.5671210286983263</triangleMeasure>
				<rectangleMeasure>0.5624191014645908</rectangleMeasure>
				<circleMeasure>0.360286836991601</circleMeasure>
				<centroid>
					<x>363.7307</x>
					<y>800.5908</y>
				</centroid>
			</pseudo3D>
		</spatialEntity>
		<spatialEntity>
			<pseudo3D type="region">
				<clusteredness>0.9528650321854445</clusteredness>
				<density>0.5730225585815215</density>
				<area>54178</area>
				<perimeter>1326.142697811127</perimeter>
				<distanceFromOrigin>344.9072339050023</distanceFromOrigin>
				<angle>75.13162114965125</angle>
				<shape>triangular</shape>
				<triangleMeasure>0.584681754595649</triangleMeasure>
				<rectangleMeasure>0.5502092050209205</rectangleMeasure>
				<circleMeasure>0.4580931285633618</circleMeasure>
				<centroid>
					<x>1155.047</x>
					<y>435.9918</y>
				</centroid>
			</pseudo3D>
		</spatialEntity>
		<numericStateVariable>
			<name>avgClusterednessRegions</name>
			<value>1742.54237602262</value>
		</numericStateVariable>
		<numericStateVariable>
			<name>avgDensityRegions</name>
			<value>0.6012313924707871</value>
		</numericStateVariable>
	</timepoint>
	<timepoint>
		<spatialEntity>
			<pseudo3D type="region">
				<clusteredness>0.9735150203786748</clusteredness>
				<density>0.6294402263600527</density>
				<area>266802.5</area>
				<perimeter>3893.833179950714</perimeter>
				<distanceFromOrigin>10</distanceFromOrigin>
				<angle>100.6988571968556</angle>
				<shape>triangular</shape>
				<triangleMeasure>0.5671210286983263</triangleMeasure>
				<rectangleMeasure>0.5624191014645908</rectangleMeasure>
				<circleMeasure>0.360286836991601</circleMeasure>
				<centroid>
					<x>363.7307</x>
					<y>800.5908</y>
				</centroid>
			</pseudo3D>
		</spatialEntity>
		<spatialEntity>
			<pseudo3D type="region">
				<clusteredness>0.9528650321854445</clusteredness>
				<density>0.5730225585815215</density>
				<area>54178</area>
				<perimeter>1326.142697811127</perimeter>
				<distanceFromOrigin>344.9072339050023</distanceFromOrigin>
				<angle>75.13162114965125</angle>
				<shape>triangular</shape>
				<triangleMeasure>0.584681754595649</triangleMeasure>
				<rectangleMeasure>0.5502092050209205</rectangleMeasure>
				<circleMeasure>0.4580931285633618</circleMeasure>
				<centroid>
					<x>1155.047</x>
					<y>435.9918</y>
				</centroid>
			</pseudo3D>
		</spatialEntity>
		<numericStateVariable>
			<name>avgClusterednessRegions</name>
			<value>1742.54237602262</value>
		</numericStateVariable>
		<numericStateVariable>
			<name>avgDensityRegions</name>
			<value>0.6012313924707871</value>
		</numericStateVariable>
	</timepoint>
	<timepoint>
		<spatialEntity>
			<pseudo3D type="region">
				<clusteredness>0.9735150203786748</clusteredness>
				<density>0.6294402263600527</density>
				<area>266802.5</area>
				<perimeter>3893.833179950714</perimeter>
				<distanceFromOrigin>10</distanceFromOrigin>
				<angle>100.6988571968556</angle>
				<shape>triangular</shape>
				<triangleMeasure>0.5671210286983263</triangleMeasure>
				<rectangleMeasure>0.5624191014645908</rectangleMeasure>
				<circleMeasure>0.360286836991601</circleMeasure>
				<centroid>
					<x>363.7307</x>
					<y>800.5908</y>
				</centroid>
			</pseudo3D>
		</spatialEntity>
		<spatialEntity>
			<pseudo3D type="region">
				<clusteredness>0.9528650321854445</clusteredness>
				<density>0.5730225585815215</density>
				<area>54178</area>
				<perimeter>1326.142697811127</perimeter>
				<distanceFromOrigin>344.9072339050023</distanceFromOrigin>
				<angle>75.13162114965125</angle>
				<shape>triangular</shape>
				<triangleMeasure>0.584681754595649</triangleMeasure>
				<rectangleMeasure>0.5502092050209205</rectangleMeasure>
				<circleMeasure>0.4580931285633618</circleMeasure>
				<centroid>
					<x>1155.047</x>
					<y>435.9918</y>
				</centroid>
			</pseudo3D>
		</spatialEntity>
		<numericStateVariable>
			<name>avgClusterednessRegions</name>
			<value>1742.54237602262</value>
		</numericStateVariable>
		<numericStateVariable>
			<name>avgDensityRegions</name>
			<value>0.6012313924707871</value>
		</numericStateVariable>
	</timepoint>
	<timepoint>
		<spatialEntity>
			<pseudo3D type="region">
				<clusteredness>0.9735150203786748</clusteredness>
				<density>0.6294402263600527</density>
				<area>266802.5</area>
				<perimeter>3893.833179950714</perimeter>
				<distanceFromOrigin>10</distanceFromOrigin>
				<angle>100.6988571968556</angle>
				<shape>triangular</shape>
				<triangleMeasure>0.5671210286983263</triangleMeasure>
				<rectangleMeasure>0.5624191014645908</rectangleMeasure>
				<circleMeasure>0.360286836991601</circleMeasure>
				<centroid>
					<x>363.7307</x>
					<y>800.5908</y>
				</centroid>
			</pseudo3D>
		</spatialEntity>
		<spatialEntity>
			<pseudo3D type="region">
				<clusteredness>0.9528650321854445</clusteredness>
				<density>0.5730225585815215</density>
				<area>54178</area>
				<perimeter>1326.142697811127</perimeter>
				<distanceFromOrigin>344.9072339050023</distanceFromOrigin>
				<angle>75.13162114965125</angle>
				<shape>triangular</shape>
				<triangleMeasure>0.584681754595649</triangleMeasure>
				<rectangleMeasure>0.5502092050209205</rectangleMeasure>
				<circleMeasure>0.4580931285633618</circleMeasure>
				<centroid>
					<x>1155.047</x>
					<y>435.9918</y>
				</centroid>
			</pseudo3D>
		</spatialEntity>
		<numericStateVariable>
			<name>avgClusterednessRegions</name>
			<value>1742.54237602262</value>
		</numericStateVariable>
		<numericStateVariable>
			<name>avgDensityRegions</name>
			<value>0.6012313924707871</value>
		</numericStateVariable>
	</timepoint>
	<timepoint>
		<spatialEntity>
			<pseudo3D type="region">
				<clusteredness>0.9735150203786748</clusteredness>
				<density>0.6294402263600527</density>
				<area>266802.5</area>
				<perimeter>3893.833179950714</perimeter>
				<distanceFromOrigin>10</distanceFromOrigin>
				<angle>100.6988571968556</angle>
				<shape>triangular</shape>
				<triangleMeasure>0.5671210286983263</triangleMeasure>
				<rectangleMeasure>0.5624191014645908</rectangleMeasure>
				<circleMeasure>0.360286836991601</circleMeasure>
				<centroid>
					<x>363.7307</x>
					<y>800.5908</y>
				</centroid>
			</pseudo3D>
		</spatialEntity>
		<spatialEntity>
			<pseudo3D type="region">
				<clusteredness>0.9528650321854445</clusteredness>
				<density>0.5730225585815215</density>
				<area>54178</area>
				<perimeter>1326.142697811127</perimeter>
				<distanceFromOrigin>344.9072339050023</distanceFromOrigin>
				<angle>75.13162114965125</angle>
				<shape>triangular</shape>
				<triangleMeasure>0.584681754595649</triangleMeasure>
				<rectangleMeasure>0.5502092050209205</rectangleMeasure>
				<circleMeasure>0.4580931285633618</circleMeasure>
				<centroid>
					<x>1155.047</x>
					<y>435.9918</y>
				</centroid>
			</pseudo3D>
		</spatialEntity>
		<numericStateVariable>
			<name>avgClusterednessRegions</name>
			<value>1742.54237602262</value>
		</numericStateVariable>
		<numericStateVariable>
			<name>avgDensityRegions</name>
			<value>0.6012313924707871</value>
		</numericStateVariable>
	</timepoint>
	<timepoint>
		<spatialEntity>
			<pseudo3D type="region">
				<clusteredness>0.9735150203786748</clusteredness>
				<density>0.6294402263600527</density>
				<area>266802.5</area>
				<perimeter>3893.833179950714</perimeter>
				<distanceFromOrigin>10</distanceFromOrigin>
				<angle>100.6988571968556</angle>
				<shape>triangular</shape>
				<triangleMeasure>0.5671210286983263</triangleMeasure>
				<rectangleMeasure>0.5624191014645908</rectangleMeasure>
				<circleMeasure>0.360286836991601</circleMeasure>
				<centroid>
					<x>363.7307</x>
					<y>800.5908</y>
				</centroid>
			</pseudo3D>
		</spatialEntity>
		<spatialEntity>
			<pseudo3D type="region">
				<clusteredness>0.9528650321854445</clusteredness>
				<density>0.5730225585815215</density>
				<area>54178</area>
				<perimeter>1326.142697811127</perimeter>
				<distanceFromOrigin>344.9072339050023</distanceFromOrigin>
				<angle>75.13162114965125</angle>
				<shape>triangular</shape>
				<triangleMeasure>0.584681754595649</triangleMeasure>
				<rectangleMeasure>0.5502092050209205</rectangleMeasure>
				<circleMeasure>0.4580931285633618</circleMeasure>
				<centroid>
					<x>1155.047</x>
					<y>435.9918</y>
				</centroid>
			</pseudo3D>
		</spatialEntity>
		<numericStateVariable>
			<name>avgClusterednessRegions</name>
			<value>1742.54237602262</value>
		</numericStateVariable>
		<numericStateVariable>
			<name>avgDensityRegions</name>
			<value>0.6012313924707871</value>
		</numericStateVariable>
	</timepoint>
	<timepoint>
		<spatialEntity>
			<pseudo3D type="region">
				<clusteredness>0.9735150203786748</clusteredness>
				<density>0.6294402263600527</density>
				<area>266802.5</area>
				<perimeter>3893.833179950714</perimeter>
				<distanceFromOrigin>10</distanceFromOrigin>
				<angle>100.6988571968556</angle>
				<shape>triangular</shape>
				<triangleMeasure>0.5671210286983263</triangleMeasure>
				<rectangleMeasure>0.5624191014645908</rectangleMeasure>
				<circleMeasure>0.360286836991601</circleMeasure>
				<centroid>
					<x>363.7307</x>
					<y>800.5908</y>
				</centroid>
			</pseudo3D>
		</spatialEntity>
		<spatialEntity>
			<pseudo3D type="region">
				<clusteredness>0.9528650321854445</clusteredness>
				<density>0.5730225585815215</density>
				<area>54178</area>
				<perimeter>1326.142697811127</perimeter>
				<distanceFromOrigin>344.9072339050023</distanceFromOrigin>
				<angle>75.13162114965125</angle>
				<shape>triangular</shape>
				<triangleMeasure>0.584681754595649</triangleMeasure>
				<rectangleMeasure>0.5502092050209205</rectangleMeasure>
				<circleMeasure>0.4580931285633618</circleMeasure>
				<centroid>
					<x>1155.047</x>
					<y>435.9918</y>
				</centroid>
			</pseudo3D>
		</spatialEntity>
		<numericStateVariable>
			<name>avgClusterednessRegions</name>
			<value>1742.54237602262</value>
		</numericStateVariable>
		<numericStateVariable>
			<name>avgDensityRegions</name>
			<value>0.6012313924707871</value>
		</numericStateVariable>
	</timepoint>
	<timepoint>
		<spatialEntity>
			<pseudo3D type="region">
				<clusteredness>0.9735150203786748</clusteredness>
				<density>0.6294402263600527</density>
				<area>266802.5</area>
				<perimeter>3893.833179950714</perimeter>
				<distanceFromOrigin>10</distanceFromOrigin>
				<angle>100.6988571968556</angle>
				<shape>triangular</shape>
				<triangleMeasure>0.5671210286983263</triangleMeasure>
				<rectangleMeasure>0.5624191014645908</rectangleMeasure>
				<circleMeasure>0.360286836991601</circleMeasure>
				<centroid>
					<x>363.7307</x>
					<y>800.5908</y>
				</centroid>
			</pseudo3D>
		</spatialEntity>
		<spatialEntity>
			<pseudo3D type="region">
				<clusteredness>0.9528650321854445</clusteredness>
				<density>0.5730225585815215</density>
				<area>54178</area>
				<perimeter>1326.142697811127</perimeter>
				<distanceFromOrigin>344.9072339050023</distanceFromOrigin>
				<angle>75.13162114965125</angle>
				<shape>triangular</shape>
				<triangleMeasure>0.584681754595649</triangleMeasure>
				<rectangleMeasure>0.5502092050209205</rectangleMeasure>
				<circleMeasure>0.4580931285633618</circleMeasure>
				<centroid>
					<x>1155.047</x>
					<y>435.9918</y>
				</centroid>
			</pseudo3D>
		</spatialEntity>
		<numericStateVariable>
			<name>avgClusterednessRegions</name>
			<value>1742.54237602262</value>
		</numericStateVariable>
		<numericStateVariable>
			<name>avgDensityRegions</name>
			<value>0.6012313924707871</value>
		</numericStateVariable>
	</timepoint>
	<timepoint>
		<spatialEntity>
			<pseudo3D type="region">
				<clusteredness>0.9735150203786748</clusteredness>
				<density>0.6294402263600527</density>
				<area>266802.5</area>
				<perimeter>3893.833179950714</perimeter>
				<distanceFromOrigin>10</distanceFromOrigin>
				<angle>100.6988571968556</angle>
				<shape>triangular</shape>
				<triangleMeasure>0.5671210286983263</triangleMeasure>
				<rectangleMeasure>0.5624191014645908</rectangleMeasure>
				<circleMeasure>0.360286836991601</circleMeasure>
				<centroid>
					<x>363.7307</x>
					<y>800.5908</y>
				</centroid>
			</pseudo3D>
		</spatialEntity>
		<spatialEntity>
			<pseudo3D type="region">
				<clusteredness>0.9528650321854445</clusteredness>
				<density>0.5730225585815215</density>
				<area>54178</area>
				<perimeter>1326.142697811127</perimeter>
				<distanceFromOrigin>344.9072339050023</distanceFromOrigin>
				<angle>75.13162114965125</angle>
				<shape>triangular</shape>
				<triangleMeasure>0.584681754595649</triangleMeasure>
				<rectangleMeasure>0.5502092050209205</rectangleMeasure>
				<circleMeasure>0.4580931285633618</circleMeasure>
				<centroid>
					<x>1155.047</x>
					<y>435.9918</y>
				</centroid>
			</pseudo3D>
		</spatialEntity>
		<numericStateVariable>
			<name>avgClusterednessRegions</name>
			<value>1742.54237602262</value>
		</numericStateVariable>
		<numericStateVariable>
			<name>avgDensityRegions</name>
			<value>0.6012313924707871</value>
		</numericStateVariable>
	</timepoint>
	<timepoint>
		<spatialEntity>
			<pseudo3D type="region">
				<clusteredness>0.9735150203786748</clusteredness>
				<density>0.6294402263600527</density>
				<area>266802.5</area>
				<perimeter>3893.833179950714</perimeter>
				<distanceFromOrigin>10</distanceFromOrigin>
				<angle>100.6988571968556</angle>
				<shape>triangular</shape>
				<triangleMeasure>0.5671210286983263</triangleMeasure>
				<rectangleMeasure>0.5624191014645908</rectangleMeasure>
				<circleMeasure>0.360286836991601</circleMeasure>
				<centroid>
					<x>363.7307</x>
					<y>800.5908</y>
				</centroid>
			</pseudo3D>
		</spatialEntity>
		<spatialEntity>
			<pseudo3D type="region">
				<clusteredness>0.9528650321854445</clusteredness>
				<density>0.5730225585815215</density>
				<area>54178</area>
				<perimeter>1326.142697811127</perimeter>
				<distanceFromOrigin>344.9072339050023</distanceFromOrigin>
				<angle>75.13162114965125</angle>
				<shape>triangular</shape>
				<triangleMeasure>0.584681754595649</triangleMeasure>
				<rectangleMeasure>0.5502092050209205</rectangleMeasure>
				<circleMeasure>0.4580931285633618</circleMeasure>
				<centroid>
					<x>1155.047</x>
					<y>435.9918</y>
				</centroid>
			</pseudo3D>
		</spatialEntity>
		<numericStateVariable>
			<name>avgClusterednessRegions</name>
			<value>1742.54237602262</value>
		</numericStateVariable>
		<numericStateVariable>
			<name>avgDensityRegions</name>
			<value>0.6012313924707871</value>
		</numericStateVariable>
	</timepoint>
	<timepoint>
		<spatialEntity>
			<pseudo3D type="region">
				<clusteredness>0.9735150203786748</clusteredness>
				<density>0.6294402263600527</density>
				<area>266802.5</area>
				<perimeter>3893.833179950714</perimeter>
				<distanceFromOrigin>10</distanceFromOrigin>
				<angle>100.6988571968556</angle>
				<shape>triangular</shape>
				<triangleMeasure>0.5671210286983263</triangleMeasure>
				<rectangleMeasure>0.5624191014645908</rectangleMeasure>
				<circleMeasure>0.360286836991601</circleMeasure>
				<centroid>
					<x>363.7307</x>
					<y>800.5908</y>
				</centroid>
			</pseudo3D>
		</spatialEntity>
		<spatialEntity>
			<pseudo3D type="region">
				<clusteredness>0.9528650321854445</clusteredness>
				<density>0.5730225585815215</density>
				<area>54178</area>
				<perimeter>1326.142697811127</perimeter>
				<distanceFromOrigin>344.9072339050023</distanceFromOrigin>
				<angle>75.13162114965125</angle>
				<shape>triangular</shape>
				<triangleMeasure>0.584681754595649</triangleMeasure>
				<rectangleMeasure>0.5502092050209205</rectangleMeasure>
				<circleMeasure>0.4580931285633618</circleMeasure>
				<centroid>
					<x>1155.047</x>
					<y>435.9918</y>
				</centroid>
			</pseudo3D>
		</spatialEntity>
		<numericStateVariable>
			<name>avgClusterednessRegions</name>
			<value>1742.54237602262</value>
		</numericStateVariable>
		<numericStateVariable>
			<name>avgDensityRegions</name>
			<value>0.6012313924707871</value>
		</numericStateVariable>
	</timepoint>
	<timepoint>
		<spatialEntity>
			<pseudo3D type="region">
				<clusteredness>0.9735150203786748</clusteredness>
				<density>0.6294402263600527</density>
				<area>266802.5</area>
				<perimeter>3893.833179950714</perimeter>
				<distanceFromOrigin>10</distanceFromOrigin>
				<angle>100.6988571968556</angle>
				<shape>triangular</shape>
				<triangleMeasure>0.5671210286983263</triangleMeasure>
				<rectangleMeasure>0.5624191014645908</rectangleMeasure>
				<circleMeasure>0.360286836991601</circleMeasure>
				<centroid>
					<x>363.7307</x>
					<y>800.5908</y>
				</centroid>
			</pseudo3D>
		</spatialEntity>
		<spatialEntity>
			<pseudo3D type="region">
				<clusteredness>0.9528650321854445</clusteredness>
				<density>0.5730225585815215</density>
				<area>54178</area>
				<perimeter>1326.142697811127</perimeter>
				<distanceFromOrigin>344.9072339050023</distanceFromOrigin>
				<angle>75.13162114965125</angle>
				<shape>triangular</shape>
				<triangleMeasure>0.584681754595649</triangleMeasure>
				<rectangleMeasure>0.5502092050209205</rectangleMeasure>
				<circleMeasure>0.4580931285633618</circleMeasure>
				<centroid>
					<x>1155.047</x>
					<y>435.9918</y>
				</centroid>
			</pseudo3D>
		</spatialEntity>
		<numericStateVariable>
			<name>avgClusterednessRegions</name>
			<value>1742.54237602262</value>
		</numericStateVariable>
		<numericStateVariable>
			<name>avgDensityRegions</name>
			<value>0.6012313924707871</value>
		</numericStateVariable>
	</timepoint>
	<timepoint>
		<spatialEntity>
			<pseudo3D type="region">
				<clusteredness>0.9735150203786748</clusteredness>
				<density>0.6294402263600527</density>
				<area>266802.5</area>
				<perimeter>3893.833179950714</perimeter>
				<distanceFromOrigin>10</distanceFromOrigin>
				<angle>100.6988571968556</angle>
				<shape>triangular</shape>
				<triangleMeasure>0.5671210286983263</triangleMeasure>
				<rectangleMeasure>0.5624191014645908</rectangleMeasure>
				<circleMeasure>0.360286836991601</circleMeasure>
				<centroid>
					<x>363.7307</x>
					<y>800.5908</y>
				</centroid>
			</pseudo3D>
		</spatialEntity>
		<spatialEntity>
			<pseudo3D type="region">
				<clusteredness>0.9528650321854445</clusteredness>
				<density>0.5730225585815215</density>
				<area>54178</area>
				<perimeter>1326.142697811127</perimeter>
				<distanceFromOrigin>344.9072339050023</distanceFromOrigin>
				<angle>75.13162114965125</angle>
				<shape>triangular</shape>
				<triangleMeasure>0.584681754595649</triangleMeasure>
				<rectangleMeasure>0.5502092050209205</rectangleMeasure>
				<circleMeasure>0.4580931285633618</circleMeasure>
				<centroid>
					<x>1155.047</x>
					<y>435.9918</y>
				</centroid>
			</pseudo3D>
		</spatialEntity>
		<numericStateVariable>
			<name>avgClusterednessRegions</name>
			<value>1742.54237602262</value>
		</numericStateVariable>
		<numericStateVariable>
			<name>avgDensityRegions</name>
			<value>0.6012313924707871</value>
		</numericStateVariable>
	</timepoint>
	<timepoint>
		<spatialEntity>
			<pseudo3D type="region">
				<clusteredness>0.9735150203786748</clusteredness>
				<density>0.6294402263600527</density>
				<area>266802.5</area>
				<perimeter>3893.833179950714</perimeter>
				<distanceFromOrigin>10</distanceFromOrigin>
				<angle>100.6988571968556</angle>
				<shape>triangular</shape>
				<triangleMeasure>0.5671210286983263</triangleMeasure>
				<rectangleMeasure>0.5624191014645908</rectangleMeasure>
				<circleMeasure>0.360286836991601</circleMeasure>
				<centroid>
					<x>363.7307</x>
					<y>800.5908</y>
				</centroid>
			</pseudo3D>
		</spatialEntity>
		<spatialEntity>
			<pseudo3D type="region">
				<clusteredness>0.9528650321854445</clusteredness>
				<density>0.5730225585815215</density>
				<area>54178</area>
				<perimeter>1326.142697811127</perimeter>
				<distanceFromOrigin>344.9072339050023</distanceFromOrigin>
				<angle>75.13162114965125</angle>
				<shape>triangular</shape>
				<triangleMeasure>0.584681754595649</triangleMeasure>
				<rectangleMeasure>0.5502092050209205</rectangleMeasure>
				<circleMeasure>0.4580931285633618</circleMeasure>
				<centroid>
					<x>1155.047</x>
					<y>435.9918</y>
				</centroid>
			</pseudo3D>
		</spatialEntity>
		<numericStateVariable>
			<name>avgClusterednessRegions</name>
			<value>1742.54237602262</value>
		</numericStateVariable>
		<numericStateVariable>
			<name>avgDensityRegions</name>
			<value>0.6012313924707871</value>
		</numericStateVariable>
	</timepoint>
	<timepoint>
		<spatialEntity>
			<pseudo3D type="region">
				<clusteredness>0.9735150203786748</clusteredness>
				<density>0.6294402263600527</density>
				<area>266802.5</area>
				<perimeter>3893.833179950714</perimeter>
				<distanceFromOrigin>10</distanceFromOrigin>
				<angle>100.6988571968556</angle>
				<shape>triangular</shape>
				<triangleMeasure>0.5671210286983263</triangleMeasure>
				<rectangleMeasure>0.5624191014645908</rectangleMeasure>
				<circleMeasure>0.360286836991601</circleMeasure>
				<centroid>
					<x>363.7307</x>
					<y>800.5908</y>
				</centroid>
			</pseudo3D>
		</spatialEntity>
		<spatialEntity>
			<pseudo3D type="region">
				<clusteredness>0.9528650321854445</clusteredness>
				<density>0.5730225585815215</density>
				<area>54178</area>
				<perimeter>1326.142697811127</perimeter>
				<distanceFromOrigin>344.9072339050023</distanceFromOrigin>
				<angle>75.13162114965125</angle>
				<shape>triangular</shape>
				<triangleMeasure>0.584681754595649</triangleMeasure>
				<rectangleMeasure>0.5502092050209205</rectangleMeasure>
				<circleMeasure>0.4580931285633618</circleMeasure>
				<centroid>
					<x>1155.047</x>
					<y>435.9918</y>
				</centroid>
			</pseudo3D>
		</spatialEntity>
		<numericStateVariable>
			<name>avgClusterednessRegions</name>
			<value>1742.54237602262</value>
		</numericStateVariable>
		<numericStateVariable>
			<name>avgDensityRegions</name>
			<value>0.6012313924707871</value>
		</numericStateVariable>
	</timepoint>
	<timepoint>
		<spatialEntity>
			<pseudo3D type="region">
				<clusteredness>0.9735150203786748</clusteredness>
				<density>0.6294402263600527</density>
				<area>266802.5</area>
				<perimeter>3893.833179950714</perimeter>
				<distanceFromOrigin>10</distanceFromOrigin>
				<angle>100.6988571968556</angle>
				<shape>triangular</shape>
				<triangleMeasure>0.5671210286983263</triangleMeasure>
				<rectangleMeasure>0.5624191014645908</rectangleMeasure>
				<circleMeasure>0.360286836991601</circleMeasure>
				<centroid>
					<x>363.7307</x>
					<y>800.5908</y>
				</centroid>
			</pseudo3D>
		</spatialEntity>
		<spatialEntity>
			<pseudo3D type="region">
				<clusteredness>0.9528650321854445</clusteredness>
				<density>0.5730225585815215</density>
				<area>54178</area>
				<perimeter>1326.142697811127</perimeter>
				<distanceFromOrigin>344.9072339050023</distanceFromOrigin>
				<angle>75.13162114965125</angle>
				<shape>triangular</shape>
				<triangleMeasure>0.584681754595649</triangleMeasure>
				<rectangleMeasure>0.5502092050209205</rectangleMeasure>
				<circleMeasure>0.4580931285633618</circleMeasure>
				<centroid>
					<x>1155.047</x>
					<y>435.9918</y>
				</centroid>
			</pseudo3D>
		</spatialEntity>
		<numericStateVariable>
			<name>avgClusterednessRegions</name>
			<value>1742.54237602262</value>
		</numericStateVariable>
		<numericStateVariable>
			<name>avgDensityRegions</name>
			<value>0.6012313924707871</value>
		</numericStateVariable>
	</timepoint>
	<timepoint>
		<spatialEntity>
			<pseudo3D type="region">
				<clusteredness>0.9735150203786748</clusteredness>
				<density>0.6294402263600527</density>
				<area>266802.5</area>
				<perimeter>3893.833179950714</perimeter>
				<distanceFromOrigin>10</distanceFromOrigin>
				<angle>100.6988571968556</angle>
				<shape>triangular</shape>
				<triangleMeasure>0.5671210286983263</triangleMeasure>
				<rectangleMeasure>0.5624191014645908</rectangleMeasure>
				<circleMeasure>0.360286836991601</circleMeasure>
				<centroid>
					<x>363.7307</x>
					<y>800.5908</y>
				</centroid>
			</pseudo3D>
		</spatialEntity>
		<spatialEntity>
			<pseudo3D type="region">
				<clusteredness>0.9528650321854445</clusteredness>
				<density>0.5730225585815215</density>
				<area>54178</area>
				<perimeter>1326.142697811127</perimeter>
				<distanceFromOrigin>344.9072339050023</distanceFromOrigin>
				<angle>75.13162114965125</angle>
				<shape>triangular</shape>
				<triangleMeasure>0.584681754595649</triangleMeasure>
				<rectangleMeasure>0.5502092050209205</rectangleMeasure>
				<circleMeasure>0.4580931285633618</circleMeasure>
				<centroid>
					<x>1155.047</x>
					<y>435.9918</y>
				</centroid>
			</pseudo3D>
		</spatialEntity>
		<numericStateVariable>
			<name>avgClusterednessRegions</name>
			<value>1742.54237602262</value>
		</numericStateVariable>
		<numericStateVariable>
			<name>avgDensityRegions</name>
			<value>0.6012313924707871</value>
		</numericStateVariable>
	</timepoint>
	<timepoint>
		<spatialEntity>
			<pseudo3D type="region">
				<clusteredness>0.9735150203786748</clusteredness>
				<density>0.6294402263600527</density>
				<area>266802.5</area>
				<perimeter>3893.833179950714</perimeter>
				<distanceFromOrigin>10</distanceFromOrigin>
				<angle>100.6988571968556</angle>
				<shape>triangular</shape>
				<triangleMeasure>0.5671210286983263</triangleMeasure>
				<rectangleMeasure>0.5624191014645908</rectangleMeasure>
				<circleMeasure>0.360286836991601</circleMeasure>
				<centroid>
					<x>363.7307</x>
					<y>800.5908</y>
				</centroid>
			</pseudo3D>
		</spatialEntity>
		<spatialEntity>
			<pseudo3D type="region">
				<clusteredness>0.9528650321854445</clusteredness>
				<density>0.5730225585815215</density>
				<area>54178</area>
				<perimeter>1326.142697811127</perimeter>
				<distanceFromOrigin>344.9072339050023</distanceFromOrigin>
				<angle>75.13162114965125</angle>
				<shape>triangular</shape>
				<triangleMeasure>0.584681754595649</triangleMeasure>
				<rectangleMeasure>0.5502092050209205</rectangleMeasure>
				<circleMeasure>0.4580931285633618</circleMeasure>
				<centroid>
					<x>1155.047</x>
					<y>435.9918</y>
				</centroid>
			</pseudo3D>
		</spatialEntity>
		<numericStateVariable>
			<name>avgClusterednessRegions</name>
			<value>1742.54237602262</value>
		</numericStateVariable>
		<numericStateVariable>
			<name>avgDensityRegions</name>
			<value>0.6012313924707871</value>
		</numericStateVariable>
	</timepoint>
	<timepoint>
		<spatialEntity>
			<pseudo3D type="region">
				<clusteredness>0.9735150203786748</clusteredness>
				<density>0.6294402263600527</density>
				<area>266802.5</area>
				<perimeter>3893.833179950714</perimeter>
				<distanceFromOrigin>10</distanceFromOrigin>
				<angle>100.6988571968556</angle>
				<shape>triangular</shape>
				<triangleMeasure>0.5671210286983263</triangleMeasure>
				<rectangleMeasure>0.5624191014645908</rectangleMeasure>
				<circleMeasure>0.360286836991601</circleMeasure>
				<centroid>
					<x>363.7307</x>
					<y>800.5908</y>
				</centroid>
			</pseudo3D>
		</spatialEntity>
		<spatialEntity>
			<pseudo3D type="region">
				<clusteredness>0.9528650321854445</clusteredness>
				<density>0.5730225585815215</density>
				<area>54178</area>
				<perimeter>1326.142697811127</perimeter>
				<distanceFromOrigin>344.9072339050023</distanceFromOrigin>
				<angle>75.13162114965125</angle>
				<shape>triangular</shape>
				<triangleMeasure>0.584681754595649</triangleMeasure>
				<rectangleMeasure>0.5502092050209205</rectangleMeasure>
				<circleMeasure>0.4580931285633618</circleMeasure>
				<centroid>
					<x>1155.047</x>
					<y>435.9918</y>
				</centroid>
			</pseudo3D>
		</spatialEntity>
		<numericStateVariable>
			<name>avgClusterednessRegions</name>
			<value>1742.54237602262</value>
		</numericStateVariable>
		<numericStateVariable>
			<name>avgDensityRegions</name>
			<value>0.6012313924707871</value>
		</numericStateVariable>
	</timepoint>
	<timepoint>
		<spatialEntity>
			<pseudo3D type="region">
				<clusteredness>0.9735150203786748</clusteredness>
				<density>0.6294402263600527</density>
				<area>266802.5</area>
				<perimeter>3893.833179950714</perimeter>
				<distanceFromOrigin>10</distanceFromOrigin>
				<angle>100.6988571968556</angle>
				<shape>triangular</shape>
				<triangleMeasure>0.5671210286983263</triangleMeasure>
				<rectangleMeasure>0.5624191014645908</rectangleMeasure>
				<circleMeasure>0.360286836991601</circleMeasure>
				<centroid>
					<x>363.7307</x>
					<y>800.5908</y>
				</centroid>
			</pseudo3D>
		</spatialEntity>
		<spatialEntity>
			<pseudo3D type="region">
				<clusteredness>0.9528650321854445</clusteredness>
				<density>0.5730225585815215</density>
				<area>54178</area>
				<perimeter>1326.142697811127</perimeter>
				<distanceFromOrigin>344.9072339050023</distanceFromOrigin>
				<angle>75.13162114965125</angle>
				<shape>triangular</shape>
				<triangleMeasure>0.584681754595649</triangleMeasure>
				<rectangleMeasure>0.5502092050209205</rectangleMeasure>
				<circleMeasure>0.4580931285633618</circleMeasure>
				<centroid>
					<x>1155.047</x>
					<y>435.9918</y>
				</centroid>
			</pseudo3D>
		</spatialEntity>
		<numericStateVariable>
			<name>avgClusterednessRegions</name>
			<value>1742.54237602262</value>
		</numericStateVariable>
		<numericStateVariable>
			<name>avgDensityRegions</name>
			<value>0.6012313924707871</value>
		</numericStateVariable>
	</timepoint>
	<timepoint>
		<spatialEntity>
			<pseudo3D type="region">
				<clusteredness>0.9735150203786748</clusteredness>
				<density>0.6294402263600527</density>
				<area>266802.5</area>
				<perimeter>3893.833179950714</perimeter>
				<distanceFromOrigin>10</distanceFromOrigin>
				<angle>100.6988571968556</angle>
				<shape>triangular</shape>
				<triangleMeasure>0.5671210286983263</triangleMeasure>
				<rectangleMeasure>0.5624191014645908</rectangleMeasure>
				<circleMeasure>0.360286836991601</circleMeasure>
				<centroid>
					<x>363.7307</x>
					<y>800.5908</y>
				</centroid>
			</pseudo3D>
		</spatialEntity>
		<spatialEntity>
			<pseudo3D type="region">
				<clusteredness>0.9528650321854445</clusteredness>
				<density>0.5730225585815215</density>
				<area>54178</area>
				<perimeter>1326.142697811127</perimeter>
				<distanceFromOrigin>344.9072339050023</distanceFromOrigin>
				<angle>75.13162114965125</angle>
				<shape>triangular</shape>
				<triangleMeasure>0.584681754595649</triangleMeasure>
				<rectangleMeasure>0.5502092050209205</rectangleMeasure>
				<circleMeasure>0.4580931285633618</circleMeasure>
				<centroid>
					<x>1155.047</x>
					<y>435.9918</y>
				</centroid>
			</pseudo3D>
		</spatialEntity>
		<numericStateVariable>
			<name>avgClusterednessRegions</name>
			<value>1742.54237602262</value>
		</numericStateVariable>
		<numericStateVariable>
			<name>avgDensityRegions</name>
			<value>0.6012313924707871</value>
		</numericStateVariable>
	</timepoint>
	<timepoint>
		<spatialEntity>
			<pseudo3D type="region">
				<clusteredness>0.9735150203786748</clusteredness>
				<density>0.6294402263600527</density>
				<area>266802.5</area>
				<perimeter>3893.833179950714</perimeter>
				<distanceFromOrigin>10</distanceFromOrigin>
				<angle>100.6988571968556</angle>
				<shape>triangular</shape>
				<triangleMeasure>0.5671210286983263</triangleMeasure>
				<rectangleMeasure>0.5624191014645908</rectangleMeasure>
				<circleMeasure>0.360286836991601</circleMeasure>
				<centroid>
					<x>363.7307</x>
					<y>800.5908</y>
				</centroid>
			</pseudo3D>
		</spatialEntity>
		<spatialEntity>
			<pseudo3D type="region">
				<clusteredness>0.9528650321854445</clusteredness>
				<density>0.5730225585815215</density>
				<area>54178</area>
				<perimeter>1326.142697811127</perimeter>
				<distanceFromOrigin>344.9072339050023</distanceFromOrigin>
				<angle>75.13162114965125</angle>
				<shape>triangular</shape>
				<triangleMeasure>0.584681754595649</triangleMeasure>
				<rectangleMeasure>0.5502092050209205</rectangleMeasure>
				<circleMeasure>0.4580931285633618</circleMeasure>
				<centroid>
					<x>1155.047</x>
					<y>435.9918</y>
				</centroid>
			</pseudo3D>
		</spatialEntity>
		<numericStateVariable>
			<name>avgClusterednessRegions</name>
			<value>1742.54237602262</value>
		</numericStateVariable>
		<numericStateVariable>
			<name>avgDensityRegions</name>
			<value>0.6012313924707871</value>
		</numericStateVariable>
	</timepoint>
	<timepoint>
		<spatialEntity>
			<pseudo3D type="region">
				<clusteredness>0.9735150203786748</clusteredness>
				<density>0.6294402263600527</density>
				<area>266802.5</area>
				<perimeter>3893.833179950714</perimeter>
				<distanceFromOrigin>10</distanceFromOrigin>
				<angle>100.6988571968556</angle>
				<shape>triangular</shape>
				<triangleMeasure>0.5671210286983263</triangleMeasure>
				<rectangleMeasure>0.5624191014645908</rectangleMeasure>
				<circleMeasure>0.360286836991601</circleMeasure>
				<centroid>
					<x>363.7307</x>
					<y>800.5908</y>
				</centroid>
			</pseudo3D>
		</spatialEntity>
		<spatialEntity>
			<pseudo3D type="region">
				<clusteredness>0.9528650321854445</clusteredness>
				<density>0.5730225585815215</density>
				<area>54178</area>
				<perimeter>1326.142697811127</perimeter>
				<distanceFromOrigin>344.9072339050023</distanceFromOrigin>
				<angle>75.13162114965125</angle>
				<shape>triangular</shape>
				<triangleMeasure>0.584681754595649</triangleMeasure>
				<rectangleMeasure>0.5502092050209205</rectangleMeasure>
				<circleMeasure>0.4580931285633618</circleMeasure>
				<centroid>
					<x>1155.047</x>
					<y>435.9918</y>
				</centroid>
			</pseudo3D>
		</spatialEntity>
		<numericStateVariable>
			<name>avgClusterednessRegions</name>
			<value>1742.54237602262</value>
		</numericStateVariable>
		<numericStateVariable>
			<name>avgDensityRegions</name>
			<value>0.6012313924707871</value>
		</numericStateVariable>
	</timepoint>
	<timepoint>
		<spatialEntity>
			<pseudo3D type="region">
				<clusteredness>0.9735150203786748</clusteredness>
				<density>0.6294402263600527</density>
				<area>266802.5</area>
				<perimeter>3893.833179950714</perimeter>
				<distanceFromOrigin>10</distanceFromOrigin>
				<angle>100.6988571968556</angle>
				<shape>triangular</shape>
				<triangleMeasure>0.5671210286983263</triangleMeasure>
				<rectangleMeasure>0.5624191014645908</rectangleMeasure>
				<circleMeasure>0.360286836991601</circleMeasure>
				<centroid>
					<x>363.7307</x>
					<y>800.5908</y>
				</centroid>
			</pseudo3D>
		</spatialEntity>
		<spatialEntity>
			<pseudo3D type="region">
				<clusteredness>0.9528650321854445</clusteredness>
				<density>0.5730225585815215</density>
				<area>54178</area>
				<perimeter>1326.142697811127</perimeter>
				<distanceFromOrigin>344.9072339050023</distanceFromOrigin>
				<angle>75.13162114965125</angle>
				<shape>triangular</shape>
				<triangleMeasure>0.584681754595649</triangleMeasure>
				<rectangleMeasure>0.5502092050209205</rectangleMeasure>
				<circleMeasure>0.4580931285633618</circleMeasure>
				<centroid>
					<x>1155.047</x>
					<y>435.9918</y>
				</centroid>
			</pseudo3D>
		</spatialEntity>
		<numericStateVariable>
			<name>avgClusterednessRegions</name>
			<value>1742.54237602262</value>
		</numericStateVariable>
		<numericStateVariable>
			<name>avgDensityRegions</name>
			<value>0.6012313924707871</value>
		</numericStateVariable>
	</timepoint>
	<timepoint>
		<spatialEntity>
			<pseudo3D type="region">
				<clusteredness>0.9735150203786748</clusteredness>
				<density>0.6294402263600527</density>
				<area>266802.5</area>
				<perimeter>3893.833179950714</perimeter>
				<distanceFromOrigin>10</distanceFromOrigin>
				<angle>100.6988571968556</angle>
				<shape>triangular</shape>
				<triangleMeasure>0.5671210286983263</triangleMeasure>
				<rectangleMeasure>0.5624191014645908</rectangleMeasure>
				<circleMeasure>0.360286836991601</circleMeasure>
				<centroid>
					<x>363.7307</x>
					<y>800.5908</y>
				</centroid>
			</pseudo3D>
		</spatialEntity>
		<spatialEntity>
			<pseudo3D type="region">
				<clusteredness>0.9528650321854445</clusteredness>
				<density>0.5730225585815215</density>
				<area>54178</area>
				<perimeter>1326.142697811127</perimeter>
				<distanceFromOrigin>344.9072339050023</distanceFromOrigin>
				<angle>75.13162114965125</angle>
				<shape>triangular</shape>
				<triangleMeasure>0.584681754595649</triangleMeasure>
				<rectangleMeasure>0.5502092050209205</rectangleMeasure>
				<circleMeasure>0.4580931285633618</circleMeasure>
				<centroid>
					<x>1155.047</x>
					<y>435.9918</y>
				</centroid>
			</pseudo3D>
		</spatialEntity>
		<numericStateVariable>
			<name>avgClusterednessRegions</name>
			<value>1742.54237602262</value>
		</numericStateVariable>
		<numericStateVariable>
			<name>avgDensityRegions</name>
			<value>0.6012313924707871</value>
		</numericStateVariable>
	</timepoint>
	<timepoint>
		<spatialEntity>
			<pseudo3D type="region">
				<clusteredness>0.9735150203786748</clusteredness>
				<density>0.6294402263600527</density>
				<area>266802.5</area>
				<perimeter>3893.833179950714</perimeter>
				<distanceFromOrigin>10</distanceFromOrigin>
				<angle>100.6988571968556</angle>
				<shape>triangular</shape>
				<triangleMeasure>0.5671210286983263</triangleMeasure>
				<rectangleMeasure>0.5624191014645908</rectangleMeasure>
				<circleMeasure>0.360286836991601</circleMeasure>
				<centroid>
					<x>363.7307</x>
					<y>800.5908</y>
				</centroid>
			</pseudo3D>
		</spatialEntity>
		<spatialEntity>
			<pseudo3D type="region">
				<clusteredness>0.9528650321854445</clusteredness>
				<density>0.5730225585815215</density>
				<area>54178</area>
				<perimeter>1326.142697811127</perimeter>
				<distanceFromOrigin>344.9072339050023</distanceFromOrigin>
				<angle>75.13162114965125</angle>
				<shape>triangular</shape>
				<triangleMeasure>0.584681754595649</triangleMeasure>
				<rectangleMeasure>0.5502092050209205</rectangleMeasure>
				<circleMeasure>0.4580931285633618</circleMeasure>
				<centroid>
					<x>1155.047</x>
					<y>435.9918</y>
				</centroid>
			</pseudo3D>
		</spatialEntity>
		<numericStateVariable>
			<name>avgClusterednessRegions</name>
			<value>1742.54237602262</value>
		</numericStateVariable>
		<numericStateVariable>
			<name>avgDensityRegions</name>
			<value>0.6012313924707871</value>
		</numericStateVariable>
	</timepoint>
	<timepoint>
		<spatialEntity>
			<pseudo3D type="region">
				<clusteredness>0.9735150203786748</clusteredness>
				<density>0.6294402263600527</density>
				<area>266802.5</area>
				<perimeter>3893.833179950714</perimeter>
				<distanceFromOrigin>10</distanceFromOrigin>
				<angle>100.6988571968556</angle>
				<shape>triangular</shape>
				<triangleMeasure>0.5671210286983263</triangleMeasure>
				<rectangleMeasure>0.5624191014645908</rectangleMeasure>
				<circleMeasure>0.360286836991601</circleMeasure>
				<centroid>
					<x>363.7307</x>
					<y>800.5908</y>
				</centroid>
			</pseudo3D>
		</spatialEntity>
		<spatialEntity>
			<pseudo3D type="region">
				<clusteredness>0.9528650321854445</clusteredness>
				<density>0.5730225585815215</density>
				<area>54178</area>
				<perimeter>1326.142697811127</perimeter>
				<distanceFromOrigin>344.9072339050023</distanceFromOrigin>
				<angle>75.13162114965125</angle>
				<shape>triangular</shape>
				<triangleMeasure>0.584681754595649</triangleMeasure>
				<rectangleMeasure>0.5502092050209205</rectangleMeasure>
				<circleMeasure>0.4580931285633618</circleMeasure>
				<centroid>
					<x>1155.047</x>
					<y>435.9918</y>
				</centroid>
			</pseudo3D>
		</spatialEntity>
		<numericStateVariable>
			<name>avgClusterednessRegions</name>
			<value>1742.54237602262</value>
		</numericStateVariable>
		<numericStateVariable>
			<name>avgDensityRegions</name>
			<value>0.6012313924707871</value>
		</numericStateVariable>
	</timepoint>
	<timepoint>
		<spatialEntity>
			<pseudo3D type="region">
				<clusteredness>0.9735150203786748</clusteredness>
				<density>0.6294402263600527</density>
				<area>266802.5</area>
				<perimeter>3893.833179950714</perimeter>
				<distanceFromOrigin>10</distanceFromOrigin>
				<angle>100.6988571968556</angle>
				<shape>triangular</shape>
				<triangleMeasure>0.5671210286983263</triangleMeasure>
				<rectangleMeasure>0.5624191014645908</rectangleMeasure>
				<circleMeasure>0.360286836991601</circleMeasure>
				<centroid>
					<x>363.7307</x>
					<y>800.5908</y>
				</centroid>
			</pseudo3D>
		</spatialEntity>
		<spatialEntity>
			<pseudo3D type="region">
				<clusteredness>0.9528650321854445</clusteredness>
				<density>0.5730225585815215</density>
				<area>54178</area>
				<perimeter>1326.142697811127</perimeter>
				<distanceFromOrigin>344.9072339050023</distanceFromOrigin>
				<angle>75.13162114965125</angle>
				<shape>triangular</shape>
				<triangleMeasure>0.584681754595649</triangleMeasure>
				<rectangleMeasure>0.5502092050209205</rectangleMeasure>
				<circleMeasure>0.4580931285633618</circleMeasure>
				<centroid>
					<x>1155.047</x>
					<y>435.9918</y>
				</centroid>
			</pseudo3D>
		</spatialEntity>
		<numericStateVariable>
			<name>avgClusterednessRegions</name>
			<value>1742.54237602262</value>
		</numericStateVariable>
		<numericStateVariable>
			<name>avgDensityRegions</name>
			<value>0.6012313924707871</value>
		</numericStateVariable>
	</timepoint>
	<timepoint>
		<spatialEntity>
			<pseudo3D type="region">
				<clusteredness>0.9735150203786748</clusteredness>
				<density>0.6294402263600527</density>
				<area>266802.5</area>
				<perimeter>3893.833179950714</perimeter>
				<distanceFromOrigin>10</distanceFromOrigin>
				<angle>100.6988571968556</angle>
				<shape>triangular</shape>
				<triangleMeasure>0.5671210286983263</triangleMeasure>
				<rectangleMeasure>0.5624191014645908</rectangleMeasure>
				<circleMeasure>0.360286836991601</circleMeasure>
				<centroid>
					<x>363.7307</x>
					<y>800.5908</y>
				</centroid>
			</pseudo3D>
		</spatialEntity>
		<spatialEntity>
			<pseudo3D type="region">
				<clusteredness>0.9528650321854445</clusteredness>
				<density>0.5730225585815215</density>
				<area>54178</area>
				<perimeter>1326.142697811127</perimeter>
				<distanceFromOrigin>344.9072339050023</distanceFromOrigin>
				<angle>75.13162114965125</angle>
				<shape>triangular</shape>
				<triangleMeasure>0.584681754595649</triangleMeasure>
				<rectangleMeasure>0.5502092050209205</rectangleMeasure>
				<circleMeasure>0.4580931285633618</circleMeasure>
				<centroid>
					<x>1155.047</x>
					<y>435.9918</y>
				</centroid>
			</pseudo3D>
		</spatialEntity>
		<numericStateVariable>
			<name>avgClusterednessRegions</name>
			<value>1742.54237602262</value>
		</numericStateVariable>
		<numericStateVariable>
			<name>avgDensityRegions</name>
			<value>0.6012313924707871</value>
		</numericStateVariable>
	</timepoint>
	<timepoint>
		<spatialEntity>
			<pseudo3D type="region">
				<clusteredness>0.9735150203786748</clusteredness>
				<density>0.6294402263600527</density>
				<area>266802.5</area>
				<perimeter>3893.833179950714</perimeter>
				<distanceFromOrigin>10</distanceFromOrigin>
				<angle>100.6988571968556</angle>
				<shape>triangular</shape>
				<triangleMeasure>0.5671210286983263</triangleMeasure>
				<rectangleMeasure>0.5624191014645908</rectangleMeasure>
				<circleMeasure>0.360286836991601</circleMeasure>
				<centroid>
					<x>363.7307</x>
					<y>800.5908</y>
				</centroid>
			</pseudo3D>
		</spatialEntity>
		<spatialEntity>
			<pseudo3D type="region">
				<clusteredness>0.9528650321854445</clusteredness>
				<density>0.5730225585815215</density>
				<area>54178</area>
				<perimeter>1326.142697811127</perimeter>
				<distanceFromOrigin>344.9072339050023</distanceFromOrigin>
				<angle>75.13162114965125</angle>
				<shape>triangular</shape>
				<triangleMeasure>0.584681754595649</triangleMeasure>
				<rectangleMeasure>0.5502092050209205</rectangleMeasure>
				<circleMeasure>0.4580931285633618</circleMeasure>
				<centroid>
					<x>1155.047</x>
					<y>435.9918</y>
				</centroid>
			</pseudo3D>
		</spatialEntity>
		<numericStateVariable>
			<name>avgClusterednessRegions</name>
			<value>1742.54237602262</value>
		</numericStateVariable>
		<numericStateVariable>
			<name>avgDensityRegions</name>
			<value>0.6012313924707871</value>
		</numericStateVariable>
	</timepoint>
	<timepoint>
		<spatialEntity>
			<pseudo3D type="region">
				<clusteredness>0.9735150203786748</clusteredness>
				<density>0.6294402263600527</density>
				<area>266802.5</area>
				<perimeter>3893.833179950714</perimeter>
				<distanceFromOrigin>10</distanceFromOrigin>
				<angle>100.6988571968556</angle>
				<shape>triangular</shape>
				<triangleMeasure>0.5671210286983263</triangleMeasure>
				<rectangleMeasure>0.5624191014645908</rectangleMeasure>
				<circleMeasure>0.360286836991601</circleMeasure>
				<centroid>
					<x>363.7307</x>
					<y>800.5908</y>
				</centroid>
			</pseudo3D>
		</spatialEntity>
		<spatialEntity>
			<pseudo3D type="region">
				<clusteredness>0.9528650321854445</clusteredness>
				<density>0.5730225585815215</density>
				<area>54178</area>
				<perimeter>1326.142697811127</perimeter>
				<distanceFromOrigin>344.9072339050023</distanceFromOrigin>
				<angle>75.13162114965125</angle>
				<shape>triangular</shape>
				<triangleMeasure>0.584681754595649</triangleMeasure>
				<rectangleMeasure>0.5502092050209205</rectangleMeasure>
				<circleMeasure>0.4580931285633618</circleMeasure>
				<centroid>
					<x>1155.047</x>
					<y>435.9918</y>
				</centroid>
			</pseudo3D>
		</spatialEntity>
		<numericStateVariable>
			<name>avgClusterednessRegions</name>
			<value>1742.54237602262</value>
		</numericStateVariable>
		<numericStateVariable>
			<name>avgDensityRegions</name>
			<value>0.6012313924707871</value>
		</numericStateVariable>
	</timepoint>
	<timepoint>
		<spatialEntity>
			<pseudo3D type="region">
				<clusteredness>0.9735150203786748</clusteredness>
				<density>0.6294402263600527</density>
				<area>266802.5</area>
				<perimeter>3893.833179950714</perimeter>
				<distanceFromOrigin>10</distanceFromOrigin>
				<angle>100.6988571968556</angle>
				<shape>triangular</shape>
				<triangleMeasure>0.5671210286983263</triangleMeasure>
				<rectangleMeasure>0.5624191014645908</rectangleMeasure>
				<circleMeasure>0.360286836991601</circleMeasure>
				<centroid>
					<x>363.7307</x>
					<y>800.5908</y>
				</centroid>
			</pseudo3D>
		</spatialEntity>
		<spatialEntity>
			<pseudo3D type="region">
				<clusteredness>0.9528650321854445</clusteredness>
				<density>0.5730225585815215</density>
				<area>54178</area>
				<perimeter>1326.142697811127</perimeter>
				<distanceFromOrigin>344.9072339050023</distanceFromOrigin>
				<angle>75.13162114965125</angle>
				<shape>triangular</shape>
				<triangleMeasure>0.584681754595649</triangleMeasure>
				<rectangleMeasure>0.5502092050209205</rectangleMeasure>
				<circleMeasure>0.4580931285633618</circleMeasure>
				<centroid>
					<x>1155.047</x>
					<y>435.9918</y>
				</centroid>
			</pseudo3D>
		</spatialEntity>
		<numericStateVariable>
			<name>avgClusterednessRegions</name>
			<value>1742.54237602262</value>
		</numericStateVariable>
		<numericStateVariable>
			<name>avgDensityRegions</name>
			<value>0.6012313924707871</value>
		</numericStateVariable>
	</timepoint>
	<timepoint>
		<spatialEntity>
			<pseudo3D type="region">
				<clusteredness>0.9735150203786748</clusteredness>
				<density>0.6294402263600527</density>
				<area>266802.5</area>
				<perimeter>3893.833179950714</perimeter>
				<distanceFromOrigin>10</distanceFromOrigin>
				<angle>100.6988571968556</angle>
				<shape>triangular</shape>
				<triangleMeasure>0.5671210286983263</triangleMeasure>
				<rectangleMeasure>0.5624191014645908</rectangleMeasure>
				<circleMeasure>0.360286836991601</circleMeasure>
				<centroid>
					<x>363.7307</x>
					<y>800.5908</y>
				</centroid>
			</pseudo3D>
		</spatialEntity>
		<spatialEntity>
			<pseudo3D type="region">
				<clusteredness>0.9528650321854445</clusteredness>
				<density>0.5730225585815215</density>
				<area>54178</area>
				<perimeter>1326.142697811127</perimeter>
				<distanceFromOrigin>344.9072339050023</distanceFromOrigin>
				<angle>75.13162114965125</angle>
				<shape>triangular</shape>
				<triangleMeasure>0.584681754595649</triangleMeasure>
				<rectangleMeasure>0.5502092050209205</rectangleMeasure>
				<circleMeasure>0.4580931285633618</circleMeasure>
				<centroid>
					<x>1155.047</x>
					<y>435.9918</y>
				</centroid>
			</pseudo3D>
		</spatialEntity>
		<numericStateVariable>
			<name>avgClusterednessRegions</name>
			<value>1742.54237602262</value>
		</numericStateVariable>
		<numericStateVariable>
			<name>avgDensityRegions</name>
			<value>0.6012313924707871</value>
		</numericStateVariable>
	</timepoint>
	<timepoint>
		<spatialEntity>
			<pseudo3D type="region">
				<clusteredness>0.9735150203786748</clusteredness>
				<density>0.6294402263600527</density>
				<area>266802.5</area>
				<perimeter>3893.833179950714</perimeter>
				<distanceFromOrigin>10</distanceFromOrigin>
				<angle>100.6988571968556</angle>
				<shape>triangular</shape>
				<triangleMeasure>0.5671210286983263</triangleMeasure>
				<rectangleMeasure>0.5624191014645908</rectangleMeasure>
				<circleMeasure>0.360286836991601</circleMeasure>
				<centroid>
					<x>363.7307</x>
					<y>800.5908</y>
				</centroid>
			</pseudo3D>
		</spatialEntity>
		<spatialEntity>
			<pseudo3D type="region">
				<clusteredness>0.9528650321854445</clusteredness>
				<density>0.5730225585815215</density>
				<area>54178</area>
				<perimeter>1326.142697811127</perimeter>
				<distanceFromOrigin>344.9072339050023</distanceFromOrigin>
				<angle>75.13162114965125</angle>
				<shape>triangular</shape>
				<triangleMeasure>0.584681754595649</triangleMeasure>
				<rectangleMeasure>0.5502092050209205</rectangleMeasure>
				<circleMeasure>0.4580931285633618</circleMeasure>
				<centroid>
					<x>1155.047</x>
					<y>435.9918</y>
				</centroid>
			</pseudo3D>
		</spatialEntity>
		<numericStateVariable>
			<name>avgClusterednessRegions</name>
			<value>1742.54237602262</value>
		</numericStateVariable>
		<numericStateVariable>
			<name>avgDensityRegions</name>
			<value>0.6012313924707871</value>
		</numericStateVariable>
	</timepoint>
	<timepoint>
		<spatialEntity>
			<pseudo3D type="region">
				<clusteredness>0.9735150203786748</clusteredness>
				<density>0.6294402263600527</density>
				<area>266802.5</area>
				<perimeter>3893.833179950714</perimeter>
				<distanceFromOrigin>10</distanceFromOrigin>
				<angle>100.6988571968556</angle>
				<shape>triangular</shape>
				<triangleMeasure>0.5671210286983263</triangleMeasure>
				<rectangleMeasure>0.5624191014645908</rectangleMeasure>
				<circleMeasure>0.360286836991601</circleMeasure>
				<centroid>
					<x>363.7307</x>
					<y>800.5908</y>
				</centroid>
			</pseudo3D>
		</spatialEntity>
		<spatialEntity>
			<pseudo3D type="region">
				<clusteredness>0.9528650321854445</clusteredness>
				<density>0.5730225585815215</density>
				<area>54178</area>
				<perimeter>1326.142697811127</perimeter>
				<distanceFromOrigin>344.9072339050023</distanceFromOrigin>
				<angle>75.13162114965125</angle>
				<shape>triangular</shape>
				<triangleMeasure>0.584681754595649</triangleMeasure>
				<rectangleMeasure>0.5502092050209205</rectangleMeasure>
				<circleMeasure>0.4580931285633618</circleMeasure>
				<centroid>
					<x>1155.047</x>
					<y>435.9918</y>
				</centroid>
			</pseudo3D>
		</spatialEntity>
		<numericStateVariable>
			<name>avgClusterednessRegions</name>
			<value>1742.54237602262</value>
		</numericStateVariable>
		<numericStateVariable>
			<name>avgDensityRegions</name>
			<value>0.6012313924707871</value>
		</numericStateVariable>
	</timepoint>
	<timepoint>
		<spatialEntity>
			<pseudo3D type="region">
				<clusteredness>0.9735150203786748</clusteredness>
				<density>0.6294402263600527</density>
				<area>266802.5</area>
				<perimeter>3893.833179950714</perimeter>
				<distanceFromOrigin>10</distanceFromOrigin>
				<angle>100.6988571968556</angle>
				<shape>triangular</shape>
				<triangleMeasure>0.5671210286983263</triangleMeasure>
				<rectangleMeasure>0.5624191014645908</rectangleMeasure>
				<circleMeasure>0.360286836991601</circleMeasure>
				<centroid>
					<x>363.7307</x>
					<y>800.5908</y>
				</centroid>
			</pseudo3D>
		</spatialEntity>
		<spatialEntity>
			<pseudo3D type="region">
				<clusteredness>0.9528650321854445</clusteredness>
				<density>0.5730225585815215</density>
				<area>54178</area>
				<perimeter>1326.142697811127</perimeter>
				<distanceFromOrigin>344.9072339050023</distanceFromOrigin>
				<angle>75.13162114965125</angle>
				<shape>triangular</shape>
				<triangleMeasure>0.584681754595649</triangleMeasure>
				<rectangleMeasure>0.5502092050209205</rectangleMeasure>
				<circleMeasure>0.4580931285633618</circleMeasure>
				<centroid>
					<x>1155.047</x>
					<y>435.9918</y>
				</centroid>
			</pseudo3D>
		</spatialEntity>
		<numericStateVariable>
			<name>avgClusterednessRegions</name>
			<value>1742.54237602262</value>
		</numericStateVariable>
		<numericStateVariable>
			<name>avgDensityRegions</name>
			<value>0.6012313924707871</value>
		</numericStateVariable>
	</timepoint>
	<timepoint>
		<spatialEntity>
			<pseudo3D type="region">
				<clusteredness>0.9735150203786748</clusteredness>
				<density>0.6294402263600527</density>
				<area>266802.5</area>
				<perimeter>3893.833179950714</perimeter>
				<distanceFromOrigin>10</distanceFromOrigin>
				<angle>100.6988571968556</angle>
				<shape>triangular</shape>
				<triangleMeasure>0.5671210286983263</triangleMeasure>
				<rectangleMeasure>0.5624191014645908</rectangleMeasure>
				<circleMeasure>0.360286836991601</circleMeasure>
				<centroid>
					<x>363.7307</x>
					<y>800.5908</y>
				</centroid>
			</pseudo3D>
		</spatialEntity>
		<spatialEntity>
			<pseudo3D type="region">
				<clusteredness>0.9528650321854445</clusteredness>
				<density>0.5730225585815215</density>
				<area>54178</area>
				<perimeter>1326.142697811127</perimeter>
				<distanceFromOrigin>344.9072339050023</distanceFromOrigin>
				<angle>75.13162114965125</angle>
				<shape>triangular</shape>
				<triangleMeasure>0.584681754595649</triangleMeasure>
				<rectangleMeasure>0.5502092050209205</rectangleMeasure>
				<circleMeasure>0.4580931285633618</circleMeasure>
				<centroid>
					<x>1155.047</x>
					<y>435.9918</y>
				</centroid>
			</pseudo3D>
		</spatialEntity>
		<numericStateVariable>
			<name>avgClusterednessRegions</name>
			<value>1742.54237602262</value>
		</numericStateVariable>
		<numericStateVariable>
			<name>avgDensityRegions</name>
			<value>0.6012313924707871</value>
		</numericStateVariable>
	</timepoint>
	<timepoint>
		<spatialEntity>
			<pseudo3D type="region">
				<clusteredness>0.9735150203786748</clusteredness>
				<density>0.6294402263600527</density>
				<area>266802.5</area>
				<perimeter>3893.833179950714</perimeter>
				<distanceFromOrigin>10</distanceFromOrigin>
				<angle>100.6988571968556</angle>
				<shape>triangular</shape>
				<triangleMeasure>0.5671210286983263</triangleMeasure>
				<rectangleMeasure>0.5624191014645908</rectangleMeasure>
				<circleMeasure>0.360286836991601</circleMeasure>
				<centroid>
					<x>363.7307</x>
					<y>800.5908</y>
				</centroid>
			</pseudo3D>
		</spatialEntity>
		<spatialEntity>
			<pseudo3D type="region">
				<clusteredness>0.9528650321854445</clusteredness>
				<density>0.5730225585815215</density>
				<area>54178</area>
				<perimeter>1326.142697811127</perimeter>
				<distanceFromOrigin>344.9072339050023</distanceFromOrigin>
				<angle>75.13162114965125</angle>
				<shape>triangular</shape>
				<triangleMeasure>0.584681754595649</triangleMeasure>
				<rectangleMeasure>0.5502092050209205</rectangleMeasure>
				<circleMeasure>0.4580931285633618</circleMeasure>
				<centroid>
					<x>1155.047</x>
					<y>435.9918</y>
				</centroid>
			</pseudo3D>
		</spatialEntity>
		<numericStateVariable>
			<name>avgClusterednessRegions</name>
			<value>1742.54237602262</value>
		</numericStateVariable>
		<numericStateVariable>
			<name>avgDensityRegions</name>
			<value>0.6012313924707871</value>
		</numericStateVariable>
	</timepoint>
	<timepoint>
		<spatialEntity>
			<pseudo3D type="region">
				<clusteredness>0.9735150203786748</clusteredness>
				<density>0.6294402263600527</density>
				<area>266802.5</area>
				<perimeter>3893.833179950714</perimeter>
				<distanceFromOrigin>10</distanceFromOrigin>
				<angle>100.6988571968556</angle>
				<shape>triangular</shape>
				<triangleMeasure>0.5671210286983263</triangleMeasure>
				<rectangleMeasure>0.5624191014645908</rectangleMeasure>
				<circleMeasure>0.360286836991601</circleMeasure>
				<centroid>
					<x>363.7307</x>
					<y>800.5908</y>
				</centroid>
			</pseudo3D>
		</spatialEntity>
		<spatialEntity>
			<pseudo3D type="region">
				<clusteredness>0.9528650321854445</clusteredness>
				<density>0.5730225585815215</density>
				<area>54178</area>
				<perimeter>1326.142697811127</perimeter>
				<distanceFromOrigin>344.9072339050023</distanceFromOrigin>
				<angle>75.13162114965125</angle>
				<shape>triangular</shape>
				<triangleMeasure>0.584681754595649</triangleMeasure>
				<rectangleMeasure>0.5502092050209205</rectangleMeasure>
				<circleMeasure>0.4580931285633618</circleMeasure>
				<centroid>
					<x>1155.047</x>
					<y>435.9918</y>
				</centroid>
			</pseudo3D>
		</spatialEntity>
		<numericStateVariable>
			<name>avgClusterednessRegions</name>
			<value>1742.54237602262</value>
		</numericStateVariable>
		<numericStateVariable>
			<name>avgDensityRegions</name>
			<value>0.6012313924707871</value>
		</numericStateVariable>
	</timepoint>
	<timepoint>
		<spatialEntity>
			<pseudo3D type="region">
				<clusteredness>0.9735150203786748</clusteredness>
				<density>0.6294402263600527</density>
				<area>266802.5</area>
				<perimeter>3893.833179950714</perimeter>
				<distanceFromOrigin>10</distanceFromOrigin>
				<angle>100.6988571968556</angle>
				<shape>triangular</shape>
				<triangleMeasure>0.5671210286983263</triangleMeasure>
				<rectangleMeasure>0.5624191014645908</rectangleMeasure>
				<circleMeasure>0.360286836991601</circleMeasure>
				<centroid>
					<x>363.7307</x>
					<y>800.5908</y>
				</centroid>
			</pseudo3D>
		</spatialEntity>
		<spatialEntity>
			<pseudo3D type="region">
				<clusteredness>0.9528650321854445</clusteredness>
				<density>0.5730225585815215</density>
				<area>54178</area>
				<perimeter>1326.142697811127</perimeter>
				<distanceFromOrigin>344.9072339050023</distanceFromOrigin>
				<angle>75.13162114965125</angle>
				<shape>triangular</shape>
				<triangleMeasure>0.584681754595649</triangleMeasure>
				<rectangleMeasure>0.5502092050209205</rectangleMeasure>
				<circleMeasure>0.4580931285633618</circleMeasure>
				<centroid>
					<x>1155.047</x>
					<y>435.9918</y>
				</centroid>
			</pseudo3D>
		</spatialEntity>
		<numericStateVariable>
			<name>avgClusterednessRegions</name>
			<value>1742.54237602262</value>
		</numericStateVariable>
		<numericStateVariable>
			<name>avgDensityRegions</name>
			<value>0.6012313924707871</value>
		</numericStateVariable>
	</timepoint>
	<timepoint>
		<spatialEntity>
			<pseudo3D type="region">
				<clusteredness>0.9735150203786748</clusteredness>
				<density>0.6294402263600527</density>
				<area>266802.5</area>
				<perimeter>3893.833179950714</perimeter>
				<distanceFromOrigin>10</distanceFromOrigin>
				<angle>100.6988571968556</angle>
				<shape>triangular</shape>
				<triangleMeasure>0.5671210286983263</triangleMeasure>
				<rectangleMeasure>0.5624191014645908</rectangleMeasure>
				<circleMeasure>0.360286836991601</circleMeasure>
				<centroid>
					<x>363.7307</x>
					<y>800.5908</y>
				</centroid>
			</pseudo3D>
		</spatialEntity>
		<spatialEntity>
			<pseudo3D type="region">
				<clusteredness>0.9528650321854445</clusteredness>
				<density>0.5730225585815215</density>
				<area>54178</area>
				<perimeter>1326.142697811127</perimeter>
				<distanceFromOrigin>344.9072339050023</distanceFromOrigin>
				<angle>75.13162114965125</angle>
				<shape>triangular</shape>
				<triangleMeasure>0.584681754595649</triangleMeasure>
				<rectangleMeasure>0.5502092050209205</rectangleMeasure>
				<circleMeasure>0.4580931285633618</circleMeasure>
				<centroid>
					<x>1155.047</x>
					<y>435.9918</y>
				</centroid>
			</pseudo3D>
		</spatialEntity>
		<numericStateVariable>
			<name>avgClusterednessRegions</name>
			<value>1742.54237602262</value>
		</numericStateVariable>
		<numericStateVariable>
			<name>avgDensityRegions</name>
			<value>0.6012313924707871</value>
		</numericStateVariable>
	</timepoint>
	<timepoint>
		<spatialEntity>
			<pseudo3D type="region">
				<clusteredness>0.9735150203786748</clusteredness>
				<density>0.6294402263600527</density>
				<area>266802.5</area>
				<perimeter>3893.833179950714</perimeter>
				<distanceFromOrigin>10</distanceFromOrigin>
				<angle>100.6988571968556</angle>
				<shape>triangular</shape>
				<triangleMeasure>0.5671210286983263</triangleMeasure>
				<rectangleMeasure>0.5624191014645908</rectangleMeasure>
				<circleMeasure>0.360286836991601</circleMeasure>
				<centroid>
					<x>363.7307</x>
					<y>800.5908</y>
				</centroid>
			</pseudo3D>
		</spatialEntity>
		<spatialEntity>
			<pseudo3D type="region">
				<clusteredness>0.9528650321854445</clusteredness>
				<density>0.5730225585815215</density>
				<area>54178</area>
				<perimeter>1326.142697811127</perimeter>
				<distanceFromOrigin>344.9072339050023</distanceFromOrigin>
				<angle>75.13162114965125</angle>
				<shape>triangular</shape>
				<triangleMeasure>0.584681754595649</triangleMeasure>
				<rectangleMeasure>0.5502092050209205</rectangleMeasure>
				<circleMeasure>0.4580931285633618</circleMeasure>
				<centroid>
					<x>1155.047</x>
					<y>435.9918</y>
				</centroid>
			</pseudo3D>
		</spatialEntity>
		<numericStateVariable>
			<name>avgClusterednessRegions</name>
			<value>1742.54237602262</value>
		</numericStateVariable>
		<numericStateVariable>
			<name>avgDensityRegions</name>
			<value>0.6012313924707871</value>
		</numericStateVariable>
	</timepoint>
	<timepoint>
		<spatialEntity>
			<pseudo3D type="region">
				<clusteredness>0.9735150203786748</clusteredness>
				<density>0.6294402263600527</density>
				<area>266802.5</area>
				<perimeter>3893.833179950714</perimeter>
				<distanceFromOrigin>10</distanceFromOrigin>
				<angle>100.6988571968556</angle>
				<shape>triangular</shape>
				<triangleMeasure>0.5671210286983263</triangleMeasure>
				<rectangleMeasure>0.5624191014645908</rectangleMeasure>
				<circleMeasure>0.360286836991601</circleMeasure>
				<centroid>
					<x>363.7307</x>
					<y>800.5908</y>
				</centroid>
			</pseudo3D>
		</spatialEntity>
		<spatialEntity>
			<pseudo3D type="region">
				<clusteredness>0.9528650321854445</clusteredness>
				<density>0.5730225585815215</density>
				<area>54178</area>
				<perimeter>1326.142697811127</perimeter>
				<distanceFromOrigin>344.9072339050023</distanceFromOrigin>
				<angle>75.13162114965125</angle>
				<shape>triangular</shape>
				<triangleMeasure>0.584681754595649</triangleMeasure>
				<rectangleMeasure>0.5502092050209205</rectangleMeasure>
				<circleMeasure>0.4580931285633618</circleMeasure>
				<centroid>
					<x>1155.047</x>
					<y>435.9918</y>
				</centroid>
			</pseudo3D>
		</spatialEntity>
		<numericStateVariable>
			<name>avgClusterednessRegions</name>
			<value>1742.54237602262</value>
		</numericStateVariable>
		<numericStateVariable>
			<name>avgDensityRegions</name>
			<value>0.6012313924707871</value>
		</numericStateVariable>
	</timepoint>
	<timepoint>
		<spatialEntity>
			<pseudo3D type="region">
				<clusteredness>0.9735150203786748</clusteredness>
				<density>0.6294402263600527</density>
				<area>266802.5</area>
				<perimeter>3893.833179950714</perimeter>
				<distanceFromOrigin>10</distanceFromOrigin>
				<angle>100.6988571968556</angle>
				<shape>triangular</shape>
				<triangleMeasure>0.5671210286983263</triangleMeasure>
				<rectangleMeasure>0.5624191014645908</rectangleMeasure>
				<circleMeasure>0.360286836991601</circleMeasure>
				<centroid>
					<x>363.7307</x>
					<y>800.5908</y>
				</centroid>
			</pseudo3D>
		</spatialEntity>
		<spatialEntity>
			<pseudo3D type="region">
				<clusteredness>0.9528650321854445</clusteredness>
				<density>0.5730225585815215</density>
				<area>54178</area>
				<perimeter>1326.142697811127</perimeter>
				<distanceFromOrigin>344.9072339050023</distanceFromOrigin>
				<angle>75.13162114965125</angle>
				<shape>triangular</shape>
				<triangleMeasure>0.584681754595649</triangleMeasure>
				<rectangleMeasure>0.5502092050209205</rectangleMeasure>
				<circleMeasure>0.4580931285633618</circleMeasure>
				<centroid>
					<x>1155.047</x>
					<y>435.9918</y>
				</centroid>
			</pseudo3D>
		</spatialEntity>
		<numericStateVariable>
			<name>avgClusterednessRegions</name>
			<value>1742.54237602262</value>
		</numericStateVariable>
		<numericStateVariable>
			<name>avgDensityRegions</name>
			<value>0.6012313924707871</value>
		</numericStateVariable>
	</timepoint>
	<timepoint>
		<spatialEntity>
			<pseudo3D type="region">
				<clusteredness>0.9735150203786748</clusteredness>
				<density>0.6294402263600527</density>
				<area>266802.5</area>
				<perimeter>3893.833179950714</perimeter>
				<distanceFromOrigin>10</distanceFromOrigin>
				<angle>100.6988571968556</angle>
				<shape>triangular</shape>
				<triangleMeasure>0.5671210286983263</triangleMeasure>
				<rectangleMeasure>0.5624191014645908</rectangleMeasure>
				<circleMeasure>0.360286836991601</circleMeasure>
				<centroid>
					<x>363.7307</x>
					<y>800.5908</y>
				</centroid>
			</pseudo3D>
		</spatialEntity>
		<spatialEntity>
			<pseudo3D type="region">
				<clusteredness>0.9528650321854445</clusteredness>
				<density>0.5730225585815215</density>
				<area>54178</area>
				<perimeter>1326.142697811127</perimeter>
				<distanceFromOrigin>344.9072339050023</distanceFromOrigin>
				<angle>75.13162114965125</angle>
				<shape>triangular</shape>
				<triangleMeasure>0.584681754595649</triangleMeasure>
				<rectangleMeasure>0.5502092050209205</rectangleMeasure>
				<circleMeasure>0.4580931285633618</circleMeasure>
				<centroid>
					<x>1155.047</x>
					<y>435.9918</y>
				</centroid>
			</pseudo3D>
		</spatialEntity>
		<numericStateVariable>
			<name>avgClusterednessRegions</name>
			<value>1742.54237602262</value>
		</numericStateVariable>
		<numericStateVariable>
			<name>avgDensityRegions</name>
			<value>0.6012313924707871</value>
		</numericStateVariable>
	</timepoint>
	<timepoint>
		<spatialEntity>
			<pseudo3D type="region">
				<clusteredness>0.9735150203786748</clusteredness>
				<density>0.6294402263600527</density>
				<area>266802.5</area>
				<perimeter>3893.833179950714</perimeter>
				<distanceFromOrigin>10</distanceFromOrigin>
				<angle>100.6988571968556</angle>
				<shape>triangular</shape>
				<triangleMeasure>0.5671210286983263</triangleMeasure>
				<rectangleMeasure>0.5624191014645908</rectangleMeasure>
				<circleMeasure>0.360286836991601</circleMeasure>
				<centroid>
					<x>363.7307</x>
					<y>800.5908</y>
				</centroid>
			</pseudo3D>
		</spatialEntity>
		<spatialEntity>
			<pseudo3D type="region">
				<clusteredness>0.9528650321854445</clusteredness>
				<density>0.5730225585815215</density>
				<area>54178</area>
				<perimeter>1326.142697811127</perimeter>
				<distanceFromOrigin>344.9072339050023</distanceFromOrigin>
				<angle>75.13162114965125</angle>
				<shape>triangular</shape>
				<triangleMeasure>0.584681754595649</triangleMeasure>
				<rectangleMeasure>0.5502092050209205</rectangleMeasure>
				<circleMeasure>0.4580931285633618</circleMeasure>
				<centroid>
					<x>1155.047</x>
					<y>435.9918</y>
				</centroid>
			</pseudo3D>
		</spatialEntity>
		<numericStateVariable>
			<name>avgClusterednessRegions</name>
			<value>1742.54237602262</value>
		</numericStateVariable>
		<numericStateVariable>
			<name>avgDensityRegions</name>
			<value>0.6012313924707871</value>
		</numericStateVariable>
	</timepoint>
	<timepoint>
		<spatialEntity>
			<pseudo3D type="region">
				<clusteredness>0.9735150203786748</clusteredness>
				<density>0.6294402263600527</density>
				<area>266802.5</area>
				<perimeter>3893.833179950714</perimeter>
				<distanceFromOrigin>10</distanceFromOrigin>
				<angle>100.6988571968556</angle>
				<shape>triangular</shape>
				<triangleMeasure>0.5671210286983263</triangleMeasure>
				<rectangleMeasure>0.5624191014645908</rectangleMeasure>
				<circleMeasure>0.360286836991601</circleMeasure>
				<centroid>
					<x>363.7307</x>
					<y>800.5908</y>
				</centroid>
			</pseudo3D>
		</spatialEntity>
		<spatialEntity>
			<pseudo3D type="region">
				<clusteredness>0.9528650321854445</clusteredness>
				<density>0.5730225585815215</density>
				<area>54178</area>
				<perimeter>1326.142697811127</perimeter>
				<distanceFromOrigin>344.9072339050023</distanceFromOrigin>
				<angle>75.13162114965125</angle>
				<shape>triangular</shape>
				<triangleMeasure>0.584681754595649</triangleMeasure>
				<rectangleMeasure>0.5502092050209205</rectangleMeasure>
				<circleMeasure>0.4580931285633618</circleMeasure>
				<centroid>
					<x>1155.047</x>
					<y>435.9918</y>
				</centroid>
			</pseudo3D>
		</spatialEntity>
		<numericStateVariable>
			<name>avgClusterednessRegions</name>
			<value>1742.54237602262</value>
		</numericStateVariable>
		<numericStateVariable>
			<name>avgDensityRegions</name>
			<value>0.6012313924707871</value>
		</numericStateVariable>
	</timepoint>
	<timepoint>
		<spatialEntity>
			<pseudo3D type="region">
				<clusteredness>0.9735150203786748</clusteredness>
				<density>0.6294402263600527</density>
				<area>266802.5</area>
				<perimeter>3893.833179950714</perimeter>
				<distanceFromOrigin>10</distanceFromOrigin>
				<angle>100.6988571968556</angle>
				<shape>triangular</shape>
				<triangleMeasure>0.5671210286983263</triangleMeasure>
				<rectangleMeasure>0.5624191014645908</rectangleMeasure>
				<circleMeasure>0.360286836991601</circleMeasure>
				<centroid>
					<x>363.7307</x>
					<y>800.5908</y>
				</centroid>
			</pseudo3D>
		</spatialEntity>
		<spatialEntity>
			<pseudo3D type="region">
				<clusteredness>0.9528650321854445</clusteredness>
				<density>0.5730225585815215</density>
				<area>54178</area>
				<perimeter>1326.142697811127</perimeter>
				<distanceFromOrigin>344.9072339050023</distanceFromOrigin>
				<angle>75.13162114965125</angle>
				<shape>triangular</shape>
				<triangleMeasure>0.584681754595649</triangleMeasure>
				<rectangleMeasure>0.5502092050209205</rectangleMeasure>
				<circleMeasure>0.4580931285633618</circleMeasure>
				<centroid>
					<x>1155.047</x>
					<y>435.9918</y>
				</centroid>
			</pseudo3D>
		</spatialEntity>
		<numericStateVariable>
			<name>avgClusterednessRegions</name>
			<value>1742.54237602262</value>
		</numericStateVariable>
		<numericStateVariable>
			<name>avgDensityRegions</name>
			<value>0.6012313924707871</value>
		</numericStateVariable>
	</timepoint>
	<timepoint>
		<spatialEntity>
			<pseudo3D type="region">
				<clusteredness>0.9735150203786748</clusteredness>
				<density>0.6294402263600527</density>
				<area>266802.5</area>
				<perimeter>3893.833179950714</perimeter>
				<distanceFromOrigin>10</distanceFromOrigin>
				<angle>100.6988571968556</angle>
				<shape>triangular</shape>
				<triangleMeasure>0.5671210286983263</triangleMeasure>
				<rectangleMeasure>0.5624191014645908</rectangleMeasure>
				<circleMeasure>0.360286836991601</circleMeasure>
				<centroid>
					<x>363.7307</x>
					<y>800.5908</y>
				</centroid>
			</pseudo3D>
		</spatialEntity>
		<spatialEntity>
			<pseudo3D type="region">
				<clusteredness>0.9528650321854445</clusteredness>
				<density>0.5730225585815215</density>
				<area>54178</area>
				<perimeter>1326.142697811127</perimeter>
				<distanceFromOrigin>344.9072339050023</distanceFromOrigin>
				<angle>75.13162114965125</angle>
				<shape>triangular</shape>
				<triangleMeasure>0.584681754595649</triangleMeasure>
				<rectangleMeasure>0.5502092050209205</rectangleMeasure>
				<circleMeasure>0.4580931285633618</circleMeasure>
				<centroid>
					<x>1155.047</x>
					<y>435.9918</y>
				</centroid>
			</pseudo3D>
		</spatialEntity>
		<numericStateVariable>
			<name>avgClusterednessRegions</name>
			<value>1742.54237602262</value>
		</numericStateVariable>
		<numericStateVariable>
			<name>avgDensityRegions</name>
			<value>0.6012313924707871</value>
		</numericStateVariable>
	</timepoint>
	<timepoint>
		<spatialEntity>
			<pseudo3D type="region">
				<clusteredness>0.9735150203786748</clusteredness>
				<density>0.6294402263600527</density>
				<area>266802.5</area>
				<perimeter>3893.833179950714</perimeter>
				<distanceFromOrigin>10</distanceFromOrigin>
				<angle>100.6988571968556</angle>
				<shape>triangular</shape>
				<triangleMeasure>0.5671210286983263</triangleMeasure>
				<rectangleMeasure>0.5624191014645908</rectangleMeasure>
				<circleMeasure>0.360286836991601</circleMeasure>
				<centroid>
					<x>363.7307</x>
					<y>800.5908</y>
				</centroid>
			</pseudo3D>
		</spatialEntity>
		<spatialEntity>
			<pseudo3D type="region">
				<clusteredness>0.9528650321854445</clusteredness>
				<density>0.5730225585815215</density>
				<area>54178</area>
				<perimeter>1326.142697811127</perimeter>
				<distanceFromOrigin>344.9072339050023</distanceFromOrigin>
				<angle>75.13162114965125</angle>
				<shape>triangular</shape>
				<triangleMeasure>0.584681754595649</triangleMeasure>
				<rectangleMeasure>0.5502092050209205</rectangleMeasure>
				<circleMeasure>0.4580931285633618</circleMeasure>
				<centroid>
					<x>1155.047</x>
					<y>435.9918</y>
				</centroid>
			</pseudo3D>
		</spatialEntity>
		<numericStateVariable>
			<name>avgClusterednessRegions</name>
			<value>1742.54237602262</value>
		</numericStateVariable>
		<numericStateVariable>
			<name>avgDensityRegions</name>
			<value>0.6012313924707871</value>
		</numericStateVariable>
	</timepoint>
	<timepoint>
		<spatialEntity>
			<pseudo3D type="region">
				<clusteredness>0.9735150203786748</clusteredness>
				<density>0.6294402263600527</density>
				<area>266802.5</area>
				<perimeter>3893.833179950714</perimeter>
				<distanceFromOrigin>10</distanceFromOrigin>
				<angle>100.6988571968556</angle>
				<shape>triangular</shape>
				<triangleMeasure>0.5671210286983263</triangleMeasure>
				<rectangleMeasure>0.5624191014645908</rectangleMeasure>
				<circleMeasure>0.360286836991601</circleMeasure>
				<centroid>
					<x>363.7307</x>
					<y>800.5908</y>
				</centroid>
			</pseudo3D>
		</spatialEntity>
		<spatialEntity>
			<pseudo3D type="region">
				<clusteredness>0.9528650321854445</clusteredness>
				<density>0.5730225585815215</density>
				<area>54178</area>
				<perimeter>1326.142697811127</perimeter>
				<distanceFromOrigin>344.9072339050023</distanceFromOrigin>
				<angle>75.13162114965125</angle>
				<shape>triangular</shape>
				<triangleMeasure>0.584681754595649</triangleMeasure>
				<rectangleMeasure>0.5502092050209205</rectangleMeasure>
				<circleMeasure>0.4580931285633618</circleMeasure>
				<centroid>
					<x>1155.047</x>
					<y>435.9918</y>
				</centroid>
			</pseudo3D>
		</spatialEntity>
		<numericStateVariable>
			<name>avgClusterednessRegions</name>
			<value>1742.54237602262</value>
		</numericStateVariable>
		<numericStateVariable>
			<name>avgDensityRegions</name>
			<value>0.6012313924707871</value>
		</numericStateVariable>
	</timepoint>
	<timepoint>
		<spatialEntity>
			<pseudo3D type="region">
				<clusteredness>0.9735150203786748</clusteredness>
				<density>0.6294402263600527</density>
				<area>266802.5</area>
				<perimeter>3893.833179950714</perimeter>
				<distanceFromOrigin>10</distanceFromOrigin>
				<angle>100.6988571968556</angle>
				<shape>triangular</shape>
				<triangleMeasure>0.5671210286983263</triangleMeasure>
				<rectangleMeasure>0.5624191014645908</rectangleMeasure>
				<circleMeasure>0.360286836991601</circleMeasure>
				<centroid>
					<x>363.7307</x>
					<y>800.5908</y>
				</centroid>
			</pseudo3D>
		</spatialEntity>
		<spatialEntity>
			<pseudo3D type="region">
				<clusteredness>0.9528650321854445</clusteredness>
				<density>0.5730225585815215</density>
				<area>54178</area>
				<perimeter>1326.142697811127</perimeter>
				<distanceFromOrigin>344.9072339050023</distanceFromOrigin>
				<angle>75.13162114965125</angle>
				<shape>triangular</shape>
				<triangleMeasure>0.584681754595649</triangleMeasure>
				<rectangleMeasure>0.5502092050209205</rectangleMeasure>
				<circleMeasure>0.4580931285633618</circleMeasure>
				<centroid>
					<x>1155.047</x>
					<y>435.9918</y>
				</centroid>
			</pseudo3D>
		</spatialEntity>
		<numericStateVariable>
			<name>avgClusterednessRegions</name>
			<value>1742.54237602262</value>
		</numericStateVariable>
		<numericStateVariable>
			<name>avgDensityRegions</name>
			<value>0.6012313924707871</value>
		</numericStateVariable>
	</timepoint>
</experiment>
