# Supplementary material for: Automatic validation of computational models using pseudo-3D spatio-temporal model checking
Source: BMC Syst Biol. 2014 Dec 2;8:124. doi: 10.1186/s12918-014-0124-0 (PMC4272535; doi:10.1186/s12918-014-0124-0)
Supplement: Additional file 8 — Dataset of STML files for the phase variation case study. The dataset of one thousand STML files corresponding to the stochastic simulations of the rectangular model for the phase variation case study. We recommend using the freely available 7zip software (Download link: http://www.7-zip.org/download.html) to extract this archive. [file 12918_2014_124_MOESM8_ESM.zip › phase_variation_stml_264.xml]

<?xml version="1.0" encoding="utf-8"?>
<!--Warning! This xml file was automatically generated by a C++ program using the Boost PropertyTree library.-->
<experiment>
	<timepoint>
		<numericStateVariable>
			<name>avgClusterednessRegions</name>
			<value>0</value>
		</numericStateVariable>
		<numericStateVariable>
			<name>avgDensityRegions</name>
			<value>0</value>
		</numericStateVariable>
	</timepoint>
	<timepoint>
		<numericStateVariable>
			<name>avgClusterednessRegions</name>
			<value>0</value>
		</numericStateVariable>
		<numericStateVariable>
			<name>avgDensityRegions</name>
			<value>0</value>
		</numericStateVariable>
	</timepoint>
	<timepoint>
		<numericStateVariable>
			<name>avgClusterednessRegions</name>
			<value>0</value>
		</numericStateVariable>
		<numericStateVariable>
			<name>avgDensityRegions</name>
			<value>0</value>
		</numericStateVariable>
	</timepoint>
	<timepoint>
		<numericStateVariable>
			<name>avgClusterednessRegions</name>
			<value>0</value>
		</numericStateVariable>
		<numericStateVariable>
			<name>avgDensityRegions</name>
			<value>0</value>
		</numericStateVariable>
	</timepoint>
	<timepoint>
		<numericStateVariable>
			<name>avgClusterednessRegions</name>
			<value>0</value>
		</numericStateVariable>
		<numericStateVariable>
			<name>avgDensityRegions</name>
			<value>0</value>
		</numericStateVariable>
	</timepoint>
	<timepoint>
		<numericStateVariable>
			<name>avgClusterednessRegions</name>
			<value>0</value>
		</numericStateVariable>
		<numericStateVariable>
			<name>avgDensityRegions</name>
			<value>0</value>
		</numericStateVariable>
	</timepoint>
	<timepoint>
		<numericStateVariable>
			<name>avgClusterednessRegions</name>
			<value>0</value>
		</numericStateVariable>
		<numericStateVariable>
			<name>avgDensityRegions</name>
			<value>0</value>
		</numericStateVariable>
	</timepoint>
	<timepoint>
		<numericStateVariable>
			<name>avgClusterednessRegions</name>
			<value>0</value>
		</numericStateVariable>
		<numericStateVariable>
			<name>avgDensityRegions</name>
			<value>0</value>
		</numericStateVariable>
	</timepoint>
	<timepoint>
		<numericStateVariable>
			<name>avgClusterednessRegions</name>
			<value>0</value>
		</numericStateVariable>
		<numericStateVariable>
			<name>avgDensityRegions</name>
			<value>0</value>
		</numericStateVariable>
	</timepoint>
	<timepoint>
		<numericStateVariable>
			<name>avgClusterednessRegions</name>
			<value>0</value>
		</numericStateVariable>
		<numericStateVariable>
			<name>avgDensityRegions</name>
			<value>0</value>
		</numericStateVariable>
	</timepoint>
	<timepoint>
		<numericStateVariable>
			<name>avgClusterednessRegions</name>
			<value>0</value>
		</numericStateVariable>
		<numericStateVariable>
			<name>avgDensityRegions</name>
			<value>0</value>
		</numericStateVariable>
	</timepoint>
	<timepoint>
		<numericStateVariable>
			<name>avgClusterednessRegions</name>
			<value>0</value>
		</numericStateVariable>
		<numericStateVariable>
			<name>avgDensityRegions</name>
			<value>0</value>
		</numericStateVariable>
	</timepoint>
	<timepoint>
		<numericStateVariable>
			<name>avgClusterednessRegions</name>
			<value>0</value>
		</numericStateVariable>
		<numericStateVariable>
			<name>avgDensityRegions</name>
			<value>0</value>
		</numericStateVariable>
	</timepoint>
	<timepoint>
		<numericStateVariable>
			<name>avgClusterednessRegions</name>
			<value>0</value>
		</numericStateVariable>
		<numericStateVariable>
			<name>avgDensityRegions</name>
			<value>0</value>
		</numericStateVariable>
	</timepoint>
	<timepoint>
		<numericStateVariable>
			<name>avgClusterednessRegions</name>
			<value>0</value>
		</numericStateVariable>
		<numericStateVariable>
			<name>avgDensityRegions</name>
			<value>0</value>
		</numericStateVariable>
	</timepoint>
	<timepoint>
		<numericStateVariable>
			<name>avgClusterednessRegions</name>
			<value>0</value>
		</numericStateVariable>
		<numericStateVariable>
			<name>avgDensityRegions</name>
			<value>0</value>
		</numericStateVariable>
	</timepoint>
	<timepoint>
		<numericStateVariable>
			<name>avgClusterednessRegions</name>
			<value>0</value>
		</numericStateVariable>
		<numericStateVariable>
			<name>avgDensityRegions</name>
			<value>0</value>
		</numericStateVariable>
	</timepoint>
	<timepoint>
		<numericStateVariable>
			<name>avgClusterednessRegions</name>
			<value>0</value>
		</numericStateVariable>
		<numericStateVariable>
			<name>avgDensityRegions</name>
			<value>0</value>
		</numericStateVariable>
	</timepoint>
	<timepoint>
		<numericStateVariable>
			<name>avgClusterednessRegions</name>
			<value>0</value>
		</numericStateVariable>
		<numericStateVariable>
			<name>avgDensityRegions</name>
			<value>0</value>
		</numericStateVariable>
	</timepoint>
	<timepoint>
		<numericStateVariable>
			<name>avgClusterednessRegions</name>
			<value>0</value>
		</numericStateVariable>
		<numericStateVariable>
			<name>avgDensityRegions</name>
			<value>0</value>
		</numericStateVariable>
	</timepoint>
	<timepoint>
		<numericStateVariable>
			<name>avgClusterednessRegions</name>
			<value>0</value>
		</numericStateVariable>
		<numericStateVariable>
			<name>avgDensityRegions</name>
			<value>0</value>
		</numericStateVariable>
	</timepoint>
	<timepoint>
		<numericStateVariable>
			<name>avgClusterednessRegions</name>
			<value>0</value>
		</numericStateVariable>
		<numericStateVariable>
			<name>avgDensityRegions</name>
			<value>0</value>
		</numericStateVariable>
	</timepoint>
	<timepoint>
		<numericStateVariable>
			<name>avgClusterednessRegions</name>
			<value>0</value>
		</numericStateVariable>
		<numericStateVariable>
			<name>avgDensityRegions</name>
			<value>0</value>
		</numericStateVariable>
	</timepoint>
	<timepoint>
		<numericStateVariable>
			<name>avgClusterednessRegions</name>
			<value>0</value>
		</numericStateVariable>
		<numericStateVariable>
			<name>avgDensityRegions</name>
			<value>0</value>
		</numericStateVariable>
	</timepoint>
	<timepoint>
		<numericStateVariable>
			<name>avgClusterednessRegions</name>
			<value>0</value>
		</numericStateVariable>
		<numericStateVariable>
			<name>avgDensityRegions</name>
			<value>0</value>
		</numericStateVariable>
	</timepoint>
	<timepoint>
		<numericStateVariable>
			<name>avgClusterednessRegions</name>
			<value>0</value>
		</numericStateVariable>
		<numericStateVariable>
			<name>avgDensityRegions</name>
			<value>0</value>
		</numericStateVariable>
	</timepoint>
	<timepoint>
		<numericStateVariable>
			<name>avgClusterednessRegions</name>
			<value>0</value>
		</numericStateVariable>
		<numericStateVariable>
			<name>avgDensityRegions</name>
			<value>0</value>
		</numericStateVariable>
	</timepoint>
	<timepoint>
		<numericStateVariable>
			<name>avgClusterednessRegions</name>
			<value>0</value>
		</numericStateVariable>
		<numericStateVariable>
			<name>avgDensityRegions</name>
			<value>0</value>
		</numericStateVariable>
	</timepoint>
	<timepoint>
		<spatialEntity>
			<pseudo3D type="region">
				<clusteredness>1</clusteredness>
				<density>0.5994344117060348</density>
				<area>21391.5</area>
				<perimeter>730.5615377426147</perimeter>
				<distanceFromOrigin>205.1048512346795</distanceFromOrigin>
				<angle>32.85770385186645</angle>
				<shape>triangular</shape>
				<triangleMeasure>0.7831272441054782</triangleMeasure>
				<rectangleMeasure>0.5780128717652367</rectangleMeasure>
				<circleMeasure>0.2901233457716869</circleMeasure>
				<centroid>
					<x>518.0681</x>
					<y>354.7034</y>
				</centroid>
			</pseudo3D>
		</spatialEntity>
		<numericStateVariable>
			<name>avgClusterednessRegions</name>
			<value>0</value>
		</numericStateVariable>
		<numericStateVariable>
			<name>avgDensityRegions</name>
			<value>0.5994344117060348</value>
		</numericStateVariable>
	</timepoint>
	<timepoint>
		<spatialEntity>
			<pseudo3D type="region">
				<clusteredness>1</clusteredness>
				<density>0.6046451594568095</density>
				<area>24493</area>
				<perimeter>818.5313665866852</perimeter>
				<distanceFromOrigin>205</distanceFromOrigin>
				<angle>32.82442936601119</angle>
				<shape>triangular</shape>
				<triangleMeasure>0.7590635476121645</triangleMeasure>
				<rectangleMeasure>0.5348236705615949</rectangleMeasure>
				<circleMeasure>0.2826469740453139</circleMeasure>
				<centroid>
					<x>511.9412</x>
					<y>341.0964</y>
				</centroid>
			</pseudo3D>
		</spatialEntity>
		<numericStateVariable>
			<name>avgClusterednessRegions</name>
			<value>0</value>
		</numericStateVariable>
		<numericStateVariable>
			<name>avgDensityRegions</name>
			<value>0.6046451594568095</value>
		</numericStateVariable>
	</timepoint>
	<timepoint>
		<spatialEntity>
			<pseudo3D type="region">
				<clusteredness>1</clusteredness>
				<density>0.6144571391264608</density>
				<area>26675</area>
				<perimeter>841.0168433189392</perimeter>
				<distanceFromOrigin>205.1048512346795</distanceFromOrigin>
				<angle>31.84864253488687</angle>
				<shape>triangular</shape>
				<triangleMeasure>0.7866668448401944</triangleMeasure>
				<rectangleMeasure>0.590204700462558</rectangleMeasure>
				<circleMeasure>0.2716126478051588</circleMeasure>
				<centroid>
					<x>506.3315</x>
					<y>331.7612</y>
				</centroid>
			</pseudo3D>
		</spatialEntity>
		<numericStateVariable>
			<name>avgClusterednessRegions</name>
			<value>0</value>
		</numericStateVariable>
		<numericStateVariable>
			<name>avgDensityRegions</name>
			<value>0.6144571391264608</value>
		</numericStateVariable>
	</timepoint>
	<timepoint>
		<spatialEntity>
			<pseudo3D type="region">
				<clusteredness>1</clusteredness>
				<density>0.622633008104084</density>
				<area>29413.5</area>
				<perimeter>867.4623064994812</perimeter>
				<distanceFromOrigin>205.1048512346795</distanceFromOrigin>
				<angle>31.21304457395374</angle>
				<shape>triangular</shape>
				<triangleMeasure>0.7867490947510607</triangleMeasure>
				<rectangleMeasure>0.6034361416917595</rectangleMeasure>
				<circleMeasure>0.2707829866902454</circleMeasure>
				<centroid>
					<x>500.7753</x>
					<y>321.0292</y>
				</centroid>
			</pseudo3D>
		</spatialEntity>
		<numericStateVariable>
			<name>avgClusterednessRegions</name>
			<value>0</value>
		</numericStateVariable>
		<numericStateVariable>
			<name>avgDensityRegions</name>
			<value>0.622633008104084</value>
		</numericStateVariable>
	</timepoint>
	<timepoint>
		<spatialEntity>
			<pseudo3D type="region">
				<clusteredness>1</clusteredness>
				<density>0.6332397637367687</density>
				<area>32462.5</area>
				<perimeter>913.1364369392395</perimeter>
				<distanceFromOrigin>205.1048512346795</distanceFromOrigin>
				<angle>30.34705020002763</angle>
				<shape>triangular</shape>
				<triangleMeasure>0.8113777214017277</triangleMeasure>
				<rectangleMeasure>0.5729877875358746</rectangleMeasure>
				<circleMeasure>0.2708462430918243</circleMeasure>
				<centroid>
					<x>494.4551</x>
					<y>309.726</y>
				</centroid>
			</pseudo3D>
		</spatialEntity>
		<numericStateVariable>
			<name>avgClusterednessRegions</name>
			<value>0</value>
		</numericStateVariable>
		<numericStateVariable>
			<name>avgDensityRegions</name>
			<value>0.6332397637367687</value>
		</numericStateVariable>
	</timepoint>
	<timepoint>
		<spatialEntity>
			<pseudo3D type="region">
				<clusteredness>1</clusteredness>
				<density>0.6384077081972717</density>
				<area>34991.5</area>
				<perimeter>945.5753002166748</perimeter>
				<distanceFromOrigin>205.1048512346795</distanceFromOrigin>
				<angle>0</angle>
				<shape>triangular</shape>
				<triangleMeasure>0.8123645805711367</triangleMeasure>
				<rectangleMeasure>0.5891995457062539</rectangleMeasure>
				<circleMeasure>0.2799510011310283</circleMeasure>
				<centroid>
					<x>489.4698</x>
					<y>300.6131</y>
				</centroid>
			</pseudo3D>
		</spatialEntity>
		<numericStateVariable>
			<name>avgClusterednessRegions</name>
			<value>0</value>
		</numericStateVariable>
		<numericStateVariable>
			<name>avgDensityRegions</name>
			<value>0.6384077081972717</value>
		</numericStateVariable>
	</timepoint>
	<timepoint>
		<spatialEntity>
			<pseudo3D type="region">
				<clusteredness>1</clusteredness>
				<density>0.5636032536756481</density>
				<area>21988</area>
				<perimeter>836.0648288726807</perimeter>
				<distanceFromOrigin>305.486497246605</distanceFromOrigin>
				<angle>42.49776537478224</angle>
				<shape>triangular</shape>
				<triangleMeasure>0.7046334907606584</triangleMeasure>
				<rectangleMeasure>0.6008245352169443</rectangleMeasure>
				<circleMeasure>0.3366904679658222</circleMeasure>
				<centroid>
					<x>474.7865</x>
					<y>1119.684</y>
				</centroid>
			</pseudo3D>
		</spatialEntity>
		<spatialEntity>
			<pseudo3D type="region">
				<clusteredness>1</clusteredness>
				<density>0.6403609619866694</density>
				<area>37971</area>
				<perimeter>1005.048651218414</perimeter>
				<distanceFromOrigin>205.1048512346795</distanceFromOrigin>
				<angle>29.12479817177953</angle>
				<shape>triangular</shape>
				<triangleMeasure>0.8278046864594507</triangleMeasure>
				<rectangleMeasure>0.5838005663250635</rectangleMeasure>
				<circleMeasure>0.2688223732849634</circleMeasure>
				<centroid>
					<x>483.7544</x>
					<y>290.4804</y>
				</centroid>
			</pseudo3D>
		</spatialEntity>
		<numericStateVariable>
			<name>avgClusterednessRegions</name>
			<value>1658.504211488369</value>
		</numericStateVariable>
		<numericStateVariable>
			<name>avgDensityRegions</name>
			<value>0.6019821078311587</value>
		</numericStateVariable>
	</timepoint>
	<timepoint>
		<spatialEntity>
			<pseudo3D type="region">
				<clusteredness>1</clusteredness>
				<density>0.5673485127429418</density>
				<area>23244.5</area>
				<perimeter>892.0377588272095</perimeter>
				<distanceFromOrigin>305.486497246605</distanceFromOrigin>
				<angle>41.26919485658874</angle>
				<shape>triangular</shape>
				<triangleMeasure>0.669325405109673</triangleMeasure>
				<rectangleMeasure>0.5734843737682155</rectangleMeasure>
				<circleMeasure>0.3236561504714464</circleMeasure>
				<centroid>
					<x>473.0177</x>
					<y>1125.611</y>
				</centroid>
			</pseudo3D>
		</spatialEntity>
		<spatialEntity>
			<pseudo3D type="region">
				<clusteredness>1</clusteredness>
				<density>0.6425049079535509</density>
				<area>39628.5</area>
				<perimeter>1047.132455825806</perimeter>
				<distanceFromOrigin>205.1048512346795</distanceFromOrigin>
				<angle>29.63428175218587</angle>
				<shape>triangular</shape>
				<triangleMeasure>0.8088153082203904</triangleMeasure>
				<rectangleMeasure>0.5393694846977527</rectangleMeasure>
				<circleMeasure>0.2733060238905236</circleMeasure>
				<centroid>
					<x>480.9847</x>
					<y>285.0366</y>
				</centroid>
			</pseudo3D>
		</spatialEntity>
		<numericStateVariable>
			<name>avgClusterednessRegions</name>
			<value>1681.224191136342</value>
		</numericStateVariable>
		<numericStateVariable>
			<name>avgDensityRegions</name>
			<value>0.6049267103482463</value>
		</numericStateVariable>
	</timepoint>
	<timepoint>
		<spatialEntity>
			<pseudo3D type="region">
				<clusteredness>1</clusteredness>
				<density>0.5673485127429418</density>
				<area>23244.5</area>
				<perimeter>892.0377588272095</perimeter>
				<distanceFromOrigin>305.486497246605</distanceFromOrigin>
				<angle>41.26919485658874</angle>
				<shape>triangular</shape>
				<triangleMeasure>0.669325405109673</triangleMeasure>
				<rectangleMeasure>0.5734843737682155</rectangleMeasure>
				<circleMeasure>0.3236561504714464</circleMeasure>
				<centroid>
					<x>473.0177</x>
					<y>1125.611</y>
				</centroid>
			</pseudo3D>
		</spatialEntity>
		<spatialEntity>
			<pseudo3D type="region">
				<clusteredness>1</clusteredness>
				<density>0.6425049079535509</density>
				<area>39628.5</area>
				<perimeter>1047.132455825806</perimeter>
				<distanceFromOrigin>205.1048512346795</distanceFromOrigin>
				<angle>29.63428175218587</angle>
				<shape>triangular</shape>
				<triangleMeasure>0.8088153082203904</triangleMeasure>
				<rectangleMeasure>0.5393694846977527</rectangleMeasure>
				<circleMeasure>0.2733060238905236</circleMeasure>
				<centroid>
					<x>480.9847</x>
					<y>285.0366</y>
				</centroid>
			</pseudo3D>
		</spatialEntity>
		<numericStateVariable>
			<name>avgClusterednessRegions</name>
			<value>1681.224191136342</value>
		</numericStateVariable>
		<numericStateVariable>
			<name>avgDensityRegions</name>
			<value>0.6049267103482463</value>
		</numericStateVariable>
	</timepoint>
	<timepoint>
		<spatialEntity>
			<pseudo3D type="region">
				<clusteredness>1</clusteredness>
				<density>0.5673485127429418</density>
				<area>23244.5</area>
				<perimeter>892.0377588272095</perimeter>
				<distanceFromOrigin>305.486497246605</distanceFromOrigin>
				<angle>41.26919485658874</angle>
				<shape>triangular</shape>
				<triangleMeasure>0.669325405109673</triangleMeasure>
				<rectangleMeasure>0.5734843737682155</rectangleMeasure>
				<circleMeasure>0.3236561504714464</circleMeasure>
				<centroid>
					<x>473.0177</x>
					<y>1125.611</y>
				</centroid>
			</pseudo3D>
		</spatialEntity>
		<spatialEntity>
			<pseudo3D type="region">
				<clusteredness>1</clusteredness>
				<density>0.6425049079535509</density>
				<area>39628.5</area>
				<perimeter>1047.132455825806</perimeter>
				<distanceFromOrigin>205.1048512346795</distanceFromOrigin>
				<angle>29.63428175218587</angle>
				<shape>triangular</shape>
				<triangleMeasure>0.8088153082203904</triangleMeasure>
				<rectangleMeasure>0.5393694846977527</rectangleMeasure>
				<circleMeasure>0.2733060238905236</circleMeasure>
				<centroid>
					<x>480.9847</x>
					<y>285.0366</y>
				</centroid>
			</pseudo3D>
		</spatialEntity>
		<numericStateVariable>
			<name>avgClusterednessRegions</name>
			<value>1681.224191136342</value>
		</numericStateVariable>
		<numericStateVariable>
			<name>avgDensityRegions</name>
			<value>0.6049267103482463</value>
		</numericStateVariable>
	</timepoint>
	<timepoint>
		<spatialEntity>
			<pseudo3D type="region">
				<clusteredness>1</clusteredness>
				<density>0.5673485127429418</density>
				<area>23244.5</area>
				<perimeter>892.0377588272095</perimeter>
				<distanceFromOrigin>305.486497246605</distanceFromOrigin>
				<angle>41.26919485658874</angle>
				<shape>triangular</shape>
				<triangleMeasure>0.669325405109673</triangleMeasure>
				<rectangleMeasure>0.5734843737682155</rectangleMeasure>
				<circleMeasure>0.3236561504714464</circleMeasure>
				<centroid>
					<x>473.0177</x>
					<y>1125.611</y>
				</centroid>
			</pseudo3D>
		</spatialEntity>
		<spatialEntity>
			<pseudo3D type="region">
				<clusteredness>1</clusteredness>
				<density>0.6425049079535509</density>
				<area>39628.5</area>
				<perimeter>1047.132455825806</perimeter>
				<distanceFromOrigin>205.1048512346795</distanceFromOrigin>
				<angle>29.63428175218587</angle>
				<shape>triangular</shape>
				<triangleMeasure>0.8088153082203904</triangleMeasure>
				<rectangleMeasure>0.5393694846977527</rectangleMeasure>
				<circleMeasure>0.2733060238905236</circleMeasure>
				<centroid>
					<x>480.9847</x>
					<y>285.0366</y>
				</centroid>
			</pseudo3D>
		</spatialEntity>
		<numericStateVariable>
			<name>avgClusterednessRegions</name>
			<value>1681.224191136342</value>
		</numericStateVariable>
		<numericStateVariable>
			<name>avgDensityRegions</name>
			<value>0.6049267103482463</value>
		</numericStateVariable>
	</timepoint>
	<timepoint>
		<spatialEntity>
			<pseudo3D type="region">
				<clusteredness>1</clusteredness>
				<density>0.5673485127429418</density>
				<area>23244.5</area>
				<perimeter>892.0377588272095</perimeter>
				<distanceFromOrigin>305.486497246605</distanceFromOrigin>
				<angle>41.26919485658874</angle>
				<shape>triangular</shape>
				<triangleMeasure>0.669325405109673</triangleMeasure>
				<rectangleMeasure>0.5734843737682155</rectangleMeasure>
				<circleMeasure>0.3236561504714464</circleMeasure>
				<centroid>
					<x>473.0177</x>
					<y>1125.611</y>
				</centroid>
			</pseudo3D>
		</spatialEntity>
		<spatialEntity>
			<pseudo3D type="region">
				<clusteredness>1</clusteredness>
				<density>0.6425049079535509</density>
				<area>39628.5</area>
				<perimeter>1047.132455825806</perimeter>
				<distanceFromOrigin>205.1048512346795</distanceFromOrigin>
				<angle>29.63428175218587</angle>
				<shape>triangular</shape>
				<triangleMeasure>0.8088153082203904</triangleMeasure>
				<rectangleMeasure>0.5393694846977527</rectangleMeasure>
				<circleMeasure>0.2733060238905236</circleMeasure>
				<centroid>
					<x>480.9847</x>
					<y>285.0366</y>
				</centroid>
			</pseudo3D>
		</spatialEntity>
		<numericStateVariable>
			<name>avgClusterednessRegions</name>
			<value>1681.224191136342</value>
		</numericStateVariable>
		<numericStateVariable>
			<name>avgDensityRegions</name>
			<value>0.6049267103482463</value>
		</numericStateVariable>
	</timepoint>
	<timepoint>
		<spatialEntity>
			<pseudo3D type="region">
				<clusteredness>1</clusteredness>
				<density>0.5673485127429418</density>
				<area>23244.5</area>
				<perimeter>892.0377588272095</perimeter>
				<distanceFromOrigin>305.486497246605</distanceFromOrigin>
				<angle>41.26919485658874</angle>
				<shape>triangular</shape>
				<triangleMeasure>0.669325405109673</triangleMeasure>
				<rectangleMeasure>0.5734843737682155</rectangleMeasure>
				<circleMeasure>0.3236561504714464</circleMeasure>
				<centroid>
					<x>473.0177</x>
					<y>1125.611</y>
				</centroid>
			</pseudo3D>
		</spatialEntity>
		<spatialEntity>
			<pseudo3D type="region">
				<clusteredness>1</clusteredness>
				<density>0.6425049079535509</density>
				<area>39628.5</area>
				<perimeter>1047.132455825806</perimeter>
				<distanceFromOrigin>205.1048512346795</distanceFromOrigin>
				<angle>29.63428175218587</angle>
				<shape>triangular</shape>
				<triangleMeasure>0.8088153082203904</triangleMeasure>
				<rectangleMeasure>0.5393694846977527</rectangleMeasure>
				<circleMeasure>0.2733060238905236</circleMeasure>
				<centroid>
					<x>480.9847</x>
					<y>285.0366</y>
				</centroid>
			</pseudo3D>
		</spatialEntity>
		<numericStateVariable>
			<name>avgClusterednessRegions</name>
			<value>1681.224191136342</value>
		</numericStateVariable>
		<numericStateVariable>
			<name>avgDensityRegions</name>
			<value>0.6049267103482463</value>
		</numericStateVariable>
	</timepoint>
	<timepoint>
		<spatialEntity>
			<pseudo3D type="region">
				<clusteredness>1</clusteredness>
				<density>0.5673485127429418</density>
				<area>23244.5</area>
				<perimeter>892.0377588272095</perimeter>
				<distanceFromOrigin>305.486497246605</distanceFromOrigin>
				<angle>41.26919485658874</angle>
				<shape>triangular</shape>
				<triangleMeasure>0.669325405109673</triangleMeasure>
				<rectangleMeasure>0.5734843737682155</rectangleMeasure>
				<circleMeasure>0.3236561504714464</circleMeasure>
				<centroid>
					<x>473.0177</x>
					<y>1125.611</y>
				</centroid>
			</pseudo3D>
		</spatialEntity>
		<spatialEntity>
			<pseudo3D type="region">
				<clusteredness>1</clusteredness>
				<density>0.6425049079535509</density>
				<area>39628.5</area>
				<perimeter>1047.132455825806</perimeter>
				<distanceFromOrigin>205.1048512346795</distanceFromOrigin>
				<angle>29.63428175218587</angle>
				<shape>triangular</shape>
				<triangleMeasure>0.8088153082203904</triangleMeasure>
				<rectangleMeasure>0.5393694846977527</rectangleMeasure>
				<circleMeasure>0.2733060238905236</circleMeasure>
				<centroid>
					<x>480.9847</x>
					<y>285.0366</y>
				</centroid>
			</pseudo3D>
		</spatialEntity>
		<numericStateVariable>
			<name>avgClusterednessRegions</name>
			<value>1681.224191136342</value>
		</numericStateVariable>
		<numericStateVariable>
			<name>avgDensityRegions</name>
			<value>0.6049267103482463</value>
		</numericStateVariable>
	</timepoint>
	<timepoint>
		<spatialEntity>
			<pseudo3D type="region">
				<clusteredness>1</clusteredness>
				<density>0.5673485127429418</density>
				<area>23244.5</area>
				<perimeter>892.0377588272095</perimeter>
				<distanceFromOrigin>305.486497246605</distanceFromOrigin>
				<angle>41.26919485658874</angle>
				<shape>triangular</shape>
				<triangleMeasure>0.669325405109673</triangleMeasure>
				<rectangleMeasure>0.5734843737682155</rectangleMeasure>
				<circleMeasure>0.3236561504714464</circleMeasure>
				<centroid>
					<x>473.0177</x>
					<y>1125.611</y>
				</centroid>
			</pseudo3D>
		</spatialEntity>
		<spatialEntity>
			<pseudo3D type="region">
				<clusteredness>1</clusteredness>
				<density>0.6425049079535509</density>
				<area>39628.5</area>
				<perimeter>1047.132455825806</perimeter>
				<distanceFromOrigin>205.1048512346795</distanceFromOrigin>
				<angle>29.63428175218587</angle>
				<shape>triangular</shape>
				<triangleMeasure>0.8088153082203904</triangleMeasure>
				<rectangleMeasure>0.5393694846977527</rectangleMeasure>
				<circleMeasure>0.2733060238905236</circleMeasure>
				<centroid>
					<x>480.9847</x>
					<y>285.0366</y>
				</centroid>
			</pseudo3D>
		</spatialEntity>
		<numericStateVariable>
			<name>avgClusterednessRegions</name>
			<value>1681.224191136342</value>
		</numericStateVariable>
		<numericStateVariable>
			<name>avgDensityRegions</name>
			<value>0.6049267103482463</value>
		</numericStateVariable>
	</timepoint>
	<timepoint>
		<spatialEntity>
			<pseudo3D type="region">
				<clusteredness>1</clusteredness>
				<density>0.5673485127429418</density>
				<area>23244.5</area>
				<perimeter>892.0377588272095</perimeter>
				<distanceFromOrigin>305.486497246605</distanceFromOrigin>
				<angle>41.26919485658874</angle>
				<shape>triangular</shape>
				<triangleMeasure>0.669325405109673</triangleMeasure>
				<rectangleMeasure>0.5734843737682155</rectangleMeasure>
				<circleMeasure>0.3236561504714464</circleMeasure>
				<centroid>
					<x>473.0177</x>
					<y>1125.611</y>
				</centroid>
			</pseudo3D>
		</spatialEntity>
		<spatialEntity>
			<pseudo3D type="region">
				<clusteredness>1</clusteredness>
				<density>0.6425049079535509</density>
				<area>39628.5</area>
				<perimeter>1047.132455825806</perimeter>
				<distanceFromOrigin>205.1048512346795</distanceFromOrigin>
				<angle>29.63428175218587</angle>
				<shape>triangular</shape>
				<triangleMeasure>0.8088153082203904</triangleMeasure>
				<rectangleMeasure>0.5393694846977527</rectangleMeasure>
				<circleMeasure>0.2733060238905236</circleMeasure>
				<centroid>
					<x>480.9847</x>
					<y>285.0366</y>
				</centroid>
			</pseudo3D>
		</spatialEntity>
		<numericStateVariable>
			<name>avgClusterednessRegions</name>
			<value>1681.224191136342</value>
		</numericStateVariable>
		<numericStateVariable>
			<name>avgDensityRegions</name>
			<value>0.6049267103482463</value>
		</numericStateVariable>
	</timepoint>
	<timepoint>
		<spatialEntity>
			<pseudo3D type="region">
				<clusteredness>1</clusteredness>
				<density>0.5673485127429418</density>
				<area>23244.5</area>
				<perimeter>892.0377588272095</perimeter>
				<distanceFromOrigin>305.486497246605</distanceFromOrigin>
				<angle>41.26919485658874</angle>
				<shape>triangular</shape>
				<triangleMeasure>0.669325405109673</triangleMeasure>
				<rectangleMeasure>0.5734843737682155</rectangleMeasure>
				<circleMeasure>0.3236561504714464</circleMeasure>
				<centroid>
					<x>473.0177</x>
					<y>1125.611</y>
				</centroid>
			</pseudo3D>
		</spatialEntity>
		<spatialEntity>
			<pseudo3D type="region">
				<clusteredness>1</clusteredness>
				<density>0.6425049079535509</density>
				<area>39628.5</area>
				<perimeter>1047.132455825806</perimeter>
				<distanceFromOrigin>205.1048512346795</distanceFromOrigin>
				<angle>29.63428175218587</angle>
				<shape>triangular</shape>
				<triangleMeasure>0.8088153082203904</triangleMeasure>
				<rectangleMeasure>0.5393694846977527</rectangleMeasure>
				<circleMeasure>0.2733060238905236</circleMeasure>
				<centroid>
					<x>480.9847</x>
					<y>285.0366</y>
				</centroid>
			</pseudo3D>
		</spatialEntity>
		<numericStateVariable>
			<name>avgClusterednessRegions</name>
			<value>1681.224191136342</value>
		</numericStateVariable>
		<numericStateVariable>
			<name>avgDensityRegions</name>
			<value>0.6049267103482463</value>
		</numericStateVariable>
	</timepoint>
	<timepoint>
		<spatialEntity>
			<pseudo3D type="region">
				<clusteredness>1</clusteredness>
				<density>0.5673485127429418</density>
				<area>23244.5</area>
				<perimeter>892.0377588272095</perimeter>
				<distanceFromOrigin>305.486497246605</distanceFromOrigin>
				<angle>41.26919485658874</angle>
				<shape>triangular</shape>
				<triangleMeasure>0.669325405109673</triangleMeasure>
				<rectangleMeasure>0.5734843737682155</rectangleMeasure>
				<circleMeasure>0.3236561504714464</circleMeasure>
				<centroid>
					<x>473.0177</x>
					<y>1125.611</y>
				</centroid>
			</pseudo3D>
		</spatialEntity>
		<spatialEntity>
			<pseudo3D type="region">
				<clusteredness>1</clusteredness>
				<density>0.6425049079535509</density>
				<area>39628.5</area>
				<perimeter>1047.132455825806</perimeter>
				<distanceFromOrigin>205.1048512346795</distanceFromOrigin>
				<angle>29.63428175218587</angle>
				<shape>triangular</shape>
				<triangleMeasure>0.8088153082203904</triangleMeasure>
				<rectangleMeasure>0.5393694846977527</rectangleMeasure>
				<circleMeasure>0.2733060238905236</circleMeasure>
				<centroid>
					<x>480.9847</x>
					<y>285.0366</y>
				</centroid>
			</pseudo3D>
		</spatialEntity>
		<numericStateVariable>
			<name>avgClusterednessRegions</name>
			<value>1681.224191136342</value>
		</numericStateVariable>
		<numericStateVariable>
			<name>avgDensityRegions</name>
			<value>0.6049267103482463</value>
		</numericStateVariable>
	</timepoint>
	<timepoint>
		<spatialEntity>
			<pseudo3D type="region">
				<clusteredness>1</clusteredness>
				<density>0.5673485127429418</density>
				<area>23244.5</area>
				<perimeter>892.0377588272095</perimeter>
				<distanceFromOrigin>305.486497246605</distanceFromOrigin>
				<angle>41.26919485658874</angle>
				<shape>triangular</shape>
				<triangleMeasure>0.669325405109673</triangleMeasure>
				<rectangleMeasure>0.5734843737682155</rectangleMeasure>
				<circleMeasure>0.3236561504714464</circleMeasure>
				<centroid>
					<x>473.0177</x>
					<y>1125.611</y>
				</centroid>
			</pseudo3D>
		</spatialEntity>
		<spatialEntity>
			<pseudo3D type="region">
				<clusteredness>1</clusteredness>
				<density>0.6425049079535509</density>
				<area>39628.5</area>
				<perimeter>1047.132455825806</perimeter>
				<distanceFromOrigin>205.1048512346795</distanceFromOrigin>
				<angle>29.63428175218587</angle>
				<shape>triangular</shape>
				<triangleMeasure>0.8088153082203904</triangleMeasure>
				<rectangleMeasure>0.5393694846977527</rectangleMeasure>
				<circleMeasure>0.2733060238905236</circleMeasure>
				<centroid>
					<x>480.9847</x>
					<y>285.0366</y>
				</centroid>
			</pseudo3D>
		</spatialEntity>
		<numericStateVariable>
			<name>avgClusterednessRegions</name>
			<value>1681.224191136342</value>
		</numericStateVariable>
		<numericStateVariable>
			<name>avgDensityRegions</name>
			<value>0.6049267103482463</value>
		</numericStateVariable>
	</timepoint>
	<timepoint>
		<spatialEntity>
			<pseudo3D type="region">
				<clusteredness>1</clusteredness>
				<density>0.5673485127429418</density>
				<area>23244.5</area>
				<perimeter>892.0377588272095</perimeter>
				<distanceFromOrigin>305.486497246605</distanceFromOrigin>
				<angle>41.26919485658874</angle>
				<shape>triangular</shape>
				<triangleMeasure>0.669325405109673</triangleMeasure>
				<rectangleMeasure>0.5734843737682155</rectangleMeasure>
				<circleMeasure>0.3236561504714464</circleMeasure>
				<centroid>
					<x>473.0177</x>
					<y>1125.611</y>
				</centroid>
			</pseudo3D>
		</spatialEntity>
		<spatialEntity>
			<pseudo3D type="region">
				<clusteredness>1</clusteredness>
				<density>0.6425049079535509</density>
				<area>39628.5</area>
				<perimeter>1047.132455825806</perimeter>
				<distanceFromOrigin>205.1048512346795</distanceFromOrigin>
				<angle>29.63428175218587</angle>
				<shape>triangular</shape>
				<triangleMeasure>0.8088153082203904</triangleMeasure>
				<rectangleMeasure>0.5393694846977527</rectangleMeasure>
				<circleMeasure>0.2733060238905236</circleMeasure>
				<centroid>
					<x>480.9847</x>
					<y>285.0366</y>
				</centroid>
			</pseudo3D>
		</spatialEntity>
		<numericStateVariable>
			<name>avgClusterednessRegions</name>
			<value>1681.224191136342</value>
		</numericStateVariable>
		<numericStateVariable>
			<name>avgDensityRegions</name>
			<value>0.6049267103482463</value>
		</numericStateVariable>
	</timepoint>
	<timepoint>
		<spatialEntity>
			<pseudo3D type="region">
				<clusteredness>1</clusteredness>
				<density>0.5673485127429418</density>
				<area>23244.5</area>
				<perimeter>892.0377588272095</perimeter>
				<distanceFromOrigin>305.486497246605</distanceFromOrigin>
				<angle>41.26919485658874</angle>
				<shape>triangular</shape>
				<triangleMeasure>0.669325405109673</triangleMeasure>
				<rectangleMeasure>0.5734843737682155</rectangleMeasure>
				<circleMeasure>0.3236561504714464</circleMeasure>
				<centroid>
					<x>473.0177</x>
					<y>1125.611</y>
				</centroid>
			</pseudo3D>
		</spatialEntity>
		<spatialEntity>
			<pseudo3D type="region">
				<clusteredness>1</clusteredness>
				<density>0.6425049079535509</density>
				<area>39628.5</area>
				<perimeter>1047.132455825806</perimeter>
				<distanceFromOrigin>205.1048512346795</distanceFromOrigin>
				<angle>29.63428175218587</angle>
				<shape>triangular</shape>
				<triangleMeasure>0.8088153082203904</triangleMeasure>
				<rectangleMeasure>0.5393694846977527</rectangleMeasure>
				<circleMeasure>0.2733060238905236</circleMeasure>
				<centroid>
					<x>480.9847</x>
					<y>285.0366</y>
				</centroid>
			</pseudo3D>
		</spatialEntity>
		<numericStateVariable>
			<name>avgClusterednessRegions</name>
			<value>1681.224191136342</value>
		</numericStateVariable>
		<numericStateVariable>
			<name>avgDensityRegions</name>
			<value>0.6049267103482463</value>
		</numericStateVariable>
	</timepoint>
	<timepoint>
		<spatialEntity>
			<pseudo3D type="region">
				<clusteredness>1</clusteredness>
				<density>0.5673485127429418</density>
				<area>23244.5</area>
				<perimeter>892.0377588272095</perimeter>
				<distanceFromOrigin>305.486497246605</distanceFromOrigin>
				<angle>41.26919485658874</angle>
				<shape>triangular</shape>
				<triangleMeasure>0.669325405109673</triangleMeasure>
				<rectangleMeasure>0.5734843737682155</rectangleMeasure>
				<circleMeasure>0.3236561504714464</circleMeasure>
				<centroid>
					<x>473.0177</x>
					<y>1125.611</y>
				</centroid>
			</pseudo3D>
		</spatialEntity>
		<spatialEntity>
			<pseudo3D type="region">
				<clusteredness>1</clusteredness>
				<density>0.6425049079535509</density>
				<area>39628.5</area>
				<perimeter>1047.132455825806</perimeter>
				<distanceFromOrigin>205.1048512346795</distanceFromOrigin>
				<angle>29.63428175218587</angle>
				<shape>triangular</shape>
				<triangleMeasure>0.8088153082203904</triangleMeasure>
				<rectangleMeasure>0.5393694846977527</rectangleMeasure>
				<circleMeasure>0.2733060238905236</circleMeasure>
				<centroid>
					<x>480.9847</x>
					<y>285.0366</y>
				</centroid>
			</pseudo3D>
		</spatialEntity>
		<numericStateVariable>
			<name>avgClusterednessRegions</name>
			<value>1681.224191136342</value>
		</numericStateVariable>
		<numericStateVariable>
			<name>avgDensityRegions</name>
			<value>0.6049267103482463</value>
		</numericStateVariable>
	</timepoint>
	<timepoint>
		<spatialEntity>
			<pseudo3D type="region">
				<clusteredness>1</clusteredness>
				<density>0.5673485127429418</density>
				<area>23244.5</area>
				<perimeter>892.0377588272095</perimeter>
				<distanceFromOrigin>305.486497246605</distanceFromOrigin>
				<angle>41.26919485658874</angle>
				<shape>triangular</shape>
				<triangleMeasure>0.669325405109673</triangleMeasure>
				<rectangleMeasure>0.5734843737682155</rectangleMeasure>
				<circleMeasure>0.3236561504714464</circleMeasure>
				<centroid>
					<x>473.0177</x>
					<y>1125.611</y>
				</centroid>
			</pseudo3D>
		</spatialEntity>
		<spatialEntity>
			<pseudo3D type="region">
				<clusteredness>1</clusteredness>
				<density>0.6425049079535509</density>
				<area>39628.5</area>
				<perimeter>1047.132455825806</perimeter>
				<distanceFromOrigin>205.1048512346795</distanceFromOrigin>
				<angle>29.63428175218587</angle>
				<shape>triangular</shape>
				<triangleMeasure>0.8088153082203904</triangleMeasure>
				<rectangleMeasure>0.5393694846977527</rectangleMeasure>
				<circleMeasure>0.2733060238905236</circleMeasure>
				<centroid>
					<x>480.9847</x>
					<y>285.0366</y>
				</centroid>
			</pseudo3D>
		</spatialEntity>
		<numericStateVariable>
			<name>avgClusterednessRegions</name>
			<value>1681.224191136342</value>
		</numericStateVariable>
		<numericStateVariable>
			<name>avgDensityRegions</name>
			<value>0.6049267103482463</value>
		</numericStateVariable>
	</timepoint>
	<timepoint>
		<spatialEntity>
			<pseudo3D type="region">
				<clusteredness>1</clusteredness>
				<density>0.5673485127429418</density>
				<area>23244.5</area>
				<perimeter>892.0377588272095</perimeter>
				<distanceFromOrigin>305.486497246605</distanceFromOrigin>
				<angle>41.26919485658874</angle>
				<shape>triangular</shape>
				<triangleMeasure>0.669325405109673</triangleMeasure>
				<rectangleMeasure>0.5734843737682155</rectangleMeasure>
				<circleMeasure>0.3236561504714464</circleMeasure>
				<centroid>
					<x>473.0177</x>
					<y>1125.611</y>
				</centroid>
			</pseudo3D>
		</spatialEntity>
		<spatialEntity>
			<pseudo3D type="region">
				<clusteredness>1</clusteredness>
				<density>0.6425049079535509</density>
				<area>39628.5</area>
				<perimeter>1047.132455825806</perimeter>
				<distanceFromOrigin>205.1048512346795</distanceFromOrigin>
				<angle>29.63428175218587</angle>
				<shape>triangular</shape>
				<triangleMeasure>0.8088153082203904</triangleMeasure>
				<rectangleMeasure>0.5393694846977527</rectangleMeasure>
				<circleMeasure>0.2733060238905236</circleMeasure>
				<centroid>
					<x>480.9847</x>
					<y>285.0366</y>
				</centroid>
			</pseudo3D>
		</spatialEntity>
		<numericStateVariable>
			<name>avgClusterednessRegions</name>
			<value>1681.224191136342</value>
		</numericStateVariable>
		<numericStateVariable>
			<name>avgDensityRegions</name>
			<value>0.6049267103482463</value>
		</numericStateVariable>
	</timepoint>
	<timepoint>
		<spatialEntity>
			<pseudo3D type="region">
				<clusteredness>1</clusteredness>
				<density>0.5673485127429418</density>
				<area>23244.5</area>
				<perimeter>892.0377588272095</perimeter>
				<distanceFromOrigin>305.486497246605</distanceFromOrigin>
				<angle>41.26919485658874</angle>
				<shape>triangular</shape>
				<triangleMeasure>0.669325405109673</triangleMeasure>
				<rectangleMeasure>0.5734843737682155</rectangleMeasure>
				<circleMeasure>0.3236561504714464</circleMeasure>
				<centroid>
					<x>473.0177</x>
					<y>1125.611</y>
				</centroid>
			</pseudo3D>
		</spatialEntity>
		<spatialEntity>
			<pseudo3D type="region">
				<clusteredness>1</clusteredness>
				<density>0.6425049079535509</density>
				<area>39628.5</area>
				<perimeter>1047.132455825806</perimeter>
				<distanceFromOrigin>205.1048512346795</distanceFromOrigin>
				<angle>29.63428175218587</angle>
				<shape>triangular</shape>
				<triangleMeasure>0.8088153082203904</triangleMeasure>
				<rectangleMeasure>0.5393694846977527</rectangleMeasure>
				<circleMeasure>0.2733060238905236</circleMeasure>
				<centroid>
					<x>480.9847</x>
					<y>285.0366</y>
				</centroid>
			</pseudo3D>
		</spatialEntity>
		<numericStateVariable>
			<name>avgClusterednessRegions</name>
			<value>1681.224191136342</value>
		</numericStateVariable>
		<numericStateVariable>
			<name>avgDensityRegions</name>
			<value>0.6049267103482463</value>
		</numericStateVariable>
	</timepoint>
	<timepoint>
		<spatialEntity>
			<pseudo3D type="region">
				<clusteredness>1</clusteredness>
				<density>0.5673485127429418</density>
				<area>23244.5</area>
				<perimeter>892.0377588272095</perimeter>
				<distanceFromOrigin>305.486497246605</distanceFromOrigin>
				<angle>41.26919485658874</angle>
				<shape>triangular</shape>
				<triangleMeasure>0.669325405109673</triangleMeasure>
				<rectangleMeasure>0.5734843737682155</rectangleMeasure>
				<circleMeasure>0.3236561504714464</circleMeasure>
				<centroid>
					<x>473.0177</x>
					<y>1125.611</y>
				</centroid>
			</pseudo3D>
		</spatialEntity>
		<spatialEntity>
			<pseudo3D type="region">
				<clusteredness>1</clusteredness>
				<density>0.6425049079535509</density>
				<area>39628.5</area>
				<perimeter>1047.132455825806</perimeter>
				<distanceFromOrigin>205.1048512346795</distanceFromOrigin>
				<angle>29.63428175218587</angle>
				<shape>triangular</shape>
				<triangleMeasure>0.8088153082203904</triangleMeasure>
				<rectangleMeasure>0.5393694846977527</rectangleMeasure>
				<circleMeasure>0.2733060238905236</circleMeasure>
				<centroid>
					<x>480.9847</x>
					<y>285.0366</y>
				</centroid>
			</pseudo3D>
		</spatialEntity>
		<numericStateVariable>
			<name>avgClusterednessRegions</name>
			<value>1681.224191136342</value>
		</numericStateVariable>
		<numericStateVariable>
			<name>avgDensityRegions</name>
			<value>0.6049267103482463</value>
		</numericStateVariable>
	</timepoint>
	<timepoint>
		<spatialEntity>
			<pseudo3D type="region">
				<clusteredness>1</clusteredness>
				<density>0.5673485127429418</density>
				<area>23244.5</area>
				<perimeter>892.0377588272095</perimeter>
				<distanceFromOrigin>305.486497246605</distanceFromOrigin>
				<angle>41.26919485658874</angle>
				<shape>triangular</shape>
				<triangleMeasure>0.669325405109673</triangleMeasure>
				<rectangleMeasure>0.5734843737682155</rectangleMeasure>
				<circleMeasure>0.3236561504714464</circleMeasure>
				<centroid>
					<x>473.0177</x>
					<y>1125.611</y>
				</centroid>
			</pseudo3D>
		</spatialEntity>
		<spatialEntity>
			<pseudo3D type="region">
				<clusteredness>1</clusteredness>
				<density>0.6425049079535509</density>
				<area>39628.5</area>
				<perimeter>1047.132455825806</perimeter>
				<distanceFromOrigin>205.1048512346795</distanceFromOrigin>
				<angle>29.63428175218587</angle>
				<shape>triangular</shape>
				<triangleMeasure>0.8088153082203904</triangleMeasure>
				<rectangleMeasure>0.5393694846977527</rectangleMeasure>
				<circleMeasure>0.2733060238905236</circleMeasure>
				<centroid>
					<x>480.9847</x>
					<y>285.0366</y>
				</centroid>
			</pseudo3D>
		</spatialEntity>
		<numericStateVariable>
			<name>avgClusterednessRegions</name>
			<value>1681.224191136342</value>
		</numericStateVariable>
		<numericStateVariable>
			<name>avgDensityRegions</name>
			<value>0.6049267103482463</value>
		</numericStateVariable>
	</timepoint>
	<timepoint>
		<spatialEntity>
			<pseudo3D type="region">
				<clusteredness>1</clusteredness>
				<density>0.5673485127429418</density>
				<area>23244.5</area>
				<perimeter>892.0377588272095</perimeter>
				<distanceFromOrigin>305.486497246605</distanceFromOrigin>
				<angle>41.26919485658874</angle>
				<shape>triangular</shape>
				<triangleMeasure>0.669325405109673</triangleMeasure>
				<rectangleMeasure>0.5734843737682155</rectangleMeasure>
				<circleMeasure>0.3236561504714464</circleMeasure>
				<centroid>
					<x>473.0177</x>
					<y>1125.611</y>
				</centroid>
			</pseudo3D>
		</spatialEntity>
		<spatialEntity>
			<pseudo3D type="region">
				<clusteredness>1</clusteredness>
				<density>0.6425049079535509</density>
				<area>39628.5</area>
				<perimeter>1047.132455825806</perimeter>
				<distanceFromOrigin>205.1048512346795</distanceFromOrigin>
				<angle>29.63428175218587</angle>
				<shape>triangular</shape>
				<triangleMeasure>0.8088153082203904</triangleMeasure>
				<rectangleMeasure>0.5393694846977527</rectangleMeasure>
				<circleMeasure>0.2733060238905236</circleMeasure>
				<centroid>
					<x>480.9847</x>
					<y>285.0366</y>
				</centroid>
			</pseudo3D>
		</spatialEntity>
		<numericStateVariable>
			<name>avgClusterednessRegions</name>
			<value>1681.224191136342</value>
		</numericStateVariable>
		<numericStateVariable>
			<name>avgDensityRegions</name>
			<value>0.6049267103482463</value>
		</numericStateVariable>
	</timepoint>
	<timepoint>
		<spatialEntity>
			<pseudo3D type="region">
				<clusteredness>1</clusteredness>
				<density>0.5673485127429418</density>
				<area>23244.5</area>
				<perimeter>892.0377588272095</perimeter>
				<distanceFromOrigin>305.486497246605</distanceFromOrigin>
				<angle>41.26919485658874</angle>
				<shape>triangular</shape>
				<triangleMeasure>0.669325405109673</triangleMeasure>
				<rectangleMeasure>0.5734843737682155</rectangleMeasure>
				<circleMeasure>0.3236561504714464</circleMeasure>
				<centroid>
					<x>473.0177</x>
					<y>1125.611</y>
				</centroid>
			</pseudo3D>
		</spatialEntity>
		<spatialEntity>
			<pseudo3D type="region">
				<clusteredness>1</clusteredness>
				<density>0.6425049079535509</density>
				<area>39628.5</area>
				<perimeter>1047.132455825806</perimeter>
				<distanceFromOrigin>205.1048512346795</distanceFromOrigin>
				<angle>29.63428175218587</angle>
				<shape>triangular</shape>
				<triangleMeasure>0.8088153082203904</triangleMeasure>
				<rectangleMeasure>0.5393694846977527</rectangleMeasure>
				<circleMeasure>0.2733060238905236</circleMeasure>
				<centroid>
					<x>480.9847</x>
					<y>285.0366</y>
				</centroid>
			</pseudo3D>
		</spatialEntity>
		<numericStateVariable>
			<name>avgClusterednessRegions</name>
			<value>1681.224191136342</value>
		</numericStateVariable>
		<numericStateVariable>
			<name>avgDensityRegions</name>
			<value>0.6049267103482463</value>
		</numericStateVariable>
	</timepoint>
	<timepoint>
		<spatialEntity>
			<pseudo3D type="region">
				<clusteredness>1</clusteredness>
				<density>0.5673485127429418</density>
				<area>23244.5</area>
				<perimeter>892.0377588272095</perimeter>
				<distanceFromOrigin>305.486497246605</distanceFromOrigin>
				<angle>41.26919485658874</angle>
				<shape>triangular</shape>
				<triangleMeasure>0.669325405109673</triangleMeasure>
				<rectangleMeasure>0.5734843737682155</rectangleMeasure>
				<circleMeasure>0.3236561504714464</circleMeasure>
				<centroid>
					<x>473.0177</x>
					<y>1125.611</y>
				</centroid>
			</pseudo3D>
		</spatialEntity>
		<spatialEntity>
			<pseudo3D type="region">
				<clusteredness>1</clusteredness>
				<density>0.6425049079535509</density>
				<area>39628.5</area>
				<perimeter>1047.132455825806</perimeter>
				<distanceFromOrigin>205.1048512346795</distanceFromOrigin>
				<angle>29.63428175218587</angle>
				<shape>triangular</shape>
				<triangleMeasure>0.8088153082203904</triangleMeasure>
				<rectangleMeasure>0.5393694846977527</rectangleMeasure>
				<circleMeasure>0.2733060238905236</circleMeasure>
				<centroid>
					<x>480.9847</x>
					<y>285.0366</y>
				</centroid>
			</pseudo3D>
		</spatialEntity>
		<numericStateVariable>
			<name>avgClusterednessRegions</name>
			<value>1681.224191136342</value>
		</numericStateVariable>
		<numericStateVariable>
			<name>avgDensityRegions</name>
			<value>0.6049267103482463</value>
		</numericStateVariable>
	</timepoint>
	<timepoint>
		<spatialEntity>
			<pseudo3D type="region">
				<clusteredness>1</clusteredness>
				<density>0.5673485127429418</density>
				<area>23244.5</area>
				<perimeter>892.0377588272095</perimeter>
				<distanceFromOrigin>305.486497246605</distanceFromOrigin>
				<angle>41.26919485658874</angle>
				<shape>triangular</shape>
				<triangleMeasure>0.669325405109673</triangleMeasure>
				<rectangleMeasure>0.5734843737682155</rectangleMeasure>
				<circleMeasure>0.3236561504714464</circleMeasure>
				<centroid>
					<x>473.0177</x>
					<y>1125.611</y>
				</centroid>
			</pseudo3D>
		</spatialEntity>
		<spatialEntity>
			<pseudo3D type="region">
				<clusteredness>1</clusteredness>
				<density>0.6425049079535509</density>
				<area>39628.5</area>
				<perimeter>1047.132455825806</perimeter>
				<distanceFromOrigin>205.1048512346795</distanceFromOrigin>
				<angle>29.63428175218587</angle>
				<shape>triangular</shape>
				<triangleMeasure>0.8088153082203904</triangleMeasure>
				<rectangleMeasure>0.5393694846977527</rectangleMeasure>
				<circleMeasure>0.2733060238905236</circleMeasure>
				<centroid>
					<x>480.9847</x>
					<y>285.0366</y>
				</centroid>
			</pseudo3D>
		</spatialEntity>
		<numericStateVariable>
			<name>avgClusterednessRegions</name>
			<value>1681.224191136342</value>
		</numericStateVariable>
		<numericStateVariable>
			<name>avgDensityRegions</name>
			<value>0.6049267103482463</value>
		</numericStateVariable>
	</timepoint>
	<timepoint>
		<spatialEntity>
			<pseudo3D type="region">
				<clusteredness>1</clusteredness>
				<density>0.5673485127429418</density>
				<area>23244.5</area>
				<perimeter>892.0377588272095</perimeter>
				<distanceFromOrigin>305.486497246605</distanceFromOrigin>
				<angle>41.26919485658874</angle>
				<shape>triangular</shape>
				<triangleMeasure>0.669325405109673</triangleMeasure>
				<rectangleMeasure>0.5734843737682155</rectangleMeasure>
				<circleMeasure>0.3236561504714464</circleMeasure>
				<centroid>
					<x>473.0177</x>
					<y>1125.611</y>
				</centroid>
			</pseudo3D>
		</spatialEntity>
		<spatialEntity>
			<pseudo3D type="region">
				<clusteredness>1</clusteredness>
				<density>0.6425049079535509</density>
				<area>39628.5</area>
				<perimeter>1047.132455825806</perimeter>
				<distanceFromOrigin>205.1048512346795</distanceFromOrigin>
				<angle>29.63428175218587</angle>
				<shape>triangular</shape>
				<triangleMeasure>0.8088153082203904</triangleMeasure>
				<rectangleMeasure>0.5393694846977527</rectangleMeasure>
				<circleMeasure>0.2733060238905236</circleMeasure>
				<centroid>
					<x>480.9847</x>
					<y>285.0366</y>
				</centroid>
			</pseudo3D>
		</spatialEntity>
		<numericStateVariable>
			<name>avgClusterednessRegions</name>
			<value>1681.224191136342</value>
		</numericStateVariable>
		<numericStateVariable>
			<name>avgDensityRegions</name>
			<value>0.6049267103482463</value>
		</numericStateVariable>
	</timepoint>
	<timepoint>
		<spatialEntity>
			<pseudo3D type="region">
				<clusteredness>1</clusteredness>
				<density>0.5673485127429418</density>
				<area>23244.5</area>
				<perimeter>892.0377588272095</perimeter>
				<distanceFromOrigin>305.486497246605</distanceFromOrigin>
				<angle>41.26919485658874</angle>
				<shape>triangular</shape>
				<triangleMeasure>0.669325405109673</triangleMeasure>
				<rectangleMeasure>0.5734843737682155</rectangleMeasure>
				<circleMeasure>0.3236561504714464</circleMeasure>
				<centroid>
					<x>473.0177</x>
					<y>1125.611</y>
				</centroid>
			</pseudo3D>
		</spatialEntity>
		<spatialEntity>
			<pseudo3D type="region">
				<clusteredness>1</clusteredness>
				<density>0.6425049079535509</density>
				<area>39628.5</area>
				<perimeter>1047.132455825806</perimeter>
				<distanceFromOrigin>205.1048512346795</distanceFromOrigin>
				<angle>29.63428175218587</angle>
				<shape>triangular</shape>
				<triangleMeasure>0.8088153082203904</triangleMeasure>
				<rectangleMeasure>0.5393694846977527</rectangleMeasure>
				<circleMeasure>0.2733060238905236</circleMeasure>
				<centroid>
					<x>480.9847</x>
					<y>285.0366</y>
				</centroid>
			</pseudo3D>
		</spatialEntity>
		<numericStateVariable>
			<name>avgClusterednessRegions</name>
			<value>1681.224191136342</value>
		</numericStateVariable>
		<numericStateVariable>
			<name>avgDensityRegions</name>
			<value>0.6049267103482463</value>
		</numericStateVariable>
	</timepoint>
	<timepoint>
		<spatialEntity>
			<pseudo3D type="region">
				<clusteredness>1</clusteredness>
				<density>0.5673485127429418</density>
				<area>23244.5</area>
				<perimeter>892.0377588272095</perimeter>
				<distanceFromOrigin>305.486497246605</distanceFromOrigin>
				<angle>41.26919485658874</angle>
				<shape>triangular</shape>
				<triangleMeasure>0.669325405109673</triangleMeasure>
				<rectangleMeasure>0.5734843737682155</rectangleMeasure>
				<circleMeasure>0.3236561504714464</circleMeasure>
				<centroid>
					<x>473.0177</x>
					<y>1125.611</y>
				</centroid>
			</pseudo3D>
		</spatialEntity>
		<spatialEntity>
			<pseudo3D type="region">
				<clusteredness>1</clusteredness>
				<density>0.6425049079535509</density>
				<area>39628.5</area>
				<perimeter>1047.132455825806</perimeter>
				<distanceFromOrigin>205.1048512346795</distanceFromOrigin>
				<angle>29.63428175218587</angle>
				<shape>triangular</shape>
				<triangleMeasure>0.8088153082203904</triangleMeasure>
				<rectangleMeasure>0.5393694846977527</rectangleMeasure>
				<circleMeasure>0.2733060238905236</circleMeasure>
				<centroid>
					<x>480.9847</x>
					<y>285.0366</y>
				</centroid>
			</pseudo3D>
		</spatialEntity>
		<numericStateVariable>
			<name>avgClusterednessRegions</name>
			<value>1681.224191136342</value>
		</numericStateVariable>
		<numericStateVariable>
			<name>avgDensityRegions</name>
			<value>0.6049267103482463</value>
		</numericStateVariable>
	</timepoint>
	<timepoint>
		<spatialEntity>
			<pseudo3D type="region">
				<clusteredness>1</clusteredness>
				<density>0.5673485127429418</density>
				<area>23244.5</area>
				<perimeter>892.0377588272095</perimeter>
				<distanceFromOrigin>305.486497246605</distanceFromOrigin>
				<angle>41.26919485658874</angle>
				<shape>triangular</shape>
				<triangleMeasure>0.669325405109673</triangleMeasure>
				<rectangleMeasure>0.5734843737682155</rectangleMeasure>
				<circleMeasure>0.3236561504714464</circleMeasure>
				<centroid>
					<x>473.0177</x>
					<y>1125.611</y>
				</centroid>
			</pseudo3D>
		</spatialEntity>
		<spatialEntity>
			<pseudo3D type="region">
				<clusteredness>1</clusteredness>
				<density>0.6425049079535509</density>
				<area>39628.5</area>
				<perimeter>1047.132455825806</perimeter>
				<distanceFromOrigin>205.1048512346795</distanceFromOrigin>
				<angle>29.63428175218587</angle>
				<shape>triangular</shape>
				<triangleMeasure>0.8088153082203904</triangleMeasure>
				<rectangleMeasure>0.5393694846977527</rectangleMeasure>
				<circleMeasure>0.2733060238905236</circleMeasure>
				<centroid>
					<x>480.9847</x>
					<y>285.0366</y>
				</centroid>
			</pseudo3D>
		</spatialEntity>
		<numericStateVariable>
			<name>avgClusterednessRegions</name>
			<value>1681.224191136342</value>
		</numericStateVariable>
		<numericStateVariable>
			<name>avgDensityRegions</name>
			<value>0.6049267103482463</value>
		</numericStateVariable>
	</timepoint>
	<timepoint>
		<spatialEntity>
			<pseudo3D type="region">
				<clusteredness>1</clusteredness>
				<density>0.5673485127429418</density>
				<area>23244.5</area>
				<perimeter>892.0377588272095</perimeter>
				<distanceFromOrigin>305.486497246605</distanceFromOrigin>
				<angle>41.26919485658874</angle>
				<shape>triangular</shape>
				<triangleMeasure>0.669325405109673</triangleMeasure>
				<rectangleMeasure>0.5734843737682155</rectangleMeasure>
				<circleMeasure>0.3236561504714464</circleMeasure>
				<centroid>
					<x>473.0177</x>
					<y>1125.611</y>
				</centroid>
			</pseudo3D>
		</spatialEntity>
		<spatialEntity>
			<pseudo3D type="region">
				<clusteredness>1</clusteredness>
				<density>0.6425049079535509</density>
				<area>39628.5</area>
				<perimeter>1047.132455825806</perimeter>
				<distanceFromOrigin>205.1048512346795</distanceFromOrigin>
				<angle>29.63428175218587</angle>
				<shape>triangular</shape>
				<triangleMeasure>0.8088153082203904</triangleMeasure>
				<rectangleMeasure>0.5393694846977527</rectangleMeasure>
				<circleMeasure>0.2733060238905236</circleMeasure>
				<centroid>
					<x>480.9847</x>
					<y>285.0366</y>
				</centroid>
			</pseudo3D>
		</spatialEntity>
		<numericStateVariable>
			<name>avgClusterednessRegions</name>
			<value>1681.224191136342</value>
		</numericStateVariable>
		<numericStateVariable>
			<name>avgDensityRegions</name>
			<value>0.6049267103482463</value>
		</numericStateVariable>
	</timepoint>
	<timepoint>
		<spatialEntity>
			<pseudo3D type="region">
				<clusteredness>1</clusteredness>
				<density>0.5673485127429418</density>
				<area>23244.5</area>
				<perimeter>892.0377588272095</perimeter>
				<distanceFromOrigin>305.486497246605</distanceFromOrigin>
				<angle>41.26919485658874</angle>
				<shape>triangular</shape>
				<triangleMeasure>0.669325405109673</triangleMeasure>
				<rectangleMeasure>0.5734843737682155</rectangleMeasure>
				<circleMeasure>0.3236561504714464</circleMeasure>
				<centroid>
					<x>473.0177</x>
					<y>1125.611</y>
				</centroid>
			</pseudo3D>
		</spatialEntity>
		<spatialEntity>
			<pseudo3D type="region">
				<clusteredness>1</clusteredness>
				<density>0.6425049079535509</density>
				<area>39628.5</area>
				<perimeter>1047.132455825806</perimeter>
				<distanceFromOrigin>205.1048512346795</distanceFromOrigin>
				<angle>29.63428175218587</angle>
				<shape>triangular</shape>
				<triangleMeasure>0.8088153082203904</triangleMeasure>
				<rectangleMeasure>0.5393694846977527</rectangleMeasure>
				<circleMeasure>0.2733060238905236</circleMeasure>
				<centroid>
					<x>480.9847</x>
					<y>285.0366</y>
				</centroid>
			</pseudo3D>
		</spatialEntity>
		<numericStateVariable>
			<name>avgClusterednessRegions</name>
			<value>1681.224191136342</value>
		</numericStateVariable>
		<numericStateVariable>
			<name>avgDensityRegions</name>
			<value>0.6049267103482463</value>
		</numericStateVariable>
	</timepoint>
	<timepoint>
		<spatialEntity>
			<pseudo3D type="region">
				<clusteredness>1</clusteredness>
				<density>0.5673485127429418</density>
				<area>23244.5</area>
				<perimeter>892.0377588272095</perimeter>
				<distanceFromOrigin>305.486497246605</distanceFromOrigin>
				<angle>41.26919485658874</angle>
				<shape>triangular</shape>
				<triangleMeasure>0.669325405109673</triangleMeasure>
				<rectangleMeasure>0.5734843737682155</rectangleMeasure>
				<circleMeasure>0.3236561504714464</circleMeasure>
				<centroid>
					<x>473.0177</x>
					<y>1125.611</y>
				</centroid>
			</pseudo3D>
		</spatialEntity>
		<spatialEntity>
			<pseudo3D type="region">
				<clusteredness>1</clusteredness>
				<density>0.6425049079535509</density>
				<area>39628.5</area>
				<perimeter>1047.132455825806</perimeter>
				<distanceFromOrigin>205.1048512346795</distanceFromOrigin>
				<angle>29.63428175218587</angle>
				<shape>triangular</shape>
				<triangleMeasure>0.8088153082203904</triangleMeasure>
				<rectangleMeasure>0.5393694846977527</rectangleMeasure>
				<circleMeasure>0.2733060238905236</circleMeasure>
				<centroid>
					<x>480.9847</x>
					<y>285.0366</y>
				</centroid>
			</pseudo3D>
		</spatialEntity>
		<numericStateVariable>
			<name>avgClusterednessRegions</name>
			<value>1681.224191136342</value>
		</numericStateVariable>
		<numericStateVariable>
			<name>avgDensityRegions</name>
			<value>0.6049267103482463</value>
		</numericStateVariable>
	</timepoint>
	<timepoint>
		<spatialEntity>
			<pseudo3D type="region">
				<clusteredness>1</clusteredness>
				<density>0.5673485127429418</density>
				<area>23244.5</area>
				<perimeter>892.0377588272095</perimeter>
				<distanceFromOrigin>305.486497246605</distanceFromOrigin>
				<angle>41.26919485658874</angle>
				<shape>triangular</shape>
				<triangleMeasure>0.669325405109673</triangleMeasure>
				<rectangleMeasure>0.5734843737682155</rectangleMeasure>
				<circleMeasure>0.3236561504714464</circleMeasure>
				<centroid>
					<x>473.0177</x>
					<y>1125.611</y>
				</centroid>
			</pseudo3D>
		</spatialEntity>
		<spatialEntity>
			<pseudo3D type="region">
				<clusteredness>1</clusteredness>
				<density>0.6425049079535509</density>
				<area>39628.5</area>
				<perimeter>1047.132455825806</perimeter>
				<distanceFromOrigin>205.1048512346795</distanceFromOrigin>
				<angle>29.63428175218587</angle>
				<shape>triangular</shape>
				<triangleMeasure>0.8088153082203904</triangleMeasure>
				<rectangleMeasure>0.5393694846977527</rectangleMeasure>
				<circleMeasure>0.2733060238905236</circleMeasure>
				<centroid>
					<x>480.9847</x>
					<y>285.0366</y>
				</centroid>
			</pseudo3D>
		</spatialEntity>
		<numericStateVariable>
			<name>avgClusterednessRegions</name>
			<value>1681.224191136342</value>
		</numericStateVariable>
		<numericStateVariable>
			<name>avgDensityRegions</name>
			<value>0.6049267103482463</value>
		</numericStateVariable>
	</timepoint>
	<timepoint>
		<spatialEntity>
			<pseudo3D type="region">
				<clusteredness>1</clusteredness>
				<density>0.5673485127429418</density>
				<area>23244.5</area>
				<perimeter>892.0377588272095</perimeter>
				<distanceFromOrigin>305.486497246605</distanceFromOrigin>
				<angle>41.26919485658874</angle>
				<shape>triangular</shape>
				<triangleMeasure>0.669325405109673</triangleMeasure>
				<rectangleMeasure>0.5734843737682155</rectangleMeasure>
				<circleMeasure>0.3236561504714464</circleMeasure>
				<centroid>
					<x>473.0177</x>
					<y>1125.611</y>
				</centroid>
			</pseudo3D>
		</spatialEntity>
		<spatialEntity>
			<pseudo3D type="region">
				<clusteredness>1</clusteredness>
				<density>0.6425049079535509</density>
				<area>39628.5</area>
				<perimeter>1047.132455825806</perimeter>
				<distanceFromOrigin>205.1048512346795</distanceFromOrigin>
				<angle>29.63428175218587</angle>
				<shape>triangular</shape>
				<triangleMeasure>0.8088153082203904</triangleMeasure>
				<rectangleMeasure>0.5393694846977527</rectangleMeasure>
				<circleMeasure>0.2733060238905236</circleMeasure>
				<centroid>
					<x>480.9847</x>
					<y>285.0366</y>
				</centroid>
			</pseudo3D>
		</spatialEntity>
		<numericStateVariable>
			<name>avgClusterednessRegions</name>
			<value>1681.224191136342</value>
		</numericStateVariable>
		<numericStateVariable>
			<name>avgDensityRegions</name>
			<value>0.6049267103482463</value>
		</numericStateVariable>
	</timepoint>
	<timepoint>
		<spatialEntity>
			<pseudo3D type="region">
				<clusteredness>1</clusteredness>
				<density>0.5673485127429418</density>
				<area>23244.5</area>
				<perimeter>892.0377588272095</perimeter>
				<distanceFromOrigin>305.486497246605</distanceFromOrigin>
				<angle>41.26919485658874</angle>
				<shape>triangular</shape>
				<triangleMeasure>0.669325405109673</triangleMeasure>
				<rectangleMeasure>0.5734843737682155</rectangleMeasure>
				<circleMeasure>0.3236561504714464</circleMeasure>
				<centroid>
					<x>473.0177</x>
					<y>1125.611</y>
				</centroid>
			</pseudo3D>
		</spatialEntity>
		<spatialEntity>
			<pseudo3D type="region">
				<clusteredness>1</clusteredness>
				<density>0.6425049079535509</density>
				<area>39628.5</area>
				<perimeter>1047.132455825806</perimeter>
				<distanceFromOrigin>205.1048512346795</distanceFromOrigin>
				<angle>29.63428175218587</angle>
				<shape>triangular</shape>
				<triangleMeasure>0.8088153082203904</triangleMeasure>
				<rectangleMeasure>0.5393694846977527</rectangleMeasure>
				<circleMeasure>0.2733060238905236</circleMeasure>
				<centroid>
					<x>480.9847</x>
					<y>285.0366</y>
				</centroid>
			</pseudo3D>
		</spatialEntity>
		<numericStateVariable>
			<name>avgClusterednessRegions</name>
			<value>1681.224191136342</value>
		</numericStateVariable>
		<numericStateVariable>
			<name>avgDensityRegions</name>
			<value>0.6049267103482463</value>
		</numericStateVariable>
	</timepoint>
	<timepoint>
		<spatialEntity>
			<pseudo3D type="region">
				<clusteredness>1</clusteredness>
				<density>0.5673485127429418</density>
				<area>23244.5</area>
				<perimeter>892.0377588272095</perimeter>
				<distanceFromOrigin>305.486497246605</distanceFromOrigin>
				<angle>41.26919485658874</angle>
				<shape>triangular</shape>
				<triangleMeasure>0.669325405109673</triangleMeasure>
				<rectangleMeasure>0.5734843737682155</rectangleMeasure>
				<circleMeasure>0.3236561504714464</circleMeasure>
				<centroid>
					<x>473.0177</x>
					<y>1125.611</y>
				</centroid>
			</pseudo3D>
		</spatialEntity>
		<spatialEntity>
			<pseudo3D type="region">
				<clusteredness>1</clusteredness>
				<density>0.6425049079535509</density>
				<area>39628.5</area>
				<perimeter>1047.132455825806</perimeter>
				<distanceFromOrigin>205.1048512346795</distanceFromOrigin>
				<angle>29.63428175218587</angle>
				<shape>triangular</shape>
				<triangleMeasure>0.8088153082203904</triangleMeasure>
				<rectangleMeasure>0.5393694846977527</rectangleMeasure>
				<circleMeasure>0.2733060238905236</circleMeasure>
				<centroid>
					<x>480.9847</x>
					<y>285.0366</y>
				</centroid>
			</pseudo3D>
		</spatialEntity>
		<numericStateVariable>
			<name>avgClusterednessRegions</name>
			<value>1681.224191136342</value>
		</numericStateVariable>
		<numericStateVariable>
			<name>avgDensityRegions</name>
			<value>0.6049267103482463</value>
		</numericStateVariable>
	</timepoint>
	<timepoint>
		<spatialEntity>
			<pseudo3D type="region">
				<clusteredness>1</clusteredness>
				<density>0.5673485127429418</density>
				<area>23244.5</area>
				<perimeter>892.0377588272095</perimeter>
				<distanceFromOrigin>305.486497246605</distanceFromOrigin>
				<angle>41.26919485658874</angle>
				<shape>triangular</shape>
				<triangleMeasure>0.669325405109673</triangleMeasure>
				<rectangleMeasure>0.5734843737682155</rectangleMeasure>
				<circleMeasure>0.3236561504714464</circleMeasure>
				<centroid>
					<x>473.0177</x>
					<y>1125.611</y>
				</centroid>
			</pseudo3D>
		</spatialEntity>
		<spatialEntity>
			<pseudo3D type="region">
				<clusteredness>1</clusteredness>
				<density>0.6425049079535509</density>
				<area>39628.5</area>
				<perimeter>1047.132455825806</perimeter>
				<distanceFromOrigin>205.1048512346795</distanceFromOrigin>
				<angle>29.63428175218587</angle>
				<shape>triangular</shape>
				<triangleMeasure>0.8088153082203904</triangleMeasure>
				<rectangleMeasure>0.5393694846977527</rectangleMeasure>
				<circleMeasure>0.2733060238905236</circleMeasure>
				<centroid>
					<x>480.9847</x>
					<y>285.0366</y>
				</centroid>
			</pseudo3D>
		</spatialEntity>
		<numericStateVariable>
			<name>avgClusterednessRegions</name>
			<value>1681.224191136342</value>
		</numericStateVariable>
		<numericStateVariable>
			<name>avgDensityRegions</name>
			<value>0.6049267103482463</value>
		</numericStateVariable>
	</timepoint>
	<timepoint>
		<spatialEntity>
			<pseudo3D type="region">
				<clusteredness>1</clusteredness>
				<density>0.5673485127429418</density>
				<area>23244.5</area>
				<perimeter>892.0377588272095</perimeter>
				<distanceFromOrigin>305.486497246605</distanceFromOrigin>
				<angle>41.26919485658874</angle>
				<shape>triangular</shape>
				<triangleMeasure>0.669325405109673</triangleMeasure>
				<rectangleMeasure>0.5734843737682155</rectangleMeasure>
				<circleMeasure>0.3236561504714464</circleMeasure>
				<centroid>
					<x>473.0177</x>
					<y>1125.611</y>
				</centroid>
			</pseudo3D>
		</spatialEntity>
		<spatialEntity>
			<pseudo3D type="region">
				<clusteredness>1</clusteredness>
				<density>0.6425049079535509</density>
				<area>39628.5</area>
				<perimeter>1047.132455825806</perimeter>
				<distanceFromOrigin>205.1048512346795</distanceFromOrigin>
				<angle>29.63428175218587</angle>
				<shape>triangular</shape>
				<triangleMeasure>0.8088153082203904</triangleMeasure>
				<rectangleMeasure>0.5393694846977527</rectangleMeasure>
				<circleMeasure>0.2733060238905236</circleMeasure>
				<centroid>
					<x>480.9847</x>
					<y>285.0366</y>
				</centroid>
			</pseudo3D>
		</spatialEntity>
		<numericStateVariable>
			<name>avgClusterednessRegions</name>
			<value>1681.224191136342</value>
		</numericStateVariable>
		<numericStateVariable>
			<name>avgDensityRegions</name>
			<value>0.6049267103482463</value>
		</numericStateVariable>
	</timepoint>
	<timepoint>
		<spatialEntity>
			<pseudo3D type="region">
				<clusteredness>1</clusteredness>
				<density>0.5673485127429418</density>
				<area>23244.5</area>
				<perimeter>892.0377588272095</perimeter>
				<distanceFromOrigin>305.486497246605</distanceFromOrigin>
				<angle>41.26919485658874</angle>
				<shape>triangular</shape>
				<triangleMeasure>0.669325405109673</triangleMeasure>
				<rectangleMeasure>0.5734843737682155</rectangleMeasure>
				<circleMeasure>0.3236561504714464</circleMeasure>
				<centroid>
					<x>473.0177</x>
					<y>1125.611</y>
				</centroid>
			</pseudo3D>
		</spatialEntity>
		<spatialEntity>
			<pseudo3D type="region">
				<clusteredness>1</clusteredness>
				<density>0.6425049079535509</density>
				<area>39628.5</area>
				<perimeter>1047.132455825806</perimeter>
				<distanceFromOrigin>205.1048512346795</distanceFromOrigin>
				<angle>29.63428175218587</angle>
				<shape>triangular</shape>
				<triangleMeasure>0.8088153082203904</triangleMeasure>
				<rectangleMeasure>0.5393694846977527</rectangleMeasure>
				<circleMeasure>0.2733060238905236</circleMeasure>
				<centroid>
					<x>480.9847</x>
					<y>285.0366</y>
				</centroid>
			</pseudo3D>
		</spatialEntity>
		<numericStateVariable>
			<name>avgClusterednessRegions</name>
			<value>1681.224191136342</value>
		</numericStateVariable>
		<numericStateVariable>
			<name>avgDensityRegions</name>
			<value>0.6049267103482463</value>
		</numericStateVariable>
	</timepoint>
	<timepoint>
		<spatialEntity>
			<pseudo3D type="region">
				<clusteredness>1</clusteredness>
				<density>0.5673485127429418</density>
				<area>23244.5</area>
				<perimeter>892.0377588272095</perimeter>
				<distanceFromOrigin>305.486497246605</distanceFromOrigin>
				<angle>41.26919485658874</angle>
				<shape>triangular</shape>
				<triangleMeasure>0.669325405109673</triangleMeasure>
				<rectangleMeasure>0.5734843737682155</rectangleMeasure>
				<circleMeasure>0.3236561504714464</circleMeasure>
				<centroid>
					<x>473.0177</x>
					<y>1125.611</y>
				</centroid>
			</pseudo3D>
		</spatialEntity>
		<spatialEntity>
			<pseudo3D type="region">
				<clusteredness>1</clusteredness>
				<density>0.6425049079535509</density>
				<area>39628.5</area>
				<perimeter>1047.132455825806</perimeter>
				<distanceFromOrigin>205.1048512346795</distanceFromOrigin>
				<angle>29.63428175218587</angle>
				<shape>triangular</shape>
				<triangleMeasure>0.8088153082203904</triangleMeasure>
				<rectangleMeasure>0.5393694846977527</rectangleMeasure>
				<circleMeasure>0.2733060238905236</circleMeasure>
				<centroid>
					<x>480.9847</x>
					<y>285.0366</y>
				</centroid>
			</pseudo3D>
		</spatialEntity>
		<numericStateVariable>
			<name>avgClusterednessRegions</name>
			<value>1681.224191136342</value>
		</numericStateVariable>
		<numericStateVariable>
			<name>avgDensityRegions</name>
			<value>0.6049267103482463</value>
		</numericStateVariable>
	</timepoint>
	<timepoint>
		<spatialEntity>
			<pseudo3D type="region">
				<clusteredness>1</clusteredness>
				<density>0.5673485127429418</density>
				<area>23244.5</area>
				<perimeter>892.0377588272095</perimeter>
				<distanceFromOrigin>305.486497246605</distanceFromOrigin>
				<angle>41.26919485658874</angle>
				<shape>triangular</shape>
				<triangleMeasure>0.669325405109673</triangleMeasure>
				<rectangleMeasure>0.5734843737682155</rectangleMeasure>
				<circleMeasure>0.3236561504714464</circleMeasure>
				<centroid>
					<x>473.0177</x>
					<y>1125.611</y>
				</centroid>
			</pseudo3D>
		</spatialEntity>
		<spatialEntity>
			<pseudo3D type="region">
				<clusteredness>1</clusteredness>
				<density>0.6425049079535509</density>
				<area>39628.5</area>
				<perimeter>1047.132455825806</perimeter>
				<distanceFromOrigin>205.1048512346795</distanceFromOrigin>
				<angle>29.63428175218587</angle>
				<shape>triangular</shape>
				<triangleMeasure>0.8088153082203904</triangleMeasure>
				<rectangleMeasure>0.5393694846977527</rectangleMeasure>
				<circleMeasure>0.2733060238905236</circleMeasure>
				<centroid>
					<x>480.9847</x>
					<y>285.0366</y>
				</centroid>
			</pseudo3D>
		</spatialEntity>
		<numericStateVariable>
			<name>avgClusterednessRegions</name>
			<value>1681.224191136342</value>
		</numericStateVariable>
		<numericStateVariable>
			<name>avgDensityRegions</name>
			<value>0.6049267103482463</value>
		</numericStateVariable>
	</timepoint>
	<timepoint>
		<spatialEntity>
			<pseudo3D type="region">
				<clusteredness>1</clusteredness>
				<density>0.5673485127429418</density>
				<area>23244.5</area>
				<perimeter>892.0377588272095</perimeter>
				<distanceFromOrigin>305.486497246605</distanceFromOrigin>
				<angle>41.26919485658874</angle>
				<shape>triangular</shape>
				<triangleMeasure>0.669325405109673</triangleMeasure>
				<rectangleMeasure>0.5734843737682155</rectangleMeasure>
				<circleMeasure>0.3236561504714464</circleMeasure>
				<centroid>
					<x>473.0177</x>
					<y>1125.611</y>
				</centroid>
			</pseudo3D>
		</spatialEntity>
		<spatialEntity>
			<pseudo3D type="region">
				<clusteredness>1</clusteredness>
				<density>0.6425049079535509</density>
				<area>39628.5</area>
				<perimeter>1047.132455825806</perimeter>
				<distanceFromOrigin>205.1048512346795</distanceFromOrigin>
				<angle>29.63428175218587</angle>
				<shape>triangular</shape>
				<triangleMeasure>0.8088153082203904</triangleMeasure>
				<rectangleMeasure>0.5393694846977527</rectangleMeasure>
				<circleMeasure>0.2733060238905236</circleMeasure>
				<centroid>
					<x>480.9847</x>
					<y>285.0366</y>
				</centroid>
			</pseudo3D>
		</spatialEntity>
		<numericStateVariable>
			<name>avgClusterednessRegions</name>
			<value>1681.224191136342</value>
		</numericStateVariable>
		<numericStateVariable>
			<name>avgDensityRegions</name>
			<value>0.6049267103482463</value>
		</numericStateVariable>
	</timepoint>
	<timepoint>
		<spatialEntity>
			<pseudo3D type="region">
				<clusteredness>1</clusteredness>
				<density>0.5673485127429418</density>
				<area>23244.5</area>
				<perimeter>892.0377588272095</perimeter>
				<distanceFromOrigin>305.486497246605</distanceFromOrigin>
				<angle>41.26919485658874</angle>
				<shape>triangular</shape>
				<triangleMeasure>0.669325405109673</triangleMeasure>
				<rectangleMeasure>0.5734843737682155</rectangleMeasure>
				<circleMeasure>0.3236561504714464</circleMeasure>
				<centroid>
					<x>473.0177</x>
					<y>1125.611</y>
				</centroid>
			</pseudo3D>
		</spatialEntity>
		<spatialEntity>
			<pseudo3D type="region">
				<clusteredness>1</clusteredness>
				<density>0.6425049079535509</density>
				<area>39628.5</area>
				<perimeter>1047.132455825806</perimeter>
				<distanceFromOrigin>205.1048512346795</distanceFromOrigin>
				<angle>29.63428175218587</angle>
				<shape>triangular</shape>
				<triangleMeasure>0.8088153082203904</triangleMeasure>
				<rectangleMeasure>0.5393694846977527</rectangleMeasure>
				<circleMeasure>0.2733060238905236</circleMeasure>
				<centroid>
					<x>480.9847</x>
					<y>285.0366</y>
				</centroid>
			</pseudo3D>
		</spatialEntity>
		<numericStateVariable>
			<name>avgClusterednessRegions</name>
			<value>1681.224191136342</value>
		</numericStateVariable>
		<numericStateVariable>
			<name>avgDensityRegions</name>
			<value>0.6049267103482463</value>
		</numericStateVariable>
	</timepoint>
	<timepoint>
		<spatialEntity>
			<pseudo3D type="region">
				<clusteredness>1</clusteredness>
				<density>0.5673485127429418</density>
				<area>23244.5</area>
				<perimeter>892.0377588272095</perimeter>
				<distanceFromOrigin>305.486497246605</distanceFromOrigin>
				<angle>41.26919485658874</angle>
				<shape>triangular</shape>
				<triangleMeasure>0.669325405109673</triangleMeasure>
				<rectangleMeasure>0.5734843737682155</rectangleMeasure>
				<circleMeasure>0.3236561504714464</circleMeasure>
				<centroid>
					<x>473.0177</x>
					<y>1125.611</y>
				</centroid>
			</pseudo3D>
		</spatialEntity>
		<spatialEntity>
			<pseudo3D type="region">
				<clusteredness>1</clusteredness>
				<density>0.6425049079535509</density>
				<area>39628.5</area>
				<perimeter>1047.132455825806</perimeter>
				<distanceFromOrigin>205.1048512346795</distanceFromOrigin>
				<angle>29.63428175218587</angle>
				<shape>triangular</shape>
				<triangleMeasure>0.8088153082203904</triangleMeasure>
				<rectangleMeasure>0.5393694846977527</rectangleMeasure>
				<circleMeasure>0.2733060238905236</circleMeasure>
				<centroid>
					<x>480.9847</x>
					<y>285.0366</y>
				</centroid>
			</pseudo3D>
		</spatialEntity>
		<numericStateVariable>
			<name>avgClusterednessRegions</name>
			<value>1681.224191136342</value>
		</numericStateVariable>
		<numericStateVariable>
			<name>avgDensityRegions</name>
			<value>0.6049267103482463</value>
		</numericStateVariable>
	</timepoint>
	<timepoint>
		<spatialEntity>
			<pseudo3D type="region">
				<clusteredness>1</clusteredness>
				<density>0.5673485127429418</density>
				<area>23244.5</area>
				<perimeter>892.0377588272095</perimeter>
				<distanceFromOrigin>305.486497246605</distanceFromOrigin>
				<angle>41.26919485658874</angle>
				<shape>triangular</shape>
				<triangleMeasure>0.669325405109673</triangleMeasure>
				<rectangleMeasure>0.5734843737682155</rectangleMeasure>
				<circleMeasure>0.3236561504714464</circleMeasure>
				<centroid>
					<x>473.0177</x>
					<y>1125.611</y>
				</centroid>
			</pseudo3D>
		</spatialEntity>
		<spatialEntity>
			<pseudo3D type="region">
				<clusteredness>1</clusteredness>
				<density>0.6425049079535509</density>
				<area>39628.5</area>
				<perimeter>1047.132455825806</perimeter>
				<distanceFromOrigin>205.1048512346795</distanceFromOrigin>
				<angle>29.63428175218587</angle>
				<shape>triangular</shape>
				<triangleMeasure>0.8088153082203904</triangleMeasure>
				<rectangleMeasure>0.5393694846977527</rectangleMeasure>
				<circleMeasure>0.2733060238905236</circleMeasure>
				<centroid>
					<x>480.9847</x>
					<y>285.0366</y>
				</centroid>
			</pseudo3D>
		</spatialEntity>
		<numericStateVariable>
			<name>avgClusterednessRegions</name>
			<value>1681.224191136342</value>
		</numericStateVariable>
		<numericStateVariable>
			<name>avgDensityRegions</name>
			<value>0.6049267103482463</value>
		</numericStateVariable>
	</timepoint>
	<timepoint>
		<spatialEntity>
			<pseudo3D type="region">
				<clusteredness>1</clusteredness>
				<density>0.5673485127429418</density>
				<area>23244.5</area>
				<perimeter>892.0377588272095</perimeter>
				<distanceFromOrigin>305.486497246605</distanceFromOrigin>
				<angle>41.26919485658874</angle>
				<shape>triangular</shape>
				<triangleMeasure>0.669325405109673</triangleMeasure>
				<rectangleMeasure>0.5734843737682155</rectangleMeasure>
				<circleMeasure>0.3236561504714464</circleMeasure>
				<centroid>
					<x>473.0177</x>
					<y>1125.611</y>
				</centroid>
			</pseudo3D>
		</spatialEntity>
		<spatialEntity>
			<pseudo3D type="region">
				<clusteredness>1</clusteredness>
				<density>0.6425049079535509</density>
				<area>39628.5</area>
				<perimeter>1047.132455825806</perimeter>
				<distanceFromOrigin>205.1048512346795</distanceFromOrigin>
				<angle>29.63428175218587</angle>
				<shape>triangular</shape>
				<triangleMeasure>0.8088153082203904</triangleMeasure>
				<rectangleMeasure>0.5393694846977527</rectangleMeasure>
				<circleMeasure>0.2733060238905236</circleMeasure>
				<centroid>
					<x>480.9847</x>
					<y>285.0366</y>
				</centroid>
			</pseudo3D>
		</spatialEntity>
		<numericStateVariable>
			<name>avgClusterednessRegions</name>
			<value>1681.224191136342</value>
		</numericStateVariable>
		<numericStateVariable>
			<name>avgDensityRegions</name>
			<value>0.6049267103482463</value>
		</numericStateVariable>
	</timepoint>
	<timepoint>
		<spatialEntity>
			<pseudo3D type="region">
				<clusteredness>1</clusteredness>
				<density>0.5673485127429418</density>
				<area>23244.5</area>
				<perimeter>892.0377588272095</perimeter>
				<distanceFromOrigin>305.486497246605</distanceFromOrigin>
				<angle>41.26919485658874</angle>
				<shape>triangular</shape>
				<triangleMeasure>0.669325405109673</triangleMeasure>
				<rectangleMeasure>0.5734843737682155</rectangleMeasure>
				<circleMeasure>0.3236561504714464</circleMeasure>
				<centroid>
					<x>473.0177</x>
					<y>1125.611</y>
				</centroid>
			</pseudo3D>
		</spatialEntity>
		<spatialEntity>
			<pseudo3D type="region">
				<clusteredness>1</clusteredness>
				<density>0.6425049079535509</density>
				<area>39628.5</area>
				<perimeter>1047.132455825806</perimeter>
				<distanceFromOrigin>205.1048512346795</distanceFromOrigin>
				<angle>29.63428175218587</angle>
				<shape>triangular</shape>
				<triangleMeasure>0.8088153082203904</triangleMeasure>
				<rectangleMeasure>0.5393694846977527</rectangleMeasure>
				<circleMeasure>0.2733060238905236</circleMeasure>
				<centroid>
					<x>480.9847</x>
					<y>285.0366</y>
				</centroid>
			</pseudo3D>
		</spatialEntity>
		<numericStateVariable>
			<name>avgClusterednessRegions</name>
			<value>1681.224191136342</value>
		</numericStateVariable>
		<numericStateVariable>
			<name>avgDensityRegions</name>
			<value>0.6049267103482463</value>
		</numericStateVariable>
	</timepoint>
	<timepoint>
		<spatialEntity>
			<pseudo3D type="region">
				<clusteredness>1</clusteredness>
				<density>0.5673485127429418</density>
				<area>23244.5</area>
				<perimeter>892.0377588272095</perimeter>
				<distanceFromOrigin>305.486497246605</distanceFromOrigin>
				<angle>41.26919485658874</angle>
				<shape>triangular</shape>
				<triangleMeasure>0.669325405109673</triangleMeasure>
				<rectangleMeasure>0.5734843737682155</rectangleMeasure>
				<circleMeasure>0.3236561504714464</circleMeasure>
				<centroid>
					<x>473.0177</x>
					<y>1125.611</y>
				</centroid>
			</pseudo3D>
		</spatialEntity>
		<spatialEntity>
			<pseudo3D type="region">
				<clusteredness>1</clusteredness>
				<density>0.6425049079535509</density>
				<area>39628.5</area>
				<perimeter>1047.132455825806</perimeter>
				<distanceFromOrigin>205.1048512346795</distanceFromOrigin>
				<angle>29.63428175218587</angle>
				<shape>triangular</shape>
				<triangleMeasure>0.8088153082203904</triangleMeasure>
				<rectangleMeasure>0.5393694846977527</rectangleMeasure>
				<circleMeasure>0.2733060238905236</circleMeasure>
				<centroid>
					<x>480.9847</x>
					<y>285.0366</y>
				</centroid>
			</pseudo3D>
		</spatialEntity>
		<numericStateVariable>
			<name>avgClusterednessRegions</name>
			<value>1681.224191136342</value>
		</numericStateVariable>
		<numericStateVariable>
			<name>avgDensityRegions</name>
			<value>0.6049267103482463</value>
		</numericStateVariable>
	</timepoint>
	<timepoint>
		<spatialEntity>
			<pseudo3D type="region">
				<clusteredness>1</clusteredness>
				<density>0.5673485127429418</density>
				<area>23244.5</area>
				<perimeter>892.0377588272095</perimeter>
				<distanceFromOrigin>305.486497246605</distanceFromOrigin>
				<angle>41.26919485658874</angle>
				<shape>triangular</shape>
				<triangleMeasure>0.669325405109673</triangleMeasure>
				<rectangleMeasure>0.5734843737682155</rectangleMeasure>
				<circleMeasure>0.3236561504714464</circleMeasure>
				<centroid>
					<x>473.0177</x>
					<y>1125.611</y>
				</centroid>
			</pseudo3D>
		</spatialEntity>
		<spatialEntity>
			<pseudo3D type="region">
				<clusteredness>1</clusteredness>
				<density>0.6425049079535509</density>
				<area>39628.5</area>
				<perimeter>1047.132455825806</perimeter>
				<distanceFromOrigin>205.1048512346795</distanceFromOrigin>
				<angle>29.63428175218587</angle>
				<shape>triangular</shape>
				<triangleMeasure>0.8088153082203904</triangleMeasure>
				<rectangleMeasure>0.5393694846977527</rectangleMeasure>
				<circleMeasure>0.2733060238905236</circleMeasure>
				<centroid>
					<x>480.9847</x>
					<y>285.0366</y>
				</centroid>
			</pseudo3D>
		</spatialEntity>
		<numericStateVariable>
			<name>avgClusterednessRegions</name>
			<value>1681.224191136342</value>
		</numericStateVariable>
		<numericStateVariable>
			<name>avgDensityRegions</name>
			<value>0.6049267103482463</value>
		</numericStateVariable>
	</timepoint>
	<timepoint>
		<spatialEntity>
			<pseudo3D type="region">
				<clusteredness>1</clusteredness>
				<density>0.5673485127429418</density>
				<area>23244.5</area>
				<perimeter>892.0377588272095</perimeter>
				<distanceFromOrigin>305.486497246605</distanceFromOrigin>
				<angle>41.26919485658874</angle>
				<shape>triangular</shape>
				<triangleMeasure>0.669325405109673</triangleMeasure>
				<rectangleMeasure>0.5734843737682155</rectangleMeasure>
				<circleMeasure>0.3236561504714464</circleMeasure>
				<centroid>
					<x>473.0177</x>
					<y>1125.611</y>
				</centroid>
			</pseudo3D>
		</spatialEntity>
		<spatialEntity>
			<pseudo3D type="region">
				<clusteredness>1</clusteredness>
				<density>0.6425049079535509</density>
				<area>39628.5</area>
				<perimeter>1047.132455825806</perimeter>
				<distanceFromOrigin>205.1048512346795</distanceFromOrigin>
				<angle>29.63428175218587</angle>
				<shape>triangular</shape>
				<triangleMeasure>0.8088153082203904</triangleMeasure>
				<rectangleMeasure>0.5393694846977527</rectangleMeasure>
				<circleMeasure>0.2733060238905236</circleMeasure>
				<centroid>
					<x>480.9847</x>
					<y>285.0366</y>
				</centroid>
			</pseudo3D>
		</spatialEntity>
		<numericStateVariable>
			<name>avgClusterednessRegions</name>
			<value>1681.224191136342</value>
		</numericStateVariable>
		<numericStateVariable>
			<name>avgDensityRegions</name>
			<value>0.6049267103482463</value>
		</numericStateVariable>
	</timepoint>
	<timepoint>
		<spatialEntity>
			<pseudo3D type="region">
				<clusteredness>1</clusteredness>
				<density>0.5673485127429418</density>
				<area>23244.5</area>
				<perimeter>892.0377588272095</perimeter>
				<distanceFromOrigin>305.486497246605</distanceFromOrigin>
				<angle>41.26919485658874</angle>
				<shape>triangular</shape>
				<triangleMeasure>0.669325405109673</triangleMeasure>
				<rectangleMeasure>0.5734843737682155</rectangleMeasure>
				<circleMeasure>0.3236561504714464</circleMeasure>
				<centroid>
					<x>473.0177</x>
					<y>1125.611</y>
				</centroid>
			</pseudo3D>
		</spatialEntity>
		<spatialEntity>
			<pseudo3D type="region">
				<clusteredness>1</clusteredness>
				<density>0.6425049079535509</density>
				<area>39628.5</area>
				<perimeter>1047.132455825806</perimeter>
				<distanceFromOrigin>205.1048512346795</distanceFromOrigin>
				<angle>29.63428175218587</angle>
				<shape>triangular</shape>
				<triangleMeasure>0.8088153082203904</triangleMeasure>
				<rectangleMeasure>0.5393694846977527</rectangleMeasure>
				<circleMeasure>0.2733060238905236</circleMeasure>
				<centroid>
					<x>480.9847</x>
					<y>285.0366</y>
				</centroid>
			</pseudo3D>
		</spatialEntity>
		<numericStateVariable>
			<name>avgClusterednessRegions</name>
			<value>1681.224191136342</value>
		</numericStateVariable>
		<numericStateVariable>
			<name>avgDensityRegions</name>
			<value>0.6049267103482463</value>
		</numericStateVariable>
	</timepoint>
	<timepoint>
		<spatialEntity>
			<pseudo3D type="region">
				<clusteredness>1</clusteredness>
				<density>0.5673485127429418</density>
				<area>23244.5</area>
				<perimeter>892.0377588272095</perimeter>
				<distanceFromOrigin>305.486497246605</distanceFromOrigin>
				<angle>41.26919485658874</angle>
				<shape>triangular</shape>
				<triangleMeasure>0.669325405109673</triangleMeasure>
				<rectangleMeasure>0.5734843737682155</rectangleMeasure>
				<circleMeasure>0.3236561504714464</circleMeasure>
				<centroid>
					<x>473.0177</x>
					<y>1125.611</y>
				</centroid>
			</pseudo3D>
		</spatialEntity>
		<spatialEntity>
			<pseudo3D type="region">
				<clusteredness>1</clusteredness>
				<density>0.6425049079535509</density>
				<area>39628.5</area>
				<perimeter>1047.132455825806</perimeter>
				<distanceFromOrigin>205.1048512346795</distanceFromOrigin>
				<angle>29.63428175218587</angle>
				<shape>triangular</shape>
				<triangleMeasure>0.8088153082203904</triangleMeasure>
				<rectangleMeasure>0.5393694846977527</rectangleMeasure>
				<circleMeasure>0.2733060238905236</circleMeasure>
				<centroid>
					<x>480.9847</x>
					<y>285.0366</y>
				</centroid>
			</pseudo3D>
		</spatialEntity>
		<numericStateVariable>
			<name>avgClusterednessRegions</name>
			<value>1681.224191136342</value>
		</numericStateVariable>
		<numericStateVariable>
			<name>avgDensityRegions</name>
			<value>0.6049267103482463</value>
		</numericStateVariable>
	</timepoint>
	<timepoint>
		<spatialEntity>
			<pseudo3D type="region">
				<clusteredness>1</clusteredness>
				<density>0.5673485127429418</density>
				<area>23244.5</area>
				<perimeter>892.0377588272095</perimeter>
				<distanceFromOrigin>305.486497246605</distanceFromOrigin>
				<angle>41.26919485658874</angle>
				<shape>triangular</shape>
				<triangleMeasure>0.669325405109673</triangleMeasure>
				<rectangleMeasure>0.5734843737682155</rectangleMeasure>
				<circleMeasure>0.3236561504714464</circleMeasure>
				<centroid>
					<x>473.0177</x>
					<y>1125.611</y>
				</centroid>
			</pseudo3D>
		</spatialEntity>
		<spatialEntity>
			<pseudo3D type="region">
				<clusteredness>1</clusteredness>
				<density>0.6425049079535509</density>
				<area>39628.5</area>
				<perimeter>1047.132455825806</perimeter>
				<distanceFromOrigin>205.1048512346795</distanceFromOrigin>
				<angle>29.63428175218587</angle>
				<shape>triangular</shape>
				<triangleMeasure>0.8088153082203904</triangleMeasure>
				<rectangleMeasure>0.5393694846977527</rectangleMeasure>
				<circleMeasure>0.2733060238905236</circleMeasure>
				<centroid>
					<x>480.9847</x>
					<y>285.0366</y>
				</centroid>
			</pseudo3D>
		</spatialEntity>
		<numericStateVariable>
			<name>avgClusterednessRegions</name>
			<value>1681.224191136342</value>
		</numericStateVariable>
		<numericStateVariable>
			<name>avgDensityRegions</name>
			<value>0.6049267103482463</value>
		</numericStateVariable>
	</timepoint>
	<timepoint>
		<spatialEntity>
			<pseudo3D type="region">
				<clusteredness>1</clusteredness>
				<density>0.5673485127429418</density>
				<area>23244.5</area>
				<perimeter>892.0377588272095</perimeter>
				<distanceFromOrigin>305.486497246605</distanceFromOrigin>
				<angle>41.26919485658874</angle>
				<shape>triangular</shape>
				<triangleMeasure>0.669325405109673</triangleMeasure>
				<rectangleMeasure>0.5734843737682155</rectangleMeasure>
				<circleMeasure>0.3236561504714464</circleMeasure>
				<centroid>
					<x>473.0177</x>
					<y>1125.611</y>
				</centroid>
			</pseudo3D>
		</spatialEntity>
		<spatialEntity>
			<pseudo3D type="region">
				<clusteredness>1</clusteredness>
				<density>0.6425049079535509</density>
				<area>39628.5</area>
				<perimeter>1047.132455825806</perimeter>
				<distanceFromOrigin>205.1048512346795</distanceFromOrigin>
				<angle>29.63428175218587</angle>
				<shape>triangular</shape>
				<triangleMeasure>0.8088153082203904</triangleMeasure>
				<rectangleMeasure>0.5393694846977527</rectangleMeasure>
				<circleMeasure>0.2733060238905236</circleMeasure>
				<centroid>
					<x>480.9847</x>
					<y>285.0366</y>
				</centroid>
			</pseudo3D>
		</spatialEntity>
		<numericStateVariable>
			<name>avgClusterednessRegions</name>
			<value>1681.224191136342</value>
		</numericStateVariable>
		<numericStateVariable>
			<name>avgDensityRegions</name>
			<value>0.6049267103482463</value>
		</numericStateVariable>
	</timepoint>
	<timepoint>
		<spatialEntity>
			<pseudo3D type="region">
				<clusteredness>1</clusteredness>
				<density>0.5673485127429418</density>
				<area>23244.5</area>
				<perimeter>892.0377588272095</perimeter>
				<distanceFromOrigin>305.486497246605</distanceFromOrigin>
				<angle>41.26919485658874</angle>
				<shape>triangular</shape>
				<triangleMeasure>0.669325405109673</triangleMeasure>
				<rectangleMeasure>0.5734843737682155</rectangleMeasure>
				<circleMeasure>0.3236561504714464</circleMeasure>
				<centroid>
					<x>473.0177</x>
					<y>1125.611</y>
				</centroid>
			</pseudo3D>
		</spatialEntity>
		<spatialEntity>
			<pseudo3D type="region">
				<clusteredness>1</clusteredness>
				<density>0.6425049079535509</density>
				<area>39628.5</area>
				<perimeter>1047.132455825806</perimeter>
				<distanceFromOrigin>205.1048512346795</distanceFromOrigin>
				<angle>29.63428175218587</angle>
				<shape>triangular</shape>
				<triangleMeasure>0.8088153082203904</triangleMeasure>
				<rectangleMeasure>0.5393694846977527</rectangleMeasure>
				<circleMeasure>0.2733060238905236</circleMeasure>
				<centroid>
					<x>480.9847</x>
					<y>285.0366</y>
				</centroid>
			</pseudo3D>
		</spatialEntity>
		<numericStateVariable>
			<name>avgClusterednessRegions</name>
			<value>1681.224191136342</value>
		</numericStateVariable>
		<numericStateVariable>
			<name>avgDensityRegions</name>
			<value>0.6049267103482463</value>
		</numericStateVariable>
	</timepoint>
	<timepoint>
		<spatialEntity>
			<pseudo3D type="region">
				<clusteredness>1</clusteredness>
				<density>0.5673485127429418</density>
				<area>23244.5</area>
				<perimeter>892.0377588272095</perimeter>
				<distanceFromOrigin>305.486497246605</distanceFromOrigin>
				<angle>41.26919485658874</angle>
				<shape>triangular</shape>
				<triangleMeasure>0.669325405109673</triangleMeasure>
				<rectangleMeasure>0.5734843737682155</rectangleMeasure>
				<circleMeasure>0.3236561504714464</circleMeasure>
				<centroid>
					<x>473.0177</x>
					<y>1125.611</y>
				</centroid>
			</pseudo3D>
		</spatialEntity>
		<spatialEntity>
			<pseudo3D type="region">
				<clusteredness>1</clusteredness>
				<density>0.6425049079535509</density>
				<area>39628.5</area>
				<perimeter>1047.132455825806</perimeter>
				<distanceFromOrigin>205.1048512346795</distanceFromOrigin>
				<angle>29.63428175218587</angle>
				<shape>triangular</shape>
				<triangleMeasure>0.8088153082203904</triangleMeasure>
				<rectangleMeasure>0.5393694846977527</rectangleMeasure>
				<circleMeasure>0.2733060238905236</circleMeasure>
				<centroid>
					<x>480.9847</x>
					<y>285.0366</y>
				</centroid>
			</pseudo3D>
		</spatialEntity>
		<numericStateVariable>
			<name>avgClusterednessRegions</name>
			<value>1681.224191136342</value>
		</numericStateVariable>
		<numericStateVariable>
			<name>avgDensityRegions</name>
			<value>0.6049267103482463</value>
		</numericStateVariable>
	</timepoint>
	<timepoint>
		<spatialEntity>
			<pseudo3D type="region">
				<clusteredness>1</clusteredness>
				<density>0.5673485127429418</density>
				<area>23244.5</area>
				<perimeter>892.0377588272095</perimeter>
				<distanceFromOrigin>305.486497246605</distanceFromOrigin>
				<angle>41.26919485658874</angle>
				<shape>triangular</shape>
				<triangleMeasure>0.669325405109673</triangleMeasure>
				<rectangleMeasure>0.5734843737682155</rectangleMeasure>
				<circleMeasure>0.3236561504714464</circleMeasure>
				<centroid>
					<x>473.0177</x>
					<y>1125.611</y>
				</centroid>
			</pseudo3D>
		</spatialEntity>
		<spatialEntity>
			<pseudo3D type="region">
				<clusteredness>1</clusteredness>
				<density>0.6425049079535509</density>
				<area>39628.5</area>
				<perimeter>1047.132455825806</perimeter>
				<distanceFromOrigin>205.1048512346795</distanceFromOrigin>
				<angle>29.63428175218587</angle>
				<shape>triangular</shape>
				<triangleMeasure>0.8088153082203904</triangleMeasure>
				<rectangleMeasure>0.5393694846977527</rectangleMeasure>
				<circleMeasure>0.2733060238905236</circleMeasure>
				<centroid>
					<x>480.9847</x>
					<y>285.0366</y>
				</centroid>
			</pseudo3D>
		</spatialEntity>
		<numericStateVariable>
			<name>avgClusterednessRegions</name>
			<value>1681.224191136342</value>
		</numericStateVariable>
		<numericStateVariable>
			<name>avgDensityRegions</name>
			<value>0.6049267103482463</value>
		</numericStateVariable>
	</timepoint>
	<timepoint>
		<spatialEntity>
			<pseudo3D type="region">
				<clusteredness>1</clusteredness>
				<density>0.5673485127429418</density>
				<area>23244.5</area>
				<perimeter>892.0377588272095</perimeter>
				<distanceFromOrigin>305.486497246605</distanceFromOrigin>
				<angle>41.26919485658874</angle>
				<shape>triangular</shape>
				<triangleMeasure>0.669325405109673</triangleMeasure>
				<rectangleMeasure>0.5734843737682155</rectangleMeasure>
				<circleMeasure>0.3236561504714464</circleMeasure>
				<centroid>
					<x>473.0177</x>
					<y>1125.611</y>
				</centroid>
			</pseudo3D>
		</spatialEntity>
		<spatialEntity>
			<pseudo3D type="region">
				<clusteredness>1</clusteredness>
				<density>0.6425049079535509</density>
				<area>39628.5</area>
				<perimeter>1047.132455825806</perimeter>
				<distanceFromOrigin>205.1048512346795</distanceFromOrigin>
				<angle>29.63428175218587</angle>
				<shape>triangular</shape>
				<triangleMeasure>0.8088153082203904</triangleMeasure>
				<rectangleMeasure>0.5393694846977527</rectangleMeasure>
				<circleMeasure>0.2733060238905236</circleMeasure>
				<centroid>
					<x>480.9847</x>
					<y>285.0366</y>
				</centroid>
			</pseudo3D>
		</spatialEntity>
		<numericStateVariable>
			<name>avgClusterednessRegions</name>
			<value>1681.224191136342</value>
		</numericStateVariable>
		<numericStateVariable>
			<name>avgDensityRegions</name>
			<value>0.6049267103482463</value>
		</numericStateVariable>
	</timepoint>
	<timepoint>
		<spatialEntity>
			<pseudo3D type="region">
				<clusteredness>1</clusteredness>
				<density>0.5673485127429418</density>
				<area>23244.5</area>
				<perimeter>892.0377588272095</perimeter>
				<distanceFromOrigin>305.486497246605</distanceFromOrigin>
				<angle>41.26919485658874</angle>
				<shape>triangular</shape>
				<triangleMeasure>0.669325405109673</triangleMeasure>
				<rectangleMeasure>0.5734843737682155</rectangleMeasure>
				<circleMeasure>0.3236561504714464</circleMeasure>
				<centroid>
					<x>473.0177</x>
					<y>1125.611</y>
				</centroid>
			</pseudo3D>
		</spatialEntity>
		<spatialEntity>
			<pseudo3D type="region">
				<clusteredness>1</clusteredness>
				<density>0.6425049079535509</density>
				<area>39628.5</area>
				<perimeter>1047.132455825806</perimeter>
				<distanceFromOrigin>205.1048512346795</distanceFromOrigin>
				<angle>29.63428175218587</angle>
				<shape>triangular</shape>
				<triangleMeasure>0.8088153082203904</triangleMeasure>
				<rectangleMeasure>0.5393694846977527</rectangleMeasure>
				<circleMeasure>0.2733060238905236</circleMeasure>
				<centroid>
					<x>480.9847</x>
					<y>285.0366</y>
				</centroid>
			</pseudo3D>
		</spatialEntity>
		<numericStateVariable>
			<name>avgClusterednessRegions</name>
			<value>1681.224191136342</value>
		</numericStateVariable>
		<numericStateVariable>
			<name>avgDensityRegions</name>
			<value>0.6049267103482463</value>
		</numericStateVariable>
	</timepoint>
	<timepoint>
		<spatialEntity>
			<pseudo3D type="region">
				<clusteredness>1</clusteredness>
				<density>0.5673485127429418</density>
				<area>23244.5</area>
				<perimeter>892.0377588272095</perimeter>
				<distanceFromOrigin>305.486497246605</distanceFromOrigin>
				<angle>41.26919485658874</angle>
				<shape>triangular</shape>
				<triangleMeasure>0.669325405109673</triangleMeasure>
				<rectangleMeasure>0.5734843737682155</rectangleMeasure>
				<circleMeasure>0.3236561504714464</circleMeasure>
				<centroid>
					<x>473.0177</x>
					<y>1125.611</y>
				</centroid>
			</pseudo3D>
		</spatialEntity>
		<spatialEntity>
			<pseudo3D type="region">
				<clusteredness>1</clusteredness>
				<density>0.6425049079535509</density>
				<area>39628.5</area>
				<perimeter>1047.132455825806</perimeter>
				<distanceFromOrigin>205.1048512346795</distanceFromOrigin>
				<angle>29.63428175218587</angle>
				<shape>triangular</shape>
				<triangleMeasure>0.8088153082203904</triangleMeasure>
				<rectangleMeasure>0.5393694846977527</rectangleMeasure>
				<circleMeasure>0.2733060238905236</circleMeasure>
				<centroid>
					<x>480.9847</x>
					<y>285.0366</y>
				</centroid>
			</pseudo3D>
		</spatialEntity>
		<numericStateVariable>
			<name>avgClusterednessRegions</name>
			<value>1681.224191136342</value>
		</numericStateVariable>
		<numericStateVariable>
			<name>avgDensityRegions</name>
			<value>0.6049267103482463</value>
		</numericStateVariable>
	</timepoint>
	<timepoint>
		<spatialEntity>
			<pseudo3D type="region">
				<clusteredness>1</clusteredness>
				<density>0.5673485127429418</density>
				<area>23244.5</area>
				<perimeter>892.0377588272095</perimeter>
				<distanceFromOrigin>305.486497246605</distanceFromOrigin>
				<angle>41.26919485658874</angle>
				<shape>triangular</shape>
				<triangleMeasure>0.669325405109673</triangleMeasure>
				<rectangleMeasure>0.5734843737682155</rectangleMeasure>
				<circleMeasure>0.3236561504714464</circleMeasure>
				<centroid>
					<x>473.0177</x>
					<y>1125.611</y>
				</centroid>
			</pseudo3D>
		</spatialEntity>
		<spatialEntity>
			<pseudo3D type="region">
				<clusteredness>1</clusteredness>
				<density>0.6425049079535509</density>
				<area>39628.5</area>
				<perimeter>1047.132455825806</perimeter>
				<distanceFromOrigin>205.1048512346795</distanceFromOrigin>
				<angle>29.63428175218587</angle>
				<shape>triangular</shape>
				<triangleMeasure>0.8088153082203904</triangleMeasure>
				<rectangleMeasure>0.5393694846977527</rectangleMeasure>
				<circleMeasure>0.2733060238905236</circleMeasure>
				<centroid>
					<x>480.9847</x>
					<y>285.0366</y>
				</centroid>
			</pseudo3D>
		</spatialEntity>
		<numericStateVariable>
			<name>avgClusterednessRegions</name>
			<value>1681.224191136342</value>
		</numericStateVariable>
		<numericStateVariable>
			<name>avgDensityRegions</name>
			<value>0.6049267103482463</value>
		</numericStateVariable>
	</timepoint>
	<timepoint>
		<spatialEntity>
			<pseudo3D type="region">
				<clusteredness>1</clusteredness>
				<density>0.5673485127429418</density>
				<area>23244.5</area>
				<perimeter>892.0377588272095</perimeter>
				<distanceFromOrigin>305.486497246605</distanceFromOrigin>
				<angle>41.26919485658874</angle>
				<shape>triangular</shape>
				<triangleMeasure>0.669325405109673</triangleMeasure>
				<rectangleMeasure>0.5734843737682155</rectangleMeasure>
				<circleMeasure>0.3236561504714464</circleMeasure>
				<centroid>
					<x>473.0177</x>
					<y>1125.611</y>
				</centroid>
			</pseudo3D>
		</spatialEntity>
		<spatialEntity>
			<pseudo3D type="region">
				<clusteredness>1</clusteredness>
				<density>0.6425049079535509</density>
				<area>39628.5</area>
				<perimeter>1047.132455825806</perimeter>
				<distanceFromOrigin>205.1048512346795</distanceFromOrigin>
				<angle>29.63428175218587</angle>
				<shape>triangular</shape>
				<triangleMeasure>0.8088153082203904</triangleMeasure>
				<rectangleMeasure>0.5393694846977527</rectangleMeasure>
				<circleMeasure>0.2733060238905236</circleMeasure>
				<centroid>
					<x>480.9847</x>
					<y>285.0366</y>
				</centroid>
			</pseudo3D>
		</spatialEntity>
		<numericStateVariable>
			<name>avgClusterednessRegions</name>
			<value>1681.224191136342</value>
		</numericStateVariable>
		<numericStateVariable>
			<name>avgDensityRegions</name>
			<value>0.6049267103482463</value>
		</numericStateVariable>
	</timepoint>
	<timepoint>
		<spatialEntity>
			<pseudo3D type="region">
				<clusteredness>1</clusteredness>
				<density>0.5673485127429418</density>
				<area>23244.5</area>
				<perimeter>892.0377588272095</perimeter>
				<distanceFromOrigin>305.486497246605</distanceFromOrigin>
				<angle>41.26919485658874</angle>
				<shape>triangular</shape>
				<triangleMeasure>0.669325405109673</triangleMeasure>
				<rectangleMeasure>0.5734843737682155</rectangleMeasure>
				<circleMeasure>0.3236561504714464</circleMeasure>
				<centroid>
					<x>473.0177</x>
					<y>1125.611</y>
				</centroid>
			</pseudo3D>
		</spatialEntity>
		<spatialEntity>
			<pseudo3D type="region">
				<clusteredness>1</clusteredness>
				<density>0.6425049079535509</density>
				<area>39628.5</area>
				<perimeter>1047.132455825806</perimeter>
				<distanceFromOrigin>205.1048512346795</distanceFromOrigin>
				<angle>29.63428175218587</angle>
				<shape>triangular</shape>
				<triangleMeasure>0.8088153082203904</triangleMeasure>
				<rectangleMeasure>0.5393694846977527</rectangleMeasure>
				<circleMeasure>0.2733060238905236</circleMeasure>
				<centroid>
					<x>480.9847</x>
					<y>285.0366</y>
				</centroid>
			</pseudo3D>
		</spatialEntity>
		<numericStateVariable>
			<name>avgClusterednessRegions</name>
			<value>1681.224191136342</value>
		</numericStateVariable>
		<numericStateVariable>
			<name>avgDensityRegions</name>
			<value>0.6049267103482463</value>
		</numericStateVariable>
	</timepoint>
	<timepoint>
		<spatialEntity>
			<pseudo3D type="region">
				<clusteredness>1</clusteredness>
				<density>0.5673485127429418</density>
				<area>23244.5</area>
				<perimeter>892.0377588272095</perimeter>
				<distanceFromOrigin>305.486497246605</distanceFromOrigin>
				<angle>41.26919485658874</angle>
				<shape>triangular</shape>
				<triangleMeasure>0.669325405109673</triangleMeasure>
				<rectangleMeasure>0.5734843737682155</rectangleMeasure>
				<circleMeasure>0.3236561504714464</circleMeasure>
				<centroid>
					<x>473.0177</x>
					<y>1125.611</y>
				</centroid>
			</pseudo3D>
		</spatialEntity>
		<spatialEntity>
			<pseudo3D type="region">
				<clusteredness>1</clusteredness>
				<density>0.6425049079535509</density>
				<area>39628.5</area>
				<perimeter>1047.132455825806</perimeter>
				<distanceFromOrigin>205.1048512346795</distanceFromOrigin>
				<angle>29.63428175218587</angle>
				<shape>triangular</shape>
				<triangleMeasure>0.8088153082203904</triangleMeasure>
				<rectangleMeasure>0.5393694846977527</rectangleMeasure>
				<circleMeasure>0.2733060238905236</circleMeasure>
				<centroid>
					<x>480.9847</x>
					<y>285.0366</y>
				</centroid>
			</pseudo3D>
		</spatialEntity>
		<numericStateVariable>
			<name>avgClusterednessRegions</name>
			<value>1681.224191136342</value>
		</numericStateVariable>
		<numericStateVariable>
			<name>avgDensityRegions</name>
			<value>0.6049267103482463</value>
		</numericStateVariable>
	</timepoint>
	<timepoint>
		<spatialEntity>
			<pseudo3D type="region">
				<clusteredness>1</clusteredness>
				<density>0.5673485127429418</density>
				<area>23244.5</area>
				<perimeter>892.0377588272095</perimeter>
				<distanceFromOrigin>305.486497246605</distanceFromOrigin>
				<angle>41.26919485658874</angle>
				<shape>triangular</shape>
				<triangleMeasure>0.669325405109673</triangleMeasure>
				<rectangleMeasure>0.5734843737682155</rectangleMeasure>
				<circleMeasure>0.3236561504714464</circleMeasure>
				<centroid>
					<x>473.0177</x>
					<y>1125.611</y>
				</centroid>
			</pseudo3D>
		</spatialEntity>
		<spatialEntity>
			<pseudo3D type="region">
				<clusteredness>1</clusteredness>
				<density>0.6425049079535509</density>
				<area>39628.5</area>
				<perimeter>1047.132455825806</perimeter>
				<distanceFromOrigin>205.1048512346795</distanceFromOrigin>
				<angle>29.63428175218587</angle>
				<shape>triangular</shape>
				<triangleMeasure>0.8088153082203904</triangleMeasure>
				<rectangleMeasure>0.5393694846977527</rectangleMeasure>
				<circleMeasure>0.2733060238905236</circleMeasure>
				<centroid>
					<x>480.9847</x>
					<y>285.0366</y>
				</centroid>
			</pseudo3D>
		</spatialEntity>
		<numericStateVariable>
			<name>avgClusterednessRegions</name>
			<value>1681.224191136342</value>
		</numericStateVariable>
		<numericStateVariable>
			<name>avgDensityRegions</name>
			<value>0.6049267103482463</value>
		</numericStateVariable>
	</timepoint>
	<timepoint>
		<spatialEntity>
			<pseudo3D type="region">
				<clusteredness>1</clusteredness>
				<density>0.5673485127429418</density>
				<area>23244.5</area>
				<perimeter>892.0377588272095</perimeter>
				<distanceFromOrigin>305.486497246605</distanceFromOrigin>
				<angle>41.26919485658874</angle>
				<shape>triangular</shape>
				<triangleMeasure>0.669325405109673</triangleMeasure>
				<rectangleMeasure>0.5734843737682155</rectangleMeasure>
				<circleMeasure>0.3236561504714464</circleMeasure>
				<centroid>
					<x>473.0177</x>
					<y>1125.611</y>
				</centroid>
			</pseudo3D>
		</spatialEntity>
		<spatialEntity>
			<pseudo3D type="region">
				<clusteredness>1</clusteredness>
				<density>0.6425049079535509</density>
				<area>39628.5</area>
				<perimeter>1047.132455825806</perimeter>
				<distanceFromOrigin>205.1048512346795</distanceFromOrigin>
				<angle>29.63428175218587</angle>
				<shape>triangular</shape>
				<triangleMeasure>0.8088153082203904</triangleMeasure>
				<rectangleMeasure>0.5393694846977527</rectangleMeasure>
				<circleMeasure>0.2733060238905236</circleMeasure>
				<centroid>
					<x>480.9847</x>
					<y>285.0366</y>
				</centroid>
			</pseudo3D>
		</spatialEntity>
		<numericStateVariable>
			<name>avgClusterednessRegions</name>
			<value>1681.224191136342</value>
		</numericStateVariable>
		<numericStateVariable>
			<name>avgDensityRegions</name>
			<value>0.6049267103482463</value>
		</numericStateVariable>
	</timepoint>
	<timepoint>
		<spatialEntity>
			<pseudo3D type="region">
				<clusteredness>1</clusteredness>
				<density>0.5673485127429418</density>
				<area>23244.5</area>
				<perimeter>892.0377588272095</perimeter>
				<distanceFromOrigin>305.486497246605</distanceFromOrigin>
				<angle>41.26919485658874</angle>
				<shape>triangular</shape>
				<triangleMeasure>0.669325405109673</triangleMeasure>
				<rectangleMeasure>0.5734843737682155</rectangleMeasure>
				<circleMeasure>0.3236561504714464</circleMeasure>
				<centroid>
					<x>473.0177</x>
					<y>1125.611</y>
				</centroid>
			</pseudo3D>
		</spatialEntity>
		<spatialEntity>
			<pseudo3D type="region">
				<clusteredness>1</clusteredness>
				<density>0.6425049079535509</density>
				<area>39628.5</area>
				<perimeter>1047.132455825806</perimeter>
				<distanceFromOrigin>205.1048512346795</distanceFromOrigin>
				<angle>29.63428175218587</angle>
				<shape>triangular</shape>
				<triangleMeasure>0.8088153082203904</triangleMeasure>
				<rectangleMeasure>0.5393694846977527</rectangleMeasure>
				<circleMeasure>0.2733060238905236</circleMeasure>
				<centroid>
					<x>480.9847</x>
					<y>285.0366</y>
				</centroid>
			</pseudo3D>
		</spatialEntity>
		<numericStateVariable>
			<name>avgClusterednessRegions</name>
			<value>1681.224191136342</value>
		</numericStateVariable>
		<numericStateVariable>
			<name>avgDensityRegions</name>
			<value>0.6049267103482463</value>
		</numericStateVariable>
	</timepoint>
</experiment>
